# Supplementary material for: Comparative transcriptome analysis of inbred lines and contrasting hybrids reveals overdominance mediate early biomass vigor in hybrid cotton
Source: BMC Genomics. 2020 Feb 10;21:140. doi: 10.1186/s12864-020-6561-9 (PMC7011360; doi:10.1186/s12864-020-6561-9)
Supplement: Supplementary file 1 — Additional file 1. Brief detail of sequencing, mapping and gene expressions of the individual library [file 12864_2020_6561_MOESM1_ESM.xlsx]

## Sheet: Sheet1
Numbers	Sample	Raw Data		Valid Data		Valid Ratio(reads)	Q20%	Q30%	GC content%	Total expressed genes
		Read	Base (G)	Read	Base(G)
1	AR1	54244266	8.14	53813432	8.07	99.21	99.77	97.21	46	77372
2	AR2	48825208	7.32	48442700	7.27	99.22	99.8	97.36	45.5	76775
3	AR3	51544896	7.73	51128096	7.67	99.19	99.78	97.36	45	77302
4	AL1	48085276	7.21	47724586	7.16	99.25	99.79	97.35	44.5	75311
5	AL2	50814656	7.62	50456130	7.57	99.29	99.78	97.3	44.5	75772
6	AL3	52915150	7.94	52491088	7.87	99.2	99.8	97.4	44.5	75921
7	BR1	57112748	8.57	56582886	8.49	99.07	99.74	97.07	45	78168
8	BR2	52411692	7.86	51970558	7.8	99.16	99.78	97.32	45.5	77168
9	BR3	54217018	8.13	53767854	8.07	99.17	99.79	97.37	45	77975
10	BL1	51755402	7.76	51395496	7.71	99.3	99.81	97.54	45	74581
11	BL2	52661862	7.9	52300882	7.85	99.31	99.81	97.46	45	75762
12	BL3	45759136	6.86	45425718	6.81	99.27	99.81	97.54	45	74745
13	CR1	51375368	7.71	50954094	7.64	99.18	99.76	97.33	46	76912
14	CR2	48750928	7.31	48353392	7.25	99.18	99.81	97.46	46	76694
15	CR3	53459396	8.02	52994966	7.95	99.13	99.73	97.13	45.5	77233
16	CL1	45461210	6.82	44774668	6.72	98.49	99.38	96.61	44.5	74798
17	CL2	41515052	6.23	41100658	6.17	99	99.54	97.32	44.5	75312
18	CL3	41147074	6.17	40829868	6.12	99.23	99.61	97.39	44.5	74476
19	DR1	56691538	8.5	56206126	8.43	99.14	99.56	97.38	46.5	77402
20	DR2	54963340	8.24	54542186	8.18	99.23	99.58	97.27	46.5	77042
21	DR3	48182406	7.23	47755412	7.16	99.11	99.62	97.33	46.5	76450
22	DL1	41201938	6.18	40828346	6.12	99.09	99.63	97.56	45	74386
23	DL2	42880690	6.43	42529702	6.38	99.18	99.59	97.21	44.5	74735
24	DL3	49264644	7.39	48792866	7.32	99.04	99.47	97.21	45	75244
25	HR1	44520708	6.68	43514686	6.53	97.74	99.51	97.32	44	77847
26	HR2	47029662	7.05	45473522	6.82	96.69	99.54	97.44	45	77677
27	HR3	41545486	6.23	40435630	6.07	97.33	99.54	97.43	45	77217
28	HL1	53262998	7.99	51857742	7.78	97.36	99.63	97.68	44	78037
29	HL2	47152382	7.07	45792320	6.87	97.12	99.4	97.21	44.5	76807
30	HL3	40910212	6.14	39422788	5.91	96.36	99.57	97.52	44.5	76142
31	MR1	40299316	6.04	39668728	5.95	98.44	99.5	97.32	44.5	77547
32	MR2	51234618	7.69	50074634	7.51	97.74	99.62	97.61	46	77906
33	MR3	49528490	7.43	49073240	7.36	99.08	99.56	97.17	45	78179
34	ML1	47907676	7.19	47476736	7.12	99.1	99.55	97.31	46.5	74808
35	ML2	40262648	6.04	39861788	5.98	99	99.59	97.38	45	75208
36	ML3	42150260	6.32	41746760	6.26	99.04	99.59	97.32	45	74685
37	LR1	49901354	7.49	49377938	7.41	98.95	99.58	97.46	45.5	78304
38	LR2	42392294	6.36	41985326	6.3	99.04	99.47	97.14	45.5	77191
39	LR3	45242902	6.79	44641986	6.7	98.67	99.32	96.79	45.5	77374
40	LL1	48177586	7.23	47550370	7.13	98.7	99.48	97.26	45	76925
41	LL2	45876774	6.88	45394700	6.81	98.95	99.57	97.27	45	77117
42	LL3	44066820	6.61	43595992	6.54	98.93	99.46	97.13	45	75864
43
