# Supplementary material for: Comparative transcriptome analysis of inbred lines and contrasting hybrids reveals overdominance mediate early biomass vigor in hybrid cotton
Source: BMC Genomics. 2020 Feb 10;21:140. doi: 10.1186/s12864-020-6561-9 (PMC7011360; doi:10.1186/s12864-020-6561-9)
Supplement: Supplementary file 2 — Additional file 2. Information on DEGs in root of high hybrid-parent triad [file 12864_2020_6561_MOESM2_ESM.xlsx]

## Sheet: ARVSHR
gene_id	gene_name	transcript_id	FPKM.HR1	FPKM.HR2	FPKM.HR3	FPKM.AR1	FPKM.AR2	FPKM.AR3	fc	log2(fc)	pval	qval	regulation	significant
Gh_A01G0583	Gh_A01G0583	Gh_A01G0583	0.071434	0.16141	0.061758	0.009475	0.113096	0.033683	2.2565	1.17409	0.0192923	0.999907	up	yes
Gh_A01G1276	Gh_A01G1276	Gh_A01G1276	0.045128	0.089654	0	0	0.139997	0.008037	2.56036	1.35635	0.0139688	0.999907	up	yes
Gh_A01G1516	Gh_A01G1516	Gh_A01G1516	0.198643	0.299981	0.109618	0.207203	0.310774	0.131505	3.32058	1.73143	0.0102912	0.999907	up	yes
Gh_A02G1153	Gh_A02G1153	Gh_A02G1153	0.204341	0.287554	0	0	0.687591	0	32.3834	5.01718	0.0322367	0.999907	up	yes
Gh_A02G1396	Gh_A02G1396	Gh_A02G1396	0.067262	0.123155	0.092098	0.027171	0.135276	0.012	2.10524	1.07399	0.0336011	0.999907	up	yes
Gh_A02G1612	Gh_A02G1612	Gh_A02G1612	0.454349	0.761607	0.487435	0.322309	0.764115	0.44646	6.7702	2.7592	0.0437062	0.999907	up	yes
Gh_A02G1624	Gh_A02G1624	Gh_A02G1624	0.149096	0.050863	0.223756	0.212863	0.062647	0.212917	0.287929	-1.79622	0.00568754	0.999907	down	yes
Gh_A02G1659	Gh_A02G1659	Gh_A02G1659	0.182279	0.15616	0.37926	0.16897	0	0.206903	0.256466	-1.96316	0.0470298	0.999907	down	yes
Gh_A03G0678	Gh_A03G0678	Gh_A03G0678	0	0.103501	0	0.046298	0.097331	0	2.21608	1.14801	0.0170183	0.999907	up	yes
Gh_A03G0715	Gh_A03G0715	Gh_A03G0715	0	0.427492	0.032196	0	0.236083	0	12.2113	3.61014	0.0344478	0.999907	up	yes
Gh_A03G1314	Gh_A03G1314	Gh_A03G1314	0.182911	0.412344	0.158265	0.222332	0.50883	0.102949	9.21619	3.20417	0.00109058	0.999907	up	yes
Gh_A03G1322	Gh_A03G1322	Gh_A03G1322	0.067262	0.127146	0.031706	0.027171	0.135276	0.012	2.47423	1.30698	0.000984399	0.999907	up	yes
Gh_A03G1440	Gh_A03G1440	Gh_A03G1440	0.262889	0.23767	0.435117	1.23508	0.934804	1.1991	0.19824	-2.33468	0.0244639	0.999907	down	yes
Gh_A03G1729	Gh_A03G1729	Gh_A03G1729	0.060398	0.257231	0.068151	0.1106	0.261386	0.108695	3.6793	1.87943	0.0193054	0.999907	up	yes
Gh_A03G1833	Gh_A03G1833	Gh_A03G1833	0.034008	0.111032	0	0	0.069609	0	2.13585	1.09481	0.012987	0.999907	up	yes
Gh_A04G0463	Gh_A04G0463	Gh_A04G0463	0.083517	0.330107	0.036287	0.211826	0.429528	0.035632	10.1827	3.34804	0.00503059	0.999907	up	yes
Gh_A04G1276	Gh_A04G1276	Gh_A04G1276	0.111503	0	0.125816	0.102093	0	0.100334	0.386566	-1.37121	0.00963114	0.999907	down	yes
Gh_A04G1378	Gh_A04G1378	Gh_A04G1378	0.109776	0.19963	0.067437	0.269184	0.449878	0.265689	2.61066	1.38441	0.00382253	0.999907	up	yes
Gh_A05G0696	Gh_A05G0696	Gh_A05G0696	0	0.177822	0	0	0.138308	0	3.82917	1.93703	0.0148788	0.999907	up	yes
Gh_A05G1020	Gh_A05G1020	Gh_A05G1020	0	0.207652	0.072856	0	0.298157	0	6.72068	2.74861	0.0296872	0.999907	up	yes
Gh_A05G1372	Gh_A05G1372	Gh_A05G1372	0	0.30076	0	0	0.36591	0.086486	10.2608	3.35907	0.0305114	0.999907	up	yes
Gh_A05G1544	Gh_A05G1544	Gh_A05G1544	0	0.27653	0	0	0.585936	0	26.9466	4.75203	0.011608	0.999907	up	yes
Gh_A05G2057	Gh_A05G2057	Gh_A05G2057	0.115963	0	0.09662	0.286799	0	0.390439	0.122344	-3.03098	0.0196959	0.999907	down	yes
Gh_A05G3739	Gh_A05G3739	Gh_A05G3739	0.134841	0	0.3043	0.123461	0	0.242669	0.155294	-2.68693	0.0189399	0.999907	down	yes
Gh_A06G0319	Gh_A06G0319	Gh_A06G0319	0	0.072127	0	0	0.204609	0	3.32905	1.73511	0.0261746	0.999907	up	yes
Gh_A06G0835	Gh_A06G0835	Gh_A06G0835	0	0.164927	0	0	0.63671	0	20.9909	4.39169	0.0368709	0.999907	up	yes
Gh_A06G0890	Gh_A06G0890	Gh_A06G0890	0.047919	0.141442	0	0	0.161415	0.040263	3.02486	1.59687	0.02393	0.999907	up	yes
Gh_A06G1762	Gh_A06G1762	Gh_A06G1762	0.100052	0	0.115649	0.044332	0	0.084781	0.466637	-1.09963	0.0212041	0.999907	down	yes
Gh_A06G1874	Gh_A06G1874	Gh_A06G1874	0.351404	0.719281	0.066085	0	0.394569	0	35.4779	5.14885	0.0140077	0.999907	up	yes
Gh_A07G0768	Gh_A07G0768	Gh_A07G0768	0.048318	0.14786	0.065172	0.02212	0.093006	0	2.2085	1.14307	0.0102517	0.999907	up	yes
Gh_A07G1732	Gh_A07G1732	Gh_A07G1732	0.141036	0	0.206742	0.342218	0.097963	0.380728	0.140151	-2.83495	0.000336305	0.999907	down	yes
Gh_A08G0216	Gh_A08G0216	Gh_A08G0216	0.066646	0.136867	0.025067	0.029721	0.128284	0	2.64724	1.40449	0.000354238	0.999907	up	yes
Gh_A08G0952	Gh_A08G0952	Gh_A08G0952	0.031512	0.175304	0.053335	0.028852	0.266775	0.091544	3.6325	1.86096	0.0489455	0.999907	up	yes
Gh_A08G1051	Gh_A08G1051	Gh_A08G1051	0.345742	0.25876	0.637556	0.718178	0.187519	0.907954	0.0393286	-4.66828	0.0157155	0.999907	down	yes
Gh_A08G1703	Gh_A08G1703	Gh_A08G1703	0.123498	0	0.128534	0.320696	0.141331	0.266612	0.294607	-1.76314	0.0222969	0.999907	down	yes
Gh_A09G0058	Gh_A09G0058	Gh_A09G0058	0	0.130898	0	0	0.061548	0	2.28825	1.19425	0.0495747	0.999907	up	yes
Gh_A09G0989	Gh_A09G0989	Gh_A09G0989	0.101735	0.210677	0.087437	0.031413	0.066039	0	2.21435	1.14689	0.0269532	0.999907	up	yes
Gh_A09G1655	Gh_A09G1655	Gh_A09G1655	0.371001	0.267955	0.366812	0.240528	0.101036	0.225621	0.466713	-1.09939	0.0198116	0.999907	down	yes
Gh_A09G2236	Gh_A09G2236	Gh_A09G2236	0.073439	0.306148	0.176509	0.076642	0.223231	0	4.62103	2.20822	0.043508	0.999907	up	yes
Gh_A09G2469	Gh_A09G2469	Gh_A09G2469	0.029208	0.142628	0	0.01259	0.05987	0	2.26702	1.1808	0.0443951	0.999907	up	yes
Gh_A10G0226	Gh_A10G0226	Gh_A10G0226	0.150777	0.251624	0.121624	0.245623	0.328251	0.095625	3.23133	1.69213	0.0334226	0.999907	up	yes
Gh_A10G1018	Gh_A10G1018	Gh_A10G1018	0.03358	0.16387	0.075781	0.092238	0.306919	0.100472	3.31413	1.72863	0.0338697	0.999907	up	yes
Gh_A10G1859	Gh_A10G1859	Gh_A10G1859	0.528341	0.777834	0.548623	0.354479	0.97066	0.359249	12.7238	3.66946	0.0240671	0.999907	up	yes
Gh_A11G0711	Gh_A11G0711	Gh_A11G0711	0.230023	0.511666	0.280988	0.295141	0.555417	0	14.2348	3.83135	0.0359458	0.999907	up	yes
Gh_A11G0746	Gh_A11G0746	Gh_A11G0746	0	0.426008	0	0.33525	0.529748	0	21.5136	4.42718	0.0331471	0.999907	up	yes
Gh_A11G1230	Gh_A11G1230	Gh_A11G1230	0.448933	0.200457	0.524462	0.390186	0.279357	0.53775	0.180047	-2.47355	0.0194582	0.999907	down	yes
Gh_A11G2166	Gh_A11G2166	Gh_A11G2166	0.043351	0.102911	0.025315	0.081638	0.241767	0.048438	2.83218	1.50191	0.010041	0.999907	up	yes
Gh_A11G2331	Gh_A11G2331	Gh_A11G2331	0.133361	0.065741	0.141794	0.135031	0	0.104311	0.452851	-1.14289	0.0297428	0.999907	down	yes
Gh_A12G0319	Gh_A12G0319	Gh_A12G0319	0.278918	0.182765	0.867064	0.639461	0.173515	0.795206	0.0292335	-5.09623	0.0384304	0.999907	down	yes
Gh_A12G0403	Gh_A12G0403	Gh_A12G0403	0	0.146387	0	0	0.279479	0	5.97278	2.5784	0.0103232	0.999907	up	yes
Gh_A12G0651	Gh_A12G0651	Gh_A12G0651	0.143023	0	0.330433	0.447372	0	0.874966	0.0179744	-5.79791	0.0137027	0.999907	down	yes
Gh_A12G0853	Gh_A12G0853	Gh_A12G0853	0	0.121556	0	0	0.137112	0	3.07315	1.61972	0.00621649	0.999907	up	yes
Gh_A12G0990	Gh_A12G0990	Gh_A12G0990	0	0.475118	0	0	0.443101	0	32.26	5.01167	0.00898187	0.999907	up	yes
Gh_A12G2530	Gh_A12G2530	Gh_A12G2530	0.055752	0.217653	0	0.051046	0.214628	0	5.28065	2.40072	0.000787745	0.999907	up	yes
Gh_A12G2624	Gh_A12G2624	Gh_A12G2624	0	0.326963	0	0.059527	0.209737	0	7.78176	2.9601	0.02778	0.999907	up	yes
Gh_A13G0655	Gh_A13G0655	Gh_A13G0655	0.503283	0.783029	0.386365	0.319742	0.682229	0.396716	7.62913	2.93152	0.0185365	0.999907	up	yes
Gh_A13G1100	Gh_A13G1100	Gh_A13G1100	0	0.133159	0	0	0.149473	0	3.38712	1.76006	0.00626245	0.999907	up	yes
Gh_A13G1193	Gh_A13G1193	Gh_A13G1193	0.037817	0.075147	0.014847	0.106271	0.164079	0.0253	2.0038	1.00274	0.0387486	0.999907	up	yes
Gh_A13G1313	Gh_A13G1313	Gh_A13G1313	0	0	0.112801	0.129114	0	0.160683	0.33625	-1.57239	0.042396	0.999907	down	yes
Gh_A13G1744	Gh_A13G1744	Gh_A13G1744	0	0.147899	0	0	0.135372	0	3.37785	1.75611	0.009611	0.999907	up	yes
Gh_A13G1905	Gh_A13G1905	Gh_A13G1905	0.213429	0.060575	0.235732	0.121488	0.051353	0.190779	0.330384	-1.59778	0.01746	0.999907	down	yes
Gh_D01G0771	Gh_D01G0771	Gh_D01G0771	0.279495	0.123057	0.226122	0.23853	0.096434	0.332924	0.270191	-1.88795	0.0194739	0.999907	down	yes
Gh_D01G1691	Gh_D01G1691	Gh_D01G1691	0	0.183778	0	0.078071	0.385799	0	8.78445	3.13495	0.00388739	0.999907	up	yes
Gh_D02G0284	Gh_D02G0284	Gh_D02G0284	0.268017	0.104323	0.471163	0.319865	0.059404	0.270005	0.14446	-2.79125	0.0309131	0.999907	down	yes
Gh_D02G0415	Gh_D02G0415	Gh_D02G0415	0.165662	0.084772	0.233659	0.312633	0.215166	0.530141	0.210404	-2.24877	0.0285503	0.999907	down	yes
Gh_D02G1584	Gh_D02G1584	Gh_D02G1584	0.523341	0.682645	0.371433	0.448804	0.541645	0.234331	5.41878	2.43797	0.0352618	0.999907	up	yes
Gh_D02G2119	Gh_D02G2119	Gh_D02G2119	0	0.120818	0	0.130752	0.276711	0.129356	2.63181	1.39606	0.00889086	0.999907	up	yes
Gh_D03G0687	Gh_D03G0687	Gh_D03G0687	0.098072	0.303235	0.070846	0.071741	0.22623	0.078443	4.32659	2.11323	0.0172187	0.999907	up	yes
Gh_D03G0857	Gh_D03G0857	Gh_D03G0857	0.109128	0.034328	0.088977	0.082679	0	0.156764	0.414715	-1.26981	0.024725	0.999907	down	yes
Gh_D03G1347	Gh_D03G1347	Gh_D03G1347	0	0.094192	0	0	0.088577	0	2.23467	1.16006	0.00899995	0.999907	up	yes
Gh_D04G0643	Gh_D04G0643	Gh_D04G0643	0.113548	0.037243	0.307145	0.176598	0	0.324161	0.131429	-2.92765	0.0180855	0.999907	down	yes
Gh_D04G0665	Gh_D04G0665	Gh_D04G0665	0.143626	0.227262	0.167041	0.067772	0.142477	0	2.48918	1.31567	0.0207569	0.999907	up	yes
Gh_D04G1494	Gh_D04G1494	Gh_D04G1494	0.206157	0.079121	0.202099	0.622196	0	0.904345	0.0237019	-5.39885	0.0414274	0.999907	down	yes
Gh_D04G1771	Gh_D04G1771	Gh_D04G1771	0.264533	0.424932	0.185956	0.229483	0.315242	0.093873	4.50205	2.17058	0.0172452	0.999907	up	yes
Gh_D05G0555	Gh_D05G0555	Gh_D05G0555	0.157061	0.279758	0.150577	0.035951	0.11337	0	2.87062	1.52136	0.00314395	0.999907	up	yes
Gh_D05G1016	Gh_D05G1016	Gh_D05G1016	0.233713	0.377152	0	0	0.908262	0	77.1096	6.26884	0.0266623	0.999907	up	yes
Gh_D05G1341	Gh_D05G1341	Gh_D05G1341	0.494401	0.610332	0.435344	0.175055	0.258749	0.097602	3.57272	1.83702	0.00300999	0.999907	up	yes
Gh_D05G1553	Gh_D05G1553	Gh_D05G1553	0.014708	0.144191	0.034929	0	0.073749	0	2.3026	1.20327	0.0373909	0.999907	up	yes
Gh_D05G1728	Gh_D05G1728	Gh_D05G1728	0	0.388106	0	0	0.515491	0	31.2736	4.96687	0.00571264	0.999907	up	yes
Gh_D05G2018	Gh_D05G2018	Gh_D05G2018	0.11367	0.058196	0.228098	0.505768	0.307052	0.522054	0.222825	-2.16602	0.00896363	0.999907	down	yes
Gh_D05G2112	Gh_D05G2112	Gh_D05G2112	0	0.307498	0	0.186519	0.321804	0.06529	7.04935	2.81749	0.0284563	0.999907	up	yes
Gh_D05G2406	Gh_D05G2406	Gh_D05G2406	0	0.131868	0	0	0.185909	0	3.91705	1.96977	0.00598791	0.999907	up	yes
Gh_D05G2545	Gh_D05G2545	Gh_D05G2545	0	0.139191	0.05138	0.083385	0.173847	0.040974	2.47931	1.30994	0.0429986	0.999907	up	yes
Gh_D05G2969	Gh_D05G2969	Gh_D05G2969	0.455785	0	0.310293	0.178509	0	0.326497	0.0883062	-3.50134	0.0472472	0.999907	down	yes
Gh_D05G3629	Gh_D05G3629	Gh_D05G3629	0	0.037557	0	0	0.129579	0	2.11476	1.08049	0.0383024	0.999907	up	yes
Gh_D06G0110	Gh_D06G0110	Gh_D06G0110	0	0.284755	0	0	0.540033	0	24.0595	4.58854	0.00920614	0.999907	up	yes
Gh_D06G0765	Gh_D06G0765	Gh_D06G0765	0	0.381921	0	0	0.390625	0	20.2642	4.34086	0.00740793	0.999907	up	yes
Gh_D06G1044	Gh_D06G1044	Gh_D06G1044	0.097565	0.067609	0.122901	0.135578	0.089328	0.220923	0.495921	-1.01182	0.0365139	0.999907	down	yes
Gh_D06G1384	Gh_D06G1384	Gh_D06G1384	0	0.08694	0	0	0.258988	0	4.37397	2.12894	0.0279404	0.999907	up	yes
Gh_D06G1449	Gh_D06G1449	Gh_D06G1449	0	0.111346	0	0	0.109418	0	2.62153	1.39041	0.00806579	0.999907	up	yes
Gh_D07G0690	Gh_D07G0690	Gh_D07G0690	0	0.170356	0	0	0.160201	0	4.08175	2.02919	0.00895512	0.999907	up	yes
Gh_D07G1109	Gh_D07G1109	Gh_D07G1109	0.29616	0.116135	0.447564	0.617623	0.18705	0.594272	0.0746442	-3.74383	0.00561686	0.999907	down	yes
Gh_D07G1391	Gh_D07G1391	Gh_D07G1391	0	0.31404	0	0	0.148151	0	6.45304	2.68998	0.045767	0.999907	up	yes
Gh_D07G1819	Gh_D07G1819	Gh_D07G1819	0.035019	0.389947	0.042634	0.109791	0.374698	0.124388	8.89463	3.15293	0.0264161	0.999907	up	yes
Gh_D07G1924	Gh_D07G1924	Gh_D07G1924	0.395359	1.00115	0.54203	0.376325	0.738514	0.282133	15.5879	3.96236	0.0242604	0.999907	up	yes
Gh_D07G2301	Gh_D07G2301	Gh_D07G2301	0	0	0.208906	0.44474	0	0.544168	0.0555241	-4.17074	0.0361194	0.999907	down	yes
Gh_D07G2361	Gh_D07G2361	Gh_D07G2361	0.157937	0.241659	0.132629	0	0.449491	0	9.95834	3.31591	0.0470467	0.999907	up	yes
Gh_D08G0334	Gh_D08G0334	Gh_D08G0334	0.291118	0.32409	0.165496	0.050605	0.43284	0.064324	7.56216	2.9188	0.0409235	0.999907	up	yes
Gh_D08G1794	Gh_D08G1794	Gh_D08G1794	0.066139	0.101533	0.037314	0.060557	0.127308	0	2.10817	1.07599	0.0154339	0.999907	up	yes
Gh_D08G2011	Gh_D08G2011	Gh_D08G2011	0	0.16074	0.019049	0.193682	0.305842	0.159484	2.65565	1.40906	0.0270804	0.999907	up	yes
Gh_D08G2413	Gh_D08G2413	Gh_D08G2413	0.501288	0.2822	0.590453	0.331698	0.080483	0.325915	0.18075	-2.46793	0.00484662	0.999907	down	yes
Gh_D08G2439	Gh_D08G2439	Gh_D08G2439	0.040411	0.17243	0.05248	0.035205	0.134237	0	2.936	1.55385	0.00635511	0.999907	up	yes
Gh_D08G2501	Gh_D08G2501	Gh_D08G2501	0.168843	0.251128	0.143836	0.259375	0.334504	0.193503	2.16285	1.11293	0.00503406	0.999907	up	yes
Gh_D09G0488	Gh_D09G0488	Gh_D09G0488	0.171797	0.260035	0.109189	0.064825	0.116854	0.055124	2.27365	1.18501	0.0349132	0.999907	up	yes
Gh_D09G0659	Gh_D09G0659	Gh_D09G0659	0	0.068772	0	0.0632	0.26529	0.088383	2.65509	1.40876	0.04321	0.999907	up	yes
Gh_D09G0726	Gh_D09G0726	Gh_D09G0726	0.133291	0	0.218575	0.072545	0	0.149726	0.274474	-1.86526	0.021883	0.999907	down	yes
Gh_D09G0825	Gh_D09G0825	Gh_D09G0825	0.425195	0.364011	0.558784	0.517289	0.337899	0.514321	0.338377	-1.56329	0.0211698	0.999907	down	yes
Gh_D09G1496	Gh_D09G1496	Gh_D09G1496	0	0.105965	0	0	0.199298	0	3.73521	1.90119	0.0103292	0.999907	up	yes
Gh_D09G1618	Gh_D09G1618	Gh_D09G1618	0.089237	0.592314	0.128249	0.129162	0.401026	0	21.3493	4.41611	0.0140808	0.999907	up	yes
Gh_D09G2440	Gh_D09G2440	Gh_D09G2440	0.032053	0.207149	0	0	0.283589	0.081256	5.44145	2.44399	0.0340082	0.999907	up	yes
Gh_D10G0125	Gh_D10G0125	Gh_D10G0125	0.1831	0.258864	0.175569	0.083824	0.245929	0.122473	2.4828	1.31197	0.0320822	0.999907	up	yes
Gh_D10G1079	Gh_D10G1079	Gh_D10G1079	0	0.076856	0	0	0.104552	0	2.23487	1.16019	0.00585542	0.999907	up	yes
Gh_D10G1100	Gh_D10G1100	Gh_D10G1100	0	0.37469	0	0.03051	0.192107	0	8.91541	3.1563	0.040588	0.999907	up	yes
Gh_D10G1256	Gh_D10G1256	Gh_D10G1256	0	0.140729	0	0.083934	0.248293	0.015467	4.20384	2.07171	0.00223021	0.999907	up	yes
Gh_D10G1559	Gh_D10G1559	Gh_D10G1559	0.309147	0.11648	0.307316	0.264884	0.142429	0.406994	0.207412	-2.26943	0.00981857	0.999907	down	yes
Gh_D11G0227	Gh_D11G0227	Gh_D11G0227	0.114596	0.100466	0.24777	0.275941	0.018253	0.252121	0.224672	-2.15411	0.0468629	0.999907	down	yes
Gh_D11G0530	Gh_D11G0530	Gh_D11G0530	0.208974	0.341567	0.119228	0.330971	0.458838	0.161215	4.66824	2.22288	0.018633	0.999907	up	yes
Gh_D11G0578	Gh_D11G0578	Gh_D11G0578	0.114437	0.409919	0.069016	0.177986	0.439459	0.06865	11.4189	3.51335	0.00138711	0.999907	up	yes
Gh_D11G0615	Gh_D11G0615	Gh_D11G0615	0.327064	0.569202	0.446997	0.419051	0.669717	0.287299	5.03468	2.3319	0.0438141	0.999907	up	yes
Gh_D11G1523	Gh_D11G1523	Gh_D11G1523	0.091463	0.427132	0	0.142609	0.427043	0.035596	16.7142	4.063	0.00277769	0.999907	up	yes
Gh_D11G1906	Gh_D11G1906	Gh_D11G1906	0.043094	0.018021	0.108438	0.077825	0.016947	0.115301	0.491204	-1.02561	0.0195732	0.999907	down	yes
Gh_D11G2160	Gh_D11G2160	Gh_D11G2160	0.149116	0	0.159007	0.567591	0.169333	0.667289	0.0743397	-3.74972	0.00673607	0.999907	down	yes
Gh_D11G3475	Gh_D11G3475	Gh_D11G3475	0.072892	0	0.217669	0.125229	0	0.150878	0.262124	-1.93168	0.0282673	0.999907	down	yes
Gh_D12G0030	Gh_D12G0030	Gh_D12G0030	0.695733	0.824806	0.735707	0.228996	0.460221	0.189975	4.67658	2.22545	0.0180539	0.999907	up	yes
Gh_D12G0347	Gh_D12G0347	Gh_D12G0347	0.192156	0.097039	0.200963	0.280392	0.131868	0.329929	0.301292	-1.73077	0.00153292	0.999907	down	yes
Gh_D12G0670	Gh_D12G0670	Gh_D12G0670	0.119598	0.073563	0.199893	0.082285	0	0.097017	0.466435	-1.10025	0.0210762	0.999907	down	yes
Gh_D12G0747	Gh_D12G0747	Gh_D12G0747	0	0.385299	0	0	0.251805	0	12.34	3.62527	0.0220471	0.999907	up	yes
Gh_D12G2785	Gh_D12G2785	Gh_D12G2785	0.159893	0.250013	0.09246	0.10112	0.160732	0.049689	2.65794	1.41031	0.0158944	0.999907	up	yes
Gh_D13G0214	Gh_D13G0214	Gh_D13G0214	0.159084	0.188804	0.066114	0.24293	0.440767	0.201158	3.01266	1.59104	0.0247297	0.999907	up	yes
Gh_D13G0631	Gh_D13G0631	Gh_D13G0631	0.045298	0.246083	0	0.245639	0.322775	0.116284	4.19219	2.06771	0.0357313	0.999907	up	yes
Gh_D13G1010	Gh_D13G1010	Gh_D13G1010	0	0.126283	0	0	0.295101	0	5.85925	2.55072	0.0165275	0.999907	up	yes
Gh_D13G1264	Gh_D13G1264	Gh_D13G1264	0	0.093205	0	0	0.154765	0	2.95807	1.56466	0.00789202	0.999907	up	yes
Gh_D13G1499	Gh_D13G1499	Gh_D13G1499	0.329131	0.258875	0.388571	0.387938	0.21632	0.357532	0.389774	-1.35929	0.0172053	0.999907	down	yes
Gh_D13G1731	Gh_D13G1731	Gh_D13G1731	0	0.197219	0	0	0.479846	0	14.5657	3.8645	0.0165827	0.999907	up	yes
Gh_D13G2011	Gh_D13G2011	Gh_D13G2011	0	0.153467	0	0	0.144319	0	3.58337	1.84132	0.00896457	0.999907	up	yes
Gh_Sca004857G03	Gh_Sca004857G03	Gh_Sca004857G03	0	0	0.12745	0.205296	0.107628	0.299588	0.301239	-1.73102	0.0483774	0.999907	down	yes
Gh_Sca005127G01	Gh_Sca005127G01	Gh_Sca005127G01	0.126847	0.386031	0.21263	0.408617	0.713135	0.341416	5.12416	2.35731	0.0285513	0.999907	up	yes
Gh_Sca017510G02	Gh_Sca017510G02	Gh_Sca017510G02	0.029208	0.142628	0	0.01259	0.05987	0	2.26702	1.1808	0.0443951	0.999907	up	yes
Gh_Sca030038G01	Gh_Sca030038G01	Gh_Sca030038G01	0	0.150644	0	0	0.102998	0	2.96933	1.57014	0.0212346	0.999907	up	yes
Gh_Sca045873G01	Gh_Sca045873G01	Gh_Sca045873G01	0.412603	0.213308	0.370515	0.114296	0	0.214786	0.296371	-1.75452	0.021026	0.999907	down	yes
Gh_Sca056134G01	Gh_Sca056134G01	Gh_Sca056134G01	0.222711	0.451838	0.288987	0	0.281055	0	7.48636	2.90426	0.0177403	0.999907	up	yes
Gh_Sca077845G01	Gh_Sca077845G01	Gh_Sca077845G01	0.01061	0.079114	0	0.000416	0.088111	0	2.07849	1.05554	0.00306906	0.999907	up	yes
Gh_Sca096619G01	Gh_Sca096619G01	Gh_Sca096619G01	0.131776	0.200958	0.059575	0	0.126826	0	3.09157	1.62834	0.00720399	0.999907	up	yes
Gh_Sca111697G01	Gh_Sca111697G01	Gh_Sca111697G01	0.068843	0.286598	0.116365	0.154694	0.358736	0.077989	5.3727	2.42565	0.0116111	0.999907	up	yes
Gh_Sca123512G01	Gh_Sca123512G01	Gh_Sca123512G01	0.198567	0.321386	0	0	0.305772	0	10.5859	3.40407	0.0165385	0.999907	up	yes
Gh_Sca131179G01	Gh_Sca131179G01	Gh_Sca131179G01	0	0.191421	0	0	0.180011	0	4.78943	2.25985	0.00894353	0.999907	up	yes
Gh_Sca142832G01	Gh_Sca142832G01	Gh_Sca142832G01	0	0.088568	0	0	0.083289	0	2.13402	1.09358	0.00900327	0.999907	up	yes
Gh_Sca143666G01	Gh_Sca143666G01	Gh_Sca143666G01	0.252094	0	0.2748	0.114836	0	0.169569	0.195841	-2.35224	0.0279555	0.999907	down	yes
Gh_Sca146667G01	Gh_Sca146667G01	Gh_Sca146667G01	0.135291	0.554877	0	0.061144	0.33903	0	22.86	4.51475	0.011591	0.999907	up	yes
Gh_Sca178906G01	Gh_Sca178906G01	Gh_Sca178906G01	0.099155	0.250714	0	0.0504	0.735025	0.148596	18.5262	4.2115	0.0411967	0.999907	up	yes
Gh_Sca207983G01	Gh_Sca207983G01	Gh_Sca207983G01	0	0.129001	0	0	0.242623	0	4.85153	2.27844	0.0101263	0.999907	up	yes
MSTRG.10069	Gh_A05G2925	MSTRG.10069.2;MSTRG.10069.1;MSTRG.10069.3;Gh_A05G2925	1.25811	0.906155	1.36141	1.01832	0.903316	1.2442	0.234804	-2.09047	0.0319021	0.999907	down	yes
MSTRG.1009	Gh_A01G0964	MSTRG.1009.2;MSTRG.1009.1;MSTRG.1009.3;MSTRG.1009.5;Gh_A01G0964	5.56869	5.39542	5.66727	8.96456	8.44591	8.94588	0.43937	-1.18649	0.000723931	0.999907	down	yes
MSTRG.10094	Gh_A05G2947	MSTRG.10094.1;MSTRG.10094.3;MSTRG.10094.4;MSTRG.10094.7;MSTRG.10094.9;MSTRG.10094.13;MSTRG.10094.14;MSTRG.10094.16;MSTRG.10094.17;MSTRG.10094.18	1.16797	0.994505	1.12418	0.844443	0.625016	0.918353	0.39774	-1.3301	0.0219649	0.999907	down	yes
MSTRG.10111	Gh_A05G2964	MSTRG.10111.1	0.535457	0.620107	0.374503	0.580755	0.702793	0.458996	3.20995	1.68255	0.0355351	0.999907	up	yes
MSTRG.10159		MSTRG.10159.1;MSTRG.10159.2	1.67838	1.42804	1.63901	1.64847	1.56485	1.89533	0.411078	-1.28252	0.0437912	0.999907	down	yes
MSTRG.10190	Gh_A05G3027	MSTRG.10190.1;MSTRG.10190.2	0.907118	1.05603	0.794313	1.35511	1.87708	1.28448	3.89853	1.96293	0.0082688	0.999907	up	yes
MSTRG.10224	Gh_A05G3062	MSTRG.10224.1;MSTRG.10224.2;MSTRG.10224.3;MSTRG.10224.4;Gh_A05G3062	6.93572	5.48543	7.19313	7.25359	6.92901	8.61461	0.164516	-2.6037	0.0407011	0.999907	down	yes
MSTRG.10240	Gh_A05G3076	MSTRG.10240.2;MSTRG.10240.3;MSTRG.10240.4;MSTRG.10240.5;MSTRG.10240.6;MSTRG.10240.7;MSTRG.10240.8;MSTRG.10240.9;MSTRG.10240.10;MSTRG.10240.11;MSTRG.10240.12;MSTRG.10240.13;MSTRG.10240.14;MSTRG.10240.16;MSTRG.10240.15;MSTRG.10240.17;MSTRG.10240.18;MSTRG.10240.19	3.26449	3.32866	3.19827	2.36353	2.75405	2.40434	2.31094	1.20848	0.0299353	0.999907	up	yes
MSTRG.10247	Gh_A05G3081	MSTRG.10247.1;Gh_A05G3081	1.37284	1.1591	1.39412	3.42847	2.51672	3.0954	0.155295	-2.68692	0.0254348	0.999907	down	yes
MSTRG.10308	Gh_A05G3139	Gh_A05G3139;MSTRG.10308.2	0.793191	1.00973	0.799503	1.08276	1.74805	1.1557	4.66975	2.22335	0.0420706	0.999907	up	yes
MSTRG.10391	Gh_A05G3194	Gh_A05G3194	0	0.096228	0	0	0.090492	0	2.27214	1.18405	0.00899859	0.999907	up	yes
MSTRG.1044		MSTRG.1044.1	0.27585	0.161087	0.260097	0.194383	0.08173	0.248282	0.379835	-1.39656	0.0061291	0.999907	down	yes
MSTRG.10444		MSTRG.10444.1	1.42324	1.00636	1.59775	1.1443	0.939109	1.56917	0.124283	-3.0083	0.0200029	0.999907	down	yes
MSTRG.10498		MSTRG.10498.1;MSTRG.10498.2	1.39479	1.11848	1.46459	1.55307	1.261	1.57733	0.272888	-1.87362	0.00341268	0.999907	down	yes
MSTRG.10535	Gh_A05G3339	MSTRG.10535.1	0.478016	0.685233	0.088706	0.656511	1.30528	0.498975	25.3872	4.66603	0.0225167	0.999907	up	yes
MSTRG.10607	Gh_A05G3391	MSTRG.10607.1;Gh_A05G3391	11.4343	14.047	11.9751	9.03659	9.4893	8.43228	4.05803	2.02078	0.0462184	0.999907	up	yes
MSTRG.10624		MSTRG.10624.1	20.3732	20.2355	20.0258	13.6737	15.2115	12.7461	3.0911	1.62812	0.047068	0.999907	up	yes
MSTRG.10632	Gh_A05G3417	MSTRG.10632.2;MSTRG.10632.1;MSTRG.10632.3;Gh_A05G3417	3.01757	2.49126	3.31449	3.10128	2.64315	3.68781	0.146623	-2.76982	0.00711968	0.999907	down	yes
MSTRG.10653		MSTRG.10653.1;MSTRG.10653.2	1.67786	1.78783	1.24337	0.638624	0.914601	0.68668	5.79803	2.53556	0.0476834	0.999907	up	yes
MSTRG.10680		MSTRG.10680.1	0.686539	0.979274	0.735725	0.580669	1.19666	0.60193	9.26691	3.21209	0.0244323	0.999907	up	yes
MSTRG.10695	Gh_A05G3475	MSTRG.10695.1	1.27304	0.912022	1.35267	1.61378	1.40882	2.3078	0.0989528	-3.33712	0.031035	0.999907	down	yes
MSTRG.10700	Gh_A05G3480	MSTRG.10700.1;MSTRG.10700.2;MSTRG.10700.3;Gh_A05G3480	11.1931	10.0574	13.1186	10.5872	9.50484	11.5145	0.216174	-2.20974	0.0365455	0.999907	down	yes
MSTRG.10722	Gh_A05G3504	MSTRG.10722.1;Gh_A05G3504	8.90274	10.0851	9.26165	12.2468	13.8119	11.828	2.17739	1.1226	0.0359428	0.999907	up	yes
MSTRG.10768	Gh_A05G3554	MSTRG.10768.1	0.643846	1.00602	0.619817	0.703693	1.01278	0.783259	4.47571	2.16211	0.0423149	0.999907	up	yes
MSTRG.10775	Gh_A05G3562	MSTRG.10775.1;MSTRG.10775.2	1.35749	0.91266	1.34308	1.10756	0.982367	1.35224	0.218693	-2.19302	0.0405354	0.999907	down	yes
MSTRG.10799	Gh_A05G3587	Gh_A05G3587;MSTRG.10799.1	0.275201	0.852678	0.194297	0.363445	0.866825	0.313593	30.0383	4.90873	0.006884	0.999907	up	yes
MSTRG.10802	Gh_A05G3592	MSTRG.10802.1;MSTRG.10802.2	0.155227	0.190732	0.149111	0.0350846	0.112579	0.0234401	2.28646	1.19312	0.00684167	0.999907	up	yes
MSTRG.10838	Gh_A06G0038	Gh_A06G0038	1.27749	1.9544	0.593587	0.754251	1.74612	0.533851	149.95	7.22834	0.00831693	0.999907	up	yes
MSTRG.10851	Gh_A06G0053	MSTRG.10851.1;Gh_A06G0053	11.355	10.4201	11.5816	9.41966	8.32826	9.53291	0.450405	-1.15071	0.00159673	0.999907	down	yes
MSTRG.10879	Gh_A06G0087	MSTRG.10879.1;MSTRG.10879.3	3.41553	3.5716	3.06074	2.35932	3.05357	2.12454	6.25124	2.64414	0.0135121	0.999907	up	yes
MSTRG.109	Gh_A01G0143	MSTRG.109.1;Gh_A01G0143	0.543565	0.170379	0.70629	0.476759	0.249055	0.923337	0.0375972	-4.73323	0.0141805	0.999907	down	yes
MSTRG.10940		MSTRG.10940.1;MSTRG.10940.2	5.53465	5.95999	5.14724	3.02693	3.35403	2.55565	5.97048	2.57785	0.0108396	0.999907	up	yes
MSTRG.11005	Gh_A06G0229	Gh_A06G0229	0	0.998866	0.110584	0	1.13307	0.202793	295.994	8.20943	0.0364059	0.999907	up	yes
MSTRG.11047	Gh_A06G0262	Gh_A06G0262	0.050246	2.16017	0	0.041063	1.03875	0.039634	3692.99	11.8506	0.0296243	0.999907	up	yes
MSTRG.11049	Gh_A06G0266	MSTRG.11049.1;Gh_A06G0266	0.671738	0.366335	0.600948	0.891259	0.695705	1.12735	0.15113	-2.72614	0.0174679	0.999907	down	yes
MSTRG.11110	Gh_A06G0320	MSTRG.11110.1	1.85226	2.25237	1.57451	1.09516	1.39464	0.886106	9.09292	3.18474	0.00390516	0.999907	up	yes
MSTRG.11122	Gh_A06G0335	MSTRG.11122.1;MSTRG.11122.2;Gh_A06G0335	0.95575	0.741777	1.43954	1.63167	1.26539	1.91249	0.0824071	-3.60109	0.0266056	0.999907	down	yes
MSTRG.11195	Gh_A06G0399	MSTRG.11195.1;MSTRG.11195.3	1.2129	1.42668	1.14594	1.2423	1.90894	1.36663	4.53096	2.17982	0.038812	0.999907	up	yes
MSTRG.11196	Gh_A06G0400	MSTRG.11196.1	0.521064	0.614496	0.425473	0.585359	0.642123	0.44079	2.5595	1.35586	0.0453143	0.999907	up	yes
MSTRG.11238		MSTRG.11238.1;MSTRG.11238.2	2.21304	3.33275	2.64543	2.41508	3.45844	1.76517	21.0735	4.39735	0.0334183	0.999907	up	yes
MSTRG.11257		MSTRG.11257.1	0.089355	0.242856	0	0.886409	2.22286	0.471247	45.3316	5.50245	0.0433624	0.999907	up	yes
MSTRG.11283		MSTRG.11283.1	0.144353	0.073868	0.162883	0.26434	0.13893	0.259786	0.402915	-1.31145	0.00335889	0.999907	down	yes
MSTRG.11306	Gh_A06G0492	MSTRG.11306.1;Gh_A06G0492	1.08301	0.854991	1.4716	0.807537	0.25788	0.678585	0.104386	-3.26	0.0406839	0.999907	down	yes
MSTRG.11317	Gh_A06G0502	Gh_A06G0502	13.1237	24.3846	0	0	32.3462	0	3.59902e+12	41.7107	0.032398	0.999907	up	yes
MSTRG.11328	Gh_A06G0513	MSTRG.11328.1	1.26803	2.32986	1.07546	0.111864	0.695554	0.329316	52.0503	5.70184	0.0366419	0.999907	up	yes
MSTRG.11332	Gh_A06G0517	Gh_A06G0517;MSTRG.11332.2;MSTRG.11332.3;MSTRG.11332.4	1.84084	2.11475	1.85981	1.22892	1.26074	1.12589	2.42367	1.27719	0.0272452	0.999907	up	yes
MSTRG.11345	Gh_A06G0534	MSTRG.11345.1;MSTRG.11345.2;MSTRG.11345.3;MSTRG.11345.5;MSTRG.11345.6;Gh_A06G0534	0.278326	0.191503	0.37688	0.698638	0.601528	0.829786	0.256231	-1.96448	0.0106685	0.999907	down	yes
MSTRG.11346	Gh_A06G0536	MSTRG.11346.1	2.37509	1.28886	2.37785	0.420924	0.190336	0.656179	0.100094	-3.32057	0.0410511	0.999907	down	yes
MSTRG.11439	Gh_A06G0630	Gh_A06G0630	0.754162	0	0.627645	0.66702	0	0.721466	0.0081181	-6.94464	0.0114257	0.999907	down	yes
MSTRG.11440	Gh_A06G0631	Gh_A06G0631	0	0	0.082782	0.088975	0	0.174884	0.367655	-1.44358	0.0474823	0.999907	down	yes
MSTRG.11472		MSTRG.11472.1	0	0.482348	0.059417	0	0.817411	0	86.3521	6.43216	0.0129222	0.999907	up	yes
MSTRG.11508	Gh_A06G0694	Gh_A06G0694	0	0.457367	0	0.150605	0.462604	0	25.1429	4.65208	0.00817528	0.999907	up	yes
MSTRG.11515	Gh_A06G0702	MSTRG.11515.1	1.52476	1.08615	1.66353	0.673365	0.456706	0.963693	0.154864	-2.69092	0.0123833	0.999907	down	yes
MSTRG.1154		MSTRG.1154.1	0.172215	0.523432	0	0.307425	0.458302	0	20.8314	4.38069	0.033237	0.999907	up	yes
MSTRG.11548	Gh_A06G0733	Gh_A06G0733	0.112222	0	0.126628	0.049849	0	0.082718	0.449934	-1.15221	0.0261638	0.999907	down	yes
MSTRG.11564	Gh_A06G0745	MSTRG.11564.1;MSTRG.11564.2;MSTRG.11564.3;MSTRG.11564.4;MSTRG.11564.5;MSTRG.11564.6;MSTRG.11564.7;MSTRG.11564.8;MSTRG.11564.11;MSTRG.11564.10;MSTRG.11564.9;MSTRG.11564.12;MSTRG.11564.13;MSTRG.11564.14;MSTRG.11564.16;MSTRG.11564.15;MSTRG.11564.17;MSTRG.11564.20;MSTRG.11564.19;MSTRG.11564.21;MSTRG.11564.18;MSTRG.11564.22;Gh_A06G0745;MSTRG.11564.24;MSTRG.11564.25;MSTRG.11564.26;MSTRG.11564.27;MSTRG.…	3.99135	4.34101	3.91895	5.49354	6.1205	5.17507	2.04383	1.03127	0.00471681	0.999907	up	yes
MSTRG.11585	Gh_A06G0773	MSTRG.11585.1;MSTRG.11585.2	2.08879	2.94679	2.03534	1.68116	2.15219	1.43178	11.3445	3.50392	0.00462819	0.999907	up	yes
MSTRG.11754		MSTRG.11754.1;MSTRG.11754.4;MSTRG.11754.2;MSTRG.11754.6;MSTRG.11754.7;MSTRG.11754.8	1.46326	0.37525	1.13687	1.175	0.485968	1.13689	0.0215989	-5.5329	0.0466735	0.999907	down	yes
MSTRG.11798	Gh_A06G0966	MSTRG.11798.1;MSTRG.11798.2;Gh_A06G0966	2.4255	2.98307	2.45136	2.41124	2.89811	2.48785	3.32607	1.73382	0.025566	0.999907	up	yes
MSTRG.11800	Gh_A06G0968	MSTRG.11800.1;MSTRG.11800.2;Gh_A06G0968	1.68963	1.84642	1.23095	1.01038	1.21531	0.673817	9.13925	3.19208	0.0413765	0.999907	up	yes
MSTRG.11848	Gh_A06G1013	MSTRG.11848.1;Gh_A06G1013;MSTRG.11848.3;MSTRG.11848.4	9.99857	13.0804	7.95344	5.5592	10.9944	5.70643	141.083	7.1404	0.00653145	0.999907	up	yes
MSTRG.11898	Gh_A06G1061	MSTRG.11898.1;MSTRG.11898.2;Gh_A06G1061;MSTRG.11898.4	2.52927	2.2438	2.99204	2.98724	2.43699	3.46195	0.13956	-2.84104	0.00924069	0.999907	down	yes
MSTRG.12021		MSTRG.12021.1;MSTRG.12021.2;MSTRG.12021.3;MSTRG.12021.4	2.09673	2.6095	1.95764	1.62914	2.12551	1.38444	8.79587	3.13683	0.000416512	0.999907	up	yes
MSTRG.12069		MSTRG.12069.1;MSTRG.12069.2;MSTRG.12069.3	3.20685	3.1515	3.02472	2.23327	2.43421	2.12046	2.11645	1.08165	0.035837	0.999907	up	yes
MSTRG.12128	Gh_A06G1296	MSTRG.12128.1;MSTRG.12128.2;Gh_A06G1296	6.87309	6.11296	7.94311	9.2176	6.55475	8.39856	0.11564	-3.11229	0.0327855	0.999907	down	yes
MSTRG.12136		MSTRG.12136.1;MSTRG.12136.2	2.49482	2.54392	2.89433	4.67291	3.77388	4.49718	0.244722	-2.03078	0.0477733	0.999907	down	yes
MSTRG.12150	Gh_A06G1323	Gh_A06G1323	0.17997	0.614984	0.244578	0.449115	0.653604	0.292402	8.37008	3.06524	0.0362085	0.999907	up	yes
MSTRG.12152	Gh_A06G1325	Gh_A06G1325	5.23428	5.83879	5.20976	5.80305	6.04535	5.12612	2.49098	1.31671	0.0468417	0.999907	up	yes
MSTRG.12183	Gh_A06G1357	MSTRG.12183.1;Gh_A06G1357	3.79866	3.32858	4.12193	4.1412	3.51774	4.2257	0.252534	-1.98545	0.00325266	0.999907	down	yes
MSTRG.12280	Gh_A06G1452	Gh_A06G1452	0.082691	0.143577	0.05739	0	0.134067	0.045766	2.24633	1.16757	0.0437798	0.999907	up	yes
MSTRG.12317	Gh_A06G1484	MSTRG.12317.1;MSTRG.12317.2;MSTRG.12317.3;Gh_A06G1484	10.4678	11.7583	9.68224	9.61156	10.5338	8.37855	5.04496	2.33484	0.0127384	0.999907	up	yes
MSTRG.12349	Gh_A06G1507	MSTRG.12349.1;MSTRG.12349.2	1.05903	0.991894	1.1812	1.06693	0.695129	1.01343	0.316985	-1.65751	0.0461761	0.999907	down	yes
MSTRG.12379	Gh_A06G1533	MSTRG.12379.1	0.616038	0.821132	0.527157	0.307078	0.656554	0.31546	7.37558	2.88276	0.00390745	0.999907	up	yes
MSTRG.12421	Gh_A06G1572	MSTRG.12421.1;MSTRG.12421.2	1.15734	1.26489	0.706009	0.293326	0.646537	0	33.4212	5.06269	0.0280289	0.999907	up	yes
MSTRG.12431	Gh_A06G1585	Gh_A06G1585	0.464746	0.098246	0.50745	0.343827	0.126735	0.566731	0.0666494	-3.90726	0.0075394	0.999907	down	yes
MSTRG.1246		MSTRG.1246.1;MSTRG.1246.2;MSTRG.1246.3;MSTRG.1246.6;MSTRG.1246.5;MSTRG.1246.4;MSTRG.1246.7;MSTRG.1246.8	2.77802	2.06787	2.39955	3.3332	2.49866	3.29896	0.168687	-2.56758	0.0472427	0.999907	down	yes
MSTRG.12512	Gh_A06G1653	Gh_A06G1653;MSTRG.12512.2;MSTRG.12512.3	1.93688	1.66663	2.49973	2.91089	2.17032	2.79581	0.128319	-2.9622	0.030844	0.999907	down	yes
MSTRG.12516	Gh_A06G1659	Gh_A06G1659	0	1.36488	0	0	1.63425	0	4653.98	12.1842	0.0061764	0.999907	up	yes
MSTRG.12570	Gh_A06G1721	MSTRG.12570.1;Gh_A06G1721	0.603914	0.253733	0.710526	0.335376	0.138422	0.428514	0.122583	-3.02817	0.0124767	0.999907	down	yes
MSTRG.12591	Gh_A06G1745	Gh_A06G1745	3.53815	3.87954	3.3312	1.42988	1.82281	1.34017	6.91703	2.79015	0.000545449	0.999907	up	yes
MSTRG.12593	Gh_A06G1744	Gh_A06G1744;MSTRG.12593.2	4.75369	5.09527	4.4227	2.94266	3.64765	2.97624	4.67492	2.22494	0.0058837	0.999907	up	yes
MSTRG.12634	Gh_A06G1813	Gh_A06G1813	0.138134	0	0.085633	0.105634	0	0.11375	0.394282	-1.3427	0.0396993	0.999907	down	yes
MSTRG.12642	Gh_A06G1824	Gh_A06G1824	2.77402	3.16128	2.64718	1.41509	1.73553	1.58591	3.64241	1.86489	0.0362696	0.999907	up	yes
MSTRG.12657	Gh_A07G0005	Gh_A07G0005;MSTRG.12657.2;MSTRG.12657.3	3.22391	2.46433	2.93651	2.79187	1.89493	3.36294	0.0873791	-3.51657	0.0266455	0.999907	down	yes
MSTRG.12662	Gh_A07G0010	Gh_A07G0010;MSTRG.12662.2	7.08794	8.25141	5.61951	5.52435	7.16714	5.47854	11.345	3.50399	0.0219269	0.999907	up	yes
MSTRG.12752	Gh_A07G0118	Gh_A07G0118	5.41456	5.36164	4.71265	3.18063	3.83557	2.91986	5.18246	2.37364	0.0274901	0.999907	up	yes
MSTRG.12808	Gh_A07G0176	MSTRG.12808.1;MSTRG.12808.2;Gh_A07G0176	3.90135	3.43753	3.95652	2.61814	1.97942	2.53432	0.366175	-1.44939	0.0331022	0.999907	down	yes
MSTRG.1284	Gh_A01G1218	Gh_A01G1218	0.309164	0.250704	0.329102	0.237369	0.181719	0.332582	0.497505	-1.00722	0.0309892	0.999907	down	yes
MSTRG.12856	Gh_A07G0225	MSTRG.12856.3;MSTRG.12856.2;MSTRG.12856.1;Gh_A07G0225	11.1119	11.0667	11.8985	11.3586	10.2001	11.8293	0.439287	-1.18676	0.0375795	0.999907	down	yes
MSTRG.12871		MSTRG.12871.1;MSTRG.12871.2	0.529819	1.1279	0.377058	0.24712	0.467295	0.184242	18.3744	4.19963	0.0290541	0.999907	up	yes
MSTRG.12872	Gh_A07G0239	MSTRG.12872.1;MSTRG.12872.2;MSTRG.12872.3;MSTRG.12872.4;Gh_A07G0239	10.8902	9.62552	10.2547	9.53546	8.21232	10.5196	0.291704	-1.77742	0.0487821	0.999907	down	yes
MSTRG.12874	Gh_A07G0241	MSTRG.12874.1;MSTRG.12874.2;MSTRG.12874.3;MSTRG.12874.4;Gh_A07G0241	1.91481	4.0087	1.52921	1.41388	5.02984	1.77099	892.426	9.80159	0.0113984	0.999907	up	yes
MSTRG.12915	Gh_A07G0272	MSTRG.12915.1;Gh_A07G0272	2.3262	2.72729	2.06421	1.62842	1.89765	1.71096	3.64419	1.8656	0.0475986	0.999907	up	yes
MSTRG.12924	Gh_A07G0285	Gh_A07G0285	0.017863	0.229435	0.020156	0.125305	0.309632	0.06081	5.40587	2.43453	0.00418492	0.999907	up	yes
MSTRG.12966	Gh_A07G0330	MSTRG.12966.1;MSTRG.12966.2;MSTRG.12966.3	4.21971	3.79046	4.50145	5.1162	4.94551	5.79876	0.293655	-1.76781	0.0290367	0.999907	down	yes
MSTRG.1298	Gh_A01G1232	Gh_A01G1232	0.244966	0.131265	0.202344	0.485256	0.345176	0.553127	0.312931	-1.67608	0.0124535	0.999907	down	yes
MSTRG.13058	Gh_A07G0431	Gh_A07G0431	0.40466	0.169027	0.28032	0.59293	0.40883	0.66536	0.231791	-2.1091	0.0435901	0.999907	down	yes
MSTRG.13090		MSTRG.13090.1	0.141542	0.42249	0.116853	0.123507	0.579482	0.047956	19.199	4.26296	0.00186442	0.999907	up	yes
MSTRG.13100	Gh_A07G0471	Gh_A07G0471	1.04442	0.764199	1.03542	0.342598	0	0.585025	0.101058	-3.30675	0.0314861	0.999907	down	yes
MSTRG.13111	Gh_A07G0481	MSTRG.13111.1	0.450929	0.909035	0.402775	0	0.286651	0.100247	12.1763	3.606	0.036611	0.999907	up	yes
MSTRG.13123	Gh_A07G0490	MSTRG.13123.1;MSTRG.13123.2;MSTRG.13123.3	8.99733	10.3532	9.24671	6.09278	6.34152	5.29271	4.38554	2.13275	0.0273497	0.999907	up	yes
MSTRG.13177	Gh_A07G0539	MSTRG.13177.1;MSTRG.13177.2	1.10045	0.803396	1.32754	0.831874	0.533028	1.03623	0.122139	-3.0334	0.00241347	0.999907	down	yes
MSTRG.13197	Gh_A07G0562	MSTRG.13197.1	13.9603	14.3547	9.86426	11.0704	14.3508	8.52844	25.6426	4.68047	0.0488743	0.999907	up	yes
MSTRG.13231	Gh_A07G0595	MSTRG.13231.2;MSTRG.13231.1;MSTRG.13231.3;MSTRG.13231.6;MSTRG.13231.5;MSTRG.13231.4;MSTRG.13231.8;MSTRG.13231.7;MSTRG.13231.11;MSTRG.13231.9;MSTRG.13231.10;MSTRG.13231.18;MSTRG.13231.20;MSTRG.13231.19;MSTRG.13231.15;MSTRG.13231.17;MSTRG.13231.16;MSTRG.13231.13;MSTRG.13231.22	2.7052	2.17222	3.32164	1.77129	1.29146	2.04359	0.12577	-2.99114	0.0100838	0.999907	down	yes
MSTRG.13260	Gh_A07G0619	MSTRG.13260.1;MSTRG.13260.2	1.67278	1.5284	2.07924	1.77933	1.33347	2.05027	0.155949	-2.68085	0.0160172	0.999907	down	yes
MSTRG.13271	Gh_A07G0629	MSTRG.13271.1;Gh_A07G0629	0.066026	0	0.112873	0.16008	0.064183	0.123769	0.46516	-1.1042	0.0409154	0.999907	down	yes
MSTRG.13298	Gh_A07G0650	Gh_A07G0650	0	0	0	0.359741	0.271183	0.403544	0.468916	-1.0926	0.0382678	0.999907	down	yes
MSTRG.13302	Gh_A07G0654	MSTRG.13302.1;MSTRG.13302.2;Gh_A07G0654	7.96517	6.82083	8.80017	8.94343	7.5813	9.05262	0.185524	-2.43032	0.00921349	0.999907	down	yes
MSTRG.13359	Gh_A07G0714	MSTRG.13359.1	0.732177	0.245985	0.533841	1.04765	0.620483	1.02857	0.0914583	-3.45074	0.0447928	0.999907	down	yes
MSTRG.13382		MSTRG.13382.1	0	9.36958	0	0	3.60331	0	4.50707e+07	25.4257	0.0254651	0.999907	up	yes
MSTRG.13424	Gh_A07G0778	Gh_A07G0778;MSTRG.13424.2;MSTRG.13424.3	9.47751	9.09249	10.4682	10.7962	9.57411	11.0563	0.323682	-1.62735	0.0148244	0.999907	down	yes
MSTRG.13447	Gh_A07G0808	MSTRG.13447.1	1.67196	0	1.2989	1.20227	0	1.74905	0.000220998	-12.1437	0.00926263	0.999907	down	yes
MSTRG.13449		MSTRG.13449.1	0.160639	0.163323	0	0	0.307175	0	6.24603	2.64294	0.0491975	0.999907	up	yes
MSTRG.1348	Gh_A01G1280	Gh_A01G1280	0.385704	0	0.371362	0.34046	0.031421	0.259479	0.0917995	-3.44537	0.0402255	0.999907	down	yes
MSTRG.13481		MSTRG.13481.1;MSTRG.13481.4;MSTRG.13481.2;MSTRG.13481.3;MSTRG.13481.5;MSTRG.13481.6;MSTRG.13481.7	3.55829	2.91943	3.4033	3.58803	3.18898	4.24022	0.213242	-2.22944	0.0280023	0.999907	down	yes
MSTRG.13507	Gh_A07G0869	MSTRG.13507.1;Gh_A07G0869	0.003019	0.468142	0	0.0106375	0.329552	0.016297	19.5306	4.28766	0.0210438	0.999907	up	yes
MSTRG.13577		MSTRG.13577.1	0.215991	0.348441	0	0.024804	0.21281	0	7.65368	2.93615	0.0331278	0.999907	up	yes
MSTRG.13587	Gh_A07G0943	Gh_A07G0943	3.36905	2.95515	3.49363	3.02831	2.55797	3.71359	0.192415	-2.37771	0.024293	0.999907	down	yes
MSTRG.13593	Gh_A07G0947	MSTRG.13593.1;Gh_A07G0947	10.6764	11.4404	10.8731	9.23358	10.5268	9.23019	2.56501	1.35896	0.0174854	0.999907	up	yes
MSTRG.13719	Gh_A07G1056	MSTRG.13719.2;MSTRG.13719.1;MSTRG.13719.3;MSTRG.13719.4;MSTRG.13719.5	7.12058	7.39963	7.11491	4.79609	6.40619	4.22937	7.97136	2.99483	0.0499665	0.999907	up	yes
MSTRG.13844	Gh_A07G1162	MSTRG.13844.1;Gh_A07G1162	0.302285	0	0.319497	0.439937	0.202066	0.487846	0.100945	-3.30836	0.0106684	0.999907	down	yes
MSTRG.13906	Gh_A07G1219	MSTRG.13906.1	0.218037	0.341371	0.162388	0.163939	0.208456	0.116938	2.54174	1.34581	0.0329323	0.999907	up	yes
MSTRG.14027	Gh_A07G1338	MSTRG.14027.1;MSTRG.14027.2;Gh_A07G1338	3.2411	2.74778	3.21015	2.40073	2.05972	2.74043	0.304423	-1.71585	0.0140469	0.999907	down	yes
MSTRG.14051		MSTRG.14051.1	0.403903	0.898584	0.26748	0.745564	0.941682	0.512614	11.5845	3.53412	0.0397355	0.999907	up	yes
MSTRG.14082		MSTRG.14082.1;MSTRG.14082.2;MSTRG.14082.3;MSTRG.14082.4;MSTRG.14082.5;MSTRG.14082.7;MSTRG.14082.8;MSTRG.14082.9;MSTRG.14082.10	0.911352	1.86972	0.558866	0.521897	0.927449	0.379917	58.0247	5.85859	0.0233315	0.999907	up	yes
MSTRG.14087	Gh_A07G1420	MSTRG.14087.1	0.132352	0.040515	0.156601	0.206699	0	0.438886	0.123522	-3.01716	0.0321104	0.999907	down	yes
MSTRG.14152	Gh_A07G1481	Gh_A07G1481	0.795206	0.336225	0.676433	0.845204	0.278634	1.05236	0.0355539	-4.81385	0.00960911	0.999907	down	yes
MSTRG.14158	Gh_A07G1487	Gh_A07G1487;MSTRG.14158.2	0.093926	0.005744	0.182779	0.107096	0	0.083922	0.372431	-1.42496	0.0445516	0.999907	down	yes
MSTRG.14200		MSTRG.14200.1;MSTRG.14200.2	0.661398	0.887765	0.39085	0.381042	0.754239	0.431061	9.14473	3.19294	0.0283702	0.999907	up	yes
MSTRG.14207	Gh_A07G1530	MSTRG.14207.1;Gh_A07G1530	1.54082	1.2051	1.3892	1.90709	1.40756	1.83111	0.245979	-2.02339	0.0411307	0.999907	down	yes
MSTRG.14232	Gh_A07G1558	Gh_A07G1558;MSTRG.14232.2	0.826071	0.504081	0.795551	0.531172	0.355581	0.746166	0.175644	-2.50928	0.0160213	0.999907	down	yes
MSTRG.14289	Gh_A07G1612	MSTRG.14289.1;MSTRG.14289.2;Gh_A07G1612	7.27432	6.00165	7.66679	7.23496	6.21684	7.52716	0.197662	-2.33889	0.00582532	0.999907	down	yes
MSTRG.14317	Gh_A07G1637	MSTRG.14317.1	0	0.693355	0	0	0.816138	0	178.991	7.48374	0.00612191	0.999907	up	yes
MSTRG.14330	Gh_A07G1646	MSTRG.14330.1;Gh_A07G1646	0.104206	0	0.045394	0.0958338	0	0.12391	0.436813	-1.19491	0.0499042	0.999907	down	yes
MSTRG.14397		MSTRG.14397.1	0.803189	0.394325	0.98336	1.22866	0.418488	1.0035	0.0354277	-4.81898	0.018418	0.999907	down	yes
MSTRG.14511	Gh_A07G1782	Gh_A07G1782	0	0.11674	0	0	0.109418	0	2.67784	1.42107	0.00906253	0.999907	up	yes
MSTRG.14551	Gh_A07G1823	Gh_A07G1823	0.103741	0.07887	0.130748	0.116053	0	0.161367	0.423253	-1.24041	0.0268773	0.999907	down	yes
MSTRG.1458		MSTRG.1458.1	0.398106	0.369043	1.0585	0.44382	0	0.864986	0.0202422	-5.62649	0.0487352	0.999907	down	yes
MSTRG.14588	Gh_A07G1859	MSTRG.14588.1	0.388967	0.194035	0.521669	0.261518	0.040583	0.549668	0.0785585	-3.67009	0.0113116	0.999907	down	yes
MSTRG.14616	Gh_A07G1883	MSTRG.14616.1;MSTRG.14616.2	3.00122	3.05846	2.43465	2.34076	3.4452	2.30667	7.77799	2.9594	0.0375341	0.999907	up	yes
MSTRG.14690	Gh_A07G1953	Gh_A07G1953;MSTRG.14690.2	1.77967	3.12425	1.94277	1.38299	2.72119	1.47537	41.9549	5.39077	0.0148945	0.999907	up	yes
MSTRG.14724	Gh_A07G1990	MSTRG.14724.1;Gh_A07G1990	0.324228	0.565504	0.210394	0.441594	0.80184	0.317332	10.0955	3.33565	0.000250984	0.999907	up	yes
MSTRG.14751	Gh_A07G2015	MSTRG.14751.2;MSTRG.14751.1;Gh_A07G2015	6.41672	5.97008	7.01754	5.75244	5.35823	6.37413	0.361603	-1.46752	0.0303201	0.999907	down	yes
MSTRG.14796	Gh_A07G2064	MSTRG.14796.1;Gh_A07G2064	1.9754	2.13628	1.7452	1.99706	2.85636	1.47481	11.0591	3.46716	0.039893	0.999907	up	yes
MSTRG.14802	Gh_A07G2072	Gh_A07G2072	58.8821	59.0784	52.3976	0.068666	0.243453	0.251345	84.7247	6.40471	0.00748115	0.999907	up	yes
MSTRG.14833	Gh_A07G2102	Gh_A07G2102;MSTRG.14833.2	2.33331	1.83854	2.20524	1.71719	0.856454	1.97358	0.0748006	-3.74081	0.0352945	0.999907	down	yes
MSTRG.14867		MSTRG.14867.1	0.095587	0.254302	0.149342	0.077681	0.164396	0	3.17911	1.66862	0.0306123	0.999907	up	yes
MSTRG.14897	Gh_A07G2152	MSTRG.14897.1	1.28461	1.21307	1.47085	2.26843	1.94671	2.44281	0.245637	-2.0254	0.00686783	0.999907	down	yes
MSTRG.14912	Gh_A08G0039	MSTRG.14912.1	0.197246	0	0.270295	0.179963	0	0.121627	0.217782	-2.19904	0.0455748	0.999907	down	yes
MSTRG.14928	Gh_A08G0055;Gh_A08G0056	MSTRG.14928.1;MSTRG.14928.2;MSTRG.14928.3;Gh_A08G0055;MSTRG.14928.5;MSTRG.14928.6;MSTRG.14928.7;Gh_A08G0056	4.65256	3.25899	5.23333	3.26517	2.4333	3.29396	0.101882	-3.29503	0.0262615	0.999907	down	yes
MSTRG.14949	Gh_A08G0079	MSTRG.14949.1;MSTRG.14949.2;Gh_A08G0079	7.50995	6.52799	7.56415	9.43445	8.12986	9.26548	0.262555	-1.92931	0.00816562	0.999907	down	yes
MSTRG.14960	Gh_A08G0092;Gh_A08G0093	MSTRG.14960.1;MSTRG.14960.2;MSTRG.14960.3;MSTRG.14960.5;Gh_A08G0092;MSTRG.14960.8	2.07834	2.31736	1.77516	2.06641	2.20443	1.77532	3.34623	1.74254	0.0483219	0.999907	up	yes
MSTRG.15051	Gh_A08G0201	MSTRG.15051.1	1.40404	0.245485	1.49959	1.41769	0.899449	2.27754	0.00470239	-7.73239	0.0244628	0.999907	down	yes
MSTRG.15078	Gh_A08G0229	MSTRG.15078.1;MSTRG.15078.2;Gh_A08G0229	12.0034	12.2521	11.066	8.73972	9.22983	7.60852	3.63088	1.86032	0.0421812	0.999907	up	yes
MSTRG.15137		MSTRG.15137.1	0.251591	0.084101	0.191798	0.455047	0	0.651314	0.0516238	-4.27582	0.0362415	0.999907	down	yes
MSTRG.15151	Gh_A08G0306	Gh_A08G0306	0	0.131335	0.015655	0	0.254607	0	4.92714	2.30075	0.0165258	0.999907	up	yes
MSTRG.15152		MSTRG.15152.1;MSTRG.15152.2	12.8312	12.675	11.1706	7.66539	8.42713	7.19048	3.95498	1.98367	0.0374104	0.999907	up	yes
MSTRG.15308		MSTRG.15308.1;MSTRG.15308.3;MSTRG.15308.4;MSTRG.15308.5;MSTRG.15308.6;MSTRG.15308.7;MSTRG.15308.2	3.75343	5.13377	3.46239	4.59339	5.70382	4.73135	6.64984	2.73332	0.0432423	0.999907	up	yes
MSTRG.15333	Gh_A08G0492	MSTRG.15333.2;MSTRG.15333.3;MSTRG.15333.4;MSTRG.15333.5;MSTRG.15333.7;MSTRG.15333.6;MSTRG.15333.10;MSTRG.15333.11	1.90671	1.22772	2.14983	1.82037	1.47262	2.02765	0.104494	-3.2585	0.0252361	0.999907	down	yes
MSTRG.15337		MSTRG.15337.1	0.486328	0.143566	0.703373	0.513757	0	0.415462	0.0387514	-4.68961	0.0131877	0.999907	down	yes
MSTRG.1534	Gh_A01G1466	MSTRG.1534.1	0	0.634148	0	0.952682	1.62424	0	259.982	8.02227	0.0495309	0.999907	up	yes
MSTRG.15350		MSTRG.15350.1	0.623125	0.787186	0.23811	0.214213	0.403244	0	17.6937	4.14517	0.0393016	0.999907	up	yes
MSTRG.15401		MSTRG.15401.1	2.08087	2.45507	2.06012	0.380465	0.499238	0.418313	5.02251	2.32841	0.0094287	0.999907	up	yes
MSTRG.15437	Gh_A08G0583	MSTRG.15437.1;MSTRG.15437.2	2.44899	2.83695	2.58202	2.09472	2.25329	2.02596	2.24559	1.16709	0.0362092	0.999907	up	yes
MSTRG.15457	Gh_A08G0602	MSTRG.15457.1	0.473243	1.09932	0.698613	0.192857	0.780608	0.173946	29.7885	4.89668	0.0262799	0.999907	up	yes
MSTRG.15498	Gh_A08G0642	MSTRG.15498.1	3.39069	3.94143	3.15172	2.75923	3.36812	2.62881	5.36934	2.42475	0.000254434	0.999907	up	yes
MSTRG.15560	Gh_A08G0692	MSTRG.15560.1;Gh_A08G0692	3.23938	3.37411	2.96804	1.72862	2.19966	1.86544	3.74808	1.90615	0.0276147	0.999907	up	yes
MSTRG.15565		MSTRG.15565.1	0.030096	0.064258	0	0	0.15082	0	2.52388	1.33564	0.0241995	0.999907	up	yes
MSTRG.15698	Gh_A08G0822	MSTRG.15698.1;MSTRG.15698.3;MSTRG.15698.2;Gh_A08G0822	5.13398	5.91902	5.19494	3.76556	4.16534	3.37166	4.41702	2.14307	0.00697088	0.999907	up	yes
MSTRG.157	Gh_A01G0184	Gh_A01G0184	0.504699	0.588377	0.358332	0.688681	0.844241	0.528222	3.33559	1.73794	0.0312589	0.999907	up	yes
MSTRG.15735	Gh_A08G0863	MSTRG.15735.1;Gh_A08G0863	1.22735	0.984354	1.24856	1.95226	1.33359	1.89138	0.155089	-2.68884	0.0103061	0.999907	down	yes
MSTRG.15783	Gh_A08G0903	MSTRG.15783.1;MSTRG.15783.2;MSTRG.15783.3;MSTRG.15783.4;MSTRG.15783.5;MSTRG.15783.6;MSTRG.15783.7;MSTRG.15783.8;MSTRG.15783.9;MSTRG.15783.10	5.00513	5.17642	4.85369	3.89963	4.071	3.73236	2.00496	1.00357	0.00343691	0.999907	up	yes
MSTRG.15815	Gh_A08G0937	MSTRG.15815.1	0	0.439833	0	0	0.201734	0	20.3981	4.35036	0.0444185	0.999907	up	yes
MSTRG.15831	Gh_A08G0954	Gh_A08G0954	0.144077	0.017003	0.109489	0.098929	0	0.125753	0.387568	-1.36748	0.0176308	0.999907	down	yes
MSTRG.15898	Gh_A08G1024	Gh_A08G1024	0.313587	0.412361	0.271098	0.10352	0.223275	0.13389	2.62687	1.39335	0.0153078	0.999907	up	yes
MSTRG.15924	Gh_A08G1043	Gh_A08G1043	0.131893	0.297099	0	0	0.436973	0	16.2259	4.02023	0.00769084	0.999907	up	yes
MSTRG.15951	Gh_A08G1077	MSTRG.15951.1;Gh_A08G1077	8.98716	7.7922	8.47843	8.36635	7.54879	8.788	0.376986	-1.40742	0.0369531	0.999907	down	yes
MSTRG.1603	Gh_A01G1528	MSTRG.1603.1	0.507209	1.90426	1.04974	0	2.30103	0	3847.43	11.9097	0.0402839	0.999907	up	yes
MSTRG.16050	Gh_A08G1189	Gh_A08G1189	0.07532	0.247667	0.085346	0.058339	0.174303	0.046987	3.28172	1.71445	0.0156079	0.999907	up	yes
MSTRG.16064		MSTRG.16064.1	3.45686	3.51837	2.97488	2.72986	3.06506	2.55249	3.12489	1.6438	0.036543	0.999907	up	yes
MSTRG.16137	Gh_A08G1268	Gh_A08G1268	9.3725	0	4.97841	8.48534	0	7.88848	3.95487e-09	-27.9137	0.0217011	0.999907	down	yes
MSTRG.16157		MSTRG.16157.1	0.334274	0.584441	0.405875	0.273436	0.460253	0.259878	3.93106	1.97492	0.0250485	0.999907	up	yes
MSTRG.16170	Gh_A08G1290	MSTRG.16170.1;MSTRG.16170.2;MSTRG.16170.3;MSTRG.16170.4;MSTRG.16170.5;Gh_A08G1290	2.41932	4.11393	2.0975	3.57187	6.04399	3.67565	41.4283	5.37254	0.00965603	0.999907	up	yes
MSTRG.16193		MSTRG.16193.1;MSTRG.16193.3;MSTRG.16193.2;MSTRG.16193.4;MSTRG.16193.5;MSTRG.16193.6;MSTRG.16193.7;MSTRG.16193.8	1.6834	2.71202	1.06139	0.475377	0.959284	0.414357	68.9328	6.10712	0.0188677	0.999907	up	yes
MSTRG.16213	Gh_A08G1332	Gh_A08G1332	3.47464	3.93565	3.23779	2.63798	3.07831	2.49925	4.39916	2.13723	0.000593972	0.999907	up	yes
MSTRG.16221		MSTRG.16221.1	0.239619	0.42159	0.162119	0.219833	0.531062	0.105661	9.65073	3.27064	0.0010749	0.999907	up	yes
MSTRG.16243	Gh_A08G1358	MSTRG.16243.1;Gh_A08G1358	0.643714	1.24222	0.793635	0.478769	1.67114	0.536221	51.5765	5.68864	0.030933	0.999907	up	yes
MSTRG.163	Gh_A01G0193	MSTRG.163.1;MSTRG.163.2;MSTRG.163.5;Gh_A01G0193	0.759309	0.616367	0.879894	0.796065	0.652866	0.790342	0.386571	-1.3712	0.0300913	0.999907	down	yes
MSTRG.16306	Gh_A08G1413	MSTRG.16306.1;MSTRG.16306.2;MSTRG.16306.3;MSTRG.16306.4;MSTRG.16306.5	0.393842	0.211804	0.554301	0.46666	0.329253	0.71027	0.131703	-2.92464	0.0173239	0.999907	down	yes
MSTRG.16307	Gh_A08G1413	Gh_A08G1413	0.785671	1.23676	0	0	0.8015	0	362.139	8.5004	0.0348375	0.999907	up	yes
MSTRG.16336	Gh_A08G1440	MSTRG.16336.2;MSTRG.16336.1;MSTRG.16336.3;MSTRG.16336.4;Gh_A08G1440	1.07108	0.62363	0.98535	2.72265	1.7551	2.45617	0.0670327	-3.89899	0.0200871	0.999907	down	yes
MSTRG.16421	Gh_A08G1522	Gh_A08G1522;MSTRG.16421.2	1.38669	1.54947	1.10131	1.07455	1.20338	0.815926	4.82567	2.27073	0.0401465	0.999907	up	yes
MSTRG.16426	Gh_A08G1528	Gh_A08G1528	0.042016	0.200023	0	0.163948	0.525401	0.061338	9.80767	3.29391	0.00403411	0.999907	up	yes
MSTRG.16448		MSTRG.16448.1;MSTRG.16448.2	2.36966	2.01003	2.59842	2.32821	1.78722	2.62071	0.158848	-2.65428	0.000949957	0.999907	down	yes
MSTRG.16450		MSTRG.16450.1	0.095586	0	0.111796	0.136431	0.085477	0.171473	0.442065	-1.17767	0.0140694	0.999907	down	yes
MSTRG.16464	Gh_A08G1556	MSTRG.16464.1;MSTRG.16464.2;MSTRG.16464.3;Gh_A08G1556	2.70656	3.25393	2.81653	0.510447	1.38815	0.161589	107.181	6.7439	0.0323528	0.999907	up	yes
MSTRG.16485		MSTRG.16485.1;MSTRG.16485.2	4.04161	3.49189	4.12073	3.02831	2.77737	3.09363	0.498589	-1.00408	0.0449043	0.999907	down	yes
MSTRG.16494		MSTRG.16494.1	0	0.126556	0	0	0.059506	0	2.22916	1.1565	0.0496688	0.999907	up	yes
MSTRG.16498	Gh_A08G1584	MSTRG.16498.2	0.498596	0.466027	0.575309	0.376851	0.294018	0.447077	0.473249	-1.07933	0.0275487	0.999907	down	yes
MSTRG.16535		MSTRG.16535.2;MSTRG.16535.1;MSTRG.16535.3;MSTRG.16535.4	7.36022	16.3716	10.6462	7.18243	16.2682	7.07079	417.686	8.70628	0.0420627	0.999907	up	yes
MSTRG.16542		MSTRG.16542.1	0.107035	0.034618	0.16121	0.162866	0.034376	0.128347	0.401073	-1.31806	0.0246935	0.999907	down	yes
MSTRG.16620		MSTRG.16620.1	0.450915	0.703808	0.139477	0.355076	0.709609	0.340735	12.8768	3.6867	0.0359368	0.999907	up	yes
MSTRG.16663	Gh_A08G1751	MSTRG.16663.1;MSTRG.16663.2;MSTRG.16663.4;MSTRG.16663.3;MSTRG.16663.5;MSTRG.16663.6;MSTRG.16663.7;MSTRG.16663.8;MSTRG.16663.9;MSTRG.16663.10;Gh_A08G1751	11.904	12.6186	10.0101	5.68468	6.44091	4.57689	12.6202	3.65766	0.0222025	0.999907	up	yes
MSTRG.16725		MSTRG.16725.1	0.567149	0.46921	0.631237	0.320158	0.119045	0.327054	0.356441	-1.48826	0.0118152	0.999907	down	yes
MSTRG.16759	Gh_A08G1843	MSTRG.16759.1;MSTRG.16759.3;Gh_A08G1843	0.362341	0.52495	0.411663	0.215174	0.357846	0.186841	3.30332	1.72392	0.0124941	0.999907	up	yes
MSTRG.16761	Gh_A08G1845	MSTRG.16761.2;MSTRG.16761.1;Gh_A08G1845	4.29352	4.96737	4.3149	2.74878	2.87274	2.56487	3.37583	1.75524	0.0170668	0.999907	up	yes
MSTRG.16788		MSTRG.16788.1	0.698885	0.119211	1.96976	0.533252	0	0.733694	0.00331931	-8.2349	0.043745	0.999907	down	yes
MSTRG.16829	Gh_A08G1917	MSTRG.16829.2;MSTRG.16829.3;MSTRG.16829.4	19.9295	18.9309	19.4941	22.5276	20.2381	22.1016	0.497238	-1.00799	0.0446266	0.999907	down	yes
MSTRG.16830	Gh_A08G1919	Gh_A08G1919	0.049653	0	0.112801	0.091531	0	0.07953	0.458434	-1.12521	0.0230114	0.999907	down	yes
MSTRG.16840		MSTRG.16840.1	0.202879	0.083775	0.23091	0.149648	0	0.184021	0.283615	-1.818	0.000190656	0.999907	down	yes
MSTRG.17015	Gh_A08G2140	MSTRG.17015.2;MSTRG.17015.1;MSTRG.17015.3;Gh_A08G2140	13.5538	12.8305	13.8433	14.9966	13.8329	14.9989	0.480312	-1.05796	0.00181469	0.999907	down	yes
MSTRG.17057	Gh_A08G2196	MSTRG.17057.1;Gh_A08G2196	6.70999	6.38591	7.36678	7.09118	6.36794	7.08782	0.408195	-1.29267	0.0279073	0.999907	down	yes
MSTRG.17064	Gh_A08G2202	Gh_A08G2202	2.27449	0.977844	1.96501	2.2601	1.23972	2.17153	0.0258918	-5.27136	0.03289	0.999907	down	yes
MSTRG.17103	Gh_A08G2249	Gh_A08G2249	0.356933	0.294875	0.450841	0.492312	0.205855	0.558593	0.188003	-2.41117	0.0153236	0.999907	down	yes
MSTRG.17198	Gh_A09G0073	MSTRG.17198.1;MSTRG.17198.2;Gh_A09G0073	16.1341	15.8073	16.071	6.10307	7.14366	5.85362	4.98163	2.31662	0.0340799	0.999907	up	yes
MSTRG.17269	Gh_A09G0149	MSTRG.17269.2;MSTRG.17269.1;MSTRG.17269.3;MSTRG.17269.4;Gh_A09G0149	2.00131	1.84635	2.14319	1.73825	1.11791	2.16716	0.125754	-2.99132	0.0451191	0.999907	down	yes
MSTRG.17303		MSTRG.17303.1	0.246374	0.492453	0.247216	0.342914	0.818776	0.111592	18.628	4.2194	0.015565	0.999907	up	yes
MSTRG.17312		MSTRG.17312.1	0.525596	0.347063	0.62101	0.25791	0.161211	0.381685	0.281945	-1.82651	0.0158132	0.999907	down	yes
MSTRG.17330	Gh_A09G0209	Gh_A09G0209	6.20092	11.6167	8.16899	6.70605	10.0309	5.16111	80.5163	6.33121	0.0392368	0.999907	up	yes
MSTRG.17344	Gh_A09G0227	MSTRG.17344.1;Gh_A09G0227	1.26143	0.686898	1.42758	2.3291	1.22311	2.02953	0.0324667	-4.94489	0.0147549	0.999907	down	yes
MSTRG.1736	Gh_A01G1644	MSTRG.1736.1;Gh_A01G1644	0.200885	0.0403742	1.30604	1.45442	0.114266	1.55899	0.000922274	-10.0825	0.030558	0.999907	down	yes
MSTRG.17364		MSTRG.17364.1;MSTRG.17364.2	0.132221	0.067464	0.162392	0.164266	0.110535	0.2285	0.45194	-1.1458	0.00644282	0.999907	down	yes
MSTRG.17392		MSTRG.17392.1	0.45233	0	1.21576	0.368342	0.044946	0.666363	0.00872491	-6.84064	0.041392	0.999907	down	yes
MSTRG.17394		MSTRG.17394.1	0.086056	0.225417	0	0.119448	0.261567	0.11778	3.64461	1.86576	0.0222427	0.999907	up	yes
MSTRG.17430	Gh_A09G0294	Gh_A09G0294;MSTRG.17430.2	1.27626	1.21831	1.7	1.31659	0.866408	1.43915	0.163005	-2.61701	0.0333002	0.999907	down	yes
MSTRG.17448	Gh_A09G0308	MSTRG.17448.1;Gh_A09G0308	3.82166	4.80929	3.71497	2.15234	2.53092	2.26434	5.52124	2.46499	0.0331575	0.999907	up	yes
MSTRG.17458		MSTRG.17458.1	0	0.924108	0.051834	0.031442	0.979688	0	394.027	8.62215	0.00789094	0.999907	up	yes
MSTRG.17499	Gh_A09G0354	MSTRG.17499.1;Gh_A09G0354	16.7391	17.9695	16.6986	14.5966	15.4388	14.5495	2.00238	1.00171	0.00648691	0.999907	up	yes
MSTRG.17515	Gh_A09G0362	MSTRG.17515.2;MSTRG.17515.4;MSTRG.17515.3;Gh_A09G0362	17.276	22.701	19.3243	7.82667	9.04445	7.27314	11.8937	3.57213	0.0219889	0.999907	up	yes
MSTRG.17540	Gh_A09G0392	Gh_A09G0392	1.7476	1.36148	2.06231	1.43105	1.04194	1.69152	0.126946	-2.97772	0.00307493	0.999907	down	yes
MSTRG.1755	Gh_A01G1657	Gh_A01G1657	3.07862	3.60912	2.5704	1.35993	1.49728	1.28773	6.17749	2.62702	0.0417839	0.999907	up	yes
MSTRG.17560	Gh_A09G0414	MSTRG.17560.1	4.47222	4.32786	4.65642	5.49272	4.71023	5.44427	0.381972	-1.38846	0.018851	0.999907	down	yes
MSTRG.17571	Gh_A09G0427	MSTRG.17571.1;MSTRG.17571.2;MSTRG.17571.3;MSTRG.17571.4;MSTRG.17571.5;MSTRG.17571.6;MSTRG.17571.7;MSTRG.17571.8;MSTRG.17571.9;Gh_A09G0427	1.68888	1.34844	1.52968	1.42853	0.920441	1.61404	0.172333	-2.53673	0.0393755	0.999907	down	yes
MSTRG.17582		MSTRG.17582.1	0.26378	0.539926	0.400309	0.166617	0.437847	0	9.992	3.32077	0.0394889	0.999907	up	yes
MSTRG.17659	Gh_A09G0513	MSTRG.17659.1;MSTRG.17659.2;MSTRG.17659.4;Gh_A09G0513	2.18737	2.70673	2.26442	1.68518	2.00906	1.61145	4.18614	2.06562	0.00802455	0.999907	up	yes
MSTRG.17679		MSTRG.17679.1;MSTRG.17679.2;MSTRG.17679.4;MSTRG.17679.3	1.08969	0.903472	1.08665	1.60384	1.30282	1.50292	0.345973	-1.53127	0.0230074	0.999907	down	yes
MSTRG.17740	Gh_A09G0595	MSTRG.17740.1;MSTRG.17740.2;Gh_A09G0595	1.45985	1.73571	1.4981	1.17596	1.47116	1.28274	2.64574	1.40367	0.0460339	0.999907	up	yes
MSTRG.17786	Gh_A09G0640	MSTRG.17786.2;MSTRG.17786.1;MSTRG.17786.4;MSTRG.17786.5;MSTRG.17786.7	5.38535	5.72401	5.03046	3.7628	4.52159	4.07715	3.08316	1.62441	0.0439669	0.999907	up	yes
MSTRG.17815	Gh_A09G0670	Gh_A09G0670	32.0489	35.3139	29.5848	22.0496	27.1994	20.132	9.85746	3.30122	0.00208922	0.999907	up	yes
MSTRG.1786	Gh_A01G1688	Gh_A01G1688	22.9896	23.9439	22.2598	12.4827	12.4652	12.0634	2.57421	1.36413	0.011216	0.999907	up	yes
MSTRG.17868	Gh_A09G0736	Gh_A09G0736	6.47887	7.47999	6.60747	10.192	12.6168	10.4186	2.63846	1.3997	0.0482284	0.999907	up	yes
MSTRG.17876	Gh_A09G0740	MSTRG.17876.1;MSTRG.17876.2;MSTRG.17876.3;MSTRG.17876.4;MSTRG.17876.5;MSTRG.17876.6;MSTRG.17876.7;Gh_A09G0740	7.88655	9.42958	8.57485	7.9892	9.42785	7.60102	4.01515	2.00545	0.0343572	0.999907	up	yes
MSTRG.17880	Gh_A09G0751	MSTRG.17880.1;MSTRG.17880.2	1.067	0.0776181	1.20146	1.01911	0.0423647	1.49891	0.000887258	-10.1384	0.000626036	0.999907	down	yes
MSTRG.17945		MSTRG.17945.1	0.920998	0.832732	1.23072	0.708886	0.391705	0.866196	0.163512	-2.61253	0.02296	0.999907	down	yes
MSTRG.18008	Gh_A09G0859	MSTRG.18008.1;MSTRG.18008.3;Gh_A09G0859	7.9621	6.94719	8.06592	9.25606	8.50092	10.4209	0.226177	-2.14448	0.00977057	0.999907	down	yes
MSTRG.18029	Gh_A09G0877	MSTRG.18029.1;MSTRG.18029.2;MSTRG.18029.3;MSTRG.18029.4;Gh_A09G0877	6.06642	5.60752	6.22214	4.60575	4.3121	5.17319	0.467603	-1.09665	0.0456523	0.999907	down	yes
MSTRG.18051	Gh_A09G0893	Gh_A09G0893	0.203713	0.568817	0.344511	0	0.30058	0	10.2868	3.36273	0.0318277	0.999907	up	yes
MSTRG.18097	Gh_A09G0935	Gh_A09G0935	0.372465	0	0.346365	0.466978	0.147389	0.552225	0.0599178	-4.06087	0.00696845	0.999907	down	yes
MSTRG.18112	Gh_A09G0948	MSTRG.18112.1;Gh_A09G0948	1.67202	1.37277	1.7815	1.69743	1.39963	1.76266	0.274677	-1.86419	0.00212283	0.999907	down	yes
MSTRG.18121	Gh_A09G0959	Gh_A09G0959	3.19637	3.04708	3.37696	4.02301	3.79084	4.21327	0.439492	-1.18609	0.00477941	0.999907	down	yes
MSTRG.18149	Gh_A09G0980	MSTRG.18149.1;MSTRG.18149.2;MSTRG.18149.3;Gh_A09G0980	1.36987	1.31693	1.61424	1.32244	0.951399	1.50522	0.230063	-2.1199	0.0284443	0.999907	down	yes
MSTRG.18168		MSTRG.18168.1	0.023717	0.440374	0	0.121372	0.635043	0.011433	40.1893	5.32874	0.000747509	0.999907	up	yes
MSTRG.18191	Gh_A09G1016	MSTRG.18191.1	0.393096	0.096248	0.443556	0.543754	0	0.792357	0.0196569	-5.66882	0.00429473	0.999907	down	yes
MSTRG.18284	Gh_A09G1099	MSTRG.18284.1	0.070827	0.094358	0	0	0.088733	0	2.11494	1.08062	0.0286019	0.999907	up	yes
MSTRG.18354	Gh_A09G1161	MSTRG.18354.1;MSTRG.18354.2;Gh_A09G1161	6.21173	5.7297	6.21208	6.31132	5.72065	6.5639	0.424056	-1.23767	0.00200527	0.999907	down	yes
MSTRG.1836	Gh_A01G1740	MSTRG.1836.1	7.92293	6.57348	7.93018	5.49569	4.71568	5.66318	0.325762	-1.61811	0.0137104	0.999907	down	yes
MSTRG.18365	Gh_A09G1172	Gh_A09G1172	0.221982	0.047859	0.228115	0.245326	0.060225	0.220086	0.246383	-2.02102	0.0139915	0.999907	down	yes
MSTRG.18369	Gh_A09G1176	MSTRG.18369.1;MSTRG.18369.2;MSTRG.18369.3;MSTRG.18369.4;Gh_A09G1176	1.90234	1.3071	2.10673	1.56973	1.29335	1.76714	0.149306	-2.74366	0.0244474	0.999907	down	yes
MSTRG.18400	Gh_A09G1202	MSTRG.18400.1;Gh_A09G1202	10.6994	14.6648	12.8259	0.876734	1.08014	0.922033	21.8514	4.44965	0.0332065	0.999907	up	yes
MSTRG.18433		MSTRG.18433.1	0	0	0.322722	1.05473	0.439174	1.03179	0.0446511	-4.48516	0.0399118	0.999907	down	yes
MSTRG.18441	Gh_A09G1250	MSTRG.18441.1	0.205631	0	0.266435	0.095212	0	0.374289	0.112138	-3.15666	0.031311	0.999907	down	yes
MSTRG.1852	Gh_A01G1758	MSTRG.1852.1	0.817953	0.00844	0.727021	0.568928	0.01688	0.56898	0.0123067	-6.34442	0.022632	0.999907	down	yes
MSTRG.18571	Gh_A09G1387	Gh_A09G1387	0	0.289207	0	0	0.205559	0	7.50739	2.90831	0.0183607	0.999907	up	yes
MSTRG.18598	Gh_A09G1415	MSTRG.18598.1;Gh_A09G1415	185.609	219.446	198.257	43.3738	45.241	40.9889	11.2119	3.48695	0.0090433	0.999907	up	yes
MSTRG.18630	Gh_A09G1448	MSTRG.18630.2;MSTRG.18630.3;MSTRG.18630.1;MSTRG.18630.4;Gh_A09G1448	7.12715	8.05628	6.65752	11.4289	12.7252	10.5055	2.68256	1.42361	0.010273	0.999907	up	yes
MSTRG.18689	Gh_A09G1521	Gh_A09G1521	0.129595	0.211931	0.0049	0.050853	0.304226	0.093167	4.78585	2.25878	0.0304503	0.999907	up	yes
MSTRG.18695	Gh_A09G1526	Gh_A09G1526	0	0.168954	0	0	0.63329	0	21.0976	4.39901	0.0352828	0.999907	up	yes
MSTRG.18697	Gh_A09G1528	MSTRG.18697.1	0.223605	0.331986	0.217876	0.115164	0.184058	0.071283	2.52235	1.33477	0.00311877	0.999907	up	yes
MSTRG.18769	Gh_A09G1603	Gh_A09G1603	0.133483	0.202005	0.0836	0.090886	0.21671	0.082577	2.6318	1.39605	0.00266347	0.999907	up	yes
MSTRG.18863		MSTRG.18863.1	0.229794	0.530866	0.194634	0.068891	0.349986	0.102949	8.81723	3.14033	0.0112538	0.999907	up	yes
MSTRG.18921	Gh_A09G1788;Gh_A09G1789	MSTRG.18921.1;MSTRG.18921.2;MSTRG.18921.4;MSTRG.18921.5;MSTRG.18921.7;MSTRG.18921.8;MSTRG.18921.6;MSTRG.18921.9;MSTRG.18921.12;Gh_A09G1789	0.871569	0.4501	0.805203	1.03203	0.79708	1.20364	0.132295	-2.91817	0.0200048	0.999907	down	yes
MSTRG.18922	Gh_A09G1790	MSTRG.18922.1;MSTRG.18922.2;Gh_A09G1790	0.952157	0.219295	1.93184	0.735567	0.0497011	0.916368	0.00300655	-8.37768	0.0156466	0.999907	down	yes
MSTRG.18939	Gh_A09G1806	MSTRG.18939.1	3.92373	4.57277	4.03329	4.70226	6.15666	4.5157	4.79064	2.26022	0.0193612	0.999907	up	yes
MSTRG.18941	Gh_A09G1808	MSTRG.18941.3;MSTRG.18941.2;MSTRG.18941.1;Gh_A09G1808	7.57167	8.15961	7.26898	5.75392	6.21032	4.91963	4.30126	2.10476	0.0222832	0.999907	up	yes
MSTRG.18969	Gh_A09G1837	MSTRG.18969.1;MSTRG.18969.3;MSTRG.18969.4;Gh_A09G1837	10.2971	9.122	9.59949	13.4831	12.7775	14.03	0.385	-1.37707	0.0459146	0.999907	down	yes
MSTRG.18995	Gh_A09G1878;Gh_A09G1877	MSTRG.18995.1;Gh_A09G1877;Gh_A09G1878	3.76364	2.99257	3.68048	2.70628	1.66664	4.01196	0.038382	-4.70343	0.0464911	0.999907	down	yes
MSTRG.19003	Gh_A09G1887	Gh_A09G1887;MSTRG.19003.2;MSTRG.19003.3	4.58539	3.79918	4.5729	3.66053	2.72372	3.44171	0.254091	-1.97659	0.0341181	0.999907	down	yes
MSTRG.19017		MSTRG.19017.1	2.41357	1.05288	2.12737	2.0511	0	4.41278	7.19126e-05	-13.7634	0.0301328	0.999907	down	yes
MSTRG.19020	Gh_A09G1916	MSTRG.19020.1;MSTRG.19020.3;Gh_A09G1916	1.36759	1.49387	2.06843	5.2941	2.70029	5.31811	0.0185113	-5.75545	0.0498913	0.999907	down	yes
MSTRG.19030	Gh_A09G1927	MSTRG.19030.1	0	0.999894	0	0	0.850888	0	407.093	8.66921	0.0106255	0.999907	up	yes
MSTRG.19059	Gh_A09G1958;Gh_A09G1957	MSTRG.19059.1;MSTRG.19059.2	0.786662	0.708049	0.92247	0.880649	0.606854	0.93448	0.267406	-1.9029	0.00916282	0.999907	down	yes
MSTRG.19062		MSTRG.19062.1	2.57295	1.66137	2.43254	1.04099	0.685665	1.14994	0.172431	-2.53591	0.0327074	0.999907	down	yes
MSTRG.19085	Gh_A09G1991	MSTRG.19085.1;Gh_A09G1991	0.610471	0.129613	0.651308	1.0335	0.315572	0.860955	0.0272807	-5.19597	0.0160771	0.999907	down	yes
MSTRG.19087	Gh_A09G1995	MSTRG.19087.1	2.91382	2.24252	2.92721	3.51187	2.85343	3.24713	0.223662	-2.16061	0.0480038	0.999907	down	yes
MSTRG.19093	Gh_A09G2002	MSTRG.19093.1;MSTRG.19093.2	2.22712	2.07242	2.76458	4.10827	3.58022	4.30461	0.174616	-2.51774	0.0249619	0.999907	down	yes
MSTRG.19172	Gh_A09G2101	MSTRG.19172.1;MSTRG.19172.2;MSTRG.19172.3;MSTRG.19172.4;Gh_A09G2101;MSTRG.19172.6	2.422	1.65011	2.0651	1.70052	1.16832	2.29973	0.085961	-3.54017	0.0452669	0.999907	down	yes
MSTRG.19223	Gh_A09G2163	MSTRG.19223.1;Gh_A09G2163	11.8515	10.7077	11.8468	10.2925	9.56848	10.5728	0.498931	-1.00309	0.0101987	0.999907	down	yes
MSTRG.19242		MSTRG.19242.1	0.631443	0.715317	0.61771	0.500819	0.565112	0.370797	2.4257	1.2784	0.0332184	0.999907	up	yes
MSTRG.19255	Gh_A09G2189	MSTRG.19255.1;MSTRG.19255.2;MSTRG.19255.3;Gh_A09G2189	4.16219	4.34497	4.07118	3.873	4.46958	3.6177	2.7887	1.47959	0.0201785	0.999907	up	yes
MSTRG.19269	Gh_A10G0002	MSTRG.19269.1;MSTRG.19269.2;MSTRG.19269.3;MSTRG.19269.4	8.04568	8.47044	7.19319	8.18146	10.213	7.71893	4.99418	2.32025	0.0148392	0.999907	up	yes
MSTRG.19294	Gh_A10G0036	MSTRG.19294.1;Gh_A10G0036;MSTRG.19294.2;MSTRG.19294.4;MSTRG.19294.5	1.1992	1.05612	1.30449	1.2788	0.967605	1.55372	0.200028	-2.32172	0.0141544	0.999907	down	yes
MSTRG.1930	Gh_A01G1828	MSTRG.1930.1;MSTRG.1930.2;Gh_A01G1828	7.33954	8.59891	5.53934	8.40193	13.6512	6.08384	79.8093	6.31848	0.0165712	0.999907	up	yes
MSTRG.19302	Gh_A10G0045	MSTRG.19302.1;Gh_A10G0045;MSTRG.19302.3;MSTRG.19302.4	5.0105	5.44531	4.72819	5.82472	6.73916	5.94766	2.31209	1.2092	0.0195821	0.999907	up	yes
MSTRG.19406	Gh_A10G0157	Gh_A10G0157	4.96209	4.03556	4.98511	2.97761	2.02317	3.59797	0.106197	-3.23518	0.0144127	0.999907	down	yes
MSTRG.19521	Gh_A10G0312	MSTRG.19521.1;Gh_A10G0312	12.028	11.8407	10.6033	6.0248	6.38061	5.22169	4.80626	2.26492	0.0441077	0.999907	up	yes
MSTRG.19587	Gh_A10G0379	MSTRG.19587.1;Gh_A10G0379	1.03491	1.45281	1.17751	0.977002	1.21461	0.904057	3.93834	1.97759	0.0355421	0.999907	up	yes
MSTRG.19605	Gh_A10G0396	MSTRG.19605.1;MSTRG.19605.2;Gh_A10G0396	2.10052	1.75249	2.13901	1.79074	1.19092	1.87	0.178014	-2.48994	0.00895119	0.999907	down	yes
MSTRG.19640	Gh_A10G0436	MSTRG.19640.1	1.74447	2.67777	1.17629	0.698241	0.911352	0.36467	57.0163	5.8333	0.0280819	0.999907	up	yes
MSTRG.19669	Gh_A10G0464	MSTRG.19669.1;Gh_A10G0464	1.4236	1.1778	1.41613	1.30934	1.14998	1.56646	0.30859	-1.69624	0.0207937	0.999907	down	yes
MSTRG.19697	Gh_A10G0492	Gh_A10G0492	0.125329	0.257071	0.110937	0.277796	0.419797	0.17961	3.37454	1.75469	0.00404326	0.999907	up	yes
MSTRG.19733	Gh_A10G0527	MSTRG.19733.1;Gh_A10G0527	1.60957	1.3124	1.68747	1.16786	0.507557	1.50513	0.0643428	-3.95808	0.0274611	0.999907	down	yes
MSTRG.19778	Gh_A10G0571	Gh_A10G0571	2.53303	2.90344	1.96122	0.322505	0.569755	0.316967	15.1144	3.91786	0.0123596	0.999907	up	yes
MSTRG.19793	Gh_A10G0584	Gh_A10G0584	0.794988	1.14585	0.702004	0.624237	0.748473	0.497111	5.46287	2.44966	0.0202016	0.999907	up	yes
MSTRG.19891	Gh_A10G0683	MSTRG.19891.1;Gh_A10G0683	0.798553	0.89872	0.765805	0.850324	1.34883	0.725463	5.38037	2.42771	0.0390348	0.999907	up	yes
MSTRG.19911		MSTRG.19911.1	1.67441	2.45689	1.76273	0	1.18215	0	325.972	8.3486	0.0248886	0.999907	up	yes
MSTRG.19918	Gh_A10G0704	MSTRG.19918.1;Gh_A10G0704	2.2617	2.03294	2.39168	2.54086	2.38027	2.51506	0.498448	-1.00449	0.0484747	0.999907	down	yes
MSTRG.19947	Gh_A10G0731	Gh_A10G0731;MSTRG.19947.2;MSTRG.19947.3	1.17125	0.904	1.39908	1.77639	1.34126	1.8665	0.131833	-2.92322	0.00290129	0.999907	down	yes
MSTRG.19979	Gh_A10G0762	Gh_A10G0762	2.32666	0	2.7389	1.05794	0	2.16782	3.4275e-05	-14.8325	0.00943971	0.999907	down	yes
MSTRG.19996	Gh_A10G0783	MSTRG.19996.1	0.735149	0.818558	0.574805	0.568505	0.806988	0.491999	4.46963	2.16016	0.00941918	0.999907	up	yes
MSTRG.2		MSTRG.2.1;MSTRG.2.2;MSTRG.2.3	3.15325	2.09176	3.31261	2.26622	1.75931	2.26814	0.139884	-2.83769	0.0475022	0.999907	down	yes
MSTRG.20195	Gh_A10G0987	Gh_A10G0987;MSTRG.20195.1;MSTRG.20195.3	0.953585	0.761258	1.03967	1.02545	0.839585	1.07523	0.312983	-1.67584	0.00340417	0.999907	down	yes
MSTRG.20198	Gh_A10G0994	MSTRG.20198.1;MSTRG.20198.2;Gh_A10G0994	2.25346	1.47374	1.96283	2.29314	1.82583	2.39359	0.16022	-2.64188	0.0474308	0.999907	down	yes
MSTRG.20209	Gh_A10G1003	MSTRG.20209.1	26.0153	27.0948	25.8409	22.0769	25.449	19.4558	4.39603	2.1362	0.0461114	0.999907	up	yes
MSTRG.20346	Gh_A10G1121	Gh_A10G1121	0	0.508274	0	0	0.411227	0	31.9377	4.99719	0.0125777	0.999907	up	yes
MSTRG.20374	Gh_A10G1145	Gh_A10G1145	0.058789	0.179689	0	0.149515	0.221735	0.053258	3.25055	1.70068	0.0191883	0.999907	up	yes
MSTRG.20376		MSTRG.20376.1	0.445672	0.727253	0.502882	0.535271	0.791089	0.494089	4.35688	2.1233	0.0142268	0.999907	up	yes
MSTRG.20384	Gh_A10G1156	MSTRG.20384.1;MSTRG.20384.2;MSTRG.20384.3;Gh_A10G1156	6.40006	5.53624	7.44377	5.40638	4.79811	5.7275	0.24329	-2.03925	0.0444418	0.999907	down	yes
MSTRG.20408		MSTRG.20408.1	1.37991	1.54574	1.58515	0	0.176531	0	5.66262	2.50147	0.0379978	0.999907	up	yes
MSTRG.20435	Gh_A10G1188	Gh_A10G1188	4.56103	3.19482	3.86502	10.2891	6.93166	9.52628	0.0484887	-4.36621	0.0366074	0.999907	down	yes
MSTRG.20448	Gh_A10G1200	MSTRG.20448.1;MSTRG.20448.2;Gh_A10G1200	0.807609	1.06781	0.606247	0.998053	1.26614	0.703543	7.62318	2.93039	0.0156965	0.999907	up	yes
MSTRG.20459		MSTRG.20459.1	1.53033	0.527902	1.45748	0.473063	0.124315	0.558821	0.0439667	-4.50745	0.0409517	0.999907	down	yes
MSTRG.20483	Gh_A10G1233	MSTRG.20483.1;MSTRG.20483.2;MSTRG.20483.3;MSTRG.20483.4	1.65713	1.79602	1.67296	0.780997	1.45136	0.677611	10.8548	3.44026	0.0463206	0.999907	up	yes
MSTRG.20502	Gh_A10G1250	MSTRG.20502.1;MSTRG.20502.2;MSTRG.20502.3;MSTRG.20502.4;Gh_A10G1250;MSTRG.20502.6	10.8195	11.7883	11.079	7.60857	9.02893	7.60709	3.83288	1.93843	0.0137601	0.999907	up	yes
MSTRG.20532		MSTRG.20532.1	0.324576	0.861397	0.144658	0.177839	0.749389	0	93.6551	6.54929	0.000154174	0.999907	up	yes
MSTRG.20608		MSTRG.20608.1	5.56049	4.74362	5.73784	4.68825	3.62734	4.76945	0.210089	-2.25093	0.00244095	0.999907	down	yes
MSTRG.20630	Gh_A10G1365	MSTRG.20630.1;MSTRG.20630.2	1.3222	4.14027	0.722289	2.65833	5.07723	1.64648	1858.9	10.8602	0.0115218	0.999907	up	yes
MSTRG.20711	Gh_A10G1428	MSTRG.20711.1;MSTRG.20711.2;Gh_A10G1428	2.6273	3.08639	2.79175	2.72451	3.42599	2.54555	4.09343	2.03331	0.0234562	0.999907	up	yes
MSTRG.20739	Gh_A10G1455	MSTRG.20739.3;MSTRG.20739.2;MSTRG.20739.1;MSTRG.20739.4;MSTRG.20739.6;MSTRG.20739.5;MSTRG.20739.11;MSTRG.20739.10;MSTRG.20739.7;MSTRG.20739.9;MSTRG.20739.8;Gh_A10G1455;MSTRG.20739.13	9.73813	10.1244	9.91884	7.49252	8.12355	7.3233	2.16409	1.11376	0.0156471	0.999907	up	yes
MSTRG.20743	Gh_A10G1458	MSTRG.20743.1;MSTRG.20743.2;MSTRG.20743.4	2.04863	1.79549	1.96413	2.47278	2.30424	2.67949	0.403606	-1.30898	0.0203996	0.999907	down	yes
MSTRG.20795	Gh_A10G1519	MSTRG.20795.1;MSTRG.20795.2;MSTRG.20795.3;MSTRG.20795.5;MSTRG.20795.6;Gh_A10G1519	4.81003	4.49289	5.22575	8.16278	7.76737	8.06741	0.349808	-1.51537	0.0322354	0.999907	down	yes
MSTRG.20881	Gh_A10G1599	MSTRG.20881.1;Gh_A10G1599	1.94629	2.7028	1.74165	2.25384	2.77028	2.20421	6.41929	2.68241	0.0287961	0.999907	up	yes
MSTRG.20913	Gh_A10G1630	Gh_A10G1630	0	1.07615	0	0	0.797356	0	416.501	8.70218	0.014284	0.999907	up	yes
MSTRG.20922	Gh_A10G1639	MSTRG.20922.1;Gh_A10G1639	0.178892	0.229825	0.0814537	0.290345	0.573073	0.320828	3.25052	1.70067	0.0402186	0.999907	up	yes
MSTRG.20926	Gh_A10G1643	MSTRG.20926.1;Gh_A10G1643	1.46099	1.14903	1.44777	1.17512	0.58391	1.64624	0.0631444	-3.9852	0.0345182	0.999907	down	yes
MSTRG.20932	Gh_A10G1649	MSTRG.20932.1;MSTRG.20932.2	1.78293	1.80227	1.42033	1.11448	1.64205	1.00309	7.03399	2.81434	0.0283992	0.999907	up	yes
MSTRG.210	Gh_A01G0240	MSTRG.210.1;MSTRG.210.2;Gh_A01G0240	8.54297	7.2707	8.53519	7.06204	6.26135	6.98313	0.397546	-1.33081	0.0407961	0.999907	down	yes
MSTRG.21032	Gh_A10G1731	MSTRG.21032.1;MSTRG.21032.2;MSTRG.21032.3;Gh_A10G1731	4.89474	6.98182	5.66745	1.05403	2.84552	0.711614	334.466	8.38572	0.0211051	0.999907	up	yes
MSTRG.21051	Gh_A10G1745	MSTRG.21051.2;MSTRG.21051.1;Gh_A10G1745	1.90493	1.99026	1.54874	0.860822	1.25717	0.801133	7.15285	2.83852	0.0139333	0.999907	up	yes
MSTRG.211	Gh_A01G0242	MSTRG.211.1;Gh_A01G0242	0	0.552937	0.0420871	0.172294	0.951828	0.222905	52.2747	5.70804	0.0152857	0.999907	up	yes
MSTRG.21111	Gh_A10G1803	Gh_A10G1803	0	1.7514	0	0	1.34288	0	5142.14	12.3282	0.0124457	0.999907	up	yes
MSTRG.21166	Gh_A10G1852	MSTRG.21166.1;Gh_A10G1852	2.48754	1.97939	2.55217	4.69417	4.18012	5.06472	0.143855	-2.79731	0.00335025	0.999907	down	yes
MSTRG.21209	Gh_A10G1890	MSTRG.21209.1;Gh_A10G1890	3.44396	2.6433	3.13483	3.95483	3.31342	4.19325	0.190894	-2.38916	0.0244489	0.999907	down	yes
MSTRG.21236	Gh_A10G1918	MSTRG.21236.1	1.34994	0.712202	1.51218	1.33211	0.758085	1.38162	0.0498826	-4.32532	0.00662704	0.999907	down	yes
MSTRG.21264		MSTRG.21264.1	0.147411	0.29274	0.166334	0.133629	0.372064	0.131328	4.14319	2.05074	0.0126661	0.999907	up	yes
MSTRG.21291	Gh_A10G1976	Gh_A10G1976;MSTRG.21291.2	0.398523	0.385478	0.469638	0.43712	0.277902	0.43963	0.463808	-1.1084	0.0399736	0.999907	down	yes
MSTRG.21318	Gh_A10G2003	MSTRG.21318.1;MSTRG.21318.2;Gh_A10G2003	11.2397	11.4363	12.4348	29.0689	29.2506	29.623	0.329198	-1.60297	0.0383573	0.999907	down	yes
MSTRG.21334		MSTRG.21334.1	0.490667	0.845049	0.362289	0.137812	0.59173	0.26452	13.9704	3.8043	0.0258946	0.999907	up	yes
MSTRG.21336	Gh_A10G2027	MSTRG.21336.1	0.0201181	0.0649982	0	0.135681	0.200776	0.0473704	2.07493	1.05306	0.0388165	0.999907	up	yes
MSTRG.21361		MSTRG.21361.1	0.848647	0.742952	0.948436	0.819485	0.740542	1.00471	0.3772	-1.4066	0.0314953	0.999907	down	yes
MSTRG.21372	Gh_A10G2056	Gh_A10G2056	1.32507	1.33237	1.73261	2.23786	1.77618	2.52907	0.163011	-2.61696	0.0362038	0.999907	down	yes
MSTRG.21389	Gh_A10G2083	Gh_A10G2083	0.73354	1.69548	0.458772	0.582543	0.950898	0.169409	107.518	6.74843	0.0167653	0.999907	up	yes
MSTRG.21405	Gh_A10G2095	Gh_A10G2095;MSTRG.21405.2	3.13367	3.42092	2.72874	2.29841	2.71886	2.04329	5.37591	2.42651	0.00733065	0.999907	up	yes
MSTRG.21479	Gh_A10G2144	MSTRG.21479.1;Gh_A10G2144	0.838774	1.22413	0.618097	1.0437	1.60703	0.719656	18.432	4.20414	0.00303587	0.999907	up	yes
MSTRG.21488		MSTRG.21488.1	17.7824	11.7584	16.0259	8.37148	6.53493	9.89228	0.0909948	-3.45807	0.0424243	0.999907	down	yes
MSTRG.21500	Gh_A10G2163	MSTRG.21500.1;MSTRG.21500.2;MSTRG.21500.3	1.9219	1.48529	1.84529	1.90136	1.02212	1.88708	0.0948654	-3.39797	0.0273461	0.999907	down	yes
MSTRG.21576	Gh_A11G0053	MSTRG.21576.1;MSTRG.21576.3;MSTRG.21576.2;MSTRG.21576.5;MSTRG.21576.6	0.433722	0.30763	0.589788	0.479893	0.345283	0.559918	0.254389	-1.97489	0.0165712	0.999907	down	yes
MSTRG.21628	Gh_A11G0121	Gh_A11G0121;MSTRG.21628.2	1.61694	1.81611	1.45754	1.1411	1.2781	0.966509	3.74169	1.90369	0.00992956	0.999907	up	yes
MSTRG.2164	Gh_A02G0076	MSTRG.2164.1;Gh_A02G0076	15.7653	15.0093	16.1503	17.0419	15.1805	17.5751	0.377504	-1.40543	0.00411038	0.999907	down	yes
MSTRG.21662		MSTRG.21662.1	0.146583	0.293082	0.145135	0	0.281218	0	6.43603	2.68617	0.0113771	0.999907	up	yes
MSTRG.21724	Gh_A11G0233;Gh_A11G0236;Gh_A11G0235;Gh_A11G0239	MSTRG.21724.2;MSTRG.21724.4;Gh_A11G0235;MSTRG.21724.7;MSTRG.21724.8;MSTRG.21724.10;Gh_A11G0239	0.493801	0.381923	0.574525	0.566383	0.318198	0.523688	0.251844	-1.9894	0.0147045	0.999907	down	yes
MSTRG.21736	Gh_A11G0254	MSTRG.21736.1;MSTRG.21736.2;MSTRG.21736.3	3.50197	1.73724	3.97005	3.06449	2.01033	3.13057	0.0213602	-5.54893	0.0311752	0.999907	down	yes
MSTRG.21745	Gh_A11G0264	Gh_A11G0264	1.61414	0.687064	1.80732	2.8487	1.52399	2.73237	0.0122345	-6.3529	0.0089189	0.999907	down	yes
MSTRG.21767	Gh_A11G0285	Gh_A11G0285	0.384471	0	0.276787	0.257486	0	0.277054	0.101342	-3.3027	0.0322128	0.999907	down	yes
MSTRG.21771	Gh_A11G0289	Gh_A11G0289	21.0939	22.4575	21.9876	1.81363	1.70298	1.56816	10.9148	3.44821	0.00604047	0.999907	up	yes
MSTRG.21810	Gh_A11G0331	Gh_A11G0331	0.986537	1.37582	1.07327	0.797042	1.05125	0.833757	3.79474	1.924	0.0381378	0.999907	up	yes
MSTRG.21865	Gh_A11G0396	MSTRG.21865.1;MSTRG.21865.2;Gh_A11G0396;MSTRG.21865.4	3.82333	3.77761	4.11476	7.59201	7.34208	7.56373	0.407036	-1.29677	0.0162904	0.999907	down	yes
MSTRG.21924	Gh_A11G0461	Gh_A11G0461	1.53185	1.64971	1.12092	0	1.02383	0	145.459	7.18447	0.0372272	0.999907	up	yes
MSTRG.21940	Gh_A11G0475	Gh_A11G0475	0.637858	0.799394	0.43931	0.33161	0.412202	0.237387	4.59563	2.20026	0.0388585	0.999907	up	yes
MSTRG.21980	Gh_A11G0520	MSTRG.21980.1;Gh_A11G0520	0.852374	0.614657	1.13844	1.44755	1.29627	2.16315	0.0763175	-3.71184	0.0402781	0.999907	down	yes
MSTRG.2199	Gh_A02G0108	Gh_A02G0108	0.950003	0.424875	0.882982	0.193671	0	0.386053	0.106307	-3.23369	0.0222996	0.999907	down	yes
MSTRG.22012	Gh_A11G0556	MSTRG.22012.1;Gh_A11G0556	16.5778	14.1723	18.6105	23.9659	22.9791	28.9236	0.112015	-3.15824	0.0324303	0.999907	down	yes
MSTRG.22043	Gh_A11G0591	MSTRG.22043.1;Gh_A11G0591	0.513265	0.238723	0.32273	1.48906	1.00548	1.64217	0.0994164	-3.33037	0.0368682	0.999907	down	yes
MSTRG.22129	Gh_A11G0678	MSTRG.22129.1;MSTRG.22129.2;MSTRG.22129.3;Gh_A11G0678	1.85413	1.26059	2.00373	1.35179	0.964049	1.32966	0.166695	-2.58472	0.0272672	0.999907	down	yes
MSTRG.22133		MSTRG.22133.1;MSTRG.22133.2	1.55853	0.975552	1.29017	1.34422	0.745574	1.37473	0.10695	-3.22499	0.0377628	0.999907	down	yes
MSTRG.22252	Gh_A11G0813	MSTRG.22252.1;Gh_A11G0813	5.02361	4.40409	5.49176	4.25025	3.73071	4.27004	0.35064	-1.51194	0.0297577	0.999907	down	yes
MSTRG.22299	Gh_A11G0850	MSTRG.22299.1;MSTRG.22299.3;Gh_A11G0850	5.24388	4.40514	5.85452	6.83761	3.95445	7.29524	0.0291723	-5.09926	0.0104849	0.999907	down	yes
MSTRG.22334	Gh_A11G0886	MSTRG.22334.1;MSTRG.22334.2;MSTRG.22334.4;MSTRG.22334.6;MSTRG.22334.7;MSTRG.22334.8	0.447949	0.404066	0.656674	0.825739	0.581003	0.888368	0.214507	-2.2209	0.0222096	0.999907	down	yes
MSTRG.22374	Gh_A11G0920	MSTRG.22374.3;MSTRG.22374.2;MSTRG.22374.4;MSTRG.22374.5;MSTRG.22374.6;MSTRG.22374.7;MSTRG.22374.8;MSTRG.22374.9;MSTRG.22374.10;Gh_A11G0920	7.0272	6.20907	6.95282	20.0847	17.7679	19.4559	0.1565	-2.67576	0.00459172	0.999907	down	yes
MSTRG.2239	Gh_A02G0147	MSTRG.2239.1;MSTRG.2239.2;MSTRG.2239.3	1.96793	1.56926	2.11157	1.15034	0.702344	1.04041	0.259209	-1.94781	0.0343167	0.999907	down	yes
MSTRG.22439	Gh_A11G0976	Gh_A11G0976	0.680892	0.670689	0.971532	1.05949	0.82865	1.18175	0.236898	-2.07766	0.0487565	0.999907	down	yes
MSTRG.22453	Gh_A11G0999;Gh_A11G1000	MSTRG.22453.1;Gh_A11G0999;Gh_A11G1000	0.182694	0.352291	0.161128	0.314438	0.363146	0.175921	3.14584	1.65345	0.0429699	0.999907	up	yes
MSTRG.22473	Gh_A11G1025	MSTRG.22473.1;Gh_A11G1025	10.1517	9.20343	10.7205	11.5775	9.63207	11.6698	0.228397	-2.13038	0.00208291	0.999907	down	yes
MSTRG.22512		MSTRG.22512.1;MSTRG.22512.2;MSTRG.22512.3	2.89567	2.63968	3.35833	2.35504	1.42002	2.25556	0.150801	-2.72928	0.0382836	0.999907	down	yes
MSTRG.22524	Gh_A11G1079	MSTRG.22524.1;Gh_A11G1079	2.44414	1.92908	2.57499	2.74928	2.35023	3.061	0.173761	-2.52482	0.00374993	0.999907	down	yes
MSTRG.22596		MSTRG.22596.1	1.26908	1.40056	1.29473	0.922334	1.26231	0.935234	3.13443	1.6482	0.0304513	0.999907	up	yes
MSTRG.22634	Gh_A11G1188	MSTRG.22634.1	0.138025	0	0.266356	0.211345	0	0.258984	0.137977	-2.8575	0.00262968	0.999907	down	yes
MSTRG.22635	Gh_A11G1188	MSTRG.22635.1	1.53799	0	0.652341	1.15633	0	1.64916	0.000647714	-10.5924	0.0400127	0.999907	down	yes
MSTRG.22645	Gh_A11G1202	Gh_A11G1202	4.79375	4.33625	6.37234	7.67596	5.73791	8.30938	0.0561295	-4.1551	0.0175132	0.999907	down	yes
MSTRG.22660	Gh_A11G1220	MSTRG.22660.1;MSTRG.22660.2;Gh_A11G1220	6.39841	5.51997	6.25176	5.35205	4.32145	5.11164	0.349503	-1.51662	0.0467527	0.999907	down	yes
MSTRG.22686	Gh_A11G1251	MSTRG.22686.1;Gh_A11G1251	52.4266	60.8167	51.4798	42.1192	46.9165	42.9354	3.79835	1.92537	0.0225499	0.999907	up	yes
MSTRG.22694	Gh_A11G1259	MSTRG.22694.1;Gh_A11G1259	11.3551	10.5178	11.3968	11.634	9.88149	11.6923	0.340695	-1.55345	0.0118743	0.999907	down	yes
MSTRG.22979		MSTRG.22979.1	0.339329	0.669442	0.327491	0.844814	1.45965	0.633633	12.6423	3.66019	0.00309611	0.999907	up	yes
MSTRG.22982	Gh_A11G1532	MSTRG.22982.1;MSTRG.22982.2;Gh_A11G1532	1.26576	1.76953	1.46512	1.57334	2.04607	1.43117	4.83239	2.27274	0.0357886	0.999907	up	yes
MSTRG.23027	Gh_A11G1577	MSTRG.23027.1;MSTRG.23027.2;MSTRG.23027.3;MSTRG.23027.4;Gh_A11G1577	3.11187	3.42273	3.03852	2.70229	2.89965	2.51636	2.52257	1.33489	0.00374659	0.999907	up	yes
MSTRG.23036		MSTRG.23036.1;MSTRG.23036.2	2.56113	2.17383	2.65047	2.98611	2.28804	2.99596	0.198067	-2.33594	0.0029526	0.999907	down	yes
MSTRG.23064	Gh_A11G1614	MSTRG.23064.1;Gh_A11G1614	0.20481	0.043745	0.414817	0.453916	0.305062	0.534919	0.14013	-2.83516	0.0347158	0.999907	down	yes
MSTRG.23077		MSTRG.23077.1;MSTRG.23077.2;MSTRG.23077.3	0.474953	0.260331	0.478334	0.693054	0.545727	0.775021	0.23225	-2.10625	0.00842183	0.999907	down	yes
MSTRG.23098	Gh_A11G1650	MSTRG.23098.1;Gh_A11G1650	7.3941	6.80829	7.70643	10.3094	8.48464	10.208	0.218367	-2.19517	0.00581063	0.999907	down	yes
MSTRG.231		MSTRG.231.1	0.039545	0.346647	0	0	1.24933	0	177.758	7.47377	0.0278014	0.999907	up	yes
MSTRG.23178	Gh_A11G1713	MSTRG.23178.1;Gh_A11G1713;MSTRG.23178.3	2.7587	2.21529	3.1709	2.34868	1.78209	2.20415	0.211105	-2.24397	0.0428593	0.999907	down	yes
MSTRG.23181	Gh_A11G1715	MSTRG.23181.1;MSTRG.23181.2;MSTRG.23181.4;MSTRG.23181.3;Gh_A11G1715	3.01977	3.27424	3.2159	2.22173	2.57045	2.09208	2.79094	1.48075	0.0418406	0.999907	up	yes
MSTRG.23182	Gh_A11G1719	Gh_A11G1719	0.049732	0	0.088058	0.152772	0	0.165754	0.323665	-1.62743	0.00732332	0.999907	down	yes
MSTRG.23220	Gh_A11G1760	Gh_A11G1760;MSTRG.23220.1	5.20908	5.25365	5.3373	2.82921	3.02809	2.7452	2.21252	1.14569	0.0251728	0.999907	up	yes
MSTRG.2325	Gh_A02G0238	MSTRG.2325.1;Gh_A02G0238	3.67433	3.14296	3.77272	2.96801	2.5436	2.90964	0.404244	-1.3067	0.026942	0.999907	down	yes
MSTRG.23303	Gh_A11G1839	MSTRG.23303.1;Gh_A11G1839	0.600235	0.445192	0.840867	0.418841	0.235402	0.486384	0.214894	-2.21831	0.0233333	0.999907	down	yes
MSTRG.23324	Gh_A11G1855	Gh_A11G1855	1.2773	1.41505	0.903334	0.238485	0.94614	0.157254	43.5272	5.44385	0.0178503	0.999907	up	yes
MSTRG.23369	Gh_A11G1894	Gh_A11G1894	0.646652	0.684719	0.498193	0.488875	0.894692	0.270749	9.31896	3.22017	0.0425779	0.999907	up	yes
MSTRG.23370	Gh_A11G1895	MSTRG.23370.1;MSTRG.23370.2;MSTRG.23370.4;MSTRG.23370.3;Gh_A11G1895;MSTRG.23370.6;MSTRG.23370.7;MSTRG.23370.8	1.86342	2.10042	1.90564	1.84863	2.28496	1.72033	3.27354	1.71085	0.0154345	0.999907	up	yes
MSTRG.23391		MSTRG.23391.1	0.334631	0.538683	0.07754	0.025988	0.207038	0	10.1866	3.3486	0.0385029	0.999907	up	yes
MSTRG.23493	Gh_A11G2015	Gh_A11G2015	0.028182	0.068018	0.040414	0.066284	0.176107	0.024647	2.07549	1.05345	0.0461101	0.999907	up	yes
MSTRG.2350		MSTRG.2350.1	1.19528	0.912066	1.32189	2.25122	1.56257	2.00846	0.137723	-2.86015	0.0212258	0.999907	down	yes
MSTRG.2352		MSTRG.2352.1	0	0.201307	0	0	0.097283	0	3.49892	1.80691	0.0457101	0.999907	up	yes
MSTRG.2364	Gh_A02G0285	MSTRG.2364.1;MSTRG.2364.2;Gh_A02G0285	5.81539	6.21383	5.08144	2.99985	3.20808	2.88614	4.19274	2.06789	0.0292339	0.999907	up	yes
MSTRG.23645	Gh_A11G2140	MSTRG.23645.1;Gh_A11G2140	0.2402	0.061864	0.768004	0.599568	0.338727	1.11666	0.0220964	-5.50005	0.042006	0.999907	down	yes
MSTRG.23658		MSTRG.23658.1	0.06862	0	0.23392	0.298248	0.202521	0.351345	0.250895	-1.99485	0.0489698	0.999907	down	yes
MSTRG.23660	Gh_A11G2154	Gh_A11G2154;MSTRG.23660.2;MSTRG.23660.4;MSTRG.23660.3;MSTRG.23660.5;MSTRG.23660.6;MSTRG.23660.7	1.33123	1.58126	1.2275	1.19257	1.55355	1.11497	4.4922	2.16742	8.40339e-05	0.999907	up	yes
MSTRG.23669	Gh_A11G2163	Gh_A11G2163	0.329302	0.0822418	0.238094	0.387227	0.00358964	0.349276	0.075246	-3.73224	0.033726	0.999907	down	yes
MSTRG.23709	Gh_A11G2212	Gh_A11G2212;MSTRG.23709.2;MSTRG.23709.3;MSTRG.23709.4;MSTRG.23709.5;MSTRG.23709.6;MSTRG.23709.7;MSTRG.23709.8;MSTRG.23709.9;MSTRG.23709.10;MSTRG.23709.11;MSTRG.23709.12	3.34147	4.65518	3.64174	3.0713	3.59	2.91747	5.95055	2.57302	0.0434424	0.999907	up	yes
MSTRG.23732		MSTRG.23732.1;MSTRG.23732.2;MSTRG.23732.3	2.1148	1.58424	2.31471	1.45417	1.1845	1.53007	0.24114	-2.05206	0.0298002	0.999907	down	yes
MSTRG.23738	Gh_A11G2240	Gh_A11G2240	3.73513	3.51228	3.72095	3.73251	2.9684	3.78037	0.335648	-1.57498	0.044278	0.999907	down	yes
MSTRG.23769	Gh_A11G2266;Gh_A11G2265	MSTRG.23769.1;MSTRG.23769.2;MSTRG.23769.3;MSTRG.23769.4;MSTRG.23769.5;MSTRG.23769.6;MSTRG.23769.7;MSTRG.23769.8;MSTRG.23769.9;MSTRG.23769.10;MSTRG.23769.11;MSTRG.23769.12;MSTRG.23769.13;Gh_A11G2266	7.21161	6.42461	7.21203	6.82564	5.10515	6.75843	0.210901	-2.24536	0.0261321	0.999907	down	yes
MSTRG.23774		MSTRG.23774.1	0.981507	0.167419	0.967229	1.1855	0.744968	1.50781	0.0177522	-5.81585	0.0255567	0.999907	down	yes
MSTRG.23784	Gh_A11G2277	MSTRG.23784.1;MSTRG.23784.2;Gh_A11G2277	9.10085	10.109	8.07361	5.82256	6.85229	5.92586	5.49017	2.45685	0.0153677	0.999907	up	yes
MSTRG.23836	Gh_A11G2324	MSTRG.23836.1;Gh_A11G2324	0.535323	0.396435	0.698971	0.416502	0.287567	0.471695	0.299187	-1.74088	0.0248016	0.999907	down	yes
MSTRG.23865	Gh_A11G2354	MSTRG.23865.1;Gh_A11G2354	0.448971	0.339984	0.481973	0.462111	0.432329	0.551025	0.4757	-1.07188	0.0345796	0.999907	down	yes
MSTRG.23879	Gh_A11G2361	Gh_A11G2361	0.638111	0.005943	0.997907	0.840636	0.186241	0.967358	0.00581748	-7.42539	0.00666554	0.999907	down	yes
MSTRG.23901	Gh_A11G2386	Gh_A11G2386	0.807286	0.659489	0.872631	1.37645	1.00811	1.58238	0.1526	-2.71217	0.00353368	0.999907	down	yes
MSTRG.23913	Gh_A11G2396	Gh_A11G2396	3.677	3.5229	4.45687	5.03529	4.53206	5.32135	0.246471	-2.02051	0.0478044	0.999907	down	yes
MSTRG.23920	Gh_A11G2404	Gh_A11G2404;MSTRG.23920.2	0.542653	0.334632	0.607412	0.550781	0.279454	0.507625	0.209812	-2.25283	0.0110881	0.999907	down	yes
MSTRG.23963	Gh_A11G2443	MSTRG.23963.1;Gh_A11G2443	0.435678	1.07118	0.561115	0.247115	0.555124	0.165175	17.5898	4.13667	0.0211622	0.999907	up	yes
MSTRG.23983	Gh_A11G2465	Gh_A11G2465	0.518786	0.414131	0.515539	0.715137	0.629743	0.755672	0.463908	-1.10809	0.00343015	0.999907	down	yes
MSTRG.23995	Gh_A11G2477	Gh_A11G2477	0.269309	0	0.444413	0.145976	0	0.474744	0.0533253	-4.22904	0.0212359	0.999907	down	yes
MSTRG.24001	Gh_A11G2482	MSTRG.24001.1	0.132295	0.424147	0.048743	0.323218	0.993911	0.436693	14.8415	3.89156	0.0207514	0.999907	up	yes
MSTRG.24026	Gh_A11G2503	MSTRG.24026.1;MSTRG.24026.2;MSTRG.24026.3;MSTRG.24026.4;MSTRG.24026.5	0.914897	1.23691	0.553033	1.98648	2.71165	1.39081	16.6997	4.06175	0.0235456	0.999907	up	yes
MSTRG.24036		MSTRG.24036.1	0.287173	0.125959	0.277746	0.15025	0	0.332131	0.18054	-2.46961	0.0203132	0.999907	down	yes
MSTRG.24131	Gh_A11G2574	MSTRG.24131.1	0.504636	1.19935	0.654803	0.013722	0.576419	0.040303	46.6309	5.54321	0.0163227	0.999907	up	yes
MSTRG.24143	Gh_A11G2583	MSTRG.24143.1;MSTRG.24143.2	0.415854	0.763532	0.42445	0.245467	0.578148	0.290729	7.9725	2.99503	0.0149538	0.999907	up	yes
MSTRG.24149	Gh_A11G2593	MSTRG.24149.1;MSTRG.24149.2;MSTRG.24149.3;MSTRG.24149.4;MSTRG.24149.5;MSTRG.24149.6;Gh_A11G2593	2.78011	3.34913	2.79989	2.25481	3.18021	2.25005	7.12258	2.8324	0.00897734	0.999907	up	yes
MSTRG.2415	Gh_A02G0346	MSTRG.2415.1;Gh_A02G0346	0.81076	1.5951	0.491717	0	0.269173	0	45.5705	5.51003	0.0291645	0.999907	up	yes
MSTRG.24159		MSTRG.24159.1;MSTRG.24159.2	1.30149	1.50083	0.7474	0.408202	0.821257	0.29239	23.1403	4.53234	0.0209037	0.999907	up	yes
MSTRG.24254		MSTRG.24254.1	3.01611	3.21342	2.71645	2.58913	3.17441	2.07301	6.45247	2.68985	0.0281625	0.999907	up	yes
MSTRG.24285	Gh_A11G2680;Gh_A11G2684	MSTRG.24285.2;Gh_A11G2680;MSTRG.24285.6;MSTRG.24285.7;MSTRG.24285.10;MSTRG.24285.9;MSTRG.24285.15;MSTRG.24285.16;MSTRG.24285.17;MSTRG.24285.21;MSTRG.24285.22;MSTRG.24285.23;MSTRG.24285.24;MSTRG.24285.25;MSTRG.24285.26;MSTRG.24285.27;MSTRG.24285.28;MSTRG.24285.29;MSTRG.24285.30;MSTRG.24285.32;MSTRG.24285.31;MSTRG.24285.33;MSTRG.24285.34;MSTRG.24285.35;Gh_A11G2684;MSTRG.24285.38;MSTRG.24285.39;MSTR…	1.41611	1.39342	1.57223	2.47953	2.29931	2.41977	0.46939	-1.09114	0.0344298	0.999907	down	yes
MSTRG.24408	Gh_A11G2823	Gh_A11G2823	0.719499	0	0.71579	0.419256	0	0.481861	0.0175983	-5.82842	0.0206584	0.999907	down	yes
MSTRG.24459		MSTRG.24459.1;MSTRG.24459.2;MSTRG.24459.3;MSTRG.24459.4	2.28198	3.11227	2.24918	0.995711	1.00996	0.600409	11.2628	3.4935	0.0435584	0.999907	up	yes
MSTRG.24538	Gh_A11G2922	Gh_A11G2922	3.05962	0.458071	3.271	1.86668	1.26445	3.65274	0.000654827	-10.5766	0.0496372	0.999907	down	yes
MSTRG.24554	Gh_A11G2941	MSTRG.24554.1;MSTRG.24554.2;Gh_A11G2941	4.05069	4.64564	4.19143	2.38638	3.2664	2.59018	5.47283	2.45229	0.0326793	0.999907	up	yes
MSTRG.24571	Gh_A12G0011	MSTRG.24571.1	0	0.838472	0	0	1.23059	0	691.396	9.43337	0.00578212	0.999907	up	yes
MSTRG.24660	Gh_A12G0111	MSTRG.24660.1;MSTRG.24660.2;MSTRG.24660.3;Gh_A12G0111	3.13313	2.85185	3.27831	6.44513	5.12215	6.49063	0.141804	-2.81803	0.0042519	0.999907	down	yes
MSTRG.24709	Gh_A12G0164	MSTRG.24709.1;Gh_A12G0164	0.302711	0.633861	0.166525	0.0691944	0.288581	0.0999628	9.6025	3.26341	0.0301475	0.999907	up	yes
MSTRG.24767	Gh_A12G0234	MSTRG.24767.1;Gh_A12G0234	6.1899	7.9462	5.68093	5.54875	7.46972	3.96739	35.6886	5.15739	0.0100942	0.999907	up	yes
MSTRG.24812	Gh_A12G0282	MSTRG.24812.1;Gh_A12G0282	1.14102	0.817408	1.44325	0.371276	0.149806	0.452571	0.184643	-2.43719	0.0154073	0.999907	down	yes
MSTRG.24823	Gh_A12G0292	Gh_A12G0292	1.17877	0.697514	1.66111	1.78697	1.2005	1.85567	0.0455134	-4.45756	0.0195492	0.999907	down	yes
MSTRG.24868		MSTRG.24868.1;MSTRG.24868.2;MSTRG.24868.3	1.74391	1.68336	1.49434	0.009831	0.020668	0	3.44331	1.7838	0.0271639	0.999907	up	yes
MSTRG.24882	Gh_A12G0364	Gh_A12G0364	0	3.18295	0	0	2.06094	0	117274	16.8395	0.0154264	0.999907	up	yes
MSTRG.24956	Gh_A12G0427	Gh_A12G0427	1.50193	1.01237	1.3809	1.21672	0.683856	1.35004	0.103969	-3.26577	0.0115178	0.999907	down	yes
MSTRG.24978	Gh_A12G0443	MSTRG.24978.1;MSTRG.24978.2;MSTRG.24978.3;Gh_A12G0443	9.09335	7.86467	9.12839	16.2429	14.699	15.9247	0.224817	-2.15317	0.0116829	0.999907	down	yes
MSTRG.24998		MSTRG.24998.1;MSTRG.24998.2	1.12932	1.22852	0.930604	0.832281	0.991533	0.830046	2.73971	1.45402	0.0381482	0.999907	up	yes
MSTRG.25028	Gh_A12G0489	Gh_A12G0489;MSTRG.25028.2	1.64735	1.25853	2.93316	1.14333	0.602248	1.52775	0.0285316	-5.1313	0.0429377	0.999907	down	yes
MSTRG.25062	Gh_A12G0523	MSTRG.25062.1;MSTRG.25062.2;MSTRG.25062.3;MSTRG.25062.5;MSTRG.25062.4	6.67564	6.65828	5.60789	3.80303	4.63982	3.03818	10.0115	3.32358	0.0389626	0.999907	up	yes
MSTRG.2509	Gh_A02G0448	MSTRG.2509.1;MSTRG.2509.2	2.68576	2.14296	2.55629	2.30071	1.88744	2.43165	0.273663	-1.86953	0.0141737	0.999907	down	yes
MSTRG.25141	Gh_A12G0599	MSTRG.25141.1;MSTRG.25141.2;MSTRG.25141.3	6.08875	6.78848	4.41002	4.29264	6.38511	3.25057	48.0434	5.58627	0.0170423	0.999907	up	yes
MSTRG.25199		MSTRG.25199.1	0.130133	0.198893	0	0.237907	0.557794	0.232645	4.98469	2.3175	0.0219205	0.999907	up	yes
MSTRG.25227	Gh_A12G0686	Gh_A12G0686	0	0	0	0.356896	0.279032	0.392995	0.49962	-1.0011	0.0328148	0.999907	down	yes
MSTRG.25231	Gh_A12G0691	MSTRG.25231.1;MSTRG.25231.2;Gh_A12G0691	6.16066	7.30104	6.11832	4.46331	4.89326	4.55475	3.43415	1.77995	0.0375203	0.999907	up	yes
MSTRG.2526		MSTRG.2526.1	0	0.640338	0.088689	0.169633	0.548135	0.169518	23.3155	4.54322	0.0487997	0.999907	up	yes
MSTRG.25329	Gh_A12G0795	MSTRG.25329.1;Gh_A12G0795	3.58157	3.73641	3.45884	1.58921	1.70393	1.42173	3.52514	1.81768	0.00492077	0.999907	up	yes
MSTRG.25353	Gh_A12G0820	Gh_A12G0820	0.104824	0	0.107897	0.026297	0	0.100174	0.462416	-1.11274	0.0449842	0.999907	down	yes
MSTRG.25358	Gh_A12G0822	MSTRG.25358.1;MSTRG.25358.2;MSTRG.25358.3;Gh_A12G0822	2.16133	1.85713	2.58023	1.77084	1.48175	1.9486	0.24448	-2.03221	0.0247039	0.999907	down	yes
MSTRG.25362		MSTRG.25362.1;MSTRG.25362.2	9.62617	9.72941	8.08005	4.12368	4.95725	4.27178	5.98185	2.58059	0.0351349	0.999907	up	yes
MSTRG.25406	Gh_A12G0867	MSTRG.25406.1;Gh_A12G0867	0.0197099	0.111283	0	0.0545017	0.159852	0.0595927	2.30201	1.2029	0.00779242	0.999907	up	yes
MSTRG.25435	Gh_A12G0900	MSTRG.25435.1;Gh_A12G0900	3.92021	4.83034	3.6	3.31806	3.69011	2.88852	6.43218	2.68531	0.0140584	0.999907	up	yes
MSTRG.25442	Gh_A12G0908	MSTRG.25442.1;MSTRG.25442.2;Gh_A12G0908;MSTRG.25442.6	1.24174	0.965979	1.21663	0.832375	0.570018	0.800244	0.358197	-1.48118	0.0256124	0.999907	down	yes
MSTRG.25508	Gh_A12G0982	MSTRG.25508.1;MSTRG.25508.2;MSTRG.25508.3;Gh_A12G0982	3.79529	2.61435	5.3495	2.7065	1.84052	3.45481	0.0243795	-5.35819	0.0178274	0.999907	down	yes
MSTRG.25518	Gh_A12G0999	Gh_A12G0999	0.851527	0.348526	0.700126	1.09353	0.706334	1.12581	0.0961813	-3.3781	0.0314674	0.999907	down	yes
MSTRG.25587	Gh_A12G1076	MSTRG.25587.1;Gh_A12G1076	9.72138	15.2238	12.211	2.52935	9.07393	2.08316	2929.93	11.5167	0.0367238	0.999907	up	yes
MSTRG.25601	Gh_A12G1089	MSTRG.25601.1;Gh_A12G1089	5.34432	5.17394	6.60167	6.40694	5.50906	7.7671	0.131555	-2.92626	0.0462575	0.999907	down	yes
MSTRG.25713	Gh_A12G1207	MSTRG.25713.1	0.60436	1.7985	0.761769	0.791621	1.5527	0.530855	83.1338	6.37736	0.0150242	0.999907	up	yes
MSTRG.25739	Gh_A12G1232	MSTRG.25739.1;Gh_A12G1232	6.5116	5.22724	6.76254	6.65215	5.87342	6.71189	0.229029	-2.1264	0.0302466	0.999907	down	yes
MSTRG.25763	Gh_A12G1259	MSTRG.25763.2;MSTRG.25763.1	6.57277	5.57118	6.17867	7.28836	5.66438	6.98982	0.227304	-2.1373	0.0429723	0.999907	down	yes
MSTRG.25781		MSTRG.25781.1;MSTRG.25781.2	0	0.280081	0	0.146352	0.633028	0	24.3648	4.60673	0.00430645	0.999907	up	yes
MSTRG.25856	Gh_A12G1339	Gh_A12G1339	0.444459	0.636879	0	0.019769	0.443546	0.010737	34.8202	5.12185	0.0394857	0.999907	up	yes
MSTRG.25883	Gh_A12G1366	Gh_A12G1366	0.363898	0.760218	0.054214	0.068759	0.848384	0	137.991	7.10843	0.00341883	0.999907	up	yes
MSTRG.25934	Gh_A12G1416	MSTRG.25934.1;MSTRG.25934.2;Gh_A12G1416;MSTRG.25934.4;MSTRG.25934.5	2.06302	1.95829	2.66224	2.98359	2.02452	3.35835	0.0775385	-3.68894	0.0203398	0.999907	down	yes
MSTRG.25956	Gh_A12G1438	MSTRG.25956.1;MSTRG.25956.2	0.525483	0.839896	0.483318	0.602354	0.845959	0.296619	10.65	3.41278	0.0170326	0.999907	up	yes
MSTRG.25981	Gh_A12G1458	MSTRG.25981.1;Gh_A12G1458;MSTRG.25981.3	1.08751	1.20689	1.0131	0.631501	0.773198	0.665622	2.46712	1.30283	0.011794	0.999907	up	yes
MSTRG.26	Gh_A01G0032	Gh_A01G0032	32.196	33.9156	31.234	31.2211	32.8074	28.7345	2.40248	1.26453	0.0197445	0.999907	up	yes
MSTRG.26012	Gh_A12G1489	MSTRG.26012.1	0.175238	0.108442	0.474559	0.446271	0.236901	0.8581	0.0612985	-4.028	0.0434722	0.999907	down	yes
MSTRG.26070		MSTRG.26070.1	3.15281	2.15108	3.00877	2.24565	1.68845	2.89283	0.0819057	-3.60989	0.0154436	0.999907	down	yes
MSTRG.26094	Gh_A12G1564	MSTRG.26094.2;MSTRG.26094.1;MSTRG.26094.3;MSTRG.26094.4;MSTRG.26094.5;MSTRG.26094.6	2.57792	3.15235	2.54453	2.28529	2.70968	2.29559	3.80373	1.92741	0.0121087	0.999907	up	yes
MSTRG.26123		MSTRG.26123.1	0.723911	0.799025	0.588502	0.117774	0.44021	0.11667	7.81037	2.96539	0.0162336	0.999907	up	yes
MSTRG.26127	Gh_A12G1599	MSTRG.26127.1;MSTRG.26127.2;Gh_A12G1599	4.1245	3.5695	4.13021	4.2671	2.74068	4.36385	0.104928	-3.25253	0.0282591	0.999907	down	yes
MSTRG.26146	Gh_A12G1612	MSTRG.26146.1;MSTRG.26146.2;MSTRG.26146.3;MSTRG.26146.4;MSTRG.26146.5	0.414615	0.271641	0.894663	1.51791	0.660163	1.39187	0.0273949	-5.18995	0.027381	0.999907	down	yes
MSTRG.26243	Gh_A12G1719	Gh_A12G1719	1.14802	1.03383	1.37002	1.53409	0.80654	1.41031	0.123721	-3.01484	0.0410634	0.999907	down	yes
MSTRG.26271		MSTRG.26271.1	0.283195	0.296314	0.098692	0.216066	0.623537	0.052998	11.6944	3.54775	0.0421372	0.999907	up	yes
MSTRG.2633	Gh_A02G0588	MSTRG.2633.2	1.93243	0	1.7078	1.92767	0	1.94029	4.07771e-05	-14.5819	0.00952948	0.999907	down	yes
MSTRG.26348	Gh_A12G1811	Gh_A12G1811	0.702421	0.40133	0.734251	1.24222	0.926535	1.17955	0.165921	-2.59143	0.0204873	0.999907	down	yes
MSTRG.26360	Gh_A12G1823	MSTRG.26360.1;MSTRG.26360.3;MSTRG.26360.4;MSTRG.26360.5;MSTRG.26360.7;MSTRG.26360.6;Gh_A12G1823	1.97232	2.2279	1.49873	1.41105	1.62745	1.11345	7.04545	2.81669	0.0370571	0.999907	up	yes
MSTRG.26437	Gh_A12G1903	MSTRG.26437.1;MSTRG.26437.2;Gh_A12G1903	3.50129	3.02038	3.34261	3.98631	3.19855	4.66555	0.158743	-2.65524	0.0285737	0.999907	down	yes
MSTRG.26450	Gh_A12G1915	MSTRG.26450.1;Gh_A12G1915	4.02934	5.56954	4.59971	0.66959	1.45772	0.371173	103.815	6.69787	0.0140055	0.999907	up	yes
MSTRG.2646	Gh_A02G0603	MSTRG.2646.1;Gh_A02G0603	2.2689	3.40809	1.58963	1.69635	2.0662	1.03493	46.353	5.53459	0.0309183	0.999907	up	yes
MSTRG.26477	Gh_A12G1940	Gh_A12G1940	0.349716	0.258336	0.416099	1.03808	0.467583	1.7643	0.0264613	-5.23997	0.0487397	0.999907	down	yes
MSTRG.26531		MSTRG.26531.1	7.08658	8.837	6.42612	7.76583	9.43078	8.11636	5.3695	2.42479	0.0439646	0.999907	up	yes
MSTRG.26661	Gh_A12G2148	MSTRG.26661.1;Gh_A12G2148	0.959612	1.24212	0.68377	0.652927	0.824805	0.486112	7.75591	2.9553	0.0242805	0.999907	up	yes
MSTRG.26684	Gh_A12G2173	MSTRG.26684.1;Gh_A12G2173;MSTRG.26684.3	5.03503	6.46256	5.50109	0.77464	0.978089	0.589915	18.6035	4.2175	0.0080907	0.999907	up	yes
MSTRG.26687	Gh_A12G2178	Gh_A12G2178	0.846574	1.17763	0.698772	0.300312	0.849269	0.453198	12.7492	3.67234	0.0281913	0.999907	up	yes
MSTRG.2674	Gh_A02G0636	Gh_A02G0636	0.750211	0.081909	1.12846	0.55605	0.010207	0.572154	0.00987103	-6.66258	0.0140903	0.999907	down	yes
MSTRG.26746	Gh_A12G2240	MSTRG.26746.2;MSTRG.26746.1;Gh_A12G2240	21.2933	22.4226	19.7576	16.4813	17.7707	16.8324	2.47777	1.30904	0.0381755	0.999907	up	yes
MSTRG.26756	Gh_A12G2250	MSTRG.26756.1;MSTRG.26756.2	2.07727	0.601967	5.1702	5.98589	1.8423	6.25628	4.75573e-05	-14.36	0.0147528	0.999907	down	yes
MSTRG.26764	Gh_A12G2257	Gh_A12G2257	17.243	17.9885	17.0526	8.96026	9.43624	9.28223	2.47655	1.30833	0.0103748	0.999907	up	yes
MSTRG.26793	Gh_A12G2284	MSTRG.26793.1	0	0.057988	0	0	0.0817967	0	2.11845	1.08301	0.00606074	0.999907	up	yes
MSTRG.26829	Gh_A12G2326	MSTRG.26829.1;Gh_A12G2326	2.28517	2.49179	2.0026	1.32576	1.61205	0.840453	10.2763	3.36125	0.0390255	0.999907	up	yes
MSTRG.26872	Gh_A12G2373	MSTRG.26872.1;Gh_A12G2373	5.56494	4.74154	5.8481	4.98949	4.44883	5.57264	0.238517	-2.06783	0.00666255	0.999907	down	yes
MSTRG.26901	Gh_A12G2401	MSTRG.26901.1;MSTRG.26901.2;MSTRG.26901.3;MSTRG.26901.4;MSTRG.26901.5;Gh_A12G2401	2.24859	1.98564	2.50244	3.59749	2.64399	3.3607	0.1618	-2.62771	0.0180112	0.999907	down	yes
MSTRG.26902	Gh_A12G2406	MSTRG.26902.1;MSTRG.26902.2;Gh_A12G2406	9.70368	10.5199	10.3666	1.83463	2.09428	1.54899	10.3807	3.37583	0.0128874	0.999907	up	yes
MSTRG.26911	Gh_A12G2417	MSTRG.26911.2;MSTRG.26911.1;MSTRG.26911.3;MSTRG.26911.4;MSTRG.26911.6;MSTRG.26911.5;MSTRG.26911.7;Gh_A12G2417	1.71961	1.51492	1.90366	1.58345	1.46803	1.75578	0.392192	-1.35037	0.0299121	0.999907	down	yes
MSTRG.26912	Gh_A12G2418	MSTRG.26912.1	0.19681	0.823447	0.227344	0.549764	1.16283	0.361397	38.2623	5.25785	0.0057323	0.999907	up	yes
MSTRG.27019	Gh_A13G0029	MSTRG.27019.1;Gh_A13G0029	3.3565	2.90625	3.01403	5.29522	4.18858	5.57789	0.175094	-2.5138	0.0412637	0.999907	down	yes
MSTRG.27027	Gh_A13G0038	MSTRG.27027.1;MSTRG.27027.2;MSTRG.27027.3;MSTRG.27027.4;MSTRG.27027.5;Gh_A13G0038	6.25879	6.49215	5.69421	5.03851	5.96432	4.36654	5.3929	2.43106	0.0231186	0.999907	up	yes
MSTRG.27075		MSTRG.27075.1	0.109782	0	0.232727	0.28239	0.123628	0.267705	0.231646	-2.11001	0.0244077	0.999907	down	yes
MSTRG.27106	Gh_A13G0121	MSTRG.27106.1;Gh_A13G0121	1.53616	0.854051	2.07492	2.06003	1.76621	2.69667	0.037184	-4.74918	0.0397423	0.999907	down	yes
MSTRG.27222	Gh_A13G0241	MSTRG.27222.2;MSTRG.27222.1;MSTRG.27222.3;MSTRG.27222.4	2.61614	3.02139	2.39892	1.22879	1.38857	1.2685	3.94656	1.98059	0.0277871	0.999907	up	yes
MSTRG.27260	Gh_A13G0277	Gh_A13G0277	0.099861	0.052983	0.116314	0.078686	0	0.119039	0.48664	-1.03907	0.00363462	0.999907	down	yes
MSTRG.27266	Gh_A13G0275	MSTRG.27266.1;MSTRG.27266.2;MSTRG.27266.3	0.102972	0	0.0766697	0.207365	0.150277	0.295295	0.3789	-1.40011	0.0228102	0.999907	down	yes
MSTRG.27270	Gh_A13G0282	MSTRG.27270.3;MSTRG.27270.4;MSTRG.27270.2;MSTRG.27270.1;MSTRG.27270.5;MSTRG.27270.6;MSTRG.27270.7;MSTRG.27270.9;MSTRG.27270.11;Gh_A13G0282	0.186954	0.308048	0.172236	0.191011	0.458052	0.227422	3.81886	1.93314	0.0211544	0.999907	up	yes
MSTRG.27283	Gh_A13G0294	MSTRG.27283.1	69.2074	75.852	59.8747	35.8382	39.3306	32.6165	9.08441	3.18339	0.0133637	0.999907	up	yes
MSTRG.27303	Gh_A13G0315	MSTRG.27303.1;Gh_A13G0315	11.9038	11.3375	12.5195	14.0439	12.6529	13.452	0.459044	-1.12329	0.0435232	0.999907	down	yes
MSTRG.2737		MSTRG.2737.1	0.408082	0.475903	0.312949	0.167803	0.314256	0.182235	2.98528	1.57787	0.0137936	0.999907	up	yes
MSTRG.27370	Gh_A13G0372	MSTRG.27370.1	0.235911	0.085543	0.532388	0.55917	0	0.636419	0.0250982	-5.31627	0.00946152	0.999907	down	yes
MSTRG.27428	Gh_A13G0424	MSTRG.27428.1;Gh_A13G0424	2.06541	2.33285	1.87001	1.04798	1.62175	1.17071	6.68013	2.73988	0.0193609	0.999907	up	yes
MSTRG.27452	Gh_A13G0448	Gh_A13G0448	0.959231	1.73061	0.93514	2.98289	5.0088	1.81234	62.7278	5.97103	0.0173848	0.999907	up	yes
MSTRG.27457	Gh_A13G0455	MSTRG.27457.1;MSTRG.27457.2;Gh_A13G0455	7.69298	8.48816	6.98492	7.31848	8.17361	7.46155	2.85818	1.5151	0.0452897	0.999907	up	yes
MSTRG.27468	Gh_A13G0469	MSTRG.27468.1;Gh_A13G0469	0.137387	0.030028	0.176628	0.141152	0.109334	0.214193	0.403549	-1.30918	0.0357226	0.999907	down	yes
MSTRG.27509		MSTRG.27509.3;MSTRG.27509.1	0.65838	0.492804	0.820295	1.97494	0.777667	1.69858	0.0340424	-4.87652	0.0359711	0.999907	down	yes
MSTRG.27521	Gh_A13G0514	Gh_A13G0514	0.806961	0.074672	0.663324	0.811289	0.102795	0.820436	0.0113135	-6.46582	0.0138558	0.999907	down	yes
MSTRG.27556	Gh_A13G0546	MSTRG.27556.1;Gh_A13G0546	1.22254	0.535969	1.05061	0.70938	0.461444	1.38906	0.0394203	-4.66492	0.047616	0.999907	down	yes
MSTRG.27568	Gh_A13G0560	MSTRG.27568.1	3.78134	4.67715	3.42436	4.17004	5.25093	3.22691	13.2894	3.73221	0.00868474	0.999907	up	yes
MSTRG.27593	Gh_A13G0590	MSTRG.27593.1;MSTRG.27593.2;Gh_A13G0590	10.8505	10.2124	10.5953	14.3961	12.4076	14.0112	0.362422	-1.46426	0.0363564	0.999907	down	yes
MSTRG.2764	Gh_A02G0726	MSTRG.2764.1;MSTRG.2764.3;MSTRG.2764.2;Gh_A02G0726	6.44002	4.06298	8.04107	4.9442	2.53102	4.3698	0.0170363	-5.87525	0.0218528	0.999907	down	yes
MSTRG.27699		MSTRG.27699.1	0.340343	0.251966	0.392777	0.500094	0.132515	0.436711	0.183798	-2.44381	0.0399847	0.999907	down	yes
MSTRG.27778		MSTRG.27778.1	0.253387	0.509413	0.369577	0.244399	0.835231	0.17521	14.7943	3.88697	0.0428933	0.999907	up	yes
MSTRG.27837		MSTRG.27837.1;MSTRG.27837.2	0.509445	0.273649	0.490959	0.721209	0.235186	0.700238	0.0911242	-3.45602	0.0152741	0.999907	down	yes
MSTRG.27841	Gh_A13G0815	MSTRG.27841.1;MSTRG.27841.2;Gh_A13G0815	0.960047	1.29652	1.04811	0.264235	0.859396	0.377804	12.673	3.66369	0.0441003	0.999907	up	yes
MSTRG.27842	Gh_A13G0816	MSTRG.27842.1;Gh_A13G0816	7.97279	6.29688	7.57243	5.75656	5.03743	6.33419	0.25313	-1.98205	0.0336239	0.999907	down	yes
MSTRG.27872		MSTRG.27872.1;MSTRG.27872.2	5.92331	6.54634	5.68186	4.33162	4.75775	4.32543	3.0212	1.59512	0.00665684	0.999907	up	yes
MSTRG.2789	Gh_A02G0748	Gh_A02G0748	0.078107	0.259761	0	0.018436	0.110868	0	4.15511	2.05489	0.0366569	0.999907	up	yes
MSTRG.27899		MSTRG.27899.1	0.77408	1.16029	0.734831	0.522676	0.556998	0.352183	5.2195	2.38391	0.0488293	0.999907	up	yes
MSTRG.27919	Gh_A13G0884	MSTRG.27919.1;Gh_A13G0884;MSTRG.27919.4;MSTRG.27919.5;MSTRG.27919.6;MSTRG.27919.7	0.921724	0.621364	0.919595	0.971232	0.730225	1.08922	0.195583	-2.35415	0.00373478	0.999907	down	yes
MSTRG.27941	Gh_A13G0900	MSTRG.27941.1;Gh_A13G0900	4.83093	3.5563	6.41779	6.89584	4.05336	7.9622	0.0095104	-6.71628	0.00190547	0.999907	down	yes
MSTRG.27948	Gh_A13G0905	MSTRG.27948.2;MSTRG.27948.1;MSTRG.27948.3;MSTRG.27948.4;MSTRG.27948.5;MSTRG.27948.7;MSTRG.27948.6;Gh_A13G0905	3.15592	3.745	2.41155	3.16105	3.57086	2.55069	8.73757	3.12723	0.0456172	0.999907	up	yes
MSTRG.27949		MSTRG.27949.1;MSTRG.27949.2	0.49406	0.693216	0.343359	0.589176	0.948308	0.357411	10.6569	3.41371	0.00678259	0.999907	up	yes
MSTRG.27967	Gh_A13G0928	Gh_A13G0928	2.70385	2.47965	2.82583	4.24543	3.98389	4.6517	0.287358	-1.79908	0.00525409	0.999907	down	yes
MSTRG.27970	Gh_A13G0930	MSTRG.27970.1;MSTRG.27970.2;Gh_A13G0930	1.29019	1.77845	1.43922	1.29877	1.56112	1.02402	5.51571	2.46355	0.0317211	0.999907	up	yes
MSTRG.27976	Gh_A13G0935	MSTRG.27976.1	0.959765	0.448232	0.706667	4.29602	3.38273	4.18178	0.0612418	-4.02934	0.0325314	0.999907	down	yes
MSTRG.27978	Gh_A13G0939	MSTRG.27978.1;Gh_A13G0939	1.40826	1.23932	1.41431	1.39603	1.16787	1.5366	0.35753	-1.48386	0.00570997	0.999907	down	yes
MSTRG.2798	Gh_A02G0758	Gh_A02G0758	7.10589	9.32181	5.88531	8.30071	10.3302	7.49354	14.1901	3.82681	0.0141234	0.999907	up	yes
MSTRG.28004	Gh_A13G0969	MSTRG.28004.1;MSTRG.28004.2;MSTRG.28004.3;Gh_A13G0969	2.20698	2.17588	2.41424	3.04985	2.51307	2.96475	0.354229	-1.49725	0.0363371	0.999907	down	yes
MSTRG.28044	Gh_A13G1013	MSTRG.28044.1	3.61641	3.29759	3.6595	3.09923	2.08959	3.22269	0.182849	-2.45127	0.0455093	0.999907	down	yes
MSTRG.28056		MSTRG.28056.1;MSTRG.28056.2;MSTRG.28056.3	1.98507	1.78891	2.49595	1.70608	1.09193	1.95161	0.11195	-3.15908	0.0152969	0.999907	down	yes
MSTRG.28099		MSTRG.28099.1	0.433049	0.526163	0.198585	0.270715	0.802969	0.337076	10.3715	3.37455	0.0384915	0.999907	up	yes
MSTRG.28125	Gh_A13G1064	MSTRG.28125.1	1.61046	2.27491	1.4202	1.95485	2.69731	2.07997	7.25373	2.85872	0.0277828	0.999907	up	yes
MSTRG.28207	Gh_A13G1145	MSTRG.28207.3;MSTRG.28207.1;MSTRG.28207.2;MSTRG.28207.4	5.95922	6.35631	5.74187	5.30056	5.56076	5.13713	2.07664	1.05425	0.00676947	0.999907	up	yes
MSTRG.28212	Gh_A13G1151	Gh_A13G1151	4.27503	4.68372	4.34659	3.96151	4.82255	4.02607	2.92756	1.5497	0.0272484	0.999907	up	yes
MSTRG.28269	Gh_A13G1203	Gh_A13G1203;MSTRG.28269.2	0.214979	0.128114	0.209577	0.354507	0.317551	0.468342	0.416566	-1.26338	0.0288508	0.999907	down	yes
MSTRG.2829	Gh_A02G0785	MSTRG.2829.1;Gh_A02G0785	0.155034	0.110141	0.157201	0.14634	0	0.144778	0.438699	-1.1887	0.0401399	0.999907	down	yes
MSTRG.28361		MSTRG.28361.1;MSTRG.28361.2;MSTRG.28361.3	5.54107	7.61919	4.67573	5.25919	6.03678	4.29775	17.1792	4.10259	0.0263864	0.999907	up	yes
MSTRG.28371	Gh_A13G1300	MSTRG.28371.2	0.333517	0	0.37855	0.881252	0.79392	1.21849	0.0695688	-3.84542	0.037247	0.999907	down	yes
MSTRG.28417		MSTRG.28417.1;MSTRG.28417.2;MSTRG.28417.3;MSTRG.28417.4;MSTRG.28417.5;MSTRG.28417.6;MSTRG.28417.7	1.8537	2.07678	1.69038	1.70494	2.14514	1.26516	7.12896	2.83369	0.0273513	0.999907	up	yes
MSTRG.28449		MSTRG.28449.1	0	0.086699	0	0	0.315865	0	5.4065	2.43469	0.0382397	0.999907	up	yes
MSTRG.28485	Gh_A13G1411	MSTRG.28485.1;MSTRG.28485.2;MSTRG.28485.3;Gh_A13G1411	2.41115	2.51416	2.30718	1.97633	2.28376	2.06788	2.01383	1.00994	0.0329072	0.999907	up	yes
MSTRG.28569	Gh_A13G1485	MSTRG.28569.1;Gh_A13G1485	0.117837	0.07705	0.517202	1.63092	0.416052	1.82532	0.00628389	-7.31413	0.0250802	0.999907	down	yes
MSTRG.28597	Gh_A13G1510	MSTRG.28597.1;MSTRG.28597.2;MSTRG.28597.3;Gh_A13G1510	2.67101	2.11258	2.46077	2.61233	2.33431	2.8346	0.307499	-1.70134	0.0419328	0.999907	down	yes
MSTRG.28662	Gh_A13G1580	MSTRG.28662.1;MSTRG.28662.2;Gh_A13G1580	0.515246	0.325664	0.94368	1.33142	0.976363	1.40214	0.0764733	-3.7089	0.0427659	0.999907	down	yes
MSTRG.28673		MSTRG.28673.1;MSTRG.28673.2	2.25721	1.8972	2.1293	1.57634	1.14208	1.57016	0.347564	-1.52465	0.0485537	0.999907	down	yes
MSTRG.28685	Gh_A13G1602	MSTRG.28685.1;Gh_A13G1602	11.5306	13.6703	12.5208	9.15453	10.0774	8.97866	3.30523	1.72475	0.0485462	0.999907	up	yes
MSTRG.28705	Gh_A13G1621	Gh_A13G1621	0.130101	0.179058	0.102393	0.110884	0.18913	0.072135	2.0866	1.06116	0.00143922	0.999907	up	yes
MSTRG.2872		MSTRG.2872.1	1.37337	1.67266	1.35006	1.2577	1.86361	0.984814	9.50857	3.24923	0.0141485	0.999907	up	yes
MSTRG.28725	Gh_A13G1642	Gh_A13G1642;MSTRG.28725.2	0.449051	0.219376	0.490331	0.453918	0.276552	0.414295	0.259131	-1.94824	0.037545	0.999907	down	yes
MSTRG.28795	Gh_A13G1723	MSTRG.28795.1;Gh_A13G1723	2.83202	2.08354	3.45465	4.96019	4.27914	5.36453	0.0723359	-3.78915	0.0239375	0.999907	down	yes
MSTRG.28822	Gh_A13G1754	MSTRG.28822.1;MSTRG.28822.2;MSTRG.28822.4;MSTRG.28822.5	1.43615	0.374816	1.88052	2.09968	0.574291	1.73114	0.00261806	-8.57729	0.0151086	0.999907	down	yes
MSTRG.28826	Gh_A13G1756	MSTRG.28826.1	0.565385	0.160871	0.373671	0.565092	0	0.516194	0.0493047	-4.34213	0.0447469	0.999907	down	yes
MSTRG.28858	Gh_A13G1780	MSTRG.28858.1;Gh_A13G1780	0.652823	1.23085	0.303554	0.626525	1.47082	0.806003	34.523	5.10949	0.035745	0.999907	up	yes
MSTRG.2890	Gh_A02G0839	Gh_A02G0839	0	0.102486	0.02559	0.062294	0.13096	0	2.32594	1.21782	0.0244519	0.999907	up	yes
MSTRG.28974	Gh_A13G1904	Gh_A13G1904	3.08869	3.77252	2.52787	1.37589	1.99339	1.36567	15.3401	3.93924	0.00646739	0.999907	up	yes
MSTRG.28990	Gh_A13G1922	MSTRG.28990.1;Gh_A13G1922	1.44858	1.14456	1.51824	0.902336	0.557022	0.798762	0.318222	-1.65189	0.0468334	0.999907	down	yes
MSTRG.29064		MSTRG.29064.1	0.666616	1.0115	0.481543	0.371179	0.843488	0.476891	11.6449	3.54163	0.021384	0.999907	up	yes
MSTRG.29094	Gh_A13G2028	MSTRG.29094.1;Gh_A13G2028	1.84258	1.32535	2.0919	2.39895	2.29096	3.21655	0.101763	-3.29671	0.0437714	0.999907	down	yes
MSTRG.2911	Gh_A02G0866	Gh_A02G0866	0.211269	0.358698	0.119195	0.226966	0.363125	0.220532	3.39402	1.76299	0.0242946	0.999907	up	yes
MSTRG.29139	Gh_D01G0012	MSTRG.29139.1;Gh_D01G0012	0.282228	0.147762	0.427192	0.777677	0.535424	1.33587	0.0564209	-4.14763	0.0279433	0.999907	down	yes
MSTRG.29181	Gh_D01G0069	MSTRG.29181.1	0.499597	1.11872	0.128005	1.16525	1.99273	0.747679	72.824	6.18634	0.0115526	0.999907	up	yes
MSTRG.29210	Gh_D01G0110	Gh_D01G0110	0.938291	0.555235	0.924264	0.952546	0.538057	1.03813	0.102814	-3.28189	0.00265887	0.999907	down	yes
MSTRG.29220	Gh_D01G0141	MSTRG.29220.1;Gh_D01G0141	2.55634	2.14584	2.61125	2.07265	1.9168	2.17524	0.428972	-1.22104	0.0411118	0.999907	down	yes
MSTRG.29234	Gh_D01G0158	MSTRG.29234.1;Gh_D01G0158	7.43191	6.64788	7.78096	6.59605	5.54147	6.52604	0.327855	-1.60887	0.00688386	0.999907	down	yes
MSTRG.29269	Gh_D01G0204	Gh_D01G0204	4.73009	5.76851	4.62962	4.24745	4.70966	4.29766	3.43333	1.77961	0.0478485	0.999907	up	yes
MSTRG.29285	Gh_D01G0221	Gh_D01G0221	0.099849	0.268033	0.0906	0.221201	0.469534	0.180517	4.79573	2.26175	0.00151969	0.999907	up	yes
MSTRG.29329		MSTRG.29329.1	0.787101	0.897837	0.566926	0.789622	1.04501	0.583742	5.62061	2.49073	0.0218349	0.999907	up	yes
MSTRG.29344	Gh_D01G0279	MSTRG.29344.2;MSTRG.29344.1;MSTRG.29344.3;MSTRG.29344.4;MSTRG.29344.5;MSTRG.29344.6;MSTRG.29344.7;MSTRG.29344.8;MSTRG.29344.9;MSTRG.29344.11;Gh_D01G0279;MSTRG.29344.13	2.27078	2.30122	2.44236	3.55531	3.17532	4.03371	0.290295	-1.78441	0.0496577	0.999907	down	yes
MSTRG.29356	Gh_D01G0295	MSTRG.29356.1;MSTRG.29356.2;MSTRG.29356.4;Gh_D01G0295	4.35111	4.63072	3.89046	4.05312	4.68815	3.92468	3.26787	1.70835	0.0109576	0.999907	up	yes
MSTRG.29357	Gh_D01G0297	MSTRG.29357.1	0.190915	0	0.367756	0.109332	0	0.346128	0.0985517	-3.34298	0.0266661	0.999907	down	yes
MSTRG.29396	Gh_D01G0338	MSTRG.29396.2;MSTRG.29396.1;MSTRG.29396.3;Gh_D01G0338	11.7445	10.9232	11.9965	13.5289	12.513	13.8142	0.406208	-1.29971	0.000176058	0.999907	down	yes
MSTRG.29444	Gh_D01G0388	Gh_D01G0388	0.038283	0.420571	0.053122	0.217109	1.55913	0.29298	92.0535	6.5244	0.0308594	0.999907	up	yes
MSTRG.29464	Gh_D01G0409	MSTRG.29464.1;MSTRG.29464.2;MSTRG.29464.3;MSTRG.29464.5;MSTRG.29464.4;MSTRG.29464.6;MSTRG.29464.7;MSTRG.29464.8;Gh_D01G0409;MSTRG.29464.10;MSTRG.29464.12;MSTRG.29464.11;MSTRG.29464.13	13.8627	15.7292	14.0975	14.8422	16.1729	14.037	2.74682	1.45776	0.0108801	0.999907	up	yes
MSTRG.29470		MSTRG.29470.1	1.43095	1.22536	1.49134	3.12437	3.08601	3.38942	0.280521	-1.83382	0.0154948	0.999907	down	yes
MSTRG.29481	Gh_D01G0434	MSTRG.29481.1;MSTRG.29481.2;Gh_D01G0434	4.1579	4.07542	3.43209	2.33888	2.9561	2.12319	6.26452	2.6472	0.0355777	0.999907	up	yes
MSTRG.29509	Gh_D01G0468	Gh_D01G0468	1.03807	0.934741	1.16568	1.18736	0.81784	1.25886	0.229039	-2.12633	0.00980219	0.999907	down	yes
MSTRG.29516	Gh_D01G0480	Gh_D01G0480	0	0.434546	0	0	0.502397	0	34.6543	5.11496	0.00615622	0.999907	up	yes
MSTRG.29549	Gh_D01G0519	Gh_D01G0519	0	0.072662	0	0.286182	0.599891	0.213731	3.80929	1.92952	0.0467381	0.999907	up	yes
MSTRG.29553	Gh_D01G0524	MSTRG.29553.1;MSTRG.29553.4;MSTRG.29553.3;MSTRG.29553.2;MSTRG.29553.5;Gh_D01G0524	1.88103	1.65985	1.93644	1.83545	1.58678	2.19639	0.272466	-1.87585	0.0214606	0.999907	down	yes
MSTRG.29560	Gh_D01G0533	Gh_D01G0533	0.264949	0.209036	0.351124	0.538359	0.289661	0.533413	0.24657	-2.01993	0.0123655	0.999907	down	yes
MSTRG.29566	Gh_D01G0543	MSTRG.29566.2;MSTRG.29566.1;MSTRG.29566.3;Gh_D01G0543	19.0846	18.5275	16.454	12.1233	14.7445	11.6013	5.47564	2.45303	0.0445684	0.999907	up	yes
MSTRG.29616		MSTRG.29616.1;MSTRG.29616.2;MSTRG.29616.3	1.44566	1.27262	1.68216	1.90403	1.48836	2.03666	0.191695	-2.38312	0.00334552	0.999907	down	yes
MSTRG.29621	Gh_D01G0602	Gh_D01G0602	5.45424	6.33555	5.62419	5.52033	6.2936	5.32674	3.1404	1.65095	0.00980734	0.999907	up	yes
MSTRG.29631	Gh_D01G0616	MSTRG.29631.1;MSTRG.29631.2	1.91709	2.43556	1.72836	1.56062	1.8357	1.60563	4.23229	2.08144	0.0471615	0.999907	up	yes
MSTRG.29653	Gh_D01G0640	Gh_D01G0640	2.667	2.9873	2.35382	1.29973	1.61885	0.780594	14.9139	3.89859	0.0307583	0.999907	up	yes
MSTRG.29659	Gh_D01G0648	Gh_D01G0648;MSTRG.29659.2;MSTRG.29659.3;MSTRG.29659.4	3.3065	2.8839	2.95921	9.39757	8.83852	9.20318	0.269621	-1.891	0.0334799	0.999907	down	yes
MSTRG.29665	Gh_D01G0657	MSTRG.29665.1;MSTRG.29665.2;Gh_D01G0657	2.16524	2.38335	2.04051	0.807741	1.73222	0.728316	22.7341	4.50679	0.0302345	0.999907	up	yes
MSTRG.29676	Gh_D01G0667	MSTRG.29676.1;MSTRG.29676.2;MSTRG.29676.3	1.47859	2.83389	1.27927	0.782192	0.947345	0.40707	45.7163	5.51464	0.0377867	0.999907	up	yes
MSTRG.29725	Gh_D01G0712	Gh_D01G0712	0.126051	6.45545	1.03926	0.561808	3.62776	0.349257	211128	17.6878	0.0492885	0.999907	up	yes
MSTRG.29818	Gh_D01G0802	MSTRG.29818.1;Gh_D01G0802	1.98035	3.74379	2.10134	1.01712	1.19169	0.696294	30.4003	4.92602	0.0496752	0.999907	up	yes
MSTRG.29873	Gh_D01G0857	MSTRG.29873.2;MSTRG.29873.1;MSTRG.29873.3;MSTRG.29873.4;Gh_D01G0857	12.4702	14.2777	11.8494	17.4643	20.2676	16.4832	3.5101	1.81151	0.000248055	0.999907	up	yes
MSTRG.29875	Gh_D01G0859	MSTRG.29875.1	8.58366	8.17159	9.49606	8.39975	7.21886	8.65927	0.313002	-1.67576	0.0136415	0.999907	down	yes
MSTRG.29882	Gh_D01G0865	Gh_D01G0865	0.306616	0.47666	0.255375	0.282777	0.383576	0.160517	4.13364	2.04741	0.00984461	0.999907	up	yes
MSTRG.29894	Gh_D01G0877	Gh_D01G0877;MSTRG.29894.1	2.10857	3.4358	0.771348	0.777882	1.33985	0	1292.11	10.3355	0.0364429	0.999907	up	yes
MSTRG.29916	Gh_D01G0898	MSTRG.29916.1;Gh_D01G0898	14.9464	15.1239	15.1353	27.1778	26.695	29.2617	0.399845	-1.32249	0.0369817	0.999907	down	yes
MSTRG.29951	Gh_D01G0936	MSTRG.29951.1;MSTRG.29951.2;MSTRG.29951.3;MSTRG.29951.5;Gh_D01G0936	2.15743	2.3043	1.95886	1.49962	1.60116	1.46886	2.31805	1.21291	0.0287383	0.999907	up	yes
MSTRG.29957	Gh_D01G0942	MSTRG.29957.1;Gh_D01G0942	0.35824	0.64643	0.290269	0.187381	0.412995	0.136115	8.36267	3.06396	0.00190459	0.999907	up	yes
MSTRG.2999	Gh_A02G0940	MSTRG.2999.1;MSTRG.2999.2;MSTRG.2999.3;MSTRG.2999.4;Gh_A02G0940	4.65538	4.0407	4.4635	3.79906	3.03739	4.61596	0.181324	-2.46336	0.0499824	0.999907	down	yes
MSTRG.30073	Gh_D01G1065	Gh_D01G1065	12.8505	11.4042	10.2422	0	0	0	14.5767	3.86559	0.0315715	0.999907	up	yes
MSTRG.30075		MSTRG.30075.1	0.662122	0.775372	0.402387	0.65371	0.8411	0.54264	4.58508	2.19695	0.0476327	0.999907	up	yes
MSTRG.30080		MSTRG.30080.1	0.026193	0.143471	0.065989	0.061983	0.150875	0.061971	2.07615	1.05391	0.0486966	0.999907	up	yes
MSTRG.30156	Gh_D01G1142	MSTRG.30156.1	1.41409	0.872111	1.37538	0.594435	0	0.930202	0.02562	-5.28658	0.0171061	0.999907	down	yes
MSTRG.30178	Gh_D01G1162	Gh_D01G1162	0.494166	0.39264	0.462287	0.943381	0.656556	1.07139	0.214715	-2.2195	0.0210881	0.999907	down	yes
MSTRG.30194	Gh_D01G1182	MSTRG.30194.1	6.85014	6.76321	6.84847	11.2633	10.2772	11.633	0.362064	-1.46568	0.0179439	0.999907	down	yes
MSTRG.30230	Gh_D01G1219	Gh_D01G1219	0.800822	0.926909	0.595941	0.500619	0.699858	0.276948	7.6067	2.92727	0.0212002	0.999907	up	yes
MSTRG.30262		MSTRG.30262.1	3.48486	3.94899	3.72514	2.58541	3.11751	2.28932	4.61936	2.20769	0.0301498	0.999907	up	yes
MSTRG.30314	Gh_D01G1309	MSTRG.30314.1;Gh_D01G1309	1.87481	2.98128	2.17674	2.37302	3.12135	2.09633	10.1527	3.34379	0.0317837	0.999907	up	yes
MSTRG.30322	Gh_D01G1320	MSTRG.30322.1	0	0.128107	0	0.188108	0.380398	0.184868	2.97547	1.57312	0.00768441	0.999907	up	yes
MSTRG.30325	Gh_D01G1327	Gh_D01G1327;MSTRG.30325.2	0.398207	0.222231	0.46136	0.483702	0.273675	0.488739	0.220464	-2.18139	0.00361089	0.999907	down	yes
MSTRG.30360	Gh_D01G1369	MSTRG.30360.1;MSTRG.30360.2;MSTRG.30360.4;Gh_D01G1369	6.99641	5.49003	6.99898	6.41889	5.37838	6.29385	0.222474	-2.16829	0.0326021	0.999907	down	yes
MSTRG.3038	Gh_A02G0976	MSTRG.3038.1;Gh_A02G0976	1.82696	0.000143683	2.03096	2.0784	6.69935e-05	1.59347	7.02117e-05	-13.7979	0.0151563	0.999907	down	yes
MSTRG.30386	Gh_D01G1395	Gh_D01G1395	0.184111	0.459604	0.176987	0.36665	0.682702	0.081966	15.1438	3.92065	0.0172307	0.999907	up	yes
MSTRG.30445	Gh_D01G1461	MSTRG.30445.1;MSTRG.30445.2;MSTRG.30445.3;MSTRG.30445.4;Gh_D01G1461;MSTRG.30445.6	4.3326	3.97189	4.90021	4.27081	3.28683	4.16539	0.229711	-2.12211	0.0207609	0.999907	down	yes
MSTRG.3045	Gh_A02G0981	Gh_A02G0981	4.98473	5.30006	4.82872	4.06822	4.1473	3.81371	2.0917	1.06467	0.0195335	0.999907	up	yes
MSTRG.30501	Gh_D01G1507	MSTRG.30501.1;Gh_D01G1507	1.85107	2.30019	1.59966	0.903124	1.35099	0.853213	11.0974	3.47214	0.00105635	0.999907	up	yes
MSTRG.30517	Gh_D01G1523	Gh_D01G1523	0.217432	0.044174	0.487108	0.281447	0.083082	0.533265	0.0633462	-3.9806	0.0180015	0.999907	down	yes
MSTRG.30560		MSTRG.30560.1	0.468399	0	0.468589	0.483138	0.272899	0.611204	0.0632138	-3.98362	0.0344171	0.999907	down	yes
MSTRG.30581		MSTRG.30581.1	0	0	0	0.669071	0.50102	0.746564	0.300204	-1.73599	0.0349347	0.999907	down	yes
MSTRG.30603	Gh_D01G1598	MSTRG.30603.1;MSTRG.30603.2;Gh_D01G1598	1.75689	1.52108	1.80494	1.52996	1.43425	1.65697	0.481567	-1.05419	0.0237257	0.999907	down	yes
MSTRG.30608		MSTRG.30608.1	0.506274	1.07268	0.579147	0.772437	1.74099	0.794909	23.7617	4.57057	0.0150388	0.999907	up	yes
MSTRG.3065	Gh_A02G1001	MSTRG.3065.1;MSTRG.3065.2;MSTRG.3065.3;MSTRG.3065.5;MSTRG.3065.4;Gh_A02G1001	2.92603	3.26084	2.80796	3.24833	3.503	3.13621	2.10663	1.07494	0.010471	0.999907	up	yes
MSTRG.30658	Gh_D01G1656	MSTRG.30658.1;Gh_D01G1656	15.3424	13.6798	15.9188	16.3459	14.0736	16.6868	0.253175	-1.98179	0.000378102	0.999907	down	yes
MSTRG.30676	Gh_D01G1693	Gh_D01G1693	0.221741	0	0.200297	0.095124	0	0.120107	0.28608	-1.80551	0.0487663	0.999907	down	yes
MSTRG.30701	Gh_D01G1715	MSTRG.30701.1;MSTRG.30701.3;Gh_D01G1715	3.0222	2.87754	3.1393	4.3748	3.56785	4.25535	0.295478	-1.75888	0.0219601	0.999907	down	yes
MSTRG.30703	Gh_D01G1717	Gh_D01G1717	0.047226	0.133192	0.008606	0.040448	0.133775	0.009506	2.67153	1.41767	0.000797882	0.999907	up	yes
MSTRG.30757	Gh_D01G1772;Gh_D01G1773	MSTRG.30757.1;MSTRG.30757.2;MSTRG.30757.3;MSTRG.30757.4;MSTRG.30757.5;Gh_D01G1772;MSTRG.30757.7	1.78502	2.44937	1.07378	1.44733	2.1378	1.33277	24.832	4.63413	0.0348458	0.999907	up	yes
MSTRG.3076		MSTRG.3076.1	0.31185	0	0.35281	0.658455	0	1.02842	0.00874098	-6.83799	0.00621422	0.999907	down	yes
MSTRG.30929		MSTRG.30929.1	0.832364	0.61241	0.859888	0.602606	0.22109	0.517572	0.210176	-2.25033	0.0359638	0.999907	down	yes
MSTRG.30932	Gh_D01G1954	Gh_D01G1954	0.243024	0.191956	0.413061	0.471881	0.156382	0.40592	0.189585	-2.39908	0.0410869	0.999907	down	yes
MSTRG.30948	Gh_D01G1968	MSTRG.30948.1;Gh_D01G1968	25.8852	27.1878	23.8585	25.8949	27.4619	24.8084	2.32691	1.21841	0.029805	0.999907	up	yes
MSTRG.30950	Gh_D01G1970	Gh_D01G1970	6.40034	7.25097	6.14776	5.91254	7.38912	5.53938	5.97421	2.57875	0.00131385	0.999907	up	yes
MSTRG.31073	Gh_D01G2094	MSTRG.31073.1;MSTRG.31073.2	1.02897	1.12487	0.580241	0.909612	1.99234	0.783376	28.2058	4.81792	0.0299498	0.999907	up	yes
MSTRG.31075	Gh_D01G2096	MSTRG.31075.1;Gh_D01G2096	0.0368415	0	0.0331275	0.239124	0.0257191	0.245834	0.28367	-1.81771	0.0480012	0.999907	down	yes
MSTRG.31168	Gh_D01G2215	MSTRG.31168.1;Gh_D01G2215	24.1466	25.2677	20.777	10.4318	11.6238	9.90132	7.5	2.90689	0.0138253	0.999907	up	yes
MSTRG.31192	Gh_D01G2239	MSTRG.31192.1;MSTRG.31192.2;MSTRG.31192.3;Gh_D01G2239	4.82	4.29936	4.63317	5.41334	4.39426	5.2794	0.308821	-1.69516	0.0363235	0.999907	down	yes
MSTRG.31217	Gh_D02G0008;Gh_D02G0007;Gh_D02G0009	MSTRG.31217.2;MSTRG.31217.5;MSTRG.31217.6;MSTRG.31217.8;MSTRG.31217.7;MSTRG.31217.9;MSTRG.31217.10;MSTRG.31217.12;MSTRG.31217.13;MSTRG.31217.11;MSTRG.31217.14;MSTRG.31217.15;Gh_D02G0007;MSTRG.31217.18;Gh_D02G0009	2.54652	3.18168	2.71293	1.62597	3.28861	1.67019	25.9912	4.69995	0.040967	0.999907	up	yes
MSTRG.31240	Gh_D02G0034	MSTRG.31240.2;MSTRG.31240.1;MSTRG.31240.3;MSTRG.31240.4;Gh_D02G0034	2.74856	2.60661	3.09539	11.663	11.4138	12.5837	0.137049	-2.86724	0.00792927	0.999907	down	yes
MSTRG.31251	Gh_D02G0047	MSTRG.31251.1;MSTRG.31251.2;MSTRG.31251.4;Gh_D02G0047	1.10362	1.66916	1.01867	1.5841	1.88621	1.31545	6.77098	2.75936	0.0208067	0.999907	up	yes
MSTRG.31270	Gh_D02G0072;Gh_D02G0073	MSTRG.31270.3;MSTRG.31270.1;MSTRG.31270.2;MSTRG.31270.4;MSTRG.31270.6;MSTRG.31270.7;MSTRG.31270.5;Gh_D02G0072;Gh_D02G0073	0.468588	0.106063	0.384871	0.579389	0.429102	0.711161	0.140053	-2.83595	0.0416392	0.999907	down	yes
MSTRG.3129		MSTRG.3129.1	0.299332	1.19969	0.337756	0.548138	0.958698	0.359131	40.8567	5.3525	0.0297164	0.999907	up	yes
MSTRG.31311	Gh_D02G0116	Gh_D02G0116	12.2973	13.9695	11.8497	5.20406	5.84807	5.61418	4.91657	2.29765	0.0290857	0.999907	up	yes
MSTRG.31374	Gh_D02G0182	MSTRG.31374.1;Gh_D02G0182	6.61921	7.16331	6.54597	5.86181	6.40404	5.6494	2.55501	1.35333	0.000232733	0.999907	up	yes
MSTRG.31375	Gh_D02G0184	MSTRG.31375.1;MSTRG.31375.2	3.07606	3.55281	2.77507	2.7782	2.89093	2.239	4.52487	2.17788	0.0461713	0.999907	up	yes
MSTRG.31461		MSTRG.31461.1;MSTRG.31461.2	1.49332	1.13265	1.97972	1.95106	0.930788	1.98076	0.0335269	-4.89854	0.0076605	0.999907	down	yes
MSTRG.31506	Gh_D02G0304	MSTRG.31506.1;MSTRG.31506.3	0.235412	0.574159	0.142052	0.0235576	0.233483	0.0687385	8.8577	3.14693	0.0353219	0.999907	up	yes
MSTRG.31597		MSTRG.31597.1	1.75059	1.06436	1.68807	0.944035	0.652151	1.13199	0.134915	-2.88988	0.0205072	0.999907	down	yes
MSTRG.31598	Gh_D02G0412	MSTRG.31598.1;MSTRG.31598.2;MSTRG.31598.3;MSTRG.31598.4;Gh_D02G0412;MSTRG.31598.6	1.78214	2.33664	1.98056	1.84404	2.21163	1.68075	4.13255	2.04703	0.0312816	0.999907	up	yes
MSTRG.31615	Gh_D02G0435	MSTRG.31615.1;MSTRG.31615.2;Gh_D02G0435	8.66834	7.88266	8.09117	49.8102	43.7642	45.5127	0.11837	-3.07862	0.0173207	0.999907	down	yes
MSTRG.31660	Gh_D02G0485	Gh_D02G0485;MSTRG.31660.2	0.276001	0.341913	0.126675	0.825118	1.16776	0.5624	5.0877	2.34701	0.0444276	0.999907	up	yes
MSTRG.31731	Gh_D02G0581	MSTRG.31731.1;MSTRG.31731.3;MSTRG.31731.4;MSTRG.31731.2;MSTRG.31731.5;MSTRG.31731.9	1.24257	1.16095	1.30131	2.61631	2.27766	2.50201	0.347741	-1.52392	0.0105776	0.999907	down	yes
MSTRG.3180	Gh_A02G1118	MSTRG.3180.1	0.874192	0.347722	0.927466	0.878681	0.261596	0.67579	0.0503874	-4.31079	0.0311254	0.999907	down	yes
MSTRG.31809	Gh_D02G0666	MSTRG.31809.1	0.978343	0.119454	0.751361	3.51062	1.95931	3.10904	0.00934581	-6.74146	0.0328901	0.999907	down	yes
MSTRG.31897	Gh_D02G0750	MSTRG.31897.1;Gh_D02G0750	0.534944	0.435334	0.498725	0.894004	0.833547	0.963725	0.475721	-1.07181	0.0159269	0.999907	down	yes
MSTRG.3192		MSTRG.3192.1	0.04618	0.550561	0.208432	0	0.30729	0	17.3865	4.1199	0.0498234	0.999907	up	yes
MSTRG.31940		MSTRG.31940.1	0.099397	0.501485	0	0.466867	0.669641	0.292311	11.5711	3.53246	0.0343474	0.999907	up	yes
MSTRG.31957	Gh_D02G0793	MSTRG.31957.1;MSTRG.31957.2;MSTRG.31957.3;MSTRG.31957.5;MSTRG.31957.4;Gh_D02G0793	3.99558	4.25665	4.14179	3.17892	3.84214	3.18083	2.81812	1.49473	0.0467137	0.999907	up	yes
MSTRG.31969	Gh_D02G0810	Gh_D02G0810	20.0346	21.4868	17.074	10.3821	14.9404	10.2389	19.4784	4.28381	0.0117521	0.999907	up	yes
MSTRG.32039	Gh_D02G0863	Gh_D02G0863	19.1938	17.9147	19.5603	20.6959	18.9481	20.3699	0.472416	-1.08187	0.0111124	0.999907	down	yes
MSTRG.32051		MSTRG.32051.1;MSTRG.32051.2	0.919758	0.793649	1.13241	1.48281	0.739624	1.26374	0.113812	-3.13528	0.0492113	0.999907	down	yes
MSTRG.32068		MSTRG.32068.1	0.398384	0	0.233659	0.379201	0	0.37267	0.0694616	-3.84764	0.0358896	0.999907	down	yes
MSTRG.32132		MSTRG.32132.1;MSTRG.32132.2;MSTRG.32132.3	4.12898	4.62643	4.31302	2.50511	3.1857	2.19995	6.76854	2.75884	0.0205903	0.999907	up	yes
MSTRG.32157	Gh_D02G0987	MSTRG.32157.1;MSTRG.32157.2;Gh_D02G0987	1.02812	0.785044	1.0193	1.24744	0.970813	1.39745	0.214244	-2.22267	0.00217139	0.999907	down	yes
MSTRG.32165	Gh_D02G0994	MSTRG.32165.1;Gh_D02G0994	3.44847	2.91139	3.67497	2.51745	2.22136	2.54988	0.399547	-1.32356	0.0434327	0.999907	down	yes
MSTRG.32175	Gh_D02G1005	MSTRG.32175.1;Gh_D02G1005	6.36668	5.87269	6.66964	4.39391	3.02468	4.65553	0.183625	-2.44516	0.0419673	0.999907	down	yes
MSTRG.32176	Gh_D02G1006	MSTRG.32176.1;MSTRG.32176.2;Gh_D02G1006	1.81354	2.40083	1.73816	1.8507	2.32899	1.36223	10.8082	3.43406	0.0103957	0.999907	up	yes
MSTRG.32189	Gh_D02G1022	MSTRG.32189.1;Gh_D02G1022	0.782843	0.558452	0.839863	0.66487	0.262095	0.770826	0.112856	-3.14745	0.00534451	0.999907	down	yes
MSTRG.32272	Gh_D02G1103	MSTRG.32272.1;Gh_D02G1103	0.982951	1.37398	1.1944	0.831288	1.31355	0.588414	9.96885	3.31743	0.0432043	0.999907	up	yes
MSTRG.32283	Gh_D02G1116	MSTRG.32283.1;MSTRG.32283.2;MSTRG.32283.3;MSTRG.32283.4;MSTRG.32283.5;Gh_D02G1116	3.10317	2.46475	3.00157	3.13242	2.81788	3.25123	0.307627	-1.70075	0.033564	0.999907	down	yes
MSTRG.32293	Gh_D02G1131	MSTRG.32293.1	0.261069	0.378676	0.225398	0.254082	0.551719	0.096779	7.59397	2.92486	0.0194429	0.999907	up	yes
MSTRG.32319		MSTRG.32319.1	0.032737	0.233646	0	0.047872	0.136071	0.024903	3.76432	1.91239	0.0394923	0.999907	up	yes
MSTRG.3236		MSTRG.3236.1	0.68261	1.30641	0.866843	0.634978	0.89668	0.314471	15.2688	3.93252	0.0378334	0.999907	up	yes
MSTRG.32374	Gh_D02G1209	MSTRG.32374.1;MSTRG.32374.3;MSTRG.32374.2	1.95391	2.52523	2.04806	2.85283	3.47911	2.48899	4.70441	2.23401	0.0141742	0.999907	up	yes
MSTRG.32375		MSTRG.32375.1	0	0.576037	0.131004	0.444281	0.767881	0	42.2337	5.40032	0.0485783	0.999907	up	yes
MSTRG.32406		MSTRG.32406.1;MSTRG.32406.2	2.13387	1.14318	1.62789	1.89404	1.06401	2.09518	0.0482498	-4.37333	0.0404307	0.999907	down	yes
MSTRG.32420		MSTRG.32420.1	7.20219	6.01502	7.40515	5.46142	4.94652	6.1082	0.275729	-1.85868	0.0171475	0.999907	down	yes
MSTRG.32440		MSTRG.32440.1;MSTRG.32440.2;MSTRG.32440.3;MSTRG.32440.4;MSTRG.32440.5;MSTRG.32440.6	0.700626	0.447572	0.762714	0.803806	0.68735	0.957243	0.222476	-2.16828	0.0181132	0.999907	down	yes
MSTRG.32455	Gh_D02G1288	Gh_D02G1288	0.38717	0.566907	0.430508	0.318083	0.577144	0.152294	6.71165	2.74667	0.0256454	0.999907	up	yes
MSTRG.32490	Gh_D02G1318	MSTRG.32490.1;Gh_D02G1318	4.18414	3.54923	4.17541	4.28214	3.40449	4.18358	0.249357	-2.00372	0.0117198	0.999907	down	yes
MSTRG.32503	Gh_D02G1328	Gh_D02G1328	2.61507	2.95145	2.11082	2.56326	2.80564	2.10218	5.23889	2.38926	0.0493802	0.999907	up	yes
MSTRG.32586		MSTRG.32586.1;MSTRG.32586.2	0.262805	0.0528752	0.746918	0.827355	0.234861	0.668149	0.0293763	-5.0892	0.0454743	0.999907	down	yes
MSTRG.32589	Gh_D02G1415	MSTRG.32589.1;MSTRG.32589.2;Gh_D02G1415	0.295723	0.110842	0.325739	0.25816	0.202514	0.323156	0.325453	-1.61948	0.0466862	0.999907	down	yes
MSTRG.32626	Gh_D02G1466	MSTRG.32626.1;Gh_D02G1466	4.32529	4.39024	3.97889	3.36665	3.58941	3.31068	2.04428	1.0316	0.0297234	0.999907	up	yes
MSTRG.3270		MSTRG.3270.1	0.185376	0.555658	0.012467	0.747774	1.3375	0.345491	38.325	5.26021	0.00598538	0.999907	up	yes
MSTRG.32731	Gh_D02G1568	MSTRG.32731.1;Gh_D02G1568	1.71484	1.58368	1.78584	3.26046	3.06636	3.73413	0.252508	-1.9856	0.0150119	0.999907	down	yes
MSTRG.32788	Gh_D02G1631	MSTRG.32788.1;MSTRG.32788.2;Gh_D02G1631	5.27198	5.79619	5.26215	3.63571	3.70796	3.48773	2.3671	1.24312	0.0187976	0.999907	up	yes
MSTRG.32808	Gh_D02G1650	MSTRG.32808.1	1.28639	0.915746	1.53466	1.44855	1.24591	1.70036	0.147609	-2.76015	0.0235463	0.999907	down	yes
MSTRG.32824	Gh_D02G1666	MSTRG.32824.1	0.160121	0.356044	0.194974	0	0.16741	0	4.49709	2.16899	0.0115868	0.999907	up	yes
MSTRG.32912	Gh_D02G1740	Gh_D02G1740	0	0.596438	0	0	2.11298	0	1853.96	10.8564	0.0213514	0.999907	up	yes
MSTRG.32923	Gh_D02G1751	MSTRG.32923.1;MSTRG.32923.2;MSTRG.32923.3;Gh_D02G1751	0.040574	2.59361	0.413265	0.335163	1.70846	0	7775.22	12.9247	0.0275162	0.999907	up	yes
MSTRG.32932	Gh_D02G1759	Gh_D02G1759	0.396643	0.227712	0.390473	0.140094	0.025792	0.128754	0.439961	-1.18455	0.0378786	0.999907	down	yes
MSTRG.32994	Gh_D02G1820	Gh_D02G1820	0.165292	0.133044	0.454119	0.437065	0.172303	0.692592	0.0796581	-3.65004	0.0351346	0.999907	down	yes
MSTRG.33040	Gh_D02G1876	MSTRG.33040.1	0.512621	0.683641	0.509272	0.574826	0.789392	0.645633	2.40348	1.26512	0.0497332	0.999907	up	yes
MSTRG.33082	Gh_D02G1915	Gh_D02G1915	4.87843	3.60127	4.91765	6.33567	4.41969	6.16366	0.0686697	-3.86418	0.00707076	0.999907	down	yes
MSTRG.33088		MSTRG.33088.1	1.14179	0.824426	1.12967	0.725697	0.482738	0.71459	0.307578	-1.70098	0.019331	0.999907	down	yes
MSTRG.33103	Gh_D02G1933	Gh_D02G1933	0.188736	0.392814	0.042668	0.373524	0.765474	0.152781	16.2913	4.02603	0.00505492	0.999907	up	yes
MSTRG.33184	Gh_D02G2012	Gh_D02G2012	0.332766	0.453722	0.318675	0.043437	0.22474	0.092981	3.46121	1.79128	0.0215838	0.999907	up	yes
MSTRG.33220	Gh_D02G2047	MSTRG.33220.1;Gh_D02G2047	2.09465	1.96818	2.2362	1.8554	1.57688	1.83141	0.498997	-1.0029	0.0184822	0.999907	down	yes
MSTRG.33245		MSTRG.33245.1	0	0	0.270598	0.351319	0	0.429298	0.0751493	-3.7341	0.0401261	0.999907	down	yes
MSTRG.33255	Gh_D02G2099	MSTRG.33255.1;MSTRG.33255.2;MSTRG.33255.3;Gh_D02G2099	2.39811	1.73341	2.31415	4.0465	3.23715	4.27414	0.0998805	-3.32365	0.00449788	0.999907	down	yes
MSTRG.33257	Gh_D02G2104	MSTRG.33257.1;MSTRG.33257.2;Gh_D02G2104	4.05773	4.95507	4.13506	3.96881	5.44512	3.89273	7.4658	2.9003	0.00885699	0.999907	up	yes
MSTRG.33258	Gh_D02G2105	MSTRG.33258.2;MSTRG.33258.3;MSTRG.33258.1;Gh_D02G2105	7.86494	8.33455	7.72209	6.03527	6.52718	5.94831	2.39726	1.26139	6.20093e-05	0.999907	up	yes
MSTRG.33259		MSTRG.33259.1	0.148038	0.227262	0.083521	0	0.071238	0	2.48665	1.3142	0.0193958	0.999907	up	yes
MSTRG.33271	Gh_D02G2125	MSTRG.33271.1;MSTRG.33271.2;Gh_D02G2125	1.48219	1.32877	1.65347	1.85206	1.42581	1.89903	0.238162	-2.06998	0.00405051	0.999907	down	yes
MSTRG.33283	Gh_D02G2135	Gh_D02G2135	0.183744	0	0.207331	0.168237	0	0.110044	0.265848	-1.91133	0.0456206	0.999907	down	yes
MSTRG.33309	Gh_D02G2165	MSTRG.33309.1	80.656	82.4782	76.2655	45.2686	45.5021	43.409	2.70034	1.43314	0.0165173	0.999907	up	yes
MSTRG.33310	Gh_D02G2167;Gh_D02G2168	MSTRG.33310.1;MSTRG.33310.2;Gh_D02G2167;Gh_D02G2168	4.11282	3.19449	4.07782	1.87319	1.10136	1.82592	0.179634	-2.47686	0.0248097	0.999907	down	yes
MSTRG.33320	Gh_D02G2182	MSTRG.33320.1;MSTRG.33320.2;MSTRG.33320.3;MSTRG.33320.4;MSTRG.33320.5;MSTRG.33320.6;MSTRG.33320.8;Gh_D02G2182	1.32604	1.0093	1.25433	1.28973	0.973941	1.22418	0.317725	-1.65415	0.0371222	0.999907	down	yes
MSTRG.33344	Gh_D02G2209	Gh_D02G2209	0	0.067861	0	0	0.0319078	0	3.78408	1.91994	0.0478201	0.999907	up	yes
MSTRG.33379	Gh_D02G2255	Gh_D02G2255	0.188641	0.087209	0.141416	0.193229	0.074622	0.196249	0.446698	-1.16263	0.0384692	0.999907	down	yes
MSTRG.33382	Gh_D02G2260	MSTRG.33382.1;MSTRG.33382.2	2.67667	3.14238	2.433	2.03141	2.2587	2.05391	3.35859	1.74786	0.044438	0.999907	up	yes
MSTRG.33415	Gh_D02G2304	Gh_D02G2304	1.55568	1.2862	6.24608	2.04943	0.186464	4.81496	2.91436e-05	-15.0665	0.0432171	0.999907	down	yes
MSTRG.33496	Gh_D03G0011	MSTRG.33496.1	2.94546	3.39635	2.85564	3.26629	3.96155	3.42352	2.82938	1.50049	0.0260173	0.999907	up	yes
MSTRG.33504	Gh_D03G0018;Gh_D03G0019	MSTRG.33504.1;MSTRG.33504.2;Gh_D03G0018;Gh_D03G0019	2.10056	1.87297	2.59695	3.31411	2.91875	3.52689	0.174477	-2.51889	0.0280311	0.999907	down	yes
MSTRG.33527	Gh_D03G0046	Gh_D03G0046;MSTRG.33527.2	1.32379	1.11888	1.24951	1.36231	1.22009	1.44487	0.461381	-1.11597	0.0243468	0.999907	down	yes
MSTRG.33534	Gh_D03G0056	Gh_D03G0056	1.14751	1.14055	0.902255	0.501855	0.666147	0.44098	3.73775	1.90217	0.03317	0.999907	up	yes
MSTRG.33537	Gh_D03G0052	Gh_D03G0052	2.39502	2.52881	2.14979	1.03472	1.26401	0.625944	9.74167	3.28417	0.0424492	0.999907	up	yes
MSTRG.33565	Gh_D03G0083	MSTRG.33565.1;Gh_D03G0083	1.81228	1.2429	1.75515	1.67717	1.0739	1.52132	0.151982	-2.71803	0.0326125	0.999907	down	yes
MSTRG.33610	Gh_D03G0146	MSTRG.33610.1;MSTRG.33610.3;MSTRG.33610.2;Gh_D03G0146	4.9266	4.92385	4.48672	3.58088	4.06257	3.57931	2.55095	1.35104	0.0319971	0.999907	up	yes
MSTRG.33626	Gh_D03G0157	MSTRG.33626.1;MSTRG.33626.2;MSTRG.33626.3;Gh_D03G0157	2.76855	3.04848	2.18952	3.771	5.51528	3.47853	9.56836	3.25827	0.0198268	0.999907	up	yes
MSTRG.33649		MSTRG.33649.1;MSTRG.33649.2;MSTRG.33649.3	4.33072	4.59647	4.22804	4.26466	4.88566	4.03887	2.68249	1.42358	0.00740595	0.999907	up	yes
MSTRG.33651	Gh_D03G0186	MSTRG.33651.1;Gh_D03G0186	1.1358	1.34767	1.05424	0.844262	1.27407	0.987374	3.95638	1.98418	0.0416386	0.999907	up	yes
MSTRG.33672	Gh_D03G0219	MSTRG.33672.1;MSTRG.33672.2;MSTRG.33672.3;MSTRG.33672.4;Gh_D03G0219	13.3159	10.656	12.718	17.7729	16.5307	19.292	0.182337	-2.45532	0.0272818	0.999907	down	yes
MSTRG.33729	Gh_D03G0284	MSTRG.33729.1;Gh_D03G0284	2.35437	1.91962	2.32764	3.31143	2.86595	3.18118	0.288266	-1.79453	0.0269659	0.999907	down	yes
MSTRG.33841		MSTRG.33841.2;MSTRG.33841.1;MSTRG.33841.3;MSTRG.33841.4;MSTRG.33841.5;MSTRG.33841.8;MSTRG.33841.6;MSTRG.33841.7;MSTRG.33841.10;MSTRG.33841.11;MSTRG.33841.12;MSTRG.33841.13;MSTRG.33841.14	1.47849	1.01741	1.65949	1.27569	0.892635	1.24293	0.160462	-2.63969	0.0207808	0.999907	down	yes
MSTRG.33884		MSTRG.33884.2;MSTRG.33884.1;MSTRG.33884.3;MSTRG.33884.5;MSTRG.33884.4;MSTRG.33884.6;MSTRG.33884.7;MSTRG.33884.8;MSTRG.33884.9;MSTRG.33884.10;MSTRG.33884.11;MSTRG.33884.12;MSTRG.33884.13;MSTRG.33884.14	3.76604	3.56721	4.55887	2.88033	2.3119	3.47962	0.181217	-2.46421	0.0422192	0.999907	down	yes
MSTRG.33887	Gh_D03G0461	MSTRG.33887.1;Gh_D03G0461	0.319762	1.55804	0.213674	0.368158	1.77319	0.470673	493.889	8.94804	0.0111384	0.999907	up	yes
MSTRG.33898	Gh_D03G0469	Gh_D03G0469	0.677473	0.473804	0.628817	1.1111	0.836081	1.18872	0.214783	-2.21905	0.00572622	0.999907	down	yes
MSTRG.33911		MSTRG.33911.1;MSTRG.33911.2	1.05778	0.814	0.87193	3.30909	2.65224	3.15791	0.18172	-2.46021	0.0391162	0.999907	down	yes
MSTRG.33934	Gh_D03G0509	MSTRG.33934.1;MSTRG.33934.2;Gh_D03G0509	5.43969	4.14246	4.99389	5.08058	4.50921	5.47337	0.230067	-2.11988	0.04967	0.999907	down	yes
MSTRG.33982		MSTRG.33982.1	0.783814	0.940144	0.709423	0.431742	0.605097	0.424305	3.55814	1.83112	0.00160496	0.999907	up	yes
MSTRG.33995	Gh_D03G0572	Gh_D03G0572	0.052451	0.116736	0.08012	0.074782	0.211194	0.076808	2.098	1.06901	0.0498272	0.999907	up	yes
MSTRG.34	Gh_A01G0040	MSTRG.34.2;MSTRG.34.1;MSTRG.34.3;MSTRG.34.4;MSTRG.34.6;MSTRG.34.5;Gh_A01G0040;MSTRG.34.8	2.20415	2.2887	2.03752	2.0183	2.35314	2.05054	2.17259	1.11942	0.0235008	0.999907	up	yes
MSTRG.34045	Gh_D03G0609	MSTRG.34045.1;Gh_D03G0609	5.21011	5.0113	5.3671	6.58065	6.15481	7.43451	0.330396	-1.59773	0.035474	0.999907	down	yes
MSTRG.34074	Gh_D03G0645	MSTRG.34074.1	1.02197	0.283705	1.17089	0.382834	0.059139	0.424465	0.0407975	-4.61537	0.0349511	0.999907	down	yes
MSTRG.34078		MSTRG.34078.1	0	0.332887	0	0	0.151643	0	6.97057	2.80128	0.0484572	0.999907	up	yes
MSTRG.34091	Gh_D03G0664	MSTRG.34091.1;Gh_D03G0664	1.08674	1.53392	0.984639	0.939977	1.3646	0.893977	8.18821	3.03355	0.00221781	0.999907	up	yes
MSTRG.3411	Gh_A02G1322	MSTRG.3411.2;MSTRG.3411.1	5.37081	4.8447	5.27355	5.40602	4.51798	5.58569	0.309451	-1.69222	0.0130385	0.999907	down	yes
MSTRG.34146	Gh_D03G0738	Gh_D03G0738	8.8745	7.28903	8.81868	11.765	10.9159	12.3206	0.220713	-2.17976	0.020449	0.999907	down	yes
MSTRG.34156	Gh_D03G0754	MSTRG.34156.1;Gh_D03G0754	2.17473	2.82078	2.08386	0.484913	0.516095	0.426237	6.73458	2.75159	0.0342776	0.999907	up	yes
MSTRG.34157	Gh_D03G0755	Gh_D03G0755	0.693785	0.804023	0.419608	0.331652	0.498469	0.283337	5.39423	2.43142	0.0417395	0.999907	up	yes
MSTRG.3416	Gh_A02G1327	MSTRG.3416.1;MSTRG.3416.2;MSTRG.3416.4;MSTRG.3416.3;MSTRG.3416.5;MSTRG.3416.7;MSTRG.3416.8;MSTRG.3416.9;MSTRG.3416.11	1.50821	0.947069	1.39604	1.22741	1.01686	1.65797	0.128253	-2.96293	0.0364828	0.999907	down	yes
MSTRG.34175	Gh_D03G0780	MSTRG.34175.1;Gh_D03G0780	1.0395	0.606279	1.18669	4.02689	2.8346	4.0129	0.0326294	-4.93769	0.00206088	0.999907	down	yes
MSTRG.34204	Gh_D03G0814	MSTRG.34204.2;MSTRG.34204.1;MSTRG.34204.3;Gh_D03G0814	1.68901	2.12949	1.48467	0.152443	0.552461	0.13047	25.225	4.65678	0.0010535	0.999907	up	yes
MSTRG.34216		MSTRG.34216.1	0	0	0.152941	0.186564	0	0.339643	0.158688	-2.65574	0.041757	0.999907	down	yes
MSTRG.34243	Gh_D03G0855	Gh_D03G0855	1.74638	1.56221	1.95	1.30254	0.992496	1.64775	0.209742	-2.25331	0.0242125	0.999907	down	yes
MSTRG.3425	Gh_A02G1336	Gh_A02G1336	1.23536	1.49139	0.93608	1.49071	1.78506	0.927548	9.87181	3.30332	0.0470695	0.999907	up	yes
MSTRG.34260	Gh_D03G0872	Gh_D03G0872	0.256832	0.134446	0.204475	0.130894	0.044839	0.167731	0.47556	-1.0723	0.042527	0.999907	down	yes
MSTRG.34266	Gh_D03G0877	MSTRG.34266.1;MSTRG.34266.3	1.61227	1.75511	1.67549	0.552973	0.963373	0.598911	6.77248	2.75969	0.0454009	0.999907	up	yes
MSTRG.34315	Gh_D03G0930	MSTRG.34315.1;Gh_D03G0930	1.82181	1.71401	1.82198	2.07578	1.81073	2.33778	0.362327	-1.46464	0.0361204	0.999907	down	yes
MSTRG.34331	Gh_D03G0948	Gh_D03G0948	0.217632	0.439123	0.248448	0	0.090519	0	3.61095	1.85238	0.0325419	0.999907	up	yes
MSTRG.34340	Gh_D03G0953	MSTRG.34340.1;MSTRG.34340.2;MSTRG.34340.3;MSTRG.34340.4;Gh_D03G0953	5.2491	4.07208	5.45539	4.88967	3.07256	5.09695	0.0575699	-4.11854	0.00378868	0.999907	down	yes
MSTRG.34393	Gh_D03G1008	MSTRG.34393.1;Gh_D03G1008	6.42715	7.71262	6.51638	5.28398	5.4079	4.76593	3.56797	1.8351	0.0477768	0.999907	up	yes
MSTRG.34402	Gh_D03G1014	MSTRG.34402.1	0.266966	0	0.181467	0.305647	0.024028	0.268536	0.142837	-2.80756	0.0327452	0.999907	down	yes
MSTRG.34537	Gh_D03G1171	MSTRG.34537.1	0.336711	0.322698	0.199097	0	0.151229	0	3.32417	1.73299	0.0461153	0.999907	up	yes
MSTRG.34547	Gh_D03G1178	Gh_D03G1178	0.394366	1.07245	0	0	0.435706	0	106.428	6.73373	0.0316499	0.999907	up	yes
MSTRG.34612	Gh_D03G1236	MSTRG.34612.1;MSTRG.34612.3;MSTRG.34612.2;Gh_D03G1236	6.20492	6.9463	4.82353	4.98608	6.09608	4.62698	9.26162	3.21126	0.0288154	0.999907	up	yes
MSTRG.34668	Gh_D03G1305	MSTRG.34668.1;Gh_D03G1305	5.7159	4.96928	5.82441	7.67592	6.29582	7.27957	0.231271	-2.11235	0.0165763	0.999907	down	yes
MSTRG.34691	Gh_D03G1326	MSTRG.34691.1	0.400098	0.622108	0.175244	0.193995	1.00375	0.382233	23.7917	4.57238	0.0462391	0.999907	up	yes
MSTRG.34698	Gh_D03G1330	MSTRG.34698.2;MSTRG.34698.3;MSTRG.34698.4;Gh_D03G1330	4.49007	4.36162	4.96801	4.19434	3.63482	4.19882	0.438427	-1.18959	0.040813	0.999907	down	yes
MSTRG.34718	Gh_D03G1351	MSTRG.34718.1;MSTRG.34718.2	15.5192	13.7934	16.3617	17.2974	16.3575	17.6906	0.349061	-1.51845	0.0322332	0.999907	down	yes
MSTRG.34796	Gh_D03G1435	MSTRG.34796.1;Gh_D03G1435	1.94627	2.34111	2.04679	1.39138	2.05184	1.21098	8.67383	3.11667	0.0177611	0.999907	up	yes
MSTRG.34840	Gh_D03G1488	MSTRG.34840.1;Gh_D03G1488	9.52907	8.50288	10.3139	21.1607	21.2087	22.0826	0.216597	-2.20691	0.0371721	0.999907	down	yes
MSTRG.34859	Gh_D03G1501	MSTRG.34859.1;Gh_D03G1501	0.837526	0.988757	0.740228	0.544775	0.619841	0.42599	3.33916	1.73949	0.0132017	0.999907	up	yes
MSTRG.34948		MSTRG.34948.1;MSTRG.34948.2;MSTRG.34948.3;MSTRG.34948.4;MSTRG.34948.5	1.87334	2.83203	1.92496	1.75181	2.52278	0.886662	51.7294	5.69291	0.0284426	0.999907	up	yes
MSTRG.34961	Gh_D03G1586	MSTRG.34961.1;MSTRG.34961.2;MSTRG.34961.3;MSTRG.34961.4;MSTRG.34961.5;MSTRG.34961.6	2.33704	2.23571	2.76956	3.09526	2.62019	3.22526	0.253954	-1.97736	0.0224841	0.999907	down	yes
MSTRG.34983	Gh_D03G1615	Gh_D03G1615	0.620636	0.280002	0.574983	0.453957	0.069418	0.53476	0.0782227	-3.67627	0.00620896	0.999907	down	yes
MSTRG.35021	Gh_D03G1647	MSTRG.35021.1;MSTRG.35021.3	1.03107	1.65546	0.798209	0.669498	0.975114	0.69954	11.2964	3.49779	0.0443504	0.999907	up	yes
MSTRG.35084	Gh_D04G0039	MSTRG.35084.1;MSTRG.35084.3;MSTRG.35084.2;MSTRG.35084.5;MSTRG.35084.6;MSTRG.35084.4;Gh_D04G0039	6.19908	7.22629	6.4705	5.46382	5.81919	5.10446	2.95259	1.56198	0.0291434	0.999907	up	yes
MSTRG.35085	Gh_D04G0041	MSTRG.35085.1	0.496211	0.431716	0.487556	0.558086	0.437442	0.644592	0.439607	-1.18571	0.0226816	0.999907	down	yes
MSTRG.35101	Gh_D04G0058	Gh_D04G0058	0	2.45665	0	0	1.32568	0	13513.1	13.7221	0.02281	0.999907	up	yes
MSTRG.3512	Gh_A02G1427	MSTRG.3512.1;MSTRG.3512.2	0.998822	1.08564	0.710543	0.501067	0.739527	0.441283	6.00051	2.58508	0.0223946	0.999907	up	yes
MSTRG.35139	Gh_D04G0099	MSTRG.35139.1;Gh_D04G0099	2.18378	1.72684	2.40245	2.26193	1.32822	2.02071	0.111317	-3.16726	0.0251612	0.999907	down	yes
MSTRG.3514		MSTRG.3514.1	0	0.204498	0	0	0.206679	0	5.59578	2.48434	0.00757176	0.999907	up	yes
MSTRG.35161	Gh_D04G0125	MSTRG.35161.1;Gh_D04G0125	1.48537	1.50959	1.44395	0.760045	0.971759	0.737957	2.79565	1.48318	0.0225878	0.999907	up	yes
MSTRG.35178		MSTRG.35178.1	0	0.383727	0	0.256077	0.643352	0.296019	10.6834	3.4173	0.0280584	0.999907	up	yes
MSTRG.35190		MSTRG.35190.1;MSTRG.35190.2	3.1564	4.26389	2.83702	2.26045	2.46832	2.01121	8.14585	3.02607	0.0430707	0.999907	up	yes
MSTRG.35221		MSTRG.35221.1	0.187037	0.03296	0.363392	0.284664	0.17405	0.542803	0.110416	-3.17898	0.0274805	0.999907	down	yes
MSTRG.35234		MSTRG.35234.1	0.351508	0.597745	0.130204	0.206174	0.36496	0.084426	10.2206	3.35341	0.026749	0.999907	up	yes
MSTRG.35350	Gh_D04G0330	Gh_D04G0330	25.0807	19.7146	22.7045	26.7598	22.915	27.5214	0.191274	-2.38629	0.0447409	0.999907	down	yes
MSTRG.35352		MSTRG.35352.1	0.271224	0.554794	0.337049	0.152947	0.233894	0	5.71187	2.51396	0.0375307	0.999907	up	yes
MSTRG.3545	Gh_A02G1457	Gh_A02G1457	14.905	15.3635	15.9274	26.8942	25.6043	27.9474	0.378439	-1.40187	0.0290151	0.999907	down	yes
MSTRG.3547	Gh_A02G1460	Gh_A02G1460;MSTRG.3547.2	0.769167	1.05648	0.881626	0.813097	0.976947	0.66789	3.40549	1.76786	0.0407761	0.999907	up	yes
MSTRG.35499	Gh_D04G0488	MSTRG.35499.1;MSTRG.35499.3;MSTRG.35499.4;MSTRG.35499.5;MSTRG.35499.7;Gh_D04G0488	3.15372	3.18438	2.71492	1.78198	2.30471	1.54462	6.70134	2.74445	0.0224916	0.999907	up	yes
MSTRG.3552		MSTRG.3552.1;MSTRG.3552.3;MSTRG.3552.2;MSTRG.3552.4	1.22249	0.89802	1.44321	1.93064	0.607193	1.57743	0.0273696	-5.19128	0.0422522	0.999907	down	yes
MSTRG.3558	Gh_A02G1467	MSTRG.3558.1	1.74131	2.25887	1.50511	1.28033	1.56601	1.32702	5.27468	2.39908	0.044621	0.999907	up	yes
MSTRG.35622	Gh_D04G0616	MSTRG.35622.4;MSTRG.35622.1;MSTRG.35622.3;MSTRG.35622.2;MSTRG.35622.5;Gh_D04G0616	6.87917	7.08583	6.90512	20.0794	18.7133	20.0007	0.305168	-1.71232	0.0150584	0.999907	down	yes
MSTRG.35658		MSTRG.35658.1	0.785895	1.07704	0.736437	0	0.489387	0.093666	17.8122	4.15479	0.023797	0.999907	up	yes
MSTRG.3569	Gh_A02G1479	Gh_A02G1479	0.096827	0.431973	0	0.466394	0.954051	0.532668	10.2316	3.35496	0.0236276	0.999907	up	yes
MSTRG.35698	Gh_D04G0692	MSTRG.35698.1;MSTRG.35698.2;Gh_D04G0692	20.2339	20.6895	18.4249	16.9253	18.7023	15.612	3.48234	1.80006	0.0216597	0.999907	up	yes
MSTRG.35794	Gh_D04G0798	MSTRG.35794.1;MSTRG.35794.2	2.1965	2.6906	1.67316	1.54589	2.37521	1.15441	28.1326	4.81417	0.00511132	0.999907	up	yes
MSTRG.35879	Gh_D04G0877	MSTRG.35879.1;MSTRG.35879.2;MSTRG.35879.3;MSTRG.35879.4;Gh_D04G0877	0.215984	0.10312	0.35453	0.119575	0	0.205125	0.232799	-2.10284	0.0127559	0.999907	down	yes
MSTRG.35980	Gh_D04G0991	MSTRG.35980.1;Gh_D04G0991	1.3682	0.01504	0.807308	0.824161	0.101418	1.01862	0.00371013	-8.07432	0.0443412	0.999907	down	yes
MSTRG.35982	Gh_D04G0994	Gh_D04G0994	5.30285	5.86098	4.48206	3.96234	5.21415	3.68578	9.7811	3.29	0.00593314	0.999907	up	yes
MSTRG.36011	Gh_D04G1015	Gh_D04G1015;MSTRG.36011.2	1.78016	2.02244	1.50587	1.68656	1.94426	1.32543	5.36775	2.42432	0.023496	0.999907	up	yes
MSTRG.36019	Gh_D04G1021	MSTRG.36019.1;MSTRG.36019.3;MSTRG.36019.2;MSTRG.36019.4;Gh_D04G1021	4.68468	4.45911	5.00723	4.86308	4.10619	4.79809	0.378295	-1.40242	0.0182664	0.999907	down	yes
MSTRG.36022	Gh_D04G1023	MSTRG.36022.1;MSTRG.36022.2;Gh_D04G1023	0.543806	0.308237	0.550149	0.58018	0.270254	0.484531	0.209013	-2.25833	0.0317494	0.999907	down	yes
MSTRG.36061	Gh_D04G1060	MSTRG.36061.1;Gh_D04G1060	0.798041	2.73975	0.818204	0.453013	1.08294	0.365495	217.119	7.76234	0.0317834	0.999907	up	yes
MSTRG.36073	Gh_D04G1070	Gh_D04G1070	0.44922	0.38073	0.512185	0.42643	0.217016	0.482755	0.294012	-1.76605	0.0113981	0.999907	down	yes
MSTRG.36098	Gh_D04G1086	MSTRG.36098.1;Gh_D04G1086	1.37327	1.79606	1.27034	1.78759	2.39676	1.64413	6.25904	2.64594	4.1857e-05	0.958652	up	yes
MSTRG.36133		MSTRG.36133.1	1.28826	1.34595	1.04991	0.792233	1.0784	0.565846	6.5813	2.71837	0.0270574	0.999907	up	yes
MSTRG.36144	Gh_D04G1139	Gh_D04G1139	0.086495	0.099234	0.02747	0.11979	0.286128	0.034552	3.14266	1.65199	0.0476954	0.999907	up	yes
MSTRG.36226	Gh_D04G1223	Gh_D04G1223	0.345883	0.349103	0.53653	1.35098	0.869368	1.5399	0.100492	-3.31485	0.0243664	0.999907	down	yes
MSTRG.36429	Gh_D04G1435	Gh_D04G1435	1.03388	0.826374	1.08687	0.569947	0.397775	0.653936	0.351508	-1.50837	0.000316455	0.999907	down	yes
MSTRG.36439	Gh_D04G1447	MSTRG.36439.1;Gh_D04G1447	19.2412	21.0541	17.0166	8.97484	8.89837	7.8845	6.07461	2.60279	0.042771	0.999907	up	yes
MSTRG.36443	Gh_D04G1452	Gh_D04G1452	1.2792	0.988562	1.39873	1.05176	0.535413	1.27397	0.0881428	-3.50401	0.00572223	0.999907	down	yes
MSTRG.36533	Gh_D04G1556	Gh_D04G1556	0	0.560446	0	0	0.769822	0	110.392	6.78649	0.00572301	0.999907	up	yes
MSTRG.3656	Gh_A02G1566	MSTRG.3656.1;Gh_A02G1566	2.09646	1.35251	2.06484	2.75461	2.18841	3.14919	0.0776245	-3.68734	0.00789457	0.999907	down	yes
MSTRG.36648	Gh_D04G1704	MSTRG.36648.2;MSTRG.36648.1;MSTRG.36648.3;MSTRG.36648.4;Gh_D04G1704	10.1881	11.0561	9.90605	9.39688	9.55978	8.5093	2.44755	1.29134	0.0401434	0.999907	up	yes
MSTRG.3666	Gh_A02G1580	MSTRG.3666.1;Gh_A02G1580	1.78699	1.42244	2.19298	1.63818	0.88706	1.47892	0.102559	-3.28548	0.0243996	0.999907	down	yes
MSTRG.36677		MSTRG.36677.1	1.01327	1.34812	0.900851	0.714508	0.785409	0.346509	8.45961	3.08059	0.0476344	0.999907	up	yes
MSTRG.36706	Gh_D04G1792	MSTRG.36706.1	20.5767	4.99502	15.385	13.3237	0	10.7861	6.42691e-08	-23.8913	0.0342473	0.999907	down	yes
MSTRG.36801	Gh_D04G1907	MSTRG.36801.1	0	0.378956	0.026897	0	0.213577	0	9.7296	3.28238	0.0333081	0.999907	up	yes
MSTRG.36848		MSTRG.36848.1	0.242823	0.190379	0.284246	0.407361	0.201408	0.443872	0.283235	-1.81993	0.0125185	0.999907	down	yes
MSTRG.36966	Gh_D05G0178	MSTRG.36966.1;MSTRG.36966.2;MSTRG.36966.3;MSTRG.36966.4;MSTRG.36966.5	10.4589	10.1703	11.3271	11.5037	8.87018	13.1802	0.132081	-2.9205	0.0405064	0.999907	down	yes
MSTRG.36979	Gh_D05G0195	Gh_D05G0195	0	0.342166	0	0	0.39894	0	18.3466	4.19744	0.00606928	0.999907	up	yes
MSTRG.37034	Gh_D05G0260	Gh_D05G0260	0.671809	0.960761	0.283871	0.557191	1.06455	0.196369	47.0279	5.55545	0.0158414	0.999907	up	yes
MSTRG.37062	Gh_D05G0289	MSTRG.37062.1;MSTRG.37062.2;Gh_D05G0289	4.10819	2.44646	3.97237	2.78915	1.78243	3.53356	0.0285038	-5.1327	0.00610331	0.999907	down	yes
MSTRG.3708	Gh_A02G1628	MSTRG.3708.1	9.10513	9.65059	8.92541	6.43413	7.57928	5.85705	4.92356	2.2997	0.0124901	0.999907	up	yes
MSTRG.37115	Gh_D05G0359	MSTRG.37115.1;Gh_D05G0359	4.482	4.03223	4.51178	4.91135	4.77013	5.13193	0.483522	-1.04835	0.0282654	0.999907	down	yes
MSTRG.37122	Gh_D05G0370	MSTRG.37122.1;Gh_D05G0370	5.01908	4.33896	5.12771	4.17619	3.39434	4.59506	0.219045	-2.1907	0.00225393	0.999907	down	yes
MSTRG.37139	Gh_D05G0392	MSTRG.37139.1;MSTRG.37139.2;MSTRG.37139.4;MSTRG.37139.5	1.95973	2.20272	1.29232	1.36883	1.82687	1.12606	12.2583	3.61569	0.035703	0.999907	up	yes
MSTRG.37140	Gh_D05G0393	MSTRG.37140.1;Gh_D05G0393	1.81702	1.65911	1.70224	3.1146	3.04916	3.31721	0.4525	-1.14401	0.0339874	0.999907	down	yes
MSTRG.37185	Gh_D05G0449	MSTRG.37185.1;MSTRG.37185.2;Gh_D05G0449	0.668552	0.870066	0.563606	0.538984	0.824356	0.555391	4.59803	2.20101	0.00608163	0.999907	up	yes
MSTRG.37228	Gh_D05G0500	MSTRG.37228.1;Gh_D05G0500	0.760757	0.877607	1.05767	3.41105	2.65917	3.57452	0.12486	-3.00162	0.0438313	0.999907	down	yes
MSTRG.37250	Gh_D05G0523	Gh_D05G0523	0.396699	0.315038	0.512976	0.422442	0.179885	0.658163	0.135903	-2.87935	0.0239097	0.999907	down	yes
MSTRG.37305	Gh_D05G0587	MSTRG.37305.1;Gh_D05G0587	5.20811	5.52649	4.87819	3.10082	3.24375	2.80338	3.44701	1.78535	0.0112254	0.999907	up	yes
MSTRG.37321	Gh_D05G0606	MSTRG.37321.1;MSTRG.37321.4;Gh_D05G0606	0.601515	0.366319	0.507575	0.941376	0.720215	1.13487	0.183427	-2.44672	0.0198517	0.999907	down	yes
MSTRG.37345	Gh_D05G0635	MSTRG.37345.1	0.1379	0.071282	0.136843	0.17751	0.044916	0.27287	0.307089	-1.70327	0.0214509	0.999907	down	yes
MSTRG.37371	Gh_D05G0665	MSTRG.37371.1;Gh_D05G0665	0.624589	0.346892	0.646162	0.628534	0.371253	0.918355	0.0966943	-3.37042	0.00708939	0.999907	down	yes
MSTRG.37378	Gh_D05G0667	Gh_D05G0667;MSTRG.37378.2;MSTRG.37378.4;MSTRG.37378.3	3.55098	3.81066	3.03553	1.92713	2.18746	1.7751	5.02778	2.32992	0.0155674	0.999907	up	yes
MSTRG.37379	Gh_D05G0667	MSTRG.37379.1	1.83273	2.20926	1.60414	0	0	0	6.07953	2.60396	0.0493234	0.999907	up	yes
MSTRG.37434	Gh_D05G0733	Gh_D05G0733	1.25176	0.810673	1.10092	1.42322	1.24993	1.64027	0.212308	-2.23577	0.047171	0.999907	down	yes
MSTRG.37526	Gh_D05G0831	MSTRG.37526.1;MSTRG.37526.2;MSTRG.37526.3;Gh_D05G0831	1.01784	0.827327	0.961689	1.09881	0.954208	1.17696	0.410244	-1.28545	0.0152436	0.999907	down	yes
MSTRG.3761	Gh_A02G1681	MSTRG.3761.1;MSTRG.3761.2;Gh_A02G1681	1.45563	2.00623	1.79593	0.484795	0.862445	0.260616	16.4154	4.03698	0.0371471	0.999907	up	yes
MSTRG.37654	Gh_D05G0978	MSTRG.37654.1;Gh_D05G0978	1.56461	1.76791	1.43945	1.94015	2.26172	1.80089	2.76992	1.46984	0.00117001	0.999907	up	yes
MSTRG.37667	Gh_D05G0994	Gh_D05G0994	1.2916	1.5643	1.24944	1.00434	1.24688	1.04938	3.11908	1.64112	0.0148733	0.999907	up	yes
MSTRG.37681	Gh_D05G1010	MSTRG.37681.1;MSTRG.37681.2;Gh_D05G1010	0.878665	0.517698	0.775751	1.1165	0.786811	1.60041	0.0786711	-3.66802	0.0248991	0.999907	down	yes
MSTRG.37700	Gh_D05G1033	Gh_D05G1033	0.53968	0.415931	0.637039	0.600035	0.425886	0.625506	0.306876	-1.70427	0.0033317	0.999907	down	yes
MSTRG.37755	Gh_D05G1092	MSTRG.37755.1;MSTRG.37755.2;MSTRG.37755.3;Gh_D05G1092	2.15733	1.49597	2.37896	2.03932	1.3598	1.99245	0.0977297	-3.35506	0.00919051	0.999907	down	yes
MSTRG.37767	Gh_D05G1110	Gh_D05G1110	0.105996	0	0.143571	0.186976	0	0.314764	0.160514	-2.63923	0.0049908	0.999907	down	yes
MSTRG.37793		MSTRG.37793.1	1.61448	1.09674	1.76293	1.29071	0.721862	1.43648	0.0744292	-3.74799	0.000108955	0.999907	down	yes
MSTRG.37979	Gh_D05G1332	MSTRG.37979.1;Gh_D05G1332	3.29545	3.1641	3.52979	3.09132	2.80756	3.30248	0.462043	-1.1139	0.0147925	0.999907	down	yes
MSTRG.37985	Gh_D05G1338	MSTRG.37985.1	0	2.5636	0	0.249354	2.60696	0	84616.1	16.3686	0.00515588	0.999907	up	yes
MSTRG.38016	Gh_D05G1370	MSTRG.38016.1	2.56559	2.50038	2.20134	0.475621	0.653463	0.421562	5.89275	2.55894	0.0156648	0.999907	up	yes
MSTRG.38041	Gh_D05G1395	MSTRG.38041.1;MSTRG.38041.2;Gh_D05G1395	7.32159	7.38099	6.93308	4.90648	5.84395	4.95105	3.61217	1.85286	0.0279301	0.999907	up	yes
MSTRG.38130	Gh_D05G1511	MSTRG.38130.1;MSTRG.38130.3	0.135577	0.413809	0.186252	0	0.457488	0.0126615	15.5255	3.95657	0.0183897	0.999907	up	yes
MSTRG.38161	Gh_D05G1541	Gh_D05G1541;MSTRG.38161.2;MSTRG.38161.3	2.56691	2.36194	3.05173	2.56233	1.54462	2.82906	0.082713	-3.59574	0.0215572	0.999907	down	yes
MSTRG.38261	Gh_D05G1665	Gh_D05G1665	2.62112	2.42302	2.92281	2.99755	2.37926	2.93802	0.272163	-1.87746	0.0155699	0.999907	down	yes
MSTRG.38344	Gh_D05G1758	MSTRG.38344.1;MSTRG.38344.2;Gh_D05G1758	2.49498	1.71756	2.95632	0.704969	0.267289	0.769453	0.102166	-3.29102	0.00564293	0.999907	down	yes
MSTRG.38362	Gh_D05G1777	Gh_D05G1777	2.02558	1.61878	2.84157	2.65826	1.733	2.50501	0.0691265	-3.85462	0.0357601	0.999907	down	yes
MSTRG.38387	Gh_D05G1805	MSTRG.38387.2;MSTRG.38387.1;MSTRG.38387.3;Gh_D05G1805	20.5084	23.5073	20.5721	5.81482	7.4709	6.50512	10.8145	3.4349	0.0165373	0.999907	up	yes
MSTRG.38390	Gh_D05G1809	Gh_D05G1809	5.52123	5.1906	5.98848	4.6737	4.26631	4.93223	0.448363	-1.15726	0.0170388	0.999907	down	yes
MSTRG.38399	Gh_D05G1817	Gh_D05G1817	3.08097	4.84409	3.13634	1.52696	2.22489	1.52313	24.5871	4.61983	0.0149721	0.999907	up	yes
MSTRG.38424	Gh_D05G1843	MSTRG.38424.2;MSTRG.38424.1;Gh_D05G1843	0.228036	0.0602273	0.180702	0.156773	0.0169015	0.243993	0.248287	-2.00992	0.0147887	0.999907	down	yes
MSTRG.38470	Gh_D05G1893;Gh_D05G1894	MSTRG.38470.2;MSTRG.38470.1;MSTRG.38470.3;Gh_D05G1893;Gh_D05G1894	33.2812	12.3407	33.495	20.5387	7.05383	18.9646	0.000293524	-11.7342	0.0131569	0.999907	down	yes
MSTRG.38473	Gh_D05G1897;Gh_D05G1896	MSTRG.38473.1;MSTRG.38473.2;Gh_D05G1897	7.08397	10.53	7.9217	13.1351	17.6431	11.9936	11.1803	3.48289	0.0293562	0.999907	up	yes
MSTRG.38488	Gh_D05G1910	MSTRG.38488.1;Gh_D05G1910	3.53238	7.3958	4.14719	6.55513	11.5146	5.45157	137.803	7.10646	0.0137401	0.999907	up	yes
MSTRG.38491	Gh_D05G1920	MSTRG.38491.1;MSTRG.38491.2;MSTRG.38491.3;Gh_D05G1920;MSTRG.38491.5	2.26996	2.73712	1.88215	2.33251	2.7775	2.13348	5.6908	2.50863	0.0168426	0.999907	up	yes
MSTRG.3856	Gh_A03G0058	Gh_A03G0058	0.11153	0.064735	0.209138	0.305696	0.254714	0.428624	0.328281	-1.607	0.0347091	0.999907	down	yes
MSTRG.38575	Gh_D05G2021	MSTRG.38575.1;Gh_D05G2021;MSTRG.38575.4	1.85842	2.11735	1.82148	1.69275	1.81903	1.51266	2.63432	1.39743	0.0114944	0.999907	up	yes
MSTRG.38594	Gh_D05G2045	MSTRG.38594.1;MSTRG.38594.2;MSTRG.38594.3;Gh_D05G2045	1.93155	1.43372	2.25395	4.35284	3.35958	4.01098	0.0894209	-3.48324	0.0230449	0.999907	down	yes
MSTRG.38601		MSTRG.38601.1	0.07999	0.107027	0	0.286934	0.487907	0.282303	2.32586	1.21776	0.0446165	0.999907	up	yes
MSTRG.38633	Gh_D05G2089	MSTRG.38633.1	0.147003	0.33213	0	0.09956	0.463328	0	16.5072	4.04502	0.00177516	0.999907	up	yes
MSTRG.38691	Gh_D05G2153	MSTRG.38691.1;Gh_D05G2153	14.5824	11.8533	15.1188	21.7374	21.0018	22.8144	0.191745	-2.38274	0.04774	0.999907	down	yes
MSTRG.38722		MSTRG.38722.1	0.225902	0	0.228735	0.163689	0	0.343951	0.116646	-3.09979	0.00745186	0.999907	down	yes
MSTRG.38723		MSTRG.38723.1;MSTRG.38723.2;MSTRG.38723.4;MSTRG.38723.5;MSTRG.38723.6	2.00474	1.08314	2.10662	1.9938	1.33041	1.86736	0.0628016	-3.99305	0.0387541	0.999907	down	yes
MSTRG.38758	Gh_D05G2217	Gh_D05G2217	5.16776	6.25247	5.15427	4.41936	4.65124	4.07669	3.69374	1.88508	0.033303	0.999907	up	yes
MSTRG.38786	Gh_D05G2246	MSTRG.38786.2;MSTRG.38786.3;MSTRG.38786.1;MSTRG.38786.5;MSTRG.38786.4;MSTRG.38786.6;Gh_D05G2246	2.22267	1.78285	2.32016	2.67124	2.50735	2.92897	0.261954	-1.93262	0.025598	0.999907	down	yes
MSTRG.38802		MSTRG.38802.1;MSTRG.38802.4;MSTRG.38802.3;MSTRG.38802.2	4.47226	4.29373	5.03976	3.61391	2.85866	3.74157	0.301954	-1.7276	0.029306	0.999907	down	yes
MSTRG.38886	Gh_D05G2362	MSTRG.38886.1;MSTRG.38886.2;MSTRG.38886.3;MSTRG.38886.6;MSTRG.38886.13;MSTRG.38886.14;Gh_D05G2362	0.364312	0.177365	0.247832	0.498556	0.233586	0.554502	0.203006	-2.3004	0.0450224	0.999907	down	yes
MSTRG.38935	Gh_D05G2418	MSTRG.38935.1;Gh_D05G2418;MSTRG.38935.3	0.258552	0.621856	0.0907362	0.200084	1.5445	0.255588	144.052	7.17045	0.0173408	0.999907	up	yes
MSTRG.39175	Gh_D05G2681	Gh_D05G2681;MSTRG.39175.2	1.07018	1.18259	0.952509	0.282506	0.39845	0.210688	4.50975	2.17305	0.00191194	0.999907	up	yes
MSTRG.39262		MSTRG.39262.1	0.947618	1.33474	0.851076	0.560013	1.17467	0.616592	13.5677	3.76211	0.00772611	0.999907	up	yes
MSTRG.39295		MSTRG.39295.1	0.115195	0.566931	0.178402	0.176699	0.600055	0.193685	15.2088	3.92683	0.0203466	0.999907	up	yes
MSTRG.39307	Gh_D05G2828	MSTRG.39307.1;Gh_D05G2828;MSTRG.39307.3	0.585183	0.638839	0.517785	0.237692	0.341055	0.235029	2.45969	1.29848	0.00406466	0.999907	up	yes
MSTRG.39309	Gh_D05G2830	Gh_D05G2830	0	0.278159	0	0	0.253368	0	8.71895	3.12415	0.00961839	0.999907	up	yes
MSTRG.39328	Gh_D05G2850	Gh_D05G2850;MSTRG.39328.1	0	0.608347	0.00755551	0.00881492	0.729224	0	108.78	6.76527	0.00585994	0.999907	up	yes
MSTRG.39414	Gh_D05G2948	MSTRG.39414.1;Gh_D05G2948	0.458028	0.34892	0.540625	0.539494	0.457756	0.681145	0.317098	-1.657	0.0154977	0.999907	down	yes
MSTRG.39457	Gh_D05G2994	MSTRG.39457.1;MSTRG.39457.2;Gh_D05G2994	2.87053	2.37665	2.73742	3.8652	3.49892	3.98149	0.298542	-1.74399	0.0171643	0.999907	down	yes
MSTRG.3947	Gh_A03G0147	MSTRG.3947.1;Gh_A03G0147	17.0765	16.6646	18.7185	20.9885	18.2806	20.8104	0.325896	-1.61752	0.0247854	0.999907	down	yes
MSTRG.39487		MSTRG.39487.1;MSTRG.39487.2;MSTRG.39487.3	1.19635	1.54456	1.22717	0.623983	0.806283	0.606507	4.33897	2.11735	0.00830113	0.999907	up	yes
MSTRG.39518	Gh_D05G3064	MSTRG.39518.1;MSTRG.39518.2;Gh_D05G3064	3.23988	2.91621	3.22059	3.33373	2.77898	3.31489	0.367313	-1.44492	0.0121897	0.999907	down	yes
MSTRG.39521	Gh_D05G3068	Gh_D05G3068	0.049814	0	0.20957	0.578366	0.47901	0.656186	0.225737	-2.14728	0.0383196	0.999907	down	yes
MSTRG.39527		MSTRG.39527.1;MSTRG.39527.2;MSTRG.39527.3;MSTRG.39527.4	1.68367	1.63685	2.01911	2.03066	1.67338	2.35654	0.220964	-2.17812	0.0319753	0.999907	down	yes
MSTRG.39558	Gh_D05G3107	MSTRG.39558.2;MSTRG.39558.3;MSTRG.39558.4;MSTRG.39558.5;MSTRG.39558.6;MSTRG.39558.7;MSTRG.39558.8;MSTRG.39558.9;Gh_D05G3107	1.25821	0.969175	1.32179	1.28097	1.20095	1.59428	0.254205	-1.97593	0.0366576	0.999907	down	yes
MSTRG.39621	Gh_D05G3135	MSTRG.39621.1;MSTRG.39621.2	0.600493	0.111763	0.68493	1.18997	0.437991	0.868753	0.0319456	-4.96824	0.0382413	0.999907	down	yes
MSTRG.39666	Gh_D05G3198	MSTRG.39666.1;Gh_D05G3198	2.03975	1.67219	2.03259	2.13561	1.97812	2.2492	0.375335	-1.41375	0.027237	0.999907	down	yes
MSTRG.39681	Gh_D05G3224	Gh_D05G3224	6.43322	5.82867	6.76255	7.79612	6.86249	7.67612	0.32039	-1.6421	0.00784257	0.999907	down	yes
MSTRG.397	Gh_A01G0388	MSTRG.397.1	0	0.042607	0	0	0.127906	0.012	2.04599	1.0328	0.0387786	0.999907	up	yes
MSTRG.3978	Gh_A03G0174	MSTRG.3978.1;MSTRG.3978.2;MSTRG.3978.3;MSTRG.3978.5;MSTRG.3978.4;Gh_A03G0174;MSTRG.3978.7	4.92736	6.10332	5.1944	4.67241	5.10566	4.38856	3.60855	1.85142	0.0370944	0.999907	up	yes
MSTRG.39808	Gh_D05G3350	MSTRG.39808.1;MSTRG.39808.2;MSTRG.39808.3;MSTRG.39808.4	0.392291	0.217859	0.441164	0.361647	0.166115	0.323668	0.275609	-1.85931	0.0173816	0.999907	down	yes
MSTRG.39842	Gh_D05G3383	MSTRG.39842.1	1.22683	1.25579	0.959959	0.25295	0.413602	0.162436	6.28051	2.65088	0.0164476	0.999907	up	yes
MSTRG.39866	Gh_D05G3410	Gh_D05G3410	0.303385	0.449378	0	0	0.766846	0	63.6452	5.99198	0.0218222	0.999907	up	yes
MSTRG.39884		MSTRG.39884.1;MSTRG.39884.2	24.255	25.5047	23.8188	17.2449	17.5245	15.6208	2.785	1.47768	0.0269326	0.999907	up	yes
MSTRG.39947	Gh_D05G3485	MSTRG.39947.1	1.14904	0.925293	1.09067	1.02647	0.725854	1.07713	0.293835	-1.76692	0.0157379	0.999907	down	yes
MSTRG.39972	Gh_D05G3509	MSTRG.39972.1	0.027334	0.762599	0	0.020302	0.960735	0	290.845	8.1841	0.00374243	0.999907	up	yes
MSTRG.400		MSTRG.400.1	0	0	0.679704	0.821591	0	0.969871	0.00591908	-7.40041	0.0460502	0.999907	down	yes
MSTRG.40033	Gh_D05G3567	Gh_D05G3567	17.4798	19.0289	17.3273	13.8128	15.5874	13.755	3.1788	1.66848	0.00163056	0.999907	up	yes
MSTRG.40063	Gh_D05G3604	Gh_D05G3604	3.24757	4.10105	3.02334	2.94846	3.20957	2.74823	4.6206	2.20808	0.0386707	0.999907	up	yes
MSTRG.40096	Gh_D05G3636	MSTRG.40096.1	0	0	0.193691	0.17237	0	0.258063	0.190372	-2.39311	0.048665	0.999907	down	yes
MSTRG.40099	Gh_D05G3637	MSTRG.40099.1;Gh_D05G3637;MSTRG.40099.3	7.71679	8.01562	8.61685	16.297	15.4914	16.617	0.335609	-1.57515	0.0390836	0.999907	down	yes
MSTRG.40156	Gh_D05G3686	MSTRG.40156.2;MSTRG.40156.1;MSTRG.40156.3;MSTRG.40156.4;Gh_D05G3686	5.56996	5.93792	5.44291	5.48023	6.08927	5.28756	2.35228	1.23406	0.000694035	0.999907	up	yes
MSTRG.40231	Gh_D06G0036	MSTRG.40231.1;MSTRG.40231.2;Gh_D06G0036	0.998556	0.893313	1.27678	1.37865	0.860399	1.26405	0.17649	-2.50234	0.0371294	0.999907	down	yes
MSTRG.40243	Gh_D06G0051	MSTRG.40243.1;MSTRG.40243.2;Gh_D06G0051	1.32824	1.38786	1.1796	0.891703	1.38195	0.908335	4.77577	2.25573	0.0341723	0.999907	up	yes
MSTRG.4031		MSTRG.4031.1	0.814242	1.12386	0.467937	0.292204	0.563728	0.283363	12.4348	3.63631	0.0315497	0.999907	up	yes
MSTRG.40324	Gh_D06G0151	MSTRG.40324.3;MSTRG.40324.1;MSTRG.40324.2;MSTRG.40324.4;MSTRG.40324.6;MSTRG.40324.5;Gh_D06G0151;MSTRG.40324.10;MSTRG.40324.12	0.733171	0.672441	0.942898	0.962078	0.504408	0.920223	0.168886	-2.56588	0.0348231	0.999907	down	yes
MSTRG.40346	Gh_D06G0185	Gh_D06G0185	0.086972	0	0.154835	0.198004	0	0.123524	0.290824	-1.78178	0.0419928	0.999907	down	yes
MSTRG.40466	Gh_D06G0311	Gh_D06G0311;MSTRG.40466.2	0.0436316	0.022327	0.0687954	0.203649	0.0839848	0.313818	0.318026	-1.65279	0.0385589	0.999907	down	yes
MSTRG.40484		MSTRG.40484.1;MSTRG.40484.2;MSTRG.40484.3	0.432107	0.647354	0.426833	0.63351	0.895676	0.666089	3.10046	1.63248	0.0199997	0.999907	up	yes
MSTRG.4050		MSTRG.4050.1	0.872698	0.792707	1.22226	1.80662	0.782167	1.73374	0.0441859	-4.50027	0.0343417	0.999907	down	yes
MSTRG.40564	Gh_D06G0422	MSTRG.40564.1	0.074869	0.19638	0	0.4113	0.863241	0.269477	8.50749	3.08873	0.010798	0.999907	up	yes
MSTRG.40577		MSTRG.40577.1	0.154389	0	0.261311	0.484927	0.148589	0.446214	0.106226	-3.23479	0.00656241	0.999907	down	yes
MSTRG.40585	Gh_D06G0457	MSTRG.40585.1;MSTRG.40585.2;MSTRG.40585.3;Gh_D06G0457	3.47488	3.81803	3.11377	3.34624	3.88433	3.47566	2.76094	1.46516	0.0449233	0.999907	up	yes
MSTRG.40602	Gh_D06G0474	MSTRG.40602.1	0.447051	0.940754	0.2709	0.232146	0.55003	0.078964	30.3834	4.92521	0.00430961	0.999907	up	yes
MSTRG.4062	Gh_A03G0256	Gh_A03G0256	0.042891	1.86582	0	0.256338	6.05368	0.423916	194189	17.5671	0.0118148	0.999907	up	yes
MSTRG.40717	Gh_D06G0578	MSTRG.40717.1	1.81418	2.333	1.67106	0.975673	1.15335	0.399969	20.2711	4.34135	0.046568	0.999907	up	yes
MSTRG.40735		MSTRG.40735.1;MSTRG.40735.2	0.056643	0.393419	0	0	0.506561	0	29.5368	4.88444	0.00305012	0.999907	up	yes
MSTRG.40738	Gh_D06G0605	Gh_D06G0605	0.474031	0.272162	0.469443	0.477998	0.33151	0.630368	0.215966	-2.21112	0.00763387	0.999907	down	yes
MSTRG.40796	Gh_D06G0675	MSTRG.40796.1	1.60085	1.79604	1.33547	0.82013	1.18677	0.898317	5.36	2.42223	0.0215802	0.999907	up	yes
MSTRG.40851	Gh_D06G0744	MSTRG.40851.2;MSTRG.40851.3;MSTRG.40851.1;MSTRG.40851.4;MSTRG.40851.5;MSTRG.40851.6;MSTRG.40851.7;MSTRG.40851.8;Gh_D06G0744	5.20458	5.71151	4.96335	3.6305	4.40829	3.78238	3.89411	1.96129	0.0101899	0.999907	up	yes
MSTRG.40860	Gh_D06G0759	Gh_D06G0759;MSTRG.40860.1;MSTRG.40860.4;MSTRG.40860.3;MSTRG.40860.5	1.50219	1.16988	1.39582	1.67886	1.378	1.81423	0.258852	-1.9498	0.0139112	0.999907	down	yes
MSTRG.40881	Gh_D06G0787	Gh_D06G0787	4.82013	4.91625	4.42437	2.90695	3.00648	2.69627	2.69612	1.43089	0.0236571	0.999907	up	yes
MSTRG.40978		MSTRG.40978.1	0.058854	0.160621	0.019791	0.07173	0.16924	0.088264	2.33065	1.22073	0.0284516	0.999907	up	yes
MSTRG.41012	Gh_D06G0931	MSTRG.41012.1;MSTRG.41012.2	0.267426	0.114661	0.250781	0.355471	0.217738	0.307174	0.379189	-1.39901	0.0488049	0.999907	down	yes
MSTRG.41032	Gh_D06G0948	MSTRG.41032.1;Gh_D06G0948	5.95061	6.1624	5.36945	4.80529	5.28111	4.20777	3.8399	1.94107	0.0279025	0.999907	up	yes
MSTRG.41125	Gh_D06G1038	MSTRG.41125.1;Gh_D06G1038	1.32489	0	0.592876	1.70309	0	1.62634	0.000520049	-10.9091	0.0403963	0.999907	down	yes
MSTRG.41171	Gh_D06G1090	MSTRG.41171.1;MSTRG.41171.2;MSTRG.41171.3;Gh_D06G1090	16.2396	17.2068	16.4187	13.1235	15.4674	12.7501	3.51972	1.81546	0.0215136	0.999907	up	yes
MSTRG.41249	Gh_D06G1175	MSTRG.41249.1;MSTRG.41249.2;MSTRG.41249.3;MSTRG.41249.4;MSTRG.41249.5;Gh_D06G1175	3.75869	4.26153	3.14432	3.22314	3.82209	3.13509	5.14197	2.36232	0.0244051	0.999907	up	yes
MSTRG.41253	Gh_D06G1178	MSTRG.41253.1;Gh_D06G1178	1.09114	2.89878	0.052971	0.078678	1.77007	0.024559	20026.2	14.2896	0.0122064	0.999907	up	yes
MSTRG.41284	Gh_D06G1213	MSTRG.41284.1;MSTRG.41284.2	7.54921	6.76947	7.7013	6.1004	5.20623	6.11434	0.392317	-1.34991	0.00459725	0.999907	down	yes
MSTRG.41306	Gh_D06G1241	Gh_D06G1241	0.169972	0.467644	0	0.092098	0.752559	0.195993	29.5417	4.88468	0.018317	0.999907	up	yes
MSTRG.41310	Gh_D06G1243	MSTRG.41310.1;Gh_D06G1243	4.02221	3.55187	3.9363	3.88552	3.35618	4.02836	0.358269	-1.48089	0.00709251	0.999907	down	yes
MSTRG.41341	Gh_D06G1277	Gh_D06G1277	0.153389	0.087237	0.119391	0.223708	0.063646	0.270904	0.344039	-1.53936	0.0427742	0.999907	down	yes
MSTRG.41374	Gh_D06G1301	MSTRG.41374.1;Gh_D06G1301	1.27293	1.00852	1.56618	1.98622	1.46642	2.82711	0.0482716	-4.37268	0.0169142	0.999907	down	yes
MSTRG.41399	Gh_D06G1336	Gh_D06G1336	0.056659	0	0.192222	0.150308	0	0.181244	0.242614	-2.04326	0.0174122	0.999907	down	yes
MSTRG.41434	Gh_D06G1376	MSTRG.41434.1;Gh_D06G1376	1.40861	1.46013	1.3296	0.98038	1.1645	0.912964	2.55928	1.35574	0.00878248	0.999907	up	yes
MSTRG.41467	Gh_D06G1407	MSTRG.41467.1;MSTRG.41467.2;MSTRG.41467.3;Gh_D06G1407	1.45147	1.81233	1.24916	1.19951	1.35891	0.695381	9.97517	3.31834	0.0443806	0.999907	up	yes
MSTRG.41477	Gh_D06G1416	MSTRG.41477.1;MSTRG.41477.2;MSTRG.41477.4	5.14892	3.28079	4.76314	5.20519	3.07792	4.50841	0.0505736	-4.30547	0.0450906	0.999907	down	yes
MSTRG.41509	Gh_D06G1459	MSTRG.41509.1	3.75162	0.040965	4.05405	6.16903	1.81276	5.98063	8.82962e-06	-16.7892	0.0287051	0.999907	down	yes
MSTRG.41511		MSTRG.41511.1;MSTRG.41511.2;MSTRG.41511.3;MSTRG.41511.4	1.98632	2.13694	1.9968	1.87112	2.15647	1.65661	2.74661	1.45765	0.0300243	0.999907	up	yes
MSTRG.41594	Gh_D06G1545	MSTRG.41594.1;MSTRG.41594.2;MSTRG.41594.3	3.40552	2.76763	3.96025	2.61654	1.25498	2.321	0.0650858	-3.94151	0.0341697	0.999907	down	yes
MSTRG.41617	Gh_D06G1573	MSTRG.41617.1;Gh_D06G1573;MSTRG.41617.3;MSTRG.41617.4	0.810243	0.223723	0.778157	1.34839	0.634311	1.10925	0.0385909	-4.6956	0.0345022	0.999907	down	yes
MSTRG.41626	Gh_D06G1584	Gh_D06G1584	0.351912	0.801586	0.503162	0.230151	0.579332	0.014081	21.1485	4.40248	0.0234774	0.999907	up	yes
MSTRG.41640	Gh_D06G1597	MSTRG.41640.1	0.064265	0.327116	0.058108	0	0.30905	0.057062	8.3643	3.06424	0.0192074	0.999907	up	yes
MSTRG.41645	Gh_D06G1598	MSTRG.41645.1	0.403913	0	0.490314	0.786377	0.159986	0.503849	0.0375436	-4.73529	0.0439125	0.999907	down	yes
MSTRG.41675	Gh_D06G1629	Gh_D06G1629	0.342077	0.120326	0.621309	0.62973	0.099153	0.637507	0.0337579	-4.88863	0.00645055	0.999907	down	yes
MSTRG.41731	Gh_D06G1690	MSTRG.41731.1;Gh_D06G1690	0.454551	0.913879	0.527303	0.596873	0.953836	0.608197	6.8914	2.7848	0.0322114	0.999907	up	yes
MSTRG.41751	Gh_D06G1708	MSTRG.41751.1;Gh_D06G1708	4.4305	4.76889	4.00545	2.31855	3.70201	2.43411	12.31	3.62176	0.0255673	0.999907	up	yes
MSTRG.41881	Gh_D06G1851	MSTRG.41881.1;MSTRG.41881.2;MSTRG.41881.3;Gh_D06G1851	11.7172	12.0821	11.2876	9.90031	10.5353	9.58907	2.12558	1.08785	0.00260587	0.999907	up	yes
MSTRG.41909	Gh_D06G1871;Gh_D06G1881	MSTRG.41909.1;MSTRG.41909.2;MSTRG.41909.3;MSTRG.41909.4;MSTRG.41909.5;MSTRG.41909.6;MSTRG.41909.7;MSTRG.41909.8	0.683855	1.026	0.611715	0.748641	1.46623	0.815551	10.965	3.45484	0.0115149	0.999907	up	yes
MSTRG.4191	Gh_A03G0379	MSTRG.4191.1;Gh_A03G0379	0.227074	0.0711461	0.479435	1.55998	0.916088	1.31973	0.059756	-4.06477	0.0306651	0.999907	down	yes
MSTRG.42000		MSTRG.42000.1	0.048676	0	0.057378	0.277518	0.097237	0.227282	0.367373	-1.44468	0.0389794	0.999907	down	yes
MSTRG.42008	Gh_D06G1962	MSTRG.42008.1	4.35144	3.49494	4.1173	4.93635	4.38926	5.33864	0.227618	-2.13532	0.0189008	0.999907	down	yes
MSTRG.42074	Gh_D06G2031	Gh_D06G2031	0.141401	0.084987	0.160115	0.110171	0.033345	0.146082	0.492592	-1.02154	0.000559582	0.999907	down	yes
MSTRG.42083	Gh_D06G2041	MSTRG.42083.2;MSTRG.42083.1;Gh_D06G2041	10.0595	9.62363	11.3293	10.1016	9.23713	10.6537	0.352777	-1.50317	0.036163	0.999907	down	yes
MSTRG.42100	Gh_D06G2069	MSTRG.42100.1;MSTRG.42100.2;MSTRG.42100.3;MSTRG.42100.4;MSTRG.42100.5;Gh_D06G2069;MSTRG.42100.6	2.8793	3.36547	3.1379	1.94265	2.4053	1.79542	4.64564	2.21588	0.0243241	0.999907	up	yes
MSTRG.42107		MSTRG.42107.1	0	0.488507	0.145748	0.278825	0.621572	0.087749	18.8418	4.23586	0.0350126	0.999907	up	yes
MSTRG.42179	Gh_D06G2175	MSTRG.42179.1	0.432222	0.072991	0.40507	0.991332	0.814463	1.22923	0.0868858	-3.52474	0.0241437	0.999907	down	yes
MSTRG.42206	Gh_D06G2209	Gh_D06G2209	1.69091	1.89107	1.23229	0.582605	1.03067	0.72061	8.98229	3.16708	0.0467317	0.999907	up	yes
MSTRG.42262		MSTRG.42262.1	0.521489	0.5694	0.442987	0.380452	0.721327	0.369365	4.32555	2.11288	0.0333181	0.999907	up	yes
MSTRG.42284	Gh_D07G0023	MSTRG.42284.1;Gh_D07G0023	26.1553	26.1516	27.8692	37.155	33.866	38.0459	0.359361	-1.4765	0.0166719	0.999907	down	yes
MSTRG.42515	Gh_D07G0284	Gh_D07G0284;MSTRG.42515.2	0.393599	0.419125	0.213002	0.0700564	0.56041	0.0755049	12.1515	3.60306	0.0432454	0.999907	up	yes
MSTRG.42560		MSTRG.42560.1	0.441601	0.706681	0.507617	0.206105	0.417053	0.13696	6.14029	2.61831	0.00860926	0.999907	up	yes
MSTRG.42648	Gh_D07G0415	MSTRG.42648.1	0.597469	0.505709	0.597523	0.798399	0.442739	0.820059	0.225961	-2.14586	0.0343758	0.999907	down	yes
MSTRG.42655	Gh_D07G0431	Gh_D07G0431	0.092134	0.156465	0.038335	0.062213	0.201633	0.063402	2.71398	1.44041	0.00621987	0.999907	up	yes
MSTRG.42670	Gh_D07G0444	MSTRG.42670.1;MSTRG.42670.2;MSTRG.42670.3;MSTRG.42670.4;MSTRG.42670.5;MSTRG.42670.6;MSTRG.42670.7;MSTRG.42670.8;MSTRG.42670.9;Gh_D07G0444;MSTRG.42670.11	5.438	6.69187	5.7967	5.21268	5.75703	4.80458	3.86287	1.94967	0.0322816	0.999907	up	yes
MSTRG.42682	Gh_D07G0458	MSTRG.42682.1;MSTRG.42682.2;MSTRG.42682.3;Gh_D07G0458	0.430895	0.505842	0.35136	0.501365	0.554749	0.412972	2.07787	1.05511	0.0365453	0.999907	up	yes
MSTRG.42710	Gh_D07G0495	MSTRG.42710.1;Gh_D07G0495	0.478078	0.27072	0.587824	0.547505	0.411736	0.795035	0.146149	-2.77449	0.0141414	0.999907	down	yes
MSTRG.42760	Gh_D07G0545	MSTRG.42760.1	0	0.119211	0	0.156305	0.337058	0.163197	2.7884	1.47944	0.0109487	0.999907	up	yes
MSTRG.42850	Gh_D07G0628	MSTRG.42850.3;MSTRG.42850.1;MSTRG.42850.2;MSTRG.42850.4;MSTRG.42850.6;MSTRG.42850.7	6.92731	7.35279	6.47547	5.36518	6.89	5.62865	4.36535	2.1261	0.0274326	0.999907	up	yes
MSTRG.42868	Gh_D07G0647	MSTRG.42868.1;MSTRG.42868.2;MSTRG.42868.5;Gh_D07G0647	2.37648	1.92772	2.71284	1.67397	1.38452	2.11204	0.167113	-2.5811	0.0169647	0.999907	down	yes
MSTRG.42876		MSTRG.42876.1	0	0.214916	0	0	0.175336	0	5.11926	2.35593	0.0129505	0.999907	up	yes
MSTRG.42903	Gh_D07G0676	MSTRG.42903.1	53.3145	56.9142	53.5888	42.2262	45.1369	43.0759	2.08349	1.059	0.0158528	0.999907	up	yes
MSTRG.4291	Gh_A03G0463	MSTRG.4291.1;MSTRG.4291.2;Gh_A03G0463	7.40255	7.50763	6.55681	5.41051	6.05234	5.02483	3.67938	1.87946	0.0242689	0.999907	up	yes
MSTRG.42918	Gh_D07G0689	MSTRG.42918.1;MSTRG.42918.2;Gh_D07G0689	4.35296	3.645	4.97322	7.29272	6.34122	6.89391	0.176615	-2.50132	0.0498645	0.999907	down	yes
MSTRG.42920	Gh_D07G0692	MSTRG.42920.1	0.742939	0.000932	0.769396	1.18292	0.45102	1.16113	0.00978827	-6.67473	0.0172372	0.999907	down	yes
MSTRG.42923	Gh_D07G0695	MSTRG.42923.1;Gh_D07G0695	2.01174	1.64605	2.29531	2.8925	1.99243	2.86856	0.100435	-3.31567	0.0040834	0.999907	down	yes
MSTRG.42987	Gh_D07G0757	Gh_D07G0757	0	0.1859	0	0	0.142377	0	4.01423	2.00512	0.0154877	0.999907	up	yes
MSTRG.43003	Gh_D07G0779	Gh_D07G0779	32.3609	34.5888	34.6496	0	0	0	37.373	5.22392	0.000740079	0.999907	up	yes
MSTRG.4302		MSTRG.4302.1	1.84895	1.36577	1.5876	1.83318	1.37618	2.17563	0.155233	-2.68749	0.0410881	0.999907	down	yes
MSTRG.43056	Gh_D07G0833	MSTRG.43056.1;MSTRG.43056.2;Gh_D07G0833	2.30363	2.37025	1.72282	1.40164	1.89914	1.11184	10.1632	3.34528	0.0296183	0.999907	up	yes
MSTRG.43059	Gh_D07G0837	Gh_D07G0837	1.13553	1.46731	1.26449	0.670511	1.42351	0.550169	16.7435	4.06553	0.0350869	0.999907	up	yes
MSTRG.43091	Gh_D07G0870	MSTRG.43091.1;MSTRG.43091.3;Gh_D07G0870	1.13749	0.574213	1.00136	1.58607	1.19638	1.75397	0.0906756	-3.46314	0.0224182	0.999907	down	yes
MSTRG.43102	Gh_D07G0884	Gh_D07G0884;MSTRG.43102.2	1.47119	1.32373	1.72696	1.33635	1.12689	1.35392	0.387176	-1.36894	0.0421902	0.999907	down	yes
MSTRG.43206		MSTRG.43206.1;MSTRG.43206.2;MSTRG.43206.3	0.360538	0.353063	0.626528	0.400594	0.150115	0.525701	0.165396	-2.59601	0.0456483	0.999907	down	yes
MSTRG.43223	Gh_D07G1017	MSTRG.43223.1;MSTRG.43223.2;MSTRG.43223.3;MSTRG.43223.5;Gh_D07G1017	7.42068	6.21835	7.35282	6.35638	5.8281	6.63814	0.357607	-1.48355	0.0308802	0.999907	down	yes
MSTRG.43225	Gh_D07G1022	MSTRG.43225.1;Gh_D07G1022	2.648	3.27902	2.59496	2.73353	3.09798	2.61558	3.63517	1.86202	0.0153382	0.999907	up	yes
MSTRG.43281	Gh_D07G1086	MSTRG.43281.1;Gh_D07G1086;MSTRG.43281.3	0.321039	0.619591	0.300318	0.393781	0.47786	0.272459	4.59152	2.19897	0.0390507	0.999907	up	yes
MSTRG.43310	Gh_D07G1118	Gh_D07G1118	0.899228	0.608584	0.897759	1.09324	0.822372	1.13144	0.20936	-2.25594	0.00582633	0.999907	down	yes
MSTRG.43324	Gh_D07G1130	Gh_D07G1130	0.779007	0.941327	0.865957	0.63392	0.789315	0.626777	2.22791	1.15569	0.042611	0.999907	up	yes
MSTRG.43389	Gh_D07G1204;Gh_D07G1205	MSTRG.43389.1;MSTRG.43389.2;Gh_D07G1204;MSTRG.43389.4;Gh_D07G1205	2.46151	2.98685	2.53164	2.20432	2.32599	1.98295	3.03142	1.59999	0.0365261	0.999907	up	yes
MSTRG.43390	Gh_D07G1201;Gh_D07G1202	MSTRG.43390.2;MSTRG.43390.3;MSTRG.43390.5;MSTRG.43390.7;MSTRG.43390.8;MSTRG.43390.10;MSTRG.43390.9;MSTRG.43390.12;Gh_D07G1201;MSTRG.43390.14;MSTRG.43390.15;MSTRG.43390.16;MSTRG.43390.17;MSTRG.43390.18;MSTRG.43390.19;MSTRG.43390.20;MSTRG.43390.21;MSTRG.43390.22;Gh_D07G1202	2.10816	2.4867	1.92069	2.17679	2.49401	2.05841	3.49898	1.80693	0.0082786	0.999907	up	yes
MSTRG.43404	Gh_D07G1217	MSTRG.43404.2;MSTRG.43404.5;MSTRG.43404.4;MSTRG.43404.6;MSTRG.43404.7;MSTRG.43404.8;MSTRG.43404.9;MSTRG.43404.10;MSTRG.43404.11;MSTRG.43404.12;Gh_D07G1217;MSTRG.43404.15	0.20948	0.139871	0.315565	1.3545	1.12423	1.33754	0.20003	-2.32171	0.00736943	0.999907	down	yes
MSTRG.43408	Gh_D07G1224	MSTRG.43408.1;MSTRG.43408.2;Gh_D07G1224	17.6317	16.1457	18.7679	20.244	15.2597	20.8455	0.129141	-2.95298	0.0103303	0.999907	down	yes
MSTRG.43427	Gh_D07G1242	MSTRG.43427.1;MSTRG.43427.2;MSTRG.43427.3;MSTRG.43427.4;Gh_D07G1242	1.59465	1.11184	2.31853	1.08756	0.804669	1.39215	0.0774204	-3.69114	0.0492641	0.999907	down	yes
MSTRG.43428		MSTRG.43428.1;MSTRG.43428.2	0.86873	0.530001	1.09661	0.877766	0.681792	0.975227	0.148176	-2.75462	0.0344799	0.999907	down	yes
MSTRG.43438	Gh_D07G1254	MSTRG.43438.1;Gh_D07G1254	2.06051	2.45814	1.90131	2.33233	2.56678	2.14341	3.14823	1.65454	0.0188089	0.999907	up	yes
MSTRG.43455	Gh_D07G1275	MSTRG.43455.1;MSTRG.43455.2;Gh_D07G1275	4.60548	3.90395	4.53843	4.62685	4.32405	4.73818	0.404956	-1.30416	0.0416074	0.999907	down	yes
MSTRG.43475	Gh_D07G1292	MSTRG.43475.2;MSTRG.43475.1;MSTRG.43475.5;MSTRG.43475.3;MSTRG.43475.4	5.57337	4.56787	5.61884	3.84245	2.25322	4.65205	0.0513247	-4.2842	0.0244103	0.999907	down	yes
MSTRG.43578		MSTRG.43578.1	0.055102	0.693414	0	0.261447	0.404948	0	32.2838	5.01274	0.0497848	0.999907	up	yes
MSTRG.43589		MSTRG.43589.1	0	0.38422	0	0.13943	1.07677	0	110.605	6.78928	0.00817745	0.999907	up	yes
MSTRG.43608	Gh_D07G1437	MSTRG.43608.1;MSTRG.43608.2;MSTRG.43608.3;MSTRG.43608.4;Gh_D07G1437	50.1523	60.7197	55.2328	17.7823	22.3007	16.8817	16.8324	4.07317	0.0112834	0.999907	up	yes
MSTRG.43637	Gh_D07G1461	MSTRG.43637.1	0.772355	0.364061	1.07635	1.61073	0.201857	1.23811	0.00627611	-7.31591	0.0263886	0.999907	down	yes
MSTRG.43705	Gh_D07G1526	MSTRG.43705.1;Gh_D07G1526	2.18022	2.47734	2.00724	1.57971	1.83564	1.36655	4.67422	2.22473	0.00323653	0.999907	up	yes
MSTRG.43724		MSTRG.43724.1	3.11968	3.6649	3.30756	2.17441	2.49638	2.26935	2.8311	1.50136	0.0444911	0.999907	up	yes
MSTRG.43736	Gh_D07G1553	MSTRG.43736.1;MSTRG.43736.2;MSTRG.43736.4;MSTRG.43736.6;MSTRG.43736.5;MSTRG.43736.3;MSTRG.43736.9;MSTRG.43736.11;MSTRG.43736.13;MSTRG.43736.12;Gh_D07G1553	4.86923	5.37977	4.42106	5.2068	5.51217	4.7534	2.8455	1.50868	0.0359626	0.999907	up	yes
MSTRG.43882	Gh_D07G1701	MSTRG.43882.1;Gh_D07G1701	2.51146	2.91305	2.31069	2.2982	3.20695	2.40049	5.70133	2.5113	0.0122892	0.999907	up	yes
MSTRG.43890	Gh_D07G1706	MSTRG.43890.1;Gh_D07G1706	1.37905	0.973742	1.26473	1.23333	1.08543	1.56226	0.222127	-2.17054	0.0467892	0.999907	down	yes
MSTRG.43892	Gh_D07G1708	MSTRG.43892.1;MSTRG.43892.2;MSTRG.43892.3;Gh_D07G1708	2.05658	1.48832	2.45743	0.823791	0.578791	1.04635	0.156667	-2.67423	0.022398	0.999907	down	yes
MSTRG.43905	Gh_D07G1722	MSTRG.43905.1;MSTRG.43905.2;MSTRG.43905.3;MSTRG.43905.5;MSTRG.43905.6;MSTRG.43905.7;Gh_D07G1722	3.44974	2.3592	5.24285	2.30667	1.79649	3.50478	0.0215471	-5.53636	0.0490907	0.999907	down	yes
MSTRG.43924	Gh_D07G1738	MSTRG.43924.1;MSTRG.43924.2;MSTRG.43924.3;Gh_D07G1738	11.8564	10.851	11.7466	11.3681	10.044	11.3799	0.429094	-1.22064	0.0106088	0.999907	down	yes
MSTRG.43952	Gh_D07G1763	MSTRG.43952.1;MSTRG.43952.3;MSTRG.43952.5;MSTRG.43952.9;MSTRG.43952.10;MSTRG.43952.11;MSTRG.43952.7;MSTRG.43952.8;MSTRG.43952.6;MSTRG.43952.13	3.60392	3.788	3.42401	3.48979	3.85072	3.03793	2.98476	1.57761	0.0330286	0.999907	up	yes
MSTRG.43957	Gh_D07G1771	Gh_D07G1771	0.058415	0.166912	0.031221	0.215317	0.304552	0.152948	2.4767	1.30842	0.00570209	0.999907	up	yes
MSTRG.44015	Gh_D07G1830	Gh_D07G1830	0	1.52637	0	0	2.0885	0	13386.3	13.7085	0.00575441	0.999907	up	yes
MSTRG.44025		MSTRG.44025.2;MSTRG.44025.1;MSTRG.44025.3;MSTRG.44025.4;MSTRG.44025.5	2.51112	2.00475	2.4013	2.07646	1.88447	2.42645	0.299069	-1.74145	0.040833	0.999907	down	yes
MSTRG.44029	Gh_D07G1842	MSTRG.44029.2;MSTRG.44029.3	0	12.0774	0	0	9.05507	0	1.41747e+12	40.3665	0.00980651	0.999907	up	yes
MSTRG.44040	Gh_D07G1855	MSTRG.44040.1;MSTRG.44040.2;Gh_D07G1855	0.892238	1.22719	1.08249	0.683419	1.01718	0.49973	6.79111	2.76365	0.0430192	0.999907	up	yes
MSTRG.44074	Gh_D07G1892	MSTRG.44074.1;MSTRG.44074.2;MSTRG.44074.3;MSTRG.44074.4;MSTRG.44074.5;Gh_D07G1892	2.03108	2.28442	1.90789	2.07414	2.24479	1.77619	3.03032	1.59947	0.0207493	0.999907	up	yes
MSTRG.44084	Gh_D07G1899	Gh_D07G1899	0.579207	0.346695	0.770869	0.593187	0.457329	0.905167	0.117731	-3.08644	0.0246016	0.999907	down	yes
MSTRG.44088	Gh_D07G1903	MSTRG.44088.1;Gh_D07G1903;MSTRG.44088.3	0.376987	0.164915	0.35988	0.355755	0.203592	0.421918	0.234838	-2.09026	0.00755053	0.999907	down	yes
MSTRG.44200	Gh_D07G2013	MSTRG.44200.1;Gh_D07G2013	2.0325	1.75955	2.39126	2.69206	2.26865	2.58422	0.254819	-1.97246	0.0444429	0.999907	down	yes
MSTRG.44241	Gh_D07G2059	MSTRG.44241.1;Gh_D07G2059	0.430963	0.373379	0.495215	0.750049	0.716424	0.822776	0.472855	-1.08053	0.020284	0.999907	down	yes
MSTRG.44246	Gh_D07G2064	MSTRG.44246.1	0.401081	0.083129	0.376819	0.489075	0.157517	1.1429	0.0223512	-5.48351	0.0304898	0.999907	down	yes
MSTRG.44252		MSTRG.44252.1	0.62255	0.508106	0.759372	0.798241	0.71255	1.00954	0.270711	-1.88517	0.028465	0.999907	down	yes
MSTRG.44253	Gh_D07G2075	Gh_D07G2075	0.020866	0.205785	0	0	0.515882	0	16.5911	4.05234	0.0173007	0.999907	up	yes
MSTRG.44272	Gh_D07G2097	MSTRG.44272.1;MSTRG.44272.2	1.76355	1.15799	1.89006	1.80592	1.56028	2.0413	0.138598	-2.85102	0.0313065	0.999907	down	yes
MSTRG.4430		MSTRG.4430.1	0	0.118156	0	0	0.111113	0	2.71266	1.43971	0.00898518	0.999907	up	yes
MSTRG.44312		MSTRG.44312.1	0.552819	0.527661	0.693767	0.720081	0.464409	0.696927	0.32674	-1.61378	0.0391094	0.999907	down	yes
MSTRG.44327	Gh_D07G2155	Gh_D07G2155	0.460271	0.189624	0.520505	0.816759	0.057895	0.693031	0.0287726	-5.11916	0.0235525	0.999907	down	yes
MSTRG.44350		MSTRG.44350.1;MSTRG.44350.2	0.164337	0.345346	0.139421	0.300561	0.473703	0.192546	4.59369	2.19965	0.00240732	0.999907	up	yes
MSTRG.44386	Gh_D07G2219	MSTRG.44386.1;Gh_D07G2219;MSTRG.44386.3	2.80544	2.7187	3.23846	4.08388	3.58292	4.46714	0.233415	-2.09903	0.0185498	0.999907	down	yes
MSTRG.44457	Gh_D07G2295	MSTRG.44457.1;MSTRG.44457.2;Gh_D07G2295	0.36453	0.182521	0.386766	0.888557	0.729268	0.97311	0.203335	-2.29807	0.00452056	0.999907	down	yes
MSTRG.44470	Gh_D07G2311	MSTRG.44470.1	6.70784	6.93921	5.89335	3.64027	4.21676	3.31009	5.93473	2.56918	0.0108931	0.999907	up	yes
MSTRG.44526		MSTRG.44526.5;MSTRG.44526.3;MSTRG.44526.2;MSTRG.44526.1;MSTRG.44526.4;MSTRG.44526.7;MSTRG.44526.8;MSTRG.44526.6;MSTRG.44526.9;MSTRG.44526.10;MSTRG.44526.17;MSTRG.44526.18;MSTRG.44526.19;MSTRG.44526.14;MSTRG.44526.13;MSTRG.44526.15;MSTRG.44526.11;MSTRG.44526.12;MSTRG.44526.16;MSTRG.44526.23;MSTRG.44526.25;MSTRG.44526.22;MSTRG.44526.21;MSTRG.44526.24;MSTRG.44526.20;MSTRG.44526.30;MSTRG.44526.32;MST…	5.63001	5.0961	5.40735	5.47748	4.75155	6.23376	0.281506	-1.82876	0.0490246	0.999907	down	yes
MSTRG.44553	Gh_D08G0041	MSTRG.44553.1	0	1.17725	0	0	1.4322	0	2224.28	11.1191	0.00605988	0.999907	up	yes
MSTRG.44570	Gh_D08G0063	Gh_D08G0063	0.03027	0.346515	0	0.145507	0.630678	0	29.5206	4.88365	0.00107952	0.999907	up	yes
MSTRG.44600	Gh_D08G0102	MSTRG.44600.1;Gh_D08G0102;MSTRG.44600.3	0.998777	0.738231	0.941501	1.04743	0.5887	1.12544	0.144727	-2.7886	0.0160421	0.999907	down	yes
MSTRG.44691	Gh_D08G0215	Gh_D08G0215;MSTRG.44691.2	11.99	11.3446	12.646	15.4969	14.9143	15.2922	0.490223	-1.02849	0.0497719	0.999907	down	yes
MSTRG.44712		MSTRG.44712.1	1.98963	2.27857	2.02849	2.2612	2.84801	2.31143	2.77777	1.47393	0.0283496	0.999907	up	yes
MSTRG.44749	Gh_D08G0275;Gh_D08G0276	MSTRG.44749.1;MSTRG.44749.2;Gh_D08G0275;Gh_D08G0276	3.40045	3.45235	3.52508	5.97249	5.53692	6.06355	0.430575	-1.21566	0.0171703	0.999907	down	yes
MSTRG.4478	Gh_A03G0637	Gh_A03G0637	4.96596	4.38078	5.34368	5.43796	5.02582	5.65295	0.321215	-1.63839	0.0183947	0.999907	down	yes
MSTRG.44801	Gh_D08G0333	Gh_D08G0333	16.3941	16.194	17.304	19.4844	18.6153	20.9728	0.435291	-1.19995	0.0332092	0.999907	down	yes
MSTRG.44842	Gh_D08G0380	Gh_D08G0380	0.684647	0.142524	0.766541	0.791772	0.194398	0.910484	0.0166359	-5.90956	0.00136807	0.999907	down	yes
MSTRG.44874	Gh_D08G0422	MSTRG.44874.1	3.25512	2.581	3.327	2.75481	2.20401	2.93479	0.196955	-2.34406	0.00172095	0.999907	down	yes
MSTRG.44893	Gh_D08G0442	MSTRG.44893.1;Gh_D08G0442	0.250603	0.639679	0.0867985	0.0898908	0.994606	0.124303	147.929	7.20876	0.00769869	0.999907	up	yes
MSTRG.4494		MSTRG.4494.1	0.251813	0.336356	0	0.711064	1.18263	0.309238	16.1704	4.01528	0.0482527	0.999907	up	yes
MSTRG.44970	Gh_D08G0529	MSTRG.44970.1	0.520583	0.398348	0.498501	1.11045	0.766891	1.08572	0.230478	-2.1173	0.0149712	0.999907	down	yes
MSTRG.44974	Gh_D08G0533	MSTRG.44974.1;Gh_D08G0533	2.85504	2.94356	2.7882	1.1696	1.48723	1.18286	3.87118	1.95277	0.0125936	0.999907	up	yes
MSTRG.44975	Gh_D08G0534	MSTRG.44975.1;Gh_D08G0534	4.80473	4.51503	5.78911	4.74636	3.5505	4.84038	0.164475	-2.60406	0.0255013	0.999907	down	yes
MSTRG.45056	Gh_D08G0619	Gh_D08G0619	0.133194	1.24264	0	0.022998	0.635987	0	321.141	8.32706	0.018821	0.999907	up	yes
MSTRG.45059	Gh_D08G0628	MSTRG.45059.1;Gh_D08G0628	1.08765	0.92292	1.25492	1.15119	1.00338	1.36088	0.272587	-1.87521	0.0153919	0.999907	down	yes
MSTRG.45077	Gh_D08G0643	Gh_D08G0643	0.167255	0.169286	0.218096	0.514689	0.398608	0.51197	0.47742	-1.06667	0.0242394	0.999907	down	yes
MSTRG.45084		MSTRG.45084.1;MSTRG.45084.2;MSTRG.45084.3;MSTRG.45084.4	1.23449	1.24987	1.06186	0.879004	1.39415	0.737635	6.59791	2.72201	0.0425855	0.999907	up	yes
MSTRG.45087	Gh_D08G0656	MSTRG.45087.1;MSTRG.45087.3;MSTRG.45087.4;Gh_D08G0656	5.20609	5.27949	4.91409	3.43059	4.45149	3.3424	4.90849	2.29528	0.0332119	0.999907	up	yes
MSTRG.45107		MSTRG.45107.1	0	0.092427	0	0	0.23355	0	4.05286	2.01894	0.0203161	0.999907	up	yes
MSTRG.45149		MSTRG.45149.1	0.401725	0.741696	0.491959	0.135513	0.4554	0.19616	7.34291	2.87635	0.0330476	0.999907	up	yes
MSTRG.45181	Gh_D08G0748	MSTRG.45181.1;MSTRG.45181.2;MSTRG.45181.3;MSTRG.45181.4;MSTRG.45181.6;MSTRG.45181.7;MSTRG.45181.8;MSTRG.45181.10;MSTRG.45181.9;MSTRG.45181.11;MSTRG.45181.12;Gh_D08G0748	1.88291	1.31176	1.89516	3.98547	3.58454	5.43971	0.0525904	-4.24906	0.0230885	0.999907	down	yes
MSTRG.45187	Gh_D08G0757	MSTRG.45187.1	0.386077	0.285408	0.344958	0.333448	0.250876	0.434887	0.44226	-1.17703	0.0448705	0.999907	down	yes
MSTRG.45188	Gh_D08G0759	Gh_D08G0759	1.22146	0.927759	1.77321	1.03016	0.490136	1.03425	0.0743057	-3.75038	0.0211587	0.999907	down	yes
MSTRG.45213	Gh_D08G0785	Gh_D08G0785	0.172012	0.100311	0.263931	0.161964	0	0.26529	0.218101	-2.19693	0.00776348	0.999907	down	yes
MSTRG.45214	Gh_D08G0784	MSTRG.45214.1;MSTRG.45214.3;MSTRG.45214.2;MSTRG.45214.4;Gh_D08G0784	5.26619	4.76562	5.01551	4.79633	4.21742	4.86027	0.480351	-1.05784	0.0493096	0.999907	down	yes
MSTRG.45233		MSTRG.45233.1	6.59665	5.16248	7.5846	5.20196	4.00015	6.56723	0.0575619	-4.11874	0.00584945	0.999907	down	yes
MSTRG.45254	Gh_D08G0825	MSTRG.45254.1	0.48877	0.530981	0	0	1.08798	0	162.193	7.34157	0.0435442	0.999907	up	yes
MSTRG.45256	Gh_D08G0827	MSTRG.45256.3;MSTRG.45256.2;MSTRG.45256.4;MSTRG.45256.1;MSTRG.45256.7;MSTRG.45256.5;MSTRG.45256.6;MSTRG.45256.9;MSTRG.45256.8;Gh_D08G0827	1.96049	1.58872	2.35722	1.78518	0.734528	2.64352	0.0150534	-6.05376	0.0237618	0.999907	down	yes
MSTRG.45289		MSTRG.45289.1	0.79514	0.434864	0.947881	0.246319	0	0.364115	0.105767	-3.24104	0.00116532	0.999907	down	yes
MSTRG.45322	Gh_D08G0875	MSTRG.45322.2;MSTRG.45322.1;MSTRG.45322.3;Gh_D08G0875	14.9738	15.5854	16.6152	85.9293	88.9933	85.3801	0.20431	-2.29117	0.0222549	0.999907	down	yes
MSTRG.45339	Gh_D08G0899	Gh_D08G0899	0.175582	0	0.323255	0.343956	0	0.535084	0.0451224	-4.47001	0.00162452	0.999907	down	yes
MSTRG.45358		MSTRG.45358.2;MSTRG.45358.1;MSTRG.45358.3;MSTRG.45358.4;MSTRG.45358.5;MSTRG.45358.6;MSTRG.45358.7;MSTRG.45358.8	2.48195	2.13892	2.32965	2.37835	2.06348	2.78393	0.292104	-1.77544	0.0492098	0.999907	down	yes
MSTRG.45379		MSTRG.45379.1;MSTRG.45379.2	1.15552	0.736534	1.15762	0.887258	0.728854	1.23278	0.148605	-2.75044	0.0278687	0.999907	down	yes
MSTRG.45394	Gh_D08G0963	Gh_D08G0963	0.526155	0.368449	0.478966	0.669269	0.541034	0.647769	0.439689	-1.18545	0.0408465	0.999907	down	yes
MSTRG.4543	Gh_A03G0709	MSTRG.4543.1	5.92162	5.71482	6.3943	6.49263	5.75519	6.78213	0.356575	-1.48772	0.00988688	0.999907	down	yes
MSTRG.45443	Gh_D08G1015	MSTRG.45443.1;MSTRG.45443.2;Gh_D08G1015	0.612306	0.729196	0.495586	0.955077	1.12863	0.74571	3.2076	1.6815	0.0269727	0.999907	up	yes
MSTRG.45453	Gh_D08G1028	MSTRG.45453.1;MSTRG.45453.2;Gh_D08G1028	1.84073	0.717252	3.88322	3.18992	0.895313	3.15003	0.000421207	-11.2132	0.0143036	0.999907	down	yes
MSTRG.45479	Gh_D08G1047	MSTRG.45479.2;MSTRG.45479.1;MSTRG.45479.4;MSTRG.45479.3;MSTRG.45479.6;MSTRG.45479.7;MSTRG.45479.5;MSTRG.45479.8;MSTRG.45479.11;MSTRG.45479.10;MSTRG.45479.9;MSTRG.45479.12;Gh_D08G1047	4.90528	4.20058	5.33423	4.38722	3.87025	4.4211	0.314485	-1.66894	0.0306011	0.999907	down	yes
MSTRG.45516	Gh_D08G1084	MSTRG.45516.1	0.270097	0.388937	0.17878	0.078579	0.229227	0.078001	3.97323	1.99031	0.00686538	0.999907	up	yes
MSTRG.45597	Gh_D08G1155	MSTRG.45597.1	0.061537	0.0314898	0.0347181	1.65439	1.41984	1.79211	0.19047	-2.39237	0.0116572	0.999907	down	yes
MSTRG.45648	Gh_D08G1205	MSTRG.45648.1;MSTRG.45648.2;Gh_D08G1205	9.33403	9.15097	9.51112	47.0252	51.0197	51.1607	0.201812	-2.30892	0.0180311	0.999907	down	yes
MSTRG.45656	Gh_D08G1218	Gh_D08G1218	0.173945	0.038018	0.163561	0.158249	0	0.133378	0.324374	-1.62427	0.0187804	0.999907	down	yes
MSTRG.45691	Gh_D08G1253	MSTRG.45691.3;MSTRG.45691.1;MSTRG.45691.5;MSTRG.45691.4;MSTRG.45691.6;Gh_D08G1253	0.973471	0.45619	0.849024	0.960959	0.746516	1.27173	0.100119	-3.32021	0.0337533	0.999907	down	yes
MSTRG.45792	Gh_D08G1369	Gh_D08G1369	2.58467	2.70419	2.38826	2.10525	2.56694	1.95379	3.66192	1.8726	0.0112541	0.999907	up	yes
MSTRG.45796	Gh_D08G1372	MSTRG.45796.1;Gh_D08G1372	0.519688	0.862462	0.552305	0.878203	1.32804	0.450353	14.6534	3.87317	0.032081	0.999907	up	yes
MSTRG.45802	Gh_D08G1378	MSTRG.45802.1	1.51034	1.79435	1.61264	0.489624	0.765914	0.359728	7.93278	2.98783	0.0138277	0.999907	up	yes
MSTRG.45806		MSTRG.45806.1;MSTRG.45806.2	3.39223	4.41893	2.96459	3.09233	3.66982	2.15073	18.6711	4.22273	0.0197003	0.999907	up	yes
MSTRG.45811	Gh_D08G1393	Gh_D08G1393	0	0.117895	0	0	0.276618	0	5.29067	2.40345	0.0168394	0.999907	up	yes
MSTRG.45842	Gh_D08G1422	Gh_D08G1422	0	0.094379	0	0	0.178096	0	3.27275	1.7105	0.010518	0.999907	up	yes
MSTRG.45851	Gh_D08G1434	MSTRG.45851.1;MSTRG.45851.3;MSTRG.45851.4;MSTRG.45851.5;MSTRG.45851.6;MSTRG.45851.8;MSTRG.45851.7	1.0944	0.765637	1.11468	0.827353	0.631406	0.929833	0.246306	-2.02147	0.00821299	0.999907	down	yes
MSTRG.46013		MSTRG.46013.1	1.08771	1.32743	1.18401	0.976506	1.57966	0.836009	7.32591	2.87301	0.0399947	0.999907	up	yes
MSTRG.46066	Gh_D08G1642	MSTRG.46066.1	148.4	153.616	148.387	123.535	134.496	116.742	2.61551	1.38709	0.0195817	0.999907	up	yes
MSTRG.46074	Gh_D08G1650;Gh_D08G1649	MSTRG.46074.1;MSTRG.46074.3;MSTRG.46074.2;MSTRG.46074.5;MSTRG.46074.4;MSTRG.46074.6;MSTRG.46074.7;Gh_D08G1649;MSTRG.46074.9;Gh_D08G1650	5.16601	3.08747	5.0577	3.5858	2.84079	4.09092	0.0651425	-3.94026	0.0358864	0.999907	down	yes
MSTRG.46084		MSTRG.46084.1	0.745556	0.908259	0.594196	0.150882	0.299168	0.166941	4.80439	2.26435	0.0135427	0.999907	up	yes
MSTRG.46102	Gh_D08G1675	Gh_D08G1675	14.139	12.4752	13.8728	16.2153	13.2247	16.1482	0.223566	-2.16123	0.0124067	0.999907	down	yes
MSTRG.46118	Gh_D08G1688	MSTRG.46118.1	10.0834	9.78158	11.6983	13.5347	11.9466	13.4255	0.281152	-1.83058	0.0487862	0.999907	down	yes
MSTRG.46127	Gh_D08G1697	MSTRG.46127.1;Gh_D08G1697	2.66407	2.92573	2.60638	3.26784	3.983	2.69933	4.49732	2.16906	0.0449789	0.999907	up	yes
MSTRG.4621	Gh_A03G0783	MSTRG.4621.1;MSTRG.4621.2;MSTRG.4621.3;MSTRG.4621.4;MSTRG.4621.6;MSTRG.4621.7;Gh_A03G0783	2.32512	2.13125	2.50928	2.263	1.65005	2.17189	0.279833	-1.83736	0.0286225	0.999907	down	yes
MSTRG.46222	Gh_D08G1797	Gh_D08G1797	7.50519	5.69628	8.45788	8.79894	6.59702	8.00007	0.095054	-3.39511	0.0399916	0.999907	down	yes
MSTRG.46252	Gh_D08G1832	MSTRG.46252.1;MSTRG.46252.2;MSTRG.46252.3;Gh_D08G1832	7.19434	8.72288	5.07374	6.3407	10.25	6.94814	29.1187	4.86387	0.0386233	0.999907	up	yes
MSTRG.46261	Gh_D08G1843	Gh_D08G1843	20.0556	26.6234	11.9081	0	12.3688	0	6.48661e+07	25.951	0.0366066	0.999907	up	yes
MSTRG.4634	Gh_A03G0794	Gh_A03G0794	0	1.87039	0	0	3.2727	0	112000	16.7731	0.00599121	0.999907	up	yes
MSTRG.46389	Gh_D08G1977	MSTRG.46389.1;Gh_D08G1977;MSTRG.46389.3	3.04034	2.80185	3.55447	3.11011	2.70489	3.61287	0.212564	-2.23403	0.0242172	0.999907	down	yes
MSTRG.46394	Gh_D08G1982	MSTRG.46394.1;MSTRG.46394.2;MSTRG.46394.3	3.69201	4.56033	3.38626	2.97679	3.18149	2.56424	5.80732	2.53787	0.0281576	0.999907	up	yes
MSTRG.46435		MSTRG.46435.1	0	0.173896	0	0	0.118628	0	3.46932	1.79465	0.0211856	0.999907	up	yes
MSTRG.46448	Gh_D08G2045	MSTRG.46448.1;Gh_D08G2045	4.12929	3.82838	4.66195	5.2866	4.60635	5.57253	0.234522	-2.09221	0.0078317	0.999907	down	yes
MSTRG.46478	Gh_D08G2079	MSTRG.46478.1;Gh_D08G2079	1.92219	2.63441	1.77392	0.743889	0.996301	0.777684	8.86936	3.14883	0.0232855	0.999907	up	yes
MSTRG.46574	Gh_D08G2179	MSTRG.46574.1;MSTRG.46574.3;MSTRG.46574.2;MSTRG.46574.4	5.36204	4.78053	5.27878	7.82464	7.86561	8.61396	0.356629	-1.48751	0.0435206	0.999907	down	yes
MSTRG.46594		MSTRG.46594.1	0.538471	1.01719	0.588952	0.213399	0.582055	0.235035	12.8345	3.68196	0.0124073	0.999907	up	yes
MSTRG.46615		MSTRG.46615.1	0.81926	0.755936	1.03788	0.861668	0.708452	0.975263	0.326931	-1.61294	0.0349222	0.999907	down	yes
MSTRG.46628	Gh_D08G2237	MSTRG.46628.1;Gh_D08G2237	0.862302	0.447682	0.842809	0.579553	0.174912	0.640902	0.0828467	-3.59341	0.00406619	0.999907	down	yes
MSTRG.46724	Gh_D08G2342	MSTRG.46724.1;MSTRG.46724.2;Gh_D08G2342	4.808	5.53813	4.58126	3.95985	4.3839	3.63826	4.22297	2.07826	0.00389777	0.999907	up	yes
MSTRG.46748	Gh_D08G2370	MSTRG.46748.1;MSTRG.46748.2;Gh_D08G2370	1.57948	0.64746	2.02739	1.32164	0.28618	1.87355	0.00254406	-8.61865	1.36885e-05	0.599397	down	yes
MSTRG.46842	Gh_D08G2463	MSTRG.46842.1;Gh_D08G2463	4.5841	3.65273	4.76891	6.9657	5.04926	6.07103	0.123183	-3.02112	0.0420177	0.999907	down	yes
MSTRG.46908		MSTRG.46908.1	0.289707	0.567788	0.354463	0.220128	0.303113	0.14401	3.89229	1.96062	0.0443403	0.999907	up	yes
MSTRG.46979	Gh_D08G2635	MSTRG.46979.1;Gh_D08G2635	2.79034	2.58212	2.70401	3.72742	3.6009	4.14194	0.417551	-1.25998	0.0435822	0.999907	down	yes
MSTRG.4705	Gh_A03G0854	MSTRG.4705.2;MSTRG.4705.1;MSTRG.4705.3;Gh_A03G0854	5.83356	7.17863	5.27434	7.82642	8.68977	7.23557	4.37478	2.12921	0.0356333	0.999907	up	yes
MSTRG.47052	Gh_D09G0075	Gh_D09G0075	0.862805	0.33074	0.989517	0.791156	0.437454	0.911255	0.0537703	-4.21705	0.0118715	0.999907	down	yes
MSTRG.47069	Gh_D09G0088	MSTRG.47069.1;Gh_D09G0088	0.325447	0.439671	0.180914	0.157813	0.236166	0.0679441	4.1775	2.06264	0.0292797	0.999907	up	yes
MSTRG.47083	Gh_D09G0101	MSTRG.47083.1;Gh_D09G0101	0.157667	0.0628065	0.179339	0.451438	0.253948	0.808455	0.108122	-3.20927	0.0414187	0.999907	down	yes
MSTRG.47091	Gh_D09G0110	Gh_D09G0110	0.176295	0.120285	0.198926	0.107611	0	0.180305	0.387889	-1.36628	0.0142632	0.999907	down	yes
MSTRG.47093		MSTRG.47093.1	0	1.44278	0	0	0.809875	0	879.38	9.78034	0.0243292	0.999907	up	yes
MSTRG.47123	Gh_D09G0146	MSTRG.47123.1	0.192753	0.146972	0.411852	0.226713	0.051917	0.42823	0.138706	-2.8499	0.0364613	0.999907	down	yes
MSTRG.47152		MSTRG.47152.1	0.301638	0.246354	0.417554	0.224741	0.036662	0.484328	0.147647	-2.75977	0.0497721	0.999907	down	yes
MSTRG.47214	Gh_D09G0247	MSTRG.47214.1	6.02645	5.37283	6.03929	10.036	10.2994	11.0303	0.32857	-1.60573	0.0497598	0.999907	down	yes
MSTRG.47241	Gh_D09G0271	Gh_D09G0271	0.102167	0	0.075462	0.079611	0	0.079593	0.490437	-1.02786	0.0303888	0.999907	down	yes
MSTRG.47266	Gh_D09G0295	Gh_D09G0295;MSTRG.47266.2	2.94025	3.55761	2.83853	2.49194	2.91835	2.42763	4.28696	2.09996	0.00562413	0.999907	up	yes
MSTRG.47282	Gh_D09G0309	Gh_D09G0309	9.6272	10.897	9.71938	4.6934	5.0067	4.46502	4.56132	2.18945	0.00424666	0.999907	up	yes
MSTRG.47284	Gh_D09G0311	MSTRG.47284.1;Gh_D09G0311	0.119297	0.11478	0.179258	0.203829	0.071707	0.212694	0.443246	-1.17382	0.039586	0.999907	down	yes
MSTRG.47298	Gh_D09G0324	MSTRG.47298.1	4.0078	3.45125	4.31509	5.03645	3.49357	4.60611	0.132364	-2.91742	0.0266869	0.999907	down	yes
MSTRG.47305	Gh_D09G0331	MSTRG.47305.1;Gh_D09G0331	38.0842	43.1786	36.9302	21.635	21.118	19.2957	4.39969	2.1374	0.0459413	0.999907	up	yes
MSTRG.47361		MSTRG.47361.1;MSTRG.47361.2	0.611834	0.402383	0.646132	0.254035	0.185846	0.432849	0.297827	-1.74745	0.0417372	0.999907	down	yes
MSTRG.47367	Gh_D09G0392	Gh_D09G0392	10.4831	9.21611	10.7211	8.77148	7.71826	8.68004	0.399825	-1.32256	0.0185696	0.999907	down	yes
MSTRG.47384	Gh_D09G0411	Gh_D09G0411	1.2017	0.780851	1.08671	0.914663	0.53728	0.886203	0.191587	-2.38393	0.0302436	0.999907	down	yes
MSTRG.47417		MSTRG.47417.1	0.007301	0.469921	0	0.224316	0.46377	0	23.2113	4.53675	0.0174377	0.999907	up	yes
MSTRG.47503	Gh_D09G0527	MSTRG.47503.1;MSTRG.47503.2;MSTRG.47503.3;Gh_D09G0527	16.5833	16.998	16.0903	11.1475	13.1945	11.4738	3.28871	1.71752	0.0273974	0.999907	up	yes
MSTRG.47504	Gh_D09G0528	MSTRG.47504.1;Gh_D09G0528	4.36945	3.93393	4.45448	4.64524	3.90945	4.47958	0.361791	-1.46677	0.0174923	0.999907	down	yes
MSTRG.47516	Gh_D09G0536	MSTRG.47516.1;MSTRG.47516.2;MSTRG.47516.4;MSTRG.47516.5;MSTRG.47516.7;MSTRG.47516.6;MSTRG.47516.8;MSTRG.47516.9;Gh_D09G0536;MSTRG.47516.11;MSTRG.47516.12;MSTRG.47516.13	3.06945	2.84252	3.86611	4.27705	3.61818	4.36574	0.186567	-2.42223	0.0441103	0.999907	down	yes
MSTRG.47521	Gh_D09G0546	MSTRG.47521.1;MSTRG.47521.3;MSTRG.47521.2;MSTRG.47521.4;Gh_D09G0546;MSTRG.47521.8	1.63858	1.79041	1.49143	1.45151	1.69507	1.49118	2.37643	1.2488	0.0212521	0.999907	up	yes
MSTRG.47548	Gh_D09G0576	MSTRG.47548.1;Gh_D09G0576	1.06827	1.04922	1.24795	2.28595	1.61145	2.16025	0.188276	-2.40908	0.0391042	0.999907	down	yes
MSTRG.4759	Gh_A03G0911	MSTRG.4759.2;MSTRG.4759.3;MSTRG.4759.1;MSTRG.4759.5	7.60757	7.17236	8.49661	7.68885	6.71425	7.68763	0.345765	-1.53214	0.0280131	0.999907	down	yes
MSTRG.476	Gh_A01G0470	Gh_A01G0470	0.186476	0.08891	0.212927	0.087991	0	0.085903	0.474575	-1.07529	0.0118074	0.999907	down	yes
MSTRG.47604	Gh_D09G0610	Gh_D09G0610	0.361088	0.462976	0.351522	0.208085	0.424814	0.109331	4.88877	2.28947	0.0156371	0.999907	up	yes
MSTRG.47671	Gh_D09G0689	MSTRG.47671.2;MSTRG.47671.1;MSTRG.47671.3;MSTRG.47671.4;MSTRG.47671.5;MSTRG.47671.6;Gh_D09G0689	4.4845	3.38295	4.383	5.42375	4.36396	5.06211	0.176632	-2.50118	0.0436362	0.999907	down	yes
MSTRG.47715	Gh_D09G0744	MSTRG.47715.1;MSTRG.47715.2;MSTRG.47715.3;Gh_D09G0744	0.684551	0.523568	0.600378	0.729772	0.47544	0.802901	0.281914	-1.82667	0.0361893	0.999907	down	yes
MSTRG.47756	Gh_D09G0789	MSTRG.47756.1	2.28853	1.79913	2.14726	2.33018	2.06824	2.42629	0.328027	-1.60811	0.0374244	0.999907	down	yes
MSTRG.47787	Gh_D09G0837	MSTRG.47787.2;MSTRG.47787.1;Gh_D09G0837	1.47146	1.45959	2.02155	2.59074	1.9541	2.71384	0.137514	-2.86235	0.0404218	0.999907	down	yes
MSTRG.47815		MSTRG.47815.1	0.344296	0.41542	0.263451	0.712994	1.03256	0.652881	3.03039	1.5995	0.0157667	0.999907	up	yes
MSTRG.47823	Gh_D09G0874	Gh_D09G0874	0.243179	0.017313	0.134375	0.165401	0.018995	0.324311	0.176647	-2.50106	0.0455656	0.999907	down	yes
MSTRG.47905	Gh_D09G0969	MSTRG.47905.1;MSTRG.47905.2;Gh_D09G0969	4.62169	4.68737	4.12546	3.73258	4.17819	3.38594	3.30345	1.72397	0.0292664	0.999907	up	yes
MSTRG.47910	Gh_D09G0972	MSTRG.47910.1	1.06858	1.41348	1.04269	0.232686	0.733668	0.201086	19.5507	4.28915	0.00676224	0.999907	up	yes
MSTRG.48017	Gh_D09G1085	MSTRG.48017.1;Gh_D09G1085	1.25504	1.4633	1.14573	1.26808	1.39431	1.07306	3.08459	1.62508	0.0171019	0.999907	up	yes
MSTRG.48058	Gh_D09G1129	MSTRG.48058.1;Gh_D09G1129	0.794553	1.23826	0.797959	0.569525	0.935276	0.481128	10.3592	3.37284	0.0018702	0.999907	up	yes
MSTRG.48085	Gh_D09G1160	MSTRG.48085.1;Gh_D09G1160	0	0.297498	0	0.008561	0.16461	0	6.4345	2.68583	0.0336478	0.999907	up	yes
MSTRG.48119		MSTRG.48119.1	0.675825	0.351359	0.773482	0.314338	0	0.297671	0.120818	-3.04909	0.00684129	0.999907	down	yes
MSTRG.48138	Gh_D09G1208	MSTRG.48138.1;Gh_D09G1208	5.70968	7.3934	5.11392	1.45965	1.3994	0.83993	25.9142	4.69567	0.0426323	0.999907	up	yes
MSTRG.48166	Gh_D09G1234	MSTRG.48166.1	0	0.74869	0	0.992878	1.63737	0	345.217	8.43136	0.0475014	0.999907	up	yes
MSTRG.48254	Gh_D09G1337	MSTRG.48254.1;MSTRG.48254.2;MSTRG.48254.5;MSTRG.48254.3;MSTRG.48254.6;MSTRG.48254.8;MSTRG.48254.7;MSTRG.48254.9;MSTRG.48254.10	4.13838	4.4389	4.23299	2.21553	2.14638	2.11269	2.00455	1.00328	0.0400419	0.999907	up	yes
MSTRG.48257	Gh_D09G1341	MSTRG.48257.1;MSTRG.48257.2	0.307552	0.215599	0.346048	0.483173	0.415474	0.545296	0.403276	-1.31016	0.00554177	0.999907	down	yes
MSTRG.48353	Gh_D09G1444	MSTRG.48353.2;MSTRG.48353.1;MSTRG.48353.3;Gh_D09G1444	1.35785	0.718723	1.28172	1.87122	1.72495	2.38599	0.0902131	-3.47052	0.0484406	0.999907	down	yes
MSTRG.48462	Gh_D09G1554	MSTRG.48462.1;MSTRG.48462.2;Gh_D09G1554	2.61537	2.12255	2.92164	2.22026	1.50716	2.11839	0.162841	-2.61847	0.0125235	0.999907	down	yes
MSTRG.48489	Gh_D09G1586	MSTRG.48489.1;MSTRG.48489.3;MSTRG.48489.4;Gh_D09G1586	6.28983	5.75303	6.45411	6.03835	5.04915	5.83157	0.37926	-1.39874	0.0225562	0.999907	down	yes
MSTRG.48540		MSTRG.48540.1	1.00918	1.28098	0.85756	0.976268	2.07906	0.884677	22.1796	4.47116	0.0171368	0.999907	up	yes
MSTRG.48551	Gh_D09G1653	Gh_D09G1653	0.06378	0	0.110889	0.107857	0.086752	0.161341	0.495333	-1.01353	0.0405696	0.999907	down	yes
MSTRG.48598	Gh_D09G1703	Gh_D09G1703;MSTRG.48598.1	3.59867	0.172326	3.17079	3.70646	0	4.0987	1.30045e-06	-19.5526	0.00608081	0.999907	down	yes
MSTRG.48640	Gh_D09G1752	MSTRG.48640.1;MSTRG.48640.2;Gh_D09G1752	2.42112	2.57684	1.747	1.64957	2.17725	1.43582	9.22646	3.20578	0.0317003	0.999907	up	yes
MSTRG.48643	Gh_D09G1755	MSTRG.48643.1;Gh_D09G1755	9.38357	9.41504	8.7614	8.95407	10.004	8.37191	2.54925	1.35007	0.0415951	0.999907	up	yes
MSTRG.48768	Gh_D09G1907	MSTRG.48768.1;MSTRG.48768.2;MSTRG.48768.3;MSTRG.48768.4;MSTRG.48768.5;Gh_D09G1907;MSTRG.48768.8;MSTRG.48768.7;MSTRG.48768.10	3.30702	2.54383	2.95221	2.967	2.30517	3.11015	0.206115	-2.27848	0.0373789	0.999907	down	yes
MSTRG.48786	Gh_D09G1923	MSTRG.48786.1;MSTRG.48786.4;MSTRG.48786.3;MSTRG.48786.2;MSTRG.48786.5;MSTRG.48786.7;MSTRG.48786.6	3.96934	4.46326	3.49001	2.46963	2.95999	2.54392	4.89632	2.2917	0.0194388	0.999907	up	yes
MSTRG.48801	Gh_D09G1940	MSTRG.48801.1;Gh_D09G1940	1.30511	0.796589	1.07088	2.17529	1.55397	2.16395	0.113661	-3.13719	0.0323323	0.999907	down	yes
MSTRG.48812	Gh_D09G1951	MSTRG.48812.1;Gh_D09G1951	2.33402	1.988	2.45897	2.34693	1.41095	2.19914	0.137934	-2.85795	0.0310196	0.999907	down	yes
MSTRG.48829	Gh_D09G1968;Gh_D09G1969	MSTRG.48829.1;Gh_D09G1968;Gh_D09G1969	0.378504	0.772778	0.286557	0.706727	1.32175	0.679985	13.6413	3.76991	0.00248321	0.999907	up	yes
MSTRG.48915	Gh_D09G2076	MSTRG.48915.1;MSTRG.48915.2;MSTRG.48915.3;MSTRG.48915.15;MSTRG.48915.12;MSTRG.48915.9;MSTRG.48915.7;MSTRG.48915.11;MSTRG.48915.8;MSTRG.48915.5;MSTRG.48915.16;MSTRG.48915.6;MSTRG.48915.4;MSTRG.48915.18;MSTRG.48915.19;MSTRG.48915.20;Gh_D09G2076;MSTRG.48915.22	5.76349	7.60634	5.79255	7.71127	14.4801	6.51245	63.4444	5.98742	0.0209473	0.999907	up	yes
MSTRG.48919	Gh_D09G2082	MSTRG.48919.1;Gh_D09G2082	1.36937	1.4473	1.00074	0.956447	1.2637	0.740728	6.90869	2.78841	0.0300806	0.999907	up	yes
MSTRG.48977	Gh_D09G2154	Gh_D09G2154	0.172842	0	0.2259	0.129941	0	0.307707	0.143238	-2.80351	0.00821718	0.999907	down	yes
MSTRG.49057	Gh_D09G2253	MSTRG.49057.1	3.46319	1.4989	2.95119	2.02797	0.245369	1.7375	0.00325607	-8.26265	0.0302899	0.999907	down	yes
MSTRG.49077	Gh_D09G2279	Gh_D09G2279	0.328566	0.280001	0.50872	0.403075	0.295383	0.481196	0.31868	-1.64982	0.0466774	0.999907	down	yes
MSTRG.49153	Gh_D09G2386;Gh_D09G2387	MSTRG.49153.1;Gh_D09G2387;MSTRG.49153.4	2.46827	2.68205	2.2025	2.22173	2.42074	2.17257	2.43743	1.28536	0.0368039	0.999907	up	yes
MSTRG.49164	Gh_D09G2400	Gh_D09G2400;MSTRG.49164.1;MSTRG.49164.3	1.27399	1.34595	1.11498	0.740196	0.956987	0.582436	4.62853	2.21055	0.0152502	0.999907	up	yes
MSTRG.49185	Gh_D10G0002	MSTRG.49185.1	2.18647	1.5538	2.02651	2.35872	2.075	2.58034	0.207968	-2.26557	0.0369323	0.999907	down	yes
MSTRG.49267	Gh_D10G0089	Gh_D10G0089	0.082729	0.201061	0	0.228909	0.555792	0.246921	5.00985	2.32477	0.011263	0.999907	up	yes
MSTRG.49338	Gh_D10G0170	Gh_D10G0170	1.11504	0.637781	1.1954	0.664885	0.414214	1.02703	0.0785135	-3.67091	0.011295	0.999907	down	yes
MSTRG.49370	Gh_D10G0211	Gh_D10G0211	0.177172	0.430698	0	0	0.574392	0	37.5124	5.2293	0.00579545	0.999907	up	yes
MSTRG.49378	Gh_D10G0218	MSTRG.49378.1;Gh_D10G0218	2.00987	2.28246	1.82671	2.2103	3.17054	2.39757	4.54291	2.18362	0.0384898	0.999907	up	yes
MSTRG.49382	Gh_D10G0222	MSTRG.49382.1;Gh_D10G0222	11.8013	12.7433	11.6853	8.08127	8.22261	7.18513	3.20319	1.67951	0.0267713	0.999907	up	yes
MSTRG.4944		MSTRG.4944.1;MSTRG.4944.2	0.543341	0.409275	0.765812	0.15148	0	0.414668	0.142829	-2.80764	0.0399298	0.999907	down	yes
MSTRG.49466		MSTRG.49466.3;MSTRG.49466.1;MSTRG.49466.2	3.2857	2.38406	2.96681	2.32951	1.7531	2.69319	0.147711	-2.75915	0.0259998	0.999907	down	yes
MSTRG.49467		MSTRG.49467.1	0.655309	0.696857	0	0	1.07804	0	228.135	7.83374	0.0459332	0.999907	up	yes
MSTRG.49474	Gh_D10G0328	MSTRG.49474.1	0.533899	0.314152	0.481792	0.378314	0	0.65856	0.0631644	-3.98474	0.0357196	0.999907	down	yes
MSTRG.49546	Gh_D10G0412	MSTRG.49546.1;MSTRG.49546.3;MSTRG.49546.2;Gh_D10G0412	1.48154	2.12078	0.933582	0.482849	0.805167	0.280744	40.004	5.32207	0.0157228	0.999907	up	yes
MSTRG.49550	Gh_D10G0415	MSTRG.49550.1	0.111107	0.259177	0.12025	0	0.071289	0	2.6256	1.39265	0.0296512	0.999907	up	yes
MSTRG.49569	Gh_D10G0433	MSTRG.49569.1;Gh_D10G0433;MSTRG.49569.3	5.93395	6.27216	5.84896	3.73164	4.71443	3.7964	4.38577	2.13283	0.0205494	0.999907	up	yes
MSTRG.49580	Gh_D10G0445	MSTRG.49580.1;Gh_D10G0445;MSTRG.49580.3	0.391569	0.26996	0.41435	0.555235	0.355017	0.82628	0.156546	-2.67535	0.0245733	0.999907	down	yes
MSTRG.4971		MSTRG.4971.1	1.74414	1.24096	1.44425	4.33534	3.47508	4.53132	0.105688	-3.24211	0.024357	0.999907	down	yes
MSTRG.49710		MSTRG.49710.1	3.38874	2.70901	4.46498	4.1642	3.37554	4.69056	0.0689462	-3.85838	0.024964	0.999907	down	yes
MSTRG.49713	Gh_D10G0581	MSTRG.49713.1;Gh_D10G0581;MSTRG.49713.2	5.20406	5.48556	4.97693	5.25984	5.82526	4.77421	2.76747	1.46857	0.0163512	0.999907	up	yes
MSTRG.49723	Gh_D10G0590	MSTRG.49723.1;Gh_D10G0590	4.03274	3.33513	3.81945	4.76424	4.5244	5.59268	0.242657	-2.04301	0.0470615	0.999907	down	yes
MSTRG.49739	Gh_D10G0607	Gh_D10G0607;MSTRG.49739.2	0.146169	0.104747	0.160531	0.318576	0.108593	0.409547	0.238447	-2.06826	0.0338428	0.999907	down	yes
MSTRG.49751	Gh_D10G0620	Gh_D10G0620	0.505174	0.701648	0.432445	0.254181	0.436596	0.271522	4.25453	2.089	0.00889636	0.999907	up	yes
MSTRG.49870	Gh_D10G0760	MSTRG.49870.1	0.171093	0.509076	0.185385	0.299302	1.30097	0.307911	40.6758	5.3461	0.022455	0.999907	up	yes
MSTRG.49891	Gh_D10G0786	MSTRG.49891.1;MSTRG.49891.3;Gh_D10G0786	4.53363	3.68466	4.56151	4.22616	4.02294	4.98966	0.242233	-2.04553	0.0442985	0.999907	down	yes
MSTRG.49892	Gh_D10G0787	Gh_D10G0787	0.293305	0.552247	0.389705	0.438203	0.647643	0.41642	3.40767	1.76879	0.0499326	0.999907	up	yes
MSTRG.49965	Gh_D10G0864	MSTRG.49965.1	0.295997	0.470884	0	0	0.405421	0	22.6451	4.50112	0.0206302	0.999907	up	yes
MSTRG.49968	Gh_D10G0872;Gh_D10G0873	MSTRG.49968.1;Gh_D10G0872;Gh_D10G0873	37.9204	2.47855	30.4959	25.7783	0.834864	23.2677	2.26005e-10	-32.0429	0.0112915	0.999907	down	yes
MSTRG.49995	Gh_D10G0900	MSTRG.49995.3;MSTRG.49995.1;MSTRG.49995.2;Gh_D10G0900	20.5014	22.6949	20.8087	19.944	22.2171	20.0961	2.42078	1.27547	0.0150937	0.999907	up	yes
MSTRG.49996		MSTRG.49996.1	0.40525	0.097541	0.61615	0.535643	0.222233	1.18377	0.0178393	-5.8088	0.0161674	0.999907	down	yes
MSTRG.50050	Gh_D10G0963	MSTRG.50050.1;MSTRG.50050.2;MSTRG.50050.3	0.7165	0.68148	0.829439	1.01634	0.774251	1.28375	0.217767	-2.19914	0.0370706	0.999907	down	yes
MSTRG.50095	Gh_D10G1016	MSTRG.50095.1;Gh_D10G1016	4.34895	4.93709	4.1977	4.58095	4.79042	4.2983	2.3926	1.25858	0.032259	0.999907	up	yes
MSTRG.50114	Gh_D10G1039	MSTRG.50114.1;MSTRG.50114.2;Gh_D10G1039	7.91679	7.28066	7.93224	7.49111	6.48205	7.19718	0.472119	-1.08278	0.0440218	0.999907	down	yes
MSTRG.50148	Gh_D10G1074	MSTRG.50148.1;Gh_D10G1074	2.24989	1.95377	2.36296	1.99424	1.35166	1.91619	0.226597	-2.1418	0.0217139	0.999907	down	yes
MSTRG.50184		MSTRG.50184.1	0.017216	0	0.168354	0.377135	0.165074	0.700542	0.0930929	-3.42518	0.04415	0.999907	down	yes
MSTRG.50251	Gh_D10G1176	Gh_D10G1176	7.02187	6.00871	6.91112	6.95515	5.21087	6.8587	0.183962	-2.44252	0.0182697	0.999907	down	yes
MSTRG.50271		MSTRG.50271.1	0.444061	0.545499	0.441401	0.240393	0.32919	0.069001	3.96181	1.98616	0.0463487	0.999907	up	yes
MSTRG.50321	Gh_D10G1247	MSTRG.50321.1	0	0.108827	0	0	0.074765	0	2.22753	1.15544	0.0212893	0.999907	up	yes
MSTRG.50353	Gh_D10G1282	MSTRG.50353.1;Gh_D10G1282	11.8801	9.92139	11.8889	11.1319	9.83444	11.6686	0.250968	-1.99443	0.00799093	0.999907	down	yes
MSTRG.50382	Gh_D10G1307	Gh_D10G1307;MSTRG.50382.1	0	0.848255	0	0	0.79636	0.0114358	238.362	7.89701	0.00975792	0.999907	up	yes
MSTRG.50388	Gh_D10G1311	Gh_D10G1311	0.202808	0.310078	0.252166	0.039816	0.111607	0.026087	2.20731	1.14229	0.0270212	0.999907	up	yes
MSTRG.504	Gh_A01G0492	MSTRG.504.1;MSTRG.504.2;Gh_A01G0492	0.808331	1.12457	0.718873	1.03074	1.13325	0.893037	3.44502	1.78451	0.0498925	0.999907	up	yes
MSTRG.50510	Gh_D10G1425	MSTRG.50510.1;Gh_D10G1425	8.63879	9.84084	7.30855	6.3308	7.49769	6.55634	5.82599	2.5425	0.0443758	0.999907	up	yes
MSTRG.50526	Gh_D10G1445	MSTRG.50526.1;MSTRG.50526.2;MSTRG.50526.3	0.675199	1.20448	0.810529	0.196775	0.375631	0.181269	7.88548	2.9792	0.0364685	0.999907	up	yes
MSTRG.5058		MSTRG.5058.1	0.598437	0.544868	1.32191	0.917495	0.194553	1.13462	0.0184185	-5.7627	0.0360949	0.999907	down	yes
MSTRG.50620	Gh_D10G1530	Gh_D10G1530	13.7565	14.4531	12.8354	14.745	15.5382	13.9364	2.11392	1.07992	0.0284619	0.999907	up	yes
MSTRG.50667		MSTRG.50667.1	0.076702	0.149623	0	0.189789	0.349118	0.020845	4.90026	2.29286	0.0298248	0.999907	up	yes
MSTRG.50669	Gh_D10G1596	MSTRG.50669.1;MSTRG.50669.2;MSTRG.50669.3;MSTRG.50669.5;MSTRG.50669.6;MSTRG.50669.7;MSTRG.50669.8	1.65996	1.37763	1.55363	2.9336	2.90245	3.13152	0.363549	-1.45978	0.0420887	0.999907	down	yes
MSTRG.50676	Gh_D10G1601	Gh_D10G1601	0.187415	0.299105	0.130325	0.033986	0.307145	0.035875	5.93994	2.57045	0.00819402	0.999907	up	yes
MSTRG.50677	Gh_D10G1602	MSTRG.50677.1;MSTRG.50677.2;MSTRG.50677.3;MSTRG.50677.4;Gh_D10G1602	2.13897	1.86069	2.41275	2.52983	1.72063	2.25845	0.186883	-2.41979	0.0407774	0.999907	down	yes
MSTRG.50701	Gh_D10G1628	MSTRG.50701.1;MSTRG.50701.2;Gh_D10G1628	8.41613	7.90209	9.00869	8.71015	8.0694	8.62372	0.483227	-1.04923	0.0410423	0.999907	down	yes
MSTRG.50709	Gh_D10G1638	MSTRG.50709.1;Gh_D10G1638;MSTRG.50709.3;MSTRG.50709.5;MSTRG.50709.4;MSTRG.50709.7;MSTRG.50709.6;MSTRG.50709.8	2.07211	2.69698	1.65494	1.02927	1.40232	1.0572	10.5998	3.40597	0.0260518	0.999907	up	yes
MSTRG.5071	Gh_A03G1181	Gh_A03G1181	0.36105	0.544928	0.349729	0.484811	0.777004	0.311254	6.34978	2.66671	0.010218	0.999907	up	yes
MSTRG.50750	Gh_D10G1688	Gh_D10G1688	0.762711	0.708274	0.961617	0.858046	0.41808	1.03537	0.119125	-3.06945	0.0293431	0.999907	down	yes
MSTRG.50752	Gh_D10G1690	MSTRG.50752.1;Gh_D10G1690	1.61802	2.90148	1.67117	1.31356	1.71299	1.23482	15.2994	3.93541	0.0468413	0.999907	up	yes
MSTRG.50763	Gh_D10G1699	MSTRG.50763.1;MSTRG.50763.2;MSTRG.50763.3;MSTRG.50763.4;Gh_D10G1699	8.0246	8.62715	8.2159	6.24449	6.85565	6.47266	2.04847	1.03455	0.0375743	0.999907	up	yes
MSTRG.50799	Gh_D10G1737	Gh_D10G1737	15.0245	27.2251	15.3836	1.37603	1.55375	0.797945	326.442	8.35068	0.0246458	0.999907	up	yes
MSTRG.50807	Gh_D10G1745	MSTRG.50807.1;Gh_D10G1745	0.250441	0.154767	0.182707	0.562992	0.391041	0.691197	0.271612	-1.88038	0.0438469	0.999907	down	yes
MSTRG.50859		MSTRG.50859.1;MSTRG.50859.2	1.018	1.39132	0.603965	0.178446	0.433739	0.0156688	30.1288	4.91307	0.0117023	0.999907	up	yes
MSTRG.50888	Gh_D10G1833	MSTRG.50888.1	0.69135	0.387162	0.876241	1.72236	1.30077	1.6668	0.096181	-3.3781	0.0190757	0.999907	down	yes
MSTRG.51051	Gh_D10G2015	MSTRG.51051.1;Gh_D10G2015	1.52199	2.38069	1.35146	1.06047	1.62788	1.14271	15.0365	3.9104	0.0221437	0.999907	up	yes
MSTRG.51053	Gh_D10G2017;Gh_D10G2020	MSTRG.51053.1;MSTRG.51053.2;Gh_D10G2017;MSTRG.51053.4;Gh_D10G2020	2.31368	2.56953	2.02682	1.4524	2.1884	1.46129	8.24842	3.04412	0.010397	0.999907	up	yes
MSTRG.51056	Gh_D10G2022	Gh_D10G2022	0	0.087696	0	0.061508	0.164936	0.055738	2.17906	1.12371	0.00527857	0.999907	up	yes
MSTRG.51096	Gh_D10G2061	Gh_D10G2061;MSTRG.51096.2	0.541764	0.825085	0.47304	0.597141	0.690969	0.518613	3.65805	1.87107	0.0459168	0.999907	up	yes
MSTRG.51099	Gh_D10G2065	MSTRG.51099.1	0.159582	0.217944	0	0	0.460762	0.061814	10.2976	3.36423	0.0468735	0.999907	up	yes
MSTRG.51135	Gh_D10G2108	MSTRG.51135.1;MSTRG.51135.2;Gh_D10G2108	1.2975	1.17244	1.29772	2.44858	2.5155	2.63577	0.463589	-1.10908	0.0376275	0.999907	down	yes
MSTRG.5115	Gh_A03G1220	MSTRG.5115.1	1.59788	1.01981	1.49412	1.65672	0.804741	1.953	0.033931	-4.88125	0.00939682	0.999907	down	yes
MSTRG.51171	Gh_D10G2139	Gh_D10G2139	0.966018	0	1.11621	0.541191	0	1.81349	0.000623485	-10.6474	0.0133874	0.999907	down	yes
MSTRG.51180	Gh_D10G2151	MSTRG.51180.1;Gh_D10G2151	1.87082	2.0324	1.89118	1.47203	1.8893	1.37622	3.59616	1.84646	0.0227367	0.999907	up	yes
MSTRG.51207	Gh_D10G2191	MSTRG.51207.1	0	0.19642	0	0.215422	0.810643	0	26.7129	4.73947	0.0240706	0.999907	up	yes
MSTRG.51252	Gh_D10G2253	MSTRG.51252.1;Gh_D10G2253	11.772	10.5752	12.4404	10.8872	10.1742	11.5206	0.369893	-1.43482	0.0156029	0.999907	down	yes
MSTRG.51260		MSTRG.51260.1;MSTRG.51260.3	0.247903	0.29244	0.0304178	0.148435	0.578192	0.0475641	13.7895	3.7855	0.0262736	0.999907	up	yes
MSTRG.51285	Gh_D10G2310	MSTRG.51285.1;MSTRG.51285.2;MSTRG.51285.3;Gh_D10G2310	9.11431	9.03394	9.98375	25.9023	23.6064	24.3403	0.242242	-2.04548	0.0266861	0.999907	down	yes
MSTRG.51289	Gh_D10G2315	MSTRG.51289.1;MSTRG.51289.2;Gh_D10G2315	1.63826	2.24875	1.89831	1.04131	1.41024	0.685665	12.032	3.5888	0.0344415	0.999907	up	yes
MSTRG.5139	Gh_A03G1243	MSTRG.5139.1;MSTRG.5139.2;MSTRG.5139.3;Gh_A03G1243	4.97771	4.27476	4.948	6.6709	4.70268	6.37069	0.127919	-2.9667	0.0239878	0.999907	down	yes
MSTRG.51397	Gh_D10G2390	Gh_D10G2390	1.05192	0.942986	1.23947	1.20116	0.878854	1.2038	0.272085	-1.87787	0.0124166	0.999907	down	yes
MSTRG.51436	Gh_D11G0010	MSTRG.51436.1;MSTRG.51436.2;MSTRG.51436.3;Gh_D11G0010	1.43719	1.27025	1.42467	1.47078	0.997202	1.61992	0.20819	-2.26403	0.0310032	0.999907	down	yes
MSTRG.51455	Gh_D11G0029	MSTRG.51455.1;Gh_D11G0029	0.643277	0.499343	0.930494	0.617045	0.387888	0.813611	0.136686	-2.87106	0.017707	0.999907	down	yes
MSTRG.51518	Gh_D11G0104	Gh_D11G0104	0.195679	0.287969	0	0	0.407736	0	29.5081	4.88304	0.019982	0.999907	up	yes
MSTRG.51618	Gh_D11G0214	MSTRG.51618.1	1.16221	1.06908	0.828894	0.083385	0.255982	0	7.07557	2.82285	0.0436246	0.999907	up	yes
MSTRG.51680	Gh_D11G0290	MSTRG.51680.1	0.48279	0.324594	0.502335	0.251865	0.036621	0.313386	0.232567	-2.10428	0.00380741	0.999907	down	yes
MSTRG.51684	Gh_D11G0294	Gh_D11G0294	7.21178	10.1241	7.50687	15.0009	18.2785	13.8014	5.93742	2.56984	0.0318796	0.999907	up	yes
MSTRG.51713	Gh_D11G0333	MSTRG.51713.1;Gh_D11G0333	0.161702	0.106939	0.372308	0.312382	0	0.336292	0.117343	-3.09119	0.0229438	0.999907	down	yes
MSTRG.51787	Gh_D11G0426	Gh_D11G0426	0	0.266816	0	0.059874	0.15734	0	5.12534	2.35765	0.0393863	0.999907	up	yes
MSTRG.51795	Gh_D11G0437	MSTRG.51795.3;MSTRG.51795.4;MSTRG.51795.5;Gh_D11G0437	9.29139	8.74502	9.14651	14.1583	13.9868	15.3211	0.391492	-1.35294	0.0239451	0.999907	down	yes
MSTRG.51802	Gh_D11G0444	MSTRG.51802.1;MSTRG.51802.2;MSTRG.51802.3;Gh_D11G0444	6.52788	3.67844	6.12968	7.84226	4.16052	7.2377	0.0119198	-6.39049	0.0172652	0.999907	down	yes
MSTRG.51842	Gh_D11G0497	Gh_D11G0497	0.287353	0.385491	0.210537	0.574968	0.684725	0.464457	2.43837	1.28592	0.0192001	0.999907	up	yes
MSTRG.51845	Gh_D11G0500	Gh_D11G0500	0.438716	0.385461	0.568368	0.812342	0.620795	1.0991	0.175941	-2.50684	0.0281195	0.999907	down	yes
MSTRG.51879	Gh_D11G0541	MSTRG.51879.1	1.22837	1.78778	1.29998	1.40739	1.57341	1.06779	5.74424	2.52212	0.0427192	0.999907	up	yes
MSTRG.51943	Gh_D11G0623	MSTRG.51943.1;Gh_D11G0623	1.14177	0.680464	1.57818	2.68587	1.46209	2.20819	0.0308685	-5.01772	0.0309907	0.999907	down	yes
MSTRG.51956	Gh_D11G0638	MSTRG.51956.1	0	0.351033	0	0.178777	0.376673	0	12.8749	3.68649	0.0148905	0.999907	up	yes
MSTRG.51965	Gh_D11G0648	MSTRG.51965.1	6.71364	7.41437	5.97898	6.87978	8.96912	6.76812	6.09145	2.60679	0.00782264	0.999907	up	yes
MSTRG.52	Gh_A01G0069	Gh_A01G0069	0.071357	0.154873	0.037371	0.013589	0.080851	0.018314	2.13574	1.09473	0.0195617	0.999907	up	yes
MSTRG.5203	Gh_A03G1287	Gh_A03G1287	0.260506	0.102799	0.246491	0.072834	0.016056	0.128654	0.423295	-1.24026	0.0393283	0.999907	down	yes
MSTRG.52042	Gh_D11G0730	MSTRG.52042.1;Gh_D11G0730	5.09534	5.34897	4.61453	4.7039	5.07703	4.57574	2.35197	1.23387	0.0312817	0.999907	up	yes
MSTRG.52048	Gh_D11G0738	Gh_D11G0738;MSTRG.52048.2	1.65604	1.53072	1.95974	9.83246	10.7636	11.7865	0.115918	-3.10882	0.0491939	0.999907	down	yes
MSTRG.52109		MSTRG.52109.1;MSTRG.52109.2	2.2371	2.22938	1.95405	1.52993	1.77808	1.33227	3.46832	1.79424	0.0361765	0.999907	up	yes
MSTRG.52116		MSTRG.52116.1	0	0.229213	0	0.165	0.638084	0	20.0862	4.32813	0.00930995	0.999907	up	yes
MSTRG.52151	Gh_D11G0857	Gh_D11G0857	0.242928	0.243634	0.146089	0	0.078269	0	2.20591	1.14137	0.0448662	0.999907	up	yes
MSTRG.52242	Gh_D11G0957	MSTRG.52242.1	0.330275	0.05988	0.186336	0.707439	0.238401	0.686888	0.0860415	-3.53882	0.0388118	0.999907	down	yes
MSTRG.52300	Gh_D11G1021	MSTRG.52300.1	0	0.725313	0.057209	0	0.389435	0	46.352	5.53456	0.0340689	0.999907	up	yes
MSTRG.52305	Gh_D11G1032	MSTRG.52305.1	2.64818	2.30499	3.03462	5.5562	4.24161	4.86209	0.147586	-2.76037	0.0453824	0.999907	down	yes
MSTRG.52341	Gh_D11G1073	MSTRG.52341.1;Gh_D11G1073	0.540272	0.63638	0.492227	0.354912	0.498575	0.251847	3.57533	1.83807	0.00622344	0.999907	up	yes
MSTRG.52343	Gh_D11G1075	MSTRG.52343.1;MSTRG.52343.3;Gh_D11G1075	1.36268	1.20439	1.32776	2.28396	1.76025	2.41224	0.205095	-2.28563	0.0159144	0.999907	down	yes
MSTRG.52345	Gh_D11G1068	Gh_D11G1068;MSTRG.52345.10;MSTRG.52345.9;MSTRG.52345.5;MSTRG.52345.2;MSTRG.52345.6;MSTRG.52345.3;MSTRG.52345.4;MSTRG.52345.11;MSTRG.52345.12;MSTRG.52345.13;MSTRG.52345.14;MSTRG.52345.16;MSTRG.52345.15;MSTRG.52345.17;MSTRG.52345.19;MSTRG.52345.18;MSTRG.52345.21;MSTRG.52345.22;MSTRG.52345.24	3.80251	3.69721	3.27242	29.1373	28.3714	31.1604	0.133292	-2.90734	0.0307675	0.999907	down	yes
MSTRG.52353		MSTRG.52353.1	0.542461	0.690735	0.393344	0.094264	0.33608	0.163611	5.6168	2.48975	0.0268208	0.999907	up	yes
MSTRG.52373	Gh_D11G1107	Gh_D11G1107	0.988519	0.559886	0.949316	1.36535	0.939284	1.27037	0.137671	-2.86071	0.0281342	0.999907	down	yes
MSTRG.5238	Gh_A03G1321	Gh_A03G1321;MSTRG.5238.2	3.64258	3.66584	3.36537	1.86908	2.297	1.66318	5.08285	2.34564	0.0203104	0.999907	up	yes
MSTRG.52430	Gh_D11G1172	MSTRG.52430.1	1.69029	1.08354	1.57999	1.50972	1.26222	1.70835	0.17431	-2.52027	0.0365651	0.999907	down	yes
MSTRG.52454	Gh_D11G1196	MSTRG.52454.1;Gh_D11G1196	2.19891	2.05429	2.34223	2.18865	1.77597	2.43712	0.278818	-1.84261	0.0146868	0.999907	down	yes
MSTRG.52557		MSTRG.52557.2;MSTRG.52557.1	7.27664	6.07667	6.88037	4.61639	3.43232	4.83401	0.231	-2.11403	0.0350997	0.999907	down	yes
MSTRG.52612	Gh_D11G1367	Gh_D11G1367	0.307221	0	0.239925	0.3575	0	0.577864	0.0430018	-4.53946	0.00885453	0.999907	down	yes
MSTRG.52625	Gh_D11G1381	MSTRG.52625.1;Gh_D11G1381	3.86527	3.70002	4.07824	7.20265	6.50511	7.06787	0.317731	-1.65412	0.00511129	0.999907	down	yes
MSTRG.52657	Gh_D11G1420	Gh_D11G1420	0	0.057396	0	0	0.188808	0	2.93977	1.55571	0.0344561	0.999907	up	yes
MSTRG.52697	Gh_D11G1465	MSTRG.52697.1	0.587987	0.509995	0.64175	0.498624	0.355065	0.667626	0.314478	-1.66897	0.028935	0.999907	down	yes
MSTRG.527	Gh_A01G0512	MSTRG.527.1;MSTRG.527.2;MSTRG.527.3;MSTRG.527.4;Gh_A01G0512	2.12609	2.33472	2.08432	1.92797	2.02922	1.80332	2.05371	1.03823	0.00891237	0.999907	up	yes
MSTRG.5271	Gh_A03G1351	MSTRG.5271.1;MSTRG.5271.4	0.114018	0.0539281	0.0930576	0.216733	0.101314	0.197716	0.496222	-1.01094	0.0347953	0.999907	down	yes
MSTRG.52724	Gh_D11G1487	MSTRG.52724.1;Gh_D11G1487	3.8199	2.83788	3.68643	3.64001	3.2157	4.19619	0.165234	-2.59742	0.024695	0.999907	down	yes
MSTRG.52752	Gh_D11G1513	MSTRG.52752.2;MSTRG.52752.1;MSTRG.52752.4;MSTRG.52752.5;MSTRG.52752.3;MSTRG.52752.6;MSTRG.52752.7;MSTRG.52752.8;MSTRG.52752.9;MSTRG.52752.10;MSTRG.52752.11;MSTRG.52752.12;MSTRG.52752.13;MSTRG.52752.14	7.32967	8.04562	6.0802	7.36006	10.262	7.17127	9.98818	3.32022	0.0149949	0.999907	up	yes
MSTRG.52759		MSTRG.52759.2;MSTRG.52759.1;MSTRG.52759.3	1.05885	1.14592	1.00901	0.917858	1.08771	0.923338	2.04054	1.02895	0.00440964	0.999907	up	yes
MSTRG.52794	Gh_D11G1569	Gh_D11G1569;MSTRG.52794.2	0.429843	0.251286	0.372634	0.331406	0.191124	0.352283	0.365109	-1.4536	0.0268533	0.999907	down	yes
MSTRG.52797	Gh_D11G1575	Gh_D11G1575	1.3106	11.9273	0	2.34954	16.0089	0	3.41433e+09	31.669	0.00268732	0.999907	up	yes
MSTRG.52863	Gh_D11G1636	MSTRG.52863.1;MSTRG.52863.2	0	1.20547	0.225285	0.611626	1.50041	0.00637357	635.472	9.31168	0.0285804	0.999907	up	yes
MSTRG.52877	Gh_D11G1653	Gh_D11G1653	1.46329	1.21002	1.42015	1.87094	1.65555	2.42822	0.189705	-2.39817	0.0449277	0.999907	down	yes
MSTRG.52879	Gh_D11G1654;Gh_D11G1655	MSTRG.52879.1;MSTRG.52879.2;MSTRG.52879.3;Gh_D11G1654;Gh_D11G1655	7.29953	8.74195	7.08589	7.07465	8.2227	7.35559	3.68006	1.87973	0.0361214	0.999907	up	yes
MSTRG.5290	Gh_A03G1373	MSTRG.5290.1;MSTRG.5290.2;Gh_A03G1373	3.23739	3.35878	2.36064	2.19739	2.78745	1.95617	8.38869	3.06845	0.0436754	0.999907	up	yes
MSTRG.53021		MSTRG.53021.1	0.090439	0.276451	0	0.207016	0.913938	0.08138	32.087	5.00392	0.0119092	0.999907	up	yes
MSTRG.5306	Gh_A03G1383	MSTRG.5306.1;MSTRG.5306.2;Gh_A03G1383	0.859517	0.989835	0.887506	0.866123	1.04942	0.787983	2.40194	1.2642	0.0132519	0.999907	up	yes
MSTRG.53177	Gh_D11G1966	MSTRG.53177.1;Gh_D11G1966	7.67002	7.59596	8.27404	10.5526	9.51	10.5604	0.384479	-1.37902	0.0191801	0.999907	down	yes
MSTRG.53179	Gh_D11G1968	Gh_D11G1968	0.396761	0.389694	0.549433	1.15113	0.948443	1.09496	0.335446	-1.57585	0.0468887	0.999907	down	yes
MSTRG.53187	Gh_D11G1972	MSTRG.53187.2;MSTRG.53187.1;MSTRG.53187.3;MSTRG.53187.4;Gh_D11G1972	5.69526	5.75591	5.60964	3.47496	3.81958	3.24637	2.83087	1.50125	0.0191602	0.999907	up	yes
MSTRG.53249	Gh_D11G2030	MSTRG.53249.1	0.354493	0.76085	0.101172	0.328381	0.517763	0.080681	23.6091	4.56127	0.0296649	0.999907	up	yes
MSTRG.53267	Gh_D11G2048	MSTRG.53267.1;Gh_D11G2048	0.916648	1.00063	0.7544	1.16523	1.34525	0.913581	3.21297	1.68391	0.047206	0.999907	up	yes
MSTRG.53285		MSTRG.53285.1	0.08439	0.404237	0	0.071048	0.29211	0.106843	8.40494	3.07124	0.0403608	0.999907	up	yes
MSTRG.53327	Gh_D11G2101	Gh_D11G2101	0.401616	0.121103	0.400116	0.377766	0.113884	0.844413	0.0432927	-4.52973	0.0247148	0.999907	down	yes
MSTRG.53331	Gh_D11G2105	MSTRG.53331.2;MSTRG.53331.1;MSTRG.53331.3;Gh_D11G2105	3.82551	2.80416	3.96169	4.67616	4.0953	5.24795	0.113277	-3.14208	0.0140526	0.999907	down	yes
MSTRG.53353	Gh_D11G2134	Gh_D11G2134;MSTRG.53353.1	0.976025	0.583097	1.06347	0.573282	0.0712323	0.882347	0.0327618	-4.93184	0.00602556	0.999907	down	yes
MSTRG.53392	Gh_D11G2180	MSTRG.53392.1;Gh_D11G2180	5.57847	5.20044	5.67926	8.45539	7.93433	8.112	0.454642	-1.1372	0.0321605	0.999907	down	yes
MSTRG.53419	Gh_D11G2212	MSTRG.53419.1;MSTRG.53419.2;Gh_D11G2212	1.03994	0.635298	0.932887	1.04142	0.805411	1.05878	0.232584	-2.10418	0.0455284	0.999907	down	yes
MSTRG.53430	Gh_D11G2221	MSTRG.53430.2;MSTRG.53430.3;MSTRG.53430.5;MSTRG.53430.4;MSTRG.53430.6;MSTRG.53430.7;MSTRG.53430.8;MSTRG.53430.11;MSTRG.53430.12;MSTRG.53430.14;MSTRG.53430.13;MSTRG.53430.15;Gh_D11G2221	3.35998	2.24398	4.19622	2.55272	1.92585	3.79054	0.025675	-5.28349	0.0177854	0.999907	down	yes
MSTRG.53437		MSTRG.53437.2;MSTRG.53437.1	2.49792	2.38328	2.68574	2.95898	2.87284	3.3386	0.417777	-1.25919	0.047148	0.999907	down	yes
MSTRG.53446	Gh_D11G2237	MSTRG.53446.1;Gh_D11G2237	4.14832	4.7225	3.9985	3.53971	4.39246	3.28951	5.58236	2.48087	0.0008056	0.999907	up	yes
MSTRG.53453	Gh_D11G2243	Gh_D11G2243	0	0.712489	0	0.226785	0.895698	0	158.108	7.30477	0.00334115	0.999907	up	yes
MSTRG.53657	Gh_D11G2464	MSTRG.53657.1;MSTRG.53657.2	1.49978	1.65698	1.36634	0.972675	1.05332	0.909253	2.63193	1.39612	0.0141049	0.999907	up	yes
MSTRG.5374	Gh_A03G1454	Gh_A03G1454	18.9638	23.9215	19.8495	15.1069	16.265	13.02	7.2228	2.85256	0.0295883	0.999907	up	yes
MSTRG.53746		MSTRG.53746.1	3.25201	3.06771	3.33708	4.00734	3.61039	4.21749	0.379239	-1.39882	0.00232047	0.999907	down	yes
MSTRG.53760	Gh_D11G2573	MSTRG.53760.1;Gh_D11G2573	1.96576	1.74328	1.97977	1.95861	1.78131	2.22275	0.372193	-1.42588	0.0165141	0.999907	down	yes
MSTRG.53785	Gh_D11G2603	MSTRG.53785.1;Gh_D11G2603;MSTRG.53785.4	47.4278	49.5291	49.3617	19.5894	18.96	19.7113	2.1562	1.10849	0.0297725	0.999907	up	yes
MSTRG.5385	Gh_A03G1466	MSTRG.5385.1;Gh_A03G1466	0.35568	0.335559	0.521271	0.622646	0.319173	0.786774	0.14658	-2.77024	0.0284387	0.999907	down	yes
MSTRG.53901		MSTRG.53901.1;MSTRG.53901.2	1.09501	1.08442	0.993378	0.690304	0.845834	0.674702	2.18326	1.12649	0.0310698	0.999907	up	yes
MSTRG.53932	Gh_D11G2740	MSTRG.53932.1;MSTRG.53932.2;Gh_D11G2740	1.74184	2.261	1.57472	1.29676	1.85154	1.32046	8.17864	3.03186	0.0045731	0.999907	up	yes
MSTRG.53940		MSTRG.53940.1	1.0025	1.15418	0.99323	0.53682	0.54057	0.485663	2.10198	1.07175	0.0332599	0.999907	up	yes
MSTRG.54006	Gh_D11G2818	MSTRG.54006.1;Gh_D11G2818	39.8294	40.5105	39.3698	29.5376	34.5048	30.3199	2.76801	1.46885	0.0491418	0.999907	up	yes
MSTRG.54029	Gh_D11G2842	Gh_D11G2842	5.46692	4.77777	5.69237	5.93284	5.02996	5.78654	0.289388	-1.78892	0.0108738	0.999907	down	yes
MSTRG.54113	Gh_D11G2938	MSTRG.54113.1;Gh_D11G2938	2.25171	2.14438	2.72592	2.35053	1.89567	2.82967	0.172267	-2.53728	0.0326703	0.999907	down	yes
MSTRG.5421	Gh_A03G1502	MSTRG.5421.1;MSTRG.5421.2;Gh_A03G1502	0.0390375	2.06063	0	0.0111167	1.19527	0.0187323	5290.16	12.3691	0.0198208	0.999907	up	yes
MSTRG.54210	Gh_D11G3059	Gh_D11G3059	0	0	0	0.795256	0.678129	0.717646	0.479383	-1.06075	0.0372174	0.999907	down	yes
MSTRG.54221		MSTRG.54221.2;MSTRG.54221.1;MSTRG.54221.3	3.36084	3.07341	3.57109	3.42437	3.03917	3.63183	0.348224	-1.52191	0.00113229	0.999907	down	yes
MSTRG.54248	Gh_D11G3075	MSTRG.54248.1;MSTRG.54248.2;MSTRG.54248.3;Gh_D11G3075	12.3749	10.7761	12.4267	9.86069	9.24507	10.1791	0.469494	-1.09082	0.0468511	0.999907	down	yes
MSTRG.54251	Gh_D11G3078	MSTRG.54251.1	1.31155	1.57156	1.39656	0.636943	0.713931	0.65842	2.43565	1.28431	0.0441088	0.999907	up	yes
MSTRG.54277	Gh_D11G3100	Gh_D11G3100	6.25965	9.67785	0	0	5.52761	0	5.37969e+07	25.681	0.0494585	0.999907	up	yes
MSTRG.54284		MSTRG.54284.1;MSTRG.54284.2;MSTRG.54284.4;MSTRG.54284.3;MSTRG.54284.5;MSTRG.54284.6;MSTRG.54284.7;MSTRG.54284.8;MSTRG.54284.9	1.4255	1.96052	1.49291	0.417021	0.466344	0.167351	9.72239	3.28131	0.0322022	0.999907	up	yes
MSTRG.54353	Gh_D11G3185	MSTRG.54353.1	0.384822	0.663707	0.349428	0.212249	0.267818	0.096298	5.04787	2.33567	0.0314284	0.999907	up	yes
MSTRG.54389	Gh_D11G3204	MSTRG.54389.1;MSTRG.54389.2	0.00111911	0.824708	0.00319305	0.0161257	0.884587	0	285.634	8.15802	0.00626993	0.999907	up	yes
MSTRG.54395	Gh_D11G3208	Gh_D11G3208	0	0.062684	0	0	0.232666	0	3.57796	1.83914	0.0407641	0.999907	up	yes
MSTRG.544	Gh_A01G0530	MSTRG.544.2;MSTRG.544.1;MSTRG.544.3;MSTRG.544.4;Gh_A01G0530	4.0927	5.02218	3.98536	3.2363	4.98359	3.28322	13.3965	3.74379	0.00941879	0.999907	up	yes
MSTRG.54496	Gh_D11G3310	MSTRG.54496.1;Gh_D11G3310;MSTRG.54496.3	1.79401	3.38692	1.98642	1.30954	1.87224	0.7907	57.8636	5.85459	0.0175701	0.999907	up	yes
MSTRG.54516		MSTRG.54516.1	8.51916	7.5234	9.2407	8.38843	6.97945	7.8885	0.293617	-1.76799	0.0458991	0.999907	down	yes
MSTRG.54551	Gh_D12G0023	MSTRG.54551.1;MSTRG.54551.2;MSTRG.54551.3	1.56688	1.55729	1.34576	1.24529	1.66854	1.18262	3.69423	1.88528	0.0432725	0.999907	up	yes
MSTRG.54558	Gh_D12G0033	MSTRG.54558.1;Gh_D12G0033;MSTRG.54558.3	16.4825	22.6441	11.6542	2.09041	4.84845	2.07479	1075.91	10.0713	0.0036773	0.999907	up	yes
MSTRG.54623	Gh_D12G0100	MSTRG.54623.1;Gh_D12G0100	0.246925	0.583735	0.18275	0.434453	0.744226	0.317848	10.205	3.3512	0.00247723	0.999907	up	yes
MSTRG.5464		MSTRG.5464.1	0	0	0.179824	0.556407	0.084836	0.565208	0.0722152	-3.79155	0.0401064	0.999907	down	yes
MSTRG.54664	Gh_D12G0139	Gh_D12G0139;MSTRG.54664.2	11.5106	15.0065	11.699	9.47566	13.1993	10.166	11.4007	3.51105	0.0202458	0.999907	up	yes
MSTRG.54728	Gh_D12G0206	MSTRG.54728.1	0.577326	2.58901	1.26516	0.281465	2.3206	0.298883	1673.54	10.7087	0.037404	0.999907	up	yes
MSTRG.54729		MSTRG.54729.1	9.61829	10.6648	10.9861	0.158286	0.037368	0.168555	5.76168	2.52649	0.045101	0.999907	up	yes
MSTRG.54749	Gh_D12G0233	MSTRG.54749.1;Gh_D12G0233	5.93974	4.82634	5.47421	4.67956	3.69516	4.99022	0.219337	-2.18878	0.0314194	0.999907	down	yes
MSTRG.54768	Gh_D12G0257	MSTRG.54768.1;Gh_D12G0257	1.04701	0.927201	1.18295	0.990365	0.362171	1.36114	0.054732	-4.19147	0.046112	0.999907	down	yes
MSTRG.54805	Gh_D12G0300	Gh_D12G0300	15.3737	17.8435	15.1682	13.5603	14.3656	12.0496	4.30414	2.10573	0.0185297	0.999907	up	yes
MSTRG.54816	Gh_D12G0304	MSTRG.54816.1;Gh_D12G0304	0.377026	1.07941	0.589522	1.94901	3.16558	1.33367	26.3225	4.71822	0.0372756	0.999907	up	yes
MSTRG.54835	Gh_D12G0332	MSTRG.54835.1;MSTRG.54835.2;MSTRG.54835.3;MSTRG.54835.4;MSTRG.54835.5;MSTRG.54835.6;Gh_D12G0332	2.41526	2.7295	2.08862	4.02557	5.01511	4.02287	3.08377	1.62469	0.0230145	0.999907	up	yes
MSTRG.54950	Gh_D12G0465	MSTRG.54950.1;MSTRG.54950.2	1.23926	1.36305	1.17116	1.41181	1.63824	1.25328	2.56707	1.36012	0.00885042	0.999907	up	yes
MSTRG.54983	Gh_D12G0498	MSTRG.54983.1;Gh_D12G0498	4.78582	4.15983	4.74786	5.06615	4.29948	5.48832	0.234451	-2.09264	0.00385373	0.999907	down	yes
MSTRG.55006	Gh_D12G0532	Gh_D12G0532	3.26588	3.67396	2.45048	2.22493	3.24055	2.2256	12.7218	3.66923	0.0212929	0.999907	up	yes
MSTRG.5501	Gh_A03G1579	MSTRG.5501.1;Gh_A03G1579	2.65407	2.17401	2.6256	3.29943	2.39465	4.89166	0.0429901	-4.53985	0.048522	0.999907	down	yes
MSTRG.55016	Gh_D12G0543	MSTRG.55016.1;Gh_D12G0543	0.117141	0.08019	0.129983	0.429613	0.132217	0.526804	0.164015	-2.6081	0.0432286	0.999907	down	yes
MSTRG.55037	Gh_D12G0560	MSTRG.55037.1;MSTRG.55037.2;Gh_D12G0560	44.5583	43.3641	46.6322	44.8222	41.7141	47.0134	0.467684	-1.09639	0.0124699	0.999907	down	yes
MSTRG.55046	Gh_D12G0566	Gh_D12G0566	62.0539	61.6536	58.749	25.9245	27.5154	24.3856	4.35244	2.12182	0.00867811	0.999907	up	yes
MSTRG.55062	Gh_D12G0584	Gh_D12G0584	0	0.333301	0.129696	0	0.442738	0	15.1207	3.91845	0.0357527	0.999907	up	yes
MSTRG.55124	Gh_D12G0649	MSTRG.55124.1;MSTRG.55124.2;MSTRG.55124.4;MSTRG.55124.3	4.1415	4.30265	3.98489	2.24114	2.36164	1.92285	3.5304	1.81983	0.0216778	0.999907	up	yes
MSTRG.55174	Gh_D12G0697	MSTRG.55174.1	0	0.609664	0	0	1.34965	0	495.625	8.9531	0.0101874	0.999907	up	yes
MSTRG.55179	Gh_D12G0701	MSTRG.55179.1;Gh_D12G0701	1.90804	2.47288	1.63753	2.61248	3.82958	2.03384	18.2291	4.18817	0.00376893	0.999907	up	yes
MSTRG.55197	Gh_D12G0722	MSTRG.55197.1;MSTRG.55197.2;Gh_D12G0722	0.606885	0.916046	0.721243	0.458246	0.581013	0.331089	4.2371	2.08308	0.0381297	0.999907	up	yes
MSTRG.55200	Gh_D12G0726	Gh_D12G0726	0.092847	0.035604	0.144801	0.302708	0.192023	0.250434	0.450832	-1.14934	0.0462826	0.999907	down	yes
MSTRG.55217	Gh_D12G0740	Gh_D12G0740	1.3302	2.06649	1.24521	1.35236	1.68595	0.809657	19.4655	4.28285	0.0208495	0.999907	up	yes
MSTRG.55219	Gh_D12G0743	MSTRG.55219.1;MSTRG.55219.2;MSTRG.55219.4;Gh_D12G0743	6.29546	6.97451	5.88416	4.77963	6.28145	4.17689	10.1911	3.34924	0.00783556	0.999907	up	yes
MSTRG.55270	Gh_D12G0790	MSTRG.55270.1;MSTRG.55270.3;MSTRG.55270.4	2.46558	1.80207	2.75556	0.944409	0.571229	1.01515	0.177386	-2.49503	0.00688808	0.999907	down	yes
MSTRG.5529	Gh_A03G1614	MSTRG.5529.1;Gh_A03G1614	0.559886	0.448331	0.732228	0.826708	0.471748	0.750019	0.197164	-2.34253	0.0249041	0.999907	down	yes
MSTRG.55329	Gh_D12G0842	MSTRG.55329.1	0	0.33889	0	0	0.168289	0	7.61843	2.92949	0.0411075	0.999907	up	yes
MSTRG.55369		MSTRG.55369.1	0.417839	0.749185	0.344153	0.440004	0.623483	0.450131	4.9206	2.29883	0.0468354	0.999907	up	yes
MSTRG.55378	Gh_D12G0883	MSTRG.55378.1;MSTRG.55378.2;MSTRG.55378.3	1.62193	1.05286	1.47226	1.10779	0.821162	1.22377	0.197626	-2.33916	0.0329273	0.999907	down	yes
MSTRG.55392		MSTRG.55392.1;MSTRG.55392.2;MSTRG.55392.3;MSTRG.55392.4;MSTRG.55392.5;MSTRG.55392.6	2.94419	2.51106	2.84418	3.47713	3.2782	3.55687	0.422997	-1.24128	0.0369142	0.999907	down	yes
MSTRG.55405	Gh_D12G0915	MSTRG.55405.1;MSTRG.55405.2;MSTRG.55405.3;MSTRG.55405.4;MSTRG.55405.5	11.9513	11.8288	10.375	2.38394	2.34834	1.77646	10.6527	3.41314	0.0411555	0.999907	up	yes
MSTRG.55418	Gh_D12G0925	MSTRG.55418.1	1.07729	1.82312	1.3488	0.902718	1.83781	0.823918	24.853	4.63535	0.024892	0.999907	up	yes
MSTRG.55498	Gh_D12G1028	MSTRG.55498.1	2.26449	2.05212	2.79677	3.18143	2.47737	3.30832	0.144125	-2.79461	0.013872	0.999907	down	yes
MSTRG.5550	Gh_A03G1635	Gh_A03G1635	0	0.185932	0	0	0.184128	0	4.77275	2.25482	0.00791584	0.999907	up	yes
MSTRG.55526	Gh_D12G1073	Gh_D12G1073;MSTRG.55526.2;MSTRG.55526.3	0.727181	0.591127	0.808144	1.37388	0.899979	1.32133	0.168627	-2.5681	0.0100909	0.999907	down	yes
MSTRG.55539	Gh_D12G1086	MSTRG.55539.1;MSTRG.55539.2	0.612094	0.44933	0.616502	0.917633	0.664738	1.18561	0.157693	-2.66481	0.0130486	0.999907	down	yes
MSTRG.55554	Gh_D12G1092	MSTRG.55554.1;Gh_D12G1092	2.11598	1.69341	2.35777	2.38333	2.04067	2.46429	0.218294	-2.19565	0.0165149	0.999907	down	yes
MSTRG.55634	Gh_D12G1182	Gh_D12G1182;MSTRG.55634.2	3.90904	2.88651	4.47463	6.24865	3.62541	4.98856	0.0448998	-4.47715	0.0492191	0.999907	down	yes
MSTRG.55642	Gh_D12G1184	MSTRG.55642.5;MSTRG.55642.1;MSTRG.55642.2;MSTRG.55642.3;MSTRG.55642.4;MSTRG.55642.7;MSTRG.55642.6;MSTRG.55642.9;MSTRG.55642.11;MSTRG.55642.8;MSTRG.55642.10;MSTRG.55642.12;MSTRG.55642.14;Gh_D12G1184	9.02935	9.67642	10.8467	40.7197	36.6761	40.0196	0.13501	-2.88886	0.0354073	0.999907	down	yes
MSTRG.55651		MSTRG.55651.1	0.082027	0.08395	0	0	0.162232	0	2.75459	1.46184	0.0490403	0.999907	up	yes
MSTRG.55677	Gh_D12G1238	MSTRG.55677.1;Gh_D12G1238	0.405301	0.329324	0.654775	0.370467	0.184338	0.429917	0.22101	-2.17782	0.0369424	0.999907	down	yes
MSTRG.55732	Gh_D12G1300	MSTRG.55732.1	0.891836	1.24175	0.718121	0.196692	1.57226	0.296149	124.099	6.95535	0.0362368	0.999907	up	yes
MSTRG.5574	Gh_A03G1657	MSTRG.5574.1;Gh_A03G1657	0.285917	1.12606	0.335587	0.33272	0.75688	0.344507	29.1004	4.86297	0.0444476	0.999907	up	yes
MSTRG.55785	Gh_D12G1348	MSTRG.55785.1;MSTRG.55785.2	1.35976	1.19687	1.34932	1.33571	1.08379	1.4219	0.373164	-1.42212	0.00703003	0.999907	down	yes
MSTRG.55850	Gh_D12G1414	Gh_D12G1414	1.63352	1.80167	1.26249	1.13908	1.33625	0.942548	5.34212	2.41741	0.032014	0.999907	up	yes
MSTRG.55868		MSTRG.55868.1;MSTRG.55868.2;MSTRG.55868.3;MSTRG.55868.4	1.09571	1.44035	1.1711	0.634294	0.738014	0.448065	4.9623	2.31101	0.0242827	0.999907	up	yes
MSTRG.55917	Gh_D12G1482	MSTRG.55917.1;MSTRG.55917.2	0.791303	0.473714	0.889657	0.796541	0.732756	1.04637	0.185175	-2.43304	0.0478477	0.999907	down	yes
MSTRG.55924		MSTRG.55924.1;MSTRG.55924.2	0.420295	0.799159	0.220836	0	0.240437	0	16.6971	4.06152	0.017467	0.999907	up	yes
MSTRG.55941	Gh_D12G1502	MSTRG.55941.1;MSTRG.55941.2;Gh_D12G1502	2.97566	2.14226	2.84346	2.04621	1.56075	2.0345	0.22294	-2.16527	0.0381637	0.999907	down	yes
MSTRG.55949		MSTRG.55949.1	0.33598	0.100008	0.383918	1.06079	0.319525	0.904593	0.0402345	-4.63542	0.0182525	0.999907	down	yes
MSTRG.55958	Gh_D12G1519	MSTRG.55958.1	0.203406	0.105131	0.273462	0.28185	0	0.277302	0.171251	-2.54581	0.0118015	0.999907	down	yes
MSTRG.55962	Gh_D12G1522	MSTRG.55962.1;MSTRG.55962.2;Gh_D12G1522	4.07718	4.32857	3.54719	4.22067	4.95373	3.73829	4.41074	2.14102	0.0192924	0.999907	up	yes
MSTRG.56031	Gh_D12G1587	MSTRG.56031.2;Gh_D12G1587	3.94291	4.08081	3.38805	3.19888	4.21947	2.9506	6.60275	2.72307	0.0204822	0.999907	up	yes
MSTRG.56143	Gh_D12G1706	Gh_D12G1706	5.22209	4.57731	6.05317	3.05607	2.31483	3.75011	0.139214	-2.84463	0.0155117	0.999907	down	yes
MSTRG.56145	Gh_D12G1707	Gh_D12G1707	0.651587	0.882547	0.465162	0.566283	0.746798	0.453674	6.59177	2.72067	0.0163888	0.999907	up	yes
MSTRG.56162	Gh_D12G1725	MSTRG.56162.1;Gh_D12G1725;MSTRG.56162.3	11.8705	11.27	11.9772	14.2135	11.6769	13.8597	0.306086	-1.70799	0.0363395	0.999907	down	yes
MSTRG.56195	Gh_D12G1753	MSTRG.56195.1;MSTRG.56195.2;Gh_D12G1753;MSTRG.56195.4	1.71419	1.43535	1.67801	2.93737	2.91055	3.06866	0.376718	-1.40844	0.0391615	0.999907	down	yes
MSTRG.56210	Gh_D12G1767	Gh_D12G1767	0.720394	0.669952	0.55041	0	0.253761	0	5.8618	2.55134	0.0492414	0.999907	up	yes
MSTRG.56219	Gh_D12G1780	Gh_D12G1780	1.68716	2.11376	1.42298	1.85232	2.45783	1.61094	8.41743	3.07338	0.00133999	0.999907	up	yes
MSTRG.56222	Gh_D12G1784	Gh_D12G1784	10.8773	11.8264	9.21077	0	0	0	24.5305	4.6165	0.0163917	0.999907	up	yes
MSTRG.56226	Gh_D12G1788	Gh_D12G1788	0	0.974031	0	0	0.708744	0	261.617	8.03131	0.0150847	0.999907	up	yes
MSTRG.56358	Gh_D12G1919;Gh_D12G1920	MSTRG.56358.1;MSTRG.56358.3;MSTRG.56358.4;Gh_D12G1919;Gh_D12G1920	11.5409	10.1697	11.7052	13.7975	12.4339	13.273	0.356962	-1.48616	0.0374066	0.999907	down	yes
MSTRG.56396	Gh_D12G1970	MSTRG.56396.1;Gh_D12G1970	7.21738	6.9092	7.88966	9.28357	8.06736	9.01003	0.335027	-1.57765	0.026325	0.999907	down	yes
MSTRG.56436	Gh_D12G2015	MSTRG.56436.1;Gh_D12G2015	6.31456	6.21162	6.59885	8.73613	7.13781	8.4588	0.302512	-1.72494	0.045766	0.999907	down	yes
MSTRG.56437	Gh_D12G2016	MSTRG.56437.1;MSTRG.56437.2;MSTRG.56437.3;Gh_D12G2016	9.03373	8.60196	10.8928	14.1743	12.4933	15.3684	0.148311	-2.75331	0.0254981	0.999907	down	yes
MSTRG.56460	Gh_D12G2049	MSTRG.56460.1;Gh_D12G2049	2.19469	2.96062	2.10488	1.42493	1.88792	1.43899	8.25882	3.04594	0.0103497	0.999907	up	yes
MSTRG.56531	Gh_D12G2121	Gh_D12G2121	0.794434	0.667682	0.952878	1.60302	1.12279	1.48426	0.181159	-2.46467	0.0175587	0.999907	down	yes
MSTRG.56537	Gh_D12G2126	MSTRG.56537.1;Gh_D12G2126	4.83443	5.05375	4.80073	3.98495	4.84588	4.13375	2.67881	1.42159	0.0485879	0.999907	up	yes
MSTRG.56628		MSTRG.56628.1	0	0.516693	0	0	0.622699	0.157727	35.914	5.16648	0.0370444	0.999907	up	yes
MSTRG.56633		MSTRG.56633.1	0.197665	0.087082	0.446076	0.501597	0.190239	0.936442	0.0383286	-4.70544	0.0212206	0.999907	down	yes
MSTRG.56640	Gh_D12G2242	MSTRG.56640.1;MSTRG.56640.2;MSTRG.56640.5;Gh_D12G2242	0.172201	0.452074	0	0.548485	0.949828	0.213949	23.1791	4.53476	0.0104428	0.999907	up	yes
MSTRG.56641	Gh_D12G2243	Gh_D12G2243;MSTRG.56641.2	0.449119	0.190285	0.274167	1.17348	0.48852	1.37259	0.0445965	-4.48693	0.0424115	0.999907	down	yes
MSTRG.56688	Gh_D12G2291	MSTRG.56688.1;Gh_D12G2291	11.4719	10.8639	11.8473	12.2347	10.9916	11.8423	0.491187	-1.02566	0.0291229	0.999907	down	yes
MSTRG.56694	Gh_D12G2295	MSTRG.56694.1;MSTRG.56694.2;MSTRG.56694.3;MSTRG.56694.4;Gh_D12G2295	2.57771	2.18826	3.02437	2.6915	1.92748	2.49175	0.176209	-2.50464	0.0309549	0.999907	down	yes
MSTRG.56696	Gh_D12G2299	MSTRG.56696.1;Gh_D12G2299	4.73427	5.7605	5.06057	3.66208	4.59556	3.61331	5.52227	2.46526	0.0160068	0.999907	up	yes
MSTRG.5678	Gh_A03G1775	Gh_A03G1775	0	0.10855	0	0	0.102079	0	2.51109	1.32832	0.00899112	0.999907	up	yes
MSTRG.56792	Gh_D12G2406	MSTRG.56792.1;Gh_D12G2406	11.6561	12.2774	11.4888	5.90482	6.34849	5.82588	3.30693	1.72549	1.96283e-05	0.599397	up	yes
MSTRG.56814	Gh_D12G2433	MSTRG.56814.1;MSTRG.56814.2	12.8764	10.6216	12.6913	11.6092	10.8087	12.269	0.311556	-1.68244	0.0422538	0.999907	down	yes
MSTRG.5688	Gh_A03G1792	MSTRG.5688.1;MSTRG.5688.2;MSTRG.5688.3;Gh_A03G1792	9.81299	10.5977	9.72658	8.51954	9.68965	8.13125	3.25115	1.70095	0.00255598	0.999907	up	yes
MSTRG.56912	Gh_D12G2548	Gh_D12G2548	12.3775	11.7869	13.2308	29.1884	27.1473	29.0836	0.224415	-2.15576	0.00393709	0.999907	down	yes
MSTRG.56918	Gh_D12G2553	MSTRG.56918.1;MSTRG.56918.2;MSTRG.56918.3	4.84083	1.50891	3.20189	3.4442	1.06386	3.5518	0.00169193	-9.20712	0.0399238	0.999907	down	yes
MSTRG.56954	Gh_D12G2602	MSTRG.56954.1;MSTRG.56954.2;MSTRG.56954.3;Gh_D12G2602	4.56104	5.38364	3.75891	3.58713	4.12196	3.38956	6.70871	2.74603	0.0341709	0.999907	up	yes
MSTRG.57072	Gh_D13G0110	MSTRG.57072.1	0	0.31363	0	0.477573	1.42802	0.107234	76.9147	6.26519	0.0198919	0.999907	up	yes
MSTRG.57073	Gh_D13G0113	MSTRG.57073.1;MSTRG.57073.2	5.40443	4.82238	5.17638	5.92285	5.20652	5.74871	0.4367	-1.19529	0.0483584	0.999907	down	yes
MSTRG.57083	Gh_D13G0123	MSTRG.57083.1;Gh_D13G0123	0.948682	0.708358	1.05601	0.703742	0.372443	0.590453	0.259125	-1.94828	0.0448977	0.999907	down	yes
MSTRG.57094	Gh_D13G0137	MSTRG.57094.1	0.290525	0.621101	0.287776	0.571769	1.07252	0.439011	12.0785	3.59437	0.00186607	0.999907	up	yes
MSTRG.57128	Gh_D13G0186	MSTRG.57128.1;MSTRG.57128.2;Gh_D13G0186	0.261393	1.17584	0.173391	0.213378	0.968791	0.139285	181.135	7.50092	0.00437074	0.999907	up	yes
MSTRG.5716	Gh_A03G1825	MSTRG.5716.1	0.185883	0.171484	0.223038	0.332001	0.158112	0.32746	0.402731	-1.31211	0.0438337	0.999907	down	yes
MSTRG.57164	Gh_D13G0219	MSTRG.57164.1;Gh_D13G0219;MSTRG.57164.3;MSTRG.57164.4	0.403914	0.556743	0.373296	0.505476	0.600116	0.363485	3.0843	1.62494	0.0172769	0.999907	up	yes
MSTRG.57239	Gh_D13G0300	MSTRG.57239.1;MSTRG.57239.2;MSTRG.57239.3;MSTRG.57239.6;Gh_D13G0300	3.60785	3.84373	3.17207	2.42374	2.88927	2.17934	5.35783	2.42165	0.00755509	0.999907	up	yes
MSTRG.57245	Gh_D13G0305	MSTRG.57245.1;Gh_D13G0305	9.45146	8.19685	9.02617	5.83299	5.01456	6.28105	0.40819	-1.29269	0.0457771	0.999907	down	yes
MSTRG.57259		MSTRG.57259.1	0.23738	0.690203	0	0.224259	1.70338	0.20681	330.236	8.36735	0.00747833	0.999907	up	yes
MSTRG.57272	Gh_D13G0333	Gh_D13G0333	0.314707	0.246796	0.402132	0.351069	0.119913	0.370681	0.249959	-2.00024	0.011668	0.999907	down	yes
MSTRG.57341	Gh_D13G0382	MSTRG.57341.1;Gh_D13G0382	2.14859	1.73533	2.22712	2.82094	1.81571	2.51984	0.132608	-2.91476	0.0307717	0.999907	down	yes
MSTRG.57382	Gh_D13G0438	MSTRG.57382.1;MSTRG.57382.2;MSTRG.57382.3;Gh_D13G0438	6.39118	6.21967	7.01325	11.8563	10.7017	11.2122	0.328302	-1.6069	0.0421442	0.999907	down	yes
MSTRG.57386	Gh_D13G0442	MSTRG.57386.1;Gh_D13G0442	2.77532	3.81519	2.83073	2.15455	2.42474	2.05909	5.62883	2.49284	0.0458543	0.999907	up	yes
MSTRG.57396	Gh_D13G0454;Gh_D13G0455	MSTRG.57396.1;Gh_D13G0454;MSTRG.57396.3;MSTRG.57396.4;MSTRG.57396.5	0.7501	0.8801	0.467877	0.527182	1.11882	0.512458	12.4033	3.63265	0.0188581	0.999907	up	yes
MSTRG.57458	Gh_D13G0517	MSTRG.57458.1;Gh_D13G0517	0.798812	0.614971	0.893997	1.04605	0.973706	1.23158	0.286092	-1.80545	0.0247096	0.999907	down	yes
MSTRG.57461	Gh_D13G0518	MSTRG.57461.1;MSTRG.57461.2;MSTRG.57461.3;MSTRG.57461.4;Gh_D13G0518	5.21579	6.17259	5.1995	6.48037	6.95647	5.57161	3.52608	1.81807	0.0357187	0.999907	up	yes
MSTRG.57546	Gh_D13G0618	MSTRG.57546.1;MSTRG.57546.2;MSTRG.57546.3;MSTRG.57546.4;MSTRG.57546.5;MSTRG.57546.6;MSTRG.57546.7;MSTRG.57546.9;MSTRG.57546.8;MSTRG.57546.10;Gh_D13G0618	12.0053	10.3282	11.7229	10.4646	8.83905	10.3959	0.320905	-1.63978	0.0191845	0.999907	down	yes
MSTRG.57646	Gh_D13G0750	MSTRG.57646.1	0.324942	0.087639	0.591823	0.315846	0	0.311658	0.0713504	-3.80894	0.0161103	0.999907	down	yes
MSTRG.57709	Gh_D13G0817	MSTRG.57709.1;MSTRG.57709.2	2.06334	2.74772	2.25418	1.94684	3.40633	2.11365	12.0535	3.59138	0.0434766	0.999907	up	yes
MSTRG.57711	Gh_D13G0818	MSTRG.57711.1;Gh_D13G0818	0.983352	0.89419	1.20891	1.26112	0.823722	1.26678	0.191082	-2.38774	0.0180674	0.999907	down	yes
MSTRG.57725	Gh_D13G0837	MSTRG.57725.1;MSTRG.57725.2;MSTRG.57725.4;Gh_D13G0837	1.62616	1.3672	2.77198	0.876823	0.153524	0.943962	0.0292129	-5.09725	0.0376079	0.999907	down	yes
MSTRG.57798		MSTRG.57798.1;MSTRG.57798.2;MSTRG.57798.3;MSTRG.57798.4	0.6152	1.10294	0.763074	0.897929	1.93884	0.983168	14.9578	3.90283	0.0431751	0.999907	up	yes
MSTRG.57836	Gh_D13G0955	MSTRG.57836.1	7.75618	7.15102	7.65457	9.69894	9.06916	9.87452	0.431023	-1.21416	0.00375553	0.999907	down	yes
MSTRG.57850		MSTRG.57850.1;MSTRG.57850.2;MSTRG.57850.3;MSTRG.57850.4;MSTRG.57850.6	0.157804	0.49291	0.174298	0.410342	0.742109	0.186015	13.2785	3.73102	0.00844907	0.999907	up	yes
MSTRG.58007	Gh_D13G1131	MSTRG.58007.1;MSTRG.58007.2;MSTRG.58007.3;MSTRG.58007.4;Gh_D13G1131	5.60344	6.34512	5.83111	3.66585	5.09568	3.94757	5.95076	2.57307	0.0447255	0.999907	up	yes
MSTRG.58040		MSTRG.58040.1;MSTRG.58040.2;MSTRG.58040.3;MSTRG.58040.4	3.42569	3.26496	3.98642	4.09478	3.41939	3.99225	0.29702	-1.75137	0.0431459	0.999907	down	yes
MSTRG.58043	Gh_D13G1172	MSTRG.58043.1	0.179893	0.099153	0.218021	0.196263	0.063493	0.179431	0.381578	-1.38995	0.00871818	0.999907	down	yes
MSTRG.58109	Gh_D13G1242	MSTRG.58109.1;MSTRG.58109.2;MSTRG.58109.3;MSTRG.58109.4;Gh_D13G1242;MSTRG.58109.6	2.9258	3.35838	2.81023	2.91834	3.16232	2.34162	4.30105	2.10469	0.0358139	0.999907	up	yes
MSTRG.58112	Gh_D13G1245	MSTRG.58112.1;Gh_D13G1245	2.10505	1.30995	2.41647	1.44606	1.17447	2.03803	0.0651946	-3.9391	0.0277408	0.999907	down	yes
MSTRG.58163	Gh_D13G1292	Gh_D13G1292	4.06188	5.52705	2.90448	4.94142	10.9775	4.43362	211.358	7.72355	0.00657849	0.999907	up	yes
MSTRG.58193	Gh_D13G1330	MSTRG.58193.1	1.17942	1.27268	0.873239	1.34133	1.79172	1.17318	5.17297	2.37099	0.0263971	0.999907	up	yes
MSTRG.58321	Gh_D13G1454	MSTRG.58321.1;MSTRG.58321.2;Gh_D13G1454	0.749203	0.370285	0.622183	0.70674	0.301848	0.615679	0.14349	-2.80097	0.0471996	0.999907	down	yes
MSTRG.5838	Gh_A04G0019	MSTRG.5838.1;Gh_A04G0019	20.1078	18.9987	20.1954	27.1036	25.0914	27.2588	0.401087	-1.31801	0.000811837	0.999907	down	yes
MSTRG.58406	Gh_D13G1559	Gh_D13G1559	0.567949	0.383326	0.587936	0.289447	0.176873	0.319763	0.398893	-1.32593	0.0120868	0.999907	down	yes
MSTRG.58428	Gh_D13G1567	MSTRG.58428.1;MSTRG.58428.2;Gh_D13G1567	5.01012	5.34241	4.96761	3.85064	4.18037	3.6145	2.67317	1.41855	0.00284536	0.999907	up	yes
MSTRG.58473	Gh_D13G1619	Gh_D13G1619	0.340577	0.118216	0.488141	0.894241	0.440609	0.908738	0.0633561	-3.98037	0.00213115	0.999907	down	yes
MSTRG.58524	Gh_D13G1679	Gh_D13G1679	0.157338	0.470108	0.145023	0.150827	0.25846	0.03628	6.8833	2.7831	0.0242813	0.999907	up	yes
MSTRG.58528	Gh_D13G1677	MSTRG.58528.1	0.878509	0	0.792368	0.321214	0	1.02767	0.00482746	-7.69452	0.0251349	0.999907	down	yes
MSTRG.58622	Gh_D13G1793	MSTRG.58622.1;MSTRG.58622.2;MSTRG.58622.3;Gh_D13G1793	2.08314	1.79194	2.38642	2.15349	1.62724	2.40366	0.152475	-2.71335	0.0021875	0.999907	down	yes
MSTRG.58646	Gh_D13G1811	Gh_D13G1811	0.166821	0.32286	0.184244	0.272817	0.552509	0.27552	3.95399	1.98331	0.0150947	0.999907	up	yes
MSTRG.58827		MSTRG.58827.1	0.054525	0.205401	0	0.139508	0.362357	0.043218	6.39753	2.67752	0.000455578	0.999907	up	yes
MSTRG.5884	Gh_A04G0059	MSTRG.5884.1	0.17281	0.388409	0.181598	0.374764	1.19263	0.217022	26.9677	4.75316	0.0294537	0.999907	up	yes
MSTRG.58841	Gh_D13G2013	MSTRG.58841.1;MSTRG.58841.3;Gh_D13G2013	5.13792	5.0118	5.8058	6.15575	5.77228	6.52422	0.377673	-1.40479	0.0458344	0.999907	down	yes
MSTRG.58848	Gh_D13G2021	Gh_D13G2021	0.436765	0.389375	0.550064	0.652895	0.39975	0.697507	0.249448	-2.00319	0.0132629	0.999907	down	yes
MSTRG.58857	Gh_D13G2029	MSTRG.58857.1;Gh_D13G2029	0.683273	0.288808	0.523744	1.14273	0.471763	1.02648	0.0641129	-3.96324	0.0359911	0.999907	down	yes
MSTRG.58876	Gh_D13G2053	MSTRG.58876.1;MSTRG.58876.2;Gh_D13G2053	2.8191	2.60699	2.90372	5.29831	4.46602	5.67817	0.178691	-2.48446	0.00426267	0.999907	down	yes
MSTRG.58897	Gh_D13G2075	MSTRG.58897.1;Gh_D13G2075	10.8138	14.3722	11.0462	11.666	14.1332	11.5088	6.98044	2.80332	0.0222743	0.999907	up	yes
MSTRG.589	Gh_A01G0560	MSTRG.589.1;MSTRG.589.2;MSTRG.589.3	1.14293	1.49622	1.14458	0.613944	0.803797	0.540031	5.32754	2.41347	0.00296663	0.999907	up	yes
MSTRG.58910	Gh_D13G2094	MSTRG.58910.1;Gh_D13G2094	4.84273	5.077	4.28834	3.93975	4.88377	3.93468	4.23301	2.08168	0.0172207	0.999907	up	yes
MSTRG.58984	Gh_D13G2164	Gh_D13G2164	2.21737	2.20469	2.4699	2.53909	2.1797	2.88443	0.303888	-1.71839	0.0445466	0.999907	down	yes
MSTRG.59038	Gh_D13G2243	Gh_D13G2243;MSTRG.59038.1;MSTRG.59038.3;MSTRG.59038.4	0.544104	0.821049	0.383392	0.225744	0.894477	0.338091	19.8395	4.31031	0.0215801	0.999907	up	yes
MSTRG.5907	Gh_A04G0073	Gh_A04G0073	71.1503	79.0153	75.9374	0	0	0	96.3659	6.59045	0.000794325	0.999907	up	yes
MSTRG.59099	Gh_D13G2313	MSTRG.59099.1;MSTRG.59099.2;Gh_D13G2313	2.44287	2.82002	2.02738	1.57418	1.97369	1.47875	6.83285	2.77249	0.00933635	0.999907	up	yes
MSTRG.59159	Gh_D13G2377	MSTRG.59159.1;Gh_D13G2377	2.07233	3.10748	2.08127	2.53073	3.07604	1.68672	18.2075	4.18646	0.0265874	0.999907	up	yes
MSTRG.59188	Gh_D13G2411	MSTRG.59188.1;Gh_D13G2411	0.902735	1.1751	0.86219	1.24318	1.48056	1.02669	3.91353	1.96847	0.00770577	0.999907	up	yes
MSTRG.59283		MSTRG.59283.1	0.677031	0.6929	0.528881	0.143052	0.480427	0.186209	5.82031	2.5411	0.0451848	0.999907	up	yes
MSTRG.59291		MSTRG.59291.1	0.505864	0.815251	0.594697	0.199635	0.349743	0.130798	5.48834	2.45637	0.0163431	0.999907	up	yes
MSTRG.59300	Gh_A04G1405	MSTRG.59300.1	2.50793	2.62948	2.64505	7.2215	6.41244	7.43546	0.246011	-2.02321	0.0254972	0.999907	down	yes
MSTRG.59386		MSTRG.59386.1	1.33906	2.28208	0.936495	0.877232	1.42034	0.737084	41.3887	5.37116	0.0138114	0.999907	up	yes
MSTRG.59397		MSTRG.59397.1	0.566568	0.308595	1.39744	0.926253	0.501555	1.47927	0.0137384	-6.18564	0.0393392	0.999907	down	yes
MSTRG.59457		MSTRG.59457.1	0.834935	1.20772	0.928075	0.499521	0.635272	0.250434	7.56528	2.91939	0.0337593	0.999907	up	yes
MSTRG.59465	Gh_A04G1471;Gh_A04G1470	MSTRG.59465.1;Gh_A04G1470;Gh_A04G1471	11.6515	13.7303	10.8871	2.39265	2.64337	2.52011	10.3954	3.37788	0.0193253	0.999907	up	yes
MSTRG.59520		MSTRG.59520.1	0	0.072761	0	0	0.195529	0	3.21821	1.68626	0.0236074	0.999907	up	yes
MSTRG.5953	Gh_A04G0117	Gh_A04G0117	4.57498	4.73687	4.0131	3.97568	4.48784	3.81706	3.04118	1.60463	0.0268974	0.999907	up	yes
MSTRG.59531		MSTRG.59531.1	0	1.07883	0.272404	0.21347	0.825142	0	169.661	7.40651	0.0371695	0.999907	up	yes
MSTRG.59540		MSTRG.59540.1	0	1.18643	0	0	0.779847	0	498.654	8.9619	0.0182846	0.999907	up	yes
MSTRG.59544		MSTRG.59544.1	6.97466	5.15443	6.83867	5.95257	4.12309	6.28666	0.0732968	-3.77011	0.00420269	0.999907	down	yes
MSTRG.59564		MSTRG.59564.1	0.87824	0.46986	1.14325	1.66063	0.274337	1.11251	0.0123186	-6.34302	0.0488448	0.999907	down	yes
MSTRG.59627		MSTRG.59627.1	1.66235	1.15445	2.48376	2.18857	0.95039	2.30511	0.0134344	-6.21792	0.00709135	0.999907	down	yes
MSTRG.5967	Gh_A04G0132	MSTRG.5967.1;MSTRG.5967.2;MSTRG.5967.3;Gh_A04G0132	3.42441	3.39345	3.99185	4.74911	3.92557	5.02279	0.216241	-2.20929	0.0259308	0.999907	down	yes
MSTRG.59725		MSTRG.59725.1	1.28155	0.299131	0.92925	0.928976	0.319944	1.39164	0.0105319	-6.56909	0.0221228	0.999907	down	yes
MSTRG.59727		MSTRG.59727.1	0.531806	0.327648	0.602066	0.780373	0.511488	0.764069	0.192857	-2.37439	0.00559088	0.999907	down	yes
MSTRG.59738		MSTRG.59738.1	5.58093	5.26678	5.77767	4.38682	3.5319	4.61376	0.337519	-1.56696	0.0284036	0.999907	down	yes
MSTRG.59800		MSTRG.59800.1	0	0.064251	0	0	0.117688	0	2.24669	1.1678	0.0100753	0.999907	up	yes
MSTRG.59860	Gh_Sca105728G01	MSTRG.59860.1;Gh_Sca105728G01	2.71811	3.47839	2.17439	2.42266	2.91294	2.37815	7.40346	2.8882	0.0485639	0.999907	up	yes
MSTRG.59888	Gh_Sca010598G01	MSTRG.59888.1;Gh_Sca010598G01	13.5813	15.7795	12.4719	13.4839	14.5283	12.9524	3.70473	1.88937	0.0395651	0.999907	up	yes
MSTRG.59939		MSTRG.59939.1	0.2086	0.072027	0.167725	0.491813	0.212805	0.540179	0.16988	-2.55741	0.014329	0.999907	down	yes
MSTRG.5997		MSTRG.5997.1	3.85021	5.43714	3.35291	1.61086	2.51348	1.8367	25.5757	4.6767	0.0202981	0.999907	up	yes
MSTRG.6006	Gh_A04G0163	MSTRG.6006.1	0.258334	0	0.560469	0.626052	0.163008	0.613729	0.0333113	-4.90785	0.0121162	0.999907	down	yes
MSTRG.60074		MSTRG.60074.1	0.222812	0	0.542408	0.371139	0	0.89998	0.012209	-6.35591	0.0126066	0.999907	down	yes
MSTRG.60102		MSTRG.60102.1	0.61528	0.927658	0.481871	0.16881	1.05269	0.232648	45.7753	5.5165	0.0203334	0.999907	up	yes
MSTRG.60139		MSTRG.60139.1	0.488034	0.39078	0.532611	0.679917	0.489981	0.877541	0.220427	-2.18163	0.0140708	0.999907	down	yes
MSTRG.60152	Gh_Sca108718G01	Gh_Sca108718G01	0	7.05503	0	0	6.7017	0	1.7756e+08	27.4037	0.00817033	0.999907	up	yes
MSTRG.60169		MSTRG.60169.1	1.44481	1.61771	0	0	2.13933	0	8098.54	12.9834	0.0456859	0.999907	up	yes
MSTRG.60188		MSTRG.60188.1	0	0.356847	0	0.356669	0.589868	0.196931	9.92301	3.31078	0.017926	0.999907	up	yes
MSTRG.60201		MSTRG.60201.1	0.430026	0.350235	0.5092	0.828348	0.371679	0.745137	0.159414	-2.64915	0.0369415	0.999907	down	yes
MSTRG.60203		MSTRG.60203.1	0.317225	0.162868	0.5304	0.870876	0.75417	1.41401	0.0740992	-3.7544	0.0395629	0.999907	down	yes
MSTRG.60264		MSTRG.60264.1;MSTRG.60264.2	4.88182	0.948539	4.51996	3.20543	1.45085	3.98132	0.000488854	-10.9983	0.0322716	0.999907	down	yes
MSTRG.60287		MSTRG.60287.1	3.12923	2.45781	4.50308	3.06806	0	4.02662	0.000111715	-13.1279	0.0427702	0.999907	down	yes
MSTRG.60314		MSTRG.60314.1	0	0	0	5.9701	5.70025	5.48933	0.15741	-2.6674	0.00456971	0.999907	down	yes
MSTRG.60327		MSTRG.60327.1	0	0.186368	0	0	0.234068	0	5.83328	2.54431	0.00573076	0.999907	up	yes
MSTRG.60331		MSTRG.60331.1	0.817189	1.55737	0	0	0.637026	0	405.177	8.66241	0.0459043	0.999907	up	yes
MSTRG.60361		MSTRG.60361.1	0	0.134601	0	0	0.155421	0	3.49185	1.80399	0.006049	0.999907	up	yes
MSTRG.60385		MSTRG.60385.1	3.72664	0	5.44843	3.39902	0	3.20439	5.03367e-07	-20.9219	0.00954229	0.999907	down	yes
MSTRG.60474		MSTRG.60474.1	1.63691	2.1583	1.57611	1.28248	2.08953	1.54249	7.59786	2.92559	0.0413999	0.999907	up	yes
MSTRG.60510		MSTRG.60510.1	0.492297	0	0.544455	0.15025	0	0.657143	0.0245951	-5.34549	0.0352116	0.999907	down	yes
MSTRG.60537		MSTRG.60537.1	0	9.72964	0	0	7.44182	0	9.72664e+08	29.8574	0.0102704	0.999907	up	yes
MSTRG.60542		MSTRG.60542.1	1.74144	1.93986	1.44223	1.21268	1.41026	0.899921	6.25268	2.64448	0.0254916	0.999907	up	yes
MSTRG.60567		MSTRG.60567.1	0	0.797664	0	0	0.520501	0	98.8544	6.62723	0.0199541	0.999907	up	yes
MSTRG.60574		MSTRG.60574.1	1.2998	1.07645	1.21041	0.760818	0.5328	0.82397	0.411697	-1.28034	0.0448978	0.999907	down	yes
MSTRG.60612		MSTRG.60612.1	2.07393	1.47412	2.47942	3.77635	2.73941	3.49734	0.0704781	-3.82668	0.0216136	0.999907	down	yes
MSTRG.6064	Gh_A04G0216	MSTRG.6064.1;MSTRG.6064.2	1.31372	2.24803	1.08843	0.530928	1.56843	0.781127	57.8899	5.85524	0.0224098	0.999907	up	yes
MSTRG.60649		MSTRG.60649.1	0	0	0	2.7671	2.19859	2.69553	0.130208	-2.94111	0.0153634	0.999907	down	yes
MSTRG.60667		MSTRG.60667.1	8.91417	6.53567	8.30044	12.1244	5.75083	10.7377	0.0168752	-5.88896	0.0453849	0.999907	down	yes
MSTRG.60668		MSTRG.60668.1	0.965847	0.503836	0.833237	0.225374	0	0.40338	0.129955	-2.94392	0.0260567	0.999907	down	yes
MSTRG.60725		MSTRG.60725.1	0.094595	0.388538	0.149432	0	0.365985	0	12.3284	3.62391	0.0132308	0.999907	up	yes
MSTRG.60747	Gh_A05G3647	Gh_A05G3647	0	0.345674	0	0	0.406605	0	19.0532	4.25196	0.00601779	0.999907	up	yes
MSTRG.6079	Gh_A04G0235	MSTRG.6079.3;MSTRG.6079.1;MSTRG.6079.2;MSTRG.6079.4	9.07368	8.21387	8.9704	15.4624	14.9056	16.5039	0.282231	-1.82505	0.00720644	0.999907	down	yes
MSTRG.608	Gh_A01G0575	MSTRG.608.1;MSTRG.608.2;MSTRG.608.3	39.1789	36.3308	41.5531	42.9025	40.9111	43.0923	0.449598	-1.15329	0.0469279	0.999907	down	yes
MSTRG.6081		MSTRG.6081.1	2.17435	3.14807	2.23186	1.15042	1.49655	0.40269	50.8403	5.6679	0.0433636	0.999907	up	yes
MSTRG.60828		MSTRG.60828.1	0	0.456882	0	0	0.627371	0	54.5028	5.76826	0.0057368	0.999907	up	yes
MSTRG.60856	Gh_Sca114688G01	Gh_Sca114688G01;MSTRG.60856.1	1.19367	1.29647	1.35169	0	0.140633	0	4.22997	2.08065	0.0409827	0.999907	up	yes
MSTRG.60895		MSTRG.60895.1	27.9396	23.6879	29.3953	21.8772	19.4113	22.1184	0.30746	-1.70153	0.0294483	0.999907	down	yes
MSTRG.60908		MSTRG.60908.1	0	0.198133	0	0	0.264531	0	6.851	2.77632	0.00574346	0.999907	up	yes
MSTRG.60943		MSTRG.60943.1	0.361643	0.506414	0.216834	0.0668	0.212496	0.047431	5.28775	2.40265	0.0126822	0.999907	up	yes
MSTRG.60973		MSTRG.60973.1	0.232443	0.352898	0	0.31642	0.503349	0.10458	9.1525	3.19417	0.0407588	0.999907	up	yes
MSTRG.60997		MSTRG.60997.1	0.276738	0.424838	0.111958	0.090847	0.389769	0	12.2415	3.6137	0.00370692	0.999907	up	yes
MSTRG.60998		MSTRG.60998.1	3.22559	2.59729	3.48834	3.87356	2.1659	3.68465	0.0536038	-4.22152	0.0169919	0.999907	down	yes
MSTRG.61008		MSTRG.61008.1	1.50307	1.57014	1.50268	0	0	0	2.81227	1.49173	0.00110777	0.999907	up	yes
MSTRG.61018		MSTRG.61018.1	1.46667	0.920431	2.03979	1.74238	0.739842	1.9417	0.0148309	-6.07525	0.00196748	0.999907	down	yes
MSTRG.61039		MSTRG.61039.1	1.7769	1.01667	2.36021	0.774396	0.406664	0.898286	0.0589115	-4.08531	0.0312454	0.999907	down	yes
MSTRG.61049		MSTRG.61049.1;MSTRG.61049.2	3.4201	2.11972	4.22129	1.54372	1.07948	1.85078	0.0592214	-4.07774	0.0333554	0.999907	down	yes
MSTRG.6109	Gh_A04G0264	MSTRG.6109.1;Gh_A04G0264	0	0.559809	0	0	0.736293	0	100.493	6.65095	0.00571919	0.999907	up	yes
MSTRG.61113		MSTRG.61113.1	0.414209	0.574511	0	0.277479	0.732043	0.211771	23.056	4.52707	0.0420624	0.999907	up	yes
MSTRG.6114		MSTRG.6114.1	0.242692	0	0.287364	1.25524	0.649698	1.31712	0.0386156	-4.69467	0.000829566	0.999907	down	yes
MSTRG.61170		MSTRG.61170.1	0.891611	1.37628	0.950985	0.736072	1.19238	0.43769	17.7964	4.15351	0.0110707	0.999907	up	yes
MSTRG.61241		MSTRG.61241.1	0	0.127531	0	0.193959	0.695588	0.180901	8.03045	3.00548	0.0362733	0.999907	up	yes
MSTRG.61260		MSTRG.61260.1	3.01899	2.48264	3.36562	2.4725	1.71894	3.70202	0.0462478	-4.43447	0.0319465	0.999907	down	yes
MSTRG.61298		MSTRG.61298.1	0	0	1.62391	1.74922	0	2.39832	0.000101233	-13.27	0.0470648	0.999907	down	yes
MSTRG.61306		MSTRG.61306.1	0.255801	0.523594	0.286248	0.45718	0.656239	0.228464	6.89885	2.78636	0.0235024	0.999907	up	yes
MSTRG.61335		MSTRG.61335.1	1.13143	0.961237	1.95859	1.1696	0	1.65593	0.00316031	-8.30572	0.0305068	0.999907	down	yes
MSTRG.61401		MSTRG.61401.1	0	2.965	0	0	1.98229	0	81792.8	16.3197	0.0147838	0.999907	up	yes
MSTRG.61405		MSTRG.61405.1	1.347	1.08356	1.37907	1.74233	1.16328	1.61076	0.189889	-2.39677	0.0209907	0.999907	down	yes
MSTRG.61434		MSTRG.61434.1	1.15389	0.773441	1.572	1.0112	0.276797	1.30423	0.0189185	-5.72406	0.00340876	0.999907	down	yes
MSTRG.61473		MSTRG.61473.1	0.948397	0.605687	0.981516	1.06852	0.623253	0.960472	0.148399	-2.75245	0.0192949	0.999907	down	yes
MSTRG.61498		MSTRG.61498.1	3.60986	4.47949	3.58312	3.36297	3.57971	2.98233	4.15219	2.05387	0.030916	0.999907	up	yes
MSTRG.61502		MSTRG.61502.1	1.79314	0.799934	1.78377	1.22776	0.893813	2.05985	0.0239143	-5.38598	0.0295841	0.999907	down	yes
MSTRG.61509		MSTRG.61509.1	0.189955	0.331891	0.136269	0.204858	0.242663	0.109882	2.92883	1.55032	0.0391817	0.999907	up	yes
MSTRG.61568		MSTRG.61568.1	2.88916	2.47311	3.271	3.97889	3.19056	4.18903	0.138323	-2.85388	0.00143324	0.999907	down	yes
MSTRG.61573		MSTRG.61573.1	0.731544	0.436116	1.16848	1.1655	0.820628	1.58881	0.0422208	-4.5659	0.0177163	0.999907	down	yes
MSTRG.61604		MSTRG.61604.1	1.45222	1.22253	2.09475	2.05386	1.53819	2.33979	0.0826072	-3.59759	0.0259551	0.999907	down	yes
MSTRG.61613		MSTRG.61613.1	2.51836	2.56001	2.61891	6.63616	6.01145	6.83125	0.270725	-1.8851	0.0116745	0.999907	down	yes
MSTRG.61618		MSTRG.61618.1	0.447448	1.44858	0.329771	0.147467	0.917225	0	322.316	8.33233	0.00075049	0.999907	up	yes
MSTRG.61663		MSTRG.61663.1	0.87441	1.8681	0.86799	0.51653	2.25148	0.901265	130.007	7.02245	0.0395937	0.999907	up	yes
MSTRG.61725	Gh_A05G3716	Gh_A05G3716	1.1914	1.26647	1.08872	0.61366	0.701827	0.47678	3.26835	1.70856	0.0159768	0.999907	up	yes
MSTRG.61763		MSTRG.61763.1	0.281774	0.366527	0	0	1.1648	0	132.619	7.05115	0.0434612	0.999907	up	yes
MSTRG.61776	Gh_A05G3733	MSTRG.61776.1;MSTRG.61776.2;Gh_A05G3733	5.81251	6.09628	5.73736	5.00117	5.62732	5.16414	2.02694	1.0193	0.0258629	0.999907	up	yes
MSTRG.61794		MSTRG.61794.1	0.440747	1.02389	0.132808	0.110441	1.02633	0.365802	85.4332	6.41672	0.0391716	0.999907	up	yes
MSTRG.61839	Gh_A05G3749	MSTRG.61839.1;Gh_A05G3749	1.54174	1.6734	1.23103	1.84436	2.57007	1.67334	5.95464	2.57401	0.0188356	0.999907	up	yes
MSTRG.61852		MSTRG.61852.1	0.871872	1.14078	0.584029	0.485853	0.680809	0.266139	11.895	3.57228	0.0182119	0.999907	up	yes
MSTRG.61853		MSTRG.61853.1	4.98293	2.97661	4.78658	1.90528	0.637252	1.93891	0.0225027	-5.47376	0.0130832	0.999907	down	yes
MSTRG.61894		MSTRG.61894.1	1.81875	2.08613	1.30648	2.38381	3.846	2.51877	10.0272	3.32584	0.0385329	0.999907	up	yes
MSTRG.61917		MSTRG.61917.1;MSTRG.61917.2	6.28342	7.78795	6.76379	6.03735	6.90641	5.18113	5.86827	2.55293	0.0292029	0.999907	up	yes
MSTRG.61948		MSTRG.61948.1	0.811189	1.10937	0.471652	0.487653	2.28615	0.391395	240.29	7.90863	0.0234751	0.999907	up	yes
MSTRG.61962		MSTRG.61962.1	1.22181	1.16288	0.921384	0.152028	0.680457	0.112336	17.6267	4.13969	0.046349	0.999907	up	yes
MSTRG.61997		MSTRG.61997.1	0.700069	0	1.04369	0.807592	0	0.82094	0.00319979	-8.28781	0.00481432	0.999907	down	yes
MSTRG.62005		MSTRG.62005.1	5.29947	4.56117	5.43521	5.42817	5.04141	5.66284	0.345387	-1.53371	0.0176271	0.999907	down	yes
MSTRG.62027	Gh_A05G3793	MSTRG.62027.1;MSTRG.62027.2	3.50584	4.07082	3.42131	2.00475	2.48391	2.1523	4.50203	2.17058	0.0157411	0.999907	up	yes
MSTRG.62037		MSTRG.62037.1	1.31086	0.76844	1.27084	1.37381	0.903292	1.85519	0.0522389	-4.25873	0.00722373	0.999907	down	yes
MSTRG.62097	Gh_A05G3818	Gh_A05G3818;MSTRG.62097.2	0.383807	0.289631	0.628768	1.26801	0.647119	1.25541	0.0645192	-3.95413	0.0140787	0.999907	down	yes
MSTRG.62158	Gh_A05G3841	MSTRG.62158.1	0	0.366217	0	0.271579	0.401594	0	12.806	3.67875	0.0397662	0.999907	up	yes
MSTRG.62170		MSTRG.62170.1	0.2309	0.708154	0.26054	0.208613	0.880074	0.207772	34.0326	5.08884	0.00795789	0.999907	up	yes
MSTRG.62180		MSTRG.62180.1	0.820599	0.559319	0.887561	0.797596	0.707328	1.09729	0.198143	-2.33538	0.0322324	0.999907	down	yes
MSTRG.62200		MSTRG.62200.1	2.02808	0	1.95585	1.87001	0	1.68724	6.99607e-05	-13.8031	0.0132058	0.999907	down	yes
MSTRG.62223		MSTRG.62223.1	0.179569	0.628313	0	0	0.419558	0	40.1306	5.32663	0.00866486	0.999907	up	yes
MSTRG.62247		MSTRG.62247.1	0.804041	1.07475	0.533824	0.343289	0.873774	0.145698	35.1137	5.13396	0.00452973	0.999907	up	yes
MSTRG.62286		MSTRG.62286.1	0.307656	0.423417	0.239358	0.457219	0.610448	0.381759	2.98607	1.57825	0.00181977	0.999907	up	yes
MSTRG.6233		MSTRG.6233.1	16.9442	14.2732	16.1797	12.3128	10.5085	12.5122	0.347191	-1.5262	0.0351747	0.999907	down	yes
MSTRG.62348		MSTRG.62348.1	0.249124	0.742569	0.281103	0.345604	0.589321	0	27.1018	4.76032	0.0256287	0.999907	up	yes
MSTRG.62349		MSTRG.62349.1	1.89948	2.15841	1.75244	1.69689	2.0369	1.12068	8.20915	3.03723	0.0499891	0.999907	up	yes
MSTRG.62363		MSTRG.62363.1	0	0	0	6.95477	6.45992	6.48513	0.117385	-3.09068	0.0028401	0.999907	down	yes
MSTRG.62416		MSTRG.62416.1	1.78441	1.20929	1.898	0.309252	0	0.665716	0.0731387	-3.77322	0.0156541	0.999907	down	yes
MSTRG.62449		MSTRG.62449.1	0	0.246117	0.046134	0.054854	0.828169	0	38.7806	5.27726	0.0313257	0.999907	up	yes
MSTRG.62543		MSTRG.62543.1	0.534462	0.853334	0	0	0.769723	0	164.98	7.36615	0.0215607	0.999907	up	yes
MSTRG.62546		MSTRG.62546.1	1.82635	1.00773	2.14722	2.04531	1.62958	2.64765	0.0378731	-4.72268	0.0194616	0.999907	down	yes
MSTRG.62580		MSTRG.62580.1	4.03373	0	5.72458	3.57008	0	3.91395	2.15609e-07	-22.1451	0.00599503	0.999907	down	yes
MSTRG.62628		MSTRG.62628.1	0.827564	0.894838	0.709626	0.679821	1.05648	0.640224	4.40771	2.14003	0.0203251	0.999907	up	yes
MSTRG.62655		MSTRG.62655.1	0	0.255127	0	0	0.124991	0	4.7827	2.25783	0.0435712	0.999907	up	yes
MSTRG.62690		MSTRG.62690.1	1.28687	0	1.87042	1.73119	0	2.07829	6.08793e-05	-14.0037	0.000778324	0.999907	down	yes
MSTRG.62707		MSTRG.62707.1	6.00421	6.46333	5.17556	5.15627	6.18062	5.31364	3.94491	1.97999	0.0381604	0.999907	up	yes
MSTRG.62816		MSTRG.62816.1	0.607374	0	0.464608	0.420157	0	0.346491	0.0407545	-4.6169	0.0461417	0.999907	down	yes
MSTRG.62841		MSTRG.62841.1	8.06604	6.24174	8.60151	15.0472	11.5622	13.127	0.0925878	-3.43303	0.0460866	0.999907	down	yes
MSTRG.62862		MSTRG.62862.1	1.06597	1.3369	0	0	1.27325	0	1193.66	10.2212	0.0415069	0.999907	up	yes
MSTRG.62897	Gh_A06G1912	Gh_A06G1912	0	0.816074	0.180067	0	1.2287	0	426.699	8.73708	0.0201665	0.999907	up	yes
MSTRG.63003		MSTRG.63003.1	0.840224	0.969957	0.620114	0.491305	0.77454	0.47895	5.51174	2.46251	0.0136818	0.999907	up	yes
MSTRG.63027		MSTRG.63027.1	0.226023	0.126556	0.692683	1.12601	0.534372	2.16598	0.0074661	-7.06543	0.0314803	0.999907	down	yes
MSTRG.63064		MSTRG.63064.1	0.183164	0.143366	0.237595	0.256672	0	0.280736	0.22273	-2.16663	0.0358842	0.999907	down	yes
MSTRG.63068		MSTRG.63068.1	3.38602	2.46598	3.31801	4.2588	2.58008	5.01708	0.0284122	-5.13735	0.00691419	0.999907	down	yes
MSTRG.63073		MSTRG.63073.1	0.440998	0.688397	0.177335	0	0.359559	0	21.3121	4.4136	0.0105068	0.999907	up	yes
MSTRG.6308	Gh_A04G0421	MSTRG.6308.1;Gh_A04G0421;MSTRG.6308.3	2.02853	1.49461	2.11192	2.54925	1.3397	2.19649	0.0690368	-3.85649	0.0318365	0.999907	down	yes
MSTRG.63090		MSTRG.63090.1	0.341074	0.324597	0.890873	0.593597	0.122881	0.851309	0.0337582	-4.88862	0.0440047	0.999907	down	yes
MSTRG.63141		MSTRG.63141.1	0.262889	0.134525	0.296635	0.120351	0	0.236556	0.2575	-1.95735	0.00564811	0.999907	down	yes
MSTRG.63151		MSTRG.63151.1	3.66279	2.28616	4.69078	5.10105	3.42703	4.62877	0.0289471	-5.11044	0.0399413	0.999907	down	yes
MSTRG.63155		MSTRG.63155.1	0.389595	0.26076	0.414515	0.29097	0.187702	0.355155	0.370487	-1.4325	0.00165396	0.999907	down	yes
MSTRG.63158		MSTRG.63158.1	0	0.575159	0	0	0.324438	0	28.4581	4.83077	0.0292127	0.999907	up	yes
MSTRG.63175		MSTRG.63175.1	0.261237	0	0.279062	0.226443	0	0.222542	0.135638	-2.88217	0.0114618	0.999907	down	yes
MSTRG.63178		MSTRG.63178.1	0.50826	0	0.660452	1.08235	0	0.592523	0.00786296	-6.99071	0.0431023	0.999907	down	yes
MSTRG.63198		MSTRG.63198.1	0.384645	0.650018	0.144673	0.322639	0.616991	0	29.3449	4.87504	0.018296	0.999907	up	yes
MSTRG.63205		MSTRG.63205.1	0	0.229075	0	0	0.211912	0	6.24345	2.64234	0.00929147	0.999907	up	yes
MSTRG.6321	Gh_A04G0436	Gh_A04G0436	0.142925	0.353679	0.134434	0	0.114665	0	4.13166	2.04672	0.0201914	0.999907	up	yes
MSTRG.6322	Gh_A04G0440	MSTRG.6322.1;Gh_A04G0440	0.991929	0.752226	1.65858	0.71844	0.426202	1.13085	0.0547186	-4.19183	0.0416387	0.999907	down	yes
MSTRG.63247		MSTRG.63247.1	0.442916	0.723608	0.283994	0.406321	1.05806	0.349551	22.27	4.47703	0.00265182	0.999907	up	yes
MSTRG.63256		MSTRG.63256.1	4.73357	0	4.11098	4.2119	0	4.52426	1.92897e-07	-22.3057	0.00905914	0.999907	down	yes
MSTRG.63274		MSTRG.63274.1	0	1.62854	0	0	0.802786	0	1190.39	10.2172	0.0302393	0.999907	up	yes
MSTRG.63310		MSTRG.63310.1	0.75486	1.07709	0.177892	0.288697	0.888281	0.281376	51.1513	5.6767	0.0382078	0.999907	up	yes
MSTRG.63329		MSTRG.63329.1	1.52598	3.22901	1.65322	1.86254	2.75068	1.09067	95.3223	6.57474	0.0168871	0.999907	up	yes
MSTRG.63393		MSTRG.63393.1	0.717931	0	0.659978	0.31712	0	0.569423	0.0175476	-5.83258	0.0198727	0.999907	down	yes
MSTRG.63398		MSTRG.63398.1	0.425409	0.596845	0.29299	0	0.643966	0	33.0623	5.04712	0.0212052	0.999907	up	yes
MSTRG.63548		MSTRG.63548.1	0.600228	0.165974	0.883582	0.176646	0	0.329674	0.0627631	-3.99394	0.0344842	0.999907	down	yes
MSTRG.63582		MSTRG.63582.1	0.512775	0.769506	0.363073	0.322834	1.12096	0.425272	21.5204	4.42763	0.0235565	0.999907	up	yes
MSTRG.63614		MSTRG.63614.1	0.243848	0	0.174626	0.181868	0	0.250665	0.167119	-2.58105	0.0167499	0.999907	down	yes
MSTRG.63628		MSTRG.63628.1	0.954659	0.390198	0.7765	0.610801	0.24242	0.680342	0.0840961	-3.57182	0.0274579	0.999907	down	yes
MSTRG.63658		MSTRG.63658.1	0	0.172279	0	0.154127	0.316509	0	5.79072	2.53374	0.0135383	0.999907	up	yes
MSTRG.63683		MSTRG.63683.1	2.78414	3.65743	2.58345	1.78312	2.14363	1.74533	7.38611	2.88481	0.0190548	0.999907	up	yes
MSTRG.63714		MSTRG.63714.1	0.060362	0.414128	0.067794	0.110244	0.230833	0	8.25524	3.04531	0.0319662	0.999907	up	yes
MSTRG.63752		MSTRG.63752.1	3.2012	3.12467	3.02697	2.13794	2.44671	2.03283	2.47656	1.30834	0.0474007	0.999907	up	yes
MSTRG.63753		MSTRG.63753.1	0.288564	0	0.399453	0.632972	0.333365	1.03449	0.0330843	-4.91771	0.0048785	0.999907	down	yes
MSTRG.63784		MSTRG.63784.1	0.781005	0.537806	0.952269	0.432744	0	0.347441	0.116245	-3.10476	0.0261549	0.999907	down	yes
MSTRG.63856		MSTRG.63856.1	1.64051	1.01154	1.796	1.19027	0.670693	1.5459	0.0471388	-4.40694	0.000737863	0.999907	down	yes
MSTRG.63865		MSTRG.63865.1	0	3.34676	0	0	1.06239	0	20709.3	14.338	0.0482176	0.999907	up	yes
MSTRG.63883		MSTRG.63883.1	1.25235	0	2.38233	1.79331	0	2.1717	3.44771e-05	-14.824	0.00163301	0.999907	down	yes
MSTRG.63922		MSTRG.63922.1	0.455751	0.69965	0.257127	0	0.219315	0	10.8834	3.44406	0.012583	0.999907	up	yes
MSTRG.63934		MSTRG.63934.1	20.5495	18.975	21.564	20.4215	17.3617	20.2391	0.315404	-1.66473	0.00704473	0.999907	down	yes
MSTRG.63966		MSTRG.63966.1	6.5526	5.43271	6.44251	10.4298	9.17241	11.2081	0.149032	-2.74631	0.00319507	0.999907	down	yes
MSTRG.64036		MSTRG.64036.1	5.50319	0	4.3662	7.06903	0	3.15823	2.09657e-07	-22.1855	0.0445429	0.999907	down	yes
MSTRG.64042		MSTRG.64042.1	1.36888	0.794071	1.47686	0.309742	0	0.677974	0.0486586	-4.36116	0.00905394	0.999907	down	yes
MSTRG.64065		MSTRG.64065.1	2.33315	1.23608	2.84856	2.0449	0.905229	1.8904	0.0168442	-5.89161	0.0118156	0.999907	down	yes
MSTRG.64067		MSTRG.64067.1	0.808319	1.98349	0.966607	0.178321	0.947073	0.376853	67.6564	6.08016	0.0394694	0.999907	up	yes
MSTRG.6407	Gh_A04G0538	MSTRG.6407.2;MSTRG.6407.1;MSTRG.6407.3;Gh_A04G0538	6.84508	8.16118	6.89398	12.4259	15.0358	10.7333	4.55876	2.18864	0.0207946	0.999907	up	yes
MSTRG.64091		MSTRG.64091.1	8.60693	5.51957	7.89961	3.89654	3.10507	5.14644	0.0756728	-3.72408	0.0461348	0.999907	down	yes
MSTRG.64103		MSTRG.64103.1	40.9296	48.3124	41.1961	22.1793	26.4344	22.0342	8.37597	3.06626	0.00251243	0.999907	up	yes
MSTRG.64188		MSTRG.64188.1	37.9088	41.46	39.6214	18.1629	17.8681	17.2866	2.97965	1.57514	0.0304184	0.999907	up	yes
MSTRG.6428		MSTRG.6428.1;MSTRG.6428.2;MSTRG.6428.3;MSTRG.6428.4	0.419603	0.649545	0.504112	0.547462	0.746939	0.402784	4.04425	2.01587	0.0326778	0.999907	up	yes
MSTRG.64300		MSTRG.64300.1	1.04431	1.16789	0.81047	0.98261	1.74168	0.704278	15.8119	3.98294	0.0253602	0.999907	up	yes
MSTRG.64307		MSTRG.64307.1	1.57868	2.37852	1.98583	1.70533	3.05242	1.31862	27.6529	4.78936	0.0431293	0.999907	up	yes
MSTRG.64332	Gh_Sca013634G01	MSTRG.64332.1;MSTRG.64332.2;Gh_Sca013634G01	12.4968	13.7759	12.7353	5.32618	5.88922	4.71774	6.83117	2.77213	0.00670946	0.999907	up	yes
MSTRG.64346		MSTRG.64346.1	1.64596	0	2.24142	1.35081	0	1.29084	0.000168249	-12.5371	0.0129688	0.999907	down	yes
MSTRG.64360		MSTRG.64360.1	0.266389	0.416011	0.143184	0.103001	0.392368	0	11.0411	3.46481	0.00252411	0.999907	up	yes
MSTRG.64376		MSTRG.64376.1	2.15984	2.7218	2.33286	2.27363	2.94425	1.70952	8.96394	3.16413	0.0372529	0.999907	up	yes
MSTRG.64379		MSTRG.64379.1	0.999568	0.83223	1.64372	0.92476	0.514182	1.10921	0.0757542	-3.72253	0.0371159	0.999907	down	yes
MSTRG.64381		MSTRG.64381.1	0.961312	1.42122	0.819988	0.064175	0.223609	0	14.1108	3.81873	0.00513113	0.999907	up	yes
MSTRG.64437		MSTRG.64437.1	0.765481	1.33182	0.661699	1.53947	2.73105	1.5774	16.5819	4.05154	0.00613723	0.999907	up	yes
MSTRG.64452		MSTRG.64452.1	0	0.893989	0	0	1.10322	0	593.48	9.21305	0.00593705	0.999907	up	yes
MSTRG.64513		MSTRG.64513.1	5.86293	7.41341	6.26465	2.17114	2.55858	2.39641	6.07368	2.60257	0.0498923	0.999907	up	yes
MSTRG.64521		MSTRG.64521.1	2.85154	3.43312	2.74968	2.41661	3.06028	1.73366	12.4356	3.63641	0.0215136	0.999907	up	yes
MSTRG.6453	Gh_A04G0580	MSTRG.6453.1;MSTRG.6453.2;Gh_A04G0580	8.37302	9.0811	8.353	6.87626	7.18323	5.84359	3.45507	1.78872	0.0486648	0.999907	up	yes
MSTRG.64567		MSTRG.64567.1	0	12.0788	0	0	15.3471	0	5.60157e+10	35.7051	0.00651751	0.999907	up	yes
MSTRG.64619		MSTRG.64619.1	0.687797	0.725333	0.38614	0	0.883477	0	65.0844	6.02424	0.0466211	0.999907	up	yes
MSTRG.64620		MSTRG.64620.1	1.92858	2.79818	2.08686	1.17586	3.11565	1.33523	60.0183	5.90733	0.0361186	0.999907	up	yes
MSTRG.64626		MSTRG.64626.1	3.22501	4.28573	3.05927	2.07403	2.91937	2.12206	12.3439	3.62572	0.00542473	0.999907	up	yes
MSTRG.64637		MSTRG.64637.1	1.37092	1.20131	1.52001	2.11856	1.80877	2.23755	0.244449	-2.0324	0.00105766	0.999907	down	yes
MSTRG.64648		MSTRG.64648.1	0.564243	0.164835	1.27214	0.80521	0.310532	0.864764	0.0171336	-5.86703	0.0407601	0.999907	down	yes
MSTRG.64655		MSTRG.64655.1	0	0.946866	0	1.01345	1.9486	0	928.733	9.85912	0.0306719	0.999907	up	yes
MSTRG.64682		MSTRG.64682.1	0.277265	0.22782	0.324151	0.108713	0	0.156551	0.454399	-1.13797	0.0107159	0.999907	down	yes
MSTRG.64706		MSTRG.64706.1	7.37348	5.89399	7.13464	2.08678	1.26854	2.1947	0.24626	-2.02174	0.0432883	0.999907	down	yes
MSTRG.64708		MSTRG.64708.1	2.99854	2.56422	2.96859	1.35727	0.864643	1.61038	0.22527	-2.15027	0.0391258	0.999907	down	yes
MSTRG.64740		MSTRG.64740.1	0.467701	0.093696	0.929717	1.00477	0.651446	1.44164	0.0179563	-5.79936	0.0223008	0.999907	down	yes
MSTRG.64771		MSTRG.64771.1	22.952	27.7981	23.6536	15.4595	15.8648	13.8869	5.07728	2.34406	0.0368759	0.999907	up	yes
MSTRG.64847		MSTRG.64847.1	0	0	0	5.76931	5.67912	6.75299	0.0809246	-3.62728	0.0116295	0.999907	down	yes
MSTRG.64885		MSTRG.64885.1	0.487158	0.249563	0.917167	0.447522	0.137289	0.708158	0.040502	-4.62586	0.0156615	0.999907	down	yes
MSTRG.64896		MSTRG.64896.1	2.45064	1.88773	2.60481	1.95586	1.58382	2.66628	0.106448	-3.23177	0.0204993	0.999907	down	yes
MSTRG.64905		MSTRG.64905.1	8.336	6.75498	12.221	24.4239	18.7632	24.1669	0.0206051	-5.60085	0.0393799	0.999907	down	yes
MSTRG.64909		MSTRG.64909.1	0.419235	0	0.314435	0.292429	0	0.925899	0.0172167	-5.86005	0.036662	0.999907	down	yes
MSTRG.64960		MSTRG.64960.1	4.42644	3.4268	4.32157	3.10992	2.51664	3.73536	0.152913	-2.70922	0.0140351	0.999907	down	yes
MSTRG.64963		MSTRG.64963.1	2.34531	2.63066	1.63989	1.59265	2.33526	1.05253	28.7968	4.84783	0.0224523	0.999907	up	yes
MSTRG.64966		MSTRG.64966.1	0.20148	0	0.227344	0.645667	0.264541	0.725195	0.071993	-3.796	0.000766319	0.999907	down	yes
MSTRG.64975		MSTRG.64975.1	0.515198	0	0.550195	0.844888	0	0.61985	0.0109391	-6.51436	0.0191062	0.999907	down	yes
MSTRG.64993		MSTRG.64993.1	0	0.285414	0	0.566247	1.33398	0.250943	31.9935	4.99971	0.0143639	0.999907	up	yes
MSTRG.65004		MSTRG.65004.1	11.2428	7.78909	10.2297	8.6878	6.70351	9.65439	0.0837317	-3.57808	0.0223052	0.999907	down	yes
MSTRG.6504	Gh_A04G0630	MSTRG.6504.2;MSTRG.6504.3;MSTRG.6504.1;MSTRG.6504.4;MSTRG.6504.5;Gh_A04G0630	22.4874	24.0259	19.3352	14.7284	19.3327	14.6278	10.0924	3.33519	0.0120916	0.999907	up	yes
MSTRG.65054		MSTRG.65054.1	0	2.00831	0	0	1.27394	0	6589.15	12.6859	0.0176691	0.999907	up	yes
MSTRG.65057		MSTRG.65057.1	1.17756	0	1.60671	1.09298	0	1.54747	0.00028165	-11.7938	0.00123569	0.999907	down	yes
MSTRG.65093		MSTRG.65093.1	1.76374	2.2791	1.32468	1.52626	3.39317	1.74234	37.5371	5.23025	0.0237329	0.999907	up	yes
MSTRG.65094	Gh_Sca141866G01	Gh_Sca141866G01	0	1.12419	0	0	1.33546	0	1626.53	10.6676	0.00617248	0.999907	up	yes
MSTRG.65117		MSTRG.65117.1	0	0	0	15.864	17.5185	18.8967	0.0483631	-4.36995	0.0122566	0.999907	down	yes
MSTRG.65144		MSTRG.65144.1	0.431982	0.187159	0.60496	0.283459	0.119183	0.586523	0.0816453	-3.61449	0.0168855	0.999907	down	yes
MSTRG.65230		MSTRG.65230.1	6.85109	4.31706	6.97783	5.09077	3.66032	6.33094	0.0295502	-5.08069	0.00594907	0.999907	down	yes
MSTRG.65253		MSTRG.65253.1	0	0	0	8.54993	7.02169	8.18113	0.052821	-4.24274	0.0067474	0.999907	down	yes
MSTRG.65269		MSTRG.65269.1	0	0	0	1.07072	0.752092	0.990953	0.252222	-1.98723	0.0465696	0.999907	down	yes
MSTRG.65284		MSTRG.65284.1	0	3.25394	0	0	2.26174	0	171496	17.3878	0.0135795	0.999907	up	yes
MSTRG.65292		MSTRG.65292.1	2.02747	4.97309	0	0	3.08236	0	900074	19.7797	0.019323	0.999907	up	yes
MSTRG.65321		MSTRG.65321.1	0.574346	0.33311	0.740655	0.751248	0.474848	0.872279	0.11231	-3.15445	0.0025889	0.999907	down	yes
MSTRG.65336		MSTRG.65336.1	0.395853	0	0.267646	0.411346	0.228287	0.847392	0.0516487	-4.27512	0.0422007	0.999907	down	yes
MSTRG.65395		MSTRG.65395.1	18.4983	20.65	13.6247	10.856	13.1596	9.8713	18.0594	4.17467	0.036717	0.999907	up	yes
MSTRG.65494		MSTRG.65494.1	0	4.82019	0	0	3.09531	0	2.03299e+06	20.9552	0.0143977	0.999907	up	yes
MSTRG.65521		MSTRG.65521.1	1.94464	2.07865	1.79888	0.508658	0.998273	0.651907	7.31161	2.87019	0.0428272	0.999907	up	yes
MSTRG.65561		MSTRG.65561.1	1.74134	0.712702	1.40319	1.46918	0	2.1273	0.000994398	-9.97389	0.0239475	0.999907	down	yes
MSTRG.65564		MSTRG.65564.1	0.307867	0.945249	0.434234	0.775182	1.33385	0.138514	72.0721	6.17137	0.0430435	0.999907	up	yes
MSTRG.65598		MSTRG.65598.1	0.813483	1.61981	0.785165	0.848266	1.81947	1.00795	28.3003	4.82274	0.0200157	0.999907	up	yes
MSTRG.65614		MSTRG.65614.1	0.754307	0	0.460652	0.446813	0.137062	0.918527	0.0168587	-5.89036	0.0445859	0.999907	down	yes
MSTRG.65681		MSTRG.65681.1	11.2849	9.00337	11.0031	10.5223	9.57239	12.3753	0.168084	-2.57274	0.0283289	0.999907	down	yes
MSTRG.65685		MSTRG.65685.1	1.02731	1.00903	1.41139	1.44823	0.709643	1.51299	0.081511	-3.61686	0.0417541	0.999907	down	yes
MSTRG.65686		MSTRG.65686.1	0.368527	0.370671	0.415834	1.13853	1.02858	1.11431	0.479068	-1.0617	0.011244	0.999907	down	yes
MSTRG.65707		MSTRG.65707.1	0	0.601878	0	0.446514	0.795563	0	66.8465	6.06278	0.0249877	0.999907	up	yes
MSTRG.65737		MSTRG.65737.1	0.199202	1.1406	0.205191	0.397943	0.662301	0	93.5413	6.54753	0.0346106	0.999907	up	yes
MSTRG.65741		MSTRG.65741.1	0.415681	0.192192	0.502517	0.395226	0	0.863674	0.026163	-5.25633	0.0211689	0.999907	down	yes
MSTRG.65750		MSTRG.65750.1	4.29444	0	3.02218	3.76856	0	3.71503	8.41188e-07	-20.1811	0.0159964	0.999907	down	yes
MSTRG.65754		MSTRG.65754.1	0	0.640919	0	0.433358	0.763334	0.145827	40.4003	5.33629	0.0256689	0.999907	up	yes
MSTRG.65765		MSTRG.65765.1	1.42578	0.675083	2.35338	3.38818	1.02755	2.96688	0.00171305	-9.18921	0.0112978	0.999907	down	yes
MSTRG.65814		MSTRG.65814.1	0.84454	1.17446	0.739204	0.600672	1.04885	0.504755	11.578	3.53331	8.7629e-05	0.999907	up	yes
MSTRG.65897		MSTRG.65897.1	0.05616	1.32546	0.056018	0.56245	1.29817	0.071266	618.34	9.27226	0.0166199	0.999907	up	yes
MSTRG.65906		MSTRG.65906.1	0.151256	0.301914	0	0.276982	0.72787	0.261395	10.0061	3.32281	0.00857573	0.999907	up	yes
MSTRG.6592	Gh_A04G0715	Gh_A04G0715	0	0	0.772288	1.02965	0	1.31102	0.0022414	-8.80139	0.040772	0.999907	down	yes
MSTRG.65976		MSTRG.65976.1	4.88838	5.64668	4.76785	3.55492	5.20985	3.79101	8.45582	3.07994	0.0223101	0.999907	up	yes
MSTRG.66014		MSTRG.66014.1	0	1.13454	0	0	0.708956	0	368.946	8.52727	0.020569	0.999907	up	yes
MSTRG.66021		MSTRG.66021.1	0.867899	0	0.434157	1.09613	0	1.19265	0.00267306	-8.54729	0.0303752	0.999907	down	yes
MSTRG.66030		MSTRG.66030.1	3.9318	4.06491	2.80518	2.27196	2.93427	2.00794	11.1764	3.48239	0.0427774	0.999907	up	yes
MSTRG.66033		MSTRG.66033.1	0.635857	0.32565	0.718074	0.837596	0.153119	0.858958	0.0315507	-4.98619	0.00812137	0.999907	down	yes
MSTRG.6608	Gh_A04G0732	Gh_A04G0732	0.736591	0.60034	0.843345	0.607168	0.216896	0.517073	0.213062	-2.23066	0.044741	0.999907	down	yes
MSTRG.66109		MSTRG.66109.1	0.90603	0	0.468631	0.491369	0	1.46837	0.00291373	-8.42292	0.0457648	0.999907	down	yes
MSTRG.66122		MSTRG.66122.1	2.82795	0	4.45318	2.85119	0	2.32055	3.00158e-06	-18.3458	0.0140026	0.999907	down	yes
MSTRG.66129	Gh_A06G2094	Gh_A06G2094	0.474584	0.781086	0.392832	0.34115	0.612275	0.278104	8.56735	3.09885	0.00112386	0.999907	up	yes
MSTRG.66142		MSTRG.66142.1	2.44175	0	2.43946	2.10447	0	1.26848	7.21255e-05	-13.7591	0.0389377	0.999907	down	yes
MSTRG.66157		MSTRG.66157.1	3.56861	4.8407	3.22974	3.9396	5.09568	4.05929	8.30146	3.05336	0.0253441	0.999907	up	yes
MSTRG.66164		MSTRG.66164.1	1.73796	0	2.09067	1.3473	0	2.18217	5.04491e-05	-14.2748	0.00196327	0.999907	down	yes
MSTRG.66209		MSTRG.66209.1	1.11405	0.527002	0.822667	0.680167	0.286171	0.803559	0.0919949	-3.4423	0.0470133	0.999907	down	yes
MSTRG.66226		MSTRG.66226.1	1.09452	0.684457	1.55796	0.832645	0	0.661942	0.0209149	-5.57933	0.0243496	0.999907	down	yes
MSTRG.6628	Gh_A04G0747	Gh_A04G0747;MSTRG.6628.2	0.565581	0.34047	0.571013	0.412753	0.281094	0.633539	0.195162	-2.35726	0.0190586	0.999907	down	yes
MSTRG.66329		MSTRG.66329.1	0.571318	1.0302	0	0	1.0429	0	482.047	8.91303	0.0147218	0.999907	up	yes
MSTRG.66330		MSTRG.66330.1	0.437452	0.1412	1.10384	1.04615	0.355163	0.963041	0.0155378	-6.00807	0.0363241	0.999907	down	yes
MSTRG.66396		MSTRG.66396.1	1.47811	0.773036	1.80717	0.503332	0	1.1244	0.00982039	-6.67	0.00646564	0.999907	down	yes
MSTRG.66411		MSTRG.66411.1	0.54776	0.103975	1.23168	0.598145	0.101666	0.742172	0.0101708	-6.61942	0.0221558	0.999907	down	yes
MSTRG.66471		MSTRG.66471.1	0	0.195548	0	0.214496	0.362985	0.112876	4.44365	2.15174	0.009455	0.999907	up	yes
MSTRG.66570		MSTRG.66570.1	0	0.446823	0	0	0.834992	0	94.2923	6.55907	0.00821628	0.999907	up	yes
MSTRG.66589		MSTRG.66589.1	0	0	0.406708	0.568921	0	0.597287	0.0282442	-5.1459	0.0464616	0.999907	down	yes
MSTRG.66593		MSTRG.66593.1	8.04931	9.73	6.93615	6.15743	8.51576	6.04111	15.7402	3.97638	0.0029598	0.999907	up	yes
MSTRG.66651		MSTRG.66651.1	0.255262	0.064742	0.165533	0.850322	0.296121	1.3039	0.0300856	-5.05478	0.0386657	0.999907	down	yes
MSTRG.66662		MSTRG.66662.1	2.63906	3.40474	2.73075	3.51653	4.86432	2.80677	12.1047	3.59749	0.0175717	0.999907	up	yes
MSTRG.66678		MSTRG.66678.1	0.191774	0.326892	0.177249	0.180983	0.738278	0	20.7629	4.37593	0.038111	0.999907	up	yes
MSTRG.66693		MSTRG.66693.1	0	0.173055	0	0.048289	0.29253	0	6.35597	2.66811	0.00218248	0.999907	up	yes
MSTRG.66729		MSTRG.66729.1	0	0.320461	0	0	0.507975	0	24.5204	4.61591	0.00660729	0.999907	up	yes
MSTRG.66739		MSTRG.66739.1	7.82946	0	9.00766	7.51695	0	6.85216	2.40408e-09	-28.6319	0.00920755	0.999907	down	yes
MSTRG.66817		MSTRG.66817.1	0.213057	1.03467	0.184583	0.42305	1.20425	0.438184	69.2825	6.11442	0.0144835	0.999907	up	yes
MSTRG.66865	Gh_Sca154755G01	Gh_Sca154755G01	0.959792	0	2.20495	3.01848	0	7.86099	3.86462e-07	-21.3032	0.00506883	0.999907	down	yes
MSTRG.66927		MSTRG.66927.1	0	0	0	3.14058	2.53808	2.79819	0.159329	-2.64992	0.0264043	0.999907	down	yes
MSTRG.66995		MSTRG.66995.1	3.26493	4.01188	3.39518	3.52644	3.97475	3.19114	3.78688	1.92101	0.0176826	0.999907	up	yes
MSTRG.67007		MSTRG.67007.1	0.938018	0	1.05976	0.871308	0	0.814897	0.00267447	-8.54653	0.0106829	0.999907	down	yes
MSTRG.67013		MSTRG.67013.1	2.00123	1.0651	2.1616	1.43233	0.474448	1.04825	0.0370351	-4.75496	0.0476482	0.999907	down	yes
MSTRG.67017		MSTRG.67017.1	2.6249	1.46511	2.29196	1.27371	0.674638	1.6456	0.047244	-4.40372	0.0185881	0.999907	down	yes
MSTRG.67069		MSTRG.67069.1	0	0	0	12.5001	15.4707	14.705	0.106101	-3.23649	0.0404655	0.999907	down	yes
MSTRG.67071		MSTRG.67071.1	0.486943	0	0.383311	0.222088	0	0.468462	0.0471894	-4.40539	0.0236971	0.999907	down	yes
MSTRG.67081		MSTRG.67081.1	0	0.403954	0	0.775681	1.38057	0.859936	8.53546	3.09347	0.0447662	0.999907	up	yes
MSTRG.67106		MSTRG.67106.1	0.112087	0.698746	0	0.049847	0.501338	0	60.7069	5.92379	0.00640998	0.999907	up	yes
MSTRG.67110		MSTRG.67110.1	1.1277	1.24465	1.00083	0.49161	0.584029	0.433721	3.30086	1.72284	0.0049348	0.999907	up	yes
MSTRG.67132		MSTRG.67132.1	1.64668	1.78834	1.38031	1.0928	1.41301	1.17695	3.54563	1.82604	0.0400643	0.999907	up	yes
MSTRG.67133		MSTRG.67133.1	0	0.243005	0	0	0.307018	0	9.44068	3.23889	0.00573052	0.999907	up	yes
MSTRG.67149		MSTRG.67149.1	2.23305	1.52168	1.99172	1.30862	0.944337	1.66172	0.142839	-2.80753	0.0336116	0.999907	down	yes
MSTRG.67185		MSTRG.67185.1	0.644108	0.939685	0.538526	0	0.985872	0	109.826	6.77907	0.0272019	0.999907	up	yes
MSTRG.67217		MSTRG.67217.1	0.612907	0.931547	0.622769	0.553735	1.03987	0.47057	10.4087	3.37972	0.00412181	0.999907	up	yes
MSTRG.67240		MSTRG.67240.1	0.223963	0.669423	0	0.317778	0.501046	0	34.0252	5.08853	0.0325707	0.999907	up	yes
MSTRG.67263		MSTRG.67263.1	0	1.95795	0	0	1.3551	0	7244.85	12.8227	0.0149703	0.999907	up	yes
MSTRG.67265		MSTRG.67265.1	1.16972	2.26595	0.701672	0.566998	1.12627	0.140588	237.974	7.89466	0.00767293	0.999907	up	yes
MSTRG.67268		MSTRG.67268.1	0	0.973419	0	0	1.87289	0	3193.77	11.641	0.0072512	0.999907	up	yes
MSTRG.6731	Gh_A04G0831	Gh_A04G0831	1.89127	2.18635	1.82323	1.43844	1.61648	1.25565	3.69179	1.88432	0.00433763	0.999907	up	yes
MSTRG.67354		MSTRG.67354.1;MSTRG.67354.2	4.37914	4.40305	3.26448	0.947685	1.47675	0.892407	18.2272	4.18802	0.0228962	0.999907	up	yes
MSTRG.67421		MSTRG.67421.1	0	1.19268	0	0.109085	0.644703	0	284.716	8.15338	0.0295882	0.999907	up	yes
MSTRG.67506		MSTRG.67506.1	2.11461	3.15986	2.17769	1.92426	2.23291	1.70213	7.99012	2.99822	0.0363653	0.999907	up	yes
MSTRG.67556		MSTRG.67556.1	0.67203	1.13307	0	0	0.624626	0	188.657	7.55963	0.0370737	0.999907	up	yes
MSTRG.6756	Gh_A04G0853	MSTRG.6756.1;MSTRG.6756.2;MSTRG.6756.3;Gh_A04G0853	1.96282	1.27396	1.97348	2.47021	2.05446	2.77336	0.102757	-3.2827	0.014597	0.999907	down	yes
MSTRG.67564		MSTRG.67564.1	0.812361	0.231256	1.20513	0.818969	0.324326	1.05392	0.0147859	-6.07963	0.00746005	0.999907	down	yes
MSTRG.67598		MSTRG.67598.1	14.4254	14.7242	13.655	4.00611	4.51525	3.36326	10.5055	3.39307	0.0127814	0.999907	up	yes
MSTRG.67603		MSTRG.67603.1	1.33859	0.50336	1.98146	0.799296	0.300666	1.09526	0.011481	-6.44461	0.0143212	0.999907	down	yes
MSTRG.67650		MSTRG.67650.1	0	0	0	0.761663	0.644168	0.753383	0.414706	-1.26984	0.0145326	0.999907	down	yes
MSTRG.67665		MSTRG.67665.1	0.437064	0	0.706985	1.20452	0	0.976679	0.00291399	-8.42279	0.0116791	0.999907	down	yes
MSTRG.67671		MSTRG.67671.1	1.40846	1.61239	0	0	2.55528	0	14800	13.8533	0.0414909	0.999907	up	yes
MSTRG.67684		MSTRG.67684.1	0.914575	1.32943	0.893129	0.688689	1.19773	0.150047	44.967	5.49079	0.0395806	0.999907	up	yes
MSTRG.67719		MSTRG.67719.1	1.48438	2.73925	0.94799	1.81844	3.47556	1.40128	173.306	7.43718	0.00178766	0.999907	up	yes
MSTRG.67816		MSTRG.67816.1	0.223006	0	0.464104	0.179845	0	0.200668	0.113551	-3.13859	0.0449403	0.999907	down	yes
MSTRG.6782	Gh_A04G0874	MSTRG.6782.2;MSTRG.6782.1;MSTRG.6782.3;MSTRG.6782.4;MSTRG.6782.5;MSTRG.6782.6;MSTRG.6782.7;MSTRG.6782.8	8.67176	9.3167	8.77225	5.41644	6.77682	5.8217	3.86209	1.94938	0.0436363	0.999907	up	yes
MSTRG.67859		MSTRG.67859.1	0.487757	0	0.840362	0.526198	0.237874	0.659826	0.0258288	-5.27488	0.0380748	0.999907	down	yes
MSTRG.67892		MSTRG.67892.1	0.164939	0.542587	0.204575	0.496204	1.3323	0.334528	32.73	5.03254	0.00999382	0.999907	up	yes
MSTRG.67923		MSTRG.67923.1	0	5.08049	0	0	2.46781	0	1.10538e+06	20.0761	0.0220639	0.999907	up	yes
MSTRG.67938		MSTRG.67938.1	0.706391	2.33869	0	0	1.89361	0	21400.3	14.3853	0.00616053	0.999907	up	yes
MSTRG.67945		MSTRG.67945.1	0.490127	0	0.443324	0.694199	0	1.05115	0.0061292	-7.35009	0.00423135	0.999907	down	yes
MSTRG.67974		MSTRG.67974.1	0.163584	0.167419	0.369167	0.893712	0.15796	1.31407	0.0173574	-5.8483	0.0479932	0.999907	down	yes
MSTRG.67977		MSTRG.67977.1	0.758734	1.24463	0.479355	0.330106	1.04154	0.324958	48.122	5.58862	0.0035181	0.999907	up	yes
MSTRG.67998		MSTRG.67998.1	1.36249	0.892377	1.41561	1.3916	0.728827	1.50525	0.0613733	-4.02624	0.00161558	0.999907	down	yes
MSTRG.68026		MSTRG.68026.1	0	5.44191	0	0	3.20792	0	3.61734e+06	21.7865	0.0160376	0.999907	up	yes
MSTRG.68054		MSTRG.68054.1	0.295378	0.198865	0.419378	1.0818	0.378414	1.12477	0.0443196	-4.49591	0.0199011	0.999907	down	yes
MSTRG.68058		MSTRG.68058.1	0	0.588457	0	0	0.472756	0	49.2443	5.62189	0.0126482	0.999907	up	yes
MSTRG.68066		MSTRG.68066.1	1.00527	0.415385	0.978335	1.13929	0	1.13383	0.00544298	-7.52139	0.0179837	0.999907	down	yes
MSTRG.68071		MSTRG.68071.1	0.705182	1.01386	0.401145	0	0.339345	0	23.9425	4.5815	0.00910786	0.999907	up	yes
MSTRG.68085		MSTRG.68085.1	0.655569	0.742741	0.657062	0.691048	0.945095	0.725077	2.21943	1.15019	0.0445779	0.999907	up	yes
MSTRG.68088		MSTRG.68088.1	9.0142	9.37699	9.08233	7.05835	7.5003	6.59862	2.33024	1.22048	0.0198141	0.999907	up	yes
MSTRG.6809	Gh_A04G0898	MSTRG.6809.1;Gh_A04G0898	2.60876	2.07466	2.58908	3.02364	2.51565	3.07856	0.22271	-2.16676	0.00672168	0.999907	down	yes
MSTRG.68107		MSTRG.68107.1	1.55689	1.86368	0.955451	0.485563	0.765426	0	61.9983	5.95416	0.0395699	0.999907	up	yes
MSTRG.68130		MSTRG.68130.1	2.79531	2.40542	2.73485	3.44887	2.05921	3.86216	0.0639467	-3.96699	0.0364764	0.999907	down	yes
MSTRG.68166		MSTRG.68166.1	2.9956	2.28814	3.18457	2.11963	1.59181	3.01269	0.073066	-3.77466	0.0204753	0.999907	down	yes
MSTRG.68173		MSTRG.68173.1	1.51603	1.0616	2.22759	2.40363	0.845747	1.79116	0.0187108	-5.73998	0.0477634	0.999907	down	yes
MSTRG.68183		MSTRG.68183.1	1.1451	0.171725	1.29711	0.921789	0.483932	1.50885	0.00659434	-7.24456	0.0199597	0.999907	down	yes
MSTRG.68236		MSTRG.68236.1	0.455469	0.777766	0.285835	0.231939	0.952601	0.218886	37.4908	5.22847	0.00486852	0.999907	up	yes
MSTRG.68317		MSTRG.68317.1	0.863419	1.52725	0	0	0.651741	0	393.353	8.61968	0.0488304	0.999907	up	yes
MSTRG.6832		MSTRG.6832.1	1.8676	1.25485	2.46908	1.54519	1.03841	1.68404	0.0668946	-3.90197	0.0202817	0.999907	down	yes
MSTRG.68350		MSTRG.68350.1	0.381161	0	0.41465	0.370111	0	0.683148	0.0223037	-5.48657	0.00232119	0.999907	down	yes
[truncated: 829 more rows]

## Sheet: BRVSHR
gene_id	gene_name	transcript_id	FPKM.HR1	FPKM.HR2	FPKM.HR3	FPKM.BR1	FPKM.BR2	FPKM.BR3	fc	log2(fc)	pval	qval	regulation	significant
Gh_A01G0532	Gh_A01G0532	Gh_A01G0532	0	0	0	0.16148	0	0.470102	0.339412	-1.55889	0.00643835	0.779794	down	yes
Gh_A01G1012	Gh_A01G1012	Gh_A01G1012	0.111995	0	0	0	0	0.472697	0.341546	-1.54985	0.0452156	0.835921	down	yes
Gh_A01G1092	Gh_A01G1092	Gh_A01G1092	0	0	0	0.139931	0	0.402432	0.38736	-1.36825	0.00644224	0.779794	down	yes
Gh_A01G1157	Gh_A01G1157	Gh_A01G1157	0	0	0	0.138065	0	0.347433	0.433383	-1.20628	0.00660781	0.779794	down	yes
Gh_A01G1351	Gh_A01G1351	Gh_A01G1351	0.081299	0.31665	0.096097	0.144578	0.358977	0.019787	2.20452	1.14047	0.0377778	0.793084	up	yes
Gh_A01G1367	Gh_A01G1367	Gh_A01G1367	0	0	0	0	0	0.537267	0.299154	-1.74104	0.0361469	0.779794	down	yes
Gh_A02G0259	Gh_A02G0259	Gh_A02G0259	0.118379	0.057835	0	0.159322	0.082989	0.527887	0.378915	-1.40005	0.0347766	0.779794	down	yes
Gh_A03G0781	Gh_A03G0781	Gh_A03G0781	0.076907	0	0	0	0	0.409065	0.38521	-1.37628	0.040522	0.809381	down	yes
Gh_A03G0915	Gh_A03G0915	Gh_A03G0915	0.252177	0.074889	0.078606	0.238375	0.025201	0.655869	0.277915	-1.84728	0.0178595	0.779794	down	yes
Gh_A03G1002	Gh_A03G1002	Gh_A03G1002	0.019517	0	0	0	0	0.311791	0.467923	-1.09566	0.0353846	0.779794	down	yes
Gh_A03G1493	Gh_A03G1493	Gh_A03G1493	0	0	0	0	0	0.675995	0.23474	-2.09086	0.0361469	0.779794	down	yes
Gh_A04G1442	Gh_A04G1442	Gh_A04G1442	0.208191	0.139562	0.226792	0	0	0.833518	0.205962	-2.27955	0.032631	0.779794	down	yes
Gh_A05G0796	Gh_A05G0796	Gh_A05G0796	0	0	0	0	0	0.479777	0.332928	-1.58672	0.0361469	0.779794	down	yes
Gh_A05G1785	Gh_A05G1785	Gh_A05G1785	0.191019	0.115779	0.265235	0.074599	0.069062	0.425585	0.456246	-1.13211	0.0246953	0.779794	down	yes
Gh_A05G2682	Gh_A05G2682	Gh_A05G2682	0.283641	0.167945	0.277746	0.4121	0.101893	0.46537	0.472786	-1.08074	0.0481729	0.846937	down	yes
Gh_A05G3590	Gh_A05G3590	Gh_A05G3590	0.146253	0	0	0.063197	0	0.65691	0.246296	-2.02154	0.0275743	0.779794	down	yes
Gh_A05G3593	Gh_A05G3593	Gh_A05G3593	0.143994	0.278959	0.295867	0.256222	0.785449	0	3.58079	1.84028	0.034244	0.779794	up	yes
Gh_A06G0331	Gh_A06G0331	Gh_A06G0331	0	0	0.019477	0.094763	0	0.302515	0.474548	-1.07537	0.00408841	0.779794	down	yes
Gh_A06G1566	Gh_A06G1566	Gh_A06G1566	0	0	0	0	0	0.515422	0.311415	-1.68309	0.0361469	0.779794	down	yes
Gh_A07G0115	Gh_A07G0115	Gh_A07G0115	0.057957	0.086632	0.151451	0	0	0.839384	0.193424	-2.37016	0.0372362	0.788984	down	yes
Gh_A07G0251	Gh_A07G0251	Gh_A07G0251	0	0	0	0.986766	0.872868	0.952534	0.475193	-1.07341	0.00193041	0.779794	down	yes
Gh_A07G0677	Gh_A07G0677	Gh_A07G0677	0.199583	0.63791	0.235782	0.188505	1.06804	0.035545	5.64253	2.49634	0.0462969	0.840884	up	yes
Gh_A08G0422	Gh_A08G0422	Gh_A08G0422	0.347434	0.376593	0.223125	0.177571	0.341766	0.002021	2.38083	1.25146	0.00454655	0.779794	up	yes
Gh_A08G0476	Gh_A08G0476	Gh_A08G0476	0	0	0	0	0	0.33142	0.447832	-1.15897	0.0361469	0.779794	down	yes
Gh_A08G1181	Gh_A08G1181	Gh_A08G1181	0	0	0	0	0	0.547426	0.293675	-1.76771	0.0361469	0.779794	down	yes
Gh_A08G1574	Gh_A08G1574	Gh_A08G1574	0	0	0	0	0	0.639421	0.249735	-2.00153	0.0361469	0.779794	down	yes
Gh_A09G0668	Gh_A09G0668	Gh_A09G0668	0	0	0	0.071909	0	0.284357	0.495626	-1.01268	0.00867214	0.779794	down	yes
Gh_A09G1614	Gh_A09G1614	Gh_A09G1614	0	0	0	0	0	0.380819	0.404307	-1.30648	0.0361469	0.779794	down	yes
Gh_A09G1984	Gh_A09G1984	Gh_A09G1984	0	0	0	0	0	0.787657	0.195873	-2.35201	0.0361469	0.779794	down	yes
Gh_A09G2218	Gh_A09G2218	Gh_A09G2218	0	0	0	0	0	0.425428	0.369793	-1.43521	0.0361469	0.779794	down	yes
Gh_A10G0132	Gh_A10G0132	Gh_A10G0132	0.10236	0	0	0.249663	0	0.394908	0.397858	-1.32968	0.0296789	0.779794	down	yes
Gh_A10G0625	Gh_A10G0625	Gh_A10G0625	0	0.177165	0	0.395465	0.807255	0	3.48148	1.7997	0.000585233	0.763668	up	yes
Gh_A10G2101	Gh_A10G2101	Gh_A10G2101	0.242322	0.421488	0.052642	0.376392	0.573961	0.070794	2.79588	1.4833	0.0331448	0.779794	up	yes
Gh_A10G2123	Gh_A10G2123	Gh_A10G2123	0	0	0	0	0	0.297556	0.481411	-1.05466	0.0361469	0.779794	down	yes
Gh_A10G2353	Gh_A10G2353	Gh_A10G2353	0.15385	0.288713	0	0.301122	0.900748	0.12863	3.04783	1.60778	0.0465327	0.841213	up	yes
Gh_A11G0459	Gh_A11G0459	Gh_A11G0459	0.341312	0.232317	0.178513	0.317605	0.521616	0	2.67967	1.42205	0.0292112	0.779794	up	yes
Gh_A11G0670	Gh_A11G0670	Gh_A11G0670	0	0	0.154303	0	0	0.456997	0.33709	-1.56879	0.0349548	0.779794	down	yes
Gh_A11G1184	Gh_A11G1184	Gh_A11G1184	0	0	0	0.39061	0	0.497177	0.322806	-1.63126	0.0397186	0.804119	down	yes
Gh_A11G1620	Gh_A11G1620	Gh_A11G1620	0	0	0	0	0	0.696486	0.22687	-2.14007	0.0361469	0.779794	down	yes
Gh_A11G3079	Gh_A11G3079	Gh_A11G3079	0.377123	0.269772	0.324107	0.260348	0.030568	0.531555	0.405848	-1.30099	0.00690904	0.779794	down	yes
Gh_A12G0183	Gh_A12G0183	Gh_A12G0183	0.833197	0.648843	0.92608	0.722553	0.57071	1.05671	0.482343	-1.05187	0.00701158	0.779794	down	yes
Gh_A12G0730	Gh_A12G0730	Gh_A12G0730	0.227053	0.411801	0.208338	0.146818	0.511561	0.06188	2.55701	1.35446	0.0332333	0.779794	up	yes
Gh_A12G0859	Gh_A12G0859	Gh_A12G0859	0.106715	0	0.240827	0.237279	0	0.455991	0.336775	-1.57014	0.0116895	0.779794	down	yes
Gh_A12G1668	Gh_A12G1668	Gh_A12G1668	0	0	0.188168	0.144571	0	0.466801	0.328998	-1.60385	0.013127	0.779794	down	yes
Gh_A12G2080	Gh_A12G2080	Gh_A12G2080	0.193594	0.084753	0.252857	0.297226	0.105193	0.55689	0.367965	-1.44236	0.00104548	0.779794	down	yes
Gh_A12G2403	Gh_A12G2403	Gh_A12G2403	0	0	0	0	0	0.358219	0.423473	-1.23966	0.0361469	0.779794	down	yes
Gh_A12G2528	Gh_A12G2528	Gh_A12G2528	0	0	0	0	0	0.926291	0.158832	-2.65442	0.0361469	0.779794	down	yes
Gh_A12G2618	Gh_A12G2618	Gh_A12G2618	0	0	0.106991	0	0	0.301923	0.466497	-1.10006	0.0352368	0.779794	down	yes
Gh_A13G0336	Gh_A13G0336	Gh_A13G0336	0	0.06289	0.069636	0.401321	0.645416	0.066361	2.16196	1.11234	0.0272763	0.779794	up	yes
Gh_A13G0361	Gh_A13G0361	Gh_A13G0361	0.178265	0.050572	0.148626	0.20379	0.203202	0.514726	0.454703	-1.137	0.0197146	0.779794	down	yes
Gh_A13G0504	Gh_A13G0504	Gh_A13G0504	0.107678	0.108646	0.160303	0.303297	0.319344	0.71275	0.399944	-1.32213	0.0210977	0.779794	down	yes
Gh_A13G1181	Gh_A13G1181	Gh_A13G1181	0.206057	0.285068	0.118989	0.299814	0.521494	0.109689	2.09327	1.06576	0.00525808	0.779794	up	yes
Gh_D01G0403	Gh_D01G0403	Gh_D01G0403	0	0	0	0	0	0.604882	0.265114	-1.91532	0.0361469	0.779794	down	yes
Gh_D01G1104	Gh_D01G1104	Gh_D01G1104	0	0	0	0	0	0.376853	0.407584	-1.29483	0.0361469	0.779794	down	yes
Gh_D02G0067	Gh_D02G0067	Gh_D02G0067	0	0	0	0	0	0.353721	0.427434	-1.22623	0.0361469	0.779794	down	yes
Gh_D02G1764	Gh_D02G1764	Gh_D02G1764	0	0	0	0	0	0.578633	0.277672	-1.84855	0.0361469	0.779794	down	yes
Gh_D03G0702	Gh_D03G0702	Gh_D03G0702	0.278288	0.308735	0.164246	0.375881	0.384264	0.046726	2.11902	1.08339	0.0324278	0.779794	up	yes
Gh_D04G1787	Gh_D04G1787	Gh_D04G1787	0	0	0.07851	0	0	0.293855	0.477397	-1.06674	0.0302658	0.779794	down	yes
Gh_D04G1892	Gh_D04G1892	Gh_D04G1892	0.081276	0	0.081781	0.172581	0	0.381715	0.400673	-1.3195	0.000725057	0.779794	down	yes
Gh_D04G1991	Gh_D04G1991	Gh_D04G1991	0	0	0	0	0	0.303413	0.475365	-1.07289	0.0361469	0.779794	down	yes
Gh_D05G0054	Gh_D05G0054	Gh_D05G0054	0	0	0	0	0	0.734004	0.213361	-2.22863	0.0361469	0.779794	down	yes
Gh_D05G0879	Gh_D05G0879	Gh_D05G0879	0	0	0	0	0	1.1428	0.117791	-3.0857	0.0361469	0.779794	down	yes
Gh_D05G2727	Gh_D05G2727	Gh_D05G2727	0.207202	0.057799	0.246882	0.08045	0.18601	0.992654	0.203568	-2.29641	0.0467188	0.84177	down	yes
Gh_D06G0352	Gh_D06G0352	Gh_D06G0352	0	0	0	0	0	0.710039	0.221859	-2.17228	0.0361469	0.779794	down	yes
Gh_D06G0900	Gh_D06G0900	Gh_D06G0900	0.139156	0	0.113865	0	0	0.357359	0.42062	-1.24941	0.0277525	0.779794	down	yes
Gh_D06G2262	Gh_D06G2262	Gh_D06G2262	0	0	0.020381	0.186001	0	0.301049	0.476182	-1.07041	0.0133243	0.779794	down	yes
Gh_D08G1764	Gh_D08G1764	Gh_D08G1764	0.317061	0.252836	0.467318	0.333501	0.128198	0.674124	0.356856	-1.48659	0.00306683	0.779794	down	yes
Gh_D09G1170	Gh_D09G1170	Gh_D09G1170	0	0.110363	0	0.085936	0	0.787104	0.220143	-2.18349	0.0496507	0.852802	down	yes
Gh_D09G1246	Gh_D09G1246	Gh_D09G1246	0	0	0	0	0	2.11566	0.0411974	-4.6013	0.0361469	0.779794	down	yes
Gh_D09G1351	Gh_D09G1351	Gh_D09G1351	0.422054	0.186718	0.361252	0.456218	0.237198	0.584512	0.475096	-1.07371	0.0396344	0.804002	down	yes
Gh_D09G1709	Gh_D09G1709	Gh_D09G1709	0	0	0	0	0	0.334687	0.444762	-1.16889	0.0361469	0.779794	down	yes
Gh_D09G1764	Gh_D09G1764	Gh_D09G1764	0.531352	0.426817	0.590927	0.375608	0.158524	0.591306	0.498057	-1.00562	0.00372884	0.779794	down	yes
Gh_D10G0346	Gh_D10G0346	Gh_D10G0346	0	0	0	0	0	0.283618	0.496226	-1.01093	0.0361469	0.779794	down	yes
Gh_D10G1733	Gh_D10G1733	Gh_D10G1733	0.074976	0.306934	0.033616	0.146807	0.590361	0.036128	2.80922	1.49017	0.0482473	0.846937	up	yes
Gh_D10G1948	Gh_D10G1948	Gh_D10G1948	0.572722	0.503956	0.654277	0.537758	0.644607	0	3.63591	1.86232	0.0478501	0.846878	up	yes
Gh_D11G0865	Gh_D11G0865	Gh_D11G0865	0.074407	0	0.249923	0.296081	0.065358	0.636727	0.270518	-1.88621	0.00627424	0.779794	down	yes
Gh_D11G1714	Gh_D11G1714	Gh_D11G1714	0	0	0	0.19828	0	0.399542	0.389723	-1.35948	0.00946122	0.779794	down	yes
Gh_D11G2331	Gh_D11G2331	Gh_D11G2331	0.446097	0.454935	0.442202	0.541399	0.452804	0.898083	0.473653	-1.0781	0.0142157	0.779794	down	yes
Gh_D11G2728	Gh_D11G2728	Gh_D11G2728	0	0.062245	0	0.192778	0.43608	0	2.053	1.03773	0.0045841	0.779794	up	yes
Gh_D11G2926	Gh_D11G2926	Gh_D11G2926	0	0	0	0	0	0.448671	0.353382	-1.5007	0.0361469	0.779794	down	yes
Gh_D11G3017	Gh_D11G3017	Gh_D11G3017	0.136743	0	0.047955	0	0	0.31004	0.470735	-1.08701	0.0457118	0.839017	down	yes
Gh_D11G3097	Gh_D11G3097	Gh_D11G3097	0	0	0	0	0	0.342298	0.437721	-1.19192	0.0361469	0.779794	down	yes
Gh_D12G0843	Gh_D12G0843	Gh_D12G0843	0	0	0	0	0	0.289543	0.489854	-1.02958	0.0361469	0.779794	down	yes
Gh_D12G1271	Gh_D12G1271	Gh_D12G1271	0.366544	0.401055	0.122162	0.456889	0.762336	0.029869	3.75247	1.90784	0.0104779	0.779794	up	yes
Gh_D12G1599	Gh_D12G1599	Gh_D12G1599	0.100821	0	0	0.058415	0	0.289254	0.495721	-1.0124	0.0300321	0.779794	down	yes
Gh_D12G2814	Gh_D12G2814	Gh_D12G2814	0.191089	0.156038	0.115455	0.079332	0.045852	0.481734	0.420541	-1.24968	0.0453614	0.83631	down	yes
Gh_D13G0316	Gh_D13G0316	Gh_D13G0316	0	0	0	0	0	0.63008	0.253772	-1.97839	0.0361469	0.779794	down	yes
Gh_D13G0887	Gh_D13G0887	Gh_D13G0887	0	0	0	0	0	0.367189	0.415722	-1.26631	0.0361469	0.779794	down	yes
Gh_D13G1229	Gh_D13G1229	Gh_D13G1229	0	0	0	0	0	0.286346	0.493278	-1.01953	0.0361469	0.779794	down	yes
Gh_D13G1230	Gh_D13G1230	Gh_D13G1230	0	0	0	0	0	0.286346	0.493278	-1.01953	0.0361469	0.779794	down	yes
Gh_D13G1413	Gh_D13G1413	Gh_D13G1413	0	0	0	0	0	0.375377	0.408813	-1.29049	0.0361469	0.779794	down	yes
Gh_Sca014422G01	Gh_Sca014422G01	Gh_Sca014422G01	0	0	0	0	0	0.285925	0.493731	-1.0182	0.0361469	0.779794	down	yes
Gh_Sca039280G01	Gh_Sca039280G01	Gh_Sca039280G01	0.131776	0	0.076808	0	0	0.338408	0.440444	-1.18297	0.0323208	0.779794	down	yes
Gh_Sca044054G01	Gh_Sca044054G01	Gh_Sca044054G01	0	0	0.101172	0.279957	0	0.382491	0.395174	-1.33944	0.027482	0.779794	down	yes
Gh_Sca091077G01	Gh_Sca091077G01	Gh_Sca091077G01	0	0	0.082964	0.221586	0.134345	0.514472	0.385196	-1.37634	0.00405958	0.779794	down	yes
Gh_Sca098585G01	Gh_Sca098585G01	Gh_Sca098585G01	0.155308	0.052983	0.175244	0.264505	0.220392	0.487176	0.488974	-1.03217	0.00652852	0.779794	down	yes
Gh_Sca116301G01	Gh_Sca116301G01	Gh_Sca116301G01	0.405103	0.404595	0.274585	0.2903	0.5364	0.034963	2.82682	1.49918	0.00436175	0.779794	up	yes
Gh_Sca123395G01	Gh_Sca123395G01	Gh_Sca123395G01	0	0	0	0	0	0.409116	0.381933	-1.38861	0.0361469	0.779794	down	yes
Gh_Sca127677G01	Gh_Sca127677G01	Gh_Sca127677G01	0	0	0	0	0	0.415837	0.376866	-1.40788	0.0361469	0.779794	down	yes
Gh_Sca145902G01	Gh_Sca145902G01	Gh_Sca145902G01	0	0	0	0.499578	0	0.646581	0.247285	-2.01575	0.0389172	0.799308	down	yes
Gh_Sca147734G01	Gh_Sca147734G01	Gh_Sca147734G01	0	0.268548	0	0.144559	0.478976	0	2.63217	1.39625	0.0441363	0.829716	up	yes
MSTRG.10021		MSTRG.10021.1	1.04936	1.04108	1.112	2.68711	2.51821	2.81898	0.457783	-1.12726	0.000357979	0.643801	down	yes
MSTRG.10093		MSTRG.10093.1;MSTRG.10093.2	5.35569	5.16798	5.03355	5.11835	7.06227	4.41873	2.34869	1.23185	0.0451472	0.835616	up	yes
MSTRG.10148	Gh_A05G2995	MSTRG.10148.1;Gh_A05G2995	2.00112	1.61528	1.94838	2.45258	1.54524	2.59262	0.387263	-1.36861	0.0497573	0.853036	down	yes
MSTRG.10195	Gh_A05G3028	MSTRG.10195.1;MSTRG.10195.2;MSTRG.10195.3;MSTRG.10195.4;Gh_A05G3028	7.48004	7.41343	7.71628	28.6451	25.2441	26.8129	0.270737	-1.88504	0.00441233	0.779794	down	yes
MSTRG.10221		MSTRG.10221.1	1.61527	0.940722	1.28713	1.34951	1.0468	1.90915	0.353193	-1.50147	0.0497122	0.853018	down	yes
MSTRG.10227		MSTRG.10227.1	1.84646	1.53369	1.50595	1.90484	1.81735	3.54531	0.238682	-2.06684	0.0293778	0.779794	down	yes
MSTRG.10294	Gh_A05G3128	MSTRG.10294.1;MSTRG.10294.2	0.677882	0.61176	0.5359	0.48386	0.787757	0	4.66811	2.22284	0.00838625	0.779794	up	yes
MSTRG.10347		MSTRG.10347.1	1.33505	1.25104	0.93643	1.09116	1.51861	0.769717	2.49374	1.31831	0.0359125	0.779794	up	yes
MSTRG.10359		MSTRG.10359.1	1.91862	1.79896	1.54425	0.881007	0.869143	0.656477	2.15599	1.10835	0.0327132	0.779794	up	yes
MSTRG.10378	Gh_A05G3180	MSTRG.10378.1;MSTRG.10378.2;MSTRG.10378.3;Gh_A05G3180	24.3512	24.1748	22.5435	36.8902	29.735	39.3555	0.387793	-1.36664	0.0361882	0.779794	down	yes
MSTRG.10389	Gh_A05G3192	Gh_A05G3192	0.02514	0	0	0	0	0.374069	0.411067	-1.28255	0.0354243	0.779794	down	yes
MSTRG.10399		MSTRG.10399.2;MSTRG.10399.3;MSTRG.10399.1;MSTRG.10399.4;MSTRG.10399.6;MSTRG.10399.7;MSTRG.10399.5;MSTRG.10399.9;MSTRG.10399.8;MSTRG.10399.10;MSTRG.10399.13;MSTRG.10399.12;MSTRG.10399.11;MSTRG.10399.14;MSTRG.10399.15;MSTRG.10399.16;MSTRG.10399.17;MSTRG.10399.18	1.26492	1.60087	1.31733	1.9761	2.53145	1.39344	2.21236	1.14558	0.00343158	0.779794	up	yes
MSTRG.10407	Gh_A05G3212	Gh_A05G3212	0	0	0	0.424816	0.719135	0	2.65828	1.41049	0.023112	0.779794	up	yes
MSTRG.10463		MSTRG.10463.1	0	0	0	0	0	3.38039	0.0158351	-5.98073	0.0361469	0.779794	down	yes
MSTRG.10499		MSTRG.10499.1	4.64689	3.64538	4.02442	2.57357	1.13454	4.10563	0.189831	-2.39721	0.0257018	0.779794	down	yes
MSTRG.10548	Gh_A05G3347	Gh_A05G3347	0	0	0	0	0	0.817463	0.186991	-2.41896	0.0361469	0.779794	down	yes
MSTRG.10588	Gh_A05G3374	MSTRG.10588.2;MSTRG.10588.1;MSTRG.10588.3;Gh_A05G3374	1.64182	1.82885	1.59256	11.241	9.20108	10.3173	0.209748	-2.25327	0.0117747	0.779794	down	yes
MSTRG.10595		MSTRG.10595.1	0	0	0	0.378786	0.260175	1.05503	0.201253	-2.31292	0.00905885	0.779794	down	yes
MSTRG.10630	Gh_A05G3413	Gh_A05G3413	0	0	0	0	0	0.452528	0.350755	-1.51146	0.0361469	0.779794	down	yes
MSTRG.10662		MSTRG.10662.1	0	0	0	0.248414	0.18783	1.07638	0.175653	-2.5092	0.0176348	0.779794	down	yes
MSTRG.10668	Gh_A05G3451	MSTRG.10668.1;Gh_A05G3451	0.278601	0.0965637	0.24668	0.856624	0.234914	1.04724	0.210839	-2.24579	0.0231537	0.779794	down	yes
MSTRG.10708		MSTRG.10708.1;MSTRG.10708.2;MSTRG.10708.3;MSTRG.10708.4	0.981764	1.24682	1.11436	2.05969	1.41802	3.17011	0.201355	-2.31219	0.0226473	0.779794	down	yes
MSTRG.10718		MSTRG.10718.1	0	0	0.193043	0	0	0.437395	0.347654	-1.52428	0.0443777	0.830848	down	yes
MSTRG.10775	Gh_A05G3562	MSTRG.10775.1;MSTRG.10775.2	1.35749	0.91266	1.34308	1.45948	1.03224	1.77384	0.385662	-1.37459	0.0291347	0.779794	down	yes
MSTRG.10794	Gh_A05G3583	MSTRG.10794.1;MSTRG.10794.2;Gh_A05G3583	16.7109	15.0312	13.319	7.36423	7.8506	6.64817	2.82741	1.49948	0.0387065	0.79783	up	yes
MSTRG.10810		MSTRG.10810.1	0.312249	0.047744	0.225748	0.336085	0.17328	0.604533	0.368143	-1.44166	0.0210944	0.779794	down	yes
MSTRG.10849	Gh_A06G0050	MSTRG.10849.1;Gh_A06G0050	1.86301	1.96283	1.75328	2.42337	2.11955	3.1228	0.439744	-1.18526	0.0318167	0.779794	down	yes
MSTRG.10867	Gh_A06G0075	MSTRG.10867.1	8.46513	10.4834	8.52896	8.95475	9.53711	7.04142	2.36951	1.24459	0.0268496	0.779794	up	yes
MSTRG.10937	Gh_A06G0158	Gh_A06G0158	1.9186	1.56465	1.92929	0	0	0	2.52876	1.33843	0.0212977	0.779794	up	yes
MSTRG.10974	Gh_A06G0197	MSTRG.10974.1;MSTRG.10974.2;Gh_A06G0197	6.31075	5.69635	4.69107	2.70857	3.32484	2.43413	3.09184	1.62847	0.0498013	0.85347	up	yes
MSTRG.11026	Gh_A06G0241	MSTRG.11026.1;Gh_A06G0241	6.39943	6.56011	5.25794	2.28303	2.34818	2.15879	2.76297	1.46622	0.0336884	0.779794	up	yes
MSTRG.11028		MSTRG.11028.1	1.38478	1.36339	1.39806	0.322147	0.150873	1.1405	0.35944	-1.47618	0.0402927	0.808499	down	yes
MSTRG.11127		MSTRG.11127.1	1.2316	0.502782	0.979356	1.28859	0.669035	1.81272	0.205469	-2.28301	0.0379859	0.79326	down	yes
MSTRG.11138	Gh_A06G0355	MSTRG.11138.1	10.4961	10.2492	10.9838	5.64604	3.71219	7.55406	0.443771	-1.17211	0.0458017	0.839017	down	yes
MSTRG.11188	Gh_A06G0393	Gh_A06G0393;MSTRG.11188.2	6.46587	5.40153	6.06164	6.06572	4.85279	6.92376	0.466152	-1.10113	0.0245134	0.779794	down	yes
MSTRG.11263	Gh_A06G0454	MSTRG.11263.1;Gh_A06G0454	1.77452	1.88307	1.82789	0.229497	0.0993782	0.190743	2.09705	1.06836	0.016928	0.779794	up	yes
MSTRG.11286	Gh_A06G0471	MSTRG.11286.1	0.749347	0.826631	1.16244	0.532906	0.382295	1.08746	0.398911	-1.32586	0.0490764	0.852117	down	yes
MSTRG.11397	Gh_A06G0587	MSTRG.11397.1;MSTRG.11397.2;MSTRG.11397.3;MSTRG.11397.4;Gh_A06G0587	5.77892	5.41938	5.61314	2.04564	2.42146	2.28723	2.09852	1.06938	0.0284501	0.779794	up	yes
MSTRG.11413	Gh_A06G0605	MSTRG.11413.1;MSTRG.11413.2;Gh_A06G0605	15.5117	18.9425	18.0117	8.99413	9.9666	8.75067	2.49957	1.32168	0.0432647	0.823969	up	yes
MSTRG.11470	Gh_A06G0662	MSTRG.11470.1	0	0	0	0	0	0.501524	0.319572	-1.64579	0.0361469	0.779794	down	yes
MSTRG.11471	Gh_A06G0663	Gh_A06G0663	0	0	0	0	0	0.624207	0.256356	-1.96378	0.0361469	0.779794	down	yes
MSTRG.11525		MSTRG.11525.1;MSTRG.11525.3	3.56021	2.8457	3.90249	0.0354926	0.0801538	0.0766817	3.48633	1.80171	0.0374844	0.790889	up	yes
MSTRG.11552		MSTRG.11552.1	0.205371	0.292071	0	0.425106	0.728782	0.134305	2.55482	1.35322	0.0318458	0.779794	up	yes
MSTRG.11556		MSTRG.11556.1	13.1276	10.5036	11.0353	10.9906	9.1746	13.9068	0.392778	-1.34821	0.0426405	0.820258	down	yes
MSTRG.11632	Gh_A06G0816	MSTRG.11632.2;MSTRG.11632.1;MSTRG.11632.3;Gh_A06G0816	1.71164	1.35307	1.93567	1.26168	1.00211	1.69982	0.492305	-1.02237	0.0328353	0.779794	down	yes
MSTRG.11643	Gh_A06G0827	Gh_A06G0827	56.4447	54.6758	55.6643	31.2765	34.3883	29.5455	2.37592	1.24849	0.00447893	0.779794	up	yes
MSTRG.11757	Gh_A06G0924	Gh_A06G0924	0.535007	0.379844	0.539448	0.433255	0.434612	1.33651	0.241855	-2.04779	0.0212707	0.779794	down	yes
MSTRG.11769		MSTRG.11769.1	0	0	0	0.228236	0	0.338733	0.441531	-1.17941	0.0230098	0.779794	down	yes
MSTRG.11804	Gh_A06G0972	Gh_A06G0972	4.59096	4.23088	4.53795	5.52626	5.31291	6.72563	0.467965	-1.09553	0.00287435	0.779794	down	yes
MSTRG.11840	Gh_A06G1006	MSTRG.11840.1;Gh_A06G1006	17.9022	20.0286	20.3948	10.5929	10.5901	9.94516	2.09703	1.06835	0.0317443	0.779794	up	yes
MSTRG.11859		MSTRG.11859.1	0.144395	0.148765	0	0.283853	0.52111	0	2.52196	1.33454	0.010455	0.779794	up	yes
MSTRG.1192		MSTRG.1192.1	1.38284	1.13316	1.15746	1.54029	1.18916	1.84568	0.471905	-1.08343	0.02709	0.779794	down	yes
MSTRG.11979	Gh_A06G1148	MSTRG.11979.1	2.98709	3.14219	3.01973	2.18102	2.15544	1.5465	2.40134	1.26384	0.0117628	0.779794	up	yes
MSTRG.1203	Gh_A01G1156	MSTRG.1203.1	1.25457	1.09898	0.996554	0.58186	0.56236	0	4.79013	2.26006	0.0279977	0.779794	up	yes
MSTRG.12031	Gh_A06G1194	MSTRG.12031.2	2.24045	1.7781	1.71366	1.85722	1.10109	2.69198	0.276212	-1.85615	0.0381745	0.794408	down	yes
MSTRG.12040		MSTRG.12040.1;MSTRG.12040.2	2.99382	3.21543	3.55213	0.156961	0.164079	0.0456637	4.78287	2.25788	0.00541798	0.779794	up	yes
MSTRG.12070	Gh_A06G1244	MSTRG.12070.2;MSTRG.12070.1;MSTRG.12070.3;Gh_A06G1244	9.02427	9.07661	8.56855	9.35879	9.1208	6.08948	2.73309	1.45053	0.0399098	0.805378	up	yes
MSTRG.12111	Gh_A06G1279	MSTRG.12111.1	16.2505	14.6301	16.71	6.90031	7.68047	6.27007	2.91344	1.54272	0.0250533	0.779794	up	yes
MSTRG.12118		MSTRG.12118.1	1.34203	1.13526	0.906055	1.2037	0.544158	2.27033	0.174706	-2.517	0.0382927	0.794825	down	yes
MSTRG.12147	Gh_A06G1320	MSTRG.12147.1;Gh_A06G1320	0.160579	5.6e-05	0	4.38428	1.89246	4.51957	0.0575585	-4.11883	0.0243748	0.779794	down	yes
MSTRG.12171	Gh_A06G1344	MSTRG.12171.1;Gh_A06G1344	0.759449	0.818509	0.971507	0.787065	1.09098	0.429441	2.47346	1.30653	0.0459226	0.839889	up	yes
MSTRG.12191	Gh_A06G1364	Gh_A06G1364	0	0.267574	0.11837	0.331531	0.555577	0.015301	2.69634	1.431	0.0253331	0.779794	up	yes
MSTRG.12192		MSTRG.12192.1	0.411756	0.223272	0.545144	0.573615	0	0.783843	0.233533	-2.0983	0.0337657	0.779794	down	yes
MSTRG.12260		MSTRG.12260.1	1.12472	1.26168	1.47939	1.03816	0.675142	1.63532	0.36887	-1.43882	0.0251291	0.779794	down	yes
MSTRG.12301	Gh_A06G1467	MSTRG.12301.1;MSTRG.12301.3;MSTRG.12301.4;MSTRG.12301.5	6.01903	6.05171	6.19651	3.33265	4.49423	2.98853	3.1333	1.64768	0.0171889	0.779794	up	yes
MSTRG.12315	Gh_A06G1482	MSTRG.12315.1;MSTRG.12315.2;Gh_A06G1482	1.71461	1.8029	1.6668	2.01571	1.62104	2.52928	0.467694	-1.09636	0.0296699	0.779794	down	yes
MSTRG.12329	Gh_A06G1492	MSTRG.12329.1	0.196178	0	0.221361	0.143338	0	0.671728	0.231243	-2.11252	0.00209811	0.779794	down	yes
MSTRG.12375	Gh_A06G1529	Gh_A06G1529	0.58537	0.974787	0.714625	0.04179	0.120983	0	2.43987	1.28681	0.0497545	0.853036	up	yes
MSTRG.12377	Gh_A06G1531	Gh_A06G1531	0	0	0	0	0	5.82028	0.00457054	-7.77342	0.0361469	0.779794	down	yes
MSTRG.12385	Gh_A06G1534	MSTRG.12385.1	0	0.102394	0.112188	0.592629	0.78197	0	3.08771	1.62654	0.0407942	0.810906	up	yes
MSTRG.12440	Gh_A06G1593	Gh_A06G1593	1.40948	1.10858	1.31893	1.42502	1.18104	1.97852	0.401262	-1.31738	0.00347582	0.779794	down	yes
MSTRG.12441	Gh_A06G1594	MSTRG.12441.1;MSTRG.12441.2;MSTRG.12441.3;Gh_A06G1594	0.570966	0.569019	0.826841	1.45331	1.10784	1.67854	0.368016	-1.44216	0.0191956	0.779794	down	yes
MSTRG.12453	Gh_A06G1601	MSTRG.12453.1	0	0.506436	0	0.53965	0.779981	0	4.44896	2.15347	0.0436593	0.82713	up	yes
MSTRG.12485	Gh_A06G1629	MSTRG.12485.1	1.06525	1.02689	0.960158	0.746252	0.807483	0.0253	5.55601	2.47405	0.0205282	0.779794	up	yes
MSTRG.1253		MSTRG.1253.1	6.78837	5.54856	6.34135	4.94578	4.35689	8.05923	0.278575	-1.84386	0.00982109	0.779794	down	yes
MSTRG.12550	Gh_A06G1699	MSTRG.12550.1;Gh_A06G1699	7.32928	10.3929	10.2642	2.18961	2.6573	1.34342	10.5006	3.39241	0.0173038	0.779794	up	yes
MSTRG.12657	Gh_A07G0005	Gh_A07G0005;MSTRG.12657.2;MSTRG.12657.3	3.22391	2.46433	2.93651	3.16126	2.78232	3.80752	0.465106	-1.10437	0.0351235	0.779794	down	yes
MSTRG.12665	Gh_A07G0012	MSTRG.12665.2;MSTRG.12665.1;Gh_A07G0012	11.1777	9.7484	11.9475	19.0192	19.0552	20.5693	0.425646	-1.23227	0.0360022	0.779794	down	yes
MSTRG.12691	Gh_A07G0040	MSTRG.12691.1;Gh_A07G0040	2.78675	2.5846	3.23414	2.67316	2.93844	5.03628	0.266396	-1.90836	0.046849	0.841969	down	yes
MSTRG.12714	Gh_A07G0067;Gh_A07G0068	MSTRG.12714.1;MSTRG.12714.2;Gh_A07G0067;MSTRG.12714.4;Gh_A07G0068;MSTRG.12714.6;MSTRG.12714.8;MSTRG.12714.9;MSTRG.12714.10	0.908208	0.929629	1.23011	1.33293	0.792354	1.54878	0.388515	-1.36396	0.0443265	0.830848	down	yes
MSTRG.12745	Gh_A07G0109	MSTRG.12745.1	0.291528	0.298032	0.4386	0	0	1.03677	0.172313	-2.53689	0.0418226	0.816164	down	yes
MSTRG.12821	Gh_A07G0191	Gh_A07G0191	26.0735	15.6776	22.8275	17.0789	13.1116	26.7644	0.173266	-2.52894	0.0350545	0.779794	down	yes
MSTRG.1291	Gh_A01G1224	MSTRG.1291.1	0.314843	0	0.18062	0.116536	0.143465	0.762254	0.25849	-1.95182	0.0464198	0.840884	down	yes
MSTRG.12910	Gh_A07G0268	MSTRG.12910.1;MSTRG.12910.2;MSTRG.12910.4;MSTRG.12910.5;MSTRG.12910.3;MSTRG.12910.6;MSTRG.12910.7	20.7657	20.5308	19.0715	16.4003	18.026	12.9732	2.73426	1.45115	0.00413236	0.779794	up	yes
MSTRG.12953	Gh_A07G0317	MSTRG.12953.1;Gh_A07G0317	1.05524	1.50573	0.910903	0.541405	1.24209	0.187301	6.88467	2.78339	0.00441709	0.779794	up	yes
MSTRG.13078	Gh_A07G0447	MSTRG.13078.1;MSTRG.13078.2;Gh_A07G0447	0.723605	0.713668	0.734038	1.08411	0.633974	1.31057	0.396439	-1.33483	0.0231529	0.779794	down	yes
MSTRG.13112	Gh_A07G0481	MSTRG.13112.1	0.098832	0.101149	0.111519	0.215597	0.177158	0.652445	0.36036	-1.47249	0.0174975	0.779794	down	yes
MSTRG.13134	Gh_A07G0502	Gh_A07G0502	0	0	0	0	0	1.007	0.141551	-2.82061	0.0361469	0.779794	down	yes
MSTRG.13197	Gh_A07G0562	MSTRG.13197.1	13.9603	14.3547	9.86426	9.15622	12.1258	6.8154	5.37895	2.42732	0.028675	0.779794	up	yes
MSTRG.13202	Gh_A07G0570	MSTRG.13202.1;Gh_A07G0570	2.14949	2.72795	2.55476	0.651376	0.658262	0.466546	3.14549	1.65329	0.0166275	0.779794	up	yes
MSTRG.13217	Gh_A07G0583	MSTRG.13217.2;MSTRG.13217.1;MSTRG.13217.4;MSTRG.13217.5;MSTRG.13217.6;Gh_A07G0583	7.18531	7.1243	7.28645	4.09316	5.00317	3.65382	2.75301	1.46101	0.00882171	0.779794	up	yes
MSTRG.13332	Gh_A07G0689	Gh_A07G0689	0	0	0	0	0	1.38514	0.0872009	-3.51951	0.0361469	0.779794	down	yes
MSTRG.1335	Gh_A01G1265	MSTRG.1335.1;MSTRG.1335.2;Gh_A01G1265	0.653822	0.599679	0.616829	0.224356	0.420086	0.150054	2.03725	1.02663	0.0209225	0.779794	up	yes
MSTRG.1338	Gh_A01G1269	Gh_A01G1269	0	0	0	0.628007	0.974367	0	3.41341	1.77121	0.0281726	0.779794	up	yes
MSTRG.13477		MSTRG.13477.1	3.73794	3.88077	3.23783	5.82657	4.33223	8.28461	0.198651	-2.33169	0.0303073	0.779794	down	yes
MSTRG.13480	Gh_A07G0849	Gh_A07G0849	0	0	0	0	0	1.23777	0.104293	-3.26129	0.0361469	0.779794	down	yes
MSTRG.13489		MSTRG.13489.1	3.27621	2.58989	2.60443	0.030433	0.034364	0	3.88915	1.95945	0.0185498	0.779794	up	yes
MSTRG.13503		MSTRG.13503.1	8.54581	6.39988	6.85642	0.213236	0.089474	0.155899	5.84938	2.54828	0.020938	0.779794	up	yes
MSTRG.13530		MSTRG.13530.1	1.03072	0.983703	1.47096	1.26151	0.747822	1.56047	0.372166	-1.42598	0.0480244	0.846937	down	yes
MSTRG.13541	Gh_A07G0898	Gh_A07G0898	1.30307	1.48432	0.995364	1.19319	1.0588	0	9.52334	3.25147	0.0310265	0.779794	up	yes
MSTRG.13560	Gh_A07G0918	MSTRG.13560.1	5.98217	6.07847	6.17647	6.91775	5.79197	8.14889	0.450073	-1.15177	0.00917038	0.779794	down	yes
MSTRG.13588	Gh_A07G0944	MSTRG.13588.1;Gh_A07G0944	0.625501	0.249454	0.665817	1.46793	0.73135	1.91103	0.162877	-2.61814	0.0136758	0.779794	down	yes
MSTRG.1360		MSTRG.1360.1;MSTRG.1360.2	0.336588	0.427351	0.430557	0.386732	0.374656	0	2.51613	1.33121	0.0411761	0.811556	up	yes
MSTRG.13693		MSTRG.13693.1	0.699431	0.776182	0.480165	0.273777	0.465783	0.085411	2.91218	1.5421	0.00978087	0.779794	up	yes
MSTRG.13704		MSTRG.13704.1;MSTRG.13704.2	0.436819	0.397553	0.805366	0.192212	0.0814459	0.895584	0.253997	-1.97712	0.026203	0.779794	down	yes
MSTRG.13812	Gh_A07G1131	MSTRG.13812.1;MSTRG.13812.2;MSTRG.13812.3;MSTRG.13812.4;MSTRG.13812.5;MSTRG.13812.6;MSTRG.13812.7;Gh_A07G1131;MSTRG.13812.10	3.55862	3.18567	3.93665	5.97292	5.34919	6.00931	0.486868	-1.0384	0.0430072	0.82284	down	yes
MSTRG.13845		MSTRG.13845.1	0	0	0	0	0	0.309134	0.469557	-1.09063	0.0361469	0.779794	down	yes
MSTRG.13855	Gh_A07G1172	MSTRG.13855.1	7.91262	7.38691	7.9391	6.43953	4.46037	8.24599	0.346557	-1.52883	0.0145789	0.779794	down	yes
MSTRG.13877	Gh_A07G1191	MSTRG.13877.1;MSTRG.13877.2	2.24328	2.175	2.86334	2.09263	1.61949	2.71372	0.437607	-1.19229	0.0342066	0.779794	down	yes
MSTRG.13927	Gh_A07G1240	MSTRG.13927.2;MSTRG.13927.1;Gh_A07G1240	0	0	0	0	0	1.83433	0.0537298	-4.21813	0.0361469	0.779794	down	yes
MSTRG.13938	Gh_A07G1251	Gh_A07G1251	28.1887	24.9264	24.4415	0.132889	0.189199	0.574964	10.0826	3.3338	0.00696151	0.779794	up	yes
MSTRG.1399	Gh_A01G1322	MSTRG.1399.1;MSTRG.1399.2;MSTRG.1399.3;Gh_A01G1322	2.01929	1.72025	1.95908	2.55444	2.02203	2.85974	0.450552	-1.15023	0.00972461	0.779794	down	yes
MSTRG.14057		MSTRG.14057.1;MSTRG.14057.2	1.32144	1.09043	0.609581	0.859981	0.909396	0	7.20111	2.84822	0.0475595	0.846516	up	yes
MSTRG.14074	Gh_A07G1397	MSTRG.14074.1;MSTRG.14074.2;MSTRG.14074.3;Gh_A07G1397	4.02939	5.22011	4.75065	4.71734	5.17193	3.49601	2.43337	1.28296	0.0423566	0.818587	up	yes
MSTRG.14120	Gh_A07G1457	Gh_A07G1457	0.632354	0.859098	0.550734	0.21393	0.455937	0.180626	2.35404	1.23514	0.0385651	0.797111	up	yes
MSTRG.14129	Gh_A07G1464	MSTRG.14129.2;MSTRG.14129.1;MSTRG.14129.3;MSTRG.14129.4;Gh_A07G1464	1.62585	1.22046	1.58505	8.34309	8.05878	8.68526	0.200414	-2.31894	0.00610327	0.779794	down	yes
MSTRG.14196	Gh_A07G1519	Gh_A07G1519	1.28587	1.38862	1.59404	1.22905	0.58418	1.96142	0.255131	-1.97069	0.0188463	0.779794	down	yes
MSTRG.14288	Gh_A07G1611	MSTRG.14288.1;Gh_A07G1611	0.500007	0.388587	0.309977	0.285014	0.330485	0	2.37581	1.24842	0.0396785	0.804074	up	yes
MSTRG.14301	Gh_A07G1625	MSTRG.14301.1;Gh_A07G1625	5.34275	5.19743	5.28415	15.0378	15.0927	15.0837	0.385567	-1.37495	9.21823e-05	0.482333	down	yes
MSTRG.14312	Gh_A07G1633	MSTRG.14312.1;MSTRG.14312.2;Gh_A07G1633	5.70544	7.09438	6.97803	6.63426	7.37781	1.49521	28.3877	4.8272	0.0252507	0.779794	up	yes
MSTRG.14336	Gh_A07G1654	Gh_A07G1654	0.541041	0.747814	0.931392	1.43776	1.08739	2.01397	0.288351	-1.7941	0.0339008	0.779794	down	yes
MSTRG.14468	Gh_A07G1736	Gh_A07G1736	0.097722	0	0.00763	0.255039	0.086134	0.500524	0.375378	-1.41358	0.00953142	0.779794	down	yes
MSTRG.14487		MSTRG.14487.1	0.366123	0.654458	0.676881	0.67217	0.74421	0	4.40802	2.14013	0.0492629	0.852208	up	yes
MSTRG.1449		MSTRG.1449.1;MSTRG.1449.2;MSTRG.1449.3	0.79859	0.57188	0.719518	0.322531	0.701882	0.0305443	3.75392	1.9084	0.0422525	0.818167	up	yes
MSTRG.14529	Gh_A07G1799	MSTRG.14529.1;MSTRG.14529.2	0.174616	0.054432	0.21733	0.664816	0.156504	1.48741	0.104516	-3.25821	0.000645607	0.779794	down	yes
MSTRG.14537		MSTRG.14537.1	0.846442	0.420996	0.58899	0.214741	0.162981	0.947851	0.289047	-1.79062	0.0484209	0.848029	down	yes
MSTRG.14588	Gh_A07G1859	MSTRG.14588.1	0.388967	0.194035	0.521669	0.121666	0.057677	0.428906	0.468594	-1.09359	0.0476876	0.846516	down	yes
MSTRG.14591	Gh_A07G1863	Gh_A07G1863	0	0	0	0.211843	0.099063	0.89406	0.197633	-2.3391	0.0121393	0.779794	down	yes
MSTRG.14686		MSTRG.14686.1	2.62075	2.3834	2.62748	2.87696	3.03514	4.24628	0.398358	-1.32786	0.0298164	0.779794	down	yes
MSTRG.14711		MSTRG.14711.1	1.8079	2.11313	1.63799	0.944375	1.52618	0.797552	3.27569	1.7118	0.0151307	0.779794	up	yes
MSTRG.14737		MSTRG.14737.1	4.91529	3.47147	4.4228	7.52445	6.41836	9.16149	0.246988	-2.01749	0.0187764	0.779794	down	yes
MSTRG.14802	Gh_A07G2072	Gh_A07G2072	58.8821	59.0784	52.3976	48.8907	56.5852	0.019752	88183.1	16.4282	0.0281671	0.779794	up	yes
MSTRG.14830	Gh_A07G2098	MSTRG.14830.1;MSTRG.14830.2	2.12841	2.43568	1.65141	0.0342313	0.0773053	0.0508533	3.7096	1.89126	0.0374158	0.790186	up	yes
MSTRG.14845		MSTRG.14845.1	13.0733	9.48718	9.86834	0.390962	0.16072	0.543459	4.17095	2.06038	0.0490425	0.852117	up	yes
MSTRG.14868	Gh_A07G2132	MSTRG.14868.1;Gh_A07G2132	1.26544	1.29748	1.2948	1.093	0.940857	2.02385	0.340747	-1.55323	0.023925	0.779794	down	yes
MSTRG.14889	Gh_A08G0005	Gh_A08G0005	0	0	0	0	0	0.961848	0.150885	-2.72848	0.0361469	0.779794	down	yes
MSTRG.14897	Gh_A07G2152	MSTRG.14897.1;Gh_A07G2152	1.28461	1.21307	1.47085	0.067876	0.037926	0.0125777	2.23993	1.16345	0.0207491	0.779794	up	yes
MSTRG.14927	Gh_A08G0058	MSTRG.14927.1	9.05472	8.97765	7.80262	9.40233	9.35442	6.25756	2.68676	1.42587	0.0409554	0.811048	up	yes
MSTRG.15025	Gh_A08G0172	MSTRG.15025.1;Gh_A08G0172	5.05841	5.0528	4.55933	3.72581	3.53049	0.31252	44.0512	5.46111	0.0305294	0.779794	up	yes
MSTRG.15027	Gh_A08G0174	Gh_A08G0174	0	0	0	0	0	0.294851	0.484239	-1.04621	0.0361469	0.779794	down	yes
MSTRG.15040	Gh_A08G0193	MSTRG.15040.1;MSTRG.15040.2	11.128	11.8542	10.3696	6.26057	5.63447	4.46875	3.40145	1.76615	0.0236053	0.779794	up	yes
MSTRG.15041	Gh_A08G0193	MSTRG.15041.1	5.87073	8.09505	7.29567	4.59815	5.09163	2.45596	7.23593	2.85518	0.0164449	0.779794	up	yes
MSTRG.15068	Gh_A08G0219	MSTRG.15068.1;MSTRG.15068.2	23.3077	23.9796	19.5892	29.653	33.331	12.4104	10.5728	3.40229	0.0170156	0.779794	up	yes
MSTRG.15137		MSTRG.15137.1	0.251591	0.084101	0.191798	0	0	0.37147	0.444889	-1.16848	0.0412297	0.812372	down	yes
MSTRG.15159	Gh_A08G0315	MSTRG.15159.1;Gh_A08G0315	1.24021	1.47278	0.994735	1.22834	1.98962	0.942895	2.86708	1.51958	0.0258488	0.779794	up	yes
MSTRG.15180	Gh_A08G0337;Gh_A08G0338	MSTRG.15180.2;Gh_A08G0337;MSTRG.15180.4;MSTRG.15180.5;Gh_A08G0338	4.7246	4.42579	4.19658	4.6898	4.26409	6.31037	0.415693	-1.26641	0.0310593	0.779794	down	yes
MSTRG.15195	Gh_A08G0359	MSTRG.15195.1	0	0	0	0	0	0.813081	0.188262	-2.40919	0.0361469	0.779794	down	yes
MSTRG.15230	Gh_A08G0390	MSTRG.15230.1;MSTRG.15230.2;Gh_A08G0390	3.25822	3.64406	3.52153	4.82744	3.69856	5.49647	0.39701	-1.33275	0.0404873	0.809381	down	yes
MSTRG.15299	Gh_A08G0465	MSTRG.15299.1;MSTRG.15299.2;Gh_A08G0465	4.17367	3.52844	3.0842	2.8076	3.1974	1.67351	3.97023	1.98922	0.0370223	0.78833	up	yes
MSTRG.15307		MSTRG.15307.1	1.91218	1.85848	2.01034	0.655932	1.19061	0.53914	3.47614	1.79749	0.0278854	0.779794	up	yes
MSTRG.1531	Gh_A01G1459	Gh_A01G1459;MSTRG.1531.2	1.36469	1.53171	1.10682	1.05162	1.22593	0.762853	2.25892	1.17563	0.0191091	0.779794	up	yes
MSTRG.15336	Gh_A08G0497	Gh_A08G0497	0	0	0	0	0	0.669225	0.237422	-2.07447	0.0361469	0.779794	down	yes
MSTRG.15345	Gh_A08G0503	MSTRG.15345.1	0.524985	0.330381	0.475494	0.620369	0.270607	0.742869	0.428936	-1.22116	0.0327987	0.779794	down	yes
MSTRG.15346	Gh_A08G0503	MSTRG.15346.1	0.894595	0.953414	1.2159	1.17016	1.0605	1.75889	0.405337	-1.30281	0.0274223	0.779794	down	yes
MSTRG.15383	Gh_A08G0542	Gh_A08G0542	1.37202	1.77531	1.53054	0.992872	1.29309	0.815478	2.33409	1.22286	0.0180635	0.779794	up	yes
MSTRG.15392	Gh_A08G0549	MSTRG.15392.2;MSTRG.15392.1;MSTRG.15392.4;MSTRG.15392.5;Gh_A08G0549	2.22059	2.30941	2.32371	2.30534	2.17341	0.924528	4.22808	2.08	0.0477944	0.846516	up	yes
MSTRG.15396	Gh_A08G0552	Gh_A08G0552	0.575422	0.684322	0.606447	0.952673	0.702881	1.39965	0.379035	-1.3996	0.0238148	0.779794	down	yes
MSTRG.15400	Gh_A08G0556	Gh_A08G0556	0	0.083751	0.084558	0.174358	0.505723	0	2.24562	1.16712	0.040629	0.810636	up	yes
MSTRG.15401		MSTRG.15401.1	2.08087	2.45507	2.06012	1.14654	1.56434	0.575944	5.34774	2.41893	4.38062e-05	0.371624	up	yes
MSTRG.15402	Gh_A08G0557	Gh_A08G0557	0.227824	0	0.334489	0.254494	0	0.494489	0.311783	-1.68139	0.0238863	0.779794	down	yes
MSTRG.15442	Gh_A08G0589	MSTRG.15442.1;Gh_A08G0589;MSTRG.15442.3	0.816028	0.908823	0.885333	0.811694	1.20631	0.590317	2.15938	1.11061	0.0177013	0.779794	up	yes
MSTRG.15447	Gh_A08G0593	MSTRG.15447.1;Gh_A08G0593	2.41955	3.12848	2.41402	2.12082	2.52945	1.35511	3.71044	1.89159	0.00348934	0.779794	up	yes
MSTRG.15456	Gh_A08G0602	Gh_A08G0602;MSTRG.15456.2	0.0223947	0.074863	0.162614	0.390925	0.157472	0.528935	0.416104	-1.26498	0.0276305	0.779794	down	yes
MSTRG.15471	Gh_A08G0614	MSTRG.15471.3;MSTRG.15471.1;MSTRG.15471.2;MSTRG.15471.4;MSTRG.15471.6;MSTRG.15471.5;MSTRG.15471.7	13.8419	10.3885	12.0925	10.3224	14.5017	3.19306	28.7675	4.84637	0.0351261	0.779794	up	yes
MSTRG.15547		MSTRG.15547.3;MSTRG.15547.2;MSTRG.15547.1;MSTRG.15547.4;MSTRG.15547.5;MSTRG.15547.6;MSTRG.15547.7	4.8565	3.96457	4.25375	4.65503	4.65511	6.31541	0.42907	-1.22071	0.0461046	0.840884	down	yes
MSTRG.15550	Gh_A08G0680	Gh_A08G0680	0	0	0	0	0	0.529148	0.303634	-1.7196	0.0361469	0.779794	down	yes
MSTRG.156	Gh_A01G0186	MSTRG.156.1;Gh_A01G0186	48.2107	59.0927	57.3671	38.5693	42.588	31.6031	3.06184	1.6144	0.0294202	0.779794	up	yes
MSTRG.1560	Gh_A01G1490	Gh_A01G1490	81.5741	76.0169	69.8707	0.05382	0.180594	0.170906	68.473	6.09746	0.000668409	0.779794	up	yes
MSTRG.15611	Gh_A08G0736	MSTRG.15611.1;Gh_A08G0736	23.9003	24.1885	24.3102	73.9829	72.3978	74.5136	0.316164	-1.66126	4.4569e-05	0.371624	down	yes
MSTRG.15638	Gh_A08G0768	MSTRG.15638.1;MSTRG.15638.2;MSTRG.15638.3;MSTRG.15638.4;Gh_A08G0768	4.76636	5.29956	4.28666	5.55553	7.81282	2.75297	8.05452	3.0098	0.000821878	0.779794	up	yes
MSTRG.15693		MSTRG.15693.1	0.316611	0.196107	0.324797	0.506132	0.40015	0.86123	0.380152	-1.39535	0.00114732	0.779794	down	yes
MSTRG.15710		MSTRG.15710.1	1.21699	1.15792	0.856746	1.06124	1.07548	0	8.36322	3.06406	0.0283839	0.779794	up	yes
MSTRG.15711		MSTRG.15711.2;MSTRG.15711.3;MSTRG.15711.1;MSTRG.15711.4;MSTRG.15711.5;MSTRG.15711.6	2.92445	2.38015	3.30587	4.12991	4.12378	6.82117	0.194289	-2.36372	0.0134779	0.779794	down	yes
MSTRG.158	Gh_A01G0185	Gh_A01G0185	51.5468	50.0636	47.9083	42.9744	39.049	55.8458	0.483453	-1.04855	0.0444167	0.831213	down	yes
MSTRG.15838	Gh_A08G0958	MSTRG.15838.1;Gh_A08G0958	0.693733	0.452022	0.485673	0.530888	0.433493	0.881211	0.478549	-1.06326	0.0486168	0.849197	down	yes
MSTRG.15892		MSTRG.15892.1	0.131699	0.306055	0.337433	0.501445	0.402031	1.02226	0.32629	-1.61577	0.0469719	0.842212	down	yes
MSTRG.15893	Gh_A08G1010	MSTRG.15893.2;MSTRG.15893.1;MSTRG.15893.4	1.77972	1.69518	1.90076	1.91905	1.50308	2.30895	0.486319	-1.04002	0.0034766	0.779794	down	yes
MSTRG.15950	Gh_A08G1075	Gh_A08G1075	0.955501	1.30953	1.16571	0.330924	0.563219	0.273767	2.60912	1.38356	0.0280815	0.779794	up	yes
MSTRG.16049	Gh_A08G1187	MSTRG.16049.1;MSTRG.16049.3;Gh_A08G1187	5.53292	5.33915	5.99323	5.77671	6.58248	3.62093	3.29454	1.72008	0.0460625	0.840884	up	yes
MSTRG.16052	Gh_A08G1190	MSTRG.16052.1;MSTRG.16052.2	0.698704	0.376302	0.466109	0.74398	0.661163	1.30281	0.334811	-1.57858	0.0330249	0.779794	down	yes
MSTRG.16259	Gh_A08G1371	MSTRG.16259.1	0.349682	0.239538	0.374309	0	0	0.385643	0.49002	-1.02909	0.0424553	0.818649	down	yes
MSTRG.16288		MSTRG.16288.1;MSTRG.16288.2;MSTRG.16288.4	2.63484	2.26854	2.15663	2.53035	3.21062	1.40163	3.82317	1.93477	0.0265026	0.779794	up	yes
MSTRG.16305	Gh_A08G1412	Gh_A08G1412	0	0	0	0	0	3.18098	0.0180471	-5.79209	0.0361469	0.779794	down	yes
MSTRG.16333	Gh_A08G1437	MSTRG.16333.1	0.373879	0.659762	0	0.81724	1.25279	0.185857	4.86706	2.28305	0.0476976	0.846516	up	yes
MSTRG.1643	Gh_A01G1565	MSTRG.1643.1;MSTRG.1643.3;MSTRG.1643.2;MSTRG.1643.4;MSTRG.1643.5;MSTRG.1643.6	1.86632	1.63416	1.49282	1.45592	1.99407	0.981248	2.86097	1.5165	0.0256943	0.779794	up	yes
MSTRG.1650	Gh_A01G1570	MSTRG.1650.1;Gh_A01G1570	1.23668	1.38108	1.65977	3.86864	3.25228	4.55367	0.256771	-1.96145	0.0106542	0.779794	down	yes
MSTRG.16515	Gh_A08G1603	MSTRG.16515.1	0	0.181855	0	0.087177	0.408797	0	2.22977	1.1569	0.0493375	0.852208	up	yes
MSTRG.16561	Gh_A08G1649	MSTRG.16561.1;Gh_A08G1649	1.59609	0.762157	1.07601	1.04267	0.542605	2.39571	0.126048	-2.98795	0.0165256	0.779794	down	yes
MSTRG.16566	Gh_A08G1654	MSTRG.16566.1;Gh_A08G1654	0.939284	0.864999	1.12317	1.52569	0.38744	2.13061	0.134235	-2.89717	0.0275502	0.779794	down	yes
MSTRG.16639		MSTRG.16639.1	0.405182	0.232658	0.242766	0.55976	0.43722	0.817054	0.450213	-1.15132	0.0289482	0.779794	down	yes
MSTRG.16663	Gh_A08G1751	MSTRG.16663.1;MSTRG.16663.2;MSTRG.16663.4;MSTRG.16663.3;MSTRG.16663.5;MSTRG.16663.6;MSTRG.16663.7;MSTRG.16663.8;MSTRG.16663.9;MSTRG.16663.10;Gh_A08G1751	11.904	12.6186	10.0101	8.67973	9.17963	7.57727	2.25103	1.17058	0.0490977	0.852117	up	yes
MSTRG.16703		MSTRG.16703.1	1.19485	0.820828	1.26121	0.843373	0.390945	1.29038	0.315247	-1.66545	0.00927356	0.779794	down	yes
MSTRG.16729	Gh_A08G1817	MSTRG.16729.2;MSTRG.16729.1	29.6284	25.8985	25.7006	41.6773	38.5683	45.2119	0.447221	-1.16094	0.0344078	0.779794	down	yes
MSTRG.16748	Gh_A08G1830;Gh_A08G1831	MSTRG.16748.1;Gh_A08G1830;Gh_A08G1831	0	0.0616746	0	0.405764	0.567292	0	2.40392	1.26539	0.00948702	0.779794	up	yes
MSTRG.16774	Gh_A08G1860	Gh_A08G1860	1.69996	1.42363	1.59771	0.667781	0.529875	2.08206	0.22139	-2.17534	0.0256322	0.779794	down	yes
MSTRG.17140	Gh_A09G0009	MSTRG.17140.1;Gh_A09G0009	9.26153	9.16512	8.20195	4.54822	4.30463	3.7813	2.62429	1.39193	0.0176002	0.779794	up	yes
MSTRG.17170	Gh_A09G0046	MSTRG.17170.1;MSTRG.17170.2;MSTRG.17170.3	0.83827	1.05968	1.19045	1.27158	1.04932	1.83242	0.394987	-1.34012	0.046282	0.840884	down	yes
MSTRG.17176	Gh_A09G0054	MSTRG.17176.1	0	0	0	0	0	0.455237	0.348926	-1.51901	0.0361469	0.779794	down	yes
MSTRG.17178		MSTRG.17178.1	8.28649	7.21235	7.69193	5.02753	4.57952	7.99554	0.386064	-1.37309	0.0275603	0.779794	down	yes
MSTRG.17189	Gh_A09G0067	Gh_A09G0067	0.299374	0.136595	0.27287	0.284157	0.155238	0.638971	0.365479	-1.45214	0.00211843	0.779794	down	yes
MSTRG.17253	Gh_A09G0134	MSTRG.17253.1;MSTRG.17253.3;Gh_A09G0134;MSTRG.17253.6	7.41161	6.50775	6.9423	8.15047	7.32043	9.42972	0.479228	-1.06122	0.00799775	0.779794	down	yes
MSTRG.17323	Gh_A09G0199	MSTRG.17323.1	0.681309	0.88574	0.594566	0.296951	0.608976	0	4.5517	2.18641	0.000194287	0.621795	up	yes
MSTRG.17366	Gh_A09G0244	Gh_A09G0244	0.702599	0.656249	0.77568	1.34177	1.14787	1.67169	0.413197	-1.2751	0.000192036	0.621795	down	yes
MSTRG.17417		MSTRG.17417.1;MSTRG.17417.3;MSTRG.17417.4;MSTRG.17417.5;MSTRG.17417.6	0.283258	0.125623	0.370424	0.223765	0.196853	0.489311	0.495056	-1.01434	0.0445219	0.831727	down	yes
MSTRG.17436	Gh_A09G0301	MSTRG.17436.2	1.26932	1.38493	1.01568	1.24512	1.2952	0.568436	4.09358	2.03336	0.0186137	0.779794	up	yes
MSTRG.17470		MSTRG.17470.1	13.7463	9.94903	10.5795	9.37678	8.35665	0	635.902	9.31266	0.0499226	0.853627	up	yes
MSTRG.17515	Gh_A09G0362	MSTRG.17515.2;MSTRG.17515.4;MSTRG.17515.3;Gh_A09G0362	17.276	22.701	19.3243	12.4221	12.0846	9.37898	3.48444	1.80093	0.0377543	0.792897	up	yes
MSTRG.17529	Gh_A09G0377	Gh_A09G0377;MSTRG.17529.2	16.3013	17.9906	17.0595	12.273	14.406	11.4584	2.23575	1.16076	0.0107045	0.779794	up	yes
MSTRG.1759	Gh_A01G1660	MSTRG.1759.1;Gh_A01G1660	0.233073	0.644823	0.567788	0.834653	0.408766	3.27132	0.050848	-4.29767	0.034739	0.779794	down	yes
MSTRG.17605	Gh_A09G0474	Gh_A09G0474	2.31033	3.18649	2.98004	0.614008	0.616633	0.244233	5.31495	2.41006	0.0185524	0.779794	up	yes
MSTRG.17710	Gh_A09G0567	MSTRG.17710.1	1.87152	1.61768	2.28579	1.53206	0.863667	2.29954	0.272432	-1.87603	0.00695868	0.779794	down	yes
MSTRG.1782	Gh_A01G1685	MSTRG.1782.1;Gh_A01G1685	28.1805	23.4378	25.8773	61.6808	63.3081	60.9047	0.422641	-1.2425	0.045817	0.83905	down	yes
MSTRG.17869	Gh_A09G0737	MSTRG.17869.1;Gh_A09G0737	9.47306	8.6981	9.05847	11.8278	12.331	14.4301	0.482914	-1.05016	0.0256838	0.779794	down	yes
MSTRG.17873	Gh_A09G0742	MSTRG.17873.1	1.60426	1.58127	1.37672	1.20785	1.30161	0.154466	7.92261	2.98598	0.0185652	0.779794	up	yes
MSTRG.17945		MSTRG.17945.1	0.920998	0.832732	1.23072	1.23819	0.583574	1.57974	0.284032	-1.81587	0.0260007	0.779794	down	yes
MSTRG.18038	Gh_A09G0884	Gh_A09G0884	0	0	0	0.652497	1.15846	0	4.0081	2.00292	0.0230828	0.779794	up	yes
MSTRG.18098	Gh_A09G0936	Gh_A09G0936	0.02793	0	0.189528	0	0.063753	2.27385	0.0387129	-4.69104	0.0350842	0.779794	down	yes
MSTRG.1814	Gh_A01G1719	MSTRG.1814.1;Gh_A01G1719	1.77586	1.56446	1.50782	2.50056	2.75928	0.052908	24.5983	4.62048	0.0386648	0.79783	up	yes
MSTRG.18248	Gh_A09G1069	MSTRG.18248.1	9.46125	7.96429	9.58517	8.9438	9.09175	11.5131	0.476851	-1.06839	0.0490904	0.852117	down	yes
MSTRG.18302	Gh_A09G1116	MSTRG.18302.1;Gh_A09G1116	2.21467	2.18722	1.95547	2.65399	1.64195	3.36148	0.301199	-1.73121	0.0461161	0.840884	down	yes
MSTRG.1832	Gh_A01G1738	MSTRG.1832.1;MSTRG.1832.2;MSTRG.1832.3	3.23984	3.27429	3.46446	5.71728	8.18212	3.29804	3.87114	1.95276	0.0334455	0.779794	up	yes
MSTRG.1833	Gh_A01G1739	Gh_A01G1739	72.2862	37.4901	55.8017	19.6618	24.7274	0	13422.5	13.7124	0.0419005	0.817161	up	yes
MSTRG.18348		MSTRG.18348.1	1.2546	1.67268	1.08226	0.387616	0.683854	0.247788	3.80662	1.92851	0.0151099	0.779794	up	yes
MSTRG.18407	Gh_A09G1210;Gh_A09G1211	MSTRG.18407.1;MSTRG.18407.2;Gh_A09G1211	0.924868	4.0725	2.08624	2.27982	18.6409	0.67707	254.31	7.99045	0.0449638	0.834496	up	yes
MSTRG.18439	Gh_A09G1252	MSTRG.18439.1;MSTRG.18439.2;MSTRG.18439.3;Gh_A09G1252;MSTRG.18439.5	13.0196	11.49	12.3984	23.3303	20.5138	22.9682	0.428143	-1.22384	0.0206319	0.779794	down	yes
MSTRG.18498		MSTRG.18498.1	1.55295	1.47664	1.3391	0.014088	0.030345	0.060524	2.25182	1.17109	0.0102135	0.779794	up	yes
MSTRG.1856	Gh_A01G1761	Gh_A01G1761	0	0	0	0.836503	3.09185	0	12.6873	3.66532	0.036047	0.779794	up	yes
MSTRG.18605	Gh_A09G1424	MSTRG.18605.1	0	0.087528	0.002996	0.462678	0.411036	0.717473	0.447636	-1.1596	0.0366467	0.78442	down	yes
MSTRG.18618	Gh_A09G1436	MSTRG.18618.1	0.016294	0	0	0	0	0.391841	0.396115	-1.33601	0.0353945	0.779794	down	yes
MSTRG.18623	Gh_A09G1443	Gh_A09G1443	0.713808	0.549032	0.757625	0.765028	0.719414	2.21459	0.153183	-2.70668	0.0146489	0.779794	down	yes
MSTRG.18680	Gh_A09G1509	MSTRG.18680.1;Gh_A09G1509	22.5389	21.9006	21.8306	12.7528	14.1349	11.6851	2.49164	1.31709	0.00301376	0.779794	up	yes
MSTRG.18693		MSTRG.18693.1	1.52129	0.908526	1.29603	0.580138	0.396586	1.59142	0.239256	-2.06337	0.0179118	0.779794	down	yes
MSTRG.18709	Gh_A09G1540	MSTRG.18709.1	1.63404	1.82068	2.20078	0.455038	0.686009	0.027078	6.48537	2.69719	0.0205785	0.779794	up	yes
MSTRG.18717	Gh_A09G1551	MSTRG.18717.1	2.52815	2.55718	1.67786	2.47165	2.845	1.2383	4.48479	2.16504	0.0294476	0.779794	up	yes
MSTRG.18806	Gh_A09G1656	MSTRG.18806.1;MSTRG.18806.3	0.100736	0.018622	0.100917	0.317723	0.167341	0.589436	0.358969	-1.47807	6.73146e-05	0.441007	down	yes
MSTRG.18810	Gh_A09G1660	MSTRG.18810.1;Gh_A09G1660	1.31959	1.6807	1.76582	0.754841	0.907405	0.10517	6.34834	2.66638	0.018801	0.779794	up	yes
MSTRG.18826	Gh_A09G1674	MSTRG.18826.1	25.9006	26.5431	22.3565	16.538	19.869	6.01032	29.109	4.86339	0.00741658	0.779794	up	yes
MSTRG.18828		MSTRG.18828.1	0	0	0	0	0	0.496725	0.322456	-1.63282	0.0361469	0.779794	down	yes
MSTRG.18856	Gh_A09G1712	Gh_A09G1712	1.44896	1.0041	1.26955	1.12594	0.807087	1.6655	0.37139	-1.42899	0.0126468	0.779794	down	yes
MSTRG.1897	Gh_A01G1795	Gh_A01G1795	3.38592	3.47931	3.76594	8.56772	8.21915	8.77745	0.405573	-1.30197	0.00441226	0.779794	down	yes
MSTRG.19012	Gh_A09G1907	Gh_A09G1907	15.3829	13.9868	13.1991	10.2797	10.4639	7.71225	2.88643	1.52929	0.0302742	0.779794	up	yes
MSTRG.19020	Gh_A09G1916	MSTRG.19020.1;MSTRG.19020.2;MSTRG.19020.3;Gh_A09G1916	1.36759	1.49387	2.06843	2.62814	2.30401	3.47142	0.307039	-1.7035	0.0410439	0.811317	down	yes
MSTRG.19025	Gh_A09G1923	Gh_A09G1923	0	0	0	0	0	1.08075	0.127918	-2.96671	0.0361469	0.779794	down	yes
MSTRG.19026	Gh_A09G1924	Gh_A09G1924	7.52109	6.42539	6.80738	13.3047	9.92493	13.6645	0.299414	-1.73979	0.0278419	0.779794	down	yes
MSTRG.19077	Gh_A09G1974	MSTRG.19077.1;MSTRG.19077.3;Gh_A09G1974	7.0364	7.75731	6.69493	6.50404	6.42102	4.96942	2.21392	1.1466	0.0216999	0.779794	up	yes
MSTRG.19138	Gh_A09G2057	MSTRG.19138.1;Gh_A09G2057	21.2888	22.7559	22.1734	12.4933	13.6975	12.1325	2.21164	1.14512	0.00418017	0.779794	up	yes
MSTRG.19142	Gh_A09G2062	MSTRG.19142.1;MSTRG.19142.2;MSTRG.19142.3;MSTRG.19142.4;MSTRG.19142.8;MSTRG.19142.6	3.01383	3.08556	2.95462	2.38697	1.60297	3.56684	0.326179	-1.61626	0.028491	0.779794	down	yes
MSTRG.1922	Gh_A01G1820	MSTRG.1922.1;Gh_A01G1820	0.2603	0.023828	0.103334	0.739776	0.434465	1.02812	0.272372	-1.87635	0.0157973	0.779794	down	yes
MSTRG.19269	Gh_A10G0002	MSTRG.19269.1;MSTRG.19269.3;MSTRG.19269.4	8.04568	8.47044	7.19319	8.32281	8.0969	4.94748	3.52268	1.81667	0.0313065	0.779794	up	yes
MSTRG.19311	Gh_A10G0052	MSTRG.19311.1;Gh_A10G0052	1.33626	0.64753	0.718874	1.73859	0.995826	3.0751	0.115016	-3.12009	0.0250528	0.779794	down	yes
MSTRG.19328	Gh_A10G0071	MSTRG.19328.1	0.939149	0.847766	1.04929	0.394003	0.354262	1.34929	0.285929	-1.80627	0.0310278	0.779794	down	yes
MSTRG.19334	Gh_A10G0074	MSTRG.19334.1	5.04212	4.25955	3.93258	4.55029	3.11568	7.25796	0.184197	-2.44067	0.028386	0.779794	down	yes
MSTRG.19377	Gh_A10G0120	Gh_A10G0120	11.4713	10.6247	9.8929	5.42871	5.16636	4.7851	2.30595	1.20536	0.0318339	0.779794	up	yes
MSTRG.1939		MSTRG.1939.1	0.146585	0.250324	0.185866	0.90117	1.09434	0.283074	2.36389	1.24117	0.0244972	0.779794	up	yes
MSTRG.19416	Gh_A10G0190	MSTRG.19416.1;MSTRG.19416.2;MSTRG.19416.3;MSTRG.19416.4;Gh_A10G0190	5.97551	7.66392	7.44107	7.88023	10.4138	4.83744	4.88244	2.2876	0.0200775	0.779794	up	yes
MSTRG.19418	Gh_A10G0192	MSTRG.19418.2;MSTRG.19418.1;MSTRG.19418.5;MSTRG.19418.4;MSTRG.19418.6;MSTRG.19418.8;MSTRG.19418.9	6.55776	6.86103	7.46773	5.29119	5.06425	9.34682	0.283573	-1.81821	0.0395371	0.80325	down	yes
MSTRG.1945	Gh_A01G1843;Gh_A01G1844	MSTRG.1945.1;MSTRG.1945.2;MSTRG.1945.3;MSTRG.1945.4;MSTRG.1945.5;MSTRG.1945.7;MSTRG.1945.6;MSTRG.1945.8;Gh_A01G1843;Gh_A01G1844	27.79	16.6722	23.8475	74.2287	56.5464	80.9281	0.112063	-3.15762	0.0393098	0.801474	down	yes
MSTRG.19478	Gh_A10G0253	MSTRG.19478.1;MSTRG.19478.2;MSTRG.19478.3;MSTRG.19478.4;Gh_A10G0253	10.6899	10.938	10.4054	14.9071	14.3216	17.7942	0.442578	-1.176	0.0153957	0.779794	down	yes
MSTRG.19501	Gh_A10G0286	MSTRG.19501.1;Gh_A10G0286	12.0915	11.2045	10.1512	7.1851	6.86596	5.33176	2.93283	1.5523	0.037602	0.791879	up	yes
MSTRG.19526	Gh_A10G0316	Gh_A10G0316	1.7182	1.78172	1.54186	3.29775	2.42021	4.19691	0.256021	-1.96567	0.0211217	0.779794	down	yes
MSTRG.1956	Gh_A01G1855	MSTRG.1956.1;Gh_A01G1855	0.127432	0	0.041699	0.15959	0	0.332877	0.449	-1.15521	0.0141778	0.779794	down	yes
MSTRG.19623		MSTRG.19623.1;MSTRG.19623.2	0.665231	0.367215	0.994293	1.24787	0.913285	1.63422	0.274747	-1.86383	0.0491791	0.852208	down	yes
MSTRG.1965	Gh_A01G1859	MSTRG.1965.1;MSTRG.1965.3;MSTRG.1965.4;MSTRG.1965.5;MSTRG.1965.7;MSTRG.1965.8	1.28945	1.29281	1.49754	1.64458	1.3161	2.21788	0.380177	-1.39526	0.00349608	0.779794	down	yes
MSTRG.19656	Gh_A10G0450	MSTRG.19656.1;MSTRG.19656.2	2.27246	1.89545	1.78823	1.68138	1.21481	2.61873	0.337354	-1.56766	0.0380719	0.793266	down	yes
MSTRG.19686	Gh_A10G0481	Gh_A10G0481	6.92636	6.84166	6.9281	5.46663	6.31341	4.27161	2.68218	1.42341	0.00740205	0.779794	up	yes
MSTRG.19749		MSTRG.19749.1	0.140102	0.144342	0.236076	0.178296	0.105058	1.44516	0.109618	-3.18945	0.0202057	0.779794	down	yes
MSTRG.19758	Gh_A10G0551	Gh_A10G0551	0	0	0	0	0	2.47434	0.0303434	-5.04247	0.0361469	0.779794	down	yes
MSTRG.19766	Gh_A10G0559	MSTRG.19766.1;MSTRG.19766.2;MSTRG.19766.3;MSTRG.19766.4;Gh_A10G0559	1.0912	1.01105	1.1259	0.985585	0.651789	1.37338	0.43739	-1.19301	0.00348841	0.779794	down	yes
MSTRG.19843	Gh_A10G0640	Gh_A10G0640	20.221	20.7362	21.2735	0	0	0	21.5624	4.43045	2.5413e-05	0.371624	up	yes
MSTRG.19883	Gh_A10G0677	MSTRG.19883.2	0.401853	0.582279	0.374718	0.660406	0.923405	0.343505	2.37729	1.24932	0.00119298	0.779794	up	yes
MSTRG.19911		MSTRG.19911.1	1.67441	2.45689	1.76273	1.01785	0.679853	0	9.00544	3.1708	0.0450312	0.83524	up	yes
MSTRG.19976	Gh_A10G0759	MSTRG.19976.2;MSTRG.19976.1;MSTRG.19976.3;MSTRG.19976.4;Gh_A10G0759	1.68446	1.73363	1.85932	1.2564	1.16487	2.97969	0.226051	-2.14528	0.0336449	0.779794	down	yes
MSTRG.20067	Gh_A10G0857	MSTRG.20067.1;Gh_A10G0857	6.25262	6.77682	6.05782	4.1176	5.6687	3.84449	2.89259	1.53236	0.0194269	0.779794	up	yes
MSTRG.20087	Gh_A10G0878	MSTRG.20087.1;MSTRG.20087.2;Gh_A10G0878	0.285075	0.403373	0.500959	0.670126	0.677652	1.22633	0.368885	-1.43876	0.0462128	0.840884	down	yes
MSTRG.20103		MSTRG.20103.1	0.910376	0.812601	0.836293	0.443757	0.231659	0.840418	0.478711	-1.06277	0.0146189	0.779794	down	yes
MSTRG.20126	Gh_A10G0914	Gh_A10G0914;MSTRG.20126.2	6.08303	7.18557	6.52023	6.1531	7.27265	5.33511	2.09461	1.06668	0.0173995	0.779794	up	yes
MSTRG.20203		MSTRG.20203.2;MSTRG.20203.1	0.0482629	0.0328452	0.0630731	0.0427419	0.0575273	0.384499	0.456421	-1.13156	0.0341653	0.779794	down	yes
MSTRG.20209	Gh_A10G1003	MSTRG.20209.1	26.0153	27.0948	25.8409	12.5843	17.1145	8.99509	8.25971	3.04609	0.00172561	0.779794	up	yes
MSTRG.20270	Gh_A10G1057	Gh_A10G1057	0	0	0	0	0	3.00493	0.0203629	-5.61791	0.0361469	0.779794	down	yes
MSTRG.20276		MSTRG.20276.1	0.453947	0.450885	0.561789	0.44765	0.336356	1.23416	0.252755	-1.98419	0.0124413	0.779794	down	yes
MSTRG.20354		MSTRG.20354.1;MSTRG.20354.2;MSTRG.20354.3;MSTRG.20354.4	5.31866	4.71755	4.47464	0.021328	0.024083	0.023002	5.71729	2.51533	0.00373149	0.779794	up	yes
MSTRG.20356	Gh_A10G1131	MSTRG.20356.1	1.46088	1.37381	1.58161	1.87806	2.87901	0.771985	5.42971	2.44087	0.0297934	0.779794	up	yes
MSTRG.20369	Gh_A10G1141;Gh_A10G1142	MSTRG.20369.1;MSTRG.20369.2;MSTRG.20369.3;Gh_A10G1141;MSTRG.20369.5	2.56201	1.74917	2.61658	1.614	0.861478	2.49076	0.245959	-2.02351	0.0102014	0.779794	down	yes
MSTRG.20375		MSTRG.20375.1	2.3942	2.62712	2.61092	0.01781	0	0.024538	3.36664	1.75131	0.00161075	0.779794	up	yes
MSTRG.20421		MSTRG.20421.1	0.910252	0.372288	0.825836	0.696911	0.261296	1.02834	0.280425	-1.83431	0.0435315	0.826689	down	yes
MSTRG.20463	Gh_A10G1212	MSTRG.20463.1;Gh_A10G1212	26.482	29.1309	26.6616	19.9444	21.5164	18.1399	2.12741	1.0891	0.00283515	0.779794	up	yes
MSTRG.20485		MSTRG.20485.1	0.902741	1.11049	0.463639	0.640397	1.05846	0	8.30894	3.05466	0.00723712	0.779794	up	yes
MSTRG.20529		MSTRG.20529.1	2.57403	2.73697	2.94092	0.790686	0.420074	2.86133	0.156455	-2.67618	0.0307456	0.779794	down	yes
MSTRG.20533	Gh_A10G1279	MSTRG.20533.1	0.36171	0.223147	0.246025	0.767892	0.913236	1.95048	0.191034	-2.3881	0.035168	0.779794	down	yes
MSTRG.20569	Gh_A10G1311	MSTRG.20569.1;Gh_A10G1311	0.767215	0.87865	0.701569	2.45914	1.70911	2.90437	0.252631	-1.9849	0.0246106	0.779794	down	yes
MSTRG.20572	Gh_A10G1314	MSTRG.20572.1;MSTRG.20572.2;Gh_A10G1314	4.16033	5.09796	4.39348	4.32037	5.52396	3.87689	2.12864	1.08993	0.038362	0.795155	up	yes
MSTRG.2066	Gh_A01G1980	MSTRG.2066.1;Gh_A01G1980	6.5154	6.2263	5.50016	5.8233	6.53879	4.54065	2.33675	1.2245	0.0221201	0.779794	up	yes
MSTRG.20760	Gh_A10G1484	MSTRG.20760.1;MSTRG.20760.2	2.55156	3.41579	3.27126	2.34052	2.90305	1.65729	3.26699	1.70796	0.0312673	0.779794	up	yes
MSTRG.20785	Gh_A10G1510;Gh_A10G1512;Gh_A10G1513	MSTRG.20785.1;MSTRG.20785.3;MSTRG.20785.4;MSTRG.20785.5;MSTRG.20785.7;Gh_A10G1512;Gh_A10G1513	140.612	142.085	140.785	70.0063	64.4471	62.7439	2.35725	1.23711	0.0108693	0.779794	up	yes
MSTRG.20787	Gh_A10G1511	Gh_A10G1511	47.1601	46.3436	46.8145	8.76801	9.27343	7.15204	8.81534	3.14002	0.000506285	0.719481	up	yes
MSTRG.20788	Gh_A10G1514	MSTRG.20788.1;Gh_A10G1514	213.729	206.77	215.805	100.234	93.6067	96.3713	2.01534	1.01102	0.00725027	0.779794	up	yes
MSTRG.20796	Gh_A10G1521	MSTRG.20796.1	28.0806	26.178	27.0468	27.6566	23.5121	34.7599	0.384871	-1.37755	0.00368295	0.779794	down	yes
MSTRG.20866	Gh_A10G1584	MSTRG.20866.1;Gh_A10G1584	0	0	0	0	0	1.51093	0.0754883	-3.7276	0.0361469	0.779794	down	yes
MSTRG.20938	Gh_A10G1654	MSTRG.20938.1	0.915884	0.987051	0.803672	0.740311	1.07319	0.488968	2.46533	1.30178	0.00253336	0.779794	up	yes
MSTRG.21016		MSTRG.21016.1;MSTRG.21016.2;MSTRG.21016.3;MSTRG.21016.4	2.87586	2.3257	2.39433	2.30301	2.22681	3.82439	0.337769	-1.56589	0.0432366	0.823682	down	yes
MSTRG.21117	Gh_A10G1808	Gh_A10G1808	0	0.023205	0	0.605253	0.037214	0.991896	0.158812	-2.65461	0.0219576	0.779794	down	yes
MSTRG.21120	Gh_A10G1811	MSTRG.21120.1;Gh_A10G1811	4.51817	3.71042	4.44263	2.69693	2.7239	4.91687	0.340335	-1.55497	0.0435598	0.826931	down	yes
MSTRG.21153	Gh_A10G1843	Gh_A10G1843	5.33334	5.9236	5.99376	5.28446	5.12702	3.48508	2.6792	1.4218	0.0488499	0.851485	up	yes
MSTRG.21170	Gh_A10G1854	MSTRG.21170.1;MSTRG.21170.2;Gh_A10G1854	0.907659	0.866728	0.909503	0.320249	0.358336	0.172176	2.07298	1.0517	0.00668253	0.779794	up	yes
MSTRG.21189		MSTRG.21189.1	0.772389	0.908121	0.652949	0.384351	0.306723	0	3.16593	1.66263	0.0262801	0.779794	up	yes
MSTRG.21196	Gh_A10G1877	Gh_A10G1877	0	0	0	0	0	2.68581	0.0257068	-5.28171	0.0361469	0.779794	down	yes
MSTRG.21229	Gh_A10G1912	Gh_A10G1912	2.28132	2.43129	2.76222	13.3338	13.2966	13.7536	0.214288	-2.22238	0.00419504	0.779794	down	yes
MSTRG.2123	Gh_A02G0045	Gh_A02G0045	0	0	0.091078	0	0	0.31047	0.459449	-1.12202	0.0314927	0.779794	down	yes
MSTRG.21290		MSTRG.21290.1	0.329058	0.851922	0.490825	0.590941	1.13658	0.261495	3.83157	1.93794	0.0320311	0.779794	up	yes
MSTRG.21318	Gh_A10G2003	MSTRG.21318.1;MSTRG.21318.2;Gh_A10G2003	11.2397	11.4363	12.4348	26.865	26.5267	29.9026	0.32056	-1.64133	0.00333513	0.779794	down	yes
MSTRG.21360		MSTRG.21360.1	1.40995	1.21885	1.37423	0.730325	1.05987	0.284221	4.03127	2.01124	0.0206075	0.779794	up	yes
MSTRG.21368	Gh_A10G2053	Gh_A10G2053	0	0	0	0	0	0.570944	0.281503	-1.82878	0.0361469	0.779794	down	yes
MSTRG.21384	Gh_A10G2065	MSTRG.21384.1;MSTRG.21384.2;MSTRG.21384.3;Gh_A10G2065	2.53989	2.79673	3.27374	0.112536	0.0906684	0.146953	2.92299	1.54744	0.0272202	0.779794	up	yes
MSTRG.21411		MSTRG.21411.1;MSTRG.21411.2	2.64918	2.79628	2.0922	2.76592	2.97337	0.890938	7.98836	2.9979	0.0174477	0.779794	up	yes
MSTRG.21420		MSTRG.21420.1	11.0153	8.37244	8.72032	0.350738	0.114072	0.108951	8.70772	3.1223	0.0231501	0.779794	up	yes
MSTRG.21427		MSTRG.21427.1	1.16977	1.79645	1.13283	1.04194	2.90843	0.677204	7.8895	2.97993	0.0312799	0.779794	up	yes
MSTRG.21466	Gh_A10G2131	MSTRG.21466.1;Gh_A10G2131	1.71775	1.52913	0.886602	0.688974	1.1997	0.215767	6.51323	2.70337	0.0283925	0.779794	up	yes
MSTRG.21486	Gh_A10G2154	Gh_A10G2154	0.988646	0.65744	1.04483	0.094373	0	1.16243	0.185739	-2.42865	0.0169581	0.779794	down	yes
MSTRG.21489	Gh_A10G2151	MSTRG.21489.1;MSTRG.21489.3;MSTRG.21489.7	0.536809	0.705344	0.437133	0.496024	0.71478	0.311302	2.16367	1.11348	0.0122981	0.779794	up	yes
MSTRG.21546	Gh_A11G0021	MSTRG.21546.1;Gh_A11G0021	2.48008	2.70803	2.57723	1.32948	1.23087	0.987678	2.29987	1.20155	0.0131234	0.779794	up	yes
MSTRG.21582	Gh_A11G0058	MSTRG.21582.1	0.122324	0.061545	0	0.056519	0.001416	1.93353	0.0529484	-4.23927	0.0350515	0.779794	down	yes
MSTRG.21611	Gh_A11G0102	MSTRG.21611.1;MSTRG.21611.2;MSTRG.21611.4;MSTRG.21611.3;Gh_A11G0102	7.7344	6.85028	6.91563	4.59756	4.67635	3.61149	2.50324	1.3238	0.0325064	0.779794	up	yes
MSTRG.21725		MSTRG.21725.1	8.75527	7.44146	8.53785	6.95392	7.00887	0	358.363	8.48528	0.0420677	0.817989	up	yes
MSTRG.21771	Gh_A11G0289	Gh_A11G0289	21.0939	22.4575	21.9876	4.36424	2.79437	1.46119	20.8241	4.38018	0.0392571	0.801216	up	yes
MSTRG.21796	Gh_A11G0316	MSTRG.21796.1;MSTRG.21796.2	0	0.00898535	0.0436484	0.0124579	0.00358685	1.96461	0.0477016	-4.38982	0.0329606	0.779794	down	yes
MSTRG.21816	Gh_A11G0339	MSTRG.21816.1	0.275496	0.232463	0.3205	0.563536	0.318638	0.641784	0.485976	-1.04104	0.0167668	0.779794	down	yes
MSTRG.21832		MSTRG.21832.1	0	0	0	0.161505	0.076709	1.04093	0.154404	-2.69521	0.0179064	0.779794	down	yes
MSTRG.2185	Gh_A02G0094	MSTRG.2185.1;MSTRG.2185.2;MSTRG.2185.3;Gh_A02G0094	4.70113	5.52903	5.75686	3.50152	4.07873	2.81371	2.80539	1.4882	0.0330124	0.779794	up	yes
MSTRG.21934	Gh_A11G0468	MSTRG.21934.1	0.5247	0.497461	0.119679	0.659551	0.820288	0	4.71329	2.23673	0.040129	0.806956	up	yes
MSTRG.21937	Gh_A11G0471	MSTRG.21937.1;Gh_A11G0471	0.416705	0.488206	0.133628	0.184819	0.792155	0.01195	4.34547	2.11951	0.0376464	0.792116	up	yes
MSTRG.21938	Gh_A11G0472	Gh_A11G0472	0	0	0	0	0	1.36148	0.089675	-3.47915	0.0361469	0.779794	down	yes
MSTRG.22012	Gh_A11G0556	MSTRG.22012.1;Gh_A11G0556	16.5778	14.1723	18.6105	28.6393	25.1351	31.6636	0.298872	-1.7424	0.022135	0.779794	down	yes
MSTRG.22030	Gh_A11G0574	Gh_A11G0574	0	0	0	0	0	1.73452	0.059417	-4.07298	0.0361469	0.779794	down	yes
MSTRG.22058	Gh_A11G0606	MSTRG.22058.1;Gh_A11G0606	1.54314	1.45128	1.7958	2.40503	2.05958	2.6561	0.474616	-1.07517	0.0149214	0.779794	down	yes
MSTRG.2206	Gh_A02G0113	MSTRG.2206.1;Gh_A02G0113	1.67203	1.56305	1.94541	2.02082	1.65423	2.35295	0.488979	-1.03215	0.0149537	0.779794	down	yes
MSTRG.22094	Gh_A11G0641	MSTRG.22094.1;MSTRG.22094.2;Gh_A11G0641	3.72031	3.48966	3.79986	1.64649	1.97642	1.426	2.65237	1.40728	0.0139443	0.779794	up	yes
MSTRG.22350	Gh_A11G0901	Gh_A11G0901	0	0	0	0	0	0.348357	0.432223	-1.21015	0.0361469	0.779794	down	yes
MSTRG.22408	Gh_A11G0950	Gh_A11G0950	20.184	30.4681	21.7685	44.9301	77.4617	32.7254	4.38405	2.13226	0.0495721	0.852454	up	yes
MSTRG.22440	Gh_A11G0977	MSTRG.22440.1;MSTRG.22440.2;MSTRG.22440.3;Gh_A11G0977	11.9492	12.6696	12.9357	16.4623	14.3025	18.8197	0.428127	-1.22389	0.0134201	0.779794	down	yes
MSTRG.22453	Gh_A11G0999;Gh_A11G1000	MSTRG.22453.1;Gh_A11G0999;Gh_A11G1000	0.182694	0.352291	0.161128	1.07896	1.35015	0.409221	2.45893	1.29803	0.0062732	0.779794	up	yes
MSTRG.22524	Gh_A11G1079	MSTRG.22524.1;Gh_A11G1079	2.44414	1.92908	2.57499	2.73387	2.09308	3.65505	0.293649	-1.76783	0.00285482	0.779794	down	yes
MSTRG.22542	Gh_A11G1096	MSTRG.22542.1;Gh_A11G1096	0.585847	0.427237	0.753682	0.958965	1.0978	1.64033	0.345163	-1.53465	0.0450831	0.835526	down	yes
MSTRG.22562	Gh_A11G1113	MSTRG.22562.1	8.14605	9.3213	10.0531	4.85001	4.70232	2.99948	4.7604	2.25108	0.0347529	0.779794	up	yes
MSTRG.22563	Gh_A11G1116	Gh_A11G1116	7.68302	7.60416	8.30896	5.2726	4.76045	9.13838	0.300944	-1.73243	0.0231706	0.779794	down	yes
MSTRG.22570	Gh_A11G1124	Gh_A11G1124;MSTRG.22570.3;MSTRG.22570.5;MSTRG.22570.6;MSTRG.22570.7;MSTRG.22570.8;MSTRG.22570.9	6.42326	6.25773	5.89332	10.7067	8.9553	11.1492	0.422954	-1.24143	0.0263628	0.779794	down	yes
MSTRG.22585	Gh_A11G1143	MSTRG.22585.1;MSTRG.22585.2;Gh_A11G1143	12.3729	8.90451	10.0691	1.70435	1.96071	1.66302	4.54729	2.18501	0.0465448	0.841213	up	yes
MSTRG.22602		MSTRG.22602.1	3.10749	3.33358	3.01161	2.22229	2.13949	1.30691	3.31327	1.72825	0.0158266	0.779794	up	yes
MSTRG.22622	Gh_A11G1177	MSTRG.22622.1	0.671513	0.454694	1.35836	1.4386	1.00308	2.58076	0.1303	-2.94009	0.0273011	0.779794	down	yes
MSTRG.22670	Gh_A11G1231	MSTRG.22670.1;Gh_A11G1231	4.80614	4.9782	4.49848	3.36918	3.44884	2.3463	3.03262	1.60056	0.00647229	0.779794	up	yes
MSTRG.22674	Gh_A11G1235	MSTRG.22674.1;Gh_A11G1235	2.29348	2.27663	2.40834	2.92434	2.43621	3.35265	0.487615	-1.03619	0.00433103	0.779794	down	yes
MSTRG.22707	Gh_A11G1275	MSTRG.22707.1;MSTRG.22707.2;Gh_A11G1275	2.71932	2.35438	2.37724	4.37121	2.08773	6.07608	0.107423	-3.21863	0.0202542	0.779794	down	yes
MSTRG.22751	Gh_A11G1318	Gh_A11G1318	15.2923	14.272	12.2117	8.76182	11.1195	7.02961	4.15408	2.05453	0.0166773	0.779794	up	yes
MSTRG.2276	Gh_A02G0188	MSTRG.2276.1;MSTRG.2276.2;Gh_A02G0188	3.31763	2.71494	2.55726	3.14257	2.46343	5.08153	0.227106	-2.13856	0.0276075	0.779794	down	yes
MSTRG.22768	Gh_A11G1332	MSTRG.22768.1;Gh_A11G1332	2.64308	2.30313	1.95561	1.5366	1.62349	0.940891	3.03794	1.6031	0.0415557	0.814322	up	yes
MSTRG.22770	Gh_A11G1334	MSTRG.22770.2;MSTRG.22770.1;MSTRG.22770.3;MSTRG.22770.4;MSTRG.22770.5;Gh_A11G1334	7.00076	7.07112	7.20834	6.8927	5.3756	8.49314	0.41279	-1.27652	0.0155299	0.779794	down	yes
MSTRG.2281	Gh_A02G0193	Gh_A02G0193	0.222287	0.078658	0.205115	0.389491	0.371189	0.763049	0.384763	-1.37796	0.0110308	0.779794	down	yes
MSTRG.22819		MSTRG.22819.1	0.18246	0	0.411763	0	0	1.24951	0.0972074	-3.36279	0.023984	0.779794	down	yes
MSTRG.22856	Gh_A11G1417	MSTRG.22856.1	0	0	0	0	0	1.55576	0.0718305	-3.79926	0.0361469	0.779794	down	yes
MSTRG.22912	Gh_A11G1469	Gh_A11G1469	3.845	3.2685	4.01138	6.11447	5.82706	6.7139	0.43496	-1.20105	0.019901	0.779794	down	yes
MSTRG.22937		MSTRG.22937.1	0.629693	0.178359	0.648427	0.378303	0.279219	1.12457	0.214102	-2.22363	0.0266915	0.779794	down	yes
MSTRG.22940	Gh_A11G1501	MSTRG.22940.1;MSTRG.22940.2;Gh_A11G1501	0.495956	0.252284	0.426947	0.33153	0.226398	0.623811	0.46096	-1.11729	0.020278	0.779794	down	yes
MSTRG.2302	Gh_A02G0221	MSTRG.2302.1	0	0.028082	0.126743	0	0.053505	1.29991	0.106577	-3.23003	0.0422204	0.818167	down	yes
MSTRG.23032	Gh_A11G1581	MSTRG.23032.1;Gh_A11G1581	17.867	16.684	18.4612	18.0855	16.073	21.0948	0.49599	-1.01162	0.000294193	0.621795	down	yes
MSTRG.23083	Gh_A11G1636	Gh_A11G1636	10.4519	9.45464	9.6628	12.9158	9.56312	15.6376	0.278715	-1.84314	0.0122558	0.779794	down	yes
MSTRG.23098	Gh_A11G1650	MSTRG.23098.1;Gh_A11G1650	7.3941	6.80829	7.70643	5.8915	8.34156	2.68465	11.1832	3.48326	0.0215229	0.779794	up	yes
MSTRG.2316		MSTRG.2316.1	0	0	0	0.954412	0	1.34811	0.091474	-3.45049	0.0343089	0.779794	down	yes
MSTRG.23173	Gh_A11G1708	MSTRG.23173.1	0.937806	0.881363	1.02939	1.28161	0.814749	1.45721	0.437471	-1.19274	0.022083	0.779794	down	yes
MSTRG.23238	Gh_A11G1773	MSTRG.23238.1;MSTRG.23238.2;MSTRG.23238.4;MSTRG.23238.3;Gh_A11G1773;MSTRG.23238.6	29.6641	33.3179	33.0547	16.0995	16.6579	15.6505	2.26594	1.18011	0.0183398	0.779794	up	yes
MSTRG.23267	Gh_A11G1804	Gh_A11G1804	0	0	0	0	0	0.336574	0.443002	-1.17462	0.0361469	0.779794	down	yes
MSTRG.23271		MSTRG.23271.3;MSTRG.23271.1;MSTRG.23271.2;MSTRG.23271.6;MSTRG.23271.4;MSTRG.23271.5;MSTRG.23271.7;MSTRG.23271.8;MSTRG.23271.9;MSTRG.23271.10;MSTRG.23271.11;MSTRG.23271.12;MSTRG.23271.13;MSTRG.23271.14;MSTRG.23271.15	1.34846	1.74519	1.6494	4.07409	3.17395	4.38372	0.319103	-1.64791	0.0413303	0.813083	down	yes
MSTRG.23282	Gh_A11G1821	Gh_A11G1821	1.59008	2.31268	1.828	2.86246	3.41448	1.90626	2.43881	1.28618	0.0324924	0.779794	up	yes
MSTRG.23321	Gh_A11G1852	MSTRG.23321.2;MSTRG.23321.1;MSTRG.23321.3;MSTRG.23321.4;MSTRG.23321.5;MSTRG.23321.6;MSTRG.23321.7;MSTRG.23321.10;MSTRG.23321.9;MSTRG.23321.11;MSTRG.23321.12	6.17307	6.96454	6.92772	3.96594	3.60772	2.68622	3.1995	1.67785	0.0345916	0.779794	up	yes
MSTRG.23383	Gh_A11G1913	Gh_A11G1913	1.98702	1.82126	2.03928	1.45756	2.60753	0.704954	6.33241	2.66276	0.0242467	0.779794	up	yes
MSTRG.2341	Gh_A02G0261	Gh_A02G0261	8.89162	9.91239	8.61462	11.4942	14.4517	2.62986	41.7802	5.38475	0.0141097	0.779794	up	yes
MSTRG.23487		MSTRG.23487.1	0.461043	0.177467	0.517924	0.36908	0.234692	0.797543	0.322568	-1.63232	0.0167413	0.779794	down	yes
MSTRG.23497		MSTRG.23497.1;MSTRG.23497.2;MSTRG.23497.3	2.22193	2.48823	2.32049	2.98543	3.21131	1.96043	2.23009	1.1571	0.0160474	0.779794	up	yes
MSTRG.23543	Gh_A11G2067	Gh_A11G2067	0	0	0.078637	0	0	0.453028	0.344712	-1.53654	0.0284701	0.779794	down	yes
MSTRG.23554	Gh_A11G2073	MSTRG.23554.1;MSTRG.23554.2;MSTRG.23554.3;Gh_A11G2073	8.22187	8.32492	7.04076	7.04472	7.70451	5.67853	2.32287	1.21591	0.0168773	0.779794	up	yes
MSTRG.23656		MSTRG.23656.1	0	0	0	0	0	0.292916	0.486275	-1.04015	0.0361469	0.779794	down	yes
MSTRG.23683	Gh_A11G2181	MSTRG.23683.1;MSTRG.23683.2;Gh_A11G2181	4.75332	3.94449	4.62069	4.55528	2.90137	5.84318	0.25962	-1.94553	0.0110038	0.779794	down	yes
MSTRG.23755	Gh_A11G2256	MSTRG.23755.1;Gh_A11G2256	0.812861	1.33203	0.881747	0.873177	0.93273	0.418198	2.92758	1.54971	0.0367777	0.785755	up	yes
MSTRG.23758	Gh_A11G2258	MSTRG.23758.1;Gh_A11G2258	0.949524	1.61947	0.616969	0.337395	1.17418	0.141795	7.86112	2.97474	0.0371446	0.788476	up	yes
MSTRG.23793		MSTRG.23793.1	0.492639	0.745591	0.593492	1.00929	1.23609	0.376557	3.0502	1.60891	0.0110864	0.779794	up	yes
MSTRG.23795	Gh_A11G2289	MSTRG.23795.1;MSTRG.23795.2;Gh_A11G2289	38.5823	49.7772	46.046	29.5614	32.6979	25.18	3.02246	1.59573	0.0404328	0.809186	up	yes
MSTRG.23809		MSTRG.23809.1	4.82746	4.54649	4.26792	5.97039	5.50543	7.03663	0.479279	-1.06106	0.0295963	0.779794	down	yes
MSTRG.2382	Gh_A02G0305	MSTRG.2382.1;Gh_A02G0305	2.59174	2.80943	2.99744	3.28917	3.10349	4.48292	0.404721	-1.305	0.0235836	0.779794	down	yes
MSTRG.23866	Gh_A11G2355	Gh_A11G2355	12.7764	9.54604	13.1626	8.28994	10.6387	0	4707.04	12.2006	0.0378383	0.79326	up	yes
MSTRG.23873	Gh_A11G2358	MSTRG.23873.1;MSTRG.23873.2	1.32882	1.62417	1.25185	0.82979	0.848374	0.419652	3.03613	1.60223	0.00952719	0.779794	up	yes
MSTRG.23881	Gh_A11G2363	MSTRG.23881.1;Gh_A11G2363	2.10438	2.16056	2.03267	1.26888	1.30247	0.613237	3.75077	1.90719	0.0102226	0.779794	up	yes
MSTRG.239		MSTRG.239.1	6.65599	6.30303	8.4588	5.00601	4.37617	7.42453	0.36629	-1.44894	0.0379407	0.79326	down	yes
MSTRG.23901	Gh_A11G2386	Gh_A11G2386	0.807286	0.659489	0.872631	1.53365	1.33357	1.72442	0.45317	-1.14187	0.0062573	0.779794	down	yes
MSTRG.23954		MSTRG.23954.1	0.151605	0.131978	0.293904	0.260964	0	0.662015	0.265146	-1.91514	0.0031999	0.779794	down	yes
MSTRG.23962	Gh_A11G2441	Gh_A11G2441	0	0	0.434606	0	0	1.44021	0.0756339	-3.72482	0.0366838	0.784663	down	yes
MSTRG.23967	Gh_A11G2449	MSTRG.23967.2;MSTRG.23967.1;MSTRG.23967.3;MSTRG.23967.4;Gh_A11G2449	10.2764	10.2907	9.39836	9.00059	9.61383	7.12803	2.28886	1.19463	0.00665659	0.779794	up	yes
MSTRG.23988	Gh_A11G2469	MSTRG.23988.1;Gh_A11G2469	12.4381	11.3673	10.1879	2.54062	2.68261	1.75607	7.8127	2.96582	0.00544474	0.779794	up	yes
MSTRG.24068		MSTRG.24068.1	1.1849	1.11217	1.21661	0.801312	1.23131	0.61658	2.32036	1.21435	0.0408398	0.810906	up	yes
MSTRG.24094		MSTRG.24094.1;MSTRG.24094.2	9.37046	8.34455	8.76219	10.1125	9.1113	12.8417	0.383952	-1.381	0.0049656	0.779794	down	yes
MSTRG.24116		MSTRG.24116.1	0	0	0	0.712683	0.539557	1.32582	0.20418	-2.29209	0.00383193	0.779794	down	yes
MSTRG.24139		MSTRG.24139.1	0.984216	1.03681	1.17948	0.815888	0.824325	1.86361	0.309478	-1.69209	0.0432406	0.823682	down	yes
MSTRG.24167	Gh_A11G2604	MSTRG.24167.1;MSTRG.24167.3;MSTRG.24167.2;Gh_A11G2604	27.2636	31.5116	30.5072	7.4367	6.50818	6.2851	4.67293	2.22433	0.0131893	0.779794	up	yes
MSTRG.24213	Gh_A11G2645	MSTRG.24213.1;Gh_A11G2645	18.2	18.3991	20.4475	9.24254	13.0262	8.68097	3.81924	1.93329	0.0435915	0.82713	up	yes
MSTRG.24239	Gh_A11G2673	MSTRG.24239.1;Gh_A11G2673	85.8128	77.1523	87.599	143.14	124.601	139.696	0.446024	-1.16481	0.0315563	0.779794	down	yes
MSTRG.24243		MSTRG.24243.1	0.071878	0	0.16221	0.053651	0	0.471449	0.330097	-1.59904	0.00843937	0.779794	down	yes
MSTRG.24254		MSTRG.24254.1	3.01611	3.21342	2.71645	2.28345	2.53651	1.76849	2.41954	1.27473	0.0030383	0.779794	up	yes
MSTRG.2426	Gh_A02G0358	MSTRG.2426.1;MSTRG.2426.2	1.91782	1.4185	1.87283	1.5064	0.755462	1.80935	0.363093	-1.46159	0.0479225	0.846937	down	yes
MSTRG.2428	Gh_A02G0366	MSTRG.2428.1;Gh_A02G0366	3.86534	3.25499	3.22929	3.71209	3.05094	6.5863	0.183756	-2.44413	0.0157826	0.779794	down	yes
MSTRG.24326	Gh_A11G2736	MSTRG.24326.1;Gh_A11G2736	1.96634	1.58861	2.08612	1.93298	1.3251	2.52299	0.339563	-1.55825	0.00504796	0.779794	down	yes
MSTRG.24340	Gh_A11G2750	Gh_A11G2750	0	0	0	0	0	0.288193	0.491296	-1.02534	0.0361469	0.779794	down	yes
MSTRG.24342	Gh_A11G2754	MSTRG.24342.1;Gh_A11G2754	7.02003	7.08395	6.47193	11.1964	8.96535	11.9498	0.395703	-1.33751	0.0398111	0.805177	down	yes
MSTRG.2435		MSTRG.2435.1	0.02906	0.064337	0	0.079276	0.063561	0.620835	0.309772	-1.69072	0.0481864	0.846937	down	yes
MSTRG.24358	Gh_A11G2773	MSTRG.24358.1;Gh_A11G2773	0.782888	1.01375	0.962734	0.264104	0.332562	0.200446	2.00833	1.006	0.026004	0.779794	up	yes
MSTRG.24363	Gh_A11G2775	MSTRG.24363.1;MSTRG.24363.2;MSTRG.24363.3;MSTRG.24363.4;Gh_A11G2775	5.71315	3.8122	5.62937	6.49118	4.50162	7.58583	0.243488	-2.03808	0.0439686	0.829009	down	yes
MSTRG.24389		MSTRG.24389.1	0.511452	0.265855	0.286164	0.369299	0.122099	0.817972	0.2965	-1.7539	0.0232838	0.779794	down	yes
MSTRG.24392		MSTRG.24392.1	0.38736	0.251522	0.365461	0.40284	0.157784	0.589797	0.441269	-1.18027	0.00787781	0.779794	down	yes
MSTRG.24407	Gh_A11G2820	Gh_A11G2820	2.23309	2.12927	1.80771	1.34771	1.53811	0.896472	2.86917	1.52064	0.0118132	0.779794	up	yes
MSTRG.24410	Gh_A11G2825	MSTRG.24410.1	0.290099	0.364128	0.304625	0.649631	0.440319	1.04497	0.355598	-1.49168	0.0184025	0.779794	down	yes
MSTRG.24439		MSTRG.24439.1	0.084713	0.202298	0.203836	0.268661	0.719429	0	3.15673	1.65843	0.0272362	0.779794	up	yes
MSTRG.24451	Gh_A11G2839	MSTRG.24451.1	0.809827	0.820073	0.591216	0.764086	0.851448	0.319732	2.61488	1.38674	0.0182914	0.779794	up	yes
MSTRG.24491	Gh_A11G2871	Gh_A11G2871	0.434447	0.736404	0.386534	0.418127	0.370393	0.028969	2.90987	1.54095	0.0439524	0.829009	up	yes
MSTRG.24494	Gh_A11G2872	MSTRG.24494.1;Gh_A11G2872	2.59221	2.89916	2.89454	2.66872	3.03181	1.89419	2.42852	1.28008	0.0145202	0.779794	up	yes
MSTRG.24499	Gh_A11G2878	MSTRG.24499.1;Gh_A11G2878	0.306987	0.349014	0.485106	0.383653	0.341854	0.717955	0.378077	-1.40325	0.0383825	0.795353	down	yes
MSTRG.24530	Gh_A11G2916	Gh_A11G2916	3.01717	2.6354	2.89947	3.13653	2.22085	3.49584	0.422962	-1.2414	0.0312403	0.779794	down	yes
MSTRG.24533	Gh_A11G2925;Gh_A11G2927	MSTRG.24533.1;Gh_A11G2927	213.02	219.588	179.039	111.061	135.922	105.69	3.37527	1.755	0.0257116	0.779794	up	yes
MSTRG.24537	Gh_A11G2921	Gh_A11G2921	0	0.018302	0	0.406821	0.050107	1.49462	0.0858243	-3.54247	0.00828143	0.779794	down	yes
MSTRG.24560		MSTRG.24560.1	1.71937	2.40675	1.97016	2.25528	2.92889	1.80511	2.2387	1.16266	0.0464084	0.840884	up	yes
MSTRG.2461	Gh_A02G0396	MSTRG.2461.1;MSTRG.2461.2;MSTRG.2461.3;Gh_A02G0396;MSTRG.2461.5;MSTRG.2461.6	2.51763	2.42629	4.17887	4.42834	2.37474	5.88515	0.126214	-2.98606	0.0387607	0.79783	down	yes
MSTRG.24713	Gh_A12G0166	Gh_A12G0166	14.1971	14.1921	16.4136	24.9289	20.2632	31.589	0.209519	-2.25485	0.00283607	0.779794	down	yes
MSTRG.24737	Gh_A12G0198	MSTRG.24737.1;MSTRG.24737.2;MSTRG.24737.3;Gh_A12G0198	4.24798	4.25704	3.7767	3.14107	3.2771	2.53899	2.13469	1.09403	0.0108299	0.779794	up	yes
MSTRG.24833	Gh_A12G0304	MSTRG.24833.1;MSTRG.24833.2;Gh_A12G0304	2.65903	3.28207	3.30721	1.1155	1.42138	1.08987	2.62044	1.38981	0.0441616	0.829744	up	yes
MSTRG.24888	Gh_A12G0369	MSTRG.24888.1	0.51677	0.339181	0.513805	1.11779	0.675772	1.27181	0.33647	-1.57145	0.0139137	0.779794	down	yes
MSTRG.24983	Gh_A12G0446	MSTRG.24983.1;MSTRG.24983.2;Gh_A12G0446	1.53514	1.48121	1.51227	1.74831	1.13553	2.42453	0.3091	-1.69386	0.0101467	0.779794	down	yes
MSTRG.24988	Gh_A12G0453	MSTRG.24988.1;MSTRG.24988.2;MSTRG.24988.3;MSTRG.24988.4;MSTRG.24988.5;Gh_A12G0453	12.3187	11.3069	11.3319	20.6563	17.4297	19.8584	0.476291	-1.07008	0.045149	0.835616	down	yes
MSTRG.25058	Gh_A12G0519	Gh_A12G0519	0.996063	1.06917	0.89622	0	0.59141	0	4.84805	2.2774	0.0445517	0.831803	up	yes
MSTRG.25067	Gh_A12G0527	Gh_A12G0527	0.368808	0.135486	0.26031	0.600378	0.526605	1.19089	0.269576	-1.89123	0.0115013	0.779794	down	yes
MSTRG.25069	Gh_A12G0528	MSTRG.25069.1;MSTRG.25069.2;MSTRG.25069.3	3.94421	3.42908	5.04531	5.2108	5.24932	8.3711	0.215176	-2.21641	0.0306314	0.779794	down	yes
MSTRG.25082		MSTRG.25082.1	0.476836	0.087497	0.205164	0.485524	0	1.23691	0.115247	-3.1172	0.0121948	0.779794	down	yes
MSTRG.25155	Gh_A12G0617	Gh_A12G0617	0	0	0	0	0	0.436336	0.361965	-1.46608	0.0361469	0.779794	down	yes
MSTRG.25170	Gh_A12G0631	Gh_A12G0631	5.23497	5.30624	4.34205	0.635229	0.668211	0.394107	6.47604	2.69511	0.00377037	0.779794	up	yes
MSTRG.25235		MSTRG.25235.1	0	0	0	0	0	1.03248	0.136627	-2.87169	0.0361469	0.779794	down	yes
MSTRG.25274	Gh_A12G0733	Gh_A12G0733	0	0	0	0	0	0.542782	0.296163	-1.75554	0.0361469	0.779794	down	yes
MSTRG.2532	Gh_A02G0472	MSTRG.2532.1;MSTRG.2532.2	6.51067	6.88694	5.90673	3.13301	3.12516	3.00299	2.12909	1.09024	0.0232595	0.779794	up	yes
MSTRG.25349		MSTRG.25349.1	0.066391	0	0.380731	1.31294	0.277901	2.0531	0.0640154	-3.96544	0.0122922	0.779794	down	yes
MSTRG.25362		MSTRG.25362.1;MSTRG.25362.2	9.62617	9.72941	8.08005	3.19058	4.34351	3.07087	4.45579	2.15568	0.0160363	0.779794	up	yes
MSTRG.25372		MSTRG.25372.1	0.100546	0.174458	0.30467	0.53724	0.481653	1.10094	0.288681	-1.79245	0.0229989	0.779794	down	yes
MSTRG.25380		MSTRG.25380.1;MSTRG.25380.2;MSTRG.25380.8;MSTRG.25380.9;MSTRG.25380.4;MSTRG.25380.7;MSTRG.25380.3;MSTRG.25380.5;MSTRG.25380.10;MSTRG.25380.11;MSTRG.25380.12;MSTRG.25380.14;MSTRG.25380.13	2.28814	2.02971	2.33412	2.66047	2.58472	3.9015	0.347305	-1.52573	0.00798405	0.779794	down	yes
MSTRG.25389	Gh_A12G0844	MSTRG.25389.1;Gh_A12G0844	1.42922	0.969963	1.41592	0.927905	0.689105	1.6148	0.335485	-1.57568	0.00825761	0.779794	down	yes
MSTRG.25423	Gh_A12G0888	MSTRG.25423.1;MSTRG.25423.2;Gh_A12G0888	0.337318	0.149929	0.216957	0.320224	0.336432	0.707783	0.43449	-1.2026	0.0440258	0.829009	down	yes
MSTRG.25448	Gh_A12G0918	MSTRG.25448.1	0	0	0	0	0	0.429503	0.239034	-2.06471	0.0361469	0.779794	down	yes
MSTRG.25462	Gh_A12G0933	Gh_A12G0933	0	0	0	0	0	0.719262	0.218535	-2.19406	0.0361469	0.779794	down	yes
MSTRG.2548		MSTRG.2548.1;MSTRG.2548.2;MSTRG.2548.3	11.3013	12.8756	11.4155	11.26	13.431	8.3595	3.27182	1.71009	0.000282754	0.621795	up	yes
MSTRG.25483		MSTRG.25483.1	1.37714	1.0884	1.33721	1.42373	1.1293	1.94899	0.389741	-1.35941	0.00165426	0.779794	down	yes
MSTRG.25547	Gh_A12G1027	MSTRG.25547.1	0	0	0	0	0	0.650924	0.231089	-2.11348	0.0361469	0.779794	down	yes
MSTRG.25548	Gh_A12G1028	MSTRG.25548.1;Gh_A12G1028	0.135824	0.212001	0.33757	1.1285	1.02753	1.19051	0.467658	-1.09647	0.0450281	0.83524	down	yes
MSTRG.25574	Gh_A12G1054	Gh_A12G1054	19.9795	24.9185	18.917	20.1122	30.5018	17.0931	4.02214	2.00796	0.0277913	0.779794	up	yes
MSTRG.25589	Gh_A12G1062	MSTRG.25589.2;MSTRG.25589.1;Gh_A12G1062	30.2281	30.8753	31.7899	59.3849	63.9408	63.3835	0.498399	-1.00463	0.0138253	0.779794	down	yes
MSTRG.25612	Gh_A12G1098	MSTRG.25612.1	275.424	293.133	296.204	474.964	425.793	25.5454	1658.76	10.6959	0.0484367	0.848029	up	yes
MSTRG.25630	Gh_A12G1117	MSTRG.25630.1;MSTRG.25630.2;Gh_A12G1117	1.69952	1.33891	2.0448	10.5123	8.2421	8.81704	0.205353	-2.28382	0.0452693	0.836106	down	yes
MSTRG.25640		MSTRG.25640.1;MSTRG.25640.2	7.24025	7.76837	6.4664	0.127707	0.191315	0.228027	6.94741	2.79648	0.00521912	0.779794	up	yes
MSTRG.25715	Gh_A12G1208	MSTRG.25715.1;Gh_A12G1208	4.31507	4.6019	4.98048	8.80788	8.92152	9.86596	0.428688	-1.222	0.0180767	0.779794	down	yes
MSTRG.2576	Gh_A02G0519	MSTRG.2576.1;MSTRG.2576.2;MSTRG.2576.3;MSTRG.2576.5;Gh_A02G0519	4.40105	3.63457	3.07185	2.24715	4.67786	1.48673	8.63852	3.11078	0.0387243	0.79783	up	yes
MSTRG.25789	Gh_A12G1281	Gh_A12G1281;MSTRG.25789.2;MSTRG.25789.3;MSTRG.25789.4;MSTRG.25789.6	1.15963	1.35659	1.1698	0.565728	1.00574	0.572205	2.34241	1.22799	0.0456294	0.838763	up	yes
MSTRG.25805	Gh_A12G1298	MSTRG.25805.1;MSTRG.25805.2;Gh_A12G1298	1.01706	0.94223	1.40831	1.26836	0.802113	1.65414	0.349008	-1.51867	0.0261409	0.779794	down	yes
MSTRG.25831	Gh_A12G1320	Gh_A12G1320	0	0	0	0	0	0.358397	0.423317	-1.24019	0.0361469	0.779794	down	yes
MSTRG.25867	Gh_A12G1348	MSTRG.25867.1;MSTRG.25867.2;Gh_A12G1348	0.78609	0.92562	0.864126	0.840516	1.36005	0.633211	2.28583	1.19272	0.0277173	0.779794	up	yes
MSTRG.25931	Gh_A12G1409	MSTRG.25931.1	0	0	0	0	0	0.446813	0.354657	-1.4955	0.0361469	0.779794	down	yes
MSTRG.26050	Gh_A12G1526	MSTRG.26050.1;Gh_A12G1526	7.91171	7.26784	6.45001	2.48731	2.42678	2.25932	2.86508	1.51858	0.0267163	0.779794	up	yes
MSTRG.26068	Gh_A12G1542	Gh_A12G1542	1.4832	0.641179	1.14625	1.38141	1.04626	2.37192	0.195452	-2.35511	0.0340948	0.779794	down	yes
MSTRG.26082	Gh_A12G1553	MSTRG.26082.1	0.153199	0.120839	0.034596	0.437481	0.300997	0.772245	0.36958	-1.43604	0.028483	0.779794	down	yes
MSTRG.2610	Gh_A02G0562	MSTRG.2610.2;MSTRG.2610.1;Gh_A02G0562	4.04108	4.40036	5.08888	7.30344	5.78383	9.11078	0.251401	-1.99194	0.0146339	0.779794	down	yes
MSTRG.26241	Gh_A12G1717	MSTRG.26241.1;MSTRG.26241.2	13.7648	12.7206	14.8025	11.9345	10.9902	15.0913	0.490341	-1.02814	0.00652446	0.779794	down	yes
MSTRG.26301	Gh_A12G1767	MSTRG.26301.1;MSTRG.26301.2	18.4132	14.298	17.0887	20.8194	19.7102	30.0547	0.234863	-2.09011	0.0134879	0.779794	down	yes
MSTRG.26348	Gh_A12G1811	Gh_A12G1811	0.702421	0.40133	0.734251	1.07485	0.79407	1.30525	0.377628	-1.40496	0.0272744	0.779794	down	yes
MSTRG.26416	Gh_A12G1879	MSTRG.26416.1;MSTRG.26416.2;MSTRG.26416.3	2.02485	1.33746	1.72504	1.80397	1.37986	2.59078	0.308732	-1.69557	0.0191868	0.779794	down	yes
MSTRG.26440	Gh_A12G1906	MSTRG.26440.1;MSTRG.26440.2;Gh_A12G1906	6.44523	5.78108	5.27319	6.87244	6.89816	1.42544	24.2489	4.59985	0.0402289	0.808101	up	yes
MSTRG.26444	Gh_A12G1911	MSTRG.26444.1;Gh_A12G1911	2.45651	2.4318	2.21149	1.92662	1.93839	1.36473	2.18139	1.12525	0.0172155	0.779794	up	yes
MSTRG.26513	Gh_A12G1981	MSTRG.26513.1;Gh_A12G1981	0.930781	0.553055	0.863789	0.697526	0.744747	1.51645	0.313761	-1.67226	0.0413598	0.813083	down	yes
MSTRG.26536	Gh_A12G2003	Gh_A12G2003	8.74864	8.96086	9.21435	9.86389	8.88207	12.4922	0.417571	-1.25991	0.00761999	0.779794	down	yes
MSTRG.26558	Gh_A12G2029	MSTRG.26558.1;MSTRG.26558.2;MSTRG.26558.3	14.819	14.828	15.0763	12.5494	11.9653	17.569	0.444054	-1.17119	0.030421	0.779794	down	yes
MSTRG.26584	Gh_A12G2060	MSTRG.26584.1;MSTRG.26584.4	2.35106	2.92813	3.02913	2.50109	3.54402	1.68716	3.70035	1.88766	0.0321333	0.779794	up	yes
MSTRG.26638	Gh_A12G2122	MSTRG.26638.1;Gh_A12G2122	493.273	468.139	444.703	525.444	564.57	414.056	2.00989	1.00712	0.0355689	0.779794	up	yes
MSTRG.26665	Gh_A12G2154	Gh_A12G2154;MSTRG.26665.2	18.2566	16.8731	17.5158	28.2623	21.78	29.4132	0.349472	-1.51675	0.0226734	0.779794	down	yes
MSTRG.26667	Gh_A12G2156	MSTRG.26667.3;MSTRG.26667.1;MSTRG.26667.2;MSTRG.26667.4;Gh_A12G2156	13.2846	16.5319	16.6554	6.40677	7.19277	5.26503	4.42915	2.14703	0.0214314	0.779794	up	yes
MSTRG.26684	Gh_A12G2173	MSTRG.26684.1;Gh_A12G2173;MSTRG.26684.3	5.03503	6.46256	5.50109	1.50521	1.49691	0.542215	11.6212	3.53869	0.00652562	0.779794	up	yes
MSTRG.26716		MSTRG.26716.1	0.746409	0.052183	0.568141	0.669172	0.193583	1.27212	0.140917	-2.82709	0.0361743	0.779794	down	yes
MSTRG.26734	Gh_A12G2228	MSTRG.26734.1;Gh_A12G2228	1.38038	1.69513	1.62686	17.1565	11.6082	18.1107	0.0661015	-3.91917	0.00881913	0.779794	down	yes
MSTRG.26749	Gh_A12G2244	MSTRG.26749.1	1.13191	1.1071	1.15704	0.72565	0.65759	0.339775	2.37166	1.2459	0.0397463	0.804221	up	yes
MSTRG.26798	Gh_A12G2291	MSTRG.26798.1	0	0	0	2.00843	5.38025	0.151687	19.0486	4.25161	0.0256201	0.779794	up	yes
MSTRG.2680	Gh_A02G0642	MSTRG.2680.1;MSTRG.2680.2;MSTRG.2680.3;MSTRG.2680.5;MSTRG.2680.4;MSTRG.2680.6;Gh_A02G0642;MSTRG.2680.7;MSTRG.2680.9	1.09509	1.16636	1.3401	2.93153	2.3979	2.86071	0.436849	-1.19479	0.0313921	0.779794	down	yes
MSTRG.26808	Gh_A12G2302	MSTRG.26808.1;MSTRG.26808.2;Gh_A12G2302	3.02483	1.95275	3.0416	8.30091	7.30222	9.8562	0.162249	-2.62372	0.0188902	0.779794	down	yes
MSTRG.26829	Gh_A12G2326	MSTRG.26829.1;Gh_A12G2326	2.28517	2.49179	2.0026	1.17917	1.5018	0.766663	3.7992	1.9257	0.000842313	0.779794	up	yes
MSTRG.26901	Gh_A12G2401	MSTRG.26901.1;MSTRG.26901.2;MSTRG.26901.3;MSTRG.26901.4;MSTRG.26901.5;Gh_A12G2401	2.24859	1.98564	2.50244	2.96077	2.71882	3.47484	0.465987	-1.10164	0.0143102	0.779794	down	yes
MSTRG.26907	Gh_A12G2412	MSTRG.26907.2;MSTRG.26907.1;Gh_A12G2412;MSTRG.26907.4	9.18082	7.22449	8.08448	9.53619	8.78453	13.1118	0.301721	-1.72871	0.0179353	0.779794	down	yes
MSTRG.26978	Gh_A12G2493	MSTRG.26978.1;MSTRG.26978.2;Gh_A12G2493	9.15136	10.7148	10.3764	4.72114	6.74145	4.40342	4.10257	2.03653	0.0239708	0.779794	up	yes
MSTRG.26986	Gh_A12G2501	MSTRG.26986.1;MSTRG.26986.2;MSTRG.26986.3;Gh_A12G2501	0.957912	0.532926	0.995375	1.02878	0.936627	2.02414	0.220122	-2.18362	0.0156642	0.779794	down	yes
MSTRG.26998		MSTRG.26998.1;MSTRG.26998.2	1.21532	1.06723	0.901634	0.561434	0.873919	0.350583	2.83545	1.50358	0.022305	0.779794	up	yes
MSTRG.27081	Gh_A13G0092	MSTRG.27081.1;Gh_A13G0092	72.4991	72.6705	67.828	48.0162	55.9588	39.6313	3.38335	1.75845	0.00132102	0.779794	up	yes
MSTRG.271	Gh_A01G0284	Gh_A01G0284	0	0	0	0	0	10.052	0.00117931	-9.72784	0.0361469	0.779794	down	yes
MSTRG.2713		MSTRG.2713.1;MSTRG.2713.3;MSTRG.2713.2;MSTRG.2713.4;MSTRG.2713.5;MSTRG.2713.6	2.79702	2.79034	2.55185	2.18259	2.01055	1.00221	4.01333	2.0048	0.0349155	0.779794	up	yes
MSTRG.27151	Gh_A13G0170	Gh_A13G0170	7.48464	6.72377	6.50573	4.3735	4.21078	3.5022	2.27247	1.18426	0.04434	0.830848	up	yes
MSTRG.27236	Gh_A13G0253	Gh_A13G0253	2.10011	2.20317	2.25818	1.31822	1.70473	0.969999	2.85873	1.51537	0.00713017	0.779794	up	yes
MSTRG.27331		MSTRG.27331.1	0.711359	0.265744	0.672031	0.41893	0	2.12871	0.0503181	-4.31278	0.00083437	0.779794	down	yes
MSTRG.27401		MSTRG.27401.1	0.209746	0.196402	0.352211	0.226993	0	0.433138	0.425404	-1.2331	0.0143666	0.779794	down	yes
MSTRG.27404		MSTRG.27404.1	2.24134	1.95562	1.89871	0	0	0	2.99948	1.58471	0.00770802	0.779794	up	yes
MSTRG.27491		MSTRG.27491.1	0.211425	0	0	0.16486	0	0.535135	0.307232	-1.7026	0.0346874	0.779794	down	yes
MSTRG.27534		MSTRG.27534.1	0.790435	0.769664	1.22976	0.733417	0.552832	1.43508	0.307263	-1.70245	0.0263259	0.779794	down	yes
MSTRG.27573	Gh_A13G0563	MSTRG.27573.1;Gh_A13G0563	4.87979	4.59817	4.76978	3.55344	4.3032	2.91023	2.47799	1.30917	0.0177722	0.779794	up	yes
MSTRG.27574	Gh_A13G0566	MSTRG.27574.1;MSTRG.27574.2;MSTRG.27574.4;MSTRG.27574.3;Gh_A13G0566	17.4957	16.9811	16.3131	9.91963	11.2262	7.82478	3.7116	1.89204	0.00261194	0.779794	up	yes
MSTRG.27621	Gh_A13G0611	MSTRG.27621.4;MSTRG.27621.2;MSTRG.27621.3;MSTRG.27621.1;MSTRG.27621.5;MSTRG.27621.6;Gh_A13G0611	2.02775	2.03335	2.37089	2.8401	2.42013	3.29431	0.457853	-1.12704	0.0110538	0.779794	down	yes
MSTRG.27624	Gh_A13G0615	Gh_A13G0615	0	0	0.07017	0	0	0.636824	0.247187	-2.01633	0.0291161	0.779794	down	yes
MSTRG.27627	Gh_A13G0618	Gh_A13G0618	0	0	0	4.69381	44.0294	0	958.774	9.90505	0.0320263	0.779794	up	yes
MSTRG.27652		MSTRG.27652.1	0.236069	0.390909	0.539611	0.370852	0.38353	2.86661	0.0542303	-4.20476	0.0399445	0.805378	down	yes
MSTRG.27663	Gh_A13G0648	MSTRG.27663.1;MSTRG.27663.2	0.426937	0.415476	0.572654	0.58568	0.290331	0.789691	0.429018	-1.22089	0.0161263	0.779794	down	yes
MSTRG.27670		MSTRG.27670.1	1.37495	0.948803	1.45694	1.07204	0.934547	1.57039	0.441524	-1.17944	0.0410805	0.811317	down	yes
MSTRG.27677	Gh_A13G0659	Gh_A13G0659	0	0	0	0	0	0.541448	0.296883	-1.75203	0.0361469	0.779794	down	yes
MSTRG.27698		MSTRG.27698.1	0.793062	0.81165	0.715892	0.61572	0.60299	0.233784	2.38143	1.25183	0.020755	0.779794	up	yes
MSTRG.2772		MSTRG.2772.1;MSTRG.2772.2	0.560083	0.779124	0.819113	1.91958	1.53826	2.07368	0.401929	-1.31499	0.0477535	0.846516	down	yes
MSTRG.27835	Gh_A13G0811	MSTRG.27835.2;MSTRG.27835.4;MSTRG.27835.3	1.4659	1.56489	1.35552	0.919806	0.934019	0.579847	2.41388	1.27136	0.00638188	0.779794	up	yes
MSTRG.27898	Gh_A13G0866	Gh_A13G0866;MSTRG.27898.2	0.252448	0.0216503	0.105675	0.361675	0.237914	0.537607	0.452114	-1.14524	0.0490328	0.852117	down	yes
MSTRG.28028	Gh_A13G0996	MSTRG.28028.1;Gh_A13G0996	2.23042	2.07281	1.88475	2.02669	1.09559	2.87838	0.266253	-1.90913	0.0434316	0.825968	down	yes
MSTRG.28055		MSTRG.28055.1;MSTRG.28055.2;MSTRG.28055.3;MSTRG.28055.5;MSTRG.28055.4	1.21252	1.88524	1.21494	1.76011	2.41749	1.27148	2.72618	1.44688	0.0377603	0.792897	up	yes
MSTRG.28096		MSTRG.28096.1;MSTRG.28096.4;MSTRG.28096.5;MSTRG.28096.2	1.77899	1.69932	1.37597	0	0.0699699	0	3.14482	1.65298	0.01629	0.779794	up	yes
MSTRG.28140	Gh_A13G1080	MSTRG.28140.1	5.69986	5.15898	7.08715	13.2875	9.20824	14.1353	0.190506	-2.39209	0.0259346	0.779794	down	yes
MSTRG.28146	Gh_A13G1086	Gh_A13G1086	0	0	0	0	0	0.381794	0.403507	-1.30933	0.0361469	0.779794	down	yes
MSTRG.28153		MSTRG.28153.1	0.483304	0.593152	0.36292	0.537147	0.562793	0.196562	2.21275	1.14584	0.0229584	0.779794	up	yes
MSTRG.28190	Gh_A13G1133	MSTRG.28190.1;MSTRG.28190.2;Gh_A13G1133	21.1971	32.8956	31.2816	11.5501	19.9871	8.09152	16.2241	4.02007	0.0279915	0.779794	up	yes
MSTRG.28197		MSTRG.28197.1	0.304248	0.477011	0.381785	0.504472	0.942535	0.223994	2.77608	1.47305	0.0110583	0.779794	up	yes
MSTRG.28236	Gh_A13G1173	MSTRG.28236.1;Gh_A13G1173	11.8685	12.7836	11.1088	9.01363	10.2565	7.84139	2.45929	1.29824	0.002551	0.779794	up	yes
MSTRG.28238	Gh_A13G1175	Gh_A13G1175	1.42227	1.562	1.36414	2.14276	1.89558	2.77764	0.424366	-1.23662	0.0325013	0.779794	down	yes
MSTRG.2826	Gh_A02G0781	MSTRG.2826.1;MSTRG.2826.2	0.663673	0.901844	0.829899	2.28418	4.53471	1.04792	5.54043	2.47	0.0246944	0.779794	up	yes
MSTRG.28278	Gh_A13G1212	Gh_A13G1212	0	0	0	0	0	0.30975	0.468938	-1.09253	0.0361469	0.779794	down	yes
MSTRG.28308		MSTRG.28308.1	0.592104	1.06813	0.468587	0.138065	0.30457	0	3.49231	1.80418	0.0490385	0.852117	up	yes
MSTRG.2832	Gh_A02G0787	Gh_A02G0787	2.64565	2.06714	2.30804	2.08244	1.64417	2.62163	0.481796	-1.05351	0.0331075	0.779794	down	yes
MSTRG.28352	Gh_A13G1282	Gh_A13G1282	0	0	0	0	0	1.72104	0.0602471	-4.05297	0.0361469	0.779794	down	yes
MSTRG.28356		MSTRG.28356.1;MSTRG.28356.2;MSTRG.28356.3;MSTRG.28356.4;MSTRG.28356.5;MSTRG.28356.6;MSTRG.28356.7	3.76606	3.89595	3.35931	8.16446	5.93619	8.57773	0.29223	-1.77482	0.0469559	0.842212	down	yes
MSTRG.28417		MSTRG.28417.1;MSTRG.28417.2;MSTRG.28417.3;MSTRG.28417.4;MSTRG.28417.5;MSTRG.28417.6;MSTRG.28417.7	1.8537	2.07678	1.69038	1.26126	1.10215	0.541225	3.57139	1.83648	0.0294666	0.779794	up	yes
MSTRG.28468		MSTRG.28468.1	4.85109	4.51165	4.41614	0.118851	0	0.064089	4.68229	2.22721	0.00368309	0.779794	up	yes
MSTRG.2847		MSTRG.2847.1	0.310914	0.39557	0.181966	0.441229	0.434542	0	2.75681	1.463	0.0312052	0.779794	up	yes
MSTRG.28492	Gh_A13G1416	MSTRG.28492.1	6.05899	5.72343	5.48843	5.81469	6.00541	3.92879	2.60841	1.38317	0.0326098	0.779794	up	yes
MSTRG.28518	Gh_A13G1436	Gh_A13G1436	9.75659	11.3935	10.784	7.79501	7.8325	5.54596	3.23586	1.69415	0.017994	0.779794	up	yes
MSTRG.28574	Gh_A13G1491	Gh_A13G1491;MSTRG.28574.2	0.0685122	0.245353	0.362566	1.30176	0.999467	1.58278	0.292877	-1.77163	0.0436305	0.82713	down	yes
MSTRG.28608		MSTRG.28608.1	0.758035	0.232587	0.884093	0	0	1.62584	0.0779416	-3.68146	0.0300242	0.779794	down	yes
MSTRG.28650	Gh_A13G1566	MSTRG.28650.1;MSTRG.28650.2;MSTRG.28650.3;Gh_A13G1566	22.1833	17.0248	22.1933	18.9485	14.7553	27.2221	0.217402	-2.20156	0.00350956	0.779794	down	yes
MSTRG.28699	Gh_A13G1613	Gh_A13G1613	0.241611	0.071196	0.327787	0.002969	0	0.364341	0.434814	-1.20153	0.0480298	0.846937	down	yes
MSTRG.2872		MSTRG.2872.1	1.37337	1.67266	1.35006	1.9425	1.93261	1.13503	2.25324	1.172	0.0342521	0.779794	up	yes
MSTRG.2873	Gh_A02G0827	Gh_A02G0827	0.537872	0.621715	0.656354	1.06622	0.746241	1.77468	0.250772	-1.99555	0.00826165	0.779794	down	yes
MSTRG.28768	Gh_A13G1688	MSTRG.28768.1;Gh_A13G1688	4.19274	5.21184	4.07403	3.44375	3.81887	2.95287	2.29987	1.20155	0.0344736	0.779794	up	yes
MSTRG.28887	Gh_A13G1805	MSTRG.28887.1	3.8358	3.27381	4.05574	0	0.293906	0.095509	5.14538	2.36328	0.0326907	0.779794	up	yes
MSTRG.28941		MSTRG.28941.1	0	0	0.145748	0.169741	0	0.407129	0.372643	-1.42414	0.00977079	0.779794	down	yes
MSTRG.28980	Gh_A13G1907	MSTRG.28980.1;Gh_A13G1907	6.13374	5.83698	5.83806	3.49057	3.25381	2.74216	2.31477	1.21087	0.0246646	0.779794	up	yes
MSTRG.29008	Gh_A13G1942	MSTRG.29008.1;MSTRG.29008.2;Gh_A13G1942;MSTRG.29008.4	1.78203	1.77994	1.88452	2.20797	1.74444	2.54376	0.490901	-1.0265	0.00936015	0.779794	down	yes
MSTRG.29019	Gh_A13G1954	MSTRG.29019.1;Gh_A13G1954	4.75353	5.416	4.67343	2.47051	2.73299	2.15567	2.79245	1.48153	0.00326846	0.779794	up	yes
MSTRG.29026	Gh_A13G1960	MSTRG.29026.1;Gh_A13G1960	4.46227	5.28672	4.82655	2.33166	2.70215	2.27619	2.40086	1.26355	0.0197659	0.779794	up	yes
MSTRG.29054	Gh_A13G1987	MSTRG.29054.1;MSTRG.29054.2;MSTRG.29054.3;MSTRG.29054.4;Gh_A13G1987	5.60836	5.26251	6.22259	6.46294	4.83733	8.17339	0.294738	-1.7625	0.00333451	0.779794	down	yes
MSTRG.29062	Gh_A13G1995	Gh_A13G1995	16.309	17.9439	19.5918	50.1415	42.4714	47.4959	0.311922	-1.68075	0.0340037	0.779794	down	yes
MSTRG.29204	Gh_D01G0104	MSTRG.29204.2;MSTRG.29204.3	3.75234	4.04329	3.74494	1.23922	3.34399	0.878285	12.6022	3.6556	0.0249352	0.779794	up	yes
MSTRG.29298	Gh_D01G0240	MSTRG.29298.1	0.207471	0.422832	0.203744	0.397215	0.481211	0	2.94336	1.55746	0.0108453	0.779794	up	yes
MSTRG.29414		MSTRG.29414.1	0.297551	0.411663	0.18341	0.913957	1.96147	0.463479	3.53726	1.82263	0.0206248	0.779794	up	yes
MSTRG.29456	Gh_D01G0405	MSTRG.29456.1;MSTRG.29456.2;Gh_D01G0405	14.1805	14.5903	13.2182	6.70868	13.2494	3.23873	33.3141	5.05806	0.0043477	0.779794	up	yes
MSTRG.29480	Gh_D01G0437	MSTRG.29480.1;Gh_D01G0437	4.49284	4.25597	4.22192	4.04248	3.62753	5.84106	0.381813	-1.38906	0.017804	0.779794	down	yes
MSTRG.29491	Gh_D01G0445	Gh_D01G0445	2.60908	2.73605	3.06281	2.26968	2.46849	1.3059	3.31208	1.72774	0.0382898	0.794825	up	yes
MSTRG.29525	Gh_D01G0493	MSTRG.29525.1	0.656854	0.709221	0.978945	0.577276	0	1.0658	0.215941	-2.21129	0.0291007	0.779794	down	yes
MSTRG.29567	Gh_D01G0544	MSTRG.29567.1;MSTRG.29567.2	0.628523	0.6659	0.600389	1.7822	1.88092	2.22004	0.425644	-1.23228	0.0143129	0.779794	down	yes
MSTRG.29577	Gh_D01G0553	MSTRG.29577.1;Gh_D01G0553	14.758	15.2848	13.0814	16.3195	16.4906	12.3899	2.02603	1.01866	0.041501	0.814216	up	yes
MSTRG.29581	Gh_D01G0557	Gh_D01G0557	1.01827	1.85993	1.25126	0.941887	1.59723	0.647541	3.99171	1.99701	0.0419484	0.817523	up	yes
MSTRG.29616		MSTRG.29616.1;MSTRG.29616.2;MSTRG.29616.3	1.44566	1.27262	1.68216	1.33245	1.317	2.09149	0.424776	-1.23523	0.0273799	0.779794	down	yes
MSTRG.29653	Gh_D01G0640	Gh_D01G0640	2.667	2.9873	2.35382	1.4453	1.7353	1.25294	2.58223	1.36862	0.0128571	0.779794	up	yes
MSTRG.29659	Gh_D01G0648	Gh_D01G0648;MSTRG.29659.2;MSTRG.29659.3;MSTRG.29659.4	3.3065	2.8839	2.95921	7.87267	6.45775	7.2965	0.389495	-1.36032	0.0366364	0.78442	down	yes
MSTRG.29667	Gh_D01G0659	Gh_D01G0659	0	0	0	3.39894	2.90746	5.24303	0.0687526	-3.86244	0.00124122	0.779794	down	yes
MSTRG.29682	Gh_D01G0671	MSTRG.29682.1;Gh_D01G0671	0.354564	0.098514	0.523441	0.832927	0.126728	1.42087	0.10905	-3.19694	0.00794754	0.779794	down	yes
MSTRG.29698	Gh_D01G0687	MSTRG.29698.1	10.4646	11.2066	10.1097	9.36727	9.88761	7.207	2.53944	1.34451	0.00289018	0.779794	up	yes
MSTRG.29735	Gh_D01G0718	MSTRG.29735.1;Gh_D01G0718	0	0	0	0	0	0.465715	0.34197	-1.54806	0.0361469	0.779794	down	yes
MSTRG.29747		MSTRG.29747.1	0.74141	0.49938	0.55528	1.32726	0.737681	1.85817	0.215833	-2.21201	0.0107765	0.779794	down	yes
MSTRG.29753	Gh_D01G0738	Gh_D01G0738	2.47803	2.7515	3.03768	1.96943	3.01374	1.51185	3.39226	1.76225	0.0453917	0.83631	up	yes
MSTRG.29761	Gh_D01G0745	MSTRG.29761.1;Gh_D01G0745	11.3023	10.7993	11.3713	6.23759	7.14654	5.7272	2.4633	1.30059	0.0117935	0.779794	up	yes
MSTRG.2988		MSTRG.2988.1;MSTRG.2988.2;MSTRG.2988.3	2.83495	2.49815	2.88785	2.44719	1.35308	2.8577	0.367495	-1.4442	0.0498485	0.853627	down	yes
MSTRG.29893	Gh_D01G0875	MSTRG.29893.1;MSTRG.29893.2;Gh_D01G0875	2.01286	1.87808	1.77702	1.51487	1.92441	0.824634	3.74326	1.90429	0.00901951	0.779794	up	yes
MSTRG.29941	Gh_D01G0924	Gh_D01G0924	0.280528	0.151053	0.203039	0.225106	0.042364	0.458858	0.431396	-1.21291	0.00815073	0.779794	down	yes
MSTRG.30028	Gh_D01G1010	MSTRG.30028.2;MSTRG.30028.1;MSTRG.30028.3;MSTRG.30028.4	1.53724	1.73715	1.389	1.20142	1.09507	0.824597	2.00149	1.00107	0.0498614	0.853627	up	yes
MSTRG.30059	Gh_D01G1048	Gh_D01G1048	0.088346	0.148004	0.342879	0.056808	0	0.678411	0.257935	-1.95492	0.0354085	0.779794	down	yes
MSTRG.30064	Gh_D01G1054	MSTRG.30064.1;MSTRG.30064.2	1.77936	1.62253	1.68832	1.208	1.04572	2.05798	0.415563	-1.26686	0.0183763	0.779794	down	yes
MSTRG.3009	Gh_A02G0954	MSTRG.3009.1;MSTRG.3009.3;MSTRG.3009.2;MSTRG.3009.4;MSTRG.3009.5;Gh_A02G0954	10.8914	10.3047	11.1739	12.5376	9.62497	13.5186	0.439067	-1.18749	0.0258115	0.779794	down	yes
MSTRG.3010		MSTRG.3010.1	0.361203	0.526666	0.372206	0.359719	0.390664	0.049054	2.44575	1.29028	0.0115406	0.779794	up	yes
MSTRG.3013	Gh_A02G0953	MSTRG.3013.1;MSTRG.3013.2;Gh_A02G0953	1.99208	1.87549	1.59084	1.17478	1.13129	0.583933	3.18913	1.67316	0.0290246	0.779794	up	yes
MSTRG.30138	Gh_D01G1128	Gh_D01G1128;MSTRG.30138.2	1.24226	1.55444	1.09666	1.18816	1.76206	0.10944	12.284	3.6187	0.00164391	0.779794	up	yes
MSTRG.30194	Gh_D01G1182	MSTRG.30194.1	6.85014	6.76321	6.84847	9.16523	6.96117	9.5479	0.442883	-1.175	0.0425489	0.819183	down	yes
MSTRG.30198	Gh_D01G1190	MSTRG.30198.1	0.323917	0.323738	0.231544	0.394401	0.350897	1.27954	0.229281	-2.12481	0.0405098	0.809381	down	yes
MSTRG.30260	Gh_D01G1261	MSTRG.30260.1	0.388844	0.102366	0.356988	0.444449	0.353537	0.971863	0.278156	-1.84603	0.0142619	0.779794	down	yes
MSTRG.30293	Gh_D01G1290	MSTRG.30293.1	0.30158	0.744559	0.271961	0.577764	1.08804	0.2509	3.63896	1.86352	0.0264119	0.779794	up	yes
MSTRG.30430	Gh_D01G1441	MSTRG.30430.1;MSTRG.30430.3;MSTRG.30430.4;Gh_D01G1441	4.46084	3.58598	3.90131	3.86372	3.48206	4.93182	0.467781	-1.0961	0.035154	0.779794	down	yes
MSTRG.30483	Gh_D01G1494	MSTRG.30483.1	0.28048	0.493845	0.453378	0.614418	0.664759	0	3.70723	1.89034	0.038153	0.79437	up	yes
MSTRG.30501	Gh_D01G1507	MSTRG.30501.1;Gh_D01G1507	1.85107	2.30019	1.59966	1.23555	1.69756	0.980388	3.01306	1.59123	0.0191005	0.779794	up	yes
MSTRG.3052		MSTRG.3052.1	0	0	0	0	0	1.20671	0.108466	-3.20468	0.0361469	0.779794	down	yes
MSTRG.30545	Gh_D01G1543	MSTRG.30545.2;MSTRG.30545.3;MSTRG.30545.4;MSTRG.30545.5	3.94171	3.09454	4.31783	4.43689	3.21114	5.07902	0.334516	-1.57985	0.033804	0.779794	down	yes
MSTRG.30585		MSTRG.30585.1	1.81865	1.50419	1.63995	2.10864	1.64847	2.3963	0.471879	-1.08351	0.0194293	0.779794	down	yes
MSTRG.30599	Gh_D01G1596	Gh_D01G1596	0.167867	0.178782	0.275144	0.52003	0.07944	1.00446	0.189179	-2.40218	0.00761494	0.779794	down	yes
MSTRG.30646	Gh_D01G1643	Gh_D01G1643	0.229857	0.211113	0.390778	0.2255	1e-06	1.72643	0.0706252	-3.82367	0.00857245	0.779794	down	yes
MSTRG.30739	Gh_D01G1752	MSTRG.30739.1;Gh_D01G1752	1.72871	2.01409	1.70512	1.28088	1.13446	0.494522	3.88776	1.95894	0.0279339	0.779794	up	yes
MSTRG.30744	Gh_D01G1755	MSTRG.30744.2;MSTRG.30744.1;MSTRG.30744.3;MSTRG.30744.4;MSTRG.30744.7;MSTRG.30744.8;MSTRG.30744.10	3.99392	3.72057	3.18906	1.07812	1.28048	1.02443	3.04061	1.60436	0.0222955	0.779794	up	yes
MSTRG.3075		MSTRG.3075.1	0.100716	0.080605	0.162658	0.209136	0.242995	0.613719	0.412108	-1.2789	0.028192	0.779794	down	yes
MSTRG.30784		MSTRG.30784.1;MSTRG.30784.2;MSTRG.30784.3	2.52362	3.38213	2.62004	2.0143	2.19609	1.5912	2.51095	1.32823	0.0356604	0.779794	up	yes
MSTRG.30789	Gh_D01G1805	Gh_D01G1805	0	0	0	0	0	2.13957	0.0403232	-4.63225	0.0361469	0.779794	down	yes
MSTRG.30804	Gh_D01G1820	Gh_D01G1820;MSTRG.30804.2	6.45073	7.23913	8.38933	30.9045	28.8339	37.9355	0.125757	-2.99129	0.0076273	0.779794	down	yes
MSTRG.30908	Gh_D01G1930	MSTRG.30908.1;Gh_D01G1930	1.84098	1.79768	1.49603	0.541672	0.570716	0.472225	2.19324	1.13306	0.0241907	0.779794	up	yes
MSTRG.30938	Gh_D01G1959	Gh_D01G1959	4.99652	4.4714	5.68983	4.50955	3.44403	5.75268	0.368584	-1.43993	0.00800097	0.779794	down	yes
MSTRG.30979	Gh_D01G2000	Gh_D01G2000	0.320889	0.236794	0.457226	0.606953	0.439281	0.777397	0.462446	-1.11264	0.0174328	0.779794	down	yes
MSTRG.31042	Gh_D01G2063	MSTRG.31042.1;MSTRG.31042.2;MSTRG.31042.3;Gh_D01G2063	2.27324	2.75384	2.45992	1.17214	1.48336	1.01438	2.72332	1.44537	0.00869617	0.779794	up	yes
MSTRG.31049	Gh_D01G2069	MSTRG.31049.1;MSTRG.31049.2;MSTRG.31049.5;MSTRG.31049.4;MSTRG.31049.3;Gh_D01G2069	3.21758	4.46736	3.00244	4.21344	5.06682	3.17019	2.67835	1.42134	0.0493494	0.852208	up	yes
MSTRG.31167	Gh_D01G2214	MSTRG.31167.1;Gh_D01G2214	30.9046	30.5301	29.8744	32.4497	27.2886	38.74	0.432337	-1.20977	0.016419	0.779794	down	yes
MSTRG.31175	Gh_D01G2223	MSTRG.31175.1;Gh_D01G2223	4.55037	4.01501	4.12819	3.96425	4.4445	2.92959	2.3143	1.21058	0.0448776	0.833755	up	yes
MSTRG.31201	Gh_D01G2250	MSTRG.31201.1	8.64905	7.93447	8.32722	3.57827	7.07145	2.85749	8.75616	3.1303	0.0353353	0.779794	up	yes
MSTRG.31217	Gh_D02G0008;Gh_D02G0007;Gh_D02G0009	MSTRG.31217.2;MSTRG.31217.3;MSTRG.31217.5;MSTRG.31217.6;MSTRG.31217.8;MSTRG.31217.7;MSTRG.31217.9;MSTRG.31217.12;MSTRG.31217.13;MSTRG.31217.11;MSTRG.31217.15;Gh_D02G0007;MSTRG.31217.18;Gh_D02G0009	2.54652	3.18168	2.71293	2.86867	3.46809	2.39494	2.0535	1.03809	0.0227118	0.779794	up	yes
MSTRG.31240	Gh_D02G0034	MSTRG.31240.2;MSTRG.31240.1;MSTRG.31240.3;Gh_D02G0034	2.74856	2.60661	3.09539	7.38291	5.90844	6.9095	0.349317	-1.51739	0.0305838	0.779794	down	yes
MSTRG.31296	Gh_D02G0098	Gh_D02G0098	0.198612	0.259815	0.524336	0.158455	0.05091	0.704799	0.294386	-1.76422	0.0374505	0.790736	down	yes
MSTRG.31297	Gh_D02G0101	Gh_D02G0101;MSTRG.31297.2	1.32152	1.68374	1.32954	1.26561	1.61128	0.856469	2.71331	1.44006	0.00231792	0.779794	up	yes
MSTRG.31371	Gh_D02G0180	MSTRG.31371.1;Gh_D02G0180	0.955553	0.942199	0.705878	0.864423	1.00436	0.365608	2.92674	1.5493	0.0144932	0.779794	up	yes
MSTRG.31447	Gh_D02G0257	MSTRG.31447.1;MSTRG.31447.2	0.226163	0.206861	0.188672	1.41435	1.10108	1.50805	0.351547	-1.50821	0.00560822	0.779794	down	yes
MSTRG.31448	Gh_D02G0259	MSTRG.31448.1	3.16811	3.41012	3.85561	0	0	0	4.29136	2.10144	0.00707086	0.779794	up	yes
MSTRG.31459		MSTRG.31459.1	0.067333	0	0	0.347213	0.528044	0	2.1654	1.11463	0.0480865	0.846937	up	yes
MSTRG.31573		MSTRG.31573.1	0.048244	0.049207	0.222933	0.092718	0.042175	0.359459	0.461987	-1.11408	0.0365327	0.783625	down	yes
MSTRG.31638	Gh_D02G0464	MSTRG.31638.1;MSTRG.31638.2;MSTRG.31638.3;MSTRG.31638.4;MSTRG.31638.5	5.14906	6.61879	4.69052	7.10034	9.97927	3.15337	11.0211	3.4622	0.000298836	0.621795	up	yes
MSTRG.3174	Gh_A02G1116	MSTRG.3174.1	0.21256	0.217542	0.239051	0.607821	0.190508	0.805542	0.316989	-1.65749	0.0241367	0.779794	down	yes
MSTRG.31745	Gh_D02G0603	Gh_D02G0603	0.391768	0.414119	0.352475	0.559724	0.675338	0.18789	2.23197	1.15832	0.0102421	0.779794	up	yes
MSTRG.31746	Gh_D02G0604	MSTRG.31746.1;MSTRG.31746.2;MSTRG.31746.3;MSTRG.31746.6;MSTRG.31746.5;MSTRG.31746.7	7.15024	5.52331	6.8576	10.9963	10.3893	12.1526	0.376832	-1.40801	0.0391758	0.800803	down	yes
MSTRG.31751	Gh_D02G0610	MSTRG.31751.1;MSTRG.31751.2;Gh_D02G0610	1.20347	1.41034	1.20862	1.18022	1.84503	0.876207	2.74493	1.45677	0.0108222	0.779794	up	yes
MSTRG.31786	Gh_D02G0642	MSTRG.31786.1;Gh_D02G0642	9.07246	8.44936	8.79887	10.0126	8.70102	11.5952	0.468195	-1.09482	0.00255928	0.779794	down	yes
MSTRG.31824		MSTRG.31824.1	1.34712	1.35942	1.54094	0.056104	0	0	2.32116	1.21485	0.012454	0.779794	up	yes
MSTRG.31829		MSTRG.31829.1	0.528606	0.197558	0.641418	0.352263	0.173007	0.81544	0.288013	-1.7958	0.020895	0.779794	down	yes
MSTRG.31842	Gh_D02G0698	Gh_D02G0698	0.558691	0.425456	0.164933	0.285029	0.706724	0	3.94506	1.98005	0.0427076	0.82086	up	yes
MSTRG.31879		MSTRG.31879.1	0.482319	0.489871	0.616163	0.291048	0.164807	0.695094	0.438489	-1.18939	0.0107269	0.779794	down	yes
MSTRG.31909		MSTRG.31909.1	5.38217	6.06189	4.57807	2.91206	2.54358	0	72.264	6.1752	0.024242	0.779794	up	yes
MSTRG.31955	Gh_D02G0792	MSTRG.31955.1;Gh_D02G0792;MSTRG.31955.2	3.28563	3.40869	3.1649	4.04204	3.83285	5.05048	0.490115	-1.02881	0.031809	0.779794	down	yes
MSTRG.31969	Gh_D02G0810	Gh_D02G0810	20.0346	21.4868	17.074	16.1281	16.4815	13.4243	2.2954	1.19875	0.0493479	0.852208	up	yes
MSTRG.32000		MSTRG.32000.1	0.258334	0	0.025096	0.36053	0.305899	0.84135	0.298148	-1.7459	0.0468692	0.841969	down	yes
MSTRG.32048	Gh_D02G0868	Gh_D02G0868	0.415267	0.422518	0.397363	0.270636	0.475322	0.096867	2.22076	1.15105	0.00589597	0.779794	up	yes
MSTRG.3206	Gh_A02G1145	Gh_A02G1145	0.586494	0.297741	0.497328	0.505977	0.298311	0.683539	0.478589	-1.06314	0.0443706	0.830848	down	yes
MSTRG.32136	Gh_D02G0964	Gh_D02G0964;MSTRG.32136.1	30.5553	30.9725	31.108	10.0112	9.84332	11.1526	2.13634	1.09514	0.00195102	0.779794	up	yes
MSTRG.32143	Gh_D02G0973	MSTRG.32143.1;Gh_D02G0973	9.95264	6.1698	7.80516	10.0476	5.83086	13.4724	0.128464	-2.96057	0.0324327	0.779794	down	yes
MSTRG.3224		MSTRG.3224.1;MSTRG.3224.2	20.7548	18.3682	21.4477	20.0528	16.836	23.7752	0.424162	-1.23731	0.00361085	0.779794	down	yes
MSTRG.32271		MSTRG.32271.1	0.464012	0.414287	0.456524	0.604393	0.308348	0.753037	0.474964	-1.07411	0.0199748	0.779794	down	yes
MSTRG.32398		MSTRG.32398.1	0	0	0	0.300869	0	0.432638	0.365156	-1.45342	0.0264359	0.779794	down	yes
MSTRG.32433	Gh_D02G1262	Gh_D02G1262	1.53662	1.69465	1.3582	1.95748	2.37778	1.39252	2.14506	1.10102	0.00170469	0.779794	up	yes
MSTRG.3246	Gh_A02G1183	Gh_A02G1183;MSTRG.3246.2	2.01971	1.90544	2.46813	1.59357	1.3805	2.24481	0.494847	-1.01495	0.0301581	0.779794	down	yes
MSTRG.32460	Gh_D02G1293	MSTRG.32460.1;MSTRG.32460.2;MSTRG.32460.3;Gh_D02G1293	5.53245	4.84215	6.20896	5.71344	4.57247	6.9904	0.369367	-1.43687	0.0102262	0.779794	down	yes
MSTRG.32504	Gh_D02G1330	MSTRG.32504.1	148.982	119.059	128.291	216.487	215.913	261.451	0.327252	-1.61153	0.0358025	0.779794	down	yes
MSTRG.32541	Gh_D02G1360	MSTRG.32541.1	0.617857	0.340483	0.447987	0.001413	0	1.15264	0.156615	-2.6747	0.0446874	0.832814	down	yes
MSTRG.32597	Gh_D02G1424	Gh_D02G1424	0	0	0	0	0	1.44754	0.0811045	-3.62407	0.0361469	0.779794	down	yes
MSTRG.32609	Gh_D02G1437	Gh_D02G1437	0	0	0	0	0	1.54306	0.0728425	-3.77908	0.0361469	0.779794	down	yes
MSTRG.32622	Gh_D02G1458	Gh_D02G1458	0	0	0	1.2932	0	1.97296	0.0472201	-4.40446	0.0306992	0.779794	down	yes
MSTRG.32634	Gh_D02G1474	MSTRG.32634.1;Gh_D02G1474	4.83589	4.17449	3.71068	20.9291	17.6112	18.6268	0.248054	-2.01128	0.0374769	0.790889	down	yes
MSTRG.3265	Gh_A02G1200	MSTRG.3265.1;MSTRG.3265.2;MSTRG.3265.3;Gh_A02G1200	1.58512	1.64491	1.4825	0.630129	0.609537	0.407248	2.42259	1.27655	0.00467294	0.779794	up	yes
MSTRG.32654		MSTRG.32654.3;MSTRG.32654.2;MSTRG.32654.1;MSTRG.32654.4	5.55042	5.26986	4.43957	4.63252	5.34322	3.68359	2.39821	1.26196	0.0356028	0.779794	up	yes
MSTRG.32678		MSTRG.32678.1	0.067486	0	0.220914	0.150689	0	0.418983	0.361638	-1.46738	0.00951313	0.779794	down	yes
MSTRG.32692	Gh_D02G1528	MSTRG.32692.1;MSTRG.32692.2;MSTRG.32692.3;MSTRG.32692.4;MSTRG.32692.5;MSTRG.32692.6;MSTRG.32692.7;Gh_D02G1528	3.93377	3.52029	3.50599	2.49414	2.69861	1.59947	3.32224	1.73216	0.0209023	0.779794	up	yes
MSTRG.32712	Gh_D02G1550	MSTRG.32712.1;MSTRG.32712.2;MSTRG.32712.5	0.311365	0.29003	0.147946	0.448872	1.047	0.062826	4.06703	2.02398	0.0130289	0.779794	up	yes
MSTRG.32724	Gh_D02G1562	MSTRG.32724.1;MSTRG.32724.2	5.42571	7.34129	5.40507	7.70295	7.72642	4.52148	3.54996	1.8278	0.0417413	0.815967	up	yes
MSTRG.32731	Gh_D02G1568	MSTRG.32731.1;Gh_D02G1568	1.71484	1.58368	1.78584	2.62312	2.59914	3.09731	0.493639	-1.01847	0.00404794	0.779794	down	yes
MSTRG.32776	Gh_D02G1617	Gh_D02G1617	0	0	0	0	0	0.697794	0.226379	-2.14319	0.0361469	0.779794	down	yes
MSTRG.32780	Gh_D02G1621	MSTRG.32780.1;Gh_D02G1621	5.68989	6.08686	6.23949	5.43798	5.98601	3.84449	2.80112	1.48601	0.0176922	0.779794	up	yes
MSTRG.32794	Gh_D02G1638	MSTRG.32794.2;MSTRG.32794.1;MSTRG.32794.3;MSTRG.32794.4;MSTRG.32794.5;MSTRG.32794.6;MSTRG.32794.8;MSTRG.32794.7;MSTRG.32794.10;MSTRG.32794.11;Gh_D02G1638	2.78829	3.08766	2.59483	1.81734	1.83589	1.48384	2.13137	1.09178	0.0132306	0.779794	up	yes
MSTRG.32815		MSTRG.32815.1	1.38912	1.40298	1.15225	0.958244	0.631718	2.10774	0.247407	-2.01504	0.0467036	0.84177	down	yes
MSTRG.32845	Gh_D02G1682	MSTRG.32845.2;MSTRG.32845.3;Gh_D02G1682	0	0.0542666	0	2.47043	3.16239	0.0358603	14.3314	3.84111	0.0484267	0.848029	up	yes
MSTRG.32909		MSTRG.32909.1	0.439945	0.53148	0.434754	2.01903	1.96568	2.0216	0.493582	-1.01864	0.00757329	0.779794	down	yes
MSTRG.32945		MSTRG.32945.1	1.57081	0.922643	1.36687	1.91635	1.47972	3.43728	0.149789	-2.739	0.0056428	0.779794	down	yes
MSTRG.3295		MSTRG.3295.1	1.8989	1.45946	1.72859	1.02747	0.967761	2.02339	0.373105	-1.42235	0.0338145	0.779794	down	yes
MSTRG.32952	Gh_D02G1774	MSTRG.32952.1;Gh_D02G1774	0.660094	0.800542	0.724047	0.322946	0.539416	0.216015	2.26548	1.17982	0.00735662	0.779794	up	yes
MSTRG.32966	Gh_D02G1788	MSTRG.32966.1;MSTRG.32966.2;Gh_D02G1788	6.16532	5.42193	6.34813	4.2409	4.8466	2.21269	5.79419	2.53461	0.0380367	0.79326	up	yes
MSTRG.32970	Gh_D02G1793	Gh_D02G1793	1.3214	0.970345	1.37623	3.2683	3.28574	4.4622	0.227689	-2.13486	0.00864184	0.779794	down	yes
MSTRG.33046		MSTRG.33046.1	5.60852	5.49064	5.40654	3.29558	2.99005	2.36535	2.63723	1.39902	0.0289811	0.779794	up	yes
MSTRG.33081	Gh_D02G1914	MSTRG.33081.1;Gh_D02G1914	1.08251	0.727607	0.961665	1.37752	0.833852	2.00173	0.235189	-2.08811	0.00437072	0.779794	down	yes
MSTRG.33137	Gh_D02G1971	Gh_D02G1971	0.12646	0.072871	0.091122	0.195409	0	0.472609	0.363157	-1.46134	0.0052673	0.779794	down	yes
MSTRG.33216	Gh_D02G2044	MSTRG.33216.1;Gh_D02G2044	2.21622	1.54388	1.85853	1.86653	1.67665	2.60245	0.413665	-1.27346	0.0465534	0.841213	down	yes
MSTRG.3325	Gh_A02G1246	Gh_A02G1246	0	0	0	0	0	0.888539	0.167905	-2.57428	0.0361469	0.779794	down	yes
MSTRG.33334	Gh_D02G2193	MSTRG.33334.1	6.61504	6.46593	7.03153	10.0675	7.70726	10.0314	0.436066	-1.19738	0.0448115	0.833367	down	yes
MSTRG.33338	Gh_D02G2197	MSTRG.33338.1	2.00854	2.10005	1.55883	1.09455	1.0251	0.533846	3.46926	1.79463	0.0285208	0.779794	up	yes
MSTRG.33339	Gh_D02G2197	MSTRG.33339.1;MSTRG.33339.2;MSTRG.33339.3;MSTRG.33339.4;MSTRG.33339.5;Gh_D02G2197	3.74152	4.58937	4.26942	4.7438	4.51401	2.29783	4.26502	2.09255	0.0483468	0.847718	up	yes
MSTRG.33398	Gh_D02G2286	Gh_D02G2286	1.64785	0.67109	0.684309	0.560634	0.340223	3.54622	0.0426081	-4.55273	0.0451374	0.835616	down	yes
MSTRG.33418	Gh_D02G2305	Gh_D02G2305	1.66745	1.97746	1.62035	0.903372	1.11409	0.74484	2.44916	1.29228	0.00560013	0.779794	up	yes
MSTRG.33464	Gh_D02G2364	MSTRG.33464.1;MSTRG.33464.3;Gh_D02G2364	7.12666	7.68741	7.79791	4.06737	4.12904	3.39014	2.59375	1.37504	0.00853003	0.779794	up	yes
MSTRG.33516	Gh_D03G0027	MSTRG.33516.1;MSTRG.33516.2	0.0742099	0.133968	0.288336	0.410512	0.229478	0.675319	0.374462	-1.41711	0.0265586	0.779794	down	yes
MSTRG.33540	Gh_D03G0059	Gh_D03G0059	1.61028	1.82024	2.06519	3.41428	2.67157	3.55023	0.40994	-1.28651	0.0493934	0.852261	down	yes
MSTRG.3358		MSTRG.3358.1	0.074301	0.095369	0.195451	0.237624	0.230529	0.535412	0.468268	-1.09459	0.027997	0.779794	down	yes
MSTRG.33599	Gh_D03G0127	Gh_D03G0127	3.53309	3.75521	3.35568	3.00837	3.1774	1.99871	2.92487	1.54837	0.00554338	0.779794	up	yes
MSTRG.33674	Gh_D03G0223	Gh_D03G0223	3.43122	2.56833	2.80757	0.323206	0	2.41814	0.114742	-3.12353	0.0290367	0.779794	down	yes
MSTRG.33732	Gh_D03G0287;Gh_D03G0288	MSTRG.33732.2;MSTRG.33732.1;Gh_D03G0287;MSTRG.33732.4;Gh_D03G0288	10.3133	9.60033	11.0336	14.3136	11.51	14.3202	0.470833	-1.08671	0.0457045	0.839017	down	yes
MSTRG.33747	Gh_D03G0306	MSTRG.33747.1;MSTRG.33747.2;MSTRG.33747.3;MSTRG.33747.4;Gh_D03G0306	3.77182	3.25334	3.18688	2.10284	2.26381	1.76796	2.10327	1.07263	0.0468629	0.841969	up	yes
MSTRG.33768	Gh_D03G0334	MSTRG.33768.1;MSTRG.33768.2;Gh_D03G0334	2.33162	2.1855	2.27069	1.90395	1.63835	2.90339	0.402176	-1.3141	0.00960085	0.779794	down	yes
MSTRG.33776	Gh_D03G0341	Gh_D03G0341	2.11066	2.24191	2.18933	1.70134	2.02997	0.886394	4.03787	2.0136	0.00643011	0.779794	up	yes
MSTRG.33809	Gh_D03G0370;Gh_D03G0371	MSTRG.33809.1;MSTRG.33809.2;Gh_D03G0370;MSTRG.33809.4;MSTRG.33809.5;Gh_D03G0371	47.4336	45.4227	56.2018	51.601	38.0113	58.9803	0.342324	-1.54657	0.0354996	0.779794	down	yes
MSTRG.33810		MSTRG.33810.1	1.33963	1.11727	1.27458	1.62746	1.39121	1.95175	0.488547	-1.03343	0.00349841	0.779794	down	yes
MSTRG.33812		MSTRG.33812.2;MSTRG.33812.1;MSTRG.33812.3	11.3346	10.304	10.8809	0.75057	0.300449	0.43751	6.56744	2.71533	0.0231424	0.779794	up	yes
MSTRG.33815	Gh_D03G0377	Gh_D03G0377	0	0	0	0	0	2.32435	0.0343439	-4.8638	0.0361469	0.779794	down	yes
MSTRG.33851	Gh_D03G0417	MSTRG.33851.2;MSTRG.33851.1;MSTRG.33851.3;MSTRG.33851.4;MSTRG.33851.5;MSTRG.33851.6;MSTRG.33851.7;Gh_D03G0417	17.3095	16.8924	12.8968	16.5248	17.9646	10.8087	3.77459	1.91632	0.0414165	0.813954	up	yes
MSTRG.33866	Gh_D03G0438	MSTRG.33866.1;Gh_D03G0438	18.4694	15.9709	18.3	33.0621	32.7853	34.0352	0.448133	-1.158	0.0272357	0.779794	down	yes
MSTRG.33868	Gh_D03G0441	MSTRG.33868.1;Gh_D03G0441	5.73086	5.82574	6.02702	2.44851	3.25736	2.58008	2.5836	1.36938	0.0348651	0.779794	up	yes
MSTRG.33925		MSTRG.33925.2;MSTRG.33925.1;MSTRG.33925.3;MSTRG.33925.4	2.75434	3.13508	2.42305	0	0.0374715	0	4.55268	2.18671	0.00908575	0.779794	up	yes
MSTRG.33961	Gh_D03G0535	MSTRG.33961.1;Gh_D03G0535	4.03078	5.05962	4.03383	3.31497	3.91751	2.92026	2.37065	1.24528	0.0299289	0.779794	up	yes
MSTRG.33988		MSTRG.33988.1	0.507285	1.65335	0.891986	1.27598	1.4179	0.086907	10.4376	3.38371	0.0447483	0.833006	up	yes
MSTRG.34037		MSTRG.34037.2;MSTRG.34037.1;MSTRG.34037.3;MSTRG.34037.5	0.613678	0.378232	0.64389	0.981534	0.872724	1.17165	0.476099	-1.07067	0.0372692	0.789203	down	yes
MSTRG.34052	Gh_D03G0614	MSTRG.34052.1;MSTRG.34052.2;MSTRG.34052.3;MSTRG.34052.4	1.41907	1.22496	1.53553	2.55331	2.0653	2.83139	0.381204	-1.39136	0.00609112	0.779794	down	yes
MSTRG.34225	Gh_D03G0836	MSTRG.34225.1;Gh_D03G0836	2.23345	1.46551	2.05427	2.23136	1.8681	3.29487	0.272734	-1.87444	0.0162714	0.779794	down	yes
MSTRG.34256	Gh_D03G0868	MSTRG.34256.1;Gh_D03G0868	5.43087	4.59979	4.59598	4.3969	3.82557	6.1154	0.396742	-1.33373	0.035115	0.779794	down	yes
MSTRG.34269	Gh_D03G0882	Gh_D03G0882	0.08531	0.055982	0.13154	0.464891	0.303156	0.571911	0.473446	-1.07873	0.00292067	0.779794	down	yes
MSTRG.34277		MSTRG.34277.1	0	0	0.024785	0.277832	0	0.504497	0.316575	-1.65938	0.0101991	0.779794	down	yes
MSTRG.34317	Gh_D03G0934	MSTRG.34317.1;MSTRG.34317.3;MSTRG.34317.2;MSTRG.34317.4;MSTRG.34317.5;Gh_D03G0934	3.2498	3.68672	3.34863	2.49055	3.00145	2.0334	2.55916	1.35567	0.00146713	0.779794	up	yes
MSTRG.34319		MSTRG.34319.1	0.650046	1.54305	1.05477	0.920372	1.44552	0.383837	5.11729	2.35538	0.0417931	0.816164	up	yes
MSTRG.34354	Gh_D03G0970	MSTRG.34354.1;Gh_D03G0970	6.97775	7.83618	6.97959	4.48514	2.48302	12.8943	0.0529247	-4.23992	0.0290932	0.779794	down	yes
MSTRG.34449	Gh_D03G1075	MSTRG.34449.1;Gh_D03G1075	2.59619	2.59058	3.23377	2.69413	2.702	4.24173	0.352695	-1.50351	0.0403052	0.808572	down	yes
MSTRG.34465		MSTRG.34465.1	0.306436	0.385782	0.29142	0.295777	0.20061	0.776766	0.387678	-1.36707	0.0499046	0.853627	down	yes
MSTRG.34497		MSTRG.34497.1	0	0	0	0.348256	0.197379	0.588754	0.377891	-1.40396	0.00360035	0.779794	down	yes
MSTRG.34548	Gh_D03G1176	MSTRG.34548.1;MSTRG.34548.2;MSTRG.34548.3;MSTRG.34548.4;MSTRG.34548.5;MSTRG.34548.6;Gh_D03G1176	3.37642	3.47709	3.63148	5.63422	5.25911	6.09866	0.497624	-1.00687	0.00338041	0.779794	down	yes
MSTRG.34551	Gh_D03G1179	Gh_D03G1179;MSTRG.34551.1;MSTRG.34551.3	2.19938	2.41621	2.41596	2.19542	1.68705	3.18055	0.365384	-1.45251	0.0233701	0.779794	down	yes
MSTRG.34559	Gh_D03G1187	Gh_D03G1187	0.696864	0.707058	0.775071	0.761012	0.708059	1.19019	0.492954	-1.02047	0.0147385	0.779794	down	yes
MSTRG.34566	Gh_D03G1194	MSTRG.34566.1	0.537896	0	0	0.600652	0.03213	1.73051	0.0665156	-3.91016	0.0332157	0.779794	down	yes
MSTRG.34568	Gh_D03G1201	MSTRG.34568.2;MSTRG.34568.1	2.3237	2.1332	1.5089	1.49243	1.88763	0.894205	3.73959	1.90288	0.0360583	0.779794	up	yes
MSTRG.34593		MSTRG.34593.1	2.07741	1.64739	2.07559	0.036817	0	0	2.60759	1.38272	0.0309583	0.779794	up	yes
MSTRG.34623	Gh_D03G1253	MSTRG.34623.1;Gh_D03G1253	48.3315	43.9853	46.6638	150.053	167.009	144.11	0.402875	-1.3116	0.0191589	0.779794	down	yes
MSTRG.34678	Gh_D03G1314	MSTRG.34678.1	0.356631	0.852587	0.007221	1.10061	2.08597	0.015554	14.9288	3.90003	0.00799784	0.779794	up	yes
MSTRG.34685	Gh_D03G1321;Gh_D03G1322	MSTRG.34685.1;MSTRG.34685.2;Gh_D03G1321;MSTRG.34685.4;Gh_D03G1322	105.62	93.9083	99	38.9443	48.5081	39.3625	3.40288	1.76676	0.0299913	0.779794	up	yes
MSTRG.34712	Gh_D03G1344	MSTRG.34712.1;Gh_D03G1344;MSTRG.34712.2;MSTRG.34712.5;MSTRG.34712.4;MSTRG.34712.7;MSTRG.34712.8;MSTRG.34712.9;MSTRG.34712.10;MSTRG.34712.11;MSTRG.34712.12;MSTRG.34712.13;MSTRG.34712.14	1.51354	1.82515	1.63429	0.692382	0.658581	0.564498	2.01065	1.00766	0.0226898	0.779794	up	yes
MSTRG.34721	Gh_D03G1356	Gh_D03G1356	10.7735	10.3427	9.81088	6.62743	7.04453	5.82873	2.26546	1.1798	0.0068091	0.779794	up	yes
MSTRG.3480	Gh_A02G1392	MSTRG.3480.1;MSTRG.3480.2;Gh_A02G1392	5.11568	5.5326	4.74119	4.93701	4.07638	8.29708	0.24061	-2.05523	0.0498807	0.853627	down	yes
MSTRG.34814	Gh_D03G1453	Gh_D03G1453	0.351148	0.114605	0.565045	0.21125	0.344565	1.43811	0.148062	-2.75573	0.0489831	0.852108	down	yes
MSTRG.34830	Gh_D03G1482	MSTRG.34830.1;Gh_D03G1482	2.27531	1.99794	1.94947	2.68794	2.32952	3.32809	0.437438	-1.19285	0.0201389	0.779794	down	yes
MSTRG.34850		MSTRG.34850.1;MSTRG.34850.2	1.05817	1.13124	0.757399	0.660695	0.685222	0.33806	2.50917	1.32721	0.0348108	0.779794	up	yes
MSTRG.34863	Gh_D03G1503	MSTRG.34863.1;MSTRG.34863.2	0.846678	0.861638	0.714033	0.741479	0.992838	0.496834	2.11982	1.08394	0.0044046	0.779794	up	yes
MSTRG.34895	Gh_D03G1536	MSTRG.34895.2;MSTRG.34895.3	0.303848	0.322961	0.415186	0.841372	0.725485	1.14201	0.400292	-1.32088	0.00410622	0.779794	down	yes
MSTRG.35043	Gh_D04G0001	Gh_D04G0001;MSTRG.35043.1;MSTRG.35043.3	0.649142	0.491356	0.833336	0.91953	0.769788	1.30695	0.38755	-1.36754	0.0148607	0.779794	down	yes
MSTRG.35188		MSTRG.35188.1	0.97958	0.919036	0.695116	1.61393	1.3698	2.75292	0.229885	-2.12102	0.0341581	0.779794	down	yes
MSTRG.3521	Gh_A02G1432;Gh_A02G1433	MSTRG.3521.1;MSTRG.3521.3;MSTRG.3521.2;MSTRG.3521.5;MSTRG.3521.6;MSTRG.3521.7;Gh_A02G1433	7.90661	8.0749	8.41913	10.544	9.12871	12.7325	0.377737	-1.40455	0.0038743	0.779794	down	yes
MSTRG.35215	Gh_D04G0184	MSTRG.35215.1	0.027524	0.69731	0	0.442162	1.69766	1e-06	10.7576	3.42728	0.0280882	0.779794	up	yes
MSTRG.35219	Gh_D04G0188	MSTRG.35219.2;MSTRG.35219.3	5.45236	5.00366	5.75429	6.79195	5.62881	8.4214	0.329619	-1.60113	0.000229737	0.621795	down	yes
MSTRG.3531		MSTRG.3531.1	3.14405	2.14021	2.90274	1.9441	1.91311	3.83371	0.256257	-1.96434	0.038469	0.796678	down	yes
MSTRG.35318	Gh_D04G0293	MSTRG.35318.1;MSTRG.35318.2;Gh_D04G0293	3.66599	3.82822	3.68595	1.79133	2.23328	1.38929	3.49616	1.80577	0.000819499	0.779794	up	yes
MSTRG.35343	Gh_D04G0323	Gh_D04G0323	2.80001	1.9173	2.8963	1.36954	0.625918	1.97582	0.319118	-1.64784	0.0356026	0.779794	down	yes
MSTRG.35475	Gh_D04G0469	Gh_D04G0469	4.53907	4.15147	3.54788	1.3549	1.14857	1.02633	2.92909	1.55045	0.0484627	0.848282	up	yes
MSTRG.3551	Gh_A02G1464	MSTRG.3551.1;MSTRG.3551.2	0.854288	0	0.641	0.688509	0.25911	1.6936	0.0907209	-3.46242	0.0332298	0.779794	down	yes
MSTRG.35528	Gh_D04G0523	MSTRG.35528.1	9.07362	8.07559	8.66091	5.74007	7.82384	4.46796	3.92718	1.97349	0.0293109	0.779794	up	yes
MSTRG.35604	Gh_D04G0600	MSTRG.35604.1;MSTRG.35604.2	6.58348	6.40644	5.48712	3.43533	3.74049	2.98742	2.6189	1.38896	0.0186244	0.779794	up	yes
MSTRG.35618	Gh_D04G0610	Gh_D04G0610	2.62119	3.01641	3.12846	0.814212	1.07747	0.886755	2.48659	1.31417	0.0379177	0.79326	up	yes
MSTRG.35621		MSTRG.35621.1	0.195529	0	0.221361	0.155713	0.175826	0.503796	0.416639	-1.26313	0.048234	0.846937	down	yes
MSTRG.35622	Gh_D04G0616	MSTRG.35622.4;MSTRG.35622.1;MSTRG.35622.3;MSTRG.35622.2;MSTRG.35622.5;Gh_D04G0616	6.87917	7.08583	6.90512	19.8659	17.4396	21.0272	0.266965	-1.90528	0.00250301	0.779794	down	yes
MSTRG.35636	Gh_D04G0634	MSTRG.35636.1	0.647369	0.2489	0.641625	0.322081	0.145473	0.853436	0.274999	-1.8625	0.0159533	0.779794	down	yes
MSTRG.35642	Gh_D04G0641	MSTRG.35642.1	1.17877	1.74659	1.09766	1.33538	1.61067	0.913741	2.5953	1.3759	0.0407765	0.810906	up	yes
MSTRG.35687	Gh_D04G0679	MSTRG.35687.1;MSTRG.35687.2;Gh_D04G0679	4.42172	3.72923	4.01442	5.29476	4.45656	5.74263	0.48033	-1.0579	0.0279122	0.779794	down	yes
[truncated: 2,072 more rows]

## Sheet: ARVSBR
gene_id	gene_name	transcript_id	FPKM.AR1	FPKM.AR2	FPKM.AR3	FPKM.BR1	FPKM.BR2	FPKM.BR3	fc	log2(fc)	pval	qval	regulation	significant
[truncated: 1,154 more rows]
