# Supplementary material for: Comparative transcriptome analysis of inbred lines and contrasting hybrids reveals overdominance mediate early biomass vigor in hybrid cotton
Source: BMC Genomics. 2020 Feb 10;21:140. doi: 10.1186/s12864-020-6561-9 (PMC7011360; doi:10.1186/s12864-020-6561-9)
Supplement: Supplementary file 3 — Additional file 3. Information on DEGs in leaf of high hybrid-parent triad [file 12864_2020_6561_MOESM3_ESM.xlsx]

## Sheet: ALVSHL
gene_id	gene_name	transcript_id	FPKM.HL1	FPKM.HL2	FPKM.HL3	FPKM.AL1	FPKM.AL2	FPKM.AL3	fc	log2(fc)	pval	qval	regulation	significant
MSTRG.11	Gh_A01G0006	Gh_A01G0006	1.96212	2.99068	2.55348	2.83262	2.50993	2.50549	2.05604	1.03987	0.0154236	0.556621	up	yes
MSTRG.70	Gh_A01G0099	Gh_A01G0099	0.730807	0.281094	0.404287	0.814717	0.682263	0.646801	0.40019	-1.32124	0.0151041	0.556621	down	yes
MSTRG.99	Gh_A01G0130	MSTRG.99.1;Gh_A01G0130	2.83926	1.89613	1.95132	2.50367	2.59611	2.44712	0.441207	-1.18047	0.0261422	0.556621	down	yes
MSTRG.115	Gh_A01G0149	Gh_A01G0149	14.3624	13.4039	13.9065	4.69274	4.77344	4.64065	2.22501	1.15381	0.000238285	0.196665	up	yes
MSTRG.217	Gh_A01G0248	MSTRG.217.1;Gh_A01G0248	7.29088	5.2791	5.99232	6.06507	6.65106	6.51976	0.475728	-1.07179	0.00864045	0.556621	down	yes
MSTRG.255	Gh_A01G0275	Gh_A01G0275	349.158	450.143	432.765	0	0	0	783.74	9.61423	1.59026e-05	0.0722016	up	yes
MSTRG.292	Gh_A01G0301	MSTRG.292.1;MSTRG.292.2;MSTRG.292.3	1.00891	0.373589	0.744994	0.843147	0.834775	0.710544	0.368526	-1.44016	0.0126767	0.556621	down	yes
MSTRG.344	Gh_A01G0351	MSTRG.344.1;Gh_A01G0351;MSTRG.344.3	16.9463	18.0222	18.4483	8.90512	9.04173	9.34265	2.1643	1.1139	0.00561821	0.522137	up	yes
MSTRG.377	Gh_A01G0376	MSTRG.377.2;MSTRG.377.1;MSTRG.377.3;MSTRG.377.4;Gh_A01G0376	3.91287	6.86155	5.11629	4.73481	5.10488	4.0882	3.60903	1.85161	0.0166468	0.556621	up	yes
MSTRG.401	Gh_A01G0390	MSTRG.401.1;Gh_A01G0390	18.9267	16.3325	16.4062	41.4551	48.2863	43.8024	0.278646	-1.84349	0.0137927	0.556621	down	yes
MSTRG.445	Gh_A01G0431	MSTRG.445.1;Gh_A01G0431	19.5907	17.4378	18.4419	2.6917	2.14624	2.88286	4.10754	2.03827	0.0223255	0.556621	up	yes
MSTRG.529	Gh_A01G0514	MSTRG.529.1;Gh_A01G0514	0	2.73997	0.127562	0.371949	0.161663	0.308726	31.509	4.97769	0.0486742	0.556621	up	yes
MSTRG.536	Gh_A01G0521	MSTRG.536.1;MSTRG.536.2	0.412264	0.155205	0.0698629	3.4646	3.80882	4.065	0.146371	-2.7723	0.0107295	0.556621	down	yes
MSTRG.589	Gh_A01G0560	MSTRG.589.1;MSTRG.589.2;MSTRG.589.3;Gh_A01G0560	1.72338	0.984996	1.06551	1.23126	1.03648	1.26405	0.454227	-1.13852	0.046713	0.556621	down	yes
MSTRG.599	Gh_A01G0567;Gh_A01G0568	Gh_A01G0567;MSTRG.599.1;MSTRG.599.3;MSTRG.599.5;MSTRG.599.6	10.7247	10.6042	11.0802	0.962461	1.08215	1.36516	5.33731	2.41611	0.0103013	0.556621	up	yes
MSTRG.602	Gh_A01G0571	MSTRG.602.1;MSTRG.602.2;Gh_A01G0571	1.1248	9.92141	6.25318	1.62054	1.50806	0.294622	188.146	7.55571	0.0234323	0.556621	up	yes
MSTRG.613	Gh_A01G0581	Gh_A01G0581	57.2567	49.7674	52.6387	2.08091	2.11361	1.77961	12.9424	3.69403	0.000937537	0.321756	up	yes
MSTRG.614	Gh_A01G0587	MSTRG.614.1;Gh_A01G0587	3.86968	2.51087	3.11967	2.30347	2.68765	2.83839	0.498376	-1.00469	0.0490529	0.556621	down	yes
MSTRG.626	Gh_A01G0598	MSTRG.626.1;Gh_A01G0598	9.81575	10.6037	12.0003	1.99269	1.30249	1.8928	5.29227	2.40389	0.0430256	0.556621	up	yes
MSTRG.715	Gh_A01G0692	MSTRG.715.1	1.82841	0	1.18208	0.162415	0	0.246731	0.123682	-3.01529	0.0432924	0.556621	down	yes
MSTRG.861	Gh_A01G0818	MSTRG.861.1;MSTRG.861.2	8.16511	2.51891	5.31853	4.77429	4.81589	5.53054	0.0890986	-3.48845	0.00431594	0.484767	down	yes
MSTRG.875	Gh_A01G0830	MSTRG.875.1;Gh_A01G0830	5.09847	2.80117	3.63364	3.48773	3.4067	3.49121	0.323522	-1.62806	0.000119912	0.126611	down	yes
MSTRG.886	Gh_A01G0843	MSTRG.886.2;MSTRG.886.3;MSTRG.886.4;MSTRG.886.5	8.7485	5.93248	6.36915	5.82396	5.64415	6.09702	0.480843	-1.05636	0.0266457	0.556621	down	yes
MSTRG.951	Gh_A01G0907	MSTRG.951.1;MSTRG.951.2;Gh_A01G0907;MSTRG.951.5	2.31174	3.38687	2.74065	2.68774	2.15953	2.48627	2.23003	1.15706	0.0438964	0.556621	up	yes
MSTRG.977	Gh_A01G0932	Gh_A01G0932	7.8537	15.5249	13.9442	9.01578	7.22687	9.1613	6.77388	2.75998	0.0277687	0.556621	up	yes
MSTRG.985	Gh_A01G0940	MSTRG.985.1;Gh_A01G0940	3.23981	2.03286	3.07382	2.75557	2.80301	2.90824	0.430399	-1.21625	0.0440165	0.556621	down	yes
MSTRG.989	Gh_A01G0944	MSTRG.989.1;MSTRG.989.2;MSTRG.989.3;MSTRG.989.4;Gh_A01G0944	12.0559	10.1415	10.8429	16.1901	14.6853	14.693	0.499981	-1.00006	0.0242752	0.556621	down	yes
MSTRG.1042	Gh_A01G0993	MSTRG.1042.1;Gh_A01G0993	145.737	127.975	128.106	43.519	43.2028	42.3949	2.19519	1.13435	0.00538223	0.517178	up	yes
MSTRG.1089	Gh_A01G1040	MSTRG.1089.1;MSTRG.1089.2;MSTRG.1089.3;Gh_A01G1040	2.51365	2.10642	2.07429	5.32316	4.42312	4.9829	0.3974	-1.33133	0.0374851	0.556621	down	yes
MSTRG.1115	Gh_A01G1070	MSTRG.1115.2;MSTRG.1115.1;MSTRG.1115.3;MSTRG.1115.4;Gh_A01G1070	8.93856	6.87393	6.9241	11.4056	12.2013	12.2816	0.357619	-1.48351	0.013866	0.556621	down	yes
MSTRG.1131	Gh_A01G1082	MSTRG.1131.1;MSTRG.1131.2;Gh_A01G1082;MSTRG.1131.4;MSTRG.1131.5;MSTRG.1131.6	2.75389	1.488	2.025	1.5324	1.85561	1.47939	0.416535	-1.26349	0.0343094	0.556621	down	yes
MSTRG.1143	Gh_A01G1093	MSTRG.1143.1;MSTRG.1143.2;Gh_A01G1093	1.55718	0.649152	1.3103	0.805427	0.957546	0.987825	0.375994	-1.41122	0.0381658	0.556621	down	yes
Gh_A01G1103	Gh_A01G1103	Gh_A01G1103	0	0.847225	0.661288	0.140964	0.160102	0.134343	6.11821	2.61311	0.00855536	0.556621	up	yes
MSTRG.1173	Gh_A01G1128	Gh_A01G1128	0.614909	1.26948	0.906163	0.697947	0.875453	0.790993	2.50163	1.32287	0.0103805	0.556621	up	yes
MSTRG.1175	Gh_A01G1129	Gh_A01G1129	0.754943	0.076466	0.377817	0.058725	0.127913	0.162012	0.359627	-1.47542	0.00401483	0.483682	down	yes
MSTRG.1195	Gh_A01G1146	MSTRG.1195.1;MSTRG.1195.3;Gh_A01G1146	2.85843	1.64656	2.59217	3.34572	2.96651	2.71489	0.333742	-1.5832	0.0498052	0.556621	down	yes
MSTRG.1203	Gh_A01G1156	MSTRG.1203.1	0.489838	0	0.110269	0.135579	0.084664	0.162755	0.3788	-1.40049	0.00887422	0.556621	down	yes
MSTRG.1214	Gh_A01G1160	MSTRG.1214.2;MSTRG.1214.4;MSTRG.1214.3;MSTRG.1214.5;MSTRG.1214.6	14.9699	22.351	17.9398	15.6285	14.2558	13.4961	3.26839	1.70858	0.00965179	0.556621	up	yes
MSTRG.1225	Gh_A01G1169	MSTRG.1225.1	4.74888	3.23622	4.11271	3.65821	3.95523	3.55437	0.497077	-1.00846	0.0236112	0.556621	down	yes
MSTRG.1254	Gh_A01G1196	MSTRG.1254.1;MSTRG.1254.2;MSTRG.1254.3;MSTRG.1254.4;MSTRG.1254.5;MSTRG.1254.6;MSTRG.1254.7;Gh_A01G1196	1.1217	1.49947	1.47161	0.703908	0.829156	0.719319	2.05796	1.04122	0.0191872	0.556621	up	yes
MSTRG.1296	Gh_A01G1228	Gh_A01G1228	1.23794	0.401004	0.612397	0.511416	0.511272	0.644614	0.33312	-1.58589	0.00754412	0.556621	down	yes
MSTRG.1325	Gh_A01G1254	MSTRG.1325.1;MSTRG.1325.2;MSTRG.1325.3;MSTRG.1325.4;MSTRG.1325.5;MSTRG.1325.6;Gh_A01G1254	20.5391	8.42912	19.316	33.0401	33.0813	30.0783	0.0656126	-3.92988	0.0310375	0.556621	down	yes
MSTRG.1368	Gh_A01G1291	MSTRG.1368.1	1.59725	1.77015	1.75027	0.491126	0.452098	0.520554	2.14727	1.1025	0.00250236	0.432813	up	yes
MSTRG.1398	Gh_A01G1321	MSTRG.1398.1;MSTRG.1398.2;MSTRG.1398.3;MSTRG.1398.4;Gh_A01G1321	11.0925	10.2009	11.7323	2.0191	2.21718	2.61465	3.01825	1.59371	0.0384611	0.556621	up	yes
MSTRG.1400	Gh_A01G1324	MSTRG.1400.2;MSTRG.1400.1;MSTRG.1400.3;MSTRG.1400.4;Gh_A01G1324	61.1506	40.2936	44.3212	4.70053	4.01999	3.99115	3.32264	1.73233	0.0247857	0.556621	up	yes
MSTRG.1443	Gh_A01G1369	Gh_A01G1369	0.687621	0.084225	0.413536	0.345182	0.429654	0.334062	0.334066	-1.58179	0.00723954	0.556621	down	yes
MSTRG.1484	Gh_A01G1403	MSTRG.1484.1;MSTRG.1484.2;MSTRG.1484.3;Gh_A01G1403	80.843	76.4506	82.3274	210.343	206.138	198.588	0.346245	-1.53013	0.00318515	0.464081	down	yes
MSTRG.1486	Gh_A01G1408	MSTRG.1486.1;Gh_A01G1408	0.0293187	0.998813	0.858469	0	0	0	8.62017	3.10772	0.011582	0.556621	up	yes
MSTRG.1511	Gh_A01G1432	MSTRG.1511.1;MSTRG.1511.3;Gh_A01G1432	1.65911	0.942972	1.0743	1.44703	1.62283	1.45353	0.39456	-1.34168	0.0136995	0.556621	down	yes
MSTRG.1530	Gh_A01G1458	Gh_A01G1458;MSTRG.1530.2;MSTRG.1530.4	0.971925	0.119473	0.111212	0.46134	0.450466	0.608619	0.204407	-2.29048	0.0434676	0.556621	down	yes
MSTRG.1603	Gh_A01G1528	MSTRG.1603.1	0	0.73368	0.227229	0.295431	0	0.117079	4.49965	2.16981	0.0357326	0.556621	up	yes
MSTRG.1658	Gh_A01G1576	MSTRG.1658.1;Gh_A01G1576	4.09989	3.84496	3.72258	16.4234	16.2903	17.0502	0.241358	-2.05075	0.000899991	0.321756	down	yes
MSTRG.1798	Gh_A01G1701	MSTRG.1798.1;MSTRG.1798.3;MSTRG.1798.4;Gh_A01G1701;MSTRG.1798.6;MSTRG.1798.7;MSTRG.1798.8;MSTRG.1798.9	11.7466	9.07438	8.5798	21.6662	21.0707	19.5311	0.268193	-1.89866	0.0249482	0.556621	down	yes
MSTRG.1857	Gh_A01G1762	Gh_A01G1762;MSTRG.1857.2	0.933161	1.98095	1.22108	1.12623	1.32169	1.4705	2.93168	1.55173	0.0370073	0.556621	up	yes
MSTRG.1866	Gh_A01G1774	Gh_A01G1774	7.18157	6.77354	8.8229	1.02789	1.16898	1.21697	3.61929	1.85571	0.0448888	0.556621	up	yes
MSTRG.1910	Gh_A01G1809	MSTRG.1910.2;MSTRG.1910.4;MSTRG.1910.3;MSTRG.1910.5;MSTRG.1910.6;MSTRG.1910.7;Gh_A01G1809;MSTRG.1910.9	3.46158	2.99359	2.76253	5.84546	5.52066	6.32209	0.434571	-1.20234	0.0455829	0.556621	down	yes
Gh_A01G1819	Gh_A01G1819	Gh_A01G1819	0.47007	0	0.252115	0	0	0	0.469106	-1.09201	0.00363278	0.478774	down	yes
Gh_A01G1875	Gh_A01G1875	Gh_A01G1875	0	0.361738	0.278167	0	0	0	2.64839	1.40511	0.00499021	0.505169	up	yes
MSTRG.2008	Gh_A01G1913	MSTRG.2008.1;Gh_A01G1913	63.5552	67.3401	64.3512	22.7945	21.748	19.3067	3.46917	1.79459	0.0142983	0.556621	up	yes
Gh_A01G1930	Gh_A01G1930	Gh_A01G1930	0	0.302632	0.174815	0	0	0	2.24647	1.16766	0.000115543	0.126408	up	yes
MSTRG.2040	Gh_A01G1955	MSTRG.2040.1;Gh_A01G1955	12.6055	7.63014	9.99479	9.51162	9.24358	11.9821	0.305119	-1.71256	0.048898	0.556621	down	yes
MSTRG.2068	Gh_A01G1981	MSTRG.2068.1	0	0.658054	0.765774	0	0	0	5.35828	2.42177	0.0435554	0.556621	up	yes
MSTRG.60617	Gh_A01G2095	MSTRG.60617.2;MSTRG.60617.3;MSTRG.60617.1;MSTRG.60617.4;Gh_A01G2095	5.04136	1.44067	2.36126	3.21721	3.93433	2.35618	0.0924379	-3.43537	0.03291	0.556621	down	yes
MSTRG.71478	Gh_A01G2151	MSTRG.71478.1;MSTRG.71478.4;MSTRG.71478.3;MSTRG.71478.2;MSTRG.71478.6;MSTRG.71478.7;MSTRG.71478.9;MSTRG.71478.11;MSTRG.71478.13;Gh_A01G2151	4.18738	2.30597	3.08003	3.17196	3.62806	3.49732	0.298642	-1.74351	0.00394433	0.483682	down	yes
MSTRG.71776	Gh_A01G2155	MSTRG.71776.1;MSTRG.71776.2;MSTRG.71776.3	11.3088	25.7928	23.8659	15.2615	14.6763	16.2638	9.0516	3.17817	0.0223074	0.556621	up	yes
MSTRG.2106	Gh_A02G0017	MSTRG.2106.1;MSTRG.2106.2;MSTRG.2106.3;MSTRG.2106.4;Gh_A02G0017	15.3823	20.7211	20.7616	7.57539	8.09882	6.61334	4.95594	2.30916	0.0180017	0.556621	up	yes
MSTRG.2112	Gh_A02G0029	Gh_A02G0029	0.828688	0.128574	0.172901	0.459666	0.351299	0.43273	0.273732	-1.86916	0.0293326	0.556621	down	yes
MSTRG.2119	Gh_A02G0038;Gh_A02G0039	MSTRG.2119.1;MSTRG.2119.4;MSTRG.2119.2;MSTRG.2119.10;MSTRG.2119.3;MSTRG.2119.6;MSTRG.2119.5;MSTRG.2119.8;MSTRG.2119.12;MSTRG.2119.11;MSTRG.2119.13;Gh_A02G0038;Gh_A02G0039	5.47015	3.97329	4.82489	5.45853	6.22164	5.22962	0.451777	-1.14632	0.0481429	0.556621	down	yes
MSTRG.2147	Gh_A02G0066	MSTRG.2147.1;MSTRG.2147.3;Gh_A02G0066	1.41136	2.78844	2.25914	1.51723	2.04368	1.99322	3.386	1.75958	0.0375939	0.556621	up	yes
MSTRG.2187	Gh_A02G0096	MSTRG.2187.1;Gh_A02G0096	7.11516	5.46241	5.54937	7.75655	7.88368	7.99312	0.437285	-1.19336	0.0129159	0.556621	down	yes
MSTRG.2188	Gh_A02G0097	MSTRG.2188.1;Gh_A02G0097	1.58366	0.26859	1.34219	0.911818	1.22992	1.17423	0.163454	-2.61304	0.0462712	0.556621	down	yes
MSTRG.2190	Gh_A02G0100	Gh_A02G0100	21.8291	15.4638	15.6418	25.827	25.9158	23.155	0.308474	-1.69678	0.0315758	0.556621	down	yes
MSTRG.2193	Gh_A02G0103;Gh_A02G0102	MSTRG.2193.1;MSTRG.2193.2;MSTRG.2193.3;MSTRG.2193.4;MSTRG.2193.6;MSTRG.2193.5;MSTRG.2193.7;MSTRG.2193.8;Gh_A02G0102;MSTRG.2193.11;MSTRG.2193.12	2.53874	1.47229	1.34037	3.03044	3.32369	3.05408	0.259263	-1.94751	0.0405924	0.556621	down	yes
MSTRG.2241	Gh_A02G0148	MSTRG.2241.1;Gh_A02G0148	1.82019	1.21966	1.69393	2.01728	2.11283	2.00757	0.468365	-1.0943	0.0177956	0.556621	down	yes
MSTRG.2364	Gh_A02G0285	MSTRG.2364.1;MSTRG.2364.2;Gh_A02G0285	5.59408	6.26883	5.60107	3.22169	3.28618	2.99851	2.08309	1.05873	0.01294	0.556621	up	yes
MSTRG.2372	Gh_A02G0292	MSTRG.2372.1	0.076549	1.03457	0.300996	0.163407	0.230206	0	6.1717	2.62567	0.0199942	0.556621	up	yes
MSTRG.2375	Gh_A02G0295	MSTRG.2375.1;MSTRG.2375.2;Gh_A02G0295	396.898	545.525	554.357	400.237	398.602	387.83	2.85315	1.51256	0.0315356	0.556621	up	yes
MSTRG.2387	Gh_A02G0312	MSTRG.2387.2;MSTRG.2387.1;MSTRG.2387.3;MSTRG.2387.4;Gh_A02G0312	18.4136	18.9723	16.3117	8.21599	8.56473	8.0387	2.14412	1.10039	0.0496528	0.556621	up	yes
MSTRG.2406	Gh_A02G0336	MSTRG.2406.1;MSTRG.2406.2;Gh_A02G0336	1.44979	0.859122	1.18312	1.12275	1.23241	1.13948	0.499746	-1.00073	0.00696697	0.556621	down	yes
MSTRG.2410	Gh_A02G0340	MSTRG.2410.1;MSTRG.2410.2;MSTRG.2410.3;Gh_A02G0340	3.81359	2.33858	2.1129	6.61073	7.72756	7.79143	0.166987	-2.5822	0.0304076	0.556621	down	yes
MSTRG.2429	Gh_A02G0367	MSTRG.2429.1;Gh_A02G0367	0.66826	1.20999	0.91514	0.635841	0.844957	0.71794	2.2378	1.16208	0.02252	0.556621	up	yes
MSTRG.2477	Gh_A02G0410	MSTRG.2477.1;MSTRG.2477.2;MSTRG.2477.3;MSTRG.2477.5;MSTRG.2477.4;MSTRG.2477.6;Gh_A02G0410;MSTRG.2477.8	3.41353	2.59809	2.86332	4.25277	4.34921	4.08224	0.451579	-1.14695	0.00341155	0.473997	down	yes
MSTRG.2475	Gh_A02G0413	MSTRG.2475.1;Gh_A02G0413	10.9921	6.98343	9.01032	9.81193	9.85002	11.198	0.312954	-1.67598	0.00982302	0.556621	down	yes
MSTRG.2479	Gh_A02G0415	MSTRG.2479.2;MSTRG.2479.1;MSTRG.2479.3	6.95224	4.14861	5.38276	5.08632	5.94799	6.24287	0.314401	-1.66932	0.0195647	0.556621	down	yes
MSTRG.2507	Gh_A02G0446	MSTRG.2507.1;MSTRG.2507.2;MSTRG.2507.3;MSTRG.2507.5;MSTRG.2507.4;MSTRG.2507.6;MSTRG.2507.7;MSTRG.2507.8;Gh_A02G0446	4.22756	5.66337	4.87806	3.3244	3.56875	3.65378	2.38317	1.25288	0.0065651	0.550068	up	yes
MSTRG.2517	Gh_A02G0453	Gh_A02G0453	3.13698	3.03957	2.68308	0.400349	0.486021	0.356982	2.59786	1.37732	0.0238278	0.556621	up	yes
MSTRG.2534	Gh_A02G0474	MSTRG.2534.1;Gh_A02G0474	1.78366	0.355223	0.74853	0.327934	0.528227	0.243017	0.225138	-2.15112	0.0249488	0.556621	down	yes
MSTRG.2557	Gh_A02G0495	MSTRG.2557.1;MSTRG.2557.2;MSTRG.2557.3;MSTRG.2557.4;Gh_A02G0495	20.3555	13.7351	18.3529	33.5687	29.8062	32.5243	0.222065	-2.17095	0.00970006	0.556621	down	yes
MSTRG.2563	Gh_A02G0505	Gh_A02G0505	0.12829	0.656544	0.504609	0.318835	0.083762	0.119522	3.24824	1.69966	0.037077	0.556621	up	yes
MSTRG.2573	Gh_A02G0517	MSTRG.2573.1	1.14234	0.463112	0.891819	1.26568	0.921964	1.00887	0.344284	-1.53833	0.0387195	0.556621	down	yes
MSTRG.2576	Gh_A02G0519	MSTRG.2576.1;MSTRG.2576.2;MSTRG.2576.3;MSTRG.2576.4;MSTRG.2576.5;Gh_A02G0519	0.671014	1.11897	0.871041	0.432701	0.655693	0.54211	2.20031	1.13771	0.0377213	0.556621	up	yes
MSTRG.2584	Gh_A02G0532	Gh_A02G0532	0.469573	0	0.039022	0	0	0.06539	0.415895	-1.26571	0.0382677	0.556621	down	yes
MSTRG.2627	Gh_A02G0579	MSTRG.2627.1;MSTRG.2627.2;Gh_A02G0579;MSTRG.2627.4	3.55348	4.19037	3.77434	1.25975	1.17972	1.45209	2.88843	1.53028	0.011375	0.556621	up	yes
MSTRG.2647	Gh_A02G0604	MSTRG.2647.1	3.72524	2.39796	2.75881	4.51276	5.41231	4.80178	0.287589	-1.79792	0.0141927	0.556621	down	yes
MSTRG.2656	Gh_A02G0613	MSTRG.2656.3;MSTRG.2656.1;MSTRG.2656.2;MSTRG.2656.4;MSTRG.2656.5;MSTRG.2656.6;Gh_A02G0613	7.80204	13.5798	12.0744	15.2339	16.6723	16.0166	2.53564	1.34235	0.032043	0.556621	up	yes
MSTRG.2667	Gh_A02G0628	MSTRG.2667.1;MSTRG.2667.2;MSTRG.2667.3;Gh_A02G0628	8.73208	5.92462	7.60721	6.19829	6.3728	6.10264	0.496882	-1.00903	0.012599	0.556621	down	yes
MSTRG.2683	Gh_A02G0645	MSTRG.2683.1;MSTRG.2683.2;MSTRG.2683.5;MSTRG.2683.4;MSTRG.2683.3;MSTRG.2683.6;MSTRG.2683.7;MSTRG.2683.8;MSTRG.2683.9;MSTRG.2683.10;MSTRG.2683.12;MSTRG.2683.13;MSTRG.2683.11;Gh_A02G0645	20.9902	21.2139	22.6586	8.92179	7.86175	9.35823	2.40238	1.26446	0.0462186	0.556621	up	yes
MSTRG.2756	Gh_A02G0714	MSTRG.2756.2;MSTRG.2756.1;Gh_A02G0714	42.9565	49.3892	48.1775	27.24	31.4522	30.945	2.1789	1.1236	0.0476631	0.556621	up	yes
MSTRG.2770	Gh_A02G0730	MSTRG.2770.1	0.923958	0.065436	0.424782	0.197042	0.336306	0.585926	0.232061	-2.10743	0.0337574	0.556621	down	yes
MSTRG.2786	Gh_A02G0747	MSTRG.2786.1;Gh_A02G0747	25.0983	28.2209	27.021	17.7543	16.2162	15.8462	2.11796	1.08267	0.0197132	0.556621	up	yes
MSTRG.2817	Gh_A02G0773	MSTRG.2817.2;MSTRG.2817.1;MSTRG.2817.3;Gh_A02G0773	5.46992	2.46118	3.93618	10.1296	7.50624	8.7067	0.104364	-3.2603	0.0133987	0.556621	down	yes
MSTRG.2926	Gh_A02G0876	MSTRG.2926.1	2.51166	1.4198	2.00984	2.96086	2.4964	3.27261	0.295675	-1.75792	0.0275512	0.556621	down	yes
MSTRG.2938	Gh_A02G0883	MSTRG.2938.1;MSTRG.2938.2;Gh_A02G0883	2.64354	2.35497	2.27685	0.387471	0.39042	0.303943	2.03646	1.02606	0.0189735	0.556621	up	yes
MSTRG.2972	Gh_A02G0919	MSTRG.2972.1;Gh_A02G0919	24.0246	19.9277	20.2763	28.4414	27.6131	27.5656	0.489325	-1.03114	0.0103987	0.556621	down	yes
MSTRG.3011	Gh_A02G0951	MSTRG.3011.4;MSTRG.3011.2;MSTRG.3011.3;MSTRG.3011.1;MSTRG.3011.5;Gh_A02G0951	9.46464	6.88101	7.64171	9.12287	9.45224	10.3329	0.405327	-1.30284	0.0127939	0.556621	down	yes
MSTRG.3054	Gh_A02G0990	MSTRG.3054.1;Gh_A02G0990	0.13825	1.35671	1.16359	1.58059	1.24205	1.3978	4.8759	2.28567	0.0413068	0.556621	up	yes
MSTRG.3057	Gh_A02G0993	MSTRG.3057.1	0.30878	1.55892	1.47214	0.232652	0	0	10.8243	3.4362	0.0245815	0.556621	up	yes
MSTRG.3077	Gh_A02G1009	MSTRG.3077.1;Gh_A02G1009;MSTRG.3077.4;MSTRG.3077.5	4.75654	7.97071	8.46349	3.95081	3.57964	2.94983	5.72463	2.51718	0.0475314	0.556621	up	yes
MSTRG.3093	Gh_A02G1039	MSTRG.3093.1;Gh_A02G1039	1.59997	0.037145	0.384045	0.0572659	0.054233	0.0783646	0.141332	-2.82284	0.00279803	0.448105	down	yes
MSTRG.3107	Gh_A02G1053	MSTRG.3107.1;MSTRG.3107.2	3.80283	2.18092	3.46254	2.53387	2.70182	2.70675	0.406395	-1.29904	0.0451123	0.556621	down	yes
MSTRG.3110	Gh_A02G1056	Gh_A02G1056	0.870917	0.076969	0.366406	0.274278	0.189605	0.227026	0.284255	-1.81474	0.00172156	0.383153	down	yes
MSTRG.3167	Gh_A02G1111	MSTRG.3167.1;MSTRG.3167.2;MSTRG.3167.3;MSTRG.3167.4;Gh_A02G1111	0.821815	0.219577	0.310579	0.147312	0.243892	0.178186	0.429512	-1.21923	0.0322247	0.556621	down	yes
MSTRG.3220	Gh_A02G1161	Gh_A02G1161	0.0883	0.45545	0.249927	0.115851	0.04897	0.094297	2.394	1.25942	0.00328965	0.46968	up	yes
MSTRG.3233	Gh_A02G1173	MSTRG.3233.1	8.17052	5.30619	5.97271	5.68934	6.53248	6.53989	0.389716	-1.35951	0.02433	0.556621	down	yes
MSTRG.3265	Gh_A02G1200	MSTRG.3265.1;MSTRG.3265.2;MSTRG.3265.3;Gh_A02G1200	11.3476	9.66562	9.27754	0.647467	1.04206	0.703286	4.21293	2.07482	0.0340047	0.556621	up	yes
MSTRG.3266	Gh_A02G1201	MSTRG.3266.1;Gh_A02G1201	0.085785	1.04837	0.241943	0.063548	0.235127	0.313845	5.47014	2.45158	0.0448201	0.556621	up	yes
MSTRG.3308	Gh_A02G1226	MSTRG.3308.1;MSTRG.3308.2;Gh_A02G1226	5.13305	5.27185	5.51173	2.23419	2.05149	2.45585	2.05588	1.03976	0.0382637	0.556621	up	yes
MSTRG.3362	Gh_A02G1285	MSTRG.3362.1;MSTRG.3362.2;MSTRG.3362.3;Gh_A02G1285	38.0016	37.9626	34.4442	82.6448	84.3085	83.6786	0.438182	-1.1904	0.0155851	0.556621	down	yes
MSTRG.3403	Gh_A02G1316	Gh_A02G1316	0	0.303555	0.12595	0	0	0	2.20337	1.13971	0.000517087	0.266785	up	yes
MSTRG.3453	Gh_A02G1362	MSTRG.3453.1;Gh_A02G1362	50.4695	34.9318	45.8798	52.228	49.3838	50.489	0.353677	-1.4995	0.0140449	0.556621	down	yes
MSTRG.3476	Gh_A02G1386	MSTRG.3476.1;MSTRG.3476.2	4.16802	2.34032	3.53819	3.52781	3.23898	3.15422	0.340334	-1.55498	0.0215553	0.556621	down	yes
MSTRG.3482	Gh_A02G1397	MSTRG.3482.1	0	1.18062	1.14858	0.093591	0	0	12.2917	3.61962	0.0237918	0.556621	up	yes
MSTRG.3496	Gh_A02G1410	MSTRG.3496.2;MSTRG.3496.3	15.4454	11.3072	12.4313	19.8283	24.7284	22.807	0.282815	-1.82207	0.0292528	0.556621	down	yes
MSTRG.3558	Gh_A02G1467	MSTRG.3558.1	5.84189	9.88055	7.18418	4.82108	4.114	5.03161	4.73092	2.24212	0.0140034	0.556621	up	yes
MSTRG.3573	Gh_A02G1481	Gh_A02G1481	0.835496	0	0.078313	0.037534	0.146389	0	0.250435	-1.99749	0.042919	0.556621	down	yes
MSTRG.3626	Gh_A02G1538	MSTRG.3626.1;MSTRG.3626.2;Gh_A02G1538	1.11909	1.83549	1.52457	1.69947	1.5576	1.33661	2.07008	1.04969	0.0371079	0.556621	up	yes
MSTRG.3666	Gh_A02G1580	MSTRG.3666.1;Gh_A02G1580	0.387336	0.828352	0.63056	0.361265	0.189861	0.338707	2.48244	1.31176	0.0261592	0.556621	up	yes
MSTRG.3697	Gh_A02G1614	Gh_A02G1614	0.309226	0.945055	0.826981	0.459705	0.442274	0.220189	3.4239	1.77564	0.0363063	0.556621	up	yes
MSTRG.3754	Gh_A02G1674	MSTRG.3754.1;Gh_A02G1674	30.2297	26.4077	30.0004	4.69333	5.17822	5.32987	3.55194	1.82861	0.00729498	0.556621	up	yes
MSTRG.3764	Gh_A02G1687	MSTRG.3764.1;Gh_A02G1687	1.88034	0.558794	0.910873	0.638348	1.11918	1.23014	0.212961	-2.23134	0.0488124	0.556621	down	yes
MSTRG.3771	Gh_A02G1695	MSTRG.3771.3;MSTRG.3771.2;MSTRG.3771.1;MSTRG.3771.4;Gh_A02G1695;MSTRG.3771.6	5.13921	3.91588	4.85303	7.41872	6.97125	7.31701	0.394562	-1.34167	0.00910966	0.556621	down	yes
MSTRG.3789	Gh_A02G1714;Gh_A02G1715	MSTRG.3789.1;Gh_A02G1715	0.677732	0.833933	0.846805	0.0872982	0.139606	0.11836	2.01485	1.01067	0.00751526	0.556621	up	yes
MSTRG.84695	Gh_A02G1808	MSTRG.84695.5;MSTRG.84695.4;MSTRG.84695.3;MSTRG.84695.6;MSTRG.84695.7;MSTRG.84695.8;MSTRG.84695.9;MSTRG.84695.10;MSTRG.84695.12;MSTRG.84695.11;Gh_A02G1808	9.65697	5.88504	5.87293	9.55905	8.31177	9.0654	0.254712	-1.97306	0.0404885	0.556621	down	yes
MSTRG.84998	Gh_A02G1812	Gh_A02G1812	0.220402	0.94924	0.320203	0.394462	0.327946	0.478751	3.27359	1.71088	0.0446033	0.556621	up	yes
MSTRG.3803	Gh_A03G0008	MSTRG.3803.1;Gh_A03G0008	1.34317	3.13229	1.85674	1.79358	1.59848	2.12655	4.30673	2.10659	0.0269248	0.556621	up	yes
MSTRG.3816	Gh_A03G0018	Gh_A03G0018	0	1.59776	1.25425	0	0	0	20.8723	4.38352	0.00873378	0.556621	up	yes
Gh_A03G0046	Gh_A03G0046	Gh_A03G0046	0.434153	0.014619	0.248918	0.247173	0.280526	0.174282	0.420968	-1.24822	0.0153683	0.556621	down	yes
MSTRG.3877	Gh_A03G0083	MSTRG.3877.1;Gh_A03G0083	5.40475	3.64248	4.15608	5.22407	6.22073	6.33483	0.338272	-1.56374	0.0264773	0.556621	down	yes
Gh_A03G0103	Gh_A03G0103	Gh_A03G0103	0.121336	0.505079	0.330658	0.111707	0	0	2.67534	1.41972	0.0105292	0.556621	up	yes
MSTRG.3920	Gh_A03G0117	Gh_A03G0117	1.69978	0.576954	1.04953	0.927922	1.07224	1.40942	0.246063	-2.0229	0.0204572	0.556621	down	yes
MSTRG.3928	Gh_A03G0126	MSTRG.3928.1;Gh_A03G0126	4.16025	5.53465	5.19628	4.14422	3.38183	3.81009	2.27975	1.18887	0.0479647	0.556621	up	yes
MSTRG.3930	Gh_A03G0129	MSTRG.3930.1;MSTRG.3930.2;Gh_A03G0129	3.16548	2.90408	3.18476	0.487056	0.661971	0.545734	2.23174	1.15817	0.021435	0.556621	up	yes
MSTRG.3966	Gh_A03G0162	MSTRG.3966.1;MSTRG.3966.3;MSTRG.3966.4;Gh_A03G0162	2.51074	5.47153	5.55565	3.70398	3.72268	3.69208	5.50645	2.46112	0.0409877	0.556621	up	yes
MSTRG.3977	Gh_A03G0173	Gh_A03G0173	46.8875	47.0995	45.7963	108.041	95.8247	94.4464	0.482929	-1.05012	0.0463245	0.556621	down	yes
MSTRG.4011	Gh_A03G0209	MSTRG.4011.1;MSTRG.4011.2;MSTRG.4011.3;MSTRG.4011.4;MSTRG.4011.5;MSTRG.4011.6;MSTRG.4011.8	2.65479	1.30346	1.90024	0.864229	1.02183	0.799531	0.484598	-1.04514	0.0343135	0.556621	down	yes
MSTRG.4025	Gh_A03G0225	Gh_A03G0225	7.95845	7.89089	7.49252	2.03271	2.14081	1.87004	2.85386	1.51292	0.00720134	0.556621	up	yes
MSTRG.4027	Gh_A03G0228	MSTRG.4027.1;MSTRG.4027.2;Gh_A03G0228	3.73006	1.78169	1.94033	2.69082	3.06349	3.1501	0.215702	-2.21289	0.0226613	0.556621	down	yes
MSTRG.4029	Gh_A03G0229	Gh_A03G0229	2.14227	3.49736	3.54962	2.08952	2.26913	2.40553	3.09856	1.6316	0.0444905	0.556621	up	yes
MSTRG.4048	Gh_A03G0245	MSTRG.4048.1;Gh_A03G0245	4.83917	5.89654	6.01993	3.53714	3.56411	3.38235	2.26274	1.17807	0.0168091	0.556621	up	yes
MSTRG.4096	Gh_A03G0289	MSTRG.4096.1;MSTRG.4096.2	10.8968	8.06124	8.63627	9.17103	10.0916	9.94985	0.468631	-1.09348	0.0200779	0.556621	down	yes
Gh_A03G0307	Gh_A03G0307	Gh_A03G0307	0.077473	0.380603	0.118429	0	0	0	2.17367	1.12013	0.0198771	0.556621	up	yes
MSTRG.4109	Gh_A03G0308	MSTRG.4109.1;Gh_A03G0308	1.3236	1.70908	1.48825	0.215801	0.0561597	0	3.43215	1.77911	0.0247208	0.556621	up	yes
MSTRG.4154	Gh_A03G0353	Gh_A03G0353	0.515814	1.00252	0.935041	0.485608	0.472173	0.346502	2.59987	1.37844	0.0209266	0.556621	up	yes
MSTRG.4191	Gh_A03G0379	MSTRG.4191.1;Gh_A03G0379	0	0.679364	0.351364	0.780407	0.673345	0.844639	2.73572	1.45192	0.0091372	0.556621	up	yes
MSTRG.4237	Gh_A03G0420	MSTRG.4237.1;MSTRG.4237.2;MSTRG.4237.3;MSTRG.4237.5	31.8322	23.7398	34.4919	0.337456	0.391883	0.245351	11.926	3.57604	0.0110115	0.556621	up	yes
MSTRG.4238	Gh_A03G0422	MSTRG.4238.1;MSTRG.4238.2	1.07135	1.51138	1.35405	0.73027	0.679201	0.745379	2.18222	1.1258	0.00194846	0.401276	up	yes
MSTRG.4249	Gh_A03G0428	MSTRG.4249.1	1.56239	0.295949	0.499903	0.088332	0.212298	0.102029	0.264624	-1.91799	0.0277767	0.556621	down	yes
MSTRG.4264	Gh_A03G0440	MSTRG.4264.1;Gh_A03G0440	1.49325	2.07393	1.82027	0.875765	0.99957	1.13607	2.33314	1.22227	0.0256344	0.556621	up	yes
MSTRG.4293	Gh_A03G0465	MSTRG.4293.1;Gh_A03G0465	0.865168	0.129893	0.367916	0.0445964	0.0423744	0.04073	0.384916	-1.37739	0.00074939	0.309298	down	yes
MSTRG.4338	Gh_A03G0507	MSTRG.4338.1	1.11167	0.159127	0.23619	0.445842	0.670516	0.559961	0.19788	-2.3373	0.0286979	0.556621	down	yes
MSTRG.4341	Gh_A03G0512	MSTRG.4341.2;MSTRG.4341.3;MSTRG.4341.1;Gh_A03G0512	1.42527	1.38985	1.47771	9.58639	9.69882	10.2599	0.215782	-2.21236	0.000794704	0.309298	down	yes
MSTRG.4354	Gh_A03G0523	MSTRG.4354.1;MSTRG.4354.2;Gh_A03G0523	1.49838	0.905309	1.24324	1.33102	1.11102	1.38961	0.490775	-1.02687	0.0389998	0.556621	down	yes
MSTRG.4386	Gh_A03G0558	MSTRG.4386.1	0.293587	0.759819	0.493204	0.527127	0.30995	0.446891	2.37882	1.25025	0.0393691	0.556621	up	yes
MSTRG.4420	Gh_A03G0591	MSTRG.4420.1;MSTRG.4420.2;Gh_A03G0591	279.984	286.16	301.836	6.36625	6.11732	10.1948	35.43	5.1469	0.0182274	0.556621	up	yes
MSTRG.4422	Gh_A03G0592	MSTRG.4422.1;Gh_A03G0592	0.140069	0.927373	0.75161	0.275505	0.101779	0.119484	5.21621	2.383	0.0150092	0.556621	up	yes
MSTRG.4439	Gh_A03G0607	MSTRG.4439.1;Gh_A03G0607	1.80535	3.32745	2.0311	1.04572	0.819083	0.637174	5.37553	2.42641	0.0270904	0.556621	up	yes
MSTRG.4481	Gh_A03G0641	Gh_A03G0641	1.41717	0.829968	1.15521	1.21537	1.1974	1.22358	0.478867	-1.0623	0.00168235	0.382035	down	yes
MSTRG.4547	Gh_A03G0714	MSTRG.4547.1;MSTRG.4547.2;Gh_A03G0714	130.387	150.073	154.254	73.804	83.2161	79.3319	2.62309	1.39127	0.0270076	0.556621	up	yes
MSTRG.4567	Gh_A03G0727	MSTRG.4567.1;MSTRG.4567.2	2.56665	7.32275	4.17474	1.8596	1.64012	2.41741	14.727	3.88039	0.0100364	0.556621	up	yes
MSTRG.4573	Gh_A03G0730	MSTRG.4573.1	0.775042	3.05261	2.08674	0.272901	0.46338	0.771543	14.8563	3.893	0.0173762	0.556621	up	yes
MSTRG.4683	Gh_A03G0835	MSTRG.4683.1;MSTRG.4683.2;MSTRG.4683.3;Gh_A03G0835	10.3914	11.6769	10.3333	5.71916	5.93367	4.94501	2.37143	1.24575	0.04547	0.556621	up	yes
MSTRG.4688	Gh_A03G0838	Gh_A03G0838	2.42696	0.53715	1.56314	3.81993	2.84047	3.13916	0.0773027	-3.69334	0.0106393	0.556621	down	yes
MSTRG.4691	Gh_A03G0839	MSTRG.4691.1;MSTRG.4691.2;MSTRG.4691.3;MSTRG.4691.4;MSTRG.4691.5;Gh_A03G0839	2.28432	0.813795	1.42738	2.55938	2.50094	3.56284	0.139314	-2.84359	0.017531	0.556621	down	yes
MSTRG.4706	Gh_A03G0855	MSTRG.4706.1;MSTRG.4706.2;MSTRG.4706.3;Gh_A03G0855	4.80116	6.78747	5.5971	5.33123	5.24288	5.33803	2.20848	1.14305	0.00127511	0.353007	up	yes
MSTRG.4710	Gh_A03G0860	MSTRG.4710.2;MSTRG.4710.1;MSTRG.4710.3	8.55735	5.46247	7.30616	6.20671	6.61146	7.48496	0.385168	-1.37644	0.0351764	0.556621	down	yes
MSTRG.4718	Gh_A03G0870	Gh_A03G0870	1.71039	0.20493	0.418564	0.975691	0.533818	0.441017	0.131652	-2.92519	0.0499007	0.556621	down	yes
MSTRG.4719	Gh_A03G0871	MSTRG.4719.1	0.69017	2.15747	1.26706	0.84059	0.441846	0.482563	7.05083	2.81779	0.0149963	0.556621	up	yes
MSTRG.4746	Gh_A03G0900	Gh_A03G0900;MSTRG.4746.2	18.7456	16.3833	15.6369	3.99693	3.42444	3.34243	2.81634	1.49382	0.0376154	0.556621	up	yes
MSTRG.4797	Gh_A03G0947	MSTRG.4797.1	78.6681	68.1381	59.9928	165.24	182.922	181.116	0.264227	-1.92015	0.034822	0.556621	down	yes
MSTRG.4823	Gh_A03G0961	MSTRG.4823.2;MSTRG.4823.1	17.1429	13.356	15.0852	18.5861	17.8793	17.5552	0.473674	-1.07803	0.00425026	0.484767	down	yes
MSTRG.4831	Gh_A03G0972	MSTRG.4831.1;Gh_A03G0972;MSTRG.4831.3	0.969139	1.76342	1.28399	1.03475	0.878897	0.710344	2.93109	1.55144	0.0230193	0.556621	up	yes
MSTRG.4849	Gh_A03G0984;Gh_A03G0983	MSTRG.4849.1;MSTRG.4849.2;MSTRG.4849.4;MSTRG.4849.5;Gh_A03G0983;Gh_A03G0984	5.01949	5.55039	5.35764	2.48673	2.92682	2.74354	2.09374	1.06609	0.0262881	0.556621	up	yes
MSTRG.4889	Gh_A03G1023	Gh_A03G1023	2.01753	2.94008	2.198	0.503079	0.389745	0.261215	4.76576	2.2527	0.0126295	0.556621	up	yes
MSTRG.4905	Gh_A03G1033	MSTRG.4905.1;Gh_A03G1033	5.10065	3.44259	4.2072	3.59547	3.7584	3.78839	0.497265	-1.00791	0.00135736	0.36411	down	yes
MSTRG.4916	Gh_A03G1040	MSTRG.4916.1;MSTRG.4916.2;Gh_A03G1040	6.75919	4.7684	5.48916	5.32816	5.35958	5.96057	0.474402	-1.07582	0.0146113	0.556621	down	yes
MSTRG.4999	Gh_A03G1122	MSTRG.4999.1;MSTRG.4999.2;Gh_A03G1122	3.03886	1.33924	1.42462	4.15688	3.118	3.17554	0.158111	-2.66099	0.0410352	0.556621	down	yes
MSTRG.5095	Gh_A03G1204	MSTRG.5095.1;MSTRG.5095.2;MSTRG.5095.3;MSTRG.5095.4;Gh_A03G1204	9.37561	7.70658	9.01386	1.90383	1.63257	1.90502	2.23073	1.15752	0.0266982	0.556621	up	yes
MSTRG.5111	Gh_A03G1215	MSTRG.5111.1;Gh_A03G1215;MSTRG.5111.5;MSTRG.5111.3;MSTRG.5111.4	0.410882	1.13934	1.09915	0.4131	0.316833	0.42134	3.91195	1.96789	0.0234456	0.556621	up	yes
MSTRG.5127	Gh_A03G1231	MSTRG.5127.1;Gh_A03G1231	20.4393	13.5187	15.8465	25.7757	29.4872	32.4436	0.211435	-2.24171	0.0160802	0.556621	down	yes
MSTRG.5135	Gh_A03G1238	Gh_A03G1238	2.51187	1.25238	1.71336	2.15055	2.46858	2.76986	0.258644	-1.95096	0.0117544	0.556621	down	yes
MSTRG.5205	Gh_A03G1291	MSTRG.5205.1;MSTRG.5205.2;Gh_A03G1291	4.46963	1.9945	2.93485	5.38817	4.78077	7.09935	0.128357	-2.96177	0.024557	0.556621	down	yes
MSTRG.5278	Gh_A03G1361	Gh_A03G1361	1.67948	3.04001	2.20679	1.70655	1.93599	1.62596	3.31909	1.73079	0.00694549	0.556621	up	yes
MSTRG.5358	Gh_A03G1438	MSTRG.5358.1;MSTRG.5358.2;MSTRG.5358.4;MSTRG.5358.3;MSTRG.5358.6;MSTRG.5358.5;MSTRG.5358.8;MSTRG.5358.7;MSTRG.5358.9	4.09237	3.28526	3.89447	5.17407	5.72875	6.20477	0.45771	-1.1275	0.0477363	0.556621	down	yes
MSTRG.5445	Gh_A03G1523	MSTRG.5445.1;MSTRG.5445.2;MSTRG.5445.3;MSTRG.5445.4;Gh_A03G1523	4.46024	3.03218	3.45239	4.09523	3.62331	3.46657	0.457703	-1.12751	0.0410588	0.556621	down	yes
MSTRG.5452	Gh_A03G1531	Gh_A03G1531	0.146042	1.7595	0.437678	0	0.123227	0.046059	13.6824	3.77425	0.0120505	0.556621	up	yes
MSTRG.5474	Gh_A03G1556	MSTRG.5474.1;Gh_A03G1556	7.13217	5.23736	6.65729	7.43827	7.09442	6.94865	0.467984	-1.09547	0.0244223	0.556621	down	yes
MSTRG.5513	Gh_A03G1581	MSTRG.5513.1;MSTRG.5513.2;MSTRG.5513.3;MSTRG.5513.4;MSTRG.5513.5;MSTRG.5513.6;MSTRG.5513.8;MSTRG.5513.7;MSTRG.5513.9;MSTRG.5513.10;MSTRG.5513.11;MSTRG.5513.12;MSTRG.5513.13;MSTRG.5513.14;MSTRG.5513.15;MSTRG.5513.16;MSTRG.5513.18;MSTRG.5513.17;MSTRG.5513.20;MSTRG.5513.19;MSTRG.5513.22;MSTRG.5513.21;MSTRG.5513.25;MSTRG.5513.24;MSTRG.5513.23;MSTRG.5513.26;MSTRG.5513.27;MSTRG.5513.28;MSTRG.5513.29;Gh…	13.6728	13.2173	14.3009	33.3148	36.2438	36.2833	0.376564	-1.40903	0.0110867	0.556621	down	yes
MSTRG.5564	Gh_A03G1650	MSTRG.5564.1;MSTRG.5564.2;Gh_A03G1650	4.77268	9.54355	8.10397	10.5804	11.3061	9.98621	3.3085	1.72618	0.0192261	0.556621	up	yes
MSTRG.5630	Gh_A03G1723	MSTRG.5630.1;MSTRG.5630.2;Gh_A03G1723	32.2145	34.9855	37.6542	3.03335	2.32959	2.21029	12.9801	3.69823	0.0079959	0.556621	up	yes
MSTRG.5675	Gh_A03G1772	MSTRG.5675.1	0.0321159	3.4427	0.19142	0.213127	0.220646	0.125017	61.0067	5.9309	0.0390668	0.556621	up	yes
MSTRG.5699	Gh_A03G1805	Gh_A03G1805	9.82268	12.9653	11.4191	5.80794	4.3788	5.06194	3.88802	1.95904	0.0297376	0.556621	up	yes
MSTRG.5743	Gh_A03G1855	MSTRG.5743.1;MSTRG.5743.2;MSTRG.5743.6;MSTRG.5743.5;Gh_A03G1855	2.81327	0.447581	1.58558	2.3323	3.11461	2.81894	0.0576648	-4.11617	0.00524394	0.514263	down	yes
MSTRG.5764	Gh_A03G1879	MSTRG.5764.1;Gh_A03G1879	1.5109	2.13019	1.84907	1.27161	1.12436	1.37596	2.16427	1.11388	0.0217407	0.556621	up	yes
MSTRG.5779	Gh_A03G1897	MSTRG.5779.1	2.73286	0.486076	1.71019	0.09217	0.087288	0.167799	0.223746	-2.16007	0.0198805	0.556621	down	yes
MSTRG.85137	Gh_A03G1967	MSTRG.85137.1;MSTRG.85137.2;MSTRG.85137.3;MSTRG.85137.4;Gh_A03G1967	2.20985	4.43843	3.59123	2.54265	2.29971	2.27558	4.90242	2.29349	0.00211827	0.407444	up	yes
MSTRG.85150	Gh_A03G1973	MSTRG.85150.1;MSTRG.85150.2;MSTRG.85150.4;Gh_A03G1973	0.29905	1.72375	1.09763	0.164988	0.144586	0.564698	9.64758	3.27017	0.0289774	0.556621	up	yes
MSTRG.85260	Gh_A03G1998	Gh_A03G1998	0.20746	0.659638	0.363962	0.286689	0.271528	0.116126	2.55872	1.35542	0.0284901	0.556621	up	yes
MSTRG.85276	Gh_A03G2009	Gh_A03G2009	0.136077	0.496118	0.364693	0.276484	0.298711	0.177977	2.14608	1.1017	0.0150965	0.556621	up	yes
MSTRG.85311	Gh_A03G2018	MSTRG.85311.1;Gh_A03G2018	7.25426	4.80616	5.5205	5.00326	5.77748	5.69442	0.425738	-1.23196	0.0236795	0.556621	down	yes
MSTRG.85315	Gh_A03G2023	MSTRG.85315.1;MSTRG.85315.2;Gh_A03G2023	0.665008	1.80123	1.05218	1.12207	0.641733	0.765593	4.28279	2.09855	0.0365328	0.556621	up	yes
MSTRG.85373	Gh_A03G2042	MSTRG.85373.1;MSTRG.85373.3	4.21323	2.34945	2.76699	5.76223	4.97584	6.38085	0.193535	-2.36933	0.0158489	0.556621	down	yes
MSTRG.85410	Gh_A03G2048;Gh_A03G2050	MSTRG.85410.1;MSTRG.85410.3;MSTRG.85410.2;MSTRG.85410.8;MSTRG.85410.7;MSTRG.85410.10;MSTRG.85410.11;MSTRG.85410.12;MSTRG.85410.16;Gh_A03G2048;MSTRG.85410.18;MSTRG.85410.20;Gh_A03G2050	6.05988	4.5803	5.27144	6.34758	6.30574	6.5023	0.470145	-1.08882	0.000241888	0.196665	down	yes
MSTRG.85528	Gh_A03G2079	MSTRG.85528.1;MSTRG.85528.2;MSTRG.85528.3;MSTRG.85528.4;Gh_A03G2079	1.60503	0.706541	0.797673	0.793469	0.795671	0.67354	0.387259	-1.36863	0.0415113	0.556621	down	yes
MSTRG.86154	Gh_A03G2097	MSTRG.86154.1;MSTRG.86154.2;MSTRG.86154.3;Gh_A03G2097	5.9299	6.62727	6.77456	2.91463	2.80043	2.68222	2.53134	1.3399	0.00655586	0.550068	up	yes
MSTRG.87637	Gh_A03G2139	Gh_A03G2139	5.94282	6.17053	5.82001	2.18448	2.02605	1.75361	2.55549	1.3536	0.0254573	0.556621	up	yes
MSTRG.87705	Gh_A03G2151	MSTRG.87705.1;MSTRG.87705.2;MSTRG.87705.3;MSTRG.87705.4;MSTRG.87705.5;MSTRG.87705.7;Gh_A03G2151	8.81279	8.33424	8.58665	18.3505	17.2504	16.4027	0.465611	-1.1028	0.0176686	0.556621	down	yes
Gh_A03G2185	Gh_A03G2185	Gh_A03G2185	0	0.742332	0.616951	0.588703	0.485696	0.379992	4.01467	2.00528	0.0285066	0.556621	up	yes
MSTRG.5864	Gh_A04G0042	MSTRG.5864.1;MSTRG.5864.2;MSTRG.5864.3;MSTRG.5864.4;MSTRG.5864.5;MSTRG.5864.6	1.70541	2.32975	1.92562	0.460217	0.408048	0.240142	3.70717	1.89032	0.0137855	0.556621	up	yes
MSTRG.5918	Gh_A04G0082	MSTRG.5918.1;MSTRG.5918.2;Gh_A04G0082	4.99395	3.19506	4.74197	5.96256	6.66268	5.94005	0.306468	-1.70619	0.0331173	0.556621	down	yes
MSTRG.5945	Gh_A04G0108	MSTRG.5945.1	2.0871	0.00505423	0.0486499	0	0.00500651	0.0324485	0.0406904	-4.61917	0.0480274	0.556621	down	yes
MSTRG.5992	Gh_A04G0152	Gh_A04G0152	0.880016	1.08141	1.12123	0.47515	0.560005	0.550787	2.22269	1.15231	0.036317	0.556621	up	yes
MSTRG.6027	Gh_A04G0183	MSTRG.6027.1	0.542684	0	0.181	0.146744	0.277942	0.266712	0.330033	-1.59932	0.00751413	0.556621	down	yes
MSTRG.6044	Gh_A04G0198	Gh_A04G0198;MSTRG.6044.2;MSTRG.6044.3	4.25977	1.93266	2.10294	3.18679	3.89719	3.53989	0.177333	-2.49546	0.0259125	0.556621	down	yes
MSTRG.6049	Gh_A04G0202	MSTRG.6049.1;Gh_A04G0202	9.31627	13.0896	11.6635	7.79416	7.7385	8.15936	3.02132	1.59518	0.00199962	0.401276	up	yes
MSTRG.6075	Gh_A04G0217;Gh_A04G0219	MSTRG.6075.1;MSTRG.6075.2;MSTRG.6075.3;MSTRG.6075.4;MSTRG.6075.5;MSTRG.6075.6;MSTRG.6075.7;MSTRG.6075.8;MSTRG.6075.9;Gh_A04G0219	8.76891	10.5331	10.7727	6.57368	7.07167	7.10975	2.13045	1.09116	0.0337429	0.556621	up	yes
MSTRG.6072	Gh_A04G0228	MSTRG.6072.1;MSTRG.6072.2;MSTRG.6072.3;MSTRG.6072.4;MSTRG.6072.5	1.29811	2.54538	1.9459	0.931105	0.854081	0.451236	5.1035	2.35149	0.0335336	0.556621	up	yes
MSTRG.6180	Gh_A04G0316	MSTRG.6180.1;MSTRG.6180.2;MSTRG.6180.3	13.4232	18.6332	17.0571	13.3156	11.6168	12.0389	2.85595	1.51397	0.015278	0.556621	up	yes
MSTRG.6247	Gh_A04G0355	Gh_A04G0355	0	0.418342	0.128711	0.196476	0.206895	0.049983	2.45585	1.29622	0.0357995	0.556621	up	yes
MSTRG.6287	Gh_A04G0393	Gh_A04G0393;MSTRG.6287.2;MSTRG.6287.4;MSTRG.6287.3;MSTRG.6287.5;MSTRG.6287.6	5.24684	1.76542	4.21612	7.32456	5.44452	5.80751	0.0857007	-3.54455	0.0296181	0.556621	down	yes
MSTRG.6374	Gh_A04G0498	MSTRG.6374.1	7.74693	30.7317	21.1335	4.82909	7.4246	9.06111	58.6801	5.8748	0.0245382	0.556621	up	yes
MSTRG.6416	Gh_A04G0546	MSTRG.6416.1;MSTRG.6416.2;Gh_A04G0546	1.62074	0.249764	0.459949	0.0444137	0.0864148	0.067206	0.237988	-2.07104	0.0190074	0.556621	down	yes
MSTRG.6419	Gh_A04G0549	MSTRG.6419.1	0.012292	1.058	1.08959	0	0.209145	0	9.70498	3.27873	0.0405201	0.556621	up	yes
MSTRG.6464	Gh_A04G0592	MSTRG.6464.1;Gh_A04G0592	18.2808	15.6438	18.2299	2.17677	1.96794	2.41393	3.99991	1.99997	0.0107292	0.556621	up	yes
MSTRG.6496	Gh_A04G0624	MSTRG.6496.1;Gh_A04G0624;MSTRG.6496.3;MSTRG.6496.4	1.78889	1.35494	1.4658	3.66532	3.5011	3.92376	0.348277	-1.52169	0.00459201	0.491765	down	yes
MSTRG.6534	Gh_A04G0655	MSTRG.6534.1;MSTRG.6534.2;MSTRG.6534.3;MSTRG.6534.6;MSTRG.6534.4;MSTRG.6534.5;MSTRG.6534.7;MSTRG.6534.8;MSTRG.6534.9;Gh_A04G0655;MSTRG.6534.11;MSTRG.6534.12;MSTRG.6534.13;MSTRG.6534.14;MSTRG.6534.15;MSTRG.6534.16	14.6477	10.6308	13.5542	19.6727	17.9349	18.8165	0.337249	-1.56811	0.0133657	0.556621	down	yes
MSTRG.6542	Gh_A04G0668	MSTRG.6542.1;MSTRG.6542.2;MSTRG.6542.3;Gh_A04G0668	1.73492	0.765098	1.68511	1.88794	2.02231	2.11667	0.267842	-1.90055	0.0440356	0.556621	down	yes
MSTRG.6543	Gh_A04G0670	MSTRG.6543.1;Gh_A04G0670	1.54927	0.997828	1.32302	1.78462	2.09658	2.32661	0.399919	-1.32222	0.0401875	0.556621	down	yes
MSTRG.6585	Gh_A04G0707	MSTRG.6585.1;Gh_A04G0707	3.90516	1.68627	2.92897	5.53764	8.77037	7.74019	0.0995146	-3.32895	0.0352517	0.556621	down	yes
MSTRG.6694	Gh_A04G0800	Gh_A04G0800	0	0.298138	0.176359	0	0	0.065076	2.16647	1.11534	0.00874019	0.556621	up	yes
MSTRG.6735	Gh_A04G0835	MSTRG.6735.1;Gh_A04G0835	1.27347	0.371046	0.876982	0.685144	0.449281	0.672374	0.319628	-1.64554	0.0292293	0.556621	down	yes
MSTRG.6809	Gh_A04G0898	MSTRG.6809.1;Gh_A04G0898	2.80798	1.88215	2.36914	2.4733	2.57001	2.25665	0.487984	-1.03509	0.0213896	0.556621	down	yes
MSTRG.6812	Gh_A04G0901	MSTRG.6812.1;Gh_A04G0901	3.11765	1.52229	2.33142	1.69634	1.6374	1.71876	0.356921	-1.48632	0.00240179	0.425763	down	yes
MSTRG.6840	Gh_A04G0928	MSTRG.6840.1	0.310291	1.65928	1.32357	0.332596	0.807135	0.214021	8.73938	3.12753	0.0496922	0.556621	up	yes
MSTRG.6841	Gh_A04G0928	Gh_A04G0928	149.068	258.712	226.878	99.3802	111.709	96.0443	8.18399	3.03281	0.00583725	0.525821	up	yes
MSTRG.6866	Gh_A04G0952	Gh_A04G0952;MSTRG.6866.2	4.55356	3.80016	3.71859	6.73315	6.42286	5.87053	0.472093	-1.08286	0.049337	0.556621	down	yes
MSTRG.6889	Gh_A04G0975	MSTRG.6889.1;Gh_A04G0975;MSTRG.6889.3	3.24508	3.00031	3.47223	0.87344	0.708859	0.667501	2.13692	1.09553	0.0483938	0.556621	up	yes
MSTRG.6900	Gh_A04G0987	MSTRG.6900.1;MSTRG.6900.2;Gh_A04G0987;MSTRG.6900.4;MSTRG.6900.5	1.90625	0.923597	1.3956	1.0738	1.16905	1.16724	0.394742	-1.34102	0.0016743	0.382035	down	yes
MSTRG.6905	Gh_A04G0991	Gh_A04G0991	0	0	0	3.1773	2.89713	2.47031	0.265073	-1.91554	0.0175567	0.556621	down	yes
MSTRG.6920	Gh_A04G1006	Gh_A04G1006	0	12.1146	1.78702	0	0	0.812605	1552.57	10.6004	0.0118306	0.556621	up	yes
MSTRG.6931	Gh_A04G1018	MSTRG.6931.1;Gh_A04G1018	12.5832	10.3609	10.3015	18.8702	18.0427	16.3047	0.409913	-1.28661	0.043541	0.556621	down	yes
MSTRG.6936	Gh_A04G1021	MSTRG.6936.1	0.128919	0.707216	0.192424	0.108987	0.183383	0.097462	3.22045	1.68726	0.0348985	0.556621	up	yes
MSTRG.6947	Gh_A04G1034	MSTRG.6947.1;MSTRG.6947.2;MSTRG.6947.3;MSTRG.6947.4;Gh_A04G1034	5.26122	3.77465	4.57903	6.01345	5.23031	5.16793	0.437792	-1.19168	0.0374998	0.556621	down	yes
MSTRG.6982	Gh_A04G1074	MSTRG.6982.1;MSTRG.6982.2;MSTRG.6982.3;Gh_A04G1074	2.51915	1.32081	1.87333	2.1992	2.19333	2.05311	0.322176	-1.63408	0.00197292	0.401276	down	yes
MSTRG.7069	Gh_A04G1172	MSTRG.7069.1;Gh_A04G1172	2.62374	1.24953	1.75243	2.81047	3.02715	2.66862	0.222565	-2.1677	0.00247907	0.432813	down	yes
MSTRG.7089	Gh_A04G1194	MSTRG.7089.1;Gh_A04G1194	54.3701	53.4395	46.6592	128.326	118.547	117.293	0.40359	-1.30904	0.0487	0.556621	down	yes
MSTRG.7114	Gh_A04G1226	Gh_A04G1226	7.06727	5.26357	5.55039	7.28832	8.25351	8.3442	0.400583	-1.31983	0.025875	0.556621	down	yes
MSTRG.7123	Gh_A04G1237	Gh_A04G1237	0.889442	0.09222	0.336656	0.341022	0.278961	0.333941	0.266024	-1.91037	0.00121699	0.344263	down	yes
MSTRG.7132	Gh_A04G1244	MSTRG.7132.1;MSTRG.7132.2	1.55619	0	1.02576	0.836226	1.39342	1.74389	0.0722279	-3.7913	0.0386392	0.556621	down	yes
MSTRG.7158	Gh_A04G1272	MSTRG.7158.1;MSTRG.7158.2;MSTRG.7158.3;Gh_A04G1272	4.04525	2.56338	3.60238	3.68802	3.82118	4.20844	0.373367	-1.42133	0.0215828	0.556621	down	yes
MSTRG.89093	Gh_A04G1369	MSTRG.89093.1;MSTRG.89093.2;Gh_A04G1369	10.5771	7.82501	8.96809	11.2729	9.98175	9.92075	0.450895	-1.14914	0.0310097	0.556621	down	yes
MSTRG.89967	Gh_A04G1392	MSTRG.89967.2;MSTRG.89967.1;MSTRG.89967.6;MSTRG.89967.7;MSTRG.89967.9;MSTRG.89967.8;MSTRG.89967.10;Gh_A04G1392	1.52176	1.55546	1.78869	0.369184	0.313491	0.340383	2.05407	1.03848	0.0246714	0.556621	up	yes
MSTRG.59405	Gh_A04G1429	MSTRG.59405.1;MSTRG.59405.2	2.6922	3.46856	3.65343	1.37459	1.50375	1.70576	2.74661	1.45765	0.0431232	0.556621	up	yes
MSTRG.59464	Gh_A04G1469	Gh_A04G1469;MSTRG.59464.2	1.36178	2.38863	1.84883	1.31808	1.09539	1.20902	3.18833	1.6728	0.00433812	0.484767	up	yes
MSTRG.7181	Gh_A05G0006	MSTRG.7181.1;MSTRG.7181.2;Gh_A05G0006;MSTRG.7181.5	11.703	4.61947	6.62452	4.69709	4.6173	3.91328	0.195345	-2.35591	0.0128005	0.556621	down	yes
MSTRG.7182	Gh_A05G0007	MSTRG.7182.1;MSTRG.7182.3;Gh_A05G0007	3.41851	2.18388	2.64081	3.49966	4.03468	3.8381	0.337	-1.56918	0.00707183	0.556621	down	yes
MSTRG.7206	Gh_A05G0033	MSTRG.7206.1;Gh_A05G0033	8.62883	12.5525	10.621	10.5492	8.77424	9.21643	2.6089	1.38344	0.0306973	0.556621	up	yes
MSTRG.7237	Gh_A05G0063	MSTRG.7237.2;MSTRG.7237.1;Gh_A05G0063	4.68343	4.98734	4.31569	15.8018	16.5301	17.4092	0.358181	-1.48124	0.017356	0.556621	down	yes
MSTRG.7238	Gh_A05G0065;Gh_A05G0064	MSTRG.7238.1;MSTRG.7238.2;Gh_A05G0064	0.449586	0.244562	0.246001	0.756131	0.810791	0.910914	0.479933	-1.05909	0.0213827	0.556621	down	yes
MSTRG.7239	Gh_A05G0066	MSTRG.7239.1;Gh_A05G0066	10.9824	11.1101	10.9599	28.4028	27.6593	28.9359	0.41924	-1.25415	0.000981536	0.321756	down	yes
MSTRG.7248	Gh_A05G0075	Gh_A05G0075	4.02523	2.43144	2.8764	3.03816	3.03092	3.66153	0.35894	-1.47818	0.0245249	0.556621	down	yes
MSTRG.7271	Gh_A05G0100	MSTRG.7271.1;Gh_A05G0100	3.12172	2.35086	2.46127	3.9745	4.46603	4.3578	0.403556	-1.30916	0.0141013	0.556621	down	yes
MSTRG.7300	Gh_A05G0129	MSTRG.7300.1;MSTRG.7300.2	13.8494	62.5919	35.0069	0.042023	1.75259	0.080363	893.372	9.80312	0.0251431	0.556621	up	yes
MSTRG.7305	Gh_A05G0136	MSTRG.7305.1;MSTRG.7305.3;MSTRG.7305.4;MSTRG.7305.5;Gh_A05G0136	4.23316	3.32129	3.67977	6.2427	6.00492	6.23162	0.405648	-1.3017	0.00052457	0.269116	down	yes
MSTRG.7307	Gh_A05G0138	Gh_A05G0138	2.29099	0.813064	1.39242	1.18827	1.37407	0.964758	0.253374	-1.98066	0.020989	0.556621	down	yes
MSTRG.7442	Gh_A05G0289	MSTRG.7442.1;MSTRG.7442.2	0.452048	6.08049	0.974722	0.545421	1.03854	0.641353	77.1943	6.27042	0.0264516	0.556621	up	yes
MSTRG.7506	Gh_A05G0357	MSTRG.7506.1;Gh_A05G0357	3.54138	5.16416	5.19297	2.58091	2.29818	2.48565	3.56844	1.8353	0.018774	0.556621	up	yes
MSTRG.7569	Gh_A05G0415	Gh_A05G0415	46.7146	43.1091	35.5861	241	256.956	243.654	0.135626	-2.88229	0.0149013	0.556621	down	yes
MSTRG.7582	Gh_A05G0425	MSTRG.7582.1;MSTRG.7582.2;MSTRG.7582.3;MSTRG.7582.4;Gh_A05G0425	2.39466	1.63556	1.89511	2.98107	3.40954	3.29975	0.367314	-1.44491	0.00757957	0.556621	down	yes
MSTRG.7585	Gh_A05G0429	Gh_A05G0429	1.25363	1.09353	1.24033	2.75325	2.51111	2.92032	0.489422	-1.03085	0.0259118	0.556621	down	yes
MSTRG.7643	Gh_A05G0493	MSTRG.7643.1	12.8417	11.0409	12.2969	1.3331	1.40861	1.541	3.77878	1.91792	0.00228744	0.418326	up	yes
MSTRG.7691	Gh_A05G0546	Gh_A05G0546	1.47464	0.853094	1.25719	1.10535	1.35535	1.18733	0.480655	-1.05693	0.0373138	0.556621	down	yes
MSTRG.7856	Gh_A05G0725	Gh_A05G0725	317.948	367.559	399.119	175.868	173.78	195.992	2.88233	1.52724	0.0470587	0.556621	up	yes
MSTRG.7879	Gh_A05G0753	MSTRG.7879.1;MSTRG.7879.2;MSTRG.7879.4;MSTRG.7879.5;MSTRG.7879.6;MSTRG.7879.7;MSTRG.7879.8;MSTRG.7879.9;MSTRG.7879.10;Gh_A05G0753	3.84189	3.53438	4.17066	7.46012	7.88733	7.17079	0.493663	-1.0184	0.0470444	0.556621	down	yes
MSTRG.7897	Gh_A05G0778	MSTRG.7897.1;MSTRG.7897.3;Gh_A05G0778	2.6899	2.22307	2.1618	4.41815	5.01631	4.53769	0.416422	-1.26388	0.026563	0.556621	down	yes
MSTRG.7901	Gh_A05G0785	MSTRG.7901.1;Gh_A05G0785	6.50601	4.56229	5.23274	6.81547	6.59813	7.16988	0.379049	-1.39955	0.00253931	0.437468	down	yes
MSTRG.7928	Gh_A05G0814	Gh_A05G0814	1.4507	0.116584	0.131551	0.733191	1.02454	0.969286	0.0991878	-3.33369	0.0343275	0.556621	down	yes
MSTRG.7950	Gh_A05G0834	Gh_A05G0834	1.0941	0.476752	0.893754	1.6131	1.60645	1.87205	0.279547	-1.83883	0.00961961	0.556621	down	yes
MSTRG.7992	Gh_A05G0879	MSTRG.7992.1;MSTRG.7992.4;Gh_A05G0879;MSTRG.7992.6	1.81877	1.49972	1.45525	3.34203	3.27255	3.04959	0.450648	-1.14993	0.0180279	0.556621	down	yes
MSTRG.8001	Gh_A05G0889	Gh_A05G0889	4.41249	2.50941	3.55655	7.11461	6.30831	6.87249	0.194009	-2.3658	0.00371994	0.483682	down	yes
MSTRG.8029	Gh_A05G0917	MSTRG.8029.1;Gh_A05G0917	1.3933	0.53008	0.725022	1.31365	1.59371	1.81263	0.223927	-2.1589	0.016205	0.556621	down	yes
MSTRG.8068	Gh_A05G0957	MSTRG.8068.1;MSTRG.8068.3;MSTRG.8068.2;MSTRG.8068.4;MSTRG.8068.5;MSTRG.8068.6;Gh_A05G0957	3.69366	5.42277	5.03013	5.16904	5.06347	5.18505	2.05609	1.0399	0.0142003	0.556621	up	yes
MSTRG.8096	Gh_A05G0981	MSTRG.8096.1;MSTRG.8096.2;Gh_A05G0981	1.4414	2.37643	1.9699	2.18333	1.71158	2.02587	2.22058	1.15094	0.0474428	0.556621	up	yes
MSTRG.8149	Gh_A05G1036	MSTRG.8149.1;Gh_A05G1036	0	1.74527	0.228101	0	0	0	17.9174	4.16329	0.0173897	0.556621	up	yes
MSTRG.8175	Gh_A05G1067	Gh_A05G1067	2.59028	1.31928	1.91164	2.98767	3.06454	2.94944	0.242716	-2.04266	0.000393969	0.240474	down	yes
MSTRG.8204	Gh_A05G1098	MSTRG.8204.1	0.707446	1.79975	0.991973	0.785009	0.954289	0.89366	3.82691	1.93618	0.0129587	0.556621	up	yes
Gh_A05G1128	Gh_A05G1128	Gh_A05G1128	0.357697	0.759318	0.419169	0.074024	0.107662	0.06789	2.62124	1.39025	0.0122454	0.556621	up	yes
MSTRG.8247	Gh_A05G1135	MSTRG.8247.1	4.30169	2.32485	3.10556	2.64428	2.7228	2.30101	0.366887	-1.44659	0.0183666	0.556621	down	yes
MSTRG.8303	Gh_A05G1193;Gh_A05G1192	MSTRG.8303.1;Gh_A05G1192;Gh_A05G1193	0.554386	0.875136	0.533061	0	0.0240586	0.0414768	2.52464	1.33608	0.02238	0.556621	up	yes
MSTRG.8328	Gh_A05G1213	MSTRG.8328.2;MSTRG.8328.1;MSTRG.8328.3	4.26924	2.85336	3.33394	3.66183	3.31755	3.85982	0.43501	-1.20088	0.0174019	0.556621	down	yes
MSTRG.8355	Gh_A05G1239	MSTRG.8355.1;MSTRG.8355.2;Gh_A05G1239	21.6409	15.7017	20.6709	27.0902	31.3522	31.2459	0.307484	-1.70141	0.0324957	0.556621	down	yes
MSTRG.8367	Gh_A05G1253	MSTRG.8367.1;Gh_A05G1253	2.26585	1.76207	2.07069	3.42593	2.97564	3.66549	0.455448	-1.13464	0.0482748	0.556621	down	yes
MSTRG.8386	Gh_A05G1271	MSTRG.8386.1;MSTRG.8386.2;Gh_A05G1271	17.0662	10.8608	9.82654	28.8509	24.4805	26.5423	0.159608	-2.6474	0.0423402	0.556621	down	yes
MSTRG.8452	Gh_A05G1344	Gh_A05G1344	1.68069	2.51635	2.47797	1.86312	1.81865	1.77229	2.2964	1.19937	0.0231514	0.556621	up	yes
MSTRG.8531	Gh_A05G1430	MSTRG.8531.1;Gh_A05G1430	5.68961	6.85833	6.01301	2.17181	2.74415	2.24548	3.16663	1.66295	0.0249896	0.556621	up	yes
MSTRG.8532	Gh_A05G1432	MSTRG.8532.1	23.0114	18.4148	20.5873	1.60922	1.11469	1.47856	5.29862	2.40562	0.0145383	0.556621	up	yes
MSTRG.8563	Gh_A05G1463	MSTRG.8563.1;Gh_A05G1463	46.5679	34.5198	34.8817	48.9626	45.7413	53.022	0.364636	-1.45547	0.0405358	0.556621	down	yes
MSTRG.8622	Gh_A05G1531	MSTRG.8622.1	1.36308	0.061435	0.15487	0.021435	0.074916	0.138129	0.167199	-2.58037	0.0349512	0.556621	down	yes
MSTRG.8626	Gh_A05G1533	MSTRG.8626.1	0	0.394128	0.103574	0.133618	0.134087	0	2.44482	1.28973	0.0358562	0.556621	up	yes
MSTRG.8635	Gh_A05G1541	MSTRG.8635.2;MSTRG.8635.1;Gh_A05G1541	9.57973	8.17952	7.42125	24.3124	23.1518	25.496	0.250701	-1.99596	0.017399	0.556621	down	yes
MSTRG.8636	Gh_A05G1542	Gh_A05G1542	0.02662	0.341069	0.222868	0.124768	0.19862	0.105035	2.05624	1.04001	0.0117016	0.556621	up	yes
MSTRG.8639	Gh_A05G1543	MSTRG.8639.1;MSTRG.8639.2	2.24032	0.113826	0.687358	1.37766	2.92199	1.88172	0.040855	-4.61334	0.0239899	0.556621	down	yes
MSTRG.8671	Gh_A05G1576	MSTRG.8671.1;MSTRG.8671.2;Gh_A05G1576	5.75606	2.30468	3.57944	1.76811	2.59587	1.89064	0.253468	-1.98013	0.0476502	0.556621	down	yes
MSTRG.8708	Gh_A05G1621	MSTRG.8708.1;MSTRG.8708.2;MSTRG.8708.3;Gh_A05G1621	3.97636	2.38571	3.16643	4.4555	4.62757	5.97988	0.256937	-1.96052	0.0382263	0.556621	down	yes
MSTRG.8726	Gh_A05G1642	MSTRG.8726.1;Gh_A05G1642	1.39763	2.80252	1.6866	1.95072	1.44173	1.48371	3.50208	1.80821	0.0462234	0.556621	up	yes
MSTRG.8747	Gh_A05G1667	MSTRG.8747.4;MSTRG.8747.1;MSTRG.8747.2;MSTRG.8747.3;MSTRG.8747.5;MSTRG.8747.7;MSTRG.8747.6;MSTRG.8747.9;MSTRG.8747.8;MSTRG.8747.10;MSTRG.8747.11;MSTRG.8747.12;MSTRG.8747.13;Gh_A05G1667	34.2531	58.0558	49.4459	19.9202	16.5245	14.3495	10.0975	3.33592	0.0146258	0.556621	up	yes
MSTRG.8760	Gh_A05G1682	Gh_A05G1682	1.76577	0.527694	1.07698	1.2154	0.998626	1.12951	0.221231	-2.17637	0.00335528	0.473585	down	yes
MSTRG.8864	Gh_A05G1797	MSTRG.8864.2;MSTRG.8864.1;MSTRG.8864.3;MSTRG.8864.4;MSTRG.8864.5	0.784968	0.299288	0.551048	0.544935	0.726834	0.541697	0.434112	-1.20386	0.0273885	0.556621	down	yes
MSTRG.8878	Gh_A05G1818	MSTRG.8878.1;Gh_A05G1818	8.9486	9.39959	9.8866	24.7522	26.0016	27.8985	0.428117	-1.22392	0.0266518	0.556621	down	yes
MSTRG.8902	Gh_A05G1849	Gh_A05G1849	2.6014	2.64136	2.53342	9.53195	12.0698	12.1343	0.296843	-1.75223	0.048846	0.556621	down	yes
MSTRG.9051	Gh_A05G1991	MSTRG.9051.1;Gh_A05G1991	1.41763	0.396495	0.691333	0.74384	0.588469	0.977666	0.248861	-2.00659	0.0224072	0.556621	down	yes
MSTRG.9146	Gh_A05G2086;Gh_A05G2084	MSTRG.9146.1;Gh_A05G2084;MSTRG.9146.3;MSTRG.9146.5;MSTRG.9146.8;MSTRG.9146.10;MSTRG.9146.6;MSTRG.9146.7;MSTRG.9146.9	27.6181	26.1768	28.5593	6.41269	6.03204	7.66661	3.23161	1.69225	0.0402327	0.556621	up	yes
MSTRG.9170	Gh_A05G2107;Gh_A05G2106	MSTRG.9170.1;MSTRG.9170.3;MSTRG.9170.2;Gh_A05G2106;MSTRG.9170.6;MSTRG.9170.5;MSTRG.9170.7;MSTRG.9170.10;Gh_A05G2107	12.1629	11.8001	11.4366	33.8665	32.6528	39.0906	0.323223	-1.6294	0.0281489	0.556621	down	yes
MSTRG.9211	Gh_A05G2144	MSTRG.9211.1	0.355059	0.857022	0.611448	0.200626	0.284209	0.367225	2.71594	1.44145	0.0175733	0.556621	up	yes
MSTRG.9221	Gh_A05G2158	MSTRG.9221.1;Gh_A05G2158	4.00758	2.72154	3.18828	3.31162	3.80978	3.13303	0.461581	-1.11534	0.0499137	0.556621	down	yes
MSTRG.9224	Gh_A05G2161	MSTRG.9224.1	0.070941	0.526981	0.281851	0.192332	0	0.070798	2.88963	1.53088	0.0261525	0.556621	up	yes
MSTRG.9247	Gh_A05G2184	MSTRG.9247.1;MSTRG.9247.2;MSTRG.9247.3;Gh_A05G2184	11.7363	6.71791	10.0999	10.6956	11.4674	11.661	0.24217	-2.04591	0.0119719	0.556621	down	yes
MSTRG.9274	Gh_A05G2205	MSTRG.9274.1	3.00831	2.02143	2.5433	3.82436	3.45071	3.21948	0.389458	-1.36046	0.0238665	0.556621	down	yes
MSTRG.9320	Gh_A05G2252	MSTRG.9320.1;Gh_A05G2252	0.449719	1.53025	0.803805	0.557665	0.362004	0.216723	5.59065	2.48302	0.018963	0.556621	up	yes
MSTRG.9332	Gh_A05G2263	MSTRG.9332.1;MSTRG.9332.2	0	1.54445	0.296177	0	0.00489918	0	14.91	3.89821	0.00865849	0.556621	up	yes
MSTRG.9351	Gh_A05G2279	MSTRG.9351.1;Gh_A05G2279	9.1733	6.27801	6.00153	8.99831	9.52534	9.27725	0.326038	-1.61689	0.0434982	0.556621	down	yes
MSTRG.9380	Gh_A05G2301	MSTRG.9380.1;MSTRG.9380.2;MSTRG.9380.3;MSTRG.9380.5;MSTRG.9380.4;MSTRG.9380.6;MSTRG.9380.7;MSTRG.9380.8;MSTRG.9380.9;Gh_A05G2301	3.28151	2.10481	2.47033	2.8707	2.82346	2.91275	0.410266	-1.28537	0.000751161	0.309298	down	yes
MSTRG.9414	Gh_A05G2336	MSTRG.9414.1;Gh_A05G2336	12.2229	10.6442	11.746	19.9204	21.2248	22.7013	0.406416	-1.29897	0.0173034	0.556621	down	yes
MSTRG.9420	Gh_A05G2341	MSTRG.9420.1;MSTRG.9420.2;MSTRG.9420.3;MSTRG.9420.4;Gh_A05G2341	5.15336	3.04002	3.74847	3.99711	4.18626	3.73096	0.343381	-1.54212	0.0071961	0.556621	down	yes
MSTRG.9461	Gh_A05G2375	MSTRG.9461.1;MSTRG.9461.2;Gh_A05G2375	7.97833	5.74135	7.48901	12.983	11.8024	11.833	0.302301	-1.72594	0.0150003	0.556621	down	yes
MSTRG.9469	Gh_A05G2383	MSTRG.9469.1;Gh_A05G2383	8.71446	6.02543	6.6397	7.87046	8.6468	7.86456	0.387452	-1.36791	0.014159	0.556621	down	yes
MSTRG.9502	Gh_A05G2421	Gh_A05G2421	31.6768	59.2431	46.543	34.7516	35.9947	36.6601	5.75873	2.52575	0.000841799	0.311998	up	yes
MSTRG.9517	Gh_A05G2432	MSTRG.9517.1;MSTRG.9517.2;MSTRG.9517.3;MSTRG.9517.4;MSTRG.9517.5;Gh_A05G2432	0.764337	1.18402	1.02255	9.41665	10.2168	8.52472	0.331896	-1.5912	0.0188247	0.556621	down	yes
MSTRG.9574	Gh_A05G2477	Gh_A05G2477	15.179	19.0899	17.1234	2.24503	2.44099	1.79788	10.0395	3.32761	0.00491029	0.502974	up	yes
MSTRG.9632	Gh_A05G2525	MSTRG.9632.1;Gh_A05G2525	31.6887	37.3192	37.6608	23.3643	21.2395	21.7388	2.39665	1.26102	0.0205322	0.556621	up	yes
MSTRG.9730	Gh_A05G2602	MSTRG.9730.1;MSTRG.9730.2;Gh_A05G2602	4.37956	2.77294	3.03972	3.92191	3.7902	4.29948	0.3478	-1.52367	0.0150192	0.556621	down	yes
MSTRG.9731	Gh_A05G2603	MSTRG.9731.1;MSTRG.9731.2;Gh_A05G2603;MSTRG.9731.4;MSTRG.9731.5	6.34852	3.42792	4.02182	4.30671	3.54254	3.65346	0.314586	-1.66848	0.0360847	0.556621	down	yes
MSTRG.9737	Gh_A05G2609	MSTRG.9737.1;MSTRG.9737.2;Gh_A05G2609	1.76731	0.399086	0.646134	0.51828	0.941444	0.972488	0.177451	-2.49451	0.0363262	0.556621	down	yes
MSTRG.9743	Gh_A05G2615	MSTRG.9743.1;Gh_A05G2615	0.208451	1.60649	1.38507	0.00990155	0.000861692	0.000460127	14.0915	3.81675	0.00932067	0.556621	up	yes
MSTRG.9815	Gh_A05G2694	Gh_A05G2694	0.188236	0.593092	0.420109	0.228092	0.208485	0.096065	2.50619	1.3255	0.0123859	0.556621	up	yes
MSTRG.9852	Gh_A05G2729	MSTRG.9852.1;MSTRG.9852.2	0.182657	14.896	5.37728	0.223214	0.430813	1.58993	1992.66	10.9605	0.0120037	0.556621	up	yes
Gh_A05G2822	Gh_A05G2822	Gh_A05G2822	0	0.53146	0.356032	0.281866	0.1631	0.120272	3.21363	1.6842	0.0134028	0.556621	up	yes
MSTRG.9942	Gh_A05G2842	MSTRG.9942.1	7.41256	8.12116	8.38368	2.42789	2.91705	2.42192	3.11184	1.63777	0.0211005	0.556621	up	yes
MSTRG.10075	Gh_A05G2930	MSTRG.10075.2;MSTRG.10075.1;Gh_A05G2930	6.35627	3.86529	5.85551	5.45492	6.44257	6.41061	0.317401	-1.65562	0.0470999	0.556621	down	yes
MSTRG.10076	Gh_A05G2932	MSTRG.10076.1;MSTRG.10076.2;MSTRG.10076.3	1.25249	2.77529	2.0773	0.830706	1.23067	0.622103	5.92281	2.56628	0.0314456	0.556621	up	yes
MSTRG.10129	Gh_A05G2977	MSTRG.10129.1;Gh_A05G2977	1.13778	0.279034	0.564743	0.513581	0.538467	0.420642	0.299944	-1.73723	0.00475645	0.498192	down	yes
MSTRG.10190	Gh_A05G3027	MSTRG.10190.1;MSTRG.10190.2	1.58749	1.08679	1.52885	1.78897	1.74928	1.9633	0.496082	-1.01135	0.037555	0.556621	down	yes
MSTRG.10195	Gh_A05G3028	MSTRG.10195.1;MSTRG.10195.2;MSTRG.10195.3;MSTRG.10195.4;Gh_A05G3028	3.9537	3.81088	3.83589	34.0582	38.9609	35.5721	0.121462	-3.04142	0.00180215	0.390828	down	yes
MSTRG.10208	Gh_A05G3047	MSTRG.10208.1;MSTRG.10208.2;MSTRG.10208.4;MSTRG.10208.3;MSTRG.10208.5;Gh_A05G3047	55.0371	63.4485	61.9135	232.487	261.847	260.574	0.343205	-1.54286	0.0156837	0.556621	down	yes
MSTRG.10229	Gh_A05G3065	MSTRG.10229.1;MSTRG.10229.3;MSTRG.10229.2;MSTRG.10229.4;Gh_A05G3065	10.0475	8.90002	9.3322	16.6224	15.6763	15.2892	0.471617	-1.08431	0.00941731	0.556621	down	yes
MSTRG.10317	Gh_A05G3146	MSTRG.10317.1;Gh_A05G3146	11.9633	17.474	13.5631	11.3317	11.145	9.26724	3.21796	1.68615	0.0338556	0.556621	up	yes
MSTRG.10379	Gh_A05G3182	MSTRG.10379.1;MSTRG.10379.2;Gh_A05G3182	0.64245	13.6192	7.39376	1.99678	1.19854	0.0412939	894.042	9.8042	0.0266542	0.556621	up	yes
MSTRG.10457	Gh_A05G3265	MSTRG.10457.1;Gh_A05G3265	4.47031	2.41594	3.49249	3.239	3.44039	3.93579	0.294724	-1.76256	0.0134667	0.556621	down	yes
MSTRG.10475	Gh_A05G3280	MSTRG.10475.1;MSTRG.10475.2;Gh_A05G3280	1.01211	0.473378	0.808314	0.649745	0.813781	0.777676	0.460572	-1.1185	0.0226068	0.556621	down	yes
MSTRG.10529	Gh_A05G3334	MSTRG.10529.1;MSTRG.10529.2	5.4004	3.80882	3.90847	7.37125	6.98035	6.52443	0.323025	-1.63028	0.0213215	0.556621	down	yes
MSTRG.10533	Gh_A05G3338	MSTRG.10533.1	0.202489	2.3257	1.76258	0.382944	0.189696	0.17209	24.5043	4.61496	0.0086822	0.556621	up	yes
MSTRG.10534	Gh_A05G3338	MSTRG.10534.1;Gh_A05G3338	0.423418	5.43742	3.84026	1.77809	0.472637	0.44796	97.7018	6.61031	0.0347344	0.556621	up	yes
MSTRG.10561	Gh_A05G3354	Gh_A05G3354	0	1.33699	1.47518	0	0	0	16.344	4.03068	0.0342381	0.556621	up	yes
MSTRG.10580	Gh_A05G3366;Gh_A05G3367	Gh_A05G3366;MSTRG.10580.2;MSTRG.10580.3;MSTRG.10580.4	1.32185	4.10554	3.94844	2.63486	2.13213	2.6644	8.54188	3.09455	0.0407098	0.556621	up	yes
MSTRG.10623	Gh_A05G3404	MSTRG.10623.1;MSTRG.10623.3;MSTRG.10623.2;Gh_A05G3404	12.8803	11.6919	13.5998	1.85342	1.39799	1.83807	4.12251	2.04352	0.025099	0.556621	up	yes
MSTRG.10717	Gh_A05G3501	Gh_A05G3501	0	0.309852	0.132667	0	0	0.062755	2.18104	1.12502	0.00840246	0.556621	up	yes
MSTRG.10734	Gh_A05G3517	MSTRG.10734.1	0.095546	1.41029	0.378606	0.327278	0.19187	0.372545	8.28623	3.05072	0.0156599	0.556621	up	yes
MSTRG.10751	Gh_A05G3532	MSTRG.10751.1	0.702918	1.64991	0.879903	1.19884	0.894157	0.997588	3.00414	1.58695	0.0442455	0.556621	up	yes
MSTRG.10753	Gh_A05G3537	Gh_A05G3537	0.096007	0.985334	0.600838	0.179054	0.554991	0.468749	4.82409	2.27026	0.0423876	0.556621	up	yes
MSTRG.61421	Gh_A05G3678	MSTRG.61421.1;MSTRG.61421.2;Gh_A05G3678	7.40549	9.11657	8.88119	5.82007	4.73044	5.23461	2.44305	1.28868	0.0480217	0.556621	up	yes
MSTRG.61750	Gh_A05G3724	MSTRG.61750.2;MSTRG.61750.1;MSTRG.61750.3;MSTRG.61750.4;Gh_A05G3724	7.09712	9.15421	7.42164	5.29993	4.89843	5.26208	2.50257	1.32341	0.0154412	0.556621	up	yes
MSTRG.61843	Gh_A05G3752	MSTRG.61843.1;Gh_A05G3752	3.80385	5.11069	4.21173	2.52845	2.42856	2.9072	2.65644	1.40949	0.0246782	0.556621	up	yes
MSTRG.62251	Gh_A05G3890	MSTRG.62251.1;MSTRG.62251.3	1.79125	0.754932	1.04283	0.970951	0.663423	0.766134	0.372483	-1.42475	0.0404664	0.556621	down	yes
MSTRG.62439	Gh_A05G3964	MSTRG.62439.1	0.974052	2.1238	1.73945	1.47106	1.12948	1.29151	3.60755	1.85102	0.0145301	0.556621	up	yes
Gh_A05G4016	Gh_A05G4016	Gh_A05G4016	0.245586	0.904927	0.374995	0.232344	0.050878	0.034666	3.88001	1.95606	0.0319384	0.556621	up	yes
MSTRG.62534	Gh_A05G4021	Gh_A05G4021;MSTRG.62534.2	1.84531	1.306	1.39868	3.35493	3.1142	3.80024	0.327837	-1.60895	0.0192444	0.556621	down	yes
MSTRG.10839	Gh_A06G0039	MSTRG.10839.1;Gh_A06G0039	1.05829	1.98151	1.62896	1.8958	2.26922	1.89353	2.15016	1.10445	0.0384859	0.556621	up	yes
MSTRG.10845	Gh_A06G0045	Gh_A06G0045	1.26458	6.33956	1.64068	1.24612	1.34723	1.38404	26.7342	4.74061	0.0315366	0.556621	up	yes
MSTRG.10846	Gh_A06G0046	MSTRG.10846.1;Gh_A06G0046	4.35757	3.21091	3.20327	4.28538	4.01303	4.37796	0.466216	-1.10093	0.0382277	0.556621	down	yes
MSTRG.10856	Gh_A06G0058	MSTRG.10856.1;MSTRG.10856.2;Gh_A06G0058	29.1979	24.0753	33.1275	2.98582	2.18946	2.38945	5.5464	2.47155	0.0457118	0.556621	up	yes
MSTRG.10858	Gh_A06G0066	Gh_A06G0066;MSTRG.10858.2	5.8142	8.15609	7.11794	4.66271	4.97979	4.85896	2.87314	1.52263	0.00142721	0.369563	up	yes
MSTRG.10861	Gh_A06G0070	MSTRG.10861.1;MSTRG.10861.2;MSTRG.10861.3	4.30106	0.107352	1.09957	1.08232	1.02507	1.49179	0.0199466	-5.64771	0.000802351	0.309298	down	yes
MSTRG.10864	Gh_A06G0073	Gh_A06G0073	0.906975	1.73334	1.24077	1.11447	1.24271	0.950419	2.68222	1.42343	0.0169329	0.556621	up	yes
MSTRG.10903	Gh_A06G0116	MSTRG.10903.1;MSTRG.10903.2	1.86327	3.78282	3.15678	0.970909	1.69158	1.10711	6.35655	2.66824	0.0364326	0.556621	up	yes
MSTRG.10987	Gh_A06G0202	MSTRG.10987.1;MSTRG.10987.2;MSTRG.10987.3;MSTRG.10987.4;MSTRG.10987.5;MSTRG.10987.6;Gh_A06G0202;MSTRG.10987.8	9.64773	7.0207	7.24295	8.83959	8.46278	8.60714	0.445824	-1.16545	0.0218872	0.556621	down	yes
MSTRG.11094	Gh_A06G0305	MSTRG.11094.1;MSTRG.11094.2;MSTRG.11094.4	3.54573	2.08648	3.00372	2.21509	2.35996	2.42576	0.438106	-1.19065	0.016038	0.556621	down	yes
MSTRG.11120	Gh_A06G0333	MSTRG.11120.1	21.7358	16.5816	16.9947	33.4021	28.8776	28.9557	0.320952	-1.63957	0.0312139	0.556621	down	yes
MSTRG.11137	Gh_A06G0351	MSTRG.11137.1;Gh_A06G0351	8.01195	6.65716	7.48235	16.4731	15.8964	15.8408	0.327894	-1.6087	0.00092543	0.321756	down	yes
MSTRG.11160	Gh_A06G0370	MSTRG.11160.1;Gh_A06G0370	1.42382	2.87521	1.65065	1.34206	1.47681	1.62759	3.68778	1.88275	0.0334424	0.556621	up	yes
MSTRG.11165	Gh_A06G0374	MSTRG.11165.1;Gh_A06G0374	7.63831	6.29657	6.74737	12.8726	14.1624	13.8426	0.349884	-1.51505	0.00453609	0.490356	down	yes
MSTRG.11220	Gh_A06G0421	Gh_A06G0421	0.417741	1.08304	0.748033	0.884572	0.903782	0.661921	2.54004	1.34485	0.0201107	0.556621	up	yes
MSTRG.11310	Gh_A06G0495	MSTRG.11310.1;MSTRG.11310.2;Gh_A06G0495	0.931574	1.60774	1.61091	1.3278	1.2121	1.16949	2.31169	1.20895	0.0447665	0.556621	up	yes
MSTRG.11314	Gh_A06G0500	MSTRG.11314.1;MSTRG.11314.2;MSTRG.11314.4;MSTRG.11314.5	0.795566	4.19653	4.05852	0.51649	0.798247	0.509279	35.3957	5.1455	0.0228012	0.556621	up	yes
MSTRG.11413	Gh_A06G0605	MSTRG.11413.1;MSTRG.11413.2;Gh_A06G0605	7.17031	9.8401	9.34673	1.30699	1.03596	0.655133	10.4322	3.38297	0.0186043	0.556621	up	yes
MSTRG.11432	Gh_A06G0622	MSTRG.11432.1	17.3433	14.398	14.7924	21.0433	20.9408	20.9469	0.478152	-1.06446	0.00417435	0.484767	down	yes
MSTRG.11441	Gh_A06G0632	MSTRG.11441.2;MSTRG.11441.1;Gh_A06G0632;MSTRG.11441.4	7.46796	5.43049	7.10479	8.74807	8.546	9.17772	0.39318	-1.34674	0.0194863	0.556621	down	yes
MSTRG.11462	Gh_A06G0653	MSTRG.11462.1	0.293983	3.51409	3.09154	3.5831	3.75086	3.46768	15.7371	3.9761	0.0408754	0.556621	up	yes
MSTRG.11506	Gh_A06G0687	Gh_A06G0687	264.262	234.809	239.72	52.0492	55.475	53.7722	3.34381	1.74149	0.00151189	0.372052	up	yes
MSTRG.11509	Gh_A06G0695	Gh_A06G0695	1.41779	0.436612	1.08641	1.40017	1.9067	1.30971	0.213697	-2.22636	0.0409383	0.556621	down	yes
MSTRG.11527	Gh_A06G0714	MSTRG.11527.1;MSTRG.11527.2	5.02283	3.63078	3.8758	4.62986	5.1085	5.14146	0.437948	-1.19117	0.0184446	0.556621	down	yes
MSTRG.11529	Gh_A06G0716	MSTRG.11529.3;MSTRG.11529.1;MSTRG.11529.2;MSTRG.11529.5;Gh_A06G0716	1.49809	0.864937	1.19479	1.37623	1.18913	1.31955	0.456271	-1.13204	0.0107889	0.556621	down	yes
MSTRG.11579	Gh_A06G0766	Gh_A06G0766	0	0.522314	0.493729	0.175228	0.06195	0.042133	3.60109	1.84843	0.0325934	0.556621	up	yes
MSTRG.11607	Gh_A06G0795	Gh_A06G0795	0.106542	5.10349	5.50708	0.049445	0.126405	0	283.334	8.14636	0.0291715	0.556621	up	yes
MSTRG.11619	Gh_A06G0803	Gh_A06G0803	1.12089	3.46503	2.09068	1.7411	2.18551	2.37698	6.34001	2.66449	0.0143938	0.556621	up	yes
MSTRG.11626	Gh_A06G0810	MSTRG.11626.1;MSTRG.11626.2;MSTRG.11626.3;Gh_A06G0810	30.6424	29.68	29.3532	11.4559	11.9014	10.275	2.36035	1.239	0.0276625	0.556621	up	yes
Gh_A06G0835	Gh_A06G0835	Gh_A06G0835	0	0.652618	0.255534	0	0	0	4.47466	2.16178	0.000444504	0.246117	up	yes
MSTRG.11661	Gh_A06G0845	Gh_A06G0845	2.60309	4.53978	4.05962	0.994285	0.687065	1.40163	6.80607	2.76682	0.0437371	0.556621	up	yes
MSTRG.11674	Gh_A06G0858	Gh_A06G0858	24.6606	16.8401	21.1035	17.4394	19.3035	18.3885	0.450474	-1.15048	0.0166252	0.556621	down	yes
MSTRG.11679	Gh_A06G0861	Gh_A06G0861	9.1375	6.63048	7.04498	12.1014	10.9222	10.8176	0.339086	-1.56028	0.0167301	0.556621	down	yes
MSTRG.11706	Gh_A06G0882	MSTRG.11706.1	0	0.464888	0.180021	0	0.168316	0	2.96608	1.56856	0.0285798	0.556621	up	yes
MSTRG.11759	Gh_A06G0926	MSTRG.11759.1;Gh_A06G0926	2.16842	1.13232	1.68335	1.51735	1.75631	1.46095	0.381895	-1.38875	0.0191081	0.556621	down	yes
MSTRG.11780	Gh_A06G0945	MSTRG.11780.1;Gh_A06G0945	1.28346	0.421244	0.630379	0.745415	0.514184	0.628689	0.322019	-1.63478	0.0212524	0.556621	down	yes
MSTRG.11786	Gh_A06G0948	MSTRG.11786.1;MSTRG.11786.2;MSTRG.11786.3;MSTRG.11786.4	1.81393	1.00277	1.56219	1.6705	1.81356	1.95757	0.370791	-1.43132	0.017807	0.556621	down	yes
MSTRG.11831	Gh_A06G0991	MSTRG.11831.1;MSTRG.11831.2;MSTRG.11831.3;MSTRG.11831.4;MSTRG.11831.5;MSTRG.11831.7;MSTRG.11831.6;MSTRG.11831.8;MSTRG.11831.9;MSTRG.11831.10;MSTRG.11831.12;MSTRG.11831.13;MSTRG.11831.14;MSTRG.11831.15;MSTRG.11831.16;MSTRG.11831.17;MSTRG.11831.18	22.994	19.9835	23.4035	5.01432	5.13989	5.59951	2.65393	1.40813	0.0183194	0.556621	up	yes
MSTRG.11833	Gh_A06G1002	MSTRG.11833.1;Gh_A06G1002	2.21356	1.97408	1.90749	0.087901	0.036886	0	2.38899	1.2564	0.0128344	0.556621	up	yes
MSTRG.11967	Gh_A06G1132;Gh_A06G1133	MSTRG.11967.1;MSTRG.11967.2;MSTRG.11967.3;MSTRG.11967.4;Gh_A06G1132;Gh_A06G1133	2.81293	4.28842	3.75452	1.96857	2.49764	2.329	3.19712	1.67677	0.0227554	0.556621	up	yes
MSTRG.11970	Gh_A06G1138	MSTRG.11970.1;MSTRG.11970.2;MSTRG.11970.3;MSTRG.11970.4;Gh_A06G1138	6.87602	7.36039	7.19425	2.7287	2.35472	2.62362	2.65645	1.4095	0.00932041	0.556621	up	yes
MSTRG.11979	Gh_A06G1148	MSTRG.11979.1	0.960364	0.743552	0.704525	2.95917	2.96335	2.61371	0.347605	-1.52448	0.014901	0.556621	down	yes
MSTRG.11998	Gh_A06G1164	MSTRG.11998.1;MSTRG.11998.2;Gh_A06G1164	0.737562	1.17288	0.989716	0.386229	0.551195	0.584734	2.26422	1.17901	0.0358821	0.556621	up	yes
MSTRG.12013	Gh_A06G1181	MSTRG.12013.1;MSTRG.12013.2;Gh_A06G1181	6.26155	5.00282	5.18088	8.30848	9.53809	9.57318	0.387814	-1.36656	0.0258918	0.556621	down	yes
MSTRG.12029	Gh_A06G1192	Gh_A06G1192	0.675057	1.56721	1.07438	0.432303	0.366998	0.285715	4.48899	2.16639	0.00185074	0.39167	up	yes
MSTRG.12043	Gh_A06G1208	Gh_A06G1208	1.29158	0.955061	1.12367	2.05826	1.79881	2.04773	0.433911	-1.20453	0.0147685	0.556621	down	yes
MSTRG.12068	Gh_A06G1242	MSTRG.12068.1;MSTRG.12068.2;Gh_A06G1242	1.56921	0.819246	1.06745	1.67216	1.92185	2.2108	0.29918	-1.74091	0.0187001	0.556621	down	yes
MSTRG.12072	Gh_A06G1248	MSTRG.12072.1;Gh_A06G1248	0	0.412972	0.042343	0	0.050475	0.046427	2.55614	1.35396	0.0410158	0.556621	up	yes
MSTRG.12119	Gh_A06G1287	MSTRG.12119.1;Gh_A06G1287	4.45073	5.75679	4.74349	2.65883	2.19929	2.6306	2.89021	1.53118	0.024823	0.556621	up	yes
MSTRG.12195	Gh_A06G1367	MSTRG.12195.1;Gh_A06G1367	4.42921	3.16024	3.20526	5.55177	6.65674	5.86989	0.326866	-1.61323	0.0342736	0.556621	down	yes
MSTRG.12243	Gh_A06G1409	MSTRG.12243.1;MSTRG.12243.2;Gh_A06G1409	1.61518	2.01646	1.9471	0.482635	0.552508	0.712779	2.57015	1.36185	0.0285405	0.556621	up	yes
MSTRG.12255	Gh_A06G1422	Gh_A06G1422	0.082251	0.535952	0.381959	0.093419	0.142283	0	3.01169	1.59057	0.0128233	0.556621	up	yes
MSTRG.12280	Gh_A06G1452	Gh_A06G1452	0.846175	1.84865	1.44477	1.30209	1.61334	1.33245	2.91742	1.54469	0.016078	0.556621	up	yes
MSTRG.12363	Gh_A06G1518;Gh_A06G1519	MSTRG.12363.1;MSTRG.12363.2;MSTRG.12363.3;MSTRG.12363.4;MSTRG.12363.5	4.41816	2.94937	3.08612	3.72349	3.64994	3.92445	0.411083	-1.2825	0.0210685	0.556621	down	yes
MSTRG.12366	Gh_A06G1523	Gh_A06G1523	19.94	19.0213	17.3451	0	0	0	17.3161	4.11404	0.000589613	0.281009	up	yes
MSTRG.12373	Gh_A06G1528	MSTRG.12373.1	1.97695	0.404291	1.0032	0	0.300172	0.160048	0.266216	-1.90933	0.0402401	0.556621	down	yes
MSTRG.12394	Gh_A06G1545	Gh_A06G1545	9.62014	7.4494	9.41235	0.323522	0.163559	0.086768	4.79575	2.26176	0.0220997	0.556621	up	yes
MSTRG.12480	Gh_A06G1621	MSTRG.12480.1;Gh_A06G1621	4.46187	6.91154	5.98044	6.74408	7.0126	6.5826	2.21144	1.14499	0.00436147	0.484767	up	yes
MSTRG.12481	Gh_A06G1622	MSTRG.12481.1;Gh_A06G1622	88.4487	75.5412	81.1544	26.7122	22.9226	25.9414	2.13218	1.09233	0.0469389	0.556621	up	yes
MSTRG.12485	Gh_A06G1629	MSTRG.12485.1	0.825802	0.017449	0.437987	0.462261	0.333275	0.345083	0.235915	-2.08366	0.00763104	0.556621	down	yes
MSTRG.12496	Gh_A06G1641	MSTRG.12496.2;MSTRG.12496.3;Gh_A06G1641	1.04828	3.62398	1.95385	1.65934	2.12647	2.30131	7.56869	2.92004	0.01479	0.556621	up	yes
MSTRG.12583	Gh_A06G1736	Gh_A06G1736	0	0.744119	0.696029	0	0	0	6.03668	2.59376	0.0181913	0.556621	up	yes
MSTRG.12600	Gh_A06G1755	MSTRG.12600.1;Gh_A06G1755	0.151367	5.96331	2.37279	0.765337	0.080785	0.102389	227.33	7.82864	0.00600404	0.535031	up	yes
MSTRG.12601	Gh_A06G1756	MSTRG.12601.1;MSTRG.12601.2;Gh_A06G1756	2.91589	8.47832	6.90498	3.80913	2.62626	1.75396	18.3902	4.20086	0.0436029	0.556621	up	yes
MSTRG.12621	Gh_A06G1793	MSTRG.12621.1;MSTRG.12621.3;MSTRG.12621.2;Gh_A06G1793	4.8302	2.90525	3.95686	2.9084	2.48178	2.75062	0.480813	-1.05645	0.0371069	0.556621	down	yes
MSTRG.12629	Gh_A06G1802	MSTRG.12629.1;Gh_A06G1802	0.558965	1.30065	1.0251	0.032373	0.0153292	0.0442027	5.03264	2.33132	0.000509252	0.265762	up	yes
MSTRG.62586	Gh_A06G1840;Gh_A06G1839	MSTRG.62586.1;MSTRG.62586.2;MSTRG.62586.4;Gh_A06G1840	9.13046	7.48864	7.8103	17.3934	15.7205	17.4386	0.32449	-1.62375	0.00812875	0.556621	down	yes
MSTRG.62721	Gh_A06G1872	MSTRG.62721.1;MSTRG.62721.2;Gh_A06G1872	3.06829	3.79732	3.98726	2.16724	2.38344	2.36309	2.13914	1.09703	0.0432387	0.556621	up	yes
MSTRG.62736	Gh_A06G1879	MSTRG.62736.2;MSTRG.62736.1	7.00873	7.31562	6.93601	3.03677	2.56961	2.92255	2.30341	1.20377	0.0245085	0.556621	up	yes
MSTRG.62762	Gh_A06G1887	MSTRG.62762.2;MSTRG.62762.1;MSTRG.62762.3;MSTRG.62762.4;Gh_A06G1887	5.923	6.87782	6.69104	4.23359	3.70205	3.80227	2.13582	1.09479	0.0226055	0.556621	up	yes
MSTRG.62774	Gh_A06G1891	MSTRG.62774.1;Gh_A06G1891	13.1913	11.0481	13.3619	18.4209	20.0807	20.9953	0.432511	-1.20919	0.0446528	0.556621	down	yes
MSTRG.63168	Gh_A06G1924	MSTRG.63168.1;Gh_A06G1924	0.458921	0.920128	0.68053	0.217168	0.383817	0.131335	2.72208	1.44471	0.0428581	0.556621	up	yes
MSTRG.63670	Gh_A06G1961	Gh_A06G1961	0.703199	0.01949	0.223096	0.212376	0	0.20761	0.307439	-1.70163	0.0382961	0.556621	down	yes
MSTRG.63671	Gh_A06G1962	MSTRG.63671.1;Gh_A06G1962	37.3443	21.7702	27.0428	23.8885	24.1103	26.6809	0.298267	-1.74533	0.0043361	0.484767	down	yes
MSTRG.63825	Gh_A06G2013	Gh_A06G2013	0.226864	0.833783	0.337647	0.341579	0.326666	0.363755	2.87995	1.52604	0.0213521	0.556621	up	yes
MSTRG.64073	Gh_A06G2033	MSTRG.64073.1;Gh_A06G2033	0.95776	1.78955	1.57521	0.908622	1.14427	0.918243	3.00624	1.58796	0.0185705	0.556621	up	yes
MSTRG.12673	Gh_A07G0022	MSTRG.12673.1;Gh_A07G0022	5.26035	2.35695	4.11363	2.1027	2.74847	2.63686	0.288255	-1.79458	0.0443625	0.556621	down	yes
MSTRG.12739	Gh_A07G0101	Gh_A07G0101	0	1.19692	0.307747	0.133418	0	0	9.68921	3.27638	0.00681005	0.553605	up	yes
MSTRG.12806	Gh_A07G0174	Gh_A07G0174	17.2398	21.0951	19.4827	9.72609	8.79051	10.7693	3.01982	1.59446	0.0295018	0.556621	up	yes
MSTRG.12851	Gh_A07G0218	MSTRG.12851.1	0	0.640206	0.333672	0.306357	0	0	4.21639	2.07601	0.0470654	0.556621	up	yes
MSTRG.12919	Gh_A07G0278	Gh_A07G0278	0	1.47209	0.952041	0.226166	0.614133	0.475012	11.7151	3.55029	0.0188262	0.556621	up	yes
MSTRG.12927	Gh_A07G0288	MSTRG.12927.1;MSTRG.12927.2;Gh_A07G0288	5.01985	3.99862	4.35084	8.30105	8.69093	8.99799	0.349781	-1.51548	0.00194278	0.401276	down	yes
MSTRG.12928	Gh_A07G0289	MSTRG.12928.1;MSTRG.12928.2;MSTRG.12928.3;Gh_A07G0289;MSTRG.12928.6	2.37686	5.60693	2.89899	3.72955	3.06406	3.42814	5.25856	2.39467	0.0338376	0.556621	up	yes
MSTRG.12933	Gh_A07G0297	MSTRG.12933.1;MSTRG.12933.2;MSTRG.12933.3;MSTRG.12933.6;MSTRG.12933.7;MSTRG.12933.8;MSTRG.12933.9;Gh_A07G0297	2.73299	4.9728	3.7123	3.19506	2.84968	2.77665	3.92497	1.97268	0.00294774	0.455995	up	yes
MSTRG.12990	Gh_A07G0354	MSTRG.12990.1;Gh_A07G0354	3.89228	2.13338	2.19001	4.9929	5.6947	5.40552	0.181194	-2.46439	0.0165247	0.556621	down	yes
MSTRG.13127	Gh_A07G0495	MSTRG.13127.1	1.9643	3.78938	2.87802	4.67725	4.33607	4.62391	2.29359	1.19761	0.00430082	0.484767	up	yes
MSTRG.13153	Gh_A07G0519	MSTRG.13153.1;Gh_A07G0519	3.56287	2.26501	2.40073	2.99985	3.1881	3.36592	0.371486	-1.42862	0.0203257	0.556621	down	yes
MSTRG.13213	Gh_A07G0578	MSTRG.13213.1;Gh_A07G0578	4.78898	0.129254	1.26222	2.17073	1.86069	1.62253	0.0141372	-6.14436	0.00145838	0.369563	down	yes
MSTRG.13272	Gh_A07G0630	Gh_A07G0630	1.81022	0.048086	0.149847	0.258563	0	0.197603	0.103245	-3.27586	0.0480816	0.556621	down	yes
MSTRG.13303	Gh_A07G0655	MSTRG.13303.1	15.2009	16.5563	16.3983	7.36856	5.86496	5.95036	2.88438	1.52826	0.0491172	0.556621	up	yes
MSTRG.13328	Gh_A07G0686	MSTRG.13328.2;MSTRG.13328.1;Gh_A07G0686	1.97653	1.27835	1.47169	1.98511	2.20771	1.91127	0.430024	-1.21751	0.0158987	0.556621	down	yes
MSTRG.13350	Gh_A07G0705	MSTRG.13350.1;Gh_A07G0705	5.64227	4.01306	3.94549	0.128683	0.15953	0.0775744	2.36507	1.24188	0.049813	0.556621	up	yes
MSTRG.13357	Gh_A07G0713	MSTRG.13357.2;MSTRG.13357.1;MSTRG.13357.3;Gh_A07G0713	28.4738	26.7131	26.1445	50.5516	50.7734	49.4177	0.466833	-1.09902	0.00401908	0.483682	down	yes
MSTRG.13407	Gh_A07G0764	MSTRG.13407.2;MSTRG.13407.1;MSTRG.13407.3	2.66989	1.58922	1.70235	1.82376	2.09772	1.78274	0.416986	-1.26193	0.046374	0.556621	down	yes
MSTRG.13415	Gh_A07G0773;Gh_A07G0774;Gh_A07G0775	MSTRG.13415.2;MSTRG.13415.1;Gh_A07G0773;MSTRG.13415.5;MSTRG.13415.4;Gh_A07G0774;Gh_A07G0775	1.00268	0.233705	0.189219	0.977201	1.27476	1.03388	0.194164	-2.36465	0.0443829	0.556621	down	yes
MSTRG.13540	Gh_A07G0897	Gh_A07G0897	0	4.1334	5.00131	0	0	0	222.881	7.80013	0.0386847	0.556621	up	yes
MSTRG.13622	Gh_A07G0970	Gh_A07G0970	1.25222	2.45655	1.98883	0.902527	1.06653	1.16089	4.09721	2.03464	0.00856427	0.556621	up	yes
MSTRG.13652	Gh_A07G0998	MSTRG.13652.1;MSTRG.13652.2;Gh_A07G0998	2.13515	2.51978	2.44182	0.871535	0.918809	1.17044	2.24692	1.16795	0.0467806	0.556621	up	yes
MSTRG.13671	Gh_A07G1014	MSTRG.13671.1;Gh_A07G1014	0.949722	0.434529	0.472803	2.37636	2.08494	2.61031	0.215071	-2.21712	0.0137522	0.556621	down	yes
MSTRG.13694	Gh_A07G1036	MSTRG.13694.1	6.92773	4.69878	5.02369	9.1962	7.55591	8.1447	0.301823	-1.72823	0.0318641	0.556621	down	yes
MSTRG.13750	Gh_A07G1077	MSTRG.13750.1	9.18865	10.7041	9.8407	5.14058	4.21097	4.70229	2.72428	1.44587	0.0262472	0.556621	up	yes
MSTRG.13776	Gh_A07G1104	MSTRG.13776.1;MSTRG.13776.2;MSTRG.13776.3;Gh_A07G1104	2.36656	1.47249	2.15945	1.93534	1.8064	2.02152	0.475172	-1.07348	0.037809	0.556621	down	yes
MSTRG.13855	Gh_A07G1172	MSTRG.13855.1	180.781	218.797	211.769	127.968	120.282	135.464	2.56006	1.35618	0.0192546	0.556621	up	yes
MSTRG.13863	Gh_A07G1179	MSTRG.13863.1	0	0.486859	0.485032	0	0	0	3.63807	1.86317	0.0240284	0.556621	up	yes
MSTRG.13892	Gh_A07G1206	MSTRG.13892.1;MSTRG.13892.2;Gh_A07G1206	3.0934	1.94948	2.13901	8.30261	8.03795	9.54267	0.149157	-2.7451	0.00588698	0.528229	down	yes
MSTRG.13914	Gh_A07G1225	MSTRG.13914.2;MSTRG.13914.3	2.40481	1.38292	1.62763	3.04811	3.8884	3.21248	0.253366	-1.98071	0.0229226	0.556621	down	yes
MSTRG.13918	Gh_A07G1227	Gh_A07G1227	0	0.764769	0.72853	0	0	0	6.29537	2.65429	0.0198074	0.556621	up	yes
MSTRG.13974	Gh_A07G1285	Gh_A07G1285;MSTRG.13974.2;MSTRG.13974.3	0.389051	1.03449	0.713673	0.258341	0.260638	0.384884	3.36547	1.75081	0.00699066	0.556621	up	yes
MSTRG.14003	Gh_A07G1316	Gh_A07G1316	2.20184	2.75712	2.26333	0.629251	0.763836	0.415433	3.19815	1.67724	0.0436585	0.556621	up	yes
MSTRG.14048	Gh_A07G1364	MSTRG.14048.2	0.284309	0.788377	0.614951	0.538534	0.562628	0.348082	2.46153	1.29956	0.0326982	0.556621	up	yes
MSTRG.14058	Gh_A07G1377	MSTRG.14058.1	0.411429	3.56715	0.804562	0.93602	0.521477	0.351797	26.393	4.72208	0.0303417	0.556621	up	yes
Gh_A07G1412	Gh_A07G1412	Gh_A07G1412	0.368836	0	0.152557	0.124965	0.106815	0	0.497067	-1.00849	0.0429875	0.556621	down	yes
MSTRG.14104	Gh_A07G1439	MSTRG.14104.1;MSTRG.14104.2;MSTRG.14104.3;MSTRG.14104.4;MSTRG.14104.5;MSTRG.14104.6;MSTRG.14104.7;Gh_A07G1439	1.17988	0.808654	0.702034	1.76972	1.69869	1.77039	0.418869	-1.25543	0.0408359	0.556621	down	yes
MSTRG.14113	Gh_A07G1450	MSTRG.14113.7;MSTRG.14113.3;MSTRG.14113.4;MSTRG.14113.5;MSTRG.14113.6;MSTRG.14113.1;MSTRG.14113.2;MSTRG.14113.8	8.47083	11.0004	10.4184	7.53202	8.11496	8.20521	2.22918	1.15651	0.0169701	0.556621	up	yes
MSTRG.14118	Gh_A07G1454	MSTRG.14118.1	0	0.640173	0.484636	0.338009	0.207803	0.369557	3.6396	1.86378	0.0227752	0.556621	up	yes
MSTRG.14136	Gh_A07G1468	MSTRG.14136.1;MSTRG.14136.2;Gh_A07G1468	5.78691	3.60344	4.80317	6.08409	5.10008	5.62876	0.327503	-1.61042	0.0205585	0.556621	down	yes
MSTRG.14216	Gh_A07G1542	Gh_A07G1542	0.768297	1.58923	1.23144	0.901265	1.02812	0.71193	3.06719	1.61692	0.0188935	0.556621	up	yes
MSTRG.14246	Gh_A07G1570	MSTRG.14246.1;MSTRG.14246.2;Gh_A07G1570	1.67394	2.61687	1.9566	1.55019	1.68984	1.9037	2.35682	1.23684	0.0368731	0.556621	up	yes
MSTRG.14259	Gh_A07G1583	Gh_A07G1583	0	0.431236	0.429876	0.116172	0.110019	0	3.02514	1.597	0.040828	0.556621	up	yes
MSTRG.14280	Gh_A07G1603	MSTRG.14280.1	9.11039	5.31965	8.20055	7.2859	8.03245	8.7457	0.289348	-1.78912	0.0400433	0.556621	down	yes
MSTRG.14283	Gh_A07G1606	MSTRG.14283.1;MSTRG.14283.3;MSTRG.14283.4;MSTRG.14283.2;Gh_A07G1606	7.46708	5.23936	6.56787	6.0862	6.22612	6.74769	0.465631	-1.10274	0.0162885	0.556621	down	yes
MSTRG.14322	Gh_A07G1639	MSTRG.14322.1;MSTRG.14322.2;MSTRG.14322.6;MSTRG.14322.7	4.74265	0.997156	1.13132	2.61592	2.34615	1.82348	0.0543679	-4.2011	0.0419861	0.556621	down	yes
Gh_A07G1657	Gh_A07G1657	Gh_A07G1657	0.093437	0.494123	0.314199	0.062945	0.240841	0.086954	2.51836	1.33248	0.0338608	0.556621	up	yes
MSTRG.14390	Gh_A07G1689;Gh_A07G1691	MSTRG.14390.1;MSTRG.14390.2;MSTRG.14390.3	0.144824	0.666072	0.368835	0.309728	0.343564	0.290215	2.68504	1.42495	0.00078564	0.309298	up	yes
MSTRG.14439	Gh_A07G1708	MSTRG.14439.1;Gh_A07G1708	2.06975	0.996522	1.69616	1.20609	1.28602	1.11659	0.401299	-1.31725	0.0273821	0.556621	down	yes
MSTRG.14454	Gh_A07G1722	MSTRG.14454.1;Gh_A07G1722	19.7944	11.1793	18.4185	16.977	17.1793	17.9151	0.249496	-2.00291	0.0381038	0.556621	down	yes
MSTRG.14473	Gh_A07G1742	MSTRG.14473.1;MSTRG.14473.2;MSTRG.14473.3	1.4375	3.88347	2.97056	4.4908	4.20542	4.46528	3.91931	1.9706	0.00713017	0.556621	up	yes
MSTRG.14524	Gh_A07G1794	Gh_A07G1794	6.4643	0	0	3.68682	2.48788	2.5769	0.00281148	-8.47445	0.0378725	0.556621	down	yes
MSTRG.14532	Gh_A07G1802	MSTRG.14532.1;Gh_A07G1802	2.11329	3.65555	3.25378	3.47852	2.93145	2.75414	2.769	1.46936	0.0416358	0.556621	up	yes
MSTRG.14661	Gh_A07G1921	Gh_A07G1921;MSTRG.14661.2;MSTRG.14661.3	1.67961	0.981989	1.42767	1.20195	1.35154	1.20344	0.494271	-1.01663	0.0233773	0.556621	down	yes
MSTRG.14753	Gh_A07G2018	MSTRG.14753.1;MSTRG.14753.2;MSTRG.14753.4;MSTRG.14753.5;MSTRG.14753.3;MSTRG.14753.7;Gh_A07G2018	5.96856	5.82508	7.37659	1.09508	1.06835	1.07126	3.47564	1.79728	0.0341078	0.556621	up	yes
MSTRG.14755	Gh_A07G2019	Gh_A07G2019	0.696067	1.02449	1.15981	0.169453	0.133681	0.219886	2.64325	1.40232	0.0381244	0.556621	up	yes
MSTRG.14759	Gh_A07G2022	MSTRG.14759.1;MSTRG.14759.2;MSTRG.14759.3;MSTRG.14759.5;MSTRG.14759.6;MSTRG.14759.7;MSTRG.14759.9;Gh_A07G2022	2.24341	1.99114	2.06682	8.53706	10.6306	9.16278	0.242109	-2.04627	0.0182592	0.556621	down	yes
MSTRG.14765	Gh_A07G2028	MSTRG.14765.1;Gh_A07G2028	2.97035	1.51494	1.76408	1.56039	1.31249	1.375	0.391189	-1.35406	0.0352166	0.556621	down	yes
MSTRG.14800	Gh_A07G2069	MSTRG.14800.1;Gh_A07G2069	1.96846	0.897587	1.57124	1.93293	1.88238	2.41597	0.258227	-1.95329	0.0223215	0.556621	down	yes
Gh_A07G2080	Gh_A07G2080	Gh_A07G2080	0.86684	0	0.287164	0.732792	0.41957	0.731136	0.170251	-2.55427	0.0136143	0.556621	down	yes
MSTRG.14840	Gh_A07G2107	MSTRG.14840.1;Gh_A07G2107	4.63437	2.71253	3.0298	4.14518	4.12708	3.76161	0.303575	-1.71987	0.0150976	0.556621	down	yes
MSTRG.14874	Gh_A07G2140	MSTRG.14874.1;Gh_A07G2140	7.70742	3.19209	7.49034	10.5474	10.6763	10.2485	0.100147	-3.31981	0.0388709	0.556621	down	yes
MSTRG.70483	Gh_A07G2192	Gh_A07G2192	1.22917	3.69896	2.07934	1.2403	0.818628	1.19163	9.83106	3.29735	0.00922575	0.556621	up	yes
MSTRG.70567	Gh_A07G2195	MSTRG.70567.1;Gh_A07G2195	1.58605	0.509266	1.08003	0.253869	0.470206	0.444635	0.375095	-1.41467	0.0386095	0.556621	down	yes
MSTRG.70606	Gh_A07G2200	MSTRG.70606.1;MSTRG.70606.2;MSTRG.70606.4;MSTRG.70606.5;MSTRG.70606.6;MSTRG.70606.7	4.01418	6.62975	6.75427	4.75047	4.77876	4.633	3.49167	1.80392	0.038434	0.556621	up	yes
MSTRG.71872	Gh_A07G2291	MSTRG.71872.1;MSTRG.71872.2;MSTRG.71872.3;MSTRG.71872.4;MSTRG.71872.6;MSTRG.71872.5;MSTRG.71872.7	1.84352	2.74268	2.07806	2.23581	2.01632	1.98843	2.06219	1.04417	0.0241286	0.556621	up	yes
MSTRG.71908	Gh_A07G2310	MSTRG.71908.1	1.28497	0	0.850889	0	0	0	0.210905	-2.24534	0.0343929	0.556621	down	yes
MSTRG.71961	Gh_A07G2349	Gh_A07G2349	3.78291	1.15048	2.00603	7.7356	13.1975	16.0576	0.0308663	-5.01782	0.0393001	0.556621	down	yes
MSTRG.72001	Gh_A07G2358	MSTRG.72001.1;Gh_A07G2358	13.9757	34.5922	30.3723	14.0701	11.3753	8.07971	20.7172	4.37276	0.0369082	0.556621	up	yes
MSTRG.14886	Gh_A08G0002	MSTRG.14886.1;Gh_A08G0002	0.947859	1.78025	1.3587	1.29721	0.994906	1.14606	2.67628	1.42023	0.0174645	0.556621	up	yes
MSTRG.14896	Gh_A08G0017	MSTRG.14896.1;MSTRG.14896.2;Gh_A08G0017;MSTRG.14896.4	10.1639	4.59368	5.05027	8.11868	7.22256	7.52341	0.142544	-2.81052	0.0208338	0.556621	down	yes
MSTRG.14903	Gh_A08G0024	Gh_A08G0024	0.094455	0.744389	0.341769	0	0.025845	0.166677	4.06376	2.02281	0.016155	0.556621	up	yes
MSTRG.14916	Gh_A08G0044	MSTRG.14916.1;Gh_A08G0044	0.744461	0.067175	0.492822	0.0210326	0.039837	0.0191458	0.389926	-1.35873	0.0217905	0.556621	down	yes
MSTRG.14940	Gh_A08G0070	MSTRG.14940.1;MSTRG.14940.2;Gh_A08G0070	11.0915	8.51702	9.92887	10.0827	11.2865	11.7562	0.488641	-1.03315	0.0432607	0.556621	down	yes
MSTRG.14959	Gh_A08G0094	Gh_A08G0094	0.896782	0.25168	0.40097	0.381673	0.214605	0.347444	0.39453	-1.34179	0.030332	0.556621	down	yes
MSTRG.14994	Gh_A08G0138	Gh_A08G0138	0.005617	0.404752	0.305052	0.143379	0.153164	0.21863	2.44278	1.28853	0.0154256	0.556621	up	yes
MSTRG.15073	Gh_A08G0224	MSTRG.15073.1	0.632557	0.085187	0.111624	0.189629	0.223886	0.150323	0.369423	-1.43665	0.0432184	0.556621	down	yes
MSTRG.15160	Gh_A08G0316	MSTRG.15160.1;MSTRG.15160.2;Gh_A08G0316	3.88268	1.21331	1.51511	0.871528	0.776937	1.18073	0.200964	-2.31499	0.0444495	0.556621	down	yes
MSTRG.15302	Gh_A08G0468	Gh_A08G0468	0	1.22423	0.750908	0	0.040449	0	11.8422	3.56586	0.0014721	0.369563	up	yes
MSTRG.15367	Gh_A08G0514	MSTRG.15367.1	1.33056	0	0	0.694321	0.821931	0.690621	0.0855558	-3.54699	0.0348589	0.556621	down	yes
MSTRG.15384	Gh_A08G0543	Gh_A08G0543	0	0.303859	0.323306	0	0.077718	0	2.33659	1.22441	0.0479546	0.556621	up	yes
MSTRG.15442	Gh_A08G0589	MSTRG.15442.1;Gh_A08G0589;MSTRG.15442.3	0.715574	1.41823	1.09809	1.37039	1.49243	1.31915	2.0497	1.03541	0.00617555	0.538638	up	yes
MSTRG.15448	Gh_A08G0594	MSTRG.15448.1	5.05655	6.02875	5.58042	3.21601	3.16721	3.17382	2.27512	1.18594	1.40891e-05	0.0722016	up	yes
MSTRG.15518	Gh_A08G0661	MSTRG.15518.1;MSTRG.15518.2	0.5697	0.0837104	0.342835	0.399	0.376054	0.3563	0.380779	-1.39297	0.00271556	0.446271	down	yes
MSTRG.15592	Gh_A08G0722	MSTRG.15592.1;MSTRG.15592.2;Gh_A08G0722	3.10177	2.07731	2.81808	3.80621	3.62988	4.28198	0.36211	-1.4655	0.0242687	0.556621	down	yes
MSTRG.15629	Gh_A08G0758	MSTRG.15629.1	0.00312154	1.60229	1.42564	0	0	0	22.4333	4.48757	0.0155864	0.556621	up	yes
MSTRG.15751	Gh_A08G0877	MSTRG.15751.1	2.46151	1.1781	2.1498	3.4937	4.0898	3.7286	0.192973	-2.37353	0.0156827	0.556621	down	yes
MSTRG.15757	Gh_A08G0884	MSTRG.15757.1;Gh_A08G0884	12.0192	14.64	13.538	4.24496	3.92301	4.71199	4.2729	2.09522	0.00804099	0.556621	up	yes
MSTRG.15776	Gh_A08G0900	MSTRG.15776.1;MSTRG.15776.2;MSTRG.15776.4	7.71733	7.90286	8.24585	3.64582	3.18441	3.72474	2.09958	1.0701	0.0397067	0.556621	up	yes
MSTRG.15901	Gh_A08G1012	Gh_A08G1012	1.70592	2.24745	2.02322	0.430284	0.392905	0.273085	3.50653	1.81005	0.00537253	0.516793	up	yes
MSTRG.15946	Gh_A08G1070	MSTRG.15946.1	2.03317	0.779501	1.50564	2.14404	1.85367	1.65575	0.223562	-2.16126	0.0199727	0.556621	down	yes
MSTRG.15960	Gh_A08G1094	MSTRG.15960.1;Gh_A08G1094	2.48435	1.37044	1.30983	4.91656	5.20456	5.77688	0.153996	-2.69903	0.0169604	0.556621	down	yes
MSTRG.15989	Gh_A08G1123	MSTRG.15989.1;MSTRG.15989.2;Gh_A08G1123	85.724	113.009	107.179	84.4554	83.5028	88.1704	2.37354	1.24704	0.0115179	0.556621	up	yes
MSTRG.16016	Gh_A08G1154	Gh_A08G1154	0	1.09118	0.758782	0.163488	0	0	9.74791	3.28509	0.00787106	0.556621	up	yes
MSTRG.16131	Gh_A08G1260	MSTRG.16131.1;Gh_A08G1260	3.61001	4.54712	4.76203	1.79734	1.9324	2.12653	2.88223	1.52719	0.0302848	0.556621	up	yes
MSTRG.16133	Gh_A08G1262	MSTRG.16133.1;Gh_A08G1262	6.75122	8.37824	6.81702	5.12148	5.69318	5.15591	2.0864	1.06101	0.0450344	0.556621	up	yes
MSTRG.16139	Gh_A08G1271	MSTRG.16139.1;MSTRG.16139.2;Gh_A08G1271	10.6373	16.1453	15.7824	10.8342	10.1896	11.3581	3.43193	1.77902	0.0280937	0.556621	up	yes
MSTRG.16143	Gh_A08G1274	MSTRG.16143.2;MSTRG.16143.1;MSTRG.16143.3;Gh_A08G1274;MSTRG.16143.5	1.97379	1.45865	1.47083	3.12934	3.6295	3.4404	0.363448	-1.46018	0.0187492	0.556621	down	yes
MSTRG.16280	Gh_A08G1394	MSTRG.16280.1;Gh_A08G1394	2.46077	1.59385	1.89831	2.40058	2.8625	3.15342	0.370817	-1.43122	0.0413264	0.556621	down	yes
MSTRG.16294	Gh_A08G1405	MSTRG.16294.2;MSTRG.16294.1;MSTRG.16294.3;MSTRG.16294.5;MSTRG.16294.6;MSTRG.16294.7;MSTRG.16294.8;Gh_A08G1405	0.980197	2.2568	1.2165	1.39321	1.34431	1.52941	3.54913	1.82747	0.0289163	0.556621	up	yes
MSTRG.16335	Gh_A08G1439	MSTRG.16335.1;Gh_A08G1439	5.39154	6.15041	6.00408	19.2037	19.7918	19.7567	0.442036	-1.17777	0.00153772	0.37259	down	yes
MSTRG.16336	Gh_A08G1440	MSTRG.16336.2;MSTRG.16336.1;MSTRG.16336.3;MSTRG.16336.4;Gh_A08G1440	5.48357	5.57837	5.57339	14.3638	15.4236	15.9326	0.415367	-1.26754	0.00973282	0.556621	down	yes
MSTRG.16404	Gh_A08G1504	MSTRG.16404.1;MSTRG.16404.2;MSTRG.16404.3;MSTRG.16404.4;Gh_A08G1504	1.7588	1.69774	1.64984	4.85474	5.09262	5.6717	0.40521	-1.30326	0.0212747	0.556621	down	yes
MSTRG.16406	Gh_A08G1509	Gh_A08G1509	0.265874	0.875211	0.421928	0.496411	0.545965	0.536322	2.59181	1.37396	0.013956	0.556621	up	yes
MSTRG.16477	Gh_A08G1565	Gh_A08G1565	0.44654	0.063879	0.255926	0.345586	0.196499	0.256207	0.458758	-1.12419	0.0256456	0.556621	down	yes
MSTRG.16520	Gh_A08G1604	MSTRG.16520.1;Gh_A08G1604	26.4773	32.2852	30.6641	24.5381	24.8859	23.0494	2.00306	1.0022	0.0112172	0.556621	up	yes
MSTRG.16552	Gh_A08G1640	Gh_A08G1640	0.644003	1.76327	0.776001	1.22387	1.17485	1.05558	3.34856	1.74354	0.0468616	0.556621	up	yes
MSTRG.16666	Gh_A08G1754	MSTRG.16666.1;Gh_A08G1754	12.1438	9.46265	9.89071	13.6957	12.0647	12.703	0.463915	-1.10807	0.0355153	0.556621	down	yes
MSTRG.16667	Gh_A08G1755	MSTRG.16667.1;Gh_A08G1755	2.27599	1.37327	1.71084	1.62733	1.65711	1.78187	0.453433	-1.14104	0.00185675	0.39167	down	yes
Gh_A08G1758	Gh_A08G1758	Gh_A08G1758	0	0.666302	0.75587	0	0	0	5.41673	2.43742	0.0398467	0.556621	up	yes
MSTRG.16678	Gh_A08G1769	MSTRG.16678.1	0.495502	1.4323	1.02817	1.7332	1.81118	1.35411	2.57621	1.36525	0.0384113	0.556621	up	yes
MSTRG.16682	Gh_A08G1771	MSTRG.16682.1;MSTRG.16682.2;MSTRG.16682.3;Gh_A08G1771	0.978721	1.43518	1.28427	0.904138	0.849617	0.868657	2.04789	1.03414	0.00169507	0.382035	up	yes
MSTRG.16699	Gh_A08G1784	Gh_A08G1784	7.64429	10.8386	10.5793	3.99446	2.94455	3.03029	5.62658	2.49226	0.0275245	0.556621	up	yes
MSTRG.16714	Gh_A08G1805	MSTRG.16714.1;Gh_A08G1805	2.08047	1.463	1.97647	7.41283	7.47125	9.1551	0.178667	-2.48466	0.0150794	0.556621	down	yes
MSTRG.16721	Gh_A08G1812	MSTRG.16721.1;Gh_A08G1812	0.903964	0.928222	1.09642	5.25476	5.32725	4.56768	0.346747	-1.52804	0.026583	0.556621	down	yes
MSTRG.16751	Gh_A08G1835	MSTRG.16751.1;MSTRG.16751.2;MSTRG.16751.3;MSTRG.16751.5;MSTRG.16751.4;Gh_A08G1835	7.58421	8.61947	9.51833	0.960872	1.12771	1.11939	6.25503	2.64502	0.00721501	0.556621	up	yes
MSTRG.16760	Gh_A08G1844	MSTRG.16760.1	0.988955	5.01203	3.52591	2.99535	1.72565	2.35026	22.0811	4.46474	0.0219416	0.556621	up	yes
MSTRG.16900	Gh_A08G1991	MSTRG.16900.1;MSTRG.16900.2;MSTRG.16900.3;MSTRG.16900.4;MSTRG.16900.6	5.30814	3.00134	3.4424	3.16013	3.34287	2.86067	0.369819	-1.43511	0.0320376	0.556621	down	yes
MSTRG.16940	Gh_A08G2036	MSTRG.16940.1	0.330618	1.05755	0.581784	0	0.22168	0.161496	4.24973	2.08737	0.0242721	0.556621	up	yes
MSTRG.16950	Gh_A08G2047	MSTRG.16950.1	0.278068	0	0.0934271	0.226984	0.209242	0.239374	0.464499	-1.10625	0.000594172	0.281009	down	yes
MSTRG.16994	Gh_A08G2109	Gh_A08G2109	0	0.437759	0.059771	0	0	0.044412	2.74754	1.45814	0.0303299	0.556621	up	yes
MSTRG.17091	Gh_A08G2242	MSTRG.17091.1	0.83844	1.40257	1.33312	0.064095	0.106225	0.233376	3.7724	1.91548	0.0192579	0.556621	up	yes
MSTRG.72068	Gh_A08G2298	MSTRG.72068.1;MSTRG.72068.2;MSTRG.72068.3;Gh_A08G2298	8.05737	3.54587	5.90714	4.89628	5.7421	6.00535	0.178648	-2.48481	0.0107648	0.556621	down	yes
MSTRG.72076	Gh_A08G2306	MSTRG.72076.1;Gh_A08G2306	1.5716	2.08595	1.55494	0.130673	0	0.266636	3.70336	1.88884	0.0473802	0.556621	up	yes
MSTRG.72124	Gh_A08G2321	MSTRG.72124.1;MSTRG.72124.2;MSTRG.72124.3;Gh_A08G2321	21.085	21.2864	21.5404	7.20589	7.54204	7.87177	2.66198	1.4125	0.00380964	0.483682	up	yes
MSTRG.72176	Gh_A08G2343	MSTRG.72176.1;MSTRG.72176.2;MSTRG.72176.3;MSTRG.72176.4;Gh_A08G2343;MSTRG.72176.6	13.2656	11.1331	10.3243	28.4467	30.662	31.9136	0.257322	-1.95835	0.018589	0.556621	down	yes
MSTRG.72334	Gh_A08G2373	MSTRG.72334.1;Gh_A08G2373	3.1416	1.92766	2.45539	2.91696	2.3375	2.52551	0.408199	-1.29266	0.0377364	0.556621	down	yes
MSTRG.72380	Gh_A08G2383	MSTRG.72380.1;Gh_A08G2383;MSTRG.72380.3	1.36398	0.521957	0.777548	0.462314	0.262415	0.469051	0.434763	-1.2017	0.0499509	0.556621	down	yes
MSTRG.72406	Gh_A08G2392	MSTRG.72406.1;MSTRG.72406.2;MSTRG.72406.3;MSTRG.72406.4;MSTRG.72406.5;MSTRG.72406.6	2.26663	0.785425	1.51619	1.72449	1.35743	1.47853	0.21686	-2.20516	0.0103287	0.556621	down	yes
MSTRG.73357	Gh_A08G2421	MSTRG.73357.1;MSTRG.73357.2;Gh_A08G2421	1.39721	3.83573	1.91451	1.94834	1.3494	1.7325	6.87235	2.7808	0.0268453	0.556621	up	yes
MSTRG.74141	Gh_A08G2444	MSTRG.74141.1;MSTRG.74141.2	2.7476	0	1.94598	0.620313	0.511294	0.79917	0.0525162	-4.25109	0.0417835	0.556621	down	yes
MSTRG.75261	Gh_A08G2460	MSTRG.75261.1	0.230277	1.20145	0.628226	0.528875	0.613522	0.302139	4.85439	2.27929	0.0149532	0.556621	up	yes
MSTRG.75972	Gh_A08G2478	MSTRG.75972.1;MSTRG.75972.2;MSTRG.75972.3;Gh_A08G2478	1.8787	1.00518	1.18938	1.78254	2.00948	1.6049	0.334473	-1.58004	0.024973	0.556621	down	yes
MSTRG.76017	Gh_A08G2483	MSTRG.76017.1	0.602956	7.24498	7.0088	1.47573	1.39588	1.5616	131.721	7.04135	0.0283589	0.556621	up	yes
MSTRG.76336	Gh_A08G2552	MSTRG.76336.1;MSTRG.76336.2;Gh_A08G2552	3.16007	2.56497	2.7585	5.34463	4.85096	4.60473	0.440602	-1.18245	0.0252707	0.556621	down	yes
MSTRG.17131	Gh_A09G0002	Gh_A09G0002	0.308937	1.25397	0.518315	0.230504	0.495792	0.183896	4.90652	2.2947	0.0375436	0.556621	up	yes
MSTRG.17159	Gh_A09G0036	MSTRG.17159.1;Gh_A09G0036	26.1571	15.3649	20.9153	0.0375819	0	0.00181287	5.9779	2.57964	0.000992912	0.321756	up	yes
MSTRG.17182	Gh_A09G0059	MSTRG.17182.1;MSTRG.17182.2;MSTRG.17182.3;MSTRG.17182.4;MSTRG.17182.5;MSTRG.17182.6;MSTRG.17182.7;MSTRG.17182.8;MSTRG.17182.9;MSTRG.17182.10;MSTRG.17182.11;Gh_A09G0059;MSTRG.17182.13	13.1305	13.2704	11.5026	27.4988	27.8513	27.5426	0.476989	-1.06797	0.0436702	0.556621	down	yes
MSTRG.17211	Gh_A09G0082	MSTRG.17211.1;MSTRG.17211.2;MSTRG.17211.3;MSTRG.17211.4;MSTRG.17211.5;Gh_A09G0082	4.66663	3.01253	4.25888	4.28453	5.22615	5.1032	0.356384	-1.48849	0.0494842	0.556621	down	yes
MSTRG.17226	Gh_A09G0100	MSTRG.17226.2;MSTRG.17226.1;Gh_A09G0100	41.3047	37.1361	41.3	10.4184	8.69596	10.6478	2.90192	1.53701	0.0424738	0.556621	up	yes
MSTRG.17234	Gh_A09G0107	MSTRG.17234.1	11.1956	11.1591	11.2889	4.08942	4.23752	4.55922	2.2757	1.18631	0.00884906	0.556621	up	yes
MSTRG.17240	Gh_A09G0115	Gh_A09G0115	0.453087	0	0.021064	0.323416	0.251873	0.192442	0.349613	-1.51617	0.0418209	0.556621	down	yes
MSTRG.17279	Gh_A09G0159	Gh_A09G0159;MSTRG.17279.2	0.592643	0.0718601	0.207795	0.0336932	0	0.0613403	0.449777	-1.15272	0.00799491	0.556621	down	yes
MSTRG.17333	Gh_A09G0208	MSTRG.17333.1;MSTRG.17333.2;Gh_A09G0208	23.508	28.5431	28.2104	11.6628	10.8393	12.0782	3.56055	1.8321	0.00795481	0.556621	up	yes
MSTRG.17372	Gh_A09G0250	MSTRG.17372.1	0	0.281205	0.0362	0	0	0	2.01505	1.01082	0.0273142	0.556621	up	yes
MSTRG.17476	Gh_A09G0332	MSTRG.17476.1;MSTRG.17476.2;MSTRG.17476.3;MSTRG.17476.4	4.39297	6.10139	5.33818	3.24166	3.54056	2.79959	3.0234	1.59617	0.0229394	0.556621	up	yes
MSTRG.17480	Gh_A09G0336	MSTRG.17480.1;MSTRG.17480.2;Gh_A09G0336	11.4357	8.65694	9.43802	10.9934	11.9509	10.7547	0.466091	-1.10132	0.020682	0.556621	down	yes
MSTRG.17523	Gh_A09G0368	MSTRG.17523.2;MSTRG.17523.1;MSTRG.17523.3;MSTRG.17523.4;MSTRG.17523.5;MSTRG.17523.6	4.46148	6.37245	7.30471	2.3982	1.92242	2.24008	4.84812	2.27743	0.0490653	0.556621	up	yes
MSTRG.17577	Gh_A09G0435	Gh_A09G0435	1.78955	2.19879	2.57473	0	0	0	4.6069	2.2038	0.0141529	0.556621	up	yes
MSTRG.17639	Gh_A09G0503	Gh_A09G0503	0	1.14197	0.160889	0	0.11719	0	8.49695	3.08694	0.0232902	0.556621	up	yes
MSTRG.17648	Gh_A09G0505	MSTRG.17648.1	0	1.07692	0.328444	0	0	0	8.64031	3.11108	0.00187935	0.395033	up	yes
MSTRG.17719	Gh_A09G0578	MSTRG.17719.1;Gh_A09G0578	4.80832	5.50333	5.37852	20.0022	19.8146	22.6989	0.376569	-1.40901	0.0233649	0.556621	down	yes
MSTRG.17736	Gh_A09G0592	MSTRG.17736.1	0.235559	1.09598	0.416255	0.171577	0	0	5.44877	2.44593	0.0189746	0.556621	up	yes
MSTRG.17779	Gh_A09G0633	MSTRG.17779.2;MSTRG.17779.1;MSTRG.17779.3	6.36413	4.66183	5.0887	5.83091	5.7741	5.97845	0.471732	-1.08396	0.00307264	0.463474	down	yes
MSTRG.17801	Gh_A09G0657	MSTRG.17801.1;MSTRG.17801.2;Gh_A09G0657	4.72381	3.37327	3.4062	4.02978	4.22276	4.49958	0.452044	-1.14546	0.0399791	0.556621	down	yes
MSTRG.17865	Gh_A09G0734	MSTRG.17865.2;Gh_A09G0734	0.549682	0.952587	0.850735	0.357531	0.233322	0.445828	2.3959	1.26057	0.0461863	0.556621	up	yes
MSTRG.17869	Gh_A09G0737	MSTRG.17869.1;Gh_A09G0737	3.38791	5.14817	4.10354	2.84688	3.44428	3.25684	2.85326	1.51261	0.0215309	0.556621	up	yes
MSTRG.17896	Gh_A09G0763	MSTRG.17896.2;Gh_A09G0763	7.01207	9.08992	9.09757	5.75993	5.88782	5.06978	2.64885	1.40536	0.0351088	0.556621	up	yes
MSTRG.17933	Gh_A09G0792	MSTRG.17933.1;Gh_A09G0792	35.6766	31.1148	30.5589	48.8716	46.903	49.9359	0.474484	-1.07557	0.0184786	0.556621	down	yes
MSTRG.17950	Gh_A09G0809	MSTRG.17950.1;MSTRG.17950.2;MSTRG.17950.4	2.18481	3.16072	2.80243	2.28163	2.68044	2.66841	2.03778	1.027	0.0433493	0.556621	up	yes
MSTRG.17997	Gh_A09G0850	MSTRG.17997.1	0.743096	0.005386	0.288676	0.073757	0.021702	0	0.32072	-1.64062	0.0035654	0.475887	down	yes
MSTRG.18047	Gh_A09G0889	MSTRG.18047.1;Gh_A09G0889	1.02777	2.3783	1.81107	1.66577	1.98025	1.64027	3.54934	1.82755	0.00897379	0.556621	up	yes
Gh_A09G0913	Gh_A09G0913	Gh_A09G0913	0.502045	0	0.239632	0.045249	0.122991	0.038958	0.417195	-1.26121	0.00964648	0.556621	down	yes
MSTRG.18091	Gh_A09G0930	MSTRG.18091.1;MSTRG.18091.3	0.115008	0.715834	0.240957	0.340972	0.509919	0.390865	2.73064	1.44924	0.0402356	0.556621	up	yes
MSTRG.18097	Gh_A09G0935	Gh_A09G0935	0.595055	0	0.383134	0.116531	0.138154	0.053082	0.374612	-1.41653	0.0271698	0.556621	down	yes
MSTRG.18123	Gh_A09G0962	MSTRG.18123.1	7.42945	29.2189	19.8159	4.8533	7.45255	9.07253	53.924	5.75286	0.0248181	0.556621	up	yes
MSTRG.18140	Gh_A09G0975	Gh_A09G0975	7.45877	5.08221	5.9799	6.96014	7.59712	6.70728	0.385138	-1.37655	0.0126785	0.556621	down	yes
MSTRG.18204	Gh_A09G1027	Gh_A09G1027	0.437831	0	0	0.670912	0.603889	0.526404	0.277705	-1.84837	0.0279213	0.556621	down	yes
MSTRG.18209	Gh_A09G1030	MSTRG.18209.1;MSTRG.18209.3;MSTRG.18209.2;MSTRG.18209.5;Gh_A09G1030;MSTRG.18209.7	1.27977	1.95429	1.75899	1.32398	1.34978	1.41584	2.16079	1.11156	0.0060695	0.536951	up	yes
MSTRG.18214	Gh_A09G1036;Gh_A09G1037	MSTRG.18214.1;MSTRG.18214.3;MSTRG.18214.2;MSTRG.18214.4;Gh_A09G1036;Gh_A09G1037	6.11479	4.2587	4.37273	7.04434	7.06933	7.6072	0.323992	-1.62597	0.0142474	0.556621	down	yes
MSTRG.18226	Gh_A09G1050	MSTRG.18226.1;MSTRG.18226.2;MSTRG.18226.4	0.523517	0.140475	0.276736	0.397412	0.343692	0.366843	0.459075	-1.1232	0.00168865	0.382035	down	yes
MSTRG.18245	Gh_A09G1065	MSTRG.18245.1	29.0105	36.1627	36.4313	24.2949	25.7994	22.8918	2.40582	1.26653	0.0355365	0.556621	up	yes
MSTRG.18252	Gh_A09G1073	MSTRG.18252.1;Gh_A09G1073	3.83336	4.15227	4.25887	20.2839	18.6529	17.3067	0.309121	-1.69375	0.0156727	0.556621	down	yes
MSTRG.18294	Gh_A09G1110	MSTRG.18294.1	0.490256	1.20436	1.01167	0.393632	0.237154	0.3416	3.85534	1.94686	0.0100969	0.556621	up	yes
MSTRG.18349	Gh_A09G1156	Gh_A09G1156	0	0.429724	0.216475	0.144122	0.226797	0.16151	2.51113	1.32834	0.00358932	0.475887	up	yes
MSTRG.18351	Gh_A09G1158	MSTRG.18351.2;MSTRG.18351.3	6.16104	4.9129	4.67123	7.14841	7.35898	7.68038	0.442693	-1.17562	0.0410707	0.556621	down	yes
MSTRG.18380	Gh_A09G1185	MSTRG.18380.1;MSTRG.18380.2;MSTRG.18380.3	2.81462	9.70515	6.35808	1.65726	1.56737	1.38858	36.4666	5.1885	0.000303693	0.220178	up	yes
MSTRG.18413	Gh_A09G1215	MSTRG.18413.1;Gh_A09G1215	1.21198	2.90221	1.9165	1.4855	0.91452	1.18137	5.60266	2.48611	0.0209747	0.556621	up	yes
MSTRG.18441	Gh_A09G1250	MSTRG.18441.1	0.624162	0	0.248978	0	0.17977	0.227551	0.32527	-1.62029	0.0338893	0.556621	down	yes
MSTRG.18464	Gh_A09G1280	MSTRG.18464.1	0.619714	2.51302	1.45049	1.91566	1.6248	1.79712	6.07158	2.60207	0.00144578	0.369563	up	yes
MSTRG.18485	Gh_A09G1299	MSTRG.18485.1;Gh_A09G1299	4.41806	2.0176	2.44905	2.66263	2.48706	2.29539	0.249875	-2.00072	0.0176336	0.556621	down	yes
MSTRG.18511	Gh_A09G1335	MSTRG.18511.1	2.4398	1.66142	1.89409	2.33814	2.24778	2.40159	0.466094	-1.10131	0.00262023	0.443073	down	yes
MSTRG.18588	Gh_A09G1405	Gh_A09G1405	11.319	12.5178	11.5956	63.8373	53.1981	59.1569	0.270881	-1.88427	0.0171353	0.556621	down	yes
MSTRG.18652	Gh_A09G1475	MSTRG.18652.1;Gh_A09G1475	3.92055	4.45716	3.91473	1.94983	1.71793	1.95033	2.27361	1.18499	0.0179455	0.556621	up	yes
MSTRG.18655	Gh_A09G1478	MSTRG.18655.1	3.69885	1.84956	2.51644	1.29741	1.67778	1.46333	0.412521	-1.27746	0.0293327	0.556621	down	yes
MSTRG.18753	Gh_A09G1586	MSTRG.18753.1;MSTRG.18753.2;Gh_A09G1586	2.19433	2.87196	2.99459	1.01133	1.06184	1.26382	2.84588	1.50887	0.0339392	0.556621	up	yes
MSTRG.18789	Gh_A09G1634	MSTRG.18789.1;Gh_A09G1634	12.1567	13.781	11.8392	36.0772	36.4495	37.3195	0.474757	-1.07474	0.019305	0.556621	down	yes
MSTRG.18831	Gh_A09G1681	MSTRG.18831.1	7.43688	6.38739	7.43907	0	0.284267	0.328692	4.78904	2.25974	0.0454339	0.556621	up	yes
MSTRG.18848	Gh_A09G1700	MSTRG.18848.1;MSTRG.18848.2;MSTRG.18848.3;Gh_A09G1700	51.0373	34.0634	46.4579	41.8559	45.6869	41.4066	0.382245	-1.38743	0.0381391	0.556621	down	yes
MSTRG.18934	Gh_A09G1801	Gh_A09G1801	0.896439	0	0.162255	0	0	0.100265	0.243973	-2.03521	0.0135594	0.556621	down	yes
MSTRG.18996	Gh_A09G1879	Gh_A09G1879	14.3266	11.6861	12.3376	20.7973	18.3247	18.912	0.420355	-1.25032	0.0230742	0.556621	down	yes
MSTRG.19010	Gh_A09G1900	MSTRG.19010.1;MSTRG.19010.2;MSTRG.19010.3;Gh_A09G1900	1.51222	3.82006	3.36043	1.0376	0.523354	0.876129	11.0993	3.4724	0.0226924	0.556621	up	yes
MSTRG.19011	Gh_A09G1904	MSTRG.19011.1	0.378278	0	0.0936847	0	0	0	0.494753	-1.01522	0.00560143	0.522137	down	yes
MSTRG.19027	Gh_A09G1925	Gh_A09G1925	1.90525	1.1943	1.51832	1.77124	1.57448	1.4663	0.484545	-1.0453	0.0319082	0.556621	down	yes
MSTRG.19075	Gh_A09G1976;Gh_A09G1975	MSTRG.19075.1;Gh_A09G1975;MSTRG.19075.3;Gh_A09G1976	11.841	14.6638	14.2032	1.25383	2.06639	1.55038	9.24407	3.20853	0.0183185	0.556621	up	yes
MSTRG.19169	Gh_A09G2098	Gh_A09G2098	0.498279	0	0.250771	0.221469	0.199618	0.211197	0.371128	-1.43001	0.00120072	0.343745	down	yes
MSTRG.19195	Gh_A09G2132	Gh_A09G2132	0.197714	1.3935	0.805992	0.754541	0.729857	0.630034	5.86131	2.55122	0.000325922	0.224717	up	yes
MSTRG.19217	Gh_A09G2160	MSTRG.19217.1;MSTRG.19217.2	9.73265	11.6539	11.5815	6.0287	6.6589	6.05714	2.53115	1.3398	0.0151272	0.556621	up	yes
MSTRG.19255	Gh_A09G2189	MSTRG.19255.1;MSTRG.19255.2;Gh_A09G2189	3.57717	2.49418	2.72726	3.22879	3.08325	2.82709	0.489827	-1.02966	0.0338544	0.556621	down	yes
MSTRG.19230	Gh_A09G2204	Gh_A09G2204	26.1177	22.082	22.6875	32.1774	33.3953	34.8212	0.468626	-1.09349	0.0105499	0.556621	down	yes
MSTRG.76461	Gh_A09G2247	MSTRG.76461.1;MSTRG.76461.2;MSTRG.76461.3;Gh_A09G2247	4.9854	2.61696	3.48691	2.31956	2.56087	2.66037	0.365296	-1.45286	0.00427812	0.484767	down	yes
MSTRG.76507	Gh_A09G2277	Gh_A09G2277	0	3.27118	0.876344	0	0	0	74.921	6.2273	0.000739488	0.309298	up	yes
MSTRG.76508	Gh_A09G2278	Gh_A09G2278	2.2691	1.1618	1.25636	1.16334	1.21643	1.27622	0.389712	-1.35952	0.0331213	0.556621	down	yes
MSTRG.76558	Gh_A09G2302	MSTRG.76558.1;Gh_A09G2302	128.888	171.318	145.205	152.033	144.717	145.868	2.0283	1.02027	0.00500958	0.505775	up	yes
MSTRG.76640	Gh_A09G2336	Gh_A09G2336	4.48514	0	2.3746	0	0	0	0.0394937	-4.66223	0.0254662	0.556621	down	yes
MSTRG.76794	Gh_A09G2399	MSTRG.76794.1;Gh_A09G2399	1.13486	2.88072	1.78779	1.53246	1.4059	1.36707	5.23278	2.38758	0.0011115	0.337542	up	yes
MSTRG.76868	Gh_A09G2439	Gh_A09G2439	0	0.422786	0.261743	0.157392	0.049177	0.112646	2.6897	1.42744	0.00843443	0.556621	up	yes
MSTRG.76869	Gh_A09G2439	MSTRG.76869.1	0	1.38722	0.601789	0	0	0	13.9298	3.8001	1.4077e-05	0.0722016	up	yes
MSTRG.76956	Gh_A09G2467	MSTRG.76956.1	0.468756	1.52953	1.37126	0.998687	0.609921	0.728459	4.75805	2.25037	0.0385235	0.556621	up	yes
MSTRG.77313	Gh_A09G2496	MSTRG.77313.1	0.103213	1.59295	1.38734	0.647442	0.637663	0.168399	12.089	3.59563	0.0445742	0.556621	up	yes
MSTRG.78176	Gh_A09G2523	MSTRG.78176.1	1.21133	2.85663	2.69021	1.127	1.24859	0.903191	6.42187	2.68299	0.0214654	0.556621	up	yes
MSTRG.78182	Gh_A09G2525	MSTRG.78182.1;MSTRG.78182.2;MSTRG.78182.4;MSTRG.78182.3;MSTRG.78182.5;MSTRG.78182.6;MSTRG.78182.7	0.501455	0.808077	0.813903	0.353611	0.389475	0.28895	2.06229	1.04425	0.0285393	0.556621	up	yes
MSTRG.78187	Gh_A09G2525	MSTRG.78187.1	0.307004	0.814558	0.670062	0.23832	0.170833	0.355685	2.88332	1.52773	0.0265312	0.556621	up	yes
MSTRG.78189	Gh_A09G2525	MSTRG.78189.1;MSTRG.78189.2	0.422843	0.0283894	0.170468	0.217202	0.238683	0.260755	0.424376	-1.23659	0.000325301	0.224717	down	yes
MSTRG.19309	Gh_A10G0050	MSTRG.19309.1;Gh_A10G0050	0.500106	0.134857	0.185117	0.76264	0.987604	0.965957	0.32214	-1.63424	0.0169821	0.556621	down	yes
MSTRG.19319	Gh_A10G0061	MSTRG.19319.1;Gh_A10G0061	0.371057	0	0.106681	0.00373225	0.0641314	0.0986579	0.485562	-1.04227	0.0139392	0.556621	down	yes
MSTRG.19362	Gh_A10G0107	MSTRG.19362.1;MSTRG.19362.2;MSTRG.19362.3;MSTRG.19362.4;Gh_A10G0107	9.82185	7.61012	8.37696	0.460066	0.569137	0.487336	3.56444	1.83368	0.00162752	0.381879	up	yes
MSTRG.19457	Gh_A10G0235	Gh_A10G0235	5.66531	3.98779	4.1928	5.37851	5.29723	5.59373	0.410386	-1.28495	0.0124368	0.556621	down	yes
MSTRG.19505	Gh_A10G0290	MSTRG.19505.1;Gh_A10G0290	1.1625	0.753655	0.880484	2.76601	3.90253	3.694	0.251807	-1.98961	0.0452602	0.556621	down	yes
MSTRG.19511	Gh_A10G0298	MSTRG.19511.1;MSTRG.19511.3;MSTRG.19511.4;MSTRG.19511.5;Gh_A10G0298	4.17	2.08983	2.7992	1.62568	1.62242	1.52454	0.415606	-1.26671	0.00338217	0.473947	down	yes
MSTRG.19513	Gh_A10G0301	MSTRG.19513.1;MSTRG.19513.3;MSTRG.19513.2;MSTRG.19513.4	1.27823	2.50292	1.82089	1.8413	1.72559	2.10515	2.84604	1.50896	0.0179591	0.556621	up	yes
MSTRG.19565	Gh_A10G0359	MSTRG.19565.1;Gh_A10G0359	0.280034	1.05705	0.456443	0.0297	0.150012	0.162075	4.49536	2.16844	0.0175265	0.556621	up	yes
MSTRG.19618	Gh_A10G0414	Gh_A10G0414	0	0.9142	1.02946	0	0	0	8.53631	3.09361	0.0377959	0.556621	up	yes
MSTRG.19620	Gh_A10G0416	MSTRG.19620.2;MSTRG.19620.1;MSTRG.19620.3;Gh_A10G0416	19.55	17.024	17.6725	5.8614	5.4277	5.10589	2.13449	1.09389	0.0263643	0.556621	up	yes
MSTRG.19640	Gh_A10G0436	MSTRG.19640.1;Gh_A10G0436	0.0429868	0.347351	0.205088	0.090375	0.075562	0.0682668	2.11005	1.07728	4.45696e-05	0.0816175	up	yes
MSTRG.19699	Gh_A10G0494	Gh_A10G0494	1.89285	0.489	0.765001	0.791478	0.721336	0.697597	0.209485	-2.25508	0.00817796	0.556621	down	yes
MSTRG.19715	Gh_A10G0511	MSTRG.19715.1;Gh_A10G0511	10.6787	8.94368	9.12011	16.8583	14.4157	15.8414	0.419339	-1.25381	0.0365941	0.556621	down	yes
MSTRG.19725	Gh_A10G0522	Gh_A10G0522	1.27315	0.727527	0.868836	1.22844	0.935604	1.1926	0.456397	-1.13164	0.0470119	0.556621	down	yes
MSTRG.19729	Gh_A10G0526	MSTRG.19729.1	1.56411	0.398851	0.392329	0.702647	0.89162	0.795106	0.197493	-2.34012	0.0474135	0.556621	down	yes
MSTRG.19737	Gh_A10G0531	MSTRG.19737.1;Gh_A10G0531	9.59811	5.71778	7.37385	7.19853	9.62257	8.35113	0.285213	-1.80989	0.0457783	0.556621	down	yes
MSTRG.19744	Gh_A10G0537	MSTRG.19744.1	0.269373	0.510078	0.478323	0.065401	0.02021	0.108638	2.06707	1.04759	0.0209908	0.556621	up	yes
MSTRG.19761	Gh_A10G0555	MSTRG.19761.1	1.72073	1.00045	1.45069	1.29267	1.08002	1.27538	0.498852	-1.00332	0.0371579	0.556621	down	yes
MSTRG.19809	Gh_A10G0601	MSTRG.19809.1;MSTRG.19809.2;Gh_A10G0601	1.40904	2.0607	1.60528	1.31788	1.35642	1.43548	2.03601	1.02574	0.0112362	0.556621	up	yes
MSTRG.19812	Gh_A10G0603	MSTRG.19812.1;Gh_A10G0603	25.2521	22.3576	25.0017	5.60501	4.71629	4.76242	3.18011	1.66908	0.0218147	0.556621	up	yes
MSTRG.19832	Gh_A10G0626	MSTRG.19832.1;Gh_A10G0626	2.85799	1.86787	1.84529	4.82715	6.59598	5.33346	0.223116	-2.16413	0.0496673	0.556621	down	yes
MSTRG.19840	Gh_A10G0635	MSTRG.19840.1;Gh_A10G0635	2.48031	8.90253	9.36707	4.14487	4.12591	4.52648	20.252	4.34	0.0447663	0.556621	up	yes
MSTRG.19928	Gh_A10G0712	MSTRG.19928.1;Gh_A10G0712	16.1179	12.6238	13.3816	21.484	19.7063	21.8689	0.378609	-1.40122	0.0114761	0.556621	down	yes
MSTRG.19945	Gh_A10G0729	MSTRG.19945.1;Gh_A10G0729;MSTRG.19945.3;MSTRG.19945.4	1.73246	1.06407	1.40864	1.56712	1.70821	1.54999	0.455032	-1.13596	0.00638851	0.544744	down	yes
MSTRG.19998	Gh_A10G0787	MSTRG.19998.1	0.332744	1.83734	0.494835	0.539294	0.680135	0.446099	7.35837	2.87939	0.0368028	0.556621	up	yes
MSTRG.20008	Gh_A10G0798	MSTRG.20008.1;MSTRG.20008.3;MSTRG.20008.2	1.14363	2.42799	1.51419	2.28905	1.82804	1.86073	2.865	1.51854	0.0357884	0.556621	up	yes
MSTRG.20082	Gh_A10G0873	MSTRG.20082.1;MSTRG.20082.2;MSTRG.20082.4;Gh_A10G0873	1.51394	0.750114	1.26342	1.10082	1.21241	1.21395	0.40261	-1.31255	0.0147605	0.556621	down	yes
MSTRG.20172	Gh_A10G0956	MSTRG.20172.1;Gh_A10G0956	2.6034	0	0.586516	0	0	0	0.0698105	-3.84041	0.00104139	0.326674	down	yes
MSTRG.20210	Gh_A10G1004	MSTRG.20210.1;Gh_A10G1004	1.03838	1.8793	1.18762	0	0.196891	0	5.17632	2.37193	0.0207897	0.556621	up	yes
MSTRG.20263	Gh_A10G1050	MSTRG.20263.1;MSTRG.20263.2;Gh_A10G1050	12.3639	6.37648	9.58727	8.88313	7.90738	7.14717	0.262705	-1.92848	0.0332013	0.556621	down	yes
MSTRG.20265	Gh_A10G1052	MSTRG.20265.1;Gh_A10G1052	0.851506	0.228769	0.406408	0.166785	0.0675196	0.207091	0.452313	-1.14461	0.0277931	0.556621	down	yes
MSTRG.20268	Gh_A10G1054	Gh_A10G1054	0.794074	0.240813	0.436438	0.529477	0.469414	0.397136	0.39997	-1.32204	0.0102237	0.556621	down	yes
MSTRG.20327	Gh_A10G1107	MSTRG.20327.1;Gh_A10G1107	1.95404	0.957753	1.77735	1.59774	1.52868	1.62067	0.356479	-1.48811	0.0368869	0.556621	down	yes
MSTRG.20356	Gh_A10G1131	MSTRG.20356.1;Gh_A10G1131	0.360606	5.54797	0.542333	0.274417	0.55542	0.567889	74.1773	6.21291	0.048323	0.556621	up	yes
MSTRG.20357	Gh_A10G1132	MSTRG.20357.1;Gh_A10G1132	23.4444	67.8011	53.2709	35.4214	27.5826	18.0648	24.7472	4.6292	0.0485713	0.556621	up	yes
MSTRG.20371	Gh_A10G1144	MSTRG.20371.1;Gh_A10G1144	12.9652	5.86402	7.03542	28.0557	26.4504	22.5114	0.0574012	-4.12278	0.00832661	0.556621	down	yes
MSTRG.20435	Gh_A10G1188	Gh_A10G1188	14.3265	13.2461	15.8846	50.3849	43.9038	43.9131	0.282898	-1.82164	0.0318529	0.556621	down	yes
MSTRG.20545	Gh_A10G1292;Gh_A10G1291	MSTRG.20545.1;MSTRG.20545.2;Gh_A10G1291;Gh_A10G1292	16.797	13.3037	16.2242	25.8411	26.6672	24.0208	0.364868	-1.45455	0.0199498	0.556621	down	yes
MSTRG.20549	Gh_A10G1294	MSTRG.20549.1	0	0.610037	0.621104	0	0	0	4.73397	2.24305	0.0263941	0.556621	up	yes
MSTRG.20562	Gh_A10G1307	MSTRG.20562.1;Gh_A10G1307	1.74115	0.096333	1.30118	1.87465	2.70532	2.08767	0.0626922	-3.99557	0.0274934	0.556621	down	yes
Gh_A10G1325	Gh_A10G1325	Gh_A10G1325	0	0.338972	0.322223	0.269067	0.202333	0.259307	2.06716	1.04765	0.0470892	0.556621	up	yes
MSTRG.20604	Gh_A10G1342	MSTRG.20604.2;MSTRG.20604.1;MSTRG.20604.3;MSTRG.20604.4;MSTRG.20604.5;Gh_A10G1342	4.0338	2.50918	3.1945	3.13796	3.44855	3.0002	0.407694	-1.29444	0.0143553	0.556621	down	yes
MSTRG.20646	Gh_A10G1376	MSTRG.20646.1;Gh_A10G1376	10.8103	7.4708	8.06819	8.85676	8.28239	8.23347	0.440117	-1.18404	0.0214664	0.556621	down	yes
Gh_A10G1459	Gh_A10G1459	Gh_A10G1459	0	0.356615	0.284341	0	0.106685	0.080134	2.46289	1.30035	0.0259361	0.556621	up	yes
MSTRG.20767	Gh_A10G1489	MSTRG.20767.1;MSTRG.20767.2;MSTRG.20767.3;MSTRG.20767.4;MSTRG.20767.5;MSTRG.20767.6;MSTRG.20767.8;MSTRG.20767.7;MSTRG.20767.9;MSTRG.20767.10;MSTRG.20767.11;MSTRG.20767.12;Gh_A10G1489	4.36911	4.22182	3.67954	9.80644	10.0397	10.0839	0.422021	-1.24461	0.0271606	0.556621	down	yes
MSTRG.20817	Gh_A10G1536	MSTRG.20817.1;MSTRG.20817.2;MSTRG.20817.3;MSTRG.20817.4;MSTRG.20817.5;MSTRG.20817.6;MSTRG.20817.7;Gh_A10G1536	6.93065	5.29276	6.84059	0.333406	0.251625	0.170534	3.37335	1.75418	0.0238533	0.556621	up	yes
MSTRG.20842	Gh_A10G1559	MSTRG.20842.1	0.092135	8.6073	6.32466	0.934714	0.365714	0.00703	867.41	9.76057	0.0197977	0.556621	up	yes
MSTRG.20853	Gh_A10G1568	MSTRG.20853.1;MSTRG.20853.2;MSTRG.20853.3;MSTRG.20853.4;Gh_A10G1568	2.07949	1.14186	1.50526	1.11951	1.41501	1.45436	0.43417	-1.20367	0.0339138	0.556621	down	yes
MSTRG.21002	Gh_A10G1707	Gh_A10G1707;MSTRG.21002.2;MSTRG.21002.3;MSTRG.21002.4	8.14112	5.1504	6.52697	0.286192	0.354983	0.210435	2.186	1.12829	0.0254845	0.556621	up	yes
MSTRG.21044	Gh_A10G1741	MSTRG.21044.3;MSTRG.21044.2	1.12419	0.506028	0.83687	0.987918	0.819914	0.881754	0.38302	-1.38451	0.0110325	0.556621	down	yes
MSTRG.21062	Gh_A10G1755	MSTRG.21062.1	0.897174	0	0.221028	0.175564	0.214424	0.166424	0.220108	-2.18372	0.00315956	0.464081	down	yes
MSTRG.21137	Gh_A10G1830	MSTRG.21137.1;MSTRG.21137.2	10.9962	6.22379	6.31025	10.9539	11.6705	13.2686	0.175967	-2.50663	0.0292755	0.556621	down	yes
MSTRG.21201	Gh_A10G1882	Gh_A10G1882	32.0195	25.9145	28.3279	54.3342	46.0269	44.9144	0.364944	-1.45425	0.0478542	0.556621	down	yes
MSTRG.21211	Gh_A10G1894	MSTRG.21211.2;MSTRG.21211.1;MSTRG.21211.3;MSTRG.21211.4;MSTRG.21211.5;Gh_A10G1894	10.5725	5.97303	5.27626	26.3301	22.5872	20.1354	0.0902351	-3.47017	0.0418949	0.556621	down	yes
MSTRG.21223	Gh_A10G1907	MSTRG.21223.1;Gh_A10G1907	13.0136	10.4822	11.7391	23.5705	19.3938	19.9421	0.356422	-1.48834	0.0439442	0.556621	down	yes
MSTRG.21257	Gh_A10G1937	MSTRG.21257.1;Gh_A10G1937	9.72743	7.01501	8.09073	13.9429	13.9953	15.1408	0.285851	-1.80667	0.00163996	0.382035	down	yes
MSTRG.21270	Gh_A10G1953	Gh_A10G1953	0.159188	1.10286	0.372019	0.324263	0.471137	0.29406	4.80784	2.26539	0.0182652	0.556621	up	yes
MSTRG.21279	Gh_A10G1961	MSTRG.21279.1;MSTRG.21279.2;Gh_A10G1961	6.31592	7.71272	6.86847	30.865	29.1407	27.547	0.411244	-1.28193	0.0114408	0.556621	down	yes
MSTRG.21281	Gh_A10G1963	MSTRG.21281.1;MSTRG.21281.3	0.0237505	0.966511	0.685376	1.30156	1.58727	1.10007	3.81539	1.93183	0.0436848	0.556621	up	yes
MSTRG.21311	Gh_A10G1995	MSTRG.21311.1;Gh_A10G1995	1.51031	3.34665	2.86849	2.81418	3.2808	3.0704	3.48248	1.80011	0.0230783	0.556621	up	yes
MSTRG.21312	Gh_A10G1998	MSTRG.21312.1;Gh_A10G1998	5.10041	7.0944	6.60143	3.48105	2.57205	2.96473	3.74738	1.90588	0.0328073	0.556621	up	yes
MSTRG.21318	Gh_A10G2003	MSTRG.21318.1;MSTRG.21318.2;Gh_A10G2003	8.26508	9.36453	9.01955	94.7418	94.3577	87.8156	0.141812	-2.81795	0.000543258	0.274923	down	yes
MSTRG.21396	Gh_A10G2089	Gh_A10G2089	24.7945	22.6937	19.6155	62.7593	61.3442	63.7848	0.286058	-1.80562	0.0271219	0.556621	down	yes
MSTRG.21451	Gh_A10G2108	MSTRG.21451.1;MSTRG.21451.2	2.45691	13.0653	11.8393	1.65826	2.19985	2.01924	107.312	6.74567	0.0175682	0.556621	up	yes
MSTRG.21458	Gh_A10G2117	MSTRG.21458.1;MSTRG.21458.2;MSTRG.21458.3;MSTRG.21458.4;MSTRG.21458.5;MSTRG.21458.6;MSTRG.21458.7	2.53129	1.92024	1.99162	3.62524	3.3861	3.04878	0.448223	-1.15771	0.0418226	0.556621	down	yes
MSTRG.21469	Gh_A10G2135	Gh_A10G2135	1.31238	0.428494	0.586097	0.664615	0.731538	0.740104	0.2955	-1.75877	0.00879989	0.556621	down	yes
MSTRG.78259	Gh_A10G2197	Gh_A10G2197	0.158937	0.54844	0.42478	0.257862	0.244204	0.234725	2.29684	1.19965	0.0020346	0.401276	up	yes
MSTRG.78314	Gh_A10G2228	Gh_A10G2228	1.42795	7.05676	5.40578	1.72422	0.573201	0.569961	59.4455	5.89349	0.0296941	0.556621	up	yes
MSTRG.78529	Gh_A10G2270	MSTRG.78529.1;Gh_A10G2270	23.1655	18.0863	17.6463	21.3995	22.1351	21.9981	0.483944	-1.04709	0.0491519	0.556621	down	yes
MSTRG.78540	Gh_A10G2281	MSTRG.78540.1;Gh_A10G2281	1.23686	2.44055	2.34404	1.79348	1.71706	1.54809	3.36844	1.75208	0.0286499	0.556621	up	yes
MSTRG.78833	Gh_A10G2294	MSTRG.78833.2;MSTRG.78833.1;Gh_A10G2294	16.4047	12.4385	14.8434	25.529	24.088	23.3806	0.323876	-1.62649	0.00620556	0.538686	down	yes
MSTRG.78834	Gh_A10G2296;Gh_A10G2295	MSTRG.78834.1;Gh_A10G2295;Gh_A10G2296	2.64908	1.61881	1.7431	1.91977	1.94048	1.86946	0.436481	-1.19601	0.0205287	0.556621	down	yes
MSTRG.80120	Gh_A10G2346	MSTRG.80120.1;MSTRG.80120.2;Gh_A10G2346	1.91716	1.72379	1.66143	4.37594	5.22489	5.31031	0.382489	-1.38651	0.0404737	0.556621	down	yes
MSTRG.21580	Gh_A11G0056	MSTRG.21580.1;Gh_A11G0056	3.81453	1.26924	2.24786	4.39563	4.21377	3.01676	0.105891	-3.23935	0.0230423	0.556621	down	yes
MSTRG.21604	Gh_A11G0092	MSTRG.21604.1;MSTRG.21604.2;MSTRG.21604.3;MSTRG.21604.4;Gh_A11G0092	23.0649	20.7769	23.5928	7.38551	7.54067	8.38151	2.08641	1.06102	0.0433736	0.556621	up	yes
MSTRG.21614	Gh_A11G0107	MSTRG.21614.1;MSTRG.21614.2;Gh_A11G0107	4.84725	3.26477	3.83287	4.28954	4.25785	4.94127	0.401076	-1.31805	0.0173526	0.556621	down	yes
MSTRG.21647	Gh_A11G0141	MSTRG.21647.1;MSTRG.21647.2;MSTRG.21647.3;MSTRG.21647.4;MSTRG.21647.5;Gh_A11G0141	2.92997	1.65919	1.89853	2.37144	2.6346	2.73376	0.31878	-1.64937	0.0117133	0.556621	down	yes
MSTRG.21677	Gh_A11G0177	Gh_A11G0177	115.569	108.456	101.026	277.296	267.692	259.735	0.342507	-1.54579	0.012175	0.556621	down	yes
MSTRG.21679	Gh_A11G0179	MSTRG.21679.1;Gh_A11G0179	0.46949	1.05764	0.906064	0.375943	0.324727	0.303729	3.18678	1.6721	0.00405404	0.483682	up	yes
MSTRG.21756	Gh_A11G0276	MSTRG.21756.1;Gh_A11G0276	4.81873	3.60374	4.34898	9.17176	7.55367	7.57359	0.326733	-1.61381	0.0377989	0.556621	down	yes
MSTRG.21762	Gh_A11G0281	MSTRG.21762.1;MSTRG.21762.2	5.12173	3.83546	4.07061	6.11988	5.56256	5.80756	0.427	-1.22769	0.0132976	0.556621	down	yes
MSTRG.21781	Gh_A11G0300	MSTRG.21781.2;MSTRG.21781.1	2.62436	0.685938	1.8709	2.46103	2.90184	3.32379	0.0989338	-3.33739	0.013057	0.556621	down	yes
MSTRG.21819	Gh_A11G0348	MSTRG.21819.1;Gh_A11G0348	2.49242	1.64014	1.71697	2.10416	2.52026	2.52639	0.417652	-1.25963	0.0461088	0.556621	down	yes
MSTRG.21835	Gh_A11G0364	MSTRG.21835.1	0	0.680408	0.157662	0	0	0	4.49806	2.1693	0.00826184	0.556621	up	yes
MSTRG.21892	Gh_A11G0424	Gh_A11G0424	1.04942	2.95859	1.20412	1.20462	0.750614	0.874315	6.98814	2.80491	0.0495877	0.556621	up	yes
MSTRG.21969	Gh_A11G0506	MSTRG.21969.1;Gh_A11G0506	0.485564	1.44481	1.07942	0.297197	0.326473	0.289076	5.32772	2.41352	0.000686748	0.304196	up	yes
MSTRG.21982	Gh_A11G0521	MSTRG.21982.1;Gh_A11G0521	1.63978	2.13823	2.11644	0.472773	0.440265	0.413873	3.21571	1.68514	0.00304216	0.461814	up	yes
MSTRG.21994	Gh_A11G0537	MSTRG.21994.1;Gh_A11G0537;MSTRG.21994.3;MSTRG.21994.4	0.250048	1.96171	1.48225	0.863984	1.58782	1.11289	8.7256	3.12525	0.039442	0.556621	up	yes
MSTRG.22017	Gh_A11G0560	MSTRG.22017.2;MSTRG.22017.1;MSTRG.22017.3;MSTRG.22017.4;MSTRG.22017.5;MSTRG.22017.6;Gh_A11G0560	4.20347	2.51482	3.40839	4.12048	3.92976	3.42102	0.342083	-1.54758	0.0264309	0.556621	down	yes
MSTRG.22025	Gh_A11G0569	MSTRG.22025.1;Gh_A11G0569	0.239516	1.08965	0.916939	1.24694	1.25275	1.26768	2.88144	1.52679	0.0263227	0.556621	up	yes
MSTRG.22177	Gh_A11G0731	MSTRG.22177.1;Gh_A11G0731	7.88496	5.22396	6.03814	9.67173	10.5669	10.8019	0.259372	-1.94691	0.0032656	0.468362	down	yes
MSTRG.22240	Gh_A11G0799	MSTRG.22240.1;Gh_A11G0799	3.69072	4.90861	5.45169	2.17252	1.72542	1.79964	3.62582	1.85831	0.049616	0.556621	up	yes
MSTRG.22242	Gh_A11G0802	MSTRG.22242.1;MSTRG.22242.3;Gh_A11G0802;MSTRG.22242.6	2.55844	1.84529	2.10945	3.24188	2.63001	2.92917	0.459091	-1.12315	0.0458448	0.556621	down	yes
MSTRG.22264	Gh_A11G0822	MSTRG.22264.4;MSTRG.22264.5;MSTRG.22264.3;MSTRG.22264.1;MSTRG.22264.2;MSTRG.22264.6;Gh_A11G0822	2.2963	1.1698	1.0719	5.56931	4.60394	5.80727	0.129832	-2.94528	0.0266818	0.556621	down	yes
MSTRG.22289	Gh_A11G0845	MSTRG.22289.1;Gh_A11G0845;MSTRG.22289.3;MSTRG.22289.4	0.926952	0.350446	0.335099	0.809126	0.989493	0.894655	0.316664	-1.65898	0.0382597	0.556621	down	yes
MSTRG.22298	Gh_A11G0849	Gh_A11G0849;MSTRG.22298.2;MSTRG.22298.3;MSTRG.22298.4;MSTRG.22298.5;MSTRG.22298.6;MSTRG.22298.7	3.78764	3.84329	4.09179	18.596	19.782	21.1043	0.242457	-2.0442	0.00606826	0.536951	down	yes
MSTRG.22309	Gh_A11G0862	Gh_A11G0862	11.6096	10.9446	10.5149	24.1891	23.1542	26.4738	0.40185	-1.31527	0.0253316	0.556621	down	yes
MSTRG.22328	Gh_A11G0879	MSTRG.22328.1;MSTRG.22328.2	0.316405	1.43533	0.536239	0.0663258	0.0695703	0.287882	6.68785	2.74154	0.0278348	0.556621	up	yes
MSTRG.22337	Gh_A11G0889	MSTRG.22337.1	3.21373	4.03163	4.40912	1.40469	1.70793	1.41562	3.11618	1.63978	0.0404147	0.556621	up	yes
MSTRG.22344	Gh_A11G0895	Gh_A11G0895	0	0.378138	0.051966	0	0	0	2.48229	1.31167	0.0246786	0.556621	up	yes
MSTRG.22364	Gh_A11G0911	MSTRG.22364.1;MSTRG.22364.2;Gh_A11G0911	6.25601	3.14698	3.8752	6.40408	7.71222	7.73994	0.152073	-2.71717	0.00838759	0.556621	down	yes
MSTRG.22376	Gh_A11G0922	MSTRG.22376.1	0.951563	1.72594	1.31358	1.12035	0.982318	1.17902	2.53981	1.34472	0.00949431	0.556621	up	yes
MSTRG.22381	Gh_A11G0926	Gh_A11G0926;MSTRG.22381.2;MSTRG.22381.3;MSTRG.22381.4;MSTRG.22381.6;MSTRG.22381.5	2.80656	2.41038	1.59239	62.8657	66.7991	67.4692	0.0345862	-4.85366	0.00949085	0.556621	down	yes
MSTRG.22460	Gh_A11G1007	MSTRG.22460.1;Gh_A11G1007	0.803503	1.41908	0.866348	0.701224	0.79131	0.67679	2.39925	1.26259	0.0353195	0.556621	up	yes
MSTRG.22549	Gh_A11G1102	MSTRG.22549.1;Gh_A11G1102	23.9024	32.6299	30.1803	26.1831	27.9376	27.2704	2.26328	1.17842	0.0108855	0.556621	up	yes
MSTRG.22553	Gh_A11G1105	Gh_A11G1105	0.668004	1.04785	0.910659	0.491046	0.602023	0.482065	2.0672	1.04767	0.0117682	0.556621	up	yes
MSTRG.22562	Gh_A11G1113	MSTRG.22562.1	2.49558	1.46473	1.49839	2.36879	2.37713	2.16299	0.343775	-1.54047	0.0311323	0.556621	down	yes
MSTRG.22583	Gh_A11G1133	Gh_A11G1133;MSTRG.22583.2	3.16765	4.59802	4.61618	2.90205	2.45911	2.30851	3.11839	1.6408	0.0424323	0.556621	up	yes
MSTRG.22581	Gh_A11G1141	MSTRG.22581.1	3.56798	2.46502	2.88638	3.53314	3.09072	3.17425	0.464164	-1.10729	0.0208539	0.556621	down	yes
MSTRG.22653	Gh_A11G1211	MSTRG.22653.1;MSTRG.22653.2;Gh_A11G1211	7.79806	5.7883	6.72784	8.21159	7.83689	8.74884	0.432804	-1.20821	0.009019	0.556621	down	yes
MSTRG.22674	Gh_A11G1235	MSTRG.22674.1;Gh_A11G1235	1.90782	2.65865	2.48685	1.89472	1.70465	1.90641	2.11208	1.07866	0.0174263	0.556621	up	yes
MSTRG.22679	Gh_A11G1243	MSTRG.22679.1;Gh_A11G1243	4.49431	5.73237	5.85053	4.14191	3.73063	3.5751	2.25541	1.17339	0.0481885	0.556621	up	yes
MSTRG.22692	Gh_A11G1257	MSTRG.22692.1;MSTRG.22692.2;MSTRG.22692.3	1.776	1.09936	1.29936	3.54542	3.71574	2.93946	0.270742	-1.88501	0.022813	0.556621	down	yes
MSTRG.22693	Gh_A11G1258	MSTRG.22693.1;Gh_A11G1258	4.20249	0.554434	1.2978	20.1656	15.601	10.4285	0.00823352	-6.92427	0.018292	0.556621	down	yes
MSTRG.22730	Gh_A11G1290	MSTRG.22730.1;MSTRG.22730.2;Gh_A11G1290	15.8685	12.5084	12.93	17.2511	15.7517	16.203	0.479569	-1.06019	0.0269504	0.556621	down	yes
MSTRG.22790	Gh_A11G1352	MSTRG.22790.1;Gh_A11G1352	1.70269	3.35489	3.03513	2.09612	1.38576	1.76348	4.52321	2.17735	0.0443733	0.556621	up	yes
MSTRG.22796	Gh_A11G1358	MSTRG.22796.1;MSTRG.22796.2	6.88577	3.3881	2.85575	9.33358	9.51904	9.14101	0.10626	-3.23433	0.0456513	0.556621	down	yes
MSTRG.22825	Gh_A11G1386	MSTRG.22825.1	0.362534	2.45519	1.23434	0.556458	0.624345	0.573474	14.3155	3.8395	7.99319e-05	0.10316	up	yes
MSTRG.22855	Gh_A11G1416	Gh_A11G1416	0.155681	1.10391	0.325537	0.319562	0.206464	0.355754	4.96685	2.31233	0.0252792	0.556621	up	yes
MSTRG.22864	Gh_A11G1422	MSTRG.22864.1;Gh_A11G1422	1.42002	3.11254	2.3974	1.72797	2.14425	1.78929	4.29858	2.10386	0.0089854	0.556621	up	yes
MSTRG.22866	Gh_A11G1426	Gh_A11G1426;MSTRG.22866.2;MSTRG.22866.3	0.585076	1.19048	1.04809	0.0294646	0.0667309	0.0589927	4.17179	2.06067	0.00246746	0.432543	up	yes
MSTRG.22951	Gh_A11G1510	MSTRG.22951.1;Gh_A11G1510	285.646	700.183	366.298	471.568	461.901	449.785	8.29907	3.05295	0.0150869	0.556621	up	yes
MSTRG.22987	Gh_A11G1536	Gh_A11G1536	0	2.17246	0.313106	0.210969	0.373091	0	23.8321	4.57484	0.0247588	0.556621	up	yes
MSTRG.22992	Gh_A11G1540	MSTRG.22992.1;Gh_A11G1540	3.18874	1.90387	2.02526	2.68384	2.71282	2.51148	0.358464	-1.4801	0.023119	0.556621	down	yes
MSTRG.22996	Gh_A11G1542	Gh_A11G1542;MSTRG.22996.2	2.11601	2.42294	2.15298	0.355309	0.463083	0.355883	2.92592	1.54889	0.00529531	0.514268	up	yes
MSTRG.23019	Gh_A11G1563	MSTRG.23019.1;Gh_A11G1563	28.509	21.4901	23.0279	28.2707	24.8928	26.7729	0.457058	-1.12955	0.0335195	0.556621	down	yes
MSTRG.23039	Gh_A11G1587	MSTRG.23039.1	0.930268	0.378075	0.749835	0.92813	0.915848	1.08404	0.364774	-1.45492	0.0137611	0.556621	down	yes
MSTRG.23045	Gh_A11G1594	MSTRG.23045.1;Gh_A11G1594	10.0174	7.55192	9.26245	9.93811	9.93697	10.9883	0.464766	-1.10542	0.0260408	0.556621	down	yes
MSTRG.23070	Gh_A11G1622	MSTRG.23070.1;MSTRG.23070.2;MSTRG.23070.3;Gh_A11G1622	4.24222	2.35343	2.83092	3.76099	3.7051	4.08356	0.267935	-1.90004	0.00340461	0.473997	down	yes
MSTRG.23128	Gh_A11G1675	MSTRG.23128.1	1.78026	4.60642	3.84447	3.82991	2.79252	2.98129	6.15493	2.62174	0.0293573	0.556621	up	yes
MSTRG.23170	Gh_A11G1707	MSTRG.23170.1;MSTRG.23170.2	5.14989	6.31235	4.88832	2.04689	1.87733	2.07981	3.22352	1.68863	0.0211765	0.556621	up	yes
MSTRG.23331	Gh_A11G1860	MSTRG.23331.1	0	1.29545	0.680591	0	0.420929	0	11.4981	3.52332	0.0271715	0.556621	up	yes
MSTRG.23367	Gh_A11G1891	MSTRG.23367.1;Gh_A11G1891	0	2.25971	2.39122	0.3598	0.274243	0.135529	38.8536	5.27997	0.0353069	0.556621	up	yes
MSTRG.23452	Gh_A11G1979	MSTRG.23452.1;MSTRG.23452.2;MSTRG.23452.3	7.20702	5.2531	5.38494	10.4572	10.2911	10.5426	0.298912	-1.7422	0.00635409	0.543811	down	yes
MSTRG.23453	Gh_A11G1979	Gh_A11G1979	0	1.85321	0.709034	0	0	0	23.521	4.55588	5.17068e-05	0.0838435	up	yes
MSTRG.23478	Gh_A11G2003	MSTRG.23478.1	9.50753	6.3388	6.45837	8.89377	10.7155	10.4034	0.29687	-1.75209	0.0430273	0.556621	down	yes
MSTRG.23481	Gh_A11G2006	MSTRG.23481.1;MSTRG.23481.2;MSTRG.23481.3	2.66543	13.1567	5.94334	2.32433	1.69293	1.39788	77.3429	6.2732	0.00256763	0.439913	up	yes
MSTRG.23502	Gh_A11G2024	Gh_A11G2024	7.04328	13.4882	10.6576	18.8738	16.8644	19.7346	2.50326	1.32381	0.0383416	0.556621	up	yes
MSTRG.23559	Gh_A11G2079	MSTRG.23559.1;MSTRG.23559.2;MSTRG.23559.3;MSTRG.23559.4;MSTRG.23559.6;MSTRG.23559.5;MSTRG.23559.7;MSTRG.23559.8;Gh_A11G2079	6.19615	4.71655	5.94136	7.23949	6.57037	7.07069	0.471089	-1.08593	0.034468	0.556621	down	yes
MSTRG.23592	Gh_A11G2104	MSTRG.23592.1	1.96105	0.773707	1.00423	2.64595	1.6692	2.03539	0.19387	-2.36684	0.0492266	0.556621	down	yes
MSTRG.23603	Gh_A11G2111	MSTRG.23603.1;MSTRG.23603.2	0.0807556	1.02651	0.490909	1.38551	0.88396	1.17953	3.36593	1.75101	0.0415514	0.556621	up	yes
MSTRG.23617	Gh_A11G2122	Gh_A11G2122	0.278945	0.624001	0.556557	0.406681	0.335918	0.320997	2.02329	1.0167	0.015944	0.556621	up	yes
MSTRG.23731	Gh_A11G2235	MSTRG.23731.1;MSTRG.23731.2;MSTRG.23731.3;MSTRG.23731.4;Gh_A11G2235	7.74639	5.82889	6.15457	7.45557	6.93575	7.56704	0.47945	-1.06055	0.0198002	0.556621	down	yes
MSTRG.23749	Gh_A11G2249	MSTRG.23749.1;Gh_A11G2249	3.13233	2.23703	2.66039	4.47676	5.3281	4.99639	0.333148	-1.58576	0.0142053	0.556621	down	yes
MSTRG.23778	Gh_A11G2278	MSTRG.23778.1	1.23538	0.535696	0.774501	1.4665	1.38042	1.82139	0.273558	-1.87008	0.014266	0.556621	down	yes
MSTRG.23875	Gh_A11G2358	MSTRG.23875.1	2.2344	0.19625	0.447969	0	0.08671	0.06223	0.13239	-2.91713	0.0209769	0.556621	down	yes
MSTRG.23876	Gh_A11G2358	MSTRG.23876.1	0.84399	0.10149	0.231318	0	0.055122	0.086491	0.34539	-1.5337	0.018886	0.556621	down	yes
MSTRG.23877	Gh_A11G2358	MSTRG.23877.1	1.87925	0	0.334619	0.166776	0	0.043375	0.1002	-3.31904	0.0119303	0.556621	down	yes
MSTRG.23921	Gh_A11G2405	Gh_A11G2405	2.47996	6.97758	3.61374	1.76324	3.2289	2.14474	11.8359	3.5651	0.0412597	0.556621	up	yes
MSTRG.23988	Gh_A11G2469	MSTRG.23988.1;Gh_A11G2469	32.2772	26.2016	26.2451	0.770787	1.00572	1.21163	8.52235	3.09125	0.00914296	0.556621	up	yes
MSTRG.24145	Gh_A11G2587	MSTRG.24145.1;MSTRG.24145.2;MSTRG.24145.3;Gh_A11G2587	6.39153	6.58065	6.57657	0.132566	0.0230162	0.168751	7.20997	2.84999	0.0024978	0.432813	up	yes
MSTRG.24147	Gh_A11G2591	MSTRG.24147.1;Gh_A11G2591	10.0681	7.53667	8.92878	12.0644	12.1248	11.9535	0.393124	-1.34694	0.000803039	0.309298	down	yes
MSTRG.24171	Gh_A11G2609	MSTRG.24171.2;MSTRG.24171.3	0.620793	1.91739	1.67504	1.73548	1.66755	1.78986	3.85036	1.94499	0.0240808	0.556621	up	yes
MSTRG.24172	Gh_A11G2610	MSTRG.24172.1;MSTRG.24172.2;Gh_A11G2610	3.01714	3.11678	3.37595	0.584368	0.477891	0.624	2.86186	1.51695	0.011888	0.556621	up	yes
MSTRG.24205	Gh_A11G2636	Gh_A11G2636	8.47228	42.4547	26.4773	5.45209	8.14979	9.66168	120.343	6.911	0.0140264	0.556621	up	yes
MSTRG.24228	Gh_A11G2657	Gh_A11G2657	0.724438	0	0.224648	0.320915	0.163264	0.315538	0.255175	-1.97044	0.00870924	0.556621	down	yes
MSTRG.24331	Gh_A11G2742	MSTRG.24331.1;Gh_A11G2742	40.8197	36.2454	35.9749	11.2986	11.6049	12.2101	2.23506	1.16031	0.0113003	0.556621	up	yes
MSTRG.24343	Gh_A11G2753;Gh_A11G2752	MSTRG.24343.1;MSTRG.24343.2;MSTRG.24343.3;Gh_A11G2752;Gh_A11G2753	1.37307	2.02857	1.58285	1.11656	0.881001	0.86655	2.50893	1.32707	0.0241364	0.556621	up	yes
MSTRG.24360	Gh_A11G2762	MSTRG.24360.1;MSTRG.24360.4;Gh_A11G2762;MSTRG.24360.6	0.268093	0.610222	0.352509	0.0762563	0.103035	0.159745	2.25806	1.17508	0.0174397	0.556621	up	yes
MSTRG.24374	Gh_A11G2790	MSTRG.24374.2;MSTRG.24374.1;MSTRG.24374.3	2.21813	4.16994	3.93683	3.17477	3.35994	3.40728	3.40031	1.76567	0.0280687	0.556621	up	yes
MSTRG.24423	Gh_A11G2834	MSTRG.24423.1	1.19135	0	0.760958	1.9079	1.90719	2.10552	0.0755592	-3.72625	0.00618064	0.538638	down	yes
MSTRG.24451	Gh_A11G2839	MSTRG.24451.1	0.940917	0.023924	0.034478	0.685238	0.617004	0.509612	0.153172	-2.70677	0.0358903	0.556621	down	yes
MSTRG.24434	Gh_A11G2842	MSTRG.24434.1	24.7034	26.0577	31.84	6.4184	6.4735	6.84899	4.39442	2.13567	0.0307838	0.556621	up	yes
MSTRG.24499	Gh_A11G2878	MSTRG.24499.1;MSTRG.24499.2;Gh_A11G2878;MSTRG.24499.4;MSTRG.24499.5	5.59202	3.94758	4.86218	7.38527	6.56497	6.11898	0.372184	-1.42591	0.03516	0.556621	down	yes
MSTRG.24503	Gh_A11G2884	Gh_A11G2884	0.253828	1.25095	1.11675	0.061479	0.399446	0.249633	6.59199	2.72071	0.0414108	0.556621	up	yes
MSTRG.24524	Gh_A11G2902	MSTRG.24524.1;MSTRG.24524.2;MSTRG.24524.3;MSTRG.24524.7;MSTRG.24524.4;MSTRG.24524.5;MSTRG.24524.8;MSTRG.24524.10;MSTRG.24524.9;MSTRG.24524.11;MSTRG.24524.12;Gh_A11G2902	9.62869	8.16328	8.60325	1.21781	1.55053	1.62601	2.69384	1.42967	0.0331288	0.556621	up	yes
MSTRG.24535	Gh_A11G2919	MSTRG.24535.1;Gh_A11G2919	6.09372	3.26518	3.87543	15.8934	22.3886	19.0513	0.0719255	-3.79735	0.0136443	0.556621	down	yes
MSTRG.24533	Gh_A11G2925;Gh_A11G2927	MSTRG.24533.1;Gh_A11G2927	2.34953	0	1.64968	3.69901	2.13539	3.49113	0.0261739	-5.25572	0.034478	0.556621	down	yes
MSTRG.80211	Gh_A11G2964	MSTRG.80211.1;Gh_A11G2964	3.83756	2.33444	2.4993	2.11081	2.11627	2.0073	0.479681	-1.05985	0.0443435	0.556621	down	yes
MSTRG.80221	Gh_A11G2970	MSTRG.80221.1;Gh_A11G2970	2.84435	2.20559	2.44723	4.49375	5.14819	4.20805	0.397013	-1.33274	0.0372811	0.556621	down	yes
MSTRG.80235	Gh_A11G2985	Gh_A11G2985	6.79195	8.06386	7.60413	4.08184	4.60518	3.9811	2.39264	1.2586	0.0185616	0.556621	up	yes
MSTRG.80265	Gh_A11G3011	MSTRG.80265.1;Gh_A11G3011	4.24315	3.26071	3.93948	5.27491	5.85834	5.32192	0.443878	-1.17176	0.0191748	0.556621	down	yes
MSTRG.80317	Gh_A11G3030	Gh_A11G3030	1.21359	0	0	1.22135	0.946427	0.888866	0.0836793	-3.57899	0.0355143	0.556621	down	yes
MSTRG.80390	Gh_A11G3065	MSTRG.80390.1;Gh_A11G3065	0.615598	0.251053	0.474075	0.575651	0.513129	0.521368	0.497622	-1.00688	0.00844889	0.556621	down	yes
MSTRG.80506	Gh_A11G3109	MSTRG.80506.1	0.027776	0.321833	0.283703	0.13391	0.062282	0.139637	2.06372	1.04525	0.0310477	0.556621	up	yes
MSTRG.80801	Gh_A11G3137	MSTRG.80801.1;Gh_A11G3137	6.12182	5.0062	6.09661	13.9935	11.6773	11.7237	0.335284	-1.57654	0.0453599	0.556621	down	yes
MSTRG.80968	Gh_A11G3198	MSTRG.80968.1;MSTRG.80968.2;MSTRG.80968.4;MSTRG.80968.3;MSTRG.80968.5;MSTRG.80968.6;Gh_A11G3198	3.55143	2.33977	2.66512	3.06452	3.07457	3.42728	0.412144	-1.27878	0.00984729	0.556621	down	yes
MSTRG.81114	Gh_A11G3280	MSTRG.81114.1;MSTRG.81114.2;MSTRG.81114.3;MSTRG.81114.4;Gh_A11G3280	7.24022	3.72829	5.47597	6.06184	5.8747	6.1753	0.224066	-2.158	0.00119901	0.343745	down	yes
MSTRG.24605	Gh_A12G0047	MSTRG.24605.1;Gh_A12G0047	3.3065	7.54829	3.96538	3.19424	2.5506	2.80703	8.00678	3.00122	0.0212295	0.556621	up	yes
MSTRG.24651	Gh_A12G0100	MSTRG.24651.1;MSTRG.24651.2;Gh_A12G0100;MSTRG.24651.4	2.04836	1.18501	1.3622	1.36682	1.20192	1.56879	0.446711	-1.16259	0.0480255	0.556621	down	yes
MSTRG.24742	Gh_A12G0200	MSTRG.24742.1;MSTRG.24742.2	7.85489	12.4115	11.1821	7.90784	8.14243	8.62384	3.57903	1.83957	0.0092654	0.556621	up	yes
MSTRG.24743	Gh_A12G0204	MSTRG.24743.1;MSTRG.24743.2;Gh_A12G0204	12.8711	7.50483	8.8718	9.37314	11.3327	11.366	0.257292	-1.95852	0.021299	0.556621	down	yes
MSTRG.24793	Gh_A12G0262	MSTRG.24793.1;Gh_A12G0262	6.87733	5.8513	5.79531	10.3206	10.0764	9.22093	0.462918	-1.11117	0.0339354	0.556621	down	yes
MSTRG.24794	Gh_A12G0263	MSTRG.24794.1;Gh_A12G0263	5.78507	4.36574	4.8527	5.47463	5.6086	6.52961	0.474294	-1.07615	0.0493664	0.556621	down	yes
MSTRG.24798	Gh_A12G0267	MSTRG.24798.1	9.75847	7.39555	8.42803	9.908	9.77034	8.6298	0.493956	-1.01755	0.0476616	0.556621	down	yes
MSTRG.24804	Gh_A12G0270	MSTRG.24804.2;MSTRG.24804.1;Gh_A12G0270	2.56933	2.03205	1.97784	3.94864	3.51393	3.60411	0.441115	-1.18077	0.0334871	0.556621	down	yes
MSTRG.24858	Gh_A12G0339	MSTRG.24858.2;MSTRG.24858.1;Gh_A12G0339	4.48514	2.46894	3.44739	2.99966	3.11624	3.81079	0.319491	-1.64615	0.0268737	0.556621	down	yes
MSTRG.24943	Gh_A12G0417	MSTRG.24943.1	0.537596	0	0.24239	0	0	0.165076	0.3951	-1.33971	0.0317363	0.556621	down	yes
MSTRG.24956	Gh_A12G0427	Gh_A12G0427	0.104949	0.97199	0.274107	0.361857	0.528655	0.60351	3.8652	1.95054	0.0459491	0.556621	up	yes
MSTRG.25005	Gh_A12G0472	MSTRG.25005.1;MSTRG.25005.2;MSTRG.25005.3;MSTRG.25005.6;MSTRG.25005.7;MSTRG.25005.9;MSTRG.25005.8;MSTRG.25005.10;Gh_A12G0472	2.65138	1.84861	2.57311	3.7078	3.57566	3.96303	0.381636	-1.38973	0.0239833	0.556621	down	yes
MSTRG.25049	Gh_A12G0512	MSTRG.25049.1	0	1.31855	1.03418	0	0	0	15.5782	3.96145	0.00830041	0.556621	up	yes
MSTRG.25084	Gh_A12G0540	MSTRG.25084.1;Gh_A12G0540	2.65575	1.64905	2.4022	1.87928	2.06921	1.94849	0.489295	-1.03122	0.039618	0.556621	down	yes
MSTRG.25107	Gh_A12G0564	MSTRG.25107.1;MSTRG.25107.2;MSTRG.25107.3;MSTRG.25107.4;MSTRG.25107.5;Gh_A12G0564	4.66334	4.41702	4.20439	20.5569	25.7883	27.2845	0.18518	-2.433	0.0308802	0.556621	down	yes
MSTRG.25130	Gh_A12G0587	Gh_A12G0587	2.72392	1.88677	2.68573	3.16565	3.31465	3.46057	0.423402	-1.2399	0.0372207	0.556621	down	yes
MSTRG.25156	Gh_A12G0618	MSTRG.25156.1;MSTRG.25156.2;MSTRG.25156.3;MSTRG.25156.4;MSTRG.25156.6;MSTRG.25156.7;MSTRG.25156.8;MSTRG.25156.9;MSTRG.25156.10;Gh_A12G0618	0.736156	28.2255	20.9508	0.768174	0	0	12804.3	13.6443	0.0155748	0.556621	up	yes
MSTRG.25193	Gh_A12G0652	Gh_A12G0652	0	1.85788	2.31157	0	0	0	32.9307	5.04136	0.0463115	0.556621	up	yes
MSTRG.25243	Gh_A12G0701	MSTRG.25243.1;MSTRG.25243.2;Gh_A12G0701	1.60534	3.58125	3.05608	1.52418	1.62253	1.75276	5.81001	2.53854	0.00790347	0.556621	up	yes
MSTRG.25287	Gh_A12G0751	Gh_A12G0751	0.317452	1.79835	1.2428	0.373619	0.232566	0.163741	11.0936	3.47166	0.00380073	0.483682	up	yes
MSTRG.25292	Gh_A12G0755	Gh_A12G0755	0.837703	2.69161	1.82418	0.31903	0.453017	0.145908	12.1916	3.60781	0.00503118	0.506892	up	yes
MSTRG.25312	Gh_A12G0781	MSTRG.25312.2;MSTRG.25312.1;Gh_A12G0781	5.23002	3.70941	4.29551	5.71114	6.2568	5.9896	0.379592	-1.39748	0.00340675	0.473997	down	yes
MSTRG.25333	Gh_A12G0799	MSTRG.25333.1	8.52496	2.36583	7.05433	9.55422	9.21817	10.4422	0.0460394	-4.44099	0.0223582	0.556621	down	yes
MSTRG.25339	Gh_A12G0806	Gh_A12G0806	0.217711	0.569297	0.247411	0.106918	0.134118	0.129197	2.20405	1.14015	0.0303765	0.556621	up	yes
MSTRG.25377	Gh_A12G0834	MSTRG.25377.1;Gh_A12G0834	5.01381	5.30337	5.31251	1.96052	1.64174	2.05254	2.4213	1.27578	0.0314402	0.556621	up	yes
Gh_A12G0889	Gh_A12G0889	Gh_A12G0889	0	0.294984	0.227843	0.09236	0.087468	0.084073	2.07849	1.05554	0.00660133	0.551776	up	yes
MSTRG.25439	Gh_A12G0907	Gh_A12G0907	0.89605	0.214679	0.651465	0.156858	0.231408	0.13256	0.443886	-1.17174	0.0395622	0.556621	down	yes
MSTRG.25503	Gh_A12G0977	MSTRG.25503.1	0	0.464915	0.21835	0.110201	0.082714	0	3.00337	1.58658	0.00460891	0.491765	up	yes
MSTRG.25558	Gh_A12G1035	MSTRG.25558.1;Gh_A12G1035	3.53598	2.65385	2.62562	3.97875	4.09112	4.05847	0.442542	-1.17611	0.020932	0.556621	down	yes
MSTRG.25588	Gh_A12G1061	MSTRG.25588.5;MSTRG.25588.4;MSTRG.25588.1;MSTRG.25588.2;MSTRG.25588.3;MSTRG.25588.6;MSTRG.25588.9;MSTRG.25588.11;MSTRG.25588.12;MSTRG.25588.10;MSTRG.25588.7;MSTRG.25588.8;Gh_A12G1061	8.09193	9.6501	7.08796	83.1807	86.9705	89.206	0.150766	-2.72961	0.0141925	0.556621	down	yes
MSTRG.25591	Gh_A12G1078	MSTRG.25591.1	1.16365	0.088269	0.469431	0.257515	0.280535	0.121988	0.222885	-2.16563	0.00907278	0.556621	down	yes
MSTRG.25596	Gh_A12G1087	MSTRG.25596.1	0.989501	3.45561	2.31416	0.639862	1.04033	0.748587	13.1445	3.71639	0.00551176	0.520628	up	yes
MSTRG.25622	Gh_A12G1105	MSTRG.25622.1;MSTRG.25622.3;Gh_A12G1105	0.792462	0.168285	0.50711	0.615922	0.67165	0.505462	0.317003	-1.65743	0.0118599	0.556621	down	yes
MSTRG.25670	Gh_A12G1159	MSTRG.25670.1	1.27382	0	0.497544	0	0	0	0.191738	-2.38279	0.000196592	0.176408	down	yes
MSTRG.25676	Gh_A12G1168	MSTRG.25676.1;MSTRG.25676.2	11.6205	20.8567	15.7799	24.9478	24.5501	28.5895	2.41843	1.27407	0.0465059	0.556621	up	yes
MSTRG.25678	Gh_A12G1170	MSTRG.25678.1;MSTRG.25678.2;Gh_A12G1170	0.260231	0.329022	0.259655	10.9569	7.97712	7.87889	0.151621	-2.72146	0.0330545	0.556621	down	yes
MSTRG.25749	Gh_A12G1245	MSTRG.25749.3;MSTRG.25749.1;MSTRG.25749.2;MSTRG.25749.4;MSTRG.25749.5;Gh_A12G1245	8.65537	5.75615	8.00451	10.1959	9.95374	9.40496	0.323566	-1.62787	0.0211493	0.556621	down	yes
MSTRG.25824	Gh_A12G1314	Gh_A12G1314	0.70179	0.287653	0.373721	0.514359	0.450981	0.523554	0.472996	-1.0801	0.010036	0.556621	down	yes
MSTRG.25844	Gh_A12G1328	MSTRG.25844.1;Gh_A12G1328	1.52768	0.429895	0.826985	1.31753	0.739143	1.12328	0.218791	-2.19237	0.0410776	0.556621	down	yes
MSTRG.25849	Gh_A12G1333	MSTRG.25849.1;Gh_A12G1333	6.87115	4.49921	5.51623	5.62142	6.9718	6.93459	0.351178	-1.50973	0.0405761	0.556621	down	yes
MSTRG.25856	Gh_A12G1339	Gh_A12G1339	1.22381	0.028432	0.371478	1.54936	0.813042	0.758293	0.106675	-3.22871	0.0417806	0.556621	down	yes
MSTRG.25873	Gh_A12G1356	MSTRG.25873.1;MSTRG.25873.2;MSTRG.25873.3;MSTRG.25873.4;Gh_A12G1356	4.57804	2.61715	3.31763	3.58489	3.68616	3.42401	0.3272	-1.61176	0.00204864	0.402513	down	yes
MSTRG.25890	Gh_A12G1372	Gh_A12G1372;MSTRG.25890.2;MSTRG.25890.3;MSTRG.25890.4;MSTRG.25890.5	0.686694	1.40394	0.940285	0.512433	0.597162	0.581061	3.06382	1.61533	0.00378269	0.483682	up	yes
MSTRG.25908	Gh_A12G1391	MSTRG.25908.1	1.16402	0.13057	0.708024	0.047208	0.122497	0.061439	0.298473	-1.74433	0.014725	0.556621	down	yes
MSTRG.25933	Gh_A12G1415	MSTRG.25933.1;Gh_A12G1415	6.70007	9.18011	8.86002	5.84599	4.79548	4.61358	3.15328	1.65685	0.0445728	0.556621	up	yes
MSTRG.25976	Gh_A12G1454	Gh_A12G1454	18.4129	18.1834	19.8708	4.78113	5.85458	4.74754	3.20627	1.68089	0.0378154	0.556621	up	yes
MSTRG.26009	Gh_A12G1486	MSTRG.26009.1;MSTRG.26009.2	9.35801	6.9186	7.31553	9.09788	9.44956	9.47369	0.42692	-1.22796	0.00776624	0.556621	down	yes
MSTRG.26053	Gh_A12G1530	Gh_A12G1530	20.0256	18.5303	18.6436	6.39089	6.65169	6.15463	2.25139	1.17081	0.00556433	0.521972	up	yes
MSTRG.26127	Gh_A12G1599	MSTRG.26127.1;MSTRG.26127.2;Gh_A12G1599	2.7606	1.37589	2.15587	2.83347	2.3171	2.98304	0.260627	-1.93994	0.0221426	0.556621	down	yes
MSTRG.26204	Gh_A12G1670	MSTRG.26204.2;MSTRG.26204.1;MSTRG.26204.4;MSTRG.26204.3;MSTRG.26204.6;MSTRG.26204.7;MSTRG.26204.5;MSTRG.26204.9;MSTRG.26204.10;MSTRG.26204.11;Gh_A12G1670	6.91473	4.25797	5.21386	5.48423	6.95062	7.24635	0.296379	-1.75448	0.045857	0.556621	down	yes
MSTRG.26213	Gh_A12G1684	MSTRG.26213.1;MSTRG.26213.2;Gh_A12G1684	13.6462	14.8145	14.5699	7.57197	8.25076	7.04567	2.18575	1.12813	0.0327997	0.556621	up	yes
MSTRG.26222	Gh_A12G1695	MSTRG.26222.1	2.46416	2.36252	2.70984	0.273219	0.218048	0.285544	2.6187	1.38885	0.010674	0.556621	up	yes
MSTRG.26283	Gh_A12G1754	MSTRG.26283.1;MSTRG.26283.3;Gh_A12G1754	2.51297	1.47119	1.57552	4.17014	3.06499	3.78739	0.245572	-2.02578	0.043885	0.556621	down	yes
MSTRG.26287	Gh_A12G1758	Gh_A12G1758	0	0.337686	0.175734	0.139933	0	0.043664	2.29456	1.19822	0.0228296	0.556621	up	yes
MSTRG.26343	Gh_A12G1807	MSTRG.26343.2;MSTRG.26343.1;MSTRG.26343.3;MSTRG.26343.4;MSTRG.26343.5;MSTRG.26343.6;MSTRG.26343.7;Gh_A12G1807	5.63435	5.30365	4.74158	18.1824	16.8585	15.1176	0.308038	-1.69882	0.0377573	0.556621	down	yes
MSTRG.26365	Gh_A12G1827	Gh_A12G1827	0.460539	0.770436	0.792905	0.302862	0.308186	0.313342	2.10142	1.07136	0.0227219	0.556621	up	yes
MSTRG.26412	Gh_A12G1876	MSTRG.26412.1;MSTRG.26412.2;Gh_A12G1876	3.40654	1.96476	2.28247	3.1044	2.55806	2.50379	0.347817	-1.5236	0.040954	0.556621	down	yes
MSTRG.26417	Gh_A12G1880	MSTRG.26417.1;MSTRG.26417.2;Gh_A12G1880	1.72592	0.901632	1.48221	1.95047	1.58772	1.91515	0.342039	-1.54777	0.0309944	0.556621	down	yes
MSTRG.26456	Gh_A12G1921	MSTRG.26456.2	0.491976	0	0.0528062	0	0	0	0.375625	-1.41264	0.0281135	0.556621	down	yes
MSTRG.26497	Gh_A12G1965	Gh_A12G1965	0.311992	1.16996	0.689213	0.261547	0.300808	0.178931	5.46334	2.44978	0.00142259	0.369563	up	yes
MSTRG.26518	Gh_A12G1987	MSTRG.26518.1;Gh_A12G1987	0	0.720066	0.268976	0	0	0	5.02285	2.32851	0.000641585	0.296207	up	yes
MSTRG.26557	Gh_A12G2028	MSTRG.26557.1;Gh_A12G2028	6.24893	4.09683	5.29582	4.73989	5.12555	5.94532	0.402233	-1.3139	0.0492209	0.556621	down	yes
MSTRG.26563	Gh_A12G2035;Gh_A12G2036	MSTRG.26563.1;MSTRG.26563.2;Gh_A12G2035;MSTRG.26563.4;Gh_A12G2036	4.4445	2.08963	2.65896	2.42852	1.83811	2.52536	0.285897	-1.80643	0.0433862	0.556621	down	yes
MSTRG.26622	Gh_A12G2100	MSTRG.26622.1	9.68545	18.9839	16.2423	21.5391	23.2008	21.2289	3.32998	1.73552	0.0194305	0.556621	up	yes
MSTRG.26631	Gh_A12G2111	Gh_A12G2111	1.55894	1.6565	1.54505	0.177017	0.264173	0.347072	2.21751	1.14894	0.0312116	0.556621	up	yes
MSTRG.26658	Gh_A12G2145	MSTRG.26658.1;Gh_A12G2145	1.32107	0.717365	1.02911	0.851389	0.96314	1.07852	0.47725	-1.06718	0.0208826	0.556621	down	yes
MSTRG.26684	Gh_A12G2173	MSTRG.26684.1;Gh_A12G2173;MSTRG.26684.3	6.13179	8.56762	7.13462	4.94053	5.54676	4.45122	2.90346	1.53777	0.0282471	0.556621	up	yes
MSTRG.26706	Gh_A12G2196	MSTRG.26706.2;MSTRG.26706.1	8.10637	10.5652	9.54791	5.12143	5.43632	6.06018	2.86376	1.51791	0.0195462	0.556621	up	yes
MSTRG.26711	Gh_A12G2203	MSTRG.26711.1;MSTRG.26711.2;MSTRG.26711.3;MSTRG.26711.4;Gh_A12G2203	14.8586	8.56745	9.05449	10.2071	9.53566	9.7789	0.289941	-1.78617	0.0312928	0.556621	down	yes
MSTRG.26746	Gh_A12G2240	MSTRG.26746.2;MSTRG.26746.1;Gh_A12G2240	16.492	12.3083	12.5929	18.6758	18.1723	20.353	0.358789	-1.47879	0.0217489	0.556621	down	yes
MSTRG.26830	Gh_A12G2327	MSTRG.26830.1;MSTRG.26830.2;Gh_A12G2327;MSTRG.26830.4	0.645489	1.0317	0.992386	0.509285	0.580668	0.58171	2.07256	1.05141	0.0187348	0.556621	up	yes
MSTRG.26836	Gh_A12G2335	MSTRG.26836.1	2.97127	0.958228	1.80486	1.85273	2.52361	2.38857	0.14491	-2.78677	0.00925554	0.556621	down	yes
MSTRG.26846	Gh_A12G2344	MSTRG.26846.1;Gh_A12G2344	2.67233	3.39713	3.4479	2.24489	2.32207	2.17726	2.05066	1.03609	0.0240998	0.556621	up	yes
MSTRG.26878	Gh_A12G2380	MSTRG.26878.1;Gh_A12G2380	1.0859	0.423955	0.445857	0.845327	1.00674	1.10024	0.302606	-1.72449	0.0336927	0.556621	down	yes
MSTRG.26887	Gh_A12G2391	MSTRG.26887.1;MSTRG.26887.2;MSTRG.26887.3	2.07399	0.15802	0.130179	0.939785	1.49753	1.13111	0.057823	-4.11221	0.0478424	0.556621	down	yes
MSTRG.26926	Gh_A12G2432	MSTRG.26926.1;Gh_A12G2432	2.67342	1.447	2.17459	2.23555	2.51045	2.50581	0.324435	-1.624	0.00857396	0.556621	down	yes
MSTRG.26946	Gh_A12G2461	Gh_A12G2461	121.217	118.841	121.704	45.9246	44.3802	40.3677	2.63854	1.39974	0.0160114	0.556621	up	yes
MSTRG.26969	Gh_A12G2482	MSTRG.26969.1;MSTRG.26969.2;MSTRG.26969.4	8.0306	5.1712	7.19851	6.9519	7.57352	7.97179	0.35136	-1.50898	0.0257003	0.556621	down	yes
MSTRG.81221	Gh_A12G2542	MSTRG.81221.1;Gh_A12G2542	5.18616	9.49499	8.77217	9.80684	9.30521	8.12171	3.37491	1.75485	0.0452496	0.556621	up	yes
MSTRG.81477	Gh_A12G2606	MSTRG.81477.1;Gh_A12G2606	7.06469	4.7864	6.53418	6.28727	6.26406	5.94414	0.437971	-1.19109	0.032888	0.556621	down	yes
MSTRG.81492	Gh_A12G2616	MSTRG.81492.1;MSTRG.81492.2;Gh_A12G2616	8.62085	14.0024	12.0372	14.3705	11.6441	12.4951	2.78631	1.47836	0.0431935	0.556621	up	yes
MSTRG.81530	Gh_A12G2639	MSTRG.81530.1;MSTRG.81530.2;MSTRG.81530.3;Gh_A12G2639;MSTRG.81530.5	7.76694	4.14146	6.61425	4.92933	5.53762	5.57368	0.293772	-1.76723	0.0273217	0.556621	down	yes
MSTRG.81632	Gh_A12G2723	Gh_A12G2723	1.04145	0.378132	0.564789	0.318386	0.357146	0.33223	0.45278	-1.14312	0.00383403	0.483682	down	yes
MSTRG.27036	Gh_A13G0048	MSTRG.27036.1;MSTRG.27036.2;Gh_A13G0048	4.06633	5.54669	4.77905	2.97902	3.15551	3.06035	2.69621	1.43093	0.000795827	0.309298	up	yes
Gh_A13G0059	Gh_A13G0059	Gh_A13G0059	0.289845	0.979619	0.444967	0.842311	0.700528	0.8803	2.45128	1.29354	0.044771	0.556621	up	yes
MSTRG.27100	Gh_A13G0113	MSTRG.27100.1;Gh_A13G0113	0.541201	1.24914	0.775232	0.415563	0.296929	0.36695	3.45419	1.78835	0.00558282	0.522137	up	yes
MSTRG.27119	Gh_A13G0134	MSTRG.27119.1;Gh_A13G0134	1.39391	2.29795	2.18016	1.85675	1.74364	2.06799	2.29324	1.19739	0.0495831	0.556621	up	yes
MSTRG.27243	Gh_A13G0259	MSTRG.27243.1	0.855983	0.139487	0.328832	0	0.144203	0	0.392638	-1.34873	0.0385471	0.556621	down	yes
MSTRG.27283	Gh_A13G0294	MSTRG.27283.1	90.1165	64.7519	75.9642	4.83895	4.32486	3.97722	6.43418	2.68576	0.00535331	0.516038	up	yes
MSTRG.27308	Gh_A13G0322	MSTRG.27308.1;MSTRG.27308.2;Gh_A13G0322	0.370497	1.09174	0.749055	0.342707	0.190962	0.419003	3.74637	1.90549	0.0180594	0.556621	up	yes
MSTRG.27318	Gh_A13G0328	MSTRG.27318.1	13.6461	0	10.5023	13.1318	11.3267	11.367	0.000580846	-10.7496	0.0414797	0.556621	down	yes
MSTRG.27326	Gh_A13G0339	Gh_A13G0339	0.081204	0.585816	0.214519	0.041464	0	0	3.25874	1.70431	0.00631668	0.543169	up	yes
MSTRG.27345	Gh_A13G0352	MSTRG.27345.1;Gh_A13G0352	9.82836	14.3763	11.1793	63.1508	66.4708	69.9002	0.443601	-1.17267	0.0309797	0.556621	down	yes
MSTRG.27347	Gh_A13G0354	MSTRG.27347.1;Gh_A13G0354	0.374314	1.83851	1.59657	1.80654	1.74016	1.74259	5.05956	2.33901	0.0284582	0.556621	up	yes
MSTRG.27380	Gh_A13G0381	Gh_A13G0381	1.4659	0.100077	0.223029	0.258498	0.23565	0.21264	0.152337	-2.71466	0.0251811	0.556621	down	yes
MSTRG.27383	Gh_A13G0385;Gh_A13G0384	MSTRG.27383.1;MSTRG.27383.2;MSTRG.27383.3;Gh_A13G0384;Gh_A13G0385	8.33953	3.47009	4.7854	10.1902	10.2109	8.82574	0.0911236	-3.45603	0.00379445	0.483682	down	yes
MSTRG.27434	Gh_A13G0433	Gh_A13G0433	48.9727	61.4381	55.5259	47.5049	47.6901	45.6541	2.05654	1.04022	0.00119072	0.34325	up	yes
MSTRG.27478	Gh_A13G0481	Gh_A13G0481	1.5448	0	0.649428	0.548338	0.514629	0.730411	0.0967104	-3.37019	0.00172658	0.38333	down	yes
MSTRG.27537	Gh_A13G0529	MSTRG.27537.1;Gh_A13G0529	1.87496	0.729069	1.08051	0.786432	0.529295	0.690553	0.362116	-1.46548	0.0270121	0.556621	down	yes
MSTRG.27551	Gh_A13G0541	MSTRG.27551.1	2.35729	1.5274	2.02883	3.54663	2.97007	3.67099	0.330427	-1.5976	0.0261562	0.556621	down	yes
Gh_A13G0564	Gh_A13G0564	Gh_A13G0564	0.232999	0.564705	0.399432	0.196325	0.163045	0.046035	2.26422	1.17902	0.0257523	0.556621	up	yes
MSTRG.27583	Gh_A13G0577	MSTRG.27583.1;MSTRG.27583.2	16.4432	22.0353	21.8393	8.00996	7.669	9.32007	4.5493	2.18564	0.0225697	0.556621	up	yes
MSTRG.27606	Gh_A13G0601	Gh_A13G0601;MSTRG.27606.2	10.8058	7.81923	8.00186	16.95	14.4563	15.9317	0.275989	-1.85732	0.0224715	0.556621	down	yes
MSTRG.27608	Gh_A13G0603	Gh_A13G0603	6.70019	4.49535	4.86025	6.62803	6.56197	6.45755	0.351812	-1.50712	0.00714312	0.556621	down	yes
MSTRG.27622	Gh_A13G0614	MSTRG.27622.1	4.99509	1.97295	2.5232	1.70254	1.73076	1.58054	0.250127	-1.99927	0.0157249	0.556621	down	yes
MSTRG.27630	Gh_A13G0621	Gh_A13G0621	1.789	0.763378	1.34647	0.60979	0.614053	0.60201	0.449745	-1.15282	0.010831	0.556621	down	yes
MSTRG.27695	Gh_A13G0674	MSTRG.27695.1;MSTRG.27695.2;Gh_A13G0674	25.2704	23.7784	24.708	6.70801	5.48782	6.83327	3.00465	1.5872	0.038261	0.556621	up	yes
MSTRG.27732	Gh_A13G0714	MSTRG.27732.1;Gh_A13G0714	5.40127	5.45167	5.48827	1.60758	1.54332	1.52611	2.58034	1.36756	0.00035608	0.230907	up	yes
MSTRG.27799	Gh_A13G0785	MSTRG.27799.1;MSTRG.27799.2;Gh_A13G0785	4.87961	3.74691	4.47998	6.74228	6.75748	5.85864	0.42822	-1.22358	0.0366445	0.556621	down	yes
MSTRG.27802	Gh_A13G0788	MSTRG.27802.1;MSTRG.27802.2;MSTRG.27802.3;MSTRG.27802.4;Gh_A13G0788	0.32859	0.624309	0.571786	0.160665	0.0673183	0.0765409	2.29721	1.19988	0.014672	0.556621	up	yes
MSTRG.27884	Gh_A13G0851	MSTRG.27884.1;Gh_A13G0851	14.5749	12.3989	10.0219	67.0836	62.8222	62.6352	0.133447	-2.90566	0.0229492	0.556621	down	yes
MSTRG.27994	Gh_A13G0961	MSTRG.27994.1;MSTRG.27994.2;MSTRG.27994.3;MSTRG.27994.5;MSTRG.27994.4;MSTRG.27994.7;MSTRG.27994.6;MSTRG.27994.8;MSTRG.27994.9;Gh_A13G0961;MSTRG.27994.11	3.23601	6.46547	5.51773	3.7224	3.11573	4.4145	5.21635	2.38304	0.0403964	0.556621	up	yes
MSTRG.28018	Gh_A13G0986	MSTRG.28018.1;Gh_A13G0986;MSTRG.28018.3	7.6882	18.9317	15.748	19.88	20.1053	17.462	5.99379	2.58347	0.0188552	0.556621	up	yes
MSTRG.28027	Gh_A13G0995	MSTRG.28027.1;Gh_A13G0995	5.07331	10.4012	11.2985	4.81332	4.13869	4.1046	9.27846	3.21389	0.040863	0.556621	up	yes
MSTRG.28029	Gh_A13G0997	Gh_A13G0997	3.58454	1.97845	2.93716	2.24315	2.63657	2.33192	0.380771	-1.393	0.025221	0.556621	down	yes
MSTRG.28040	Gh_A13G1009	MSTRG.28040.1;Gh_A13G1009	2.60349	0.592737	1.84914	1.65161	2.33639	2.0982	0.110908	-3.17256	0.0212367	0.556621	down	yes
MSTRG.28072	Gh_A13G1038	Gh_A13G1038	5.79231	3.65958	4.18652	6.53592	5.87029	6.45193	0.273283	-1.87153	0.00635384	0.543811	down	yes
MSTRG.28125	Gh_A13G1064	MSTRG.28125.1;Gh_A13G1064	11.1061	1.17715	1.58929	0.84877	0.786618	0.858122	0.0269422	-5.21399	0.0392357	0.556621	down	yes
MSTRG.28168	Gh_A13G1107	MSTRG.28168.1;MSTRG.28168.2;MSTRG.28168.3;MSTRG.28168.4;MSTRG.28168.5;MSTRG.28168.6;Gh_A13G1107	2.92021	1.89151	2.14916	2.10895	2.35389	2.06697	0.479927	-1.05911	0.0245419	0.556621	down	yes
MSTRG.28172	Gh_A13G1111	MSTRG.28172.1;Gh_A13G1111	3.0567	5.41918	3.99611	2.98645	3.94401	3.8058	3.45266	1.78771	0.0446342	0.556621	up	yes
MSTRG.28222	Gh_A13G1162	MSTRG.28222.1;MSTRG.28222.3;MSTRG.28222.4	1.71784	2.97399	2.93813	0.988693	0.540541	0.94291	5.12413	2.35731	0.0484668	0.556621	up	yes
MSTRG.28285	Gh_A13G1218	MSTRG.28285.1;MSTRG.28285.2;MSTRG.28285.3;Gh_A13G1218	7.08195	8.19938	7.64538	4.02064	3.37228	3.97594	2.49999	1.32192	0.0292976	0.556621	up	yes
MSTRG.28313	Gh_A13G1244	MSTRG.28313.1;MSTRG.28313.2;MSTRG.28313.4;MSTRG.28313.3;MSTRG.28313.5;MSTRG.28313.6;Gh_A13G1244	6.12474	4.07388	5.34765	5.10175	4.50945	4.88074	0.453421	-1.14108	0.0285174	0.556621	down	yes
MSTRG.28376	Gh_A13G1305	Gh_A13G1305	0.457842	0.938077	0.583939	0.378323	0.512413	0.284747	2.42136	1.27582	0.0449628	0.556621	up	yes
MSTRG.28407	Gh_A13G1340	MSTRG.28407.2;MSTRG.28407.1;Gh_A13G1340	2.3946	1.21924	1.64453	1.27946	1.42585	1.48695	0.384744	-1.37803	0.00383583	0.483682	down	yes
MSTRG.28504	Gh_A13G1425	MSTRG.28504.1;Gh_A13G1425	4.25649	2.86371	3.41602	5.12083	4.12544	4.6615	0.36808	-1.44191	0.0338358	0.556621	down	yes
MSTRG.28604	Gh_A13G1520	Gh_A13G1520;MSTRG.28604.2	3.41546	4.55922	4.81715	2.18399	2.26578	1.89345	3.10757	1.63579	0.0357793	0.556621	up	yes
MSTRG.28653	Gh_A13G1571	MSTRG.28653.1;MSTRG.28653.2	2.16592	1.26598	1.8457	2.22076	2.25266	2.21973	0.369688	-1.43562	0.00524916	0.514263	down	yes
MSTRG.28786	Gh_A13G1710	MSTRG.28786.1	5.76978	2.44923	4.41652	4.44599	3.7366	3.44025	0.197749	-2.33826	0.0320814	0.556621	down	yes
MSTRG.28788	Gh_A13G1711	MSTRG.28788.1	0.933892	0.036546	0.149835	0	0	0	0.267187	-1.90408	0.0227501	0.556621	down	yes
MSTRG.28789	Gh_A13G1711	Gh_A13G1711	14.3654	11.1677	11.2957	13.7492	14.0196	14.1039	0.482014	-1.05285	0.0211879	0.556621	down	yes
MSTRG.28792	Gh_A13G1717	MSTRG.28792.1;Gh_A13G1717	1.04693	1.62118	1.53821	1.1115	0.952126	1.03121	2.22387	1.15307	0.0203276	0.556621	up	yes
MSTRG.28810	Gh_A13G1743	MSTRG.28810.1	0.023403	0.820225	0.549463	0.768619	0.560745	0.490332	3.89846	1.96291	0.018315	0.556621	up	yes
MSTRG.28866	Gh_A13G1792	MSTRG.28866.1;Gh_A13G1792	1.00434	0.183676	0.356533	0.436422	0.418686	0.493965	0.265197	-1.91487	0.0052801	0.514268	down	yes
MSTRG.28887	Gh_A13G1805	MSTRG.28887.1	0.492945	0	0	0.408483	0.54419	0.385306	0.281339	-1.82962	0.0387284	0.556621	down	yes
MSTRG.28896	Gh_A13G1816	Gh_A13G1816;MSTRG.28896.2	2.50767	1.69979	2.02558	2.24665	2.12374	2.56775	0.473636	-1.07815	0.0299406	0.556621	down	yes
MSTRG.28917	Gh_A13G1844	Gh_A13G1844	33.8067	35.7554	34.4323	17.4824	14.9058	14.737	2.47949	1.31004	0.0421095	0.556621	up	yes
MSTRG.28943	Gh_A13G1869	Gh_A13G1869	0.325723	0.029554	0.108619	0.229324	0.30425	0.160146	0.494634	-1.01557	0.0370966	0.556621	down	yes
MSTRG.28950	Gh_A13G1875	Gh_A13G1875	28.3821	18.946	21.8016	71.0253	63.7522	61.7693	0.135506	-2.88358	0.00375429	0.483682	down	yes
MSTRG.28974	Gh_A13G1904	Gh_A13G1904	0.982099	1.85136	1.046	0.529092	0.769042	0.659728	3.31007	1.72686	0.0467652	0.556621	up	yes
MSTRG.29018	Gh_A13G1953	MSTRG.29018.1;MSTRG.29018.2;Gh_A13G1953	1.34462	0.794874	0.720059	2.17358	2.32746	2.12021	0.30071	-1.73355	0.0276749	0.556621	down	yes
MSTRG.29026	Gh_A13G1960	MSTRG.29026.1;MSTRG.29026.2;Gh_A13G1960	31.8542	25.0578	29.7222	2.98572	2.96691	2.78537	4.31005	2.1077	0.00195732	0.401276	up	yes
MSTRG.29073	Gh_A13G2005	MSTRG.29073.1	19.5456	7.85284	12.7345	10.1837	10.2531	12.5873	0.135298	-2.88578	0.00713228	0.556621	down	yes
MSTRG.81691	Gh_A13G2105	Gh_A13G2105	1.76036	2.34463	1.69108	0.902438	0.95354	0.906461	2.40951	1.26874	0.031155	0.556621	up	yes
MSTRG.81740	Gh_A13G2133	Gh_A13G2133	3.12084	1.69204	2.4516	3.2324	3.74426	4.5322	0.236862	-2.07788	0.0344041	0.556621	down	yes
MSTRG.81819	Gh_A13G2164	MSTRG.81819.1;MSTRG.81819.2;MSTRG.81819.4;Gh_A13G2164	0.753765	0.172873	0.494156	0.28915	0.265818	0.257939	0.421097	-1.24777	0.00547774	0.520192	down	yes
MSTRG.81844	Gh_A13G2175	MSTRG.81844.3;MSTRG.81844.1;MSTRG.81844.2;Gh_A13G2175	1.07378	1.7369	1.75898	0.679933	0.719585	0.834394	2.92416	1.54802	0.0294026	0.556621	up	yes
MSTRG.81883	Gh_A13G2206	Gh_A13G2206;MSTRG.81883.2	0.691875	1.05213	0.879977	0.496696	0.429599	0.527569	2.03933	1.02809	0.00688247	0.554893	up	yes
MSTRG.81915	Gh_A13G2227	Gh_A13G2227	13.1669	42.5382	26.4576	6.33757	7.93615	9.47473	47.8641	5.58087	0.00733404	0.556621	up	yes
MSTRG.81923	Gh_A13G2234	Gh_A13G2234	1.31633	4.10645	2.29817	0.600353	0.905045	1.1014	12.8509	3.6838	0.0123121	0.556621	up	yes
MSTRG.82130	Gh_A13G2313	MSTRG.82130.1;MSTRG.82130.2;Gh_A13G2313	0.386401	1.9658	0.609501	0.284715	0.409777	0.466324	8.67446	3.11677	0.0253432	0.556621	up	yes
MSTRG.29184	Gh_D01G0074	MSTRG.29184.1;MSTRG.29184.2;MSTRG.29184.4;MSTRG.29184.5;MSTRG.29184.6;MSTRG.29184.7;MSTRG.29184.8	0.062217	0.921703	0.156521	8.21884e-05	0	1.14681e-05	5.67792	2.50536	0.0248889	0.556621	up	yes
Gh_D01G0093	Gh_D01G0093	Gh_D01G0093	0.055042	0.403155	0.22756	0.153947	0.289361	0.246141	2.02303	1.01651	0.0284451	0.556621	up	yes
MSTRG.29207	Gh_D01G0105	MSTRG.29207.2	3.04675	0.0101343	0.0290089	2.31266	2.059	2.67998	0.0112282	-6.47674	0.0264624	0.556621	down	yes
MSTRG.29224	Gh_D01G0143	Gh_D01G0143	1.55565	0.362793	0.809259	0.063009	0.029836	0	0.370693	-1.4317	0.00406971	0.483682	down	yes
MSTRG.29240	Gh_D01G0167	MSTRG.29240.1	0	0.698561	0.453663	0.010955	0.223442	0.063224	4.74032	2.24498	0.0177602	0.556621	up	yes
MSTRG.29251	Gh_D01G0183	MSTRG.29251.1;MSTRG.29251.2;Gh_D01G0183	24.947	32.6398	33.0862	26.2892	26.8754	27.255	2.18216	1.12576	0.0438119	0.556621	up	yes
MSTRG.29283	Gh_D01G0218	MSTRG.29283.1;Gh_D01G0218	6.87683	9.16081	6.93054	5.10888	5.11822	5.15429	2.5999	1.37846	0.0253952	0.556621	up	yes
MSTRG.29289	Gh_D01G0229	MSTRG.29289.1;MSTRG.29289.2;MSTRG.29289.3	4.68523	0	1.8562	0	0	0	0.0335003	-4.89968	0.00544708	0.520192	down	yes
MSTRG.29313	Gh_D01G0256	MSTRG.29313.1	2.2154	3.55115	3.37149	0.57082	0.791629	0.758044	5.69113	2.50872	0.0101771	0.556621	up	yes
MSTRG.29376	Gh_D01G0318	MSTRG.29376.1	0.338513	0.125863	0.194754	0.687556	0.665103	0.681099	0.467816	-1.09599	0.000294537	0.217443	down	yes
MSTRG.29395	Gh_D01G0339	MSTRG.29395.1;Gh_D01G0339	1.27524	7.34765	4.23004	7.41771	6.81337	7.3253	15.1644	3.92262	0.00161993	0.381879	up	yes
MSTRG.29422	Gh_D01G0347	MSTRG.29422.4;MSTRG.29422.3;MSTRG.29422.2;MSTRG.29422.1;MSTRG.29422.7;MSTRG.29422.10;MSTRG.29422.6;MSTRG.29422.8;MSTRG.29422.5;MSTRG.29422.9;MSTRG.29422.11;MSTRG.29422.12;MSTRG.29422.13;MSTRG.29422.14;MSTRG.29422.17;MSTRG.29422.16;MSTRG.29422.15;MSTRG.29422.18;MSTRG.29422.19;MSTRG.29422.20;MSTRG.29422.21;MSTRG.29422.22;MSTRG.29422.23;Gh_D01G0347	7.77652	7.29759	7.51821	15.5421	15.0885	16.7673	0.437819	-1.19159	0.0117403	0.556621	down	yes
MSTRG.29402	Gh_D01G0348;Gh_D01G0349	Gh_D01G0348;MSTRG.29402.2;MSTRG.29402.3;MSTRG.29402.4;MSTRG.29402.5;MSTRG.29402.6;MSTRG.29402.7;MSTRG.29402.8	3.70976	3.30216	3.06119	5.83274	6.46975	5.92233	0.482154	-1.05244	0.0462034	0.556621	down	yes
MSTRG.29403	Gh_D01G0349	MSTRG.29403.1	3.02557	2.09321	2.58331	4.08674	4.21214	4.07166	0.358971	-1.47806	0.000720461	0.309298	down	yes
Gh_D01G0355	Gh_D01G0355	Gh_D01G0355	0.133521	0.534	0.327108	0.341145	0.296921	0.355696	2.11744	1.08232	0.0024969	0.432813	up	yes
MSTRG.29433	Gh_D01G0380	MSTRG.29433.1;MSTRG.29433.2;MSTRG.29433.3;MSTRG.29433.4;Gh_D01G0380	21.7741	12.2412	20.5342	19.4131	21.6395	21.4358	0.226331	-2.14349	0.044045	0.556621	down	yes
MSTRG.29461	Gh_D01G0412	MSTRG.29461.1;MSTRG.29461.2;Gh_D01G0412	2.34033	0.102727	1.50746	1.25819	1.07885	1.1787	0.0629615	-3.98939	0.0170103	0.556621	down	yes
MSTRG.29467	Gh_D01G0418	Gh_D01G0418	3.87149	2.60348	2.83432	3.84527	4.21007	3.9141	0.377584	-1.40513	0.0108782	0.556621	down	yes
MSTRG.29521	Gh_D01G0490	MSTRG.29521.1;Gh_D01G0490	1.109	0.625481	0.817908	1.29252	1.39526	1.09643	0.427358	-1.22648	0.0285196	0.556621	down	yes
MSTRG.29530	Gh_D01G0496	MSTRG.29530.1	1.4791	2.07368	1.62847	0.249598	0.253282	0.338248	3.58266	1.84103	0.00432494	0.484767	up	yes
MSTRG.29614	Gh_D01G0592	MSTRG.29614.1;Gh_D01G0592	90.2699	66.2416	72.278	2.06249	2.58426	2.22882	10.7103	3.42093	0.00258088	0.44105	up	yes
MSTRG.29627	Gh_D01G0608	MSTRG.29627.1;Gh_D01G0608	17.618	19.3901	17.2481	1.3927	1.36261	1.60506	9.57447	3.25919	0.0015337	0.37259	up	yes
MSTRG.29628	Gh_D01G0609	Gh_D01G0609	37.0089	36.9603	36.7785	0.548749	0.313404	0.432982	26.5283	4.72946	0.000909214	0.321756	up	yes
MSTRG.29684	Gh_D01G0672	MSTRG.29684.1;MSTRG.29684.2;MSTRG.29684.3;MSTRG.29684.6;MSTRG.29684.5;MSTRG.29684.7;Gh_D01G0672	4.22871	3.38795	3.65966	6.04015	6.5929	5.85698	0.427374	-1.22643	0.0142799	0.556621	down	yes
MSTRG.29696	Gh_D01G0685	MSTRG.29696.1;MSTRG.29696.2;Gh_D01G0685	4.94341	3.29664	3.98024	4.12505	3.82056	3.68124	0.460055	-1.12012	0.014909	0.556621	down	yes
MSTRG.29745	Gh_D01G0727	MSTRG.29745.1;Gh_D01G0727;MSTRG.29745.3;MSTRG.29745.4	3.45368	6.48346	4.40435	6.50003	6.26985	6.02985	2.83945	1.50561	0.0091031	0.556621	up	yes
MSTRG.29763	Gh_D01G0747	MSTRG.29763.2;MSTRG.29763.1;MSTRG.29763.3	0.28066	3.62071	2.0061	1.75317	2.88629	2.51174	19.8238	4.30916	0.0169036	0.556621	up	yes
MSTRG.29764	Gh_D01G0748	MSTRG.29764.1;MSTRG.29764.2;Gh_D01G0748	7.98324	3.95938	4.25493	4.25296	4.58669	4.61407	0.242365	-2.04475	0.0312383	0.556621	down	yes
MSTRG.29813	Gh_D01G0799	MSTRG.29813.1;MSTRG.29813.2;Gh_D01G0799	49.5832	40.0086	44.1006	91.5613	76.5225	76.7229	0.329686	-1.60083	0.0374599	0.556621	down	yes
MSTRG.29826	Gh_D01G0808	MSTRG.29826.1;MSTRG.29826.2;Gh_D01G0808	0.163036	0.327876	0.171339	8.81914	9.4588	9.89151	0.160583	-2.63861	0.00265956	0.444143	down	yes
MSTRG.29893	Gh_D01G0875	MSTRG.29893.1;MSTRG.29893.2;Gh_D01G0875	1.61892	2.26695	1.94865	1.38148	1.43785	1.56211	2.06434	1.04568	0.0097772	0.556621	up	yes
MSTRG.29940	Gh_D01G0923	MSTRG.29940.1;Gh_D01G0923	1.73161	0.99858	1.22555	1.15988	1.04662	1.24515	0.482285	-1.05204	0.0138163	0.556621	down	yes
MSTRG.29995	Gh_D01G0975	MSTRG.29995.1	0	1.32886	0.755217	0.334099	0.079825	0	12.351	3.62656	0.0104852	0.556621	up	yes
MSTRG.30002	Gh_D01G0982	MSTRG.30002.1	2.19293	6.23748	3.68995	4.60056	2.76003	2.73066	8.88977	3.15215	0.0470393	0.556621	up	yes
MSTRG.30046	Gh_D01G1035	Gh_D01G1035	1.27461	0.662162	0.847467	1.08483	1.40742	1.21504	0.385908	-1.37367	0.0230308	0.556621	down	yes
MSTRG.30052	Gh_D01G1043	MSTRG.30052.1;MSTRG.30052.2	0.703939	5.61011	4.78761	0	0.0108129	0	131.468	7.03857	0.00952144	0.556621	up	yes
MSTRG.30053	Gh_D01G1044	MSTRG.30053.1;Gh_D01G1044	228.474	181.954	188.189	39.4731	38.5019	39.4157	2.779	1.47457	0.00372904	0.483682	up	yes
MSTRG.30059	Gh_D01G1048	Gh_D01G1048	0	0.786823	0.527723	0.161589	0	0.050076	5.767	2.52782	0.00819769	0.556621	up	yes
Gh_D01G1057	Gh_D01G1057	Gh_D01G1057	0.017671	0.311641	0.193709	0.110063	0.118639	0	2.08635	1.06098	0.0252153	0.556621	up	yes
MSTRG.30213	Gh_D01G1205	Gh_D01G1205	0.090044	0.752912	0.123046	0	0.0866	0	3.99347	1.99764	0.0460991	0.556621	up	yes
Gh_D01G1216	Gh_D01G1216	Gh_D01G1216	0.209915	0.629775	0.343902	0.182939	0.147527	0.288157	2.38306	1.25282	0.0280273	0.556621	up	yes
MSTRG.30237	Gh_D01G1232	MSTRG.30237.1;Gh_D01G1232	8.41301	6.11694	5.95978	9.98719	9.20588	9.40137	0.356949	-1.48621	0.0354553	0.556621	down	yes
Gh_D01G1237	Gh_D01G1237	Gh_D01G1237	0	0.247357	0.286584	0	0	0	2.08652	1.0611	0.0462715	0.556621	up	yes
MSTRG.30261	Gh_D01G1262	MSTRG.30261.1	0.288283	0	0.200574	0.378173	0.410666	0.345712	0.450401	-1.15072	0.0113435	0.556621	down	yes
MSTRG.30353	Gh_D01G1360	Gh_D01G1360	0.180946	0.919832	0.527474	0.123377	0.185989	0.218074	4.33273	2.11528	0.0021802	0.409882	up	yes
MSTRG.30354	Gh_D01G1361	MSTRG.30354.1	3.64634	0.067461	2.10355	0	0	0.057872	0.0643399	-3.95814	0.0292391	0.556621	down	yes
MSTRG.30356	Gh_D01G1363	Gh_D01G1363	8.63607	0.352054	2.3224	1.43442	1.00085	2.06271	0.00995686	-6.65009	0.0037913	0.483682	down	yes
MSTRG.30431	Gh_D01G1443	MSTRG.30431.1;MSTRG.30431.2;Gh_D01G1443;MSTRG.30431.4	6.57195	5.00742	5.42353	6.05086	6.26225	6.72222	0.497772	-1.00644	0.0157211	0.556621	down	yes
MSTRG.30436	Gh_D01G1450	MSTRG.30436.1;MSTRG.30436.2;Gh_D01G1450	45.292	40.2334	45.6026	12.4882	13.0283	13.5065	2.39639	1.26086	0.0117429	0.556621	up	yes
MSTRG.30443	Gh_D01G1459	Gh_D01G1459	0	0.206519	0.224719	0	0	0	2.94609	1.5588	0.0352635	0.556621	up	yes
MSTRG.30451	Gh_D01G1467	MSTRG.30451.1;MSTRG.30451.2;Gh_D01G1467	2.97668	4.7172	4.01889	22.6648	25.6262	24.7744	0.47723	-1.06724	0.0343299	0.556621	down	yes
Gh_D01G1473	Gh_D01G1473	Gh_D01G1473	0	0.976614	0.634409	0	0	0	8.36521	3.0644	0.00185904	0.39167	up	yes
MSTRG.30486	Gh_D01G1495	MSTRG.30486.1;MSTRG.30486.2;Gh_D01G1495	0.345963	0.812358	0.72161	0.453008	0.597566	0.477973	2.29392	1.19781	0.02751	0.556621	up	yes
MSTRG.30491	Gh_D01G1500	MSTRG.30491.1;MSTRG.30491.2;MSTRG.30491.3;MSTRG.30491.4;Gh_D01G1500	3.89314	2.86691	2.98364	4.41008	4.63687	4.72769	0.41081	-1.28346	0.00980235	0.556621	down	yes
MSTRG.30501	Gh_D01G1507	MSTRG.30501.1;Gh_D01G1507	9.5879	10.3674	9.63214	5.31312	4.7361	5.38423	2.09488	1.06687	0.0285851	0.556621	up	yes
MSTRG.30542	Gh_D01G1541	MSTRG.30542.1;MSTRG.30542.2;MSTRG.30542.4;MSTRG.30542.6;MSTRG.30542.7;MSTRG.30542.8	44.4164	33.403	36.1711	6.18485	5.98247	5.36554	2.82776	1.49966	0.0177667	0.556621	up	yes
MSTRG.30575	Gh_D01G1575	MSTRG.30575.1	848.443	1029.42	961.286	788.926	710.371	738.118	2.072	1.05102	0.0188322	0.556621	up	yes
MSTRG.30589	Gh_D01G1585	MSTRG.30589.1;Gh_D01G1585	4.60823	3.64678	3.80264	5.78362	5.88863	5.76803	0.453838	-1.13975	0.00360617	0.476326	down	yes
MSTRG.30595	Gh_D01G1591	MSTRG.30595.1;Gh_D01G1591	2.50834	2.90131	2.94337	1.17547	1.28042	1.3153	2.19803	1.13621	0.0117617	0.556621	up	yes
MSTRG.30653	Gh_D01G1650	MSTRG.30653.1;MSTRG.30653.2;MSTRG.30653.3;Gh_D01G1650	0.908035	1.78098	1.43424	0.719005	0.426028	0.59386	3.87632	1.95469	0.0175041	0.556621	up	yes
MSTRG.30663	Gh_D01G1664	MSTRG.30663.1	1.148	0.422646	0.862355	0.213925	0.265642	0.346008	0.499608	-1.00113	0.0384118	0.556621	down	yes
MSTRG.30691	Gh_D01G1705	MSTRG.30691.1;MSTRG.30691.2;MSTRG.30691.3;MSTRG.30691.4;MSTRG.30691.5;MSTRG.30691.6;MSTRG.30691.7;Gh_D01G1705	3.85819	2.17736	3.17965	6.34034	6.10345	6.75785	0.187838	-2.41244	0.00279783	0.448105	down	yes
MSTRG.30741	Gh_D01G1754	Gh_D01G1754	0.948472	0.984992	1.07397	0	0.055344	0	2.08129	1.05748	0.0107065	0.556621	up	yes
MSTRG.30885	Gh_D01G1902	MSTRG.30885.1;Gh_D01G1902	5.26917	3.15525	3.33108	4.18266	3.80081	4.44521	0.324171	-1.62517	0.033734	0.556621	down	yes
MSTRG.30900	Gh_D01G1916	Gh_D01G1916;MSTRG.30900.3;MSTRG.30900.5;MSTRG.30900.6;MSTRG.30900.7	4.29046	3.2322	3.59242	8.78072	8.82928	9.56755	0.262889	-1.92747	0.00160425	0.381879	down	yes
MSTRG.30912	Gh_D01G1934	MSTRG.30912.1;Gh_D01G1934	8.66995	5.70566	5.60216	13.4522	11.8184	13.8763	0.206439	-2.27622	0.0260151	0.556621	down	yes
MSTRG.30917	Gh_D01G1938	Gh_D01G1938	53.6804	1.07322	4.1391	2.25101	1.92466	1.71395	0.000696006	-10.4886	0.00639481	0.544744	down	yes
MSTRG.30949	Gh_D01G1969	MSTRG.30949.1;MSTRG.30949.2;Gh_D01G1969	0.0201596	2.7985	1.9994	0.365883	1.01441	0.111731	46.616	5.54275	0.0355553	0.556621	up	yes
MSTRG.30990	Gh_D01G2015	MSTRG.30990.1;MSTRG.30990.2	20.8219	7.8599	13.0942	12.5534	20.4065	19.1783	0.0788496	-3.66475	0.0383574	0.556621	down	yes
MSTRG.31064	Gh_D01G2085	MSTRG.31064.1	4.54247	4.29015	4.04208	17.5344	15.6448	19.1526	0.249974	-2.00015	0.020332	0.556621	down	yes
MSTRG.31083	Gh_D01G2106	Gh_D01G2106	1.28913	1.38943	1.41765	0.064459	0.106916	0.029362	2.49387	1.31839	0.00460167	0.491765	up	yes
MSTRG.31087	Gh_D01G2112	MSTRG.31087.1;Gh_D01G2112	0.429785	1.3302	0.765945	0.428191	0.47669	0.528993	4.10836	2.03856	0.00311835	0.464081	up	yes
MSTRG.31108	Gh_D01G2136;Gh_D01G2137;Gh_D01G2138	Gh_D01G2136;MSTRG.31108.2;MSTRG.31108.3;MSTRG.31108.4;Gh_D01G2137;Gh_D01G2138	10.1821	21.0116	7.54961	0.460531	0.302425	0.44224	45.0417	5.49319	0.0422117	0.556621	up	yes
MSTRG.31116	Gh_D01G2148	Gh_D01G2148	0	1.26614	1.36617	0	0	0	14.6791	3.87569	0.0319558	0.556621	up	yes
MSTRG.31151	Gh_D01G2191	MSTRG.31151.1;MSTRG.31151.2;Gh_D01G2191	22.017	15.3643	15.8097	24.5728	22.5179	21.2087	0.327599	-1.61	0.0384019	0.556621	down	yes
MSTRG.82246	Gh_D01G2325	MSTRG.82246.2;Gh_D01G2325	3.73577	1.25824	2.35271	1.12918	1.08769	1.01214	0.248848	-2.00666	0.0035634	0.475887	down	yes
MSTRG.82248	Gh_D01G2327	MSTRG.82248.1;MSTRG.82248.2;MSTRG.82248.3	0.294669	1.36293	1.01747	0.450878	0.327683	0.549845	5.84218	2.54651	0.0115637	0.556621	up	yes
MSTRG.82259	Gh_D01G2339	MSTRG.82259.1;Gh_D01G2339	43.1099	31.7828	30.2969	82.8039	111.337	98.1621	0.166135	-2.58957	0.0430608	0.556621	down	yes
Gh_D01G2361	Gh_D01G2361	Gh_D01G2361	0.448347	0.059678	0.226996	0.231255	0.186752	0.111311	0.483864	-1.04733	0.0241525	0.556621	down	yes
MSTRG.82330	Gh_D01G2375	Gh_D01G2375	0.021135	0.67942	0.643237	0.050452	0.098333	0.191389	4.54025	2.18277	0.0342859	0.556621	up	yes
MSTRG.82341	Gh_D01G2383	MSTRG.82341.1	3.17635	5.77471	4.53956	5.75178	6.1989	6.32437	2.55816	1.35511	0.00866913	0.556621	up	yes
MSTRG.31247	Gh_D02G0043	Gh_D02G0043	0.872931	0.060616	0.200795	0.123658	0.046782	0.316226	0.265525	-1.91308	0.0436051	0.556621	down	yes
MSTRG.31270	Gh_D02G0072;Gh_D02G0073	MSTRG.31270.3;MSTRG.31270.1;MSTRG.31270.2;MSTRG.31270.4;MSTRG.31270.6;MSTRG.31270.7;MSTRG.31270.5;MSTRG.31270.8;Gh_D02G0072;Gh_D02G0073	8.62147	6.44158	6.63545	8.68157	9.79488	9.20245	0.41214	-1.2788	0.0279531	0.556621	down	yes
MSTRG.31273	Gh_D02G0075	MSTRG.31273.1;Gh_D02G0075	11.999	9.38556	11.0041	0.350005	0.510495	0.786685	4.26315	2.09192	0.0395557	0.556621	up	yes
MSTRG.31287	Gh_D02G0089	Gh_D02G0089	0	1.41365	0.978007	0	0	0	15.9628	3.99664	0.00391688	0.483682	up	yes
MSTRG.31315	Gh_D02G0122;Gh_D02G0123;Gh_D02G0125	Gh_D02G0122;MSTRG.31315.1;MSTRG.31315.4;MSTRG.31315.5;Gh_D02G0123;MSTRG.31315.8;MSTRG.31315.9;MSTRG.31315.10;Gh_D02G0125	1.07395	0.373458	0.6391	0.719543	0.896491	0.855468	0.323213	-1.62944	0.00420518	0.484767	down	yes
MSTRG.31317	Gh_D02G0126	MSTRG.31317.1;MSTRG.31317.2;MSTRG.31317.3;Gh_D02G0126	2.21703	0.836396	1.38228	1.30488	0.988854	1.26484	0.270023	-1.88885	0.0118017	0.556621	down	yes
MSTRG.31340	Gh_D02G0147	Gh_D02G0147	1.63314	2.34926	2.05525	1.54296	1.28095	1.29633	2.33982	1.2264	0.016658	0.556621	up	yes
MSTRG.31343	Gh_D02G0152	MSTRG.31343.1;MSTRG.31343.2	3.32711	2.24349	2.43063	2.84134	2.67747	3.00194	0.451086	-1.14853	0.0186992	0.556621	down	yes
MSTRG.31390	Gh_D02G0204	Gh_D02G0204	5.9757	0	1.66118	0.159847	0	0.041213	0.0192684	-5.69762	0.00144633	0.369563	down	yes
MSTRG.31421	Gh_D02G0231	MSTRG.31421.1;MSTRG.31421.2	1.51373	1.70898	1.77682	0	0.0928632	0.138774	2.98643	1.57842	0.016596	0.556621	up	yes
MSTRG.31470	Gh_D02G0278	Gh_D02G0278	0.111385	0.485796	0.196164	0	0	0.072863	2.48919	1.31568	0.0199935	0.556621	up	yes
MSTRG.31477	Gh_D02G0282	Gh_D02G0282	0	1.46355	1.48979	0	0	0	18.9564	4.24461	0.0260313	0.556621	up	yes
MSTRG.31505	Gh_D02G0303	MSTRG.31505.1	0.194266	2.65645	2.57803	1.73031	1.42439	1.32625	18.4152	4.20283	0.0414675	0.556621	up	yes
MSTRG.31534	Gh_D02G0334	MSTRG.31534.1;MSTRG.31534.2;Gh_D02G0334	10.7643	8.61268	9.46484	14.0444	12.7277	13.2147	0.445552	-1.16634	0.0108811	0.556621	down	yes
MSTRG.31554	Gh_D02G0359	MSTRG.31554.1;MSTRG.31554.2;MSTRG.31554.3;MSTRG.31554.4;MSTRG.31554.5;MSTRG.31554.6;MSTRG.31554.7	282.748	391.47	374.615	328.078	339.172	339.322	2.36687	1.24298	0.0197535	0.556621	up	yes
MSTRG.31556	Gh_D02G0361	Gh_D02G0361	4.20191	0	0	2.41969	2.54992	1.62831	0.00783589	-6.99569	0.0401787	0.556621	down	yes
MSTRG.31574	Gh_D02G0386	Gh_D02G0386	0	0.511613	0.441154	0	0.02824	0	3.71857	1.89475	0.0122099	0.556621	up	yes
MSTRG.31584	Gh_D02G0399	MSTRG.31584.1;Gh_D02G0399	22.9461	13.0223	13.0924	66.5691	42.9195	49.1922	0.0807461	-3.63046	0.0488381	0.556621	down	yes
Gh_D02G0430	Gh_D02G0430	Gh_D02G0430	0	0.63857	0.618649	0.134958	0	0	4.80535	2.26464	0.031615	0.556621	up	yes
MSTRG.31633	Gh_D02G0455	MSTRG.31633.1;MSTRG.31633.2	1.36946	0.286726	0.911604	0.427364	0.230314	0.299035	0.302191	-1.72647	0.0325507	0.556621	down	yes
MSTRG.31651	Gh_D02G0477	Gh_D02G0477	1.40761	2.31929	2.43278	1.02885	1.17701	1.12357	3.29541	1.72046	0.035394	0.556621	up	yes
MSTRG.31675	Gh_D02G0506	MSTRG.31675.1	0.148553	0.724438	0.780905	0.030113	0.125191	0.042448	4.12258	2.04355	0.0371165	0.556621	up	yes
MSTRG.31702	Gh_D02G0542	MSTRG.31702.1;MSTRG.31702.2;MSTRG.31702.3;Gh_D02G0542	18.8842	15.6005	14.3329	0.549698	0.745335	0.590632	6.52875	2.70681	0.0110399	0.556621	up	yes
MSTRG.31704	Gh_D02G0548;Gh_D02G0547	MSTRG.31704.2;MSTRG.31704.1;MSTRG.31704.4;MSTRG.31704.3;MSTRG.31704.5;MSTRG.31704.6;Gh_D02G0547;Gh_D02G0548	4.97108	9.50392	8.26842	3.88576	3.54291	3.09612	7.9771	2.99586	0.00749794	0.556621	up	yes
MSTRG.31712	Gh_D02G0555	MSTRG.31712.1;MSTRG.31712.2;MSTRG.31712.3;Gh_D02G0555	28.1108	19.1378	19.3769	37.2379	31.1703	35.0819	0.249364	-2.00367	0.0338476	0.556621	down	yes
MSTRG.31731	Gh_D02G0581	MSTRG.31731.1;MSTRG.31731.3;MSTRG.31731.4;MSTRG.31731.2;MSTRG.31731.6;MSTRG.31731.5;MSTRG.31731.8;MSTRG.31731.9;MSTRG.31731.10	2.012	3.11478	2.50631	1.37674	1.33887	1.46504	3.1959	1.67622	0.00139034	0.366681	up	yes
MSTRG.31734	Gh_D02G0583	MSTRG.31734.1;MSTRG.31734.2;Gh_D02G0583	1.21911	0.44073	0.63011	0.681008	0.712965	0.616377	0.347819	-1.52359	0.00742101	0.556621	down	yes
MSTRG.31746	Gh_D02G0604	MSTRG.31746.1;MSTRG.31746.2;MSTRG.31746.3	2.91412	3.92152	3.58521	2.43229	2.3272	2.55846	2.30646	1.20568	0.00646329	0.54697	up	yes
MSTRG.31847	Gh_D02G0701	MSTRG.31847.1	0.57265	0.105774	0.351007	0.086195	0.059197	0.18088	0.493981	-1.01747	0.0250988	0.556621	down	yes
MSTRG.31894	Gh_D02G0744	MSTRG.31894.1	10.0298	7.39647	8.34955	12.0464	11.7497	12.8773	0.359775	-1.47483	0.00345948	0.475887	down	yes
MSTRG.31904	Gh_D02G0754	MSTRG.31904.1;Gh_D02G0754	24.9365	18.9188	19.7686	4.07017	4.42428	4.0845	2.16276	1.11287	0.0222409	0.556621	up	yes
MSTRG.31958	Gh_D02G0795	Gh_D02G0795	0	0.34793	0.233422	0.245111	0.232128	0.148745	2.11063	1.07768	0.0124346	0.556621	up	yes
MSTRG.32022	Gh_D02G0851	MSTRG.32022.1;MSTRG.32022.2;MSTRG.32022.3;MSTRG.32022.4;Gh_D02G0851	4.56803	3.0067	3.35236	3.25761	3.07299	3.27849	0.472114	-1.08279	0.0116116	0.556621	down	yes
MSTRG.32042	Gh_D02G0865	MSTRG.32042.1	0.706804	0.14232	0.385169	0.356585	0.380225	0.583967	0.348446	-1.52099	0.0200153	0.556621	down	yes
MSTRG.32049	Gh_D02G0869	Gh_D02G0869	54.8685	51.778	55.3395	108.516	104.262	120.686	0.423468	-1.23967	0.0337091	0.556621	down	yes
MSTRG.32103	Gh_D02G0928	Gh_D02G0928	2.85315	3.39497	3.12449	0.847265	0.497732	0.669319	3.4568	1.78944	0.0281319	0.556621	up	yes
MSTRG.32136	Gh_D02G0964	Gh_D02G0964;MSTRG.32136.1	72.2106	75.7467	79.3241	25.6695	26.9043	26.2693	3.19876	1.67751	0.00317019	0.464081	up	yes
MSTRG.32183	Gh_D02G1015	Gh_D02G1015	5.6891	3.53455	4.1893	3.82461	3.95938	3.94936	0.410074	-1.28604	0.00138434	0.366681	down	yes
MSTRG.32186	Gh_D02G1017	Gh_D02G1017	1.87456	3.25174	2.84304	0.974369	1.47448	1.47457	4.18882	2.06654	0.0430113	0.556621	up	yes
MSTRG.32213	Gh_D02G1052	Gh_D02G1052	0.492827	0	0.340438	0	0	0	0.468888	-1.09268	0.0301627	0.556621	down	yes
MSTRG.32217	Gh_D02G1054	MSTRG.32217.1	2.01802	0.572503	0.738458	0.899703	0.98553	0.65358	0.209387	-2.25576	0.0418722	0.556621	down	yes
MSTRG.32289	Gh_D02G1125	MSTRG.32289.2;MSTRG.32289.1;Gh_D02G1125	6.3106	4.71209	5.47333	6.29061	5.96014	6.12432	0.489728	-1.02995	0.00271732	0.446271	down	yes
MSTRG.32321	Gh_D02G1155	MSTRG.32321.1;Gh_D02G1155	0.83383	1.7354	1.13238	1.12605	0.862555	0.869849	3.08366	1.62464	0.0185215	0.556621	up	yes
MSTRG.32341	Gh_D02G1178	Gh_D02G1178	8.0498	33.4266	21.8105	10.8696	8.18781	10.0474	53.7393	5.74791	0.00445395	0.48699	up	yes
MSTRG.32379	Gh_D02G1214	Gh_D02G1214	0.073525	0.59739	0.282766	0	0	0	3.50921	1.81115	0.000428231	0.246117	up	yes
MSTRG.32441	Gh_D02G1271	MSTRG.32441.1;Gh_D02G1271	1.50999	0.654916	0.969251	1.14341	1.43716	1.3353	0.304729	-1.7144	0.00789267	0.556621	down	yes
MSTRG.32449	Gh_D02G1282	MSTRG.32449.1;Gh_D02G1282	13.6517	12.2311	14.1281	2.49607	2.53423	2.21221	3.32487	1.7333	0.0121378	0.556621	up	yes
MSTRG.32504	Gh_D02G1330	MSTRG.32504.1	86.2367	82.4137	70.2531	211.601	216.519	231.139	0.313145	-1.6751	0.0397072	0.556621	down	yes
MSTRG.32514	Gh_D02G1337	MSTRG.32514.1;MSTRG.32514.2;MSTRG.32514.3;MSTRG.32514.4	2.29776	1.17281	1.63059	1.41411	1.43461	1.70329	0.366807	-1.44691	0.00903111	0.556621	down	yes
MSTRG.32537	Gh_D02G1356	Gh_D02G1356;MSTRG.32537.2	0.390159	0.019227	0.114941	0.0541563	0.097005	0.101941	0.486377	-1.03985	0.00626064	0.540888	down	yes
MSTRG.32541	Gh_D02G1360	MSTRG.32541.1	0.311056	1.19337	0.799231	0.139089	0.362595	0.268259	5.03136	2.33095	0.0109656	0.556621	up	yes
MSTRG.32613	Gh_D02G1448	MSTRG.32613.1;MSTRG.32613.2;MSTRG.32613.4;MSTRG.32613.5	2.25162	0.211323	0.0838555	3.3017	3.15454	2.75461	0.0271828	-5.20116	0.0392593	0.556621	down	yes
MSTRG.32636	Gh_D02G1475	MSTRG.32636.1;Gh_D02G1475	1.19593	0.00168961	0.425295	0.275909	0.291918	0	0.176452	-2.50265	0.0345124	0.556621	down	yes
MSTRG.32657	Gh_D02G1496	MSTRG.32657.1;Gh_D02G1496	1.87629	1.0926	1.39654	1.26208	1.48797	1.57881	0.443059	-1.17443	0.022405	0.556621	down	yes
Gh_D02G1502	Gh_D02G1502	Gh_D02G1502	0	0.313159	0.221526	0.030471	0	0	2.32416	1.21671	0.00309031	0.463997	up	yes
MSTRG.32694	Gh_D02G1531	Gh_D02G1531	9.87293	5.45073	7.22086	7.60774	7.44107	8.20985	0.254449	-1.97455	0.0012038	0.343745	down	yes
MSTRG.32767	Gh_D02G1605	MSTRG.32767.1;Gh_D02G1605	5.82199	9.36245	6.45097	6.9855	6.56015	6.11046	3.02199	1.5955	0.0307625	0.556621	up	yes
MSTRG.32770	Gh_D02G1608	MSTRG.32770.2;MSTRG.32770.1;MSTRG.32770.4;MSTRG.32770.5;Gh_D02G1608	3.92626	4.87292	4.38408	16.3226	17.5346	18.4365	0.449036	-1.1551	0.021728	0.556621	down	yes
MSTRG.32781	Gh_D02G1622	MSTRG.32781.1;MSTRG.32781.2;MSTRG.32781.4;MSTRG.32781.3;MSTRG.32781.5;MSTRG.32781.8;MSTRG.32781.7;Gh_D02G1622	1.65506	2.40293	2.10558	1.62649	1.75265	1.65785	2.1249	1.08739	0.0026723	0.444143	up	yes
MSTRG.32822	Gh_D02G1665	MSTRG.32822.1;Gh_D02G1665;MSTRG.32822.3	0.865712	1.33994	1.25646	0.614621	0.588904	0.421647	2.52006	1.33346	0.0258384	0.556621	up	yes
MSTRG.32837	Gh_D02G1676	MSTRG.32837.1;MSTRG.32837.2;MSTRG.32837.4	3.59298	2.72546	2.75077	4.55496	5.32403	4.97013	0.390699	-1.35587	0.0302003	0.556621	down	yes
MSTRG.32863	Gh_D02G1698	MSTRG.32863.1;Gh_D02G1698	7.50393	4.45746	5.17872	6.53135	6.58242	7.29018	0.271223	-1.88245	0.00607589	0.536951	down	yes
MSTRG.32917	Gh_D02G1744	MSTRG.32917.1;Gh_D02G1744	13.2001	6.53073	7.72312	7.09804	8.81284	8.65415	0.208881	-2.25925	0.025634	0.556621	down	yes
MSTRG.32929	Gh_D02G1757	MSTRG.32929.1;Gh_D02G1757;MSTRG.32929.4	6.60326	5.27237	5.26018	11.5249	14.0913	14.2927	0.280565	-1.83359	0.038068	0.556621	down	yes
MSTRG.32947	Gh_D02G1770	MSTRG.32947.1;MSTRG.32947.2;MSTRG.32947.3;Gh_D02G1770	18.6347	14.9265	15.1052	20.2817	19.9062	18.7097	0.487757	-1.03577	0.0340165	0.556621	down	yes
Gh_D02G1778	Gh_D02G1778	Gh_D02G1778	0.157932	0.798033	0.453212	0	0	0.147146	4.11041	2.03928	0.012215	0.556621	up	yes
MSTRG.32990	Gh_D02G1815	MSTRG.32990.1;MSTRG.32990.2;Gh_D02G1815	4.36542	6.08573	6.01479	3.97183	3.34704	4.03676	2.75289	1.46095	0.0495249	0.556621	up	yes
MSTRG.32997	Gh_D02G1823	MSTRG.32997.1	0	0.330047	0.31758	0	0	0	2.52013	1.3335	0.0202313	0.556621	up	yes
MSTRG.33012	Gh_D02G1836;Gh_D02G1835	MSTRG.33012.1;MSTRG.33012.2;MSTRG.33012.3;Gh_D02G1835;MSTRG.33012.5	1.47469	0.804189	1.11053	0.815565	0.933632	1.07561	0.487515	-1.03648	0.0299862	0.556621	down	yes
MSTRG.33033	Gh_D02G1863	MSTRG.33033.1;MSTRG.33033.2;MSTRG.33033.3;MSTRG.33033.5	4.4325	1.90675	2.91266	2.83037	3.2089	2.90309	0.206893	-2.27304	0.00209294	0.405223	down	yes
MSTRG.33040	Gh_D02G1876	MSTRG.33040.1	0.511543	0.069961	0.163098	0.581841	0.522851	0.35035	0.350442	-1.51275	0.0369718	0.556621	down	yes
MSTRG.33063	Gh_D02G1895	Gh_D02G1895	0.121446	0.448771	0.275222	0.216009	0.081985	0.084196	2.17047	1.118	0.0268459	0.556621	up	yes
MSTRG.33170	Gh_D02G1999	MSTRG.33170.1	27.2125	36.441	33.0603	21.5878	20.3912	22.5426	2.99044	1.58036	0.0067523	0.553605	up	yes
MSTRG.33211	Gh_D02G2036	MSTRG.33211.1	0.56472	1.52056	1.44158	1.0947	0.887542	1.0624	3.61133	1.85253	0.0369269	0.556621	up	yes
MSTRG.33213	Gh_D02G2041	Gh_D02G2041	3.09464	3.61843	3.44248	1.95229	1.84314	1.89352	2.05448	1.03877	0.00127125	0.353007	up	yes
MSTRG.33233	Gh_D02G2066	MSTRG.33233.1	2.6048	12.2232	10.157	11.0833	11.2744	10.3413	19.3259	4.27246	0.0254808	0.556621	up	yes
MSTRG.33265	Gh_D02G2115	Gh_D02G2115	53.0481	65.3713	60.8248	41.0886	40.6039	43.0123	2.38129	1.25174	0.00372317	0.483682	up	yes
MSTRG.33302	Gh_D02G2156	MSTRG.33302.1;MSTRG.33302.2;MSTRG.33302.3;Gh_D02G2156	55.5008	47.0717	44.9081	8.40472	8.19698	8.83328	3.42524	1.7762	0.0118881	0.556621	up	yes
MSTRG.33309	Gh_D02G2165	MSTRG.33309.1	0.809972	0.265618	0.328378	0.524787	0.408669	0.351614	0.409494	-1.28808	0.0489463	0.556621	down	yes
MSTRG.33330	Gh_D02G2190	MSTRG.33330.1;MSTRG.33330.2;Gh_D02G2190	8.67008	11.1081	10.2155	7.64554	8.25714	7.31863	2.22931	1.1566	0.0153028	0.556621	up	yes
MSTRG.33350	Gh_D02G2224	MSTRG.33350.1;MSTRG.33350.2;MSTRG.33350.3;MSTRG.33350.4;Gh_D02G2224	1.62575	2.5698	1.98881	2.44845	2.11273	2.19352	2.02102	1.01508	0.0237374	0.556621	up	yes
MSTRG.33365	Gh_D02G2240	MSTRG.33365.1;Gh_D02G2240	7.84119	8.51422	8.68189	2.80926	2.8433	3.43335	2.77614	1.47308	0.0328689	0.556621	up	yes
MSTRG.33372	Gh_D02G2248	MSTRG.33372.1;Gh_D02G2248	0.0561955	1.43453	0.536392	1.10921	0.597569	0.470212	7.68814	2.94263	0.0332148	0.556621	up	yes
MSTRG.33423	Gh_D02G2311	MSTRG.33423.1;Gh_D02G2311	20.8714	18.3634	19.0668	30.9631	28.7822	28.7851	0.493697	-1.0183	0.0123486	0.556621	down	yes
MSTRG.33448	Gh_D02G2342	MSTRG.33448.1;Gh_D02G2342	0.477828	6.16319	3.99005	1.27811	3.10119	2.66619	66.2741	6.05037	0.0369051	0.556621	up	yes
MSTRG.33453	Gh_D02G2351	MSTRG.33453.1	0.485035	0	0.209317	0	0.098249	0	0.437779	-1.19173	0.0163587	0.556621	down	yes
MSTRG.33462	Gh_D02G2362	MSTRG.33462.3;MSTRG.33462.1;MSTRG.33462.2;MSTRG.33462.4;Gh_D02G2362	2.09603	0.769277	0.737114	2.21758	2.7652	3.01968	0.13327	-2.90758	0.0366109	0.556621	down	yes
MSTRG.33473	Gh_D02G2371	MSTRG.33473.1;Gh_D02G2371	0	3.62114	1.45694	0	0	0	106.563	6.73557	4.47082e-05	0.0816175	up	yes
MSTRG.82430	Gh_D02G2415	MSTRG.82430.1;Gh_D02G2415	0.303352	4.3906	4.06815	2.65004	2.1808	1.6793	42.114	5.39623	0.0387627	0.556621	up	yes
MSTRG.82450	Gh_D02G2437	Gh_D02G2437	75.7837	96.7875	86.1369	68.0115	72.1651	76.0085	2.16164	1.11213	0.0220669	0.556621	up	yes
MSTRG.82455	Gh_D02G2442	MSTRG.82455.1;Gh_D02G2442	0	0.568571	0.457295	0	0	0.158345	3.91776	1.97003	0.030757	0.556621	up	yes
MSTRG.33507	Gh_D03G0022	MSTRG.33507.1;MSTRG.33507.2;Gh_D03G0022	4.92749	3.56296	4.44155	5.08369	4.65441	5.14016	0.462377	-1.11286	0.0183028	0.556621	down	yes
MSTRG.33518	Gh_D03G0033	MSTRG.33518.1;MSTRG.33518.2	2.3188	0	0.688752	0.569565	0.76251	1.12081	0.0467874	-4.41774	0.00424382	0.484767	down	yes
MSTRG.33569	Gh_D03G0088	MSTRG.33569.1;Gh_D03G0088	1.42053	0.555662	0.665261	1.62976	1.56641	1.58167	0.229182	-2.12544	0.00778244	0.556621	down	yes
MSTRG.33638	Gh_D03G0173	MSTRG.33638.1;Gh_D03G0173	0.728963	1.22259	1.08754	0	0.0551979	0.0276104	3.69061	1.88386	0.0016977	0.382035	up	yes
MSTRG.33665	Gh_D03G0213	Gh_D03G0213	0	1.26823	0.690442	0	0	0	12.431	3.63587	0.000334204	0.226473	up	yes
MSTRG.33692	Gh_D03G0241	MSTRG.33692.1;Gh_D03G0241	23.2915	22.1975	20.165	1.60063	1.83761	1.42606	7.70324	2.94546	0.00676417	0.553605	up	yes
MSTRG.33711	Gh_D03G0258	MSTRG.33711.1;MSTRG.33711.2;Gh_D03G0258	1.02961	2.04115	1.40024	0.797503	0.669256	0.960836	3.68711	1.88249	0.0173722	0.556621	up	yes
MSTRG.33870	Gh_D03G0442	Gh_D03G0442	0.485423	0	0.177651	0.195978	0.169421	0.104351	0.387292	-1.36851	0.00737378	0.556621	down	yes
MSTRG.33895	Gh_D03G0467	MSTRG.33895.1;Gh_D03G0467	2.06265	3.22193	2.28459	1.82522	1.73289	1.74668	2.78095	1.47558	0.0122961	0.556621	up	yes
MSTRG.33898	Gh_D03G0469	Gh_D03G0469	0.468469	0.14734	0.219831	0.346676	0.428839	0.429847	0.481554	-1.05423	0.0102438	0.556621	down	yes
MSTRG.33919	Gh_D03G0490	MSTRG.33919.1;MSTRG.33919.4;MSTRG.33919.3;MSTRG.33919.5;Gh_D03G0490	2.59271	3.76666	2.70361	1.63752	1.87551	1.61474	2.94649	1.559	0.026186	0.556621	up	yes
MSTRG.33963	Gh_D03G0536	MSTRG.33963.1	0	0.4515	0.253128	0	0	0	3.1265	1.64455	9.94545e-05	0.112887	up	yes
MSTRG.33964	Gh_D03G0536	MSTRG.33964.1	0.509616	0	0.257237	0.059842	0	0	0.436136	-1.19715	0.00935675	0.556621	down	yes
Gh_D03G0601	Gh_D03G0601	Gh_D03G0601	0.453404	1.2265	0.948412	0.632559	0.439156	0.684559	3.42549	1.77631	0.0212731	0.556621	up	yes
MSTRG.34106	Gh_D03G0678	MSTRG.34106.1;Gh_D03G0678	1.10979	0.439661	1.06072	1.76856	1.9462	2.42028	0.235133	-2.08845	0.0463917	0.556621	down	yes
MSTRG.34116	Gh_D03G0692	Gh_D03G0692	0.365763	0	0.057138	0.11558	0.263223	0.27409	0.414345	-1.2711	0.0404251	0.556621	down	yes
Gh_D03G0749	Gh_D03G0749	Gh_D03G0749	0.059909	1.01208	0.691396	0.433246	0.166093	0	6.81292	2.76827	0.0382201	0.556621	up	yes
MSTRG.34163	Gh_D03G0764	MSTRG.34163.1;Gh_D03G0764	0.106871	2.85265	0.681531	0.837892	0.962635	0.646224	23.775	4.57138	0.00832832	0.556621	up	yes
MSTRG.34175	Gh_D03G0780	MSTRG.34175.1;Gh_D03G0780	1.66743	2.33773	1.73586	10.4422	12.1683	11.7478	0.400151	-1.32138	0.0473001	0.556621	down	yes
Gh_D03G0847	Gh_D03G0847	Gh_D03G0847	0.107375	0.544197	0.226609	0	0.08363	0.160409	2.66497	1.41412	0.0379861	0.556621	up	yes
MSTRG.34240	Gh_D03G0849	MSTRG.34240.1;Gh_D03G0849	1.0644	1.98108	1.84598	0.537623	0.339716	0.129392	5.29786	2.40541	0.0434799	0.556621	up	yes
MSTRG.34281	Gh_D03G0895;Gh_D03G0893	MSTRG.34281.1;MSTRG.34281.3;MSTRG.34281.2;MSTRG.34281.5;MSTRG.34281.7;MSTRG.34281.8;MSTRG.34281.9;Gh_D03G0895	6.49628	3.95066	5.02438	3.92934	4.78762	3.99171	0.411236	-1.28196	0.0465284	0.556621	down	yes
MSTRG.34304	Gh_D03G0918	MSTRG.34304.1;Gh_D03G0918	5.32001	3.51537	3.87468	3.68493	3.74434	4.10362	0.450005	-1.15199	0.0197093	0.556621	down	yes
MSTRG.34326	Gh_D03G0942	MSTRG.34326.1;Gh_D03G0942	5.57206	3.35352	5.47167	6.45033	7.33029	7.42508	0.257768	-1.95586	0.0448261	0.556621	down	yes
MSTRG.34351	Gh_D03G0966	MSTRG.34351.2;MSTRG.34351.1;MSTRG.34351.3;Gh_D03G0966	2.34777	1.31759	1.94267	1.16403	1.30487	1.4603	0.488262	-1.03427	0.0436093	0.556621	down	yes
Gh_D03G1046	Gh_D03G1046	Gh_D03G1046	1.18358	0.289308	0.72733	0.673788	0.390327	0.734989	0.283065	-1.82079	0.0384081	0.556621	down	yes
MSTRG.34433	Gh_D03G1056	MSTRG.34433.1;MSTRG.34433.3;Gh_D03G1056	1.19985	1.82885	1.48285	0.990883	1.2734	0.984285	2.25726	1.17457	0.0382147	0.556621	up	yes
MSTRG.34448	Gh_D03G1074	MSTRG.34448.1;MSTRG.34448.3	0.943948	0.114856	0.175892	0.0926481	0.0583968	0.140559	0.296101	-1.75584	0.0399392	0.556621	down	yes
MSTRG.34496	Gh_D03G1125	MSTRG.34496.1;MSTRG.34496.2;Gh_D03G1125	44.1962	35.5068	45.7708	1.25695	1.16203	1.31179	11.3434	3.50378	0.00313165	0.464081	up	yes
MSTRG.34522	Gh_D03G1156	Gh_D03G1156	2.33312	0.045999	0.579654	0.615816	0.081489	0.608671	0.0659559	-3.92235	0.0301656	0.556621	down	yes
MSTRG.34623	Gh_D03G1253	MSTRG.34623.1;Gh_D03G1253	3.67728	3.32426	2.70293	11.738	13.7183	12.2602	0.247285	-2.01575	0.0384201	0.556621	down	yes
MSTRG.34683	Gh_D03G1320	MSTRG.34683.1;Gh_D03G1320	5.43995	2.99247	2.99741	3.71077	4.16116	4.36891	0.26475	-1.9173	0.0468932	0.556621	down	yes
MSTRG.34691	Gh_D03G1326	MSTRG.34691.1	1.1885	0.119817	0.708191	0.451939	0.377208	0.362166	0.219513	-2.18762	0.00862148	0.556621	down	yes
MSTRG.34699	Gh_D03G1332	MSTRG.34699.1	0.926257	0.457921	0.80526	0.683732	0.818209	0.733736	0.495645	-1.01262	0.0344306	0.556621	down	yes
MSTRG.34730	Gh_D03G1368	MSTRG.34730.1	0.155904	0.73138	0.353702	0.081364	0.316174	0.209819	3.1584	1.6592	0.0372816	0.556621	up	yes
MSTRG.34785	Gh_D03G1426	MSTRG.34785.1;Gh_D03G1426	2.74313	4.76093	3.82462	4.28193	3.76643	3.43024	2.94194	1.55677	0.0211367	0.556621	up	yes
MSTRG.34813	Gh_D03G1452	MSTRG.34813.1;Gh_D03G1452	5.30588	5.42412	4.90403	0.842871	0.749946	0.734611	3.63463	1.86181	0.0041606	0.484767	up	yes
MSTRG.34828	Gh_D03G1470	Gh_D03G1470	2.42094	4.49387	3.1005	4.83877	5.53073	4.693	2.31221	1.20927	0.0435531	0.556621	up	yes
MSTRG.34878	Gh_D03G1520	Gh_D03G1520	4.04417	4.09475	3.67869	10.2162	9.39622	9.17931	0.475255	-1.07322	0.0361578	0.556621	down	yes
MSTRG.34891	Gh_D03G1531	MSTRG.34891.1	1.50415	2.74657	2.41314	2.61657	3.12995	2.89159	2.28267	1.19072	0.0481846	0.556621	up	yes
MSTRG.34925	Gh_D03G1568	Gh_D03G1568	2.67058	1.41268	2.09585	5.4368	5.52838	4.87022	0.170734	-2.55017	0.00396938	0.483682	down	yes
MSTRG.34943	Gh_D03G1577	Gh_D03G1577	1.67707	0.70662	1.0903	1.07682	1.12588	0.900395	0.339798	-1.55725	0.0121195	0.556621	down	yes
MSTRG.35034	Gh_D03G1663	MSTRG.35034.1;MSTRG.35034.2;MSTRG.35034.3;MSTRG.35034.4;MSTRG.35034.5;Gh_D03G1663	7.22642	5.10003	6.37077	6.44333	6.9702	6.01493	0.460992	-1.11719	0.0398254	0.556621	down	yes
MSTRG.82515	Gh_D03G1708	Gh_D03G1708	6.31666	5.75394	6.33676	1.5678	1.90789	1.83752	2.10927	1.07674	0.0378462	0.556621	up	yes
MSTRG.82541	Gh_D03G1715	MSTRG.82541.3;MSTRG.82541.1;MSTRG.82541.2;MSTRG.82541.16;MSTRG.82541.15;MSTRG.82541.10;MSTRG.82541.7;MSTRG.82541.13;MSTRG.82541.14;MSTRG.82541.8;MSTRG.82541.4;MSTRG.82541.11;MSTRG.82541.12;MSTRG.82541.5;MSTRG.82541.6;MSTRG.82541.9	9.46437	5.78397	6.4354	7.07741	8.26893	8.52777	0.294966	-1.76138	0.0271443	0.556621	down	yes
MSTRG.82540	Gh_D03G1717	MSTRG.82540.1;MSTRG.82540.2;MSTRG.82540.3;Gh_D03G1717	10.4553	9.02134	10.9606	18.1903	19.1689	20.1561	0.398341	-1.32792	0.0324613	0.556621	down	yes
MSTRG.82561	Gh_D03G1739;Gh_D03G1740	MSTRG.82561.1;MSTRG.82561.2;MSTRG.82561.3;Gh_D03G1739;MSTRG.82561.5;MSTRG.82561.6	2.35929	6.43693	4.24063	2.87439	3.73764	2.56921	9.43295	3.23771	0.0122796	0.556621	up	yes
MSTRG.82567	Gh_D03G1745	MSTRG.82567.1;Gh_D03G1745	2.54803	1.34128	2.3116	2.00558	2.10948	2.32023	0.343757	-1.54054	0.0387871	0.556621	down	yes
Gh_D03G1832	Gh_D03G1832	Gh_D03G1832	0.053992	0.439064	0.236082	0.027281	0.124281	0.0388	2.53741	1.34336	0.00788802	0.556621	up	yes
MSTRG.35043	Gh_D04G0001	Gh_D04G0001;MSTRG.35043.3	0.360303	0.125689	0.233298	0.709756	0.871482	0.62828	0.446631	-1.16285	0.033698	0.556621	down	yes
MSTRG.35113	Gh_D04G0068	Gh_D04G0068	4.47228	1.3888	1.97244	1.18353	1.55835	1.20757	0.178177	-2.48862	0.0202617	0.556621	down	yes
MSTRG.35119	Gh_D04G0075	MSTRG.35119.1;MSTRG.35119.2;Gh_D04G0075	1.48322	1.01625	0.969909	1.49675	1.66189	1.57378	0.482613	-1.05106	0.0459377	0.556621	down	yes
MSTRG.35139	Gh_D04G0099	MSTRG.35139.1;Gh_D04G0099	1.75761	0.510899	0.951394	1.32739	1.13848	0.957291	0.210031	-2.25133	0.0126248	0.556621	down	yes
MSTRG.35145	Gh_D04G0105	MSTRG.35145.1;MSTRG.35145.2;Gh_D04G0105	4.63822	3.08853	3.43778	4.55489	5.11239	4.67382	0.357217	-1.48513	0.0115178	0.556621	down	yes
MSTRG.35218	Gh_D04G0187	MSTRG.35218.1;MSTRG.35218.2;Gh_D04G0187	0.978746	0.442394	0.451015	0.777737	0.873923	0.777283	0.392271	-1.35008	0.0342504	0.556621	down	yes
MSTRG.35250	Gh_D04G0219	MSTRG.35250.1;MSTRG.35250.2;MSTRG.35250.3;Gh_D04G0219	7.16119	5.6287	5.94471	8.60521	8.25104	8.11012	0.457278	-1.12886	0.00762295	0.556621	down	yes
MSTRG.35253	Gh_D04G0225	MSTRG.35253.1;Gh_D04G0225	1.8822	5.31311	3.23964	1.5169	1.67148	1.5954	11.6817	3.54617	0.000352951	0.230907	up	yes
MSTRG.35360	Gh_D04G0341	MSTRG.35360.1;Gh_D04G0341	1.54814	2.53247	1.90897	0.933471	0.745827	1.07908	3.46374	1.79233	0.0221678	0.556621	up	yes
MSTRG.35435	Gh_D04G0422	MSTRG.35435.1;MSTRG.35435.2;MSTRG.35435.3;Gh_D04G0422	1.18177	10.9639	5.47514	2.03755	1.43535	0.0515443	228.848	7.83824	0.0421847	0.556621	up	yes
MSTRG.35441	Gh_D04G0431	MSTRG.35441.1;MSTRG.35441.2;MSTRG.35441.3;MSTRG.35441.4;MSTRG.35441.5;MSTRG.35441.6;MSTRG.35441.7;Gh_D04G0431	9.15024	6.8619	7.51592	7.84972	8.82785	8.39984	0.489999	-1.02915	0.022306	0.556621	down	yes
MSTRG.35523	Gh_D04G0517	MSTRG.35523.1;Gh_D04G0517	11.0085	9.51281	10.2041	19.8497	22.3958	23.3234	0.348043	-1.52266	0.019979	0.556621	down	yes
MSTRG.35528	Gh_D04G0523	MSTRG.35528.1	8.12054	4.91483	6.41531	5.5017	5.59199	6.49123	0.358973	-1.47805	0.0178498	0.556621	down	yes
MSTRG.35541	Gh_D04G0532	MSTRG.35541.1;Gh_D04G0532	1.83366	0.920064	1.31325	2.16462	2.1523	1.62616	0.300445	-1.73483	0.0378661	0.556621	down	yes
MSTRG.35548	Gh_D04G0541	MSTRG.35548.2;MSTRG.35548.3;MSTRG.35548.1;MSTRG.35548.4;Gh_D04G0541	7.27839	5.88126	6.13646	10.0965	9.68769	9.92434	0.423805	-1.23853	0.00325907	0.468362	down	yes
MSTRG.35619	Gh_D04G0612	MSTRG.35619.1;MSTRG.35619.2;Gh_D04G0612	10.1189	16.7883	14.1827	18.6636	20.0405	19.4984	2.32128	1.21492	0.0103095	0.556621	up	yes
MSTRG.35622	Gh_D04G0616	MSTRG.35622.4;MSTRG.35622.1;MSTRG.35622.3;MSTRG.35622.2;MSTRG.35622.5;Gh_D04G0616	7.6387	8.3455	7.26634	69.0413	64.61	57.3834	0.165456	-2.59548	0.0101055	0.556621	down	yes
MSTRG.35640	Gh_D04G0638	MSTRG.35640.2;MSTRG.35640.1;MSTRG.35640.4;MSTRG.35640.3;MSTRG.35640.5;MSTRG.35640.6;Gh_D04G0638	1.68983	0.772577	1.30811	1.3617	1.07154	1.07219	0.368346	-1.44087	0.035854	0.556621	down	yes
MSTRG.35755	Gh_D04G0757	Gh_D04G0757	0.070523	0.670629	0.268652	0.535081	0.352986	0.252851	2.93937	1.5555	0.0405267	0.556621	up	yes
MSTRG.35787	Gh_D04G0791	MSTRG.35787.3;MSTRG.35787.1;MSTRG.35787.2;MSTRG.35787.5;MSTRG.35787.4;MSTRG.35787.6;MSTRG.35787.7;MSTRG.35787.8;MSTRG.35787.9	6.9612	9.56608	8.32638	4.4772	3.47832	3.53994	3.96233	1.98635	0.0240246	0.556621	up	yes
MSTRG.35836	Gh_D04G0839	MSTRG.35836.1	1.62988	3.0963	1.936	1.62147	1.42919	1.138	4.02098	2.00755	0.0316203	0.556621	up	yes
MSTRG.35854	Gh_D04G0855	MSTRG.35854.1;MSTRG.35854.2;MSTRG.35854.3;Gh_D04G0855	15.4005	14.0905	14.7776	5.36064	5.25281	4.62443	2.13205	1.09224	0.0335888	0.556621	up	yes
MSTRG.35855	Gh_D04G0857	Gh_D04G0857	1.93364	0.998141	1.71082	1.82313	1.7773	1.60081	0.361054	-1.46971	0.033169	0.556621	down	yes
MSTRG.35861	Gh_D04G0860	MSTRG.35861.1;Gh_D04G0860	3.96376	2.04704	3.67384	3.56388	3.52195	3.43391	0.279306	-1.84008	0.0394426	0.556621	down	yes
MSTRG.35863	Gh_D04G0863;Gh_D04G0864	MSTRG.35863.1;MSTRG.35863.2;MSTRG.35863.4;Gh_D04G0863;Gh_D04G0864	13.7383	10.9253	11.5961	16.4655	15.8519	15.8868	0.446399	-1.16359	0.00367822	0.479886	down	yes
MSTRG.35864	Gh_D04G0867	Gh_D04G0867	0.118088	0.515962	0.277155	0.102932	0.040709	0.069579	2.58683	1.37118	0.0026178	0.443073	up	yes
MSTRG.35887	Gh_D04G0889	Gh_D04G0889;MSTRG.35887.3;MSTRG.35887.2;MSTRG.35887.4	6.63717	3.48592	3.9941	4.667	4.34515	4.36776	0.262002	-1.93235	0.0135063	0.556621	down	yes
MSTRG.35919	Gh_D04G0927	MSTRG.35919.1	0.928682	0.16261	0.496026	0.610662	0.371835	0.499816	0.283169	-1.82026	0.0150095	0.556621	down	yes
MSTRG.35981	Gh_D04G0993	MSTRG.35981.1;MSTRG.35981.2;Gh_D04G0993	30.5693	27.5776	28.6129	48.5777	47.8083	46.5434	0.479607	-1.06007	0.00185794	0.39167	down	yes
MSTRG.36052	Gh_D04G1051	Gh_D04G1051	0	1.6735	1.24538	0	0	0	22.5476	4.4949	0.00666836	0.553433	up	yes
MSTRG.36054	Gh_D04G1053	MSTRG.36054.1;Gh_D04G1053	29.1827	26.9476	26.7835	3.0835	3.69485	2.87976	5.61879	2.49026	0.0108147	0.556621	up	yes
MSTRG.36066	Gh_D04G1064	MSTRG.36066.1;MSTRG.36066.2;MSTRG.36066.3;MSTRG.36066.4;MSTRG.36066.6	0.975774	1.93329	1.17478	1.64931	1.74281	1.59468	2.32116	1.21485	0.0317707	0.556621	up	yes
MSTRG.36199	Gh_D04G1200	MSTRG.36199.1;MSTRG.36199.2;Gh_D04G1200	31.5375	37.1172	39.2492	14.9682	14.4736	15.0566	3.53222	1.82058	0.0111412	0.556621	up	yes
Gh_D04G1256	Gh_D04G1256	Gh_D04G1256	0.475114	0	0.170876	0	0	0	0.450081	-1.15174	0.000200575	0.176827	down	yes
MSTRG.36277	Gh_D04G1274	Gh_D04G1274	5.52532	4.51896	4.57831	6.80161	7.04258	7.06106	0.47595	-1.07112	0.00863628	0.556621	down	yes
MSTRG.36291	Gh_D04G1286	Gh_D04G1286	1.26018	0.399992	0.803204	2.33981	1.79679	1.63007	0.189139	-2.40248	0.0247001	0.556621	down	yes
MSTRG.36313	Gh_D04G1308	MSTRG.36313.1	0.727004	0.298695	0.622685	0.504834	0.504665	0.636791	0.488979	-1.03215	0.0412177	0.556621	down	yes
MSTRG.36340	Gh_D04G1334	MSTRG.36340.1	0.407279	0	0.31021	0.220937	0.162805	0.300221	0.428443	-1.22282	0.0436986	0.556621	down	yes
MSTRG.36403	Gh_D04G1397	MSTRG.36403.1;MSTRG.36403.2;MSTRG.36403.3;MSTRG.36403.5;MSTRG.36403.4;MSTRG.36403.6;MSTRG.36403.7	5.00086	7.95938	7.43734	7.03283	7.82126	7.50348	2.53514	1.34207	0.035588	0.556621	up	yes
MSTRG.36427	Gh_D04G1433	Gh_D04G1433	81.8191	76.9992	76.0422	151.312	134.629	135.96	0.48241	-1.05167	0.0379859	0.556621	down	yes
MSTRG.36434	Gh_D04G1443	MSTRG.36434.1	0.015262	1.17775	0.191191	0	0	0.140481	8.5081	3.08884	0.0258438	0.556621	up	yes
MSTRG.36435	Gh_D04G1445	MSTRG.36435.1	0.057939	1.49692	0.595251	0.183258	0.055256	0	13.0486	3.70582	0.00174393	0.384363	up	yes
MSTRG.36436	Gh_D04G1445	Gh_D04G1445	77.9608	118.037	107.161	52.4724	59.0535	54.9721	5.0695	2.34184	0.00620511	0.538686	up	yes
MSTRG.36441	Gh_D04G1448	MSTRG.36441.1;MSTRG.36441.2;Gh_D04G1448	43.3514	42.5533	40.6034	14.4175	16.042	17.0402	2.39995	1.263	0.0406616	0.556621	up	yes
MSTRG.36456	Gh_D04G1462	MSTRG.36456.1;MSTRG.36456.2;MSTRG.36456.3;MSTRG.36456.4;MSTRG.36456.5;MSTRG.36456.6	4.19824	5.41538	5.28295	1.91747	1.7102	1.67331	3.71743	1.8943	0.00547422	0.520192	up	yes
MSTRG.36524	Gh_D04G1546	Gh_D04G1546	13.5853	12.7855	13.5376	0	0	0	12.4654	3.63986	1.49103e-05	0.0722016	up	yes
MSTRG.36530	Gh_D04G1554	MSTRG.36530.1;MSTRG.36530.2;MSTRG.36530.3;Gh_D04G1554;MSTRG.36530.5;MSTRG.36530.6;MSTRG.36530.7;MSTRG.36530.9;MSTRG.36530.10	4.66657	3.35864	4.19954	4.5071	4.50902	4.64815	0.472926	-1.08031	0.00561438	0.522137	down	yes
MSTRG.36540	Gh_D04G1569	MSTRG.36540.1;Gh_D04G1569	19.401	13.1306	14.6177	18.9768	16.1234	16.8924	0.357104	-1.48559	0.0319748	0.556621	down	yes
MSTRG.36541	Gh_D04G1570	Gh_D04G1570	2.58454	0.854336	1.53742	0.46707	0.722905	0.658495	0.301545	-1.72956	0.0145114	0.556621	down	yes
MSTRG.36584	Gh_D04G1623;Gh_D04G1622	MSTRG.36584.1;MSTRG.36584.2;Gh_D04G1622	42.1678	85.6329	64.1695	25.2464	25.5286	16.2064	16.509	4.04518	0.0279305	0.556621	up	yes
Gh_D04G1754	Gh_D04G1754	Gh_D04G1754	0	0.840383	0.582266	0.177024	0	0.053714	6.33588	2.66355	0.00993712	0.556621	up	yes
MSTRG.36693	Gh_D04G1775	Gh_D04G1775	0.893554	0.22367	0.414414	0.145785	0.092042	0.176939	0.429997	-1.2176	0.00811766	0.556621	down	yes
MSTRG.36714	Gh_D04G1803	MSTRG.36714.1;Gh_D04G1803	2.11412	0.735229	0.970277	0.705309	0.63262	0.567885	0.304509	-1.71544	0.0240506	0.556621	down	yes
MSTRG.36716	Gh_D04G1805	MSTRG.36716.1;Gh_D04G1805	54.7045	48.6441	46.8582	103.709	98.4841	101.614	0.367813	-1.44296	0.00989087	0.556621	down	yes
MSTRG.36753	Gh_D04G1843;Gh_D04G1847;Gh_D04G1845;Gh_D04G1846	Gh_D04G1843;MSTRG.36753.1;MSTRG.36753.3;MSTRG.36753.4;MSTRG.36753.6;MSTRG.36753.5;MSTRG.36753.7;MSTRG.36753.9;MSTRG.36753.10;MSTRG.36753.11;MSTRG.36753.12;MSTRG.36753.13;MSTRG.36753.14;MSTRG.36753.15;MSTRG.36753.17;MSTRG.36753.18;Gh_D04G1847;MSTRG.36753.21	3.73555	4.78333	4.32517	2.3195	2.42299	2.26064	2.62027	1.38971	0.000780634	0.309298	up	yes
MSTRG.36742	Gh_D04G1854	Gh_D04G1854	0.555832	0.058416	0.130879	0.219484	0.17551	0.09328	0.398814	-1.32621	0.0391104	0.556621	down	yes
MSTRG.36760	Gh_D04G1860	MSTRG.36760.1;Gh_D04G1860	3.14883	0.088938	1.00988	0.880832	0.744129	0.6818	0.0413133	-4.59725	0.000897426	0.321756	down	yes
MSTRG.36782	Gh_D04G1883	MSTRG.36782.1;MSTRG.36782.2;Gh_D04G1883	2.39628	1.85481	1.98195	2.94457	2.9373	3.40001	0.476909	-1.06821	0.0298343	0.556621	down	yes
MSTRG.36803	Gh_D04G1908	Gh_D04G1908	26.4695	19.3296	22.4082	30.6195	26.6141	26.7443	0.385991	-1.37336	0.02879	0.556621	down	yes
MSTRG.36809	Gh_D04G1915	MSTRG.36809.1;MSTRG.36809.2;MSTRG.36809.3;MSTRG.36809.4;MSTRG.36809.5;MSTRG.36809.6;MSTRG.36809.7;Gh_D04G1915	7.4981	4.28931	5.44352	6.93596	6.98637	6.09797	0.264367	-1.91938	0.00948035	0.556621	down	yes
MSTRG.36813	Gh_D04G1916	MSTRG.36813.1	0	1.22334	0.802596	0.214435	0.134755	0.153988	10.4448	3.38472	0.00326718	0.468362	up	yes
MSTRG.82710	Gh_D04G1926	MSTRG.82710.1;Gh_D04G1926	64.0893	49.4593	52.689	71.043	79.1446	66.5074	0.404888	-1.3044	0.0487087	0.556621	down	yes
MSTRG.82722	Gh_D04G1937	MSTRG.82722.1;Gh_D04G1937	8.43357	5.51705	6.0341	5.33831	5.80061	5.49103	0.449	-1.15521	0.0235963	0.556621	down	yes
MSTRG.82746	Gh_D04G1954	MSTRG.82746.1;MSTRG.82746.2;MSTRG.82746.3;MSTRG.82746.4;MSTRG.82746.5;Gh_D04G1954	13.8886	13.0732	13.4481	1.74079	1.47279	1.36701	5.04001	2.33343	0.00566461	0.523271	up	yes
MSTRG.82808	Gh_D04G2001	MSTRG.82808.1	1.00564	1.53597	1.44382	1.14519	0.987085	1.16084	2.0112	1.00805	0.0325085	0.556621	up	yes
MSTRG.82849	Gh_D04G2024	MSTRG.82849.1;MSTRG.82849.2;Gh_D04G2024	77.6326	56.1517	80.5856	1.23011	1.98251	1.7537	12.4418	3.63712	0.021523	0.556621	up	yes
MSTRG.36841	Gh_D05G0034	MSTRG.36841.1	0.153266	1.27254	0.846074	0.25355	0.768063	0.341049	6.5979	2.72201	0.0446709	0.556621	up	yes
MSTRG.36856	Gh_D05G0047	MSTRG.36856.1;Gh_D05G0047	1.92412	5.58608	4.4555	2.47843	2.43917	1.75751	11.955	3.57954	0.0125054	0.556621	up	yes
MSTRG.36882	Gh_D05G0085	MSTRG.36882.1;Gh_D05G0085	2.27381	0.966121	1.04489	3.13206	3.10472	2.98155	0.156323	-2.6774	0.011816	0.556621	down	yes
MSTRG.36896	Gh_D05G0091	MSTRG.36896.1;MSTRG.36896.2;MSTRG.36896.3;MSTRG.36896.4;MSTRG.36896.5;MSTRG.36896.6;Gh_D05G0091	3.88708	5.09649	4.87722	2.61879	2.70034	2.62995	2.70239	1.43424	0.00315194	0.464081	up	yes
MSTRG.36918	Gh_D05G0120	MSTRG.36918.2;MSTRG.36918.1;Gh_D05G0120;MSTRG.36918.4	5.31812	6.01001	5.31337	16.8429	16.0104	18.0453	0.464923	-1.10494	0.031154	0.556621	down	yes
MSTRG.36921	Gh_D05G0122	MSTRG.36921.1;Gh_D05G0122	12.6615	12.8256	12.7935	38.3616	39.1589	39.6536	0.353213	-1.50139	0.000233796	0.194985	down	yes
MSTRG.36940	Gh_D05G0148	MSTRG.36940.1;Gh_D05G0148	3.52675	2.36659	3.11758	3.28328	3.5165	4.01913	0.409282	-1.28883	0.0386332	0.556621	down	yes
MSTRG.36954	Gh_D05G0160	MSTRG.36954.1;Gh_D05G0160;MSTRG.36954.4	1.14991	0.493871	0.748556	0.465881	0.526691	0.489056	0.475602	-1.07217	0.00126877	0.353007	down	yes
MSTRG.37067	Gh_D05G0297	MSTRG.37067.1;Gh_D05G0297	1.24158	0	0	0.843983	0.486264	0.790808	0.0948915	-3.39758	0.0454722	0.556621	down	yes
MSTRG.37090	Gh_D05G0330	MSTRG.37090.1;MSTRG.37090.3;Gh_D05G0330	2.07626	0.050372	1.49199	1.64073	1.43145	2.06521	0.0521639	-4.2608	0.0263387	0.556621	down	yes
MSTRG.37103	Gh_D05G0343	MSTRG.37103.1	0.009682	1.83033	1.17941	0.668154	1.27207	0.87471	13.1786	3.72013	0.0219751	0.556621	up	yes
MSTRG.37171	Gh_D05G0434	Gh_D05G0434	0.724397	1.3784	1.1262	0.737095	1.0478	0.916488	2.43642	1.28476	0.0415044	0.556621	up	yes
MSTRG.37205	Gh_D05G0470	Gh_D05G0470	0.314745	0	0.091222	0.349293	0.396511	0.249235	0.42718	-1.22709	0.0215105	0.556621	down	yes
MSTRG.37206	Gh_D05G0475	MSTRG.37206.1;Gh_D05G0475	2.2208	1.01661	1.44909	0.948763	0.969703	1.19565	0.375203	-1.41426	0.0110156	0.556621	down	yes
MSTRG.37259	Gh_D05G0533	MSTRG.37259.1;Gh_D05G0533	32.0658	35.7535	28.1484	158.793	174.501	170.837	0.244701	-2.03091	0.0275304	0.556621	down	yes
MSTRG.37260	Gh_D05G0534	MSTRG.37260.1;Gh_D05G0534	2.98754	1.65793	2.15358	2.38535	2.77834	2.80427	0.314688	-1.66801	0.00764536	0.556621	down	yes
MSTRG.37262	Gh_D05G0536	MSTRG.37262.1	16.8076	13.8662	14.5699	21.9116	24.2402	25.2285	0.404395	-1.30616	0.0222465	0.556621	down	yes
MSTRG.37293	Gh_D05G0570	MSTRG.37293.1	5.00826	7.81255	6.90217	2.59024	2.50739	2.72176	5.47077	2.45174	0.00152286	0.37259	up	yes
MSTRG.37327	Gh_D05G0612	MSTRG.37327.1	14.0256	12.5428	13.4026	2.05803	1.84653	2.00293	3.72244	1.89625	0.00139719	0.366681	up	yes
MSTRG.37344	Gh_D05G0632	MSTRG.37344.1;MSTRG.37344.2	3.05049	3.21761	2.75065	0.949743	1.12122	1.03732	2.13602	1.09493	0.037165	0.556621	up	yes
MSTRG.37384	Gh_D05G0672	MSTRG.37384.2;MSTRG.37384.1;Gh_D05G0672	12.7813	8.62827	10.951	8.66177	8.82278	8.3262	0.499461	-1.00156	0.013971	0.556621	down	yes
MSTRG.37395	Gh_D05G0683	MSTRG.37395.1;Gh_D05G0683	104.976	70.4757	77.0678	83.2528	87.6893	100.618	0.33073	-1.59628	0.0366452	0.556621	down	yes
MSTRG.37398	Gh_D05G0688	MSTRG.37398.1;MSTRG.37398.2;MSTRG.37398.3;Gh_D05G0688	3.87915	6.64013	5.60589	5.63913	6.64144	5.25006	2.89434	1.53323	0.0416833	0.556621	up	yes
MSTRG.37463	Gh_D05G0763	Gh_D05G0763	26.8329	22.2519	25.9875	38.461	36.0633	36.9596	0.438685	-1.18874	0.0124843	0.556621	down	yes
MSTRG.37508	Gh_D05G0810	MSTRG.37508.1;MSTRG.37508.2;Gh_D05G0810	1.92163	1.01097	1.26514	1.64493	1.70392	1.58974	0.34817	-1.52214	0.00278387	0.448105	down	yes
MSTRG.37530	Gh_D05G0835	MSTRG.37530.1;MSTRG.37530.2;MSTRG.37530.5;MSTRG.37530.7	3.19316	4.22725	4.32829	3.26254	3.20292	3.14456	2.0704	1.04991	0.0381174	0.556621	up	yes
MSTRG.37578	Gh_D05G0895	MSTRG.37578.1;Gh_D05G0895	1.55411	2.4583	2.04664	1.65105	1.92571	1.95011	2.26743	1.18106	0.0238973	0.556621	up	yes
MSTRG.37587	Gh_D05G0906	MSTRG.37587.1	1.28558	1.66163	1.48421	0.585548	0.458121	0.595268	2.34038	1.22674	0.0113291	0.556621	up	yes
MSTRG.37589	Gh_D05G0908	MSTRG.37589.2;MSTRG.37589.3;MSTRG.37589.4;MSTRG.37589.5;Gh_D05G0908	1.4653	1.40144	1.59433	3.92024	3.70939	3.80644	0.48962	-1.03027	0.0118863	0.556621	down	yes
MSTRG.37647	Gh_D05G0972	Gh_D05G0972	3.77356	2.18926	2.07367	5.51347	5.74644	5.93507	0.186177	-2.42525	0.0216519	0.556621	down	yes
MSTRG.37650	Gh_D05G0974	MSTRG.37650.1;MSTRG.37650.2;MSTRG.37650.3;Gh_D05G0974;MSTRG.37650.5	5.52262	3.44229	4.6033	3.98369	4.89433	4.49889	0.382953	-1.38476	0.0361019	0.556621	down	yes
MSTRG.37662	Gh_D05G0986	MSTRG.37662.1;Gh_D05G0986	2.25902	1.33427	1.92703	2.07212	1.7106	1.75175	0.436883	-1.19468	0.0461	0.556621	down	yes
MSTRG.37679	Gh_D05G1006	MSTRG.37679.1;MSTRG.37679.2;MSTRG.37679.3;Gh_D05G1006	2.45805	1.44342	2.09691	3.3537	2.8601	2.72106	0.32064	-1.64097	0.0308151	0.556621	down	yes
MSTRG.37753	Gh_D05G1090	MSTRG.37753.1;MSTRG.37753.2;Gh_D05G1090	2.04559	2.44864	2.60496	0.501437	0.557657	0.56442	3.01986	1.59448	0.00963081	0.556621	up	yes
MSTRG.37804	Gh_D05G1142	Gh_D05G1142	3.54588	1.95337	2.95952	2.3525	2.76512	2.35124	0.372081	-1.42631	0.0344989	0.556621	down	yes
MSTRG.37843	Gh_D05G1189	MSTRG.37843.1	0.141745	0.653984	0.356231	0.050936	0	0.142344	3.22051	1.68729	0.0135062	0.556621	up	yes
MSTRG.37893	Gh_D05G1246	MSTRG.37893.1;MSTRG.37893.2;Gh_D05G1246	3.42184	1.95967	2.88392	2.82673	3.58221	3.15133	0.327082	-1.61228	0.035915	0.556621	down	yes
MSTRG.37902	Gh_D05G1256	MSTRG.37902.1;Gh_D05G1256;MSTRG.37902.3	2.7547	1.62454	1.84481	2.21846	2.77216	2.53987	0.345744	-1.53222	0.0290124	0.556621	down	yes
MSTRG.37942	Gh_D05G1295	MSTRG.37942.2;MSTRG.37942.4;MSTRG.37942.5;MSTRG.37942.6	5.9485	4.22871	5.04229	6.94048	7.25456	7.57788	0.354236	-1.49722	0.00217622	0.409882	down	yes
MSTRG.37943	Gh_D05G1300	MSTRG.37943.1;MSTRG.37943.3;Gh_D05G1300	5.34316	6.28426	7.03503	2.47427	2.13398	2.41985	3.12795	1.64522	0.0381321	0.556621	up	yes
MSTRG.38059	Gh_D05G1425	Gh_D05G1425	11.4106	9.97038	9.91598	28.1117	23.3496	28.0359	0.300937	-1.73247	0.0331682	0.556621	down	yes
MSTRG.38083	Gh_D05G1450	MSTRG.38083.1;MSTRG.38083.2;MSTRG.38083.3;MSTRG.38083.4;MSTRG.38083.5;Gh_D05G1450;MSTRG.38083.7	2.62224	8.56738	6.36502	3.17352	2.88146	2.66359	19.4858	4.28435	0.0029822	0.458981	up	yes
MSTRG.38154	Gh_D05G1533	MSTRG.38154.1	5.34082	4.74152	4.74466	8.93904	8.6237	7.94667	0.48823	-1.03437	0.0292577	0.556621	down	yes
MSTRG.38181	Gh_D05G1572	MSTRG.38181.1;MSTRG.38181.2;MSTRG.38181.3;MSTRG.38181.4;Gh_D05G1572	2.69739	1.86358	2.57104	2.96732	3.19008	3.06478	0.440692	-1.18216	0.0257577	0.556621	down	yes
MSTRG.38190	Gh_D05G1580	MSTRG.38190.1;MSTRG.38190.2	0.000820046	4.09023	2.31273	0	0	0	161.303	7.33363	0.00234079	0.420902	up	yes
MSTRG.38208	Gh_D05G1605	MSTRG.38208.1;Gh_D05G1605	13.3799	21.8763	15.48	2.17831	1.50779	2.0681	19.0166	4.24919	0.00658907	0.551448	up	yes
MSTRG.38239	Gh_D05G1637	MSTRG.38239.1;MSTRG.38239.2;Gh_D05G1637	36.9892	25.1184	26.3358	60.9954	53.558	56.1097	0.199418	-2.32613	0.0117219	0.556621	down	yes
MSTRG.38269	Gh_D05G1675	MSTRG.38269.1	1.00688	0.581065	0.564797	1.45539	1.25174	1.37438	0.389641	-1.35978	0.0298051	0.556621	down	yes
MSTRG.38301	Gh_D05G1706	MSTRG.38301.1	0.695005	0	0.065872	0.223278	0.243196	0.398731	0.240776	-2.05424	0.0272905	0.556621	down	yes
MSTRG.38299	Gh_D05G1710	MSTRG.38299.1;Gh_D05G1710	7.08774	8.77786	8.10584	4.0271	4.41417	4.21438	2.77105	1.47043	0.00311188	0.463997	up	yes
MSTRG.38303	Gh_D05G1713	Gh_D05G1713	1.79655	0.16199	0.483608	0.286975	0.118555	0.24733	0.148774	-2.74881	0.0113126	0.556621	down	yes
MSTRG.38383	Gh_D05G1804	MSTRG.38383.1;Gh_D05G1804	10.371	10.7944	10.5933	4.10582	4.42287	3.60771	2.55288	1.35213	0.0309577	0.556621	up	yes
MSTRG.38427	Gh_D05G1847	MSTRG.38427.1	1.14934	4.85643	4.06001	0.425573	0.470544	0.796508	32.8597	5.03825	0.0140338	0.556621	up	yes
MSTRG.38439	Gh_D05G1861	Gh_D05G1861	11.9136	6.66887	7.10569	8.73557	8.60672	9.81692	0.239592	-2.06135	0.0264158	0.556621	down	yes
MSTRG.38453	Gh_D05G1873	MSTRG.38453.1	0	1.7991	0.768447	2.04991	2.09315	1.40426	8.21721	3.03865	0.0106554	0.556621	up	yes
MSTRG.38473	Gh_D05G1897;Gh_D05G1896	MSTRG.38473.1;MSTRG.38473.2;Gh_D05G1897	0.339503	0.0210924	0.207851	0.284918	0.265686	0.301089	0.468127	-1.09503	0.00302461	0.460745	down	yes
MSTRG.38525	Gh_D05G1960	MSTRG.38525.2;MSTRG.38525.1;MSTRG.38525.3;MSTRG.38525.4;Gh_D05G1960	2.32202	3.2833	3.29766	2.55633	2.73083	2.64447	2.0876	1.06185	0.0421186	0.556621	up	yes
MSTRG.38535	Gh_D05G1970	MSTRG.38535.1;Gh_D05G1970	14.252	15.4944	14.0045	4.04831	4.94758	5.07188	3.2629	1.70616	0.0345894	0.556621	up	yes
MSTRG.38547	Gh_D05G1983	MSTRG.38547.1	0	0.449321	0.0287192	0	0	0	2.8895	1.53082	0.0415415	0.556621	up	yes
MSTRG.38585	Gh_D05G2034	MSTRG.38585.1	1.28355	0.775115	1.09568	4.10778	3.84834	4.00459	0.219317	-2.18891	0.00111153	0.337542	down	yes
Gh_D05G2073	Gh_D05G2073	Gh_D05G2073	0	0.465534	0.40885	0	0	0.115198	3.24733	1.69925	0.0314219	0.556621	up	yes
MSTRG.38641	Gh_D05G2099	MSTRG.38641.1;Gh_D05G2099	14.1531	18.0969	15.1869	13.6473	14.1236	12.9642	2.04497	1.03208	0.0182661	0.556621	up	yes
MSTRG.38645	Gh_D05G2104	MSTRG.38645.1;Gh_D05G2104;MSTRG.38645.3	1.74333	1.11789	1.24548	2.19299	2.20566	2.20788	0.379652	-1.39725	0.00231283	0.41871	down	yes
MSTRG.38679	Gh_D05G2142	MSTRG.38679.1;Gh_D05G2142	6.96711	7.10687	6.39868	1.56324	1.82971	1.84821	2.91133	1.54168	0.0181895	0.556621	up	yes
MSTRG.38692	Gh_D05G2155	Gh_D05G2155	2.08508	0.864466	1.24914	0.647197	0.828803	0.720689	0.379136	-1.39921	0.0102793	0.556621	down	yes
MSTRG.38751	Gh_D05G2211	MSTRG.38751.1	0	1.31237	1.07753	0	0	0	15.9491	3.9954	0.010544	0.556621	up	yes
MSTRG.38761	Gh_D05G2219	Gh_D05G2219	0.666219	2.83683	1.09918	0.782082	0.859462	0.997332	9.81941	3.29564	0.0144764	0.556621	up	yes
MSTRG.38829	Gh_D05G2298	MSTRG.38829.1	10.9067	9.20778	10.3235	15.9961	14.877	14.1383	0.479959	-1.05902	0.0307603	0.556621	down	yes
MSTRG.38852	Gh_D05G2330	MSTRG.38852.1	0.094028	0.671483	0.189765	0	0	0.118177	3.49488	1.80524	0.0330894	0.556621	up	yes
MSTRG.38863	Gh_D05G2338	MSTRG.38863.1;MSTRG.38863.2;MSTRG.38863.3;MSTRG.38863.8;MSTRG.38863.5;MSTRG.38863.6;MSTRG.38863.7;MSTRG.38863.9;MSTRG.38863.10;MSTRG.38863.11	33.2385	29.0405	33.0253	7.45531	7.5919	8.40208	2.67501	1.41954	0.0157788	0.556621	up	yes
MSTRG.38886	Gh_D05G2362	MSTRG.38886.1;MSTRG.38886.2;MSTRG.38886.3;MSTRG.38886.4;MSTRG.38886.5;MSTRG.38886.8;MSTRG.38886.11;MSTRG.38886.9;MSTRG.38886.6;MSTRG.38886.7;MSTRG.38886.13;MSTRG.38886.14;Gh_D05G2362	16.3537	14.6966	15.9145	32.8488	37.8345	39.8067	0.339263	-1.55953	0.0330518	0.556621	down	yes
MSTRG.38907	Gh_D05G2387	Gh_D05G2387	3.71914	2.84786	3.12366	4.08106	4.0936	4.0239	0.496666	-1.00965	0.000806191	0.309298	down	yes
MSTRG.38918	Gh_D05G2401	MSTRG.38918.1;Gh_D05G2401	31.2675	48.3149	37.351	43.6924	46.5594	40.4827	2.56837	1.36085	0.0218404	0.556621	up	yes
MSTRG.38948	Gh_D05G2429	MSTRG.38948.1;Gh_D05G2429	0	0.777295	0.563611	0	0	0	6.10418	2.6098	0.00407024	0.483682	up	yes
MSTRG.39007	Gh_D05G2500	MSTRG.39007.1;Gh_D05G2500	0.140848	0.719242	0.307726	0.21572	0.117956	0.307305	3.09312	1.62906	0.030465	0.556621	up	yes
MSTRG.39012	Gh_D05G2509	MSTRG.39012.1	0.36708	1.23341	0.68674	0	0.067457	0.026079	5.69393	2.50943	0.00130302	0.356387	up	yes
MSTRG.39039	Gh_D05G2539	Gh_D05G2539	20.3372	14.6321	18.6589	21.4515	21.3293	19.4151	0.40401	-1.30754	0.0299857	0.556621	down	yes
MSTRG.39045	Gh_D05G2547	Gh_D05G2547	0.087452	0.750325	0.533498	0.091719	0	0.046139	4.5978	2.20094	0.00396377	0.483682	up	yes
MSTRG.39057	Gh_D05G2559	MSTRG.39057.1	6.15236	17.02	16.4489	4.65618	3.25041	1.96072	36.5088	5.19017	0.0495563	0.556621	up	yes
MSTRG.39074	Gh_D05G2577	Gh_D05G2577	0.571911	1.33671	0.809445	0.791308	0.742499	0.711297	2.88846	1.5303	0.00494984	0.504078	up	yes
MSTRG.39092	Gh_D05G2593	MSTRG.39092.1;Gh_D05G2593	3.26868	1.37555	1.63624	1.09863	1.26835	1.06513	0.312339	-1.67882	0.0356264	0.556621	down	yes
MSTRG.39149	Gh_D05G2651	Gh_D05G2651;MSTRG.39149.1;MSTRG.39149.3	1.33459	2.95729	1.43526	1.11104	1.04976	1.14057	4.8499	2.27796	0.0358168	0.556621	up	yes
MSTRG.39168	Gh_D05G2675	MSTRG.39168.1;Gh_D05G2675	4.99849	2.68736	3.09105	3.45412	2.80513	3.32257	0.309199	-1.69339	0.0342458	0.556621	down	yes
MSTRG.39177	Gh_D05G2687	Gh_D05G2687	38.9453	53.8616	43.6219	35.7426	31.961	30.5589	3.04321	1.60559	0.0198248	0.556621	up	yes
MSTRG.39185	Gh_D05G2696	MSTRG.39185.1;MSTRG.39185.2;MSTRG.39185.3;MSTRG.39185.4;MSTRG.39185.5;Gh_D05G2696	1.97771	2.82554	2.06613	15.6759	16.3886	14.9882	0.363371	-1.46048	0.0192003	0.556621	down	yes
MSTRG.39198	Gh_D05G2708	MSTRG.39198.1;Gh_D05G2708	15.607	0.05502	0.501404	0.049771	0.048735	0.168918	0.00227419	-8.78043	0.0280096	0.556621	down	yes
Gh_D05G2711	Gh_D05G2711	Gh_D05G2711	0.841987	0	0.260161	0.131827	0	0.260818	0.247708	-2.01329	0.0246293	0.556621	down	yes
MSTRG.39240	Gh_D05G2749	MSTRG.39240.2;MSTRG.39240.1;MSTRG.39240.3;Gh_D05G2749	0.31118	1.02316	0.693396	0.181827	0.277696	0.0918805	4.21146	2.07432	0.00727404	0.556621	up	yes
MSTRG.39366	Gh_D05G2906	MSTRG.39366.1;Gh_D05G2906	1.68456	0	0.397041	0.100787	0.320818	0.351438	0.100007	-3.32182	0.00710129	0.556621	down	yes
MSTRG.39367	Gh_D05G2907	Gh_D05G2907	0.055762	0.367742	0.351394	0.095623	0	0.013641	2.36809	1.24372	0.0317841	0.556621	up	yes
MSTRG.39375	Gh_D05G2909	MSTRG.39375.2;MSTRG.39375.1;MSTRG.39375.3;MSTRG.39375.4;Gh_D05G2909	17.7762	26.9714	24.0019	22.5104	25.9936	24.4592	2.56026	1.35629	0.0308206	0.556621	up	yes
MSTRG.39393	Gh_D05G2927	MSTRG.39393.1;MSTRG.39393.2	3.60317	1.5685	1.96771	2.45981	2.13455	1.96438	0.235779	-2.0845	0.0222752	0.556621	down	yes
Gh_D05G2952	Gh_D05G2952	Gh_D05G2952	0.712558	0.176973	0.285578	0.264769	0.512934	0.352619	0.383477	-1.38279	0.0499078	0.556621	down	yes
MSTRG.39422	Gh_D05G2957	MSTRG.39422.1;Gh_D05G2957	2.52712	1.14582	1.35638	1.82425	1.46077	1.43952	0.288353	-1.79409	0.0370777	0.556621	down	yes
MSTRG.39444	Gh_D05G2985	Gh_D05G2985	5.12228	8.37893	5.62378	5.23398	4.84272	4.86127	3.46744	1.79387	0.0220542	0.556621	up	yes
MSTRG.39463	Gh_D05G3001	MSTRG.39463.1;Gh_D05G3001	1.52495	2.84402	2.92897	1.74264	1.50553	1.80932	3.72349	1.89666	0.0487935	0.556621	up	yes
MSTRG.39468	Gh_D05G3005	MSTRG.39468.2;MSTRG.39468.3	6.35381	5.86496	5.48848	1.71043	1.57112	1.42516	2.30715	1.20611	0.0373013	0.556621	up	yes
MSTRG.39530	Gh_D05G3075	MSTRG.39530.1;Gh_D05G3075	5.01201	3.12325	3.95996	3.62265	4.00034	3.59584	0.40882	-1.29046	0.00943886	0.556621	down	yes
MSTRG.39540	Gh_D05G3091	Gh_D05G3091	0.13762	0.731153	0.818114	0.049959	0	0.107397	4.32411	2.1124	0.0452283	0.556621	up	yes
MSTRG.39557	Gh_D05G3106	MSTRG.39557.1	0.675711	2.89119	1.18756	0.818045	0.796175	0.942083	10.4717	3.38842	0.00835669	0.556621	up	yes
MSTRG.39593	Gh_D05G3129;Gh_D05G3132;Gh_D05G3134;Gh_D05G3135	MSTRG.39593.1;MSTRG.39593.2;MSTRG.39593.3;MSTRG.39593.4;MSTRG.39593.5;MSTRG.39593.6;MSTRG.39593.7;MSTRG.39593.9;MSTRG.39593.8;MSTRG.39593.10;MSTRG.39593.11;MSTRG.39593.12;MSTRG.39593.13;MSTRG.39593.14;MSTRG.39593.15;MSTRG.39593.16;MSTRG.39593.17;MSTRG.39593.18;MSTRG.39593.19;MSTRG.39593.20;MSTRG.39593.21;MSTRG.39593.22;MSTRG.39593.23;MSTRG.39593.24;MSTRG.39593.26;MSTRG.39593.25;MSTRG.39593.27;MST…	0.431413	0.861648	0.794468	0.525819	0.431202	0.479804	2.24048	1.16381	0.0170976	0.556621	up	yes
MSTRG.39607	Gh_D05G3132	MSTRG.39607.1	0.200564	0.617923	0.49042	0.292379	0.326663	0.33131	2.30711	1.20608	0.00456156	0.491355	up	yes
MSTRG.39628	Gh_D05G3137	MSTRG.39628.1;MSTRG.39628.2;MSTRG.39628.4;MSTRG.39628.3;MSTRG.39628.5	0.696556	1.47127	1.21139	0.911814	0.991584	0.904913	2.82633	1.49893	0.0033616	0.473585	up	yes
MSTRG.39588	Gh_D05G3147	MSTRG.39588.1;MSTRG.39588.2;MSTRG.39588.3;MSTRG.39588.4;Gh_D05G3147	3.66932	2.24441	3.17365	2.55018	2.57407	2.88984	0.43724	-1.1935	0.0260469	0.556621	down	yes
MSTRG.39652	Gh_D05G3179	Gh_D05G3179	0	0.522598	0.435769	0.181912	0.286716	0.241173	3.08166	1.62371	0.023219	0.556621	up	yes
MSTRG.39654	Gh_D05G3181	MSTRG.39654.1;MSTRG.39654.2;MSTRG.39654.3;MSTRG.39654.4	1.271	2.51488	2.12174	0.986349	1.32152	1.15044	4.11538	2.04102	0.0141526	0.556621	up	yes
MSTRG.39700	Gh_D05G3242	MSTRG.39700.1;Gh_D05G3242	0.781382	1.37289	1.04308	1.12919	1.04	1.08644	2.01867	1.01341	0.00222828	0.41463	up	yes
MSTRG.39718	Gh_D05G3257	MSTRG.39718.1;MSTRG.39718.2	2.33365	0.700304	1.04198	0.396485	0.662832	0.430833	0.270978	-1.88375	0.0354317	0.556621	down	yes
MSTRG.39725	Gh_D05G3267	MSTRG.39725.1;Gh_D05G3267	0.346228	1.07697	1.01788	0.371205	0.565789	0.557854	3.60845	1.85138	0.0412629	0.556621	up	yes
MSTRG.39739	Gh_D05G3283	MSTRG.39739.1;MSTRG.39739.2	3.51865	5.62246	3.38611	1.45182	1.51511	1.39523	5.21755	2.38337	0.0286386	0.556621	up	yes
MSTRG.39741	Gh_D05G3285	MSTRG.39741.1	0	1.0515	0.338595	0.805456	1.00639	1.04946	4.2546	2.08902	0.0161159	0.556621	up	yes
MSTRG.39752	Gh_D05G3295	Gh_D05G3295	37.2327	29.6583	31.9749	6.83864	7.78567	7.08665	2.34767	1.23123	0.0181813	0.556621	up	yes
MSTRG.39798	Gh_D05G3344	MSTRG.39798.1	10.36	7.33906	7.84642	8.21999	8.07704	7.51461	0.48228	-1.05206	0.0345339	0.556621	down	yes
MSTRG.39802	Gh_D05G3346	MSTRG.39802.1	1.22785	0.581879	0.830328	1.30424	1.46759	1.62132	0.315701	-1.66337	0.00708562	0.556621	down	yes
MSTRG.39807	Gh_D05G3349	MSTRG.39807.1;Gh_D05G3349	3.75831	2.3861	2.97237	2.75195	2.24353	2.62072	0.481807	-1.05347	0.0485661	0.556621	down	yes
MSTRG.39815	Gh_D05G3359	MSTRG.39815.2	0.344765	1.13723	0.631041	0.824814	0.643755	0.762005	3.42806	1.77739	0.0095421	0.556621	up	yes
MSTRG.39925	Gh_D05G3457	MSTRG.39925.1;Gh_D05G3457	5.13228	4.01503	3.81445	7.3858	6.64734	7.11547	0.38828	-1.36483	0.0377445	0.556621	down	yes
MSTRG.39926	Gh_D05G3460	MSTRG.39926.1	12.4608	8.4695	8.96893	8.9995	10.4193	9.38788	0.414809	-1.26948	0.04888	0.556621	down	yes
MSTRG.39989	Gh_D05G3531	MSTRG.39989.1	3.3199	2.22685	2.56585	2.69226	2.75918	2.77502	0.465337	-1.10365	0.000988698	0.321756	down	yes
MSTRG.40019	Gh_D05G3563	MSTRG.40019.1;MSTRG.40019.2;Gh_D05G3563	2.01294	4.11097	2.06823	1.11367	1.4578	1.35676	5.61883	2.49027	0.0470014	0.556621	up	yes
MSTRG.40042	Gh_D05G3571	MSTRG.40042.1	1.359	0.171271	0.592528	0.761914	0.938782	0.555234	0.163696	-2.61091	0.014987	0.556621	down	yes
MSTRG.40063	Gh_D05G3604	Gh_D05G3604	14.152	23.0726	20.0886	29.1111	30.2998	27.2103	2.16239	1.11263	0.0265348	0.556621	up	yes
MSTRG.40066	Gh_D05G3607	Gh_D05G3607	15.0347	16.2449	14.9394	46.2199	51.0541	51.1343	0.384605	-1.37855	0.0148926	0.556621	down	yes
Gh_D05G3628	Gh_D05G3628	Gh_D05G3628	0	0.571588	0.463942	0.240008	0.327987	0.25989	3.29989	1.72242	0.017786	0.556621	up	yes
MSTRG.40149	Gh_D05G3671	MSTRG.40149.1;Gh_D05G3671	0.887722	0.248092	0.638161	0.503541	0.472853	0.497128	0.377005	-1.40734	0.00771431	0.556621	down	yes
MSTRG.40163	Gh_D05G3692	MSTRG.40163.1;MSTRG.40163.3;MSTRG.40163.2;Gh_D05G3692	2.33516	3.33078	2.68185	1.30841	1.38426	1.24159	3.12744	1.64498	0.00208563	0.40467	up	yes
MSTRG.40182	Gh_D05G3709	MSTRG.40182.1;MSTRG.40182.3;MSTRG.40182.2;MSTRG.40182.4;Gh_D05G3709	9.28118	10.5612	9.8837	6.04802	5.65758	5.67889	2.16054	1.11139	0.00357736	0.475887	up	yes
MSTRG.40183	Gh_D05G3711	MSTRG.40183.1;MSTRG.40183.2;Gh_D05G3711	2.65927	1.30357	1.66295	2.14211	2.23061	2.16517	0.274148	-1.86697	0.00166583	0.382035	down	yes
MSTRG.40197	Gh_D05G3726	MSTRG.40197.2;MSTRG.40197.1;Gh_D05G3726;MSTRG.40197.4	1.49844	0.822565	1.11366	0.834245	0.865668	1.04148	0.498689	-1.00379	0.020496	0.556621	down	yes
MSTRG.82880	Gh_D05G3749	Gh_D05G3749;MSTRG.82880.3;MSTRG.82880.4;MSTRG.82880.5	1.97084	1.38043	1.7879	2.45635	2.43937	2.76802	0.436146	-1.19712	0.0173638	0.556621	down	yes
MSTRG.82983	Gh_D05G3812	Gh_D05G3812	0	1.17936	0.233452	0	0	0	9.50553	3.24877	0.009459	0.556621	up	yes
MSTRG.83020	Gh_D05G3843	MSTRG.83020.1;MSTRG.83020.2;Gh_D05G3843	6.05403	5.24411	4.99238	11.5048	12.6416	11.9994	0.355572	-1.49179	0.0158123	0.556621	down	yes
MSTRG.40230	Gh_D06G0035	MSTRG.40230.1;Gh_D06G0035	70.4615	54.3098	66.9676	4.29723	5.42325	4.65944	5.94698	2.57216	0.0124066	0.556621	up	yes
MSTRG.40280	Gh_D06G0092	Gh_D06G0092	2.38572	2.06098	2.39191	0.182125	0.22981	0.093861	2.21868	1.1497	0.0307671	0.556621	up	yes
MSTRG.40425	Gh_D06G0261	MSTRG.40425.1;Gh_D06G0261	2.12853	0.654009	1.58087	1.04218	1.35072	1.7297	0.20279	-2.30194	0.0455118	0.556621	down	yes
MSTRG.40437	Gh_D06G0273	MSTRG.40437.1;Gh_D06G0273	7.87601	5.70704	6.60357	6.97155	8.43436	8.25426	0.423646	-1.23907	0.0478154	0.556621	down	yes
MSTRG.40448	Gh_D06G0289	MSTRG.40448.1;Gh_D06G0289	4.79714	5.25669	4.726	17.637	18.1981	19.8755	0.359806	-1.47471	0.0148413	0.556621	down	yes
MSTRG.40501	Gh_D06G0343	MSTRG.40501.1;MSTRG.40501.2;Gh_D06G0343	3.83631	2.55271	3.19293	3.50271	3.69936	3.08898	0.439856	-1.1849	0.0378594	0.556621	down	yes
MSTRG.40502	Gh_D06G0344	MSTRG.40502.1;MSTRG.40502.2;MSTRG.40502.3;MSTRG.40502.4;MSTRG.40502.5;MSTRG.40502.6;Gh_D06G0344	8.36916	3.92146	4.24025	8.38338	8.3208	6.53637	0.138808	-2.84883	0.0392712	0.556621	down	yes
MSTRG.40527	Gh_D06G0382	MSTRG.40527.1;Gh_D06G0382	7.22163	6.0054	7.19873	12.6466	11.141	13.0868	0.395696	-1.33754	0.0422647	0.556621	down	yes
MSTRG.40546	Gh_D06G0402	MSTRG.40546.1;Gh_D06G0402	3.54295	5.97709	4.7306	33.6819	35.0042	35.6816	0.46315	-1.11045	0.00547045	0.520192	down	yes
MSTRG.40554	Gh_D06G0412	MSTRG.40554.1	1.48525	2.28422	1.85304	1.13406	1.43926	1.38105	2.46435	1.30121	0.0271929	0.556621	up	yes
MSTRG.40601	Gh_D06G0472	MSTRG.40601.1;MSTRG.40601.2;MSTRG.40601.3;Gh_D06G0472	3.06118	5.00424	4.338	3.95208	2.9542	3.48915	3.08955	1.6274	0.0474255	0.556621	up	yes
MSTRG.40603	Gh_D06G0475	Gh_D06G0475;MSTRG.40603.2	1.98926	0.568136	0.841025	0.739616	0.857864	0.674252	0.226932	-2.13967	0.0138927	0.556621	down	yes
MSTRG.40622	Gh_D06G0489	MSTRG.40622.1;MSTRG.40622.2;MSTRG.40622.3	4.54734	3.51395	4.17736	5.45785	4.79078	5.50586	0.484636	-1.04503	0.0388605	0.556621	down	yes
MSTRG.40629	Gh_D06G0498	Gh_D06G0498	0.612455	1.57435	1.06993	1.11461	1.01513	1.1751	3.14522	1.65316	0.00321569	0.466455	up	yes
Gh_D06G0525	Gh_D06G0525	Gh_D06G0525	1.05437	0.266417	0.385188	0.973963	1.01475	0.6774	0.240164	-2.05791	0.0355252	0.556621	down	yes
Gh_D06G0601	Gh_D06G0601	Gh_D06G0601	0	0.631728	0.213272	0	0	0	4.24692	2.08642	0.00167637	0.382035	up	yes
MSTRG.40749	Gh_D06G0617	MSTRG.40749.1;Gh_D06G0617	1.46359	0.852906	0.908482	1.03547	1.00247	1.01229	0.486998	-1.03801	0.0258058	0.556621	down	yes
MSTRG.40752	Gh_D06G0620	MSTRG.40752.1	0.23711	0.983572	0.477599	0.117561	0.003725	0.12014	4.58913	2.19822	0.00795725	0.556621	up	yes
MSTRG.40759	Gh_D06G0630	MSTRG.40759.1;MSTRG.40759.2;MSTRG.40759.3;Gh_D06G0630	3.20495	0.475173	1.12186	0	0.114215	0.0430986	0.158046	-2.66158	0.00494585	0.504078	down	yes
MSTRG.40806	Gh_D06G0686	MSTRG.40806.1;MSTRG.40806.3;Gh_D06G0686	14.7546	16.0456	16.6094	4.11784	3.8257	3.31589	4.4345	2.14877	0.0127977	0.556621	up	yes
MSTRG.40844	Gh_D06G0734	MSTRG.40844.1	0.43077	0	0.210065	0.133779	0.165675	0.023201	0.448258	-1.1576	0.0386543	0.556621	down	yes
MSTRG.40882	Gh_D06G0788	MSTRG.40882.1;Gh_D06G0788	355.146	295.258	311.142	53.5724	55.7128	60.9851	3.43888	1.78194	0.00756582	0.556621	up	yes
MSTRG.40913	Gh_D06G0832	MSTRG.40913.1;MSTRG.40913.2;Gh_D06G0832	2.57691	1.2886	1.9308	1.99809	1.93767	1.98379	0.318034	-1.65275	0.00101351	0.323877	down	yes
MSTRG.40946	Gh_D06G0870	MSTRG.40946.1;MSTRG.40946.2	23.6322	21.798	25.6195	7.72087	8.29039	7.52799	2.34982	1.23255	0.0402278	0.556621	up	yes
MSTRG.40960	Gh_D06G0887	MSTRG.40960.1	0.435182	2.87258	2.26353	1.02329	0.535928	0.40353	21.0654	4.3968	0.0226216	0.556621	up	yes
MSTRG.40973	Gh_D06G0897	MSTRG.40973.1;Gh_D06G0897	1.23521	0.530429	0.677008	1.13213	1.11121	1.36052	0.237487	-2.07408	0.0103188	0.556621	down	yes
MSTRG.41021	Gh_D06G0939	MSTRG.41021.1;Gh_D06G0939	29.8522	38.9059	35.4112	15.2872	15.1084	12.6059	4.53835	2.18217	0.0136004	0.556621	up	yes
MSTRG.41023	Gh_D06G0941	MSTRG.41023.1;MSTRG.41023.3	0.62719	1.24141	0.703888	0.715205	0.725924	0.756475	2.31781	1.21276	0.0352649	0.556621	up	yes
MSTRG.41065	Gh_D06G0982	Gh_D06G0982	90.7494	146.305	123.922	36.2564	35.9104	32.9165	11.0714	3.46877	0.00055781	0.275282	up	yes
MSTRG.41085	Gh_D06G0999	MSTRG.41085.1;Gh_D06G0999	20.1411	13.4979	15.4248	1.33805	0.956483	1.30521	2.99431	1.58222	0.035886	0.556621	up	yes
MSTRG.41109	Gh_D06G1019	MSTRG.41109.1;Gh_D06G1019	6.66326	7.65642	7.53936	3.73969	4.32049	4.41521	2.17528	1.1212	0.0439452	0.556621	up	yes
MSTRG.41132	Gh_D06G1046	MSTRG.41132.1;Gh_D06G1046	12.5566	10.1324	11.1286	13.6718	14.2129	14.8624	0.485387	-1.04279	0.00642727	0.545957	down	yes
MSTRG.41141	Gh_D06G1057	MSTRG.41141.1;MSTRG.41141.2;Gh_D06G1057	1.98964	2.21991	2.09429	7.36608	6.48818	6.66506	0.479402	-1.06069	0.0235355	0.556621	down	yes
MSTRG.41242	Gh_D06G1169	MSTRG.41242.1;Gh_D06G1169	2.68818	5.29545	4.28551	2.36259	2.5016	3.1039	5.19297	2.37656	0.0196254	0.556621	up	yes
MSTRG.41251	Gh_D06G1176	MSTRG.41251.1;MSTRG.41251.2;MSTRG.41251.3	2.5589	6.5014	6.22774	2.29465	3.59447	2.63068	10.4113	3.38008	0.0479552	0.556621	up	yes
MSTRG.41261	Gh_D06G1180	MSTRG.41261.1;MSTRG.41261.2	73.0686	61.0042	70.5537	11.4876	12.0939	13.2795	3.32075	1.73151	0.012315	0.556621	up	yes
MSTRG.41282	Gh_D06G1211	MSTRG.41282.1;MSTRG.41282.2;MSTRG.41282.3;Gh_D06G1211	1.02932	1.76112	1.23683	1.14172	1.15098	1.25633	2.26929	1.18224	0.0145319	0.556621	up	yes
MSTRG.41400	Gh_D06G1337	Gh_D06G1337	3.54033	1.65867	2.29923	1.20182	1.45502	1.39047	0.375178	-1.41435	0.00891152	0.556621	down	yes
MSTRG.41431	Gh_D06G1369	Gh_D06G1369	0	0.518032	0.242329	0.031679	0.044002	0	3.44795	1.78574	0.000172625	0.158336	up	yes
MSTRG.41525	Gh_D06G1480	MSTRG.41525.1;Gh_D06G1480	6.0803	5.88289	5.63895	11.8438	13.2672	12.1501	0.473168	-1.07958	0.0269416	0.556621	down	yes
MSTRG.41564	Gh_D06G1519	MSTRG.41564.1;MSTRG.41564.2;Gh_D06G1519	2.8146	2.286	2.03947	10.1681	8.81274	8.22469	0.228456	-2.13001	0.0319385	0.556621	down	yes
MSTRG.41590	Gh_D06G1541	MSTRG.41590.1	0	0.551518	0.085676	0	0	0.002826	3.49141	1.80381	0.0199644	0.556621	up	yes
MSTRG.41605	Gh_D06G1560	Gh_D06G1560;MSTRG.41605.2;MSTRG.41605.4	1.42071	0.733974	1.01227	1.0251	1.25264	0.973888	0.425187	-1.23383	0.0290109	0.556621	down	yes
MSTRG.41635	Gh_D06G1593	MSTRG.41635.1;MSTRG.41635.2;MSTRG.41635.3	23.9148	21.8522	27.2569	0.0479332	0.0353939	0.392494	17.7053	4.14611	0.0156005	0.556621	up	yes
MSTRG.41675	Gh_D06G1629	Gh_D06G1629	0.033791	0.408797	0.13629	0.159318	0.09092	0.068383	2.31602	1.21164	0.0163922	0.556621	up	yes
MSTRG.41683	Gh_D06G1641	MSTRG.41683.1;MSTRG.41683.2;Gh_D06G1641	8.76802	10.4471	10.331	7.49031	6.53386	6.6784	2.07956	1.05628	0.0415445	0.556621	up	yes
MSTRG.41720	Gh_D06G1679	MSTRG.41720.1	0	1.88506	2.35476	0	0	0	34.0215	5.08837	0.0466712	0.556621	up	yes
MSTRG.41737	Gh_D06G1695	MSTRG.41737.1;Gh_D06G1695	19.7645	13.4598	14.5723	32.7297	32.9171	36.734	0.186908	-2.4196	0.00513423	0.510081	down	yes
MSTRG.41747	Gh_D06G1704	MSTRG.41747.1;MSTRG.41747.2;Gh_D06G1704	20.7329	15.4007	17.9814	27.5154	29.9174	31.605	0.301703	-1.7288	0.00802147	0.556621	down	yes
MSTRG.41766	Gh_D06G1722	MSTRG.41766.1	0.066652	0.552422	0.264116	0.0713759	0.067596	0.0324861	3.14044	1.65097	0.000631533	0.294084	up	yes
MSTRG.41826	Gh_D06G1794	MSTRG.41826.1;Gh_D06G1794	16.5769	19.7219	16.9492	7.43064	6.61521	7.71738	3.37203	1.75362	0.0156985	0.556621	up	yes
MSTRG.41839	Gh_D06G1804	MSTRG.41839.1	2.78444	2.83216	2.1838	0.127585	0.137337	0.158989	3.13937	1.65047	0.0348359	0.556621	up	yes
MSTRG.41840	Gh_D06G1806	MSTRG.41840.1;Gh_D06G1806	0.834883	1.63613	1.27376	1.96819	1.6739	1.65226	2.02594	1.01859	0.0270712	0.556621	up	yes
MSTRG.41843	Gh_D06G1814	MSTRG.41843.2;MSTRG.41843.1	2.70844	0.05098	1.64081	3.71174	8.16506	6.08638	0.0140385	-6.15447	0.0339413	0.556621	down	yes
MSTRG.41864	Gh_D06G1840	MSTRG.41864.1;MSTRG.41864.2;MSTRG.41864.3;Gh_D06G1840	4.80654	6.01197	5.40898	2.83671	2.32664	2.90153	2.77385	1.47189	0.0307865	0.556621	up	yes
MSTRG.41866	Gh_D06G1845	MSTRG.41866.1;MSTRG.41866.2	2.6438	0.23418	0.970539	3.03117	1.81914	2.68311	0.0390269	-4.67939	0.0100998	0.556621	down	yes
MSTRG.41886	Gh_D06G1856	MSTRG.41886.2;MSTRG.41886.1;MSTRG.41886.4;Gh_D06G1856	7.41155	13.2817	9.65889	10.319	7.88165	7.48607	4.39431	2.13564	0.0455638	0.556621	up	yes
MSTRG.41899	Gh_D06G1866	Gh_D06G1866;MSTRG.41899.3;MSTRG.41899.2;MSTRG.41899.4	2.61548	2.09005	2.08559	5.83892	5.05941	5.72719	0.331109	-1.59462	0.0172376	0.556621	down	yes
MSTRG.41900	Gh_D06G1867	MSTRG.41900.1;MSTRG.41900.2;MSTRG.41900.4	1.86507	0.811446	1.25609	0.543125	0.723666	0.72414	0.42886	-1.22142	0.0168373	0.556621	down	yes
MSTRG.41929	Gh_D06G1891	Gh_D06G1891	0.400668	0	0.158832	0.058756	0.177765	0.140365	0.44543	-1.16673	0.013659	0.556621	down	yes
MSTRG.41963	Gh_D06G1915	MSTRG.41963.1;MSTRG.41963.2;Gh_D06G1915	2.4257	2.8572	2.54406	0.733606	0.668263	0.848104	2.743	1.45575	0.00920901	0.556621	up	yes
MSTRG.41970	Gh_D06G1924	Gh_D06G1924;MSTRG.41970.2	1.98818	1.14808	1.23255	1.74214	1.67649	1.75095	0.381412	-1.39058	0.0154461	0.556621	down	yes
MSTRG.41975	Gh_D06G1932	MSTRG.41975.1;MSTRG.41975.2;Gh_D06G1932	0.023121	0.84301	0.60564	0.14181	0.150996	0.115119	5.73126	2.51885	0.00411612	0.484767	up	yes
MSTRG.42002	Gh_D06G1958	MSTRG.42002.1;MSTRG.42002.2;Gh_D06G1958	24.8347	32.1587	29.1104	26.7125	23.9581	23.833	2.16901	1.11704	0.0219601	0.556621	up	yes
MSTRG.42005	Gh_D06G1959	MSTRG.42005.1;Gh_D06G1959	7.18269	8.56109	8.57687	3.91252	3.97331	3.28024	2.92784	1.54984	0.0282371	0.556621	up	yes
MSTRG.42013	Gh_D06G1967	MSTRG.42013.1	2.29878	1.05917	1.71579	1.81549	1.80839	1.631	0.298958	-1.74199	0.00655584	0.550068	down	yes
MSTRG.42018	Gh_D06G1972	MSTRG.42018.1;Gh_D06G1972	0.8204	1.26553	1.06451	0.483328	0.489884	0.313542	2.51471	1.33039	0.0196119	0.556621	up	yes
MSTRG.42026	Gh_D06G1975	Gh_D06G1975;MSTRG.42026.2;MSTRG.42026.3;MSTRG.42026.4	8.11128	2.79109	2.95795	4.9838	5.84879	4.60904	0.0882552	-3.50217	0.0386683	0.556621	down	yes
MSTRG.42040	Gh_D06G1991	MSTRG.42040.1;Gh_D06G1991	118.302	92.1939	98.7945	21.9925	20.9472	22.2332	2.42573	1.27842	0.00426883	0.484767	up	yes
MSTRG.42114	Gh_D06G2092	Gh_D06G2092	3.90162	6.48769	4.97752	5.97485	5.40333	5.77793	2.59354	1.37493	0.00684219	0.553605	up	yes
MSTRG.42135	Gh_D06G2119	MSTRG.42135.1;Gh_D06G2119	1.69525	0.883685	0.937447	0.976275	0.872236	0.902205	0.445147	-1.16765	0.0463721	0.556621	down	yes
MSTRG.42143	Gh_D06G2129	MSTRG.42143.1;Gh_D06G2129	8.19959	4.21235	4.74753	7.53541	9.8745	11.1368	0.141706	-2.81902	0.0426221	0.556621	down	yes
MSTRG.42151	Gh_D06G2138	MSTRG.42151.1;Gh_D06G2138	0.437918	0	0.119083	0.205971	0.202727	0.151747	0.394614	-1.34149	0.00560192	0.522137	down	yes
MSTRG.42159	Gh_D06G2145	MSTRG.42159.1;MSTRG.42159.2;Gh_D06G2145	11.2624	10.539	10.7114	2.71683	3.26808	2.5775	2.65694	1.40977	0.0392977	0.556621	up	yes
MSTRG.42166	Gh_D06G2153	MSTRG.42166.1;MSTRG.42166.2;MSTRG.42166.3;Gh_D06G2153	7.38052	5.20226	5.6195	6.35131	6.29332	6.38221	0.442142	-1.17742	0.00674369	0.553605	down	yes
MSTRG.42180	Gh_D06G2176	Gh_D06G2176	0.687193	1.12075	1.05648	0.348722	0.435025	0.37625	2.52336	1.33534	0.00964697	0.556621	up	yes
MSTRG.42217	Gh_D06G2222	MSTRG.42217.1;Gh_D06G2222	0.023396	1.6786	0.429749	0.025497	0.240973	0.0658139	15.5116	3.95528	0.00892158	0.556621	up	yes
MSTRG.83131	Gh_D06G2287	MSTRG.83131.1;MSTRG.83131.2;MSTRG.83131.3;MSTRG.83131.4;Gh_D06G2287	3.24151	5.99929	4.11896	3.72066	3.88314	4.10968	3.75353	1.90825	0.00794206	0.556621	up	yes
MSTRG.83159	Gh_D06G2312	Gh_D06G2312	0	0.438481	0.380167	0.18612	0.110182	0.008373	2.95575	1.56353	0.0382858	0.556621	up	yes
MSTRG.83215	Gh_D06G2339	MSTRG.83215.1;MSTRG.83215.5;MSTRG.83215.3;MSTRG.83215.4;MSTRG.83215.2;MSTRG.83215.7;MSTRG.83215.6;MSTRG.83215.10;MSTRG.83215.8;MSTRG.83215.9;MSTRG.83215.11;Gh_D06G2339	2.78543	2.42408	2.58159	6.15556	5.81256	6.40452	0.390344	-1.35718	0.00446341	0.48699	down	yes
MSTRG.83253	Gh_D06G2355	Gh_D06G2355	6.20938	6.55959	5.6434	1.73042	1.6512	1.58864	2.98265	1.5766	0.0121462	0.556621	up	yes
MSTRG.42283	Gh_D07G0021	MSTRG.42283.2;MSTRG.42283.1;MSTRG.42283.3;MSTRG.42283.4;MSTRG.42283.5;MSTRG.42283.6;Gh_D07G0021	3.1152	2.2214	2.85668	4.54251	5.67315	4.74933	0.340269	-1.55525	0.0425452	0.556621	down	yes
MSTRG.42290	Gh_D07G0029	MSTRG.42290.1;Gh_D07G0029	1.95524	1.31076	1.77348	1.95078	2.15354	2.18268	0.466969	-1.0986	0.0198436	0.556621	down	yes
MSTRG.42293	Gh_D07G0033	MSTRG.42293.1;Gh_D07G0033	2.88113	2.1104	1.91469	3.68132	4.12746	3.94528	0.370472	-1.43256	0.0498506	0.556621	down	yes
MSTRG.42319	Gh_D07G0064	MSTRG.42319.1;Gh_D07G0064	2.00491	5.30472	2.53	2.81338	3.3479	3.45055	5.91219	2.56369	0.0395131	0.556621	up	yes
MSTRG.42405	Gh_D07G0163	MSTRG.42405.1;Gh_D07G0163	7.05074	9.11113	8.13074	4.05056	3.78078	3.33323	3.4583	1.79006	0.010834	0.556621	up	yes
MSTRG.42567	Gh_D07G0325	MSTRG.42567.3;MSTRG.42567.1;MSTRG.42567.2;MSTRG.42567.4;MSTRG.42567.5;MSTRG.42567.7;MSTRG.42567.6;MSTRG.42567.8;Gh_D07G0325;MSTRG.42567.10	2.04736	1.51208	1.8647	4.35204	3.64397	3.9884	0.349137	-1.51813	0.0189934	0.556621	down	yes
MSTRG.42570	Gh_D07G0330	MSTRG.42570.1;Gh_D07G0330	7.10636	6.88521	6.50304	14.1382	14.0484	13.8929	0.481582	-1.05415	0.00691018	0.556275	down	yes
MSTRG.42579	Gh_D07G0341	MSTRG.42579.1;Gh_D07G0341	1.78676	2.4854	2.30564	1.87676	1.72998	1.72806	2.03292	1.02355	0.00875299	0.556621	up	yes
MSTRG.42608	Gh_D07G0372	MSTRG.42608.1;MSTRG.42608.2;Gh_D07G0372	2.80131	3.82239	3.24587	2.35299	2.13891	2.67607	2.26342	1.17851	0.0461452	0.556621	up	yes
MSTRG.42649	Gh_D07G0415	MSTRG.42649.1	0.001982	0.449636	0.158115	0.176579	0.023315	0	2.8385	1.50513	0.0294626	0.556621	up	yes
MSTRG.42688	Gh_D07G0464	Gh_D07G0464	39.9737	32.2452	32.158	45.8577	40.9937	43.2051	0.468909	-1.09262	0.0486628	0.556621	down	yes
MSTRG.42775	Gh_D07G0561	Gh_D07G0561	0.051663	0.461714	0.149309	0.02827	0.04422	0.102934	2.55756	1.35477	0.0190674	0.556621	up	yes
MSTRG.42855	Gh_D07G0632	Gh_D07G0632	0.701219	1.32323	1.13554	0.247551	0.258928	0.082757	3.82551	1.93565	0.0132546	0.556621	up	yes
MSTRG.42867	Gh_D07G0645	MSTRG.42867.1;MSTRG.42867.2;MSTRG.42867.3;Gh_D07G0645	2.14338	0.744114	1.36326	1.76004	1.35873	1.81024	0.202754	-2.3022	0.0113218	0.556621	down	yes
MSTRG.42968	Gh_D07G0736	MSTRG.42968.1;MSTRG.42968.2;MSTRG.42968.3;MSTRG.42968.4;MSTRG.42968.5;MSTRG.42968.6;Gh_D07G0736	6.09294	8.97643	8.08928	5.27226	4.8234	5.676	3.26442	1.70683	0.0159578	0.556621	up	yes
MSTRG.42999	Gh_D07G0776	MSTRG.42999.1;Gh_D07G0776;MSTRG.42999.3	0.804238	1.3463	1.00828	0.226498	0.315309	0.397138	2.96094	1.56605	0.0154026	0.556621	up	yes
MSTRG.43003	Gh_D07G0779	Gh_D07G0779	71.5314	63.0288	64.9608	0	0	0	49.0476	5.61611	3.56153e-06	0.0641856	up	yes
MSTRG.43028	Gh_D07G0805	MSTRG.43028.1;Gh_D07G0805;MSTRG.43028.3	0.146748	0.698718	0.451873	0.704454	0.681974	0.812418	2.1863	1.12849	0.0118166	0.556621	up	yes
MSTRG.43071	Gh_D07G0848	MSTRG.43071.1;Gh_D07G0848	3.65713	2.47651	2.97968	3.42322	2.83961	3.30962	0.459238	-1.12269	0.0400542	0.556621	down	yes
MSTRG.43085	Gh_D07G0863	MSTRG.43085.1;MSTRG.43085.3;MSTRG.43085.2;MSTRG.43085.4	4.60541	5.38744	4.74293	2.28531	2.19947	2.10707	2.55659	1.35422	0.00354649	0.475887	up	yes
MSTRG.43103	Gh_D07G0885	Gh_D07G0885	6.68166	9.77095	7.61579	4.49331	3.89257	3.53596	4.23378	2.08195	0.0165849	0.556621	up	yes
MSTRG.43163	Gh_D07G0956	Gh_D07G0956	0.715263	0.563827	0.738813	1.78442	1.93354	1.66081	0.482579	-1.05116	0.0292624	0.556621	down	yes
MSTRG.43177	Gh_D07G0969	MSTRG.43177.1;MSTRG.43177.2;Gh_D07G0969	19.172	16.9911	18.4586	1.83183	2.20898	1.79459	4.94003	2.30452	0.00641536	0.545456	up	yes
MSTRG.43239	Gh_D07G1037	MSTRG.43239.1	0.0839308	1.1443	0.417185	0.229589	0.171196	0.195255	8.23364	3.04153	0.00202124	0.401276	up	yes
MSTRG.43257	Gh_D07G1059	Gh_D07G1059	1.40005	2.15272	1.72339	1.57485	1.70087	1.40908	2.43008	1.281	0.019814	0.556621	up	yes
MSTRG.43259	Gh_D07G1062	MSTRG.43259.1;MSTRG.43259.2;MSTRG.43259.3;MSTRG.43259.4	2.02595	3.52936	2.04466	0.0345985	0.21783	0.0123204	8.81661	3.14022	0.0201716	0.556621	up	yes
MSTRG.43279	Gh_D07G1082	MSTRG.43279.1;MSTRG.43279.2;Gh_D07G1082	3.39529	2.16728	2.41377	3.68397	4.1116	3.87601	0.320586	-1.64122	0.00773645	0.556621	down	yes
MSTRG.43290	Gh_D07G1093	Gh_D07G1093	0	5.16195	3.9274	0	0	0	333.915	8.38334	0.0108364	0.556621	up	yes
MSTRG.43293	Gh_D07G1097	MSTRG.43293.1;Gh_D07G1097;MSTRG.43293.3;MSTRG.43293.4	2.26626	1.30895	1.36265	2.00271	2.14373	2.04807	0.348276	-1.5217	0.0215459	0.556621	down	yes
MSTRG.43295	Gh_D07G1099	MSTRG.43295.1;MSTRG.43295.2;Gh_D07G1099	4.5475	2.5253	3.20757	3.41238	3.18487	3.20927	0.325518	-1.61919	0.00220999	0.412071	down	yes
MSTRG.43300	Gh_D07G1105	Gh_D07G1105	1.45518	3.11772	2.07829	0.975386	1.04862	1.12365	5.5464	2.47155	0.00200692	0.401276	up	yes
MSTRG.43335	Gh_D07G1150	MSTRG.43335.1;Gh_D07G1150	0	1.39726	1.14615	0.105209	0.288489	0.329763	12.9989	3.70032	0.022379	0.556621	up	yes
MSTRG.43390	Gh_D07G1201;Gh_D07G1202	MSTRG.43390.1;MSTRG.43390.2;MSTRG.43390.3;MSTRG.43390.4;MSTRG.43390.5;MSTRG.43390.6;MSTRG.43390.7;MSTRG.43390.8;MSTRG.43390.10;MSTRG.43390.9;MSTRG.43390.11;MSTRG.43390.12;Gh_D07G1201;MSTRG.43390.14;MSTRG.43390.15;MSTRG.43390.16;MSTRG.43390.17;MSTRG.43390.18;MSTRG.43390.19;MSTRG.43390.20;MSTRG.43390.21;MSTRG.43390.22;Gh_D07G1202	2.51237	2.35728	2.2006	6.05975	5.76111	5.97597	0.427099	-1.22736	0.0079807	0.556621	down	yes
MSTRG.43404	Gh_D07G1217	MSTRG.43404.2;MSTRG.43404.1;MSTRG.43404.5;MSTRG.43404.3;MSTRG.43404.4;MSTRG.43404.6;MSTRG.43404.7;MSTRG.43404.8;MSTRG.43404.9;MSTRG.43404.10;MSTRG.43404.11;MSTRG.43404.12;MSTRG.43404.13;Gh_D07G1217;MSTRG.43404.15	6.99533	4.64945	6.21762	11.3173	12.4166	10.5429	0.23728	-2.07534	0.0145061	0.556621	down	yes
MSTRG.43415	Gh_D07G1231	MSTRG.43415.1;Gh_D07G1231	2.21431	2.95691	2.40958	15.5904	15.5196	13.7111	0.373316	-1.42153	0.019373	0.556621	down	yes
MSTRG.43426	Gh_D07G1241	Gh_D07G1241	3.81802	0.236173	0.864912	0.97182	0.858671	0.985299	0.0362941	-4.78412	0.00271531	0.446271	down	yes
MSTRG.43431	Gh_D07G1246	MSTRG.43431.1;MSTRG.43431.2;Gh_D07G1246	11.1492	8.6519	8.67467	12.8669	11.7355	11.869	0.43956	-1.18587	0.0362497	0.556621	down	yes
MSTRG.43471	Gh_D07G1291	Gh_D07G1291	14.631	19.1864	16.3085	15.0942	12.7883	12.891	2.31212	1.20922	0.0480222	0.556621	up	yes
MSTRG.43485	Gh_D07G1304	Gh_D07G1304	0	0.289973	0.177896	0	0	0.118308	2.08584	1.06063	0.039151	0.556621	up	yes
MSTRG.43527	Gh_D07G1353	MSTRG.43527.1;Gh_D07G1353	0.74182	2.36265	1.60194	1.55983	1.96218	1.83628	4.66227	2.22103	0.00876396	0.556621	up	yes
MSTRG.43582	Gh_D07G1410	MSTRG.43582.1	1.15237	0.441247	0.535141	0.343746	0.411804	0.339677	0.441552	-1.17935	0.0351098	0.556621	down	yes
MSTRG.43606	Gh_D07G1433	MSTRG.43606.2;MSTRG.43606.1;MSTRG.43606.3;MSTRG.43606.4;MSTRG.43606.5;Gh_D07G1433	3.7056	2.66462	2.77325	3.83444	3.52786	3.70216	0.451767	-1.14635	0.0200145	0.556621	down	yes
MSTRG.43614	Gh_D07G1441	MSTRG.43614.1;Gh_D07G1441;MSTRG.43614.3	7.60007	3.87139	5.6286	4.42503	4.41004	4.65441	0.285577	-1.80805	0.00112888	0.337542	down	yes
MSTRG.43677	Gh_D07G1500	MSTRG.43677.1;MSTRG.43677.2;Gh_D07G1500	0.627846	7.50448	6.14785	1.24872	0.869313	1.40765	148.745	7.2167	0.0185928	0.556621	up	yes
MSTRG.43678	Gh_D07G1501	MSTRG.43678.1;MSTRG.43678.2;MSTRG.43678.3;MSTRG.43678.4;MSTRG.43678.5;MSTRG.43678.6;Gh_D07G1501	2.21876	4.53143	3.89487	4.2619	4.84987	4.0043	3.32042	1.73137	0.0291202	0.556621	up	yes
MSTRG.43679	Gh_D07G1504	MSTRG.43679.2;MSTRG.43679.1;Gh_D07G1504	17.8457	12.838	13.6082	13.8009	15.8387	15.7637	0.435586	-1.19897	0.0460107	0.556621	down	yes
MSTRG.43688	Gh_D07G1511	MSTRG.43688.1;Gh_D07G1511	1.14165	0.493579	0.56743	0.584196	0.524574	0.644586	0.426265	-1.23018	0.0301501	0.556621	down	yes
MSTRG.43748	Gh_D07G1564	MSTRG.43748.1;Gh_D07G1564	6.07061	4.46782	5.49684	6.86134	6.80397	6.51226	0.433952	-1.20439	0.00767812	0.556621	down	yes
Gh_D07G1571	Gh_D07G1571	Gh_D07G1571	0	0.362101	0.141088	0	0	0	2.50364	1.32403	0.000859287	0.314627	up	yes
MSTRG.43757	Gh_D07G1576	Gh_D07G1576	32.5261	24.8848	26.5239	38.5115	38.1942	38.8098	0.376509	-1.40924	0.00200344	0.401276	down	yes
MSTRG.43818	Gh_D07G1643	MSTRG.43818.1	0.197577	1.17919	1.15272	0	0.070638	0.067897	7.96179	2.99309	0.0206682	0.556621	up	yes
MSTRG.43864	Gh_D07G1688	Gh_D07G1688	0.773183	1.42246	0.874835	0.917511	0.802045	0.978848	2.2588	1.17556	0.047193	0.556621	up	yes
MSTRG.43868	Gh_D07G1692	Gh_D07G1692	1.18178	2.0988	1.94376	1.90381	1.7211	1.65867	2.43408	1.28338	0.0266567	0.556621	up	yes
MSTRG.43905	Gh_D07G1722	MSTRG.43905.1;MSTRG.43905.2;MSTRG.43905.3;MSTRG.43905.4;MSTRG.43905.5;MSTRG.43905.6;MSTRG.43905.7;Gh_D07G1722	1.99987	2.88465	2.86031	1.7804	1.61383	1.81259	2.53123	1.33984	0.0259236	0.556621	up	yes
MSTRG.43906	Gh_D07G1724	MSTRG.43906.1;MSTRG.43906.2;Gh_D07G1724;MSTRG.43906.4	4.77885	4.05848	4.45816	7.61346	6.71997	7.12121	0.479313	-1.06096	0.0219965	0.556621	down	yes
MSTRG.43949	Gh_D07G1764	MSTRG.43949.1	1.17996	0.076126	0.730537	0.376345	0.468236	0.722411	0.179336	-2.47927	0.0245013	0.556621	down	yes
MSTRG.44066	Gh_D07G1883	Gh_D07G1883	3.51648	2.26947	2.90272	2.71777	2.95379	2.91682	0.444603	-1.16941	0.0044619	0.48699	down	yes
MSTRG.44071	Gh_D07G1889	MSTRG.44071.1;MSTRG.44071.2	1.64239	5.03041	6.19321	0.221077	0.21544	0.098109	36.4422	5.18754	0.0321885	0.556621	up	yes
MSTRG.44088	Gh_D07G1903	MSTRG.44088.1;Gh_D07G1903;MSTRG.44088.3	12.9001	21.863	18.3811	15.1087	15.5424	14.2362	4.08194	2.02925	0.00228961	0.418326	up	yes
MSTRG.44118	Gh_D07G1929	Gh_D07G1929	13.1667	0.68128	0.955058	11.6787	14.1489	14.8556	0.0010001	-9.96564	0.0162556	0.556621	down	yes
MSTRG.44146	Gh_D07G1957	MSTRG.44146.1;Gh_D07G1957	3.60387	4.59181	4.78598	2.52284	2.33395	2.38651	2.59112	1.37358	0.0236398	0.556621	up	yes
MSTRG.44179	Gh_D07G1992	MSTRG.44179.1;Gh_D07G1992	2.38726	1.76932	1.89394	3.14698	2.98937	3.41007	0.426908	-1.228	0.013616	0.556621	down	yes
MSTRG.44194	Gh_D07G2008	MSTRG.44194.1;Gh_D07G2008	2.71427	1.40543	1.72629	1.57227	2.06044	2.05313	0.328639	-1.60543	0.0355119	0.556621	down	yes
MSTRG.44229	Gh_D07G2048	MSTRG.44229.1;Gh_D07G2048	13.5968	17.7057	17.5015	10.1784	10.1723	9.4245	3.00331	1.58656	0.012263	0.556621	up	yes
MSTRG.44247	Gh_D07G2065	MSTRG.44247.1;MSTRG.44247.2;Gh_D07G2065	18.5762	6.84511	8.01173	9.47987	13.5618	13.8075	0.0792261	-3.65788	0.03845	0.556621	down	yes
MSTRG.44267	Gh_D07G2088	MSTRG.44267.1;MSTRG.44267.2;MSTRG.44267.3;MSTRG.44267.4;Gh_D07G2088	2.76804	1.40469	1.99164	1.94603	1.77981	1.71386	0.348632	-1.52022	0.00593629	0.531079	down	yes
MSTRG.44299	Gh_D07G2124	MSTRG.44299.1;Gh_D07G2124	2.45373	1.44998	2.0768	3.77188	3.37915	4.46314	0.256703	-1.96183	0.0283821	0.556621	down	yes
MSTRG.44352	Gh_D07G2179	MSTRG.44352.1;MSTRG.44352.2;Gh_D07G2179;MSTRG.44352.4	1.00576	0.531823	0.729709	0.84516	0.877354	0.937495	0.46759	-1.09668	0.00101652	0.323877	down	yes
MSTRG.44384	Gh_D07G2217	MSTRG.44384.1	5.64132	9.57721	7.48905	11.6141	9.85145	10.198	2.38122	1.2517	0.0307493	0.556621	up	yes
MSTRG.44399	Gh_D07G2230	MSTRG.44399.1;Gh_D07G2230	0.706378	1.95695	0.887588	0.55993	0.610589	0.504912	5.26489	2.3964	0.0185481	0.556621	up	yes
MSTRG.44406	Gh_D07G2238	MSTRG.44406.3;MSTRG.44406.4;MSTRG.44406.2;MSTRG.44406.1;MSTRG.44406.5;MSTRG.44406.8	4.05905	4.98817	5.67037	0.965905	0.995633	0.687272	5.00479	2.32331	0.0299607	0.556621	up	yes
MSTRG.44443	Gh_D07G2279	MSTRG.44443.1;Gh_D07G2279	2.44517	1.81439	2.07209	3.0265	3.16713	2.98259	0.460033	-1.12019	0.00201816	0.401276	down	yes
MSTRG.44455	Gh_D07G2293	MSTRG.44455.2;MSTRG.44455.1;MSTRG.44455.3;Gh_D07G2293	6.62269	4.73853	5.65018	5.90807	6.82136	6.68129	0.433153	-1.20705	0.0228427	0.556621	down	yes
MSTRG.44459	Gh_D07G2297	MSTRG.44459.1;Gh_D07G2297	5.30597	2.6785	3.17059	2.31257	2.85937	2.51396	0.325796	-1.61796	0.0341762	0.556621	down	yes
MSTRG.44471	Gh_D07G2312	MSTRG.44471.1;MSTRG.44471.2;Gh_D07G2312	12.9496	8.63052	10.3463	9.79256	10.0353	10.6286	0.403627	-1.3089	0.00236232	0.421558	down	yes
MSTRG.44484	Gh_D07G2323	MSTRG.44484.7;MSTRG.44484.5;MSTRG.44484.6;MSTRG.44484.3;MSTRG.44484.4;MSTRG.44484.1;MSTRG.44484.2;MSTRG.44484.8;MSTRG.44484.10;MSTRG.44484.9;MSTRG.44484.11;MSTRG.44484.12;MSTRG.44484.14;MSTRG.44484.13;MSTRG.44484.15;MSTRG.44484.16	2.38463	3.24421	3.19799	2.42449	2.35298	2.43719	2.0644	1.04572	0.0209564	0.556621	up	yes
MSTRG.44489	Gh_D07G2327	MSTRG.44489.1	0	0.847466	0.585943	0.355424	0	0	6.3236	2.66075	0.0423677	0.556621	up	yes
MSTRG.44508	Gh_D07G2344	MSTRG.44508.2;MSTRG.44508.1;MSTRG.44508.3;Gh_D07G2344	3.6429	2.2528	2.54731	2.70184	2.88159	2.47107	0.416602	-1.26326	0.0288316	0.556621	down	yes
MSTRG.44524	Gh_D08G0001	MSTRG.44524.1	3.3891	0.165705	0.078824	2.48776	1.98356	2.39299	0.0171181	-5.86834	0.0412632	0.556621	down	yes
MSTRG.44531	Gh_D08G0007	MSTRG.44531.1;Gh_D08G0007	2.03961	1.08548	1.09053	2.02415	2.17995	2.41559	0.275505	-1.85985	0.0294835	0.556621	down	yes
MSTRG.44554	Gh_D08G0042	MSTRG.44554.1;Gh_D08G0042	0.666679	1.65773	1.13834	1.45875	0.947635	1.25145	3.10165	1.63304	0.047408	0.556621	up	yes
MSTRG.44631	Gh_D08G0138	Gh_D08G0138	0	0.668415	0.294211	0.263782	0	0.187791	4.0741	2.02648	0.0307909	0.556621	up	yes
MSTRG.44662	Gh_D08G0172	Gh_D08G0172	2.9195	2.23953	2.08164	3.6771	3.59709	3.72448	0.439768	-1.18519	0.0397851	0.556621	down	yes
MSTRG.44795	Gh_D08G0326	MSTRG.44795.2;MSTRG.44795.1;Gh_D08G0326;MSTRG.44795.4	15.9867	13.7932	15.9464	23.0327	23.5389	23.2316	0.477525	-1.06635	0.010836	0.556621	down	yes
MSTRG.44800	Gh_D08G0331	MSTRG.44800.1;MSTRG.44800.2;Gh_D08G0331	3.31199	2.11102	2.53178	2.6886	2.51786	2.49476	0.446861	-1.1621	0.00495445	0.504078	down	yes
MSTRG.44807	Gh_D08G0340	Gh_D08G0340	4.16148	2.53093	3.85566	4.25887	3.81601	4.00003	0.351159	-1.5098	0.0364206	0.556621	down	yes
MSTRG.44920	Gh_D08G0469;Gh_D08G0470	MSTRG.44920.1;Gh_D08G0469;Gh_D08G0470	0.357885	1.01733	0.451388	0.585068	0.462551	0.440372	2.81729	1.49431	0.0386135	0.556621	up	yes
MSTRG.44992	Gh_D08G0553	Gh_D08G0553	0	1.2509	0.822317	0.042853	0	0	12.5025	3.64414	0.00253781	0.437468	up	yes
MSTRG.45095	Gh_D08G0665	MSTRG.45095.2;MSTRG.45095.1;MSTRG.45095.3;Gh_D08G0665	2.55611	2.36209	2.90433	5.55021	5.47713	5.80696	0.481043	-1.05576	0.0479904	0.556621	down	yes
MSTRG.45181	Gh_D08G0748	MSTRG.45181.1;MSTRG.45181.2;MSTRG.45181.3;MSTRG.45181.4;MSTRG.45181.5;MSTRG.45181.6;MSTRG.45181.7;MSTRG.45181.8;MSTRG.45181.10;MSTRG.45181.9;MSTRG.45181.11;MSTRG.45181.12;Gh_D08G0748	3.15816	2.60546	2.36725	5.41765	5.66028	5.0547	0.398935	-1.32577	0.0431449	0.556621	down	yes
MSTRG.45204	Gh_D08G0777	Gh_D08G0777	0.785669	0	0.384102	0	0	0	0.318021	-1.65281	0.00214027	0.407529	down	yes
Gh_D08G0788	Gh_D08G0788	Gh_D08G0788	0	0.374201	0.341618	0	0	0	2.78256	1.47641	0.0154087	0.556621	up	yes
MSTRG.45262	Gh_D08G0834	MSTRG.45262.1;Gh_D08G0834	10.9722	9.70783	9.67404	17.2396	17.8227	18.1429	0.441832	-1.17843	0.0055467	0.521754	down	yes
MSTRG.45271	Gh_D08G0839	MSTRG.45271.1;Gh_D08G0839	8.80667	9.08641	8.7561	2.71717	2.8408	2.93375	2.74654	1.45761	0.00166634	0.382035	up	yes
MSTRG.45305	Gh_D08G0862	MSTRG.45305.1	0	0.305849	0.137905	0.055902	0.158824	0.050887	2.05285	1.03763	0.0217266	0.556621	up	yes
MSTRG.45374	Gh_D08G0944	MSTRG.45374.1;MSTRG.45374.2	0.19123	3.04493	3.19011	0.894717	0.717754	0.717811	36.9054	5.20576	0.0376313	0.556621	up	yes
MSTRG.45418	Gh_D08G0991	MSTRG.45418.1	0	1.50996	1.18793	0	0.024641	0	18.5637	4.21442	0.00878557	0.556621	up	yes
MSTRG.45424	Gh_D08G0995	MSTRG.45424.1;MSTRG.45424.2;MSTRG.45424.4;MSTRG.45424.5;Gh_D08G0995	4.26151	2.82964	3.2564	3.93847	3.69555	4.02719	0.40231	-1.31362	0.00441921	0.485231	down	yes
Gh_D08G1025	Gh_D08G1025	Gh_D08G1025	0	0.290581	0.165153	0	0	0	2.18061	1.12473	7.62465e-05	0.100342	up	yes
MSTRG.45451	Gh_D08G1026	MSTRG.45451.1;MSTRG.45451.2;Gh_D08G1026	3.62653	1.8956	2.67926	2.96608	2.57939	2.88469	0.297706	-1.74804	0.00562359	0.522137	down	yes
MSTRG.45464	Gh_D08G1038	Gh_D08G1038	1.59848	2.6147	2.06629	1.6583	1.64757	1.64106	2.64829	1.40506	5.97943e-05	0.0889992	up	yes
MSTRG.45485	Gh_D08G1058	MSTRG.45485.1;Gh_D08G1058	2.52955	0.711956	1.60978	1.12935	1.40734	1.27714	0.181466	-2.46223	0.00573915	0.5251	down	yes
MSTRG.45497	Gh_D08G1064	MSTRG.45497.1;MSTRG.45497.2	10.9669	7.99693	8.7492	10.0383	10.0606	10.5628	0.436529	-1.19585	0.00407485	0.483682	down	yes
MSTRG.45544	Gh_D08G1108	MSTRG.45544.1;Gh_D08G1108	4.45264	0.746497	2.12006	1.78205	2.03988	2.10579	0.0596436	-4.06749	0.00050428	0.265259	down	yes
MSTRG.45569	Gh_D08G1134	MSTRG.45569.1;Gh_D08G1134	0.104688	0.692615	0.562505	0.527047	0.461732	0.387353	2.94806	1.55977	0.0174294	0.556621	up	yes
MSTRG.45625	Gh_D08G1183	MSTRG.45625.1;MSTRG.45625.2;Gh_D08G1183	0.284056	0.588466	0.306128	0.179162	0.120841	0.165065	2.01534	1.01102	0.0342552	0.556621	up	yes
MSTRG.45677	Gh_D08G1237	MSTRG.45677.1;Gh_D08G1237	1.65797	1.03185	1.09296	3.69938	4.27205	4.48194	0.216054	-2.21054	0.0113427	0.556621	down	yes
MSTRG.45755	Gh_D08G1326	Gh_D08G1326	0.486869	0	0	0.113489	0.128751	0.096809	0.36768	-1.44348	0.0490275	0.556621	down	yes
MSTRG.45766	Gh_D08G1340	MSTRG.45766.1	1.63011	0.229959	0.411271	0.317714	0.352561	0.196949	0.186036	-2.42635	0.0277092	0.556621	down	yes
Gh_D08G1350	Gh_D08G1350	Gh_D08G1350	0.115485	0.39409	0.153055	0	0	0	2.09645	1.06795	0.0171905	0.556621	up	yes
MSTRG.45774	Gh_D08G1351	MSTRG.45774.1	1.51865	0.594245	0.664497	2.41314	2.55543	3.00094	0.156685	-2.67406	0.0136843	0.556621	down	yes
MSTRG.45803	Gh_D08G1379	MSTRG.45803.1;Gh_D08G1379	3.31836	3.55798	3.02859	13.4234	11.9696	12.5736	0.355939	-1.4903	0.0210936	0.556621	down	yes
MSTRG.45804	Gh_D08G1382	Gh_D08G1382	1.69624	2.31957	1.74302	0.602545	0.425839	0.42165	3.28681	1.71669	0.0189819	0.556621	up	yes
MSTRG.45841	Gh_D08G1420	MSTRG.45841.1;MSTRG.45841.2;MSTRG.45841.3;Gh_D08G1420	11.1467	6.28481	6.04616	9.58549	9.32071	9.55279	0.215376	-2.21507	0.0430027	0.556621	down	yes
MSTRG.45937	Gh_D08G1541	MSTRG.45937.1;MSTRG.45937.2;Gh_D08G1541	1.05698	0	0.291864	0.787282	1.29819	1.73691	0.096069	-3.37979	0.0313894	0.556621	down	yes
MSTRG.45953	Gh_D08G1555	MSTRG.45953.1	0.12141	0.643656	0.524224	0.108199	0.18268	0.154348	3.25979	1.70478	0.00936557	0.556621	up	yes
MSTRG.46039	Gh_D08G1629	MSTRG.46039.1;Gh_D08G1629	2.70331	1.73338	1.80306	4.85271	5.0545	4.92697	0.234535	-2.09212	0.00524995	0.514263	down	yes
MSTRG.46043	Gh_D08G1630	MSTRG.46043.1	1.12589	0	0.413641	0	0	0	0.216815	-2.20546	4.73398e-05	0.0826671	down	yes
MSTRG.46077	Gh_D08G1653	MSTRG.46077.1;MSTRG.46077.2;MSTRG.46077.3;MSTRG.46077.4;Gh_D08G1653	23.8144	17.1381	19.1356	25.0982	25.7861	26.2746	0.351324	-1.50913	0.000973144	0.321756	down	yes
MSTRG.46090	Gh_D08G1660	MSTRG.46090.1;Gh_D08G1660;MSTRG.46090.4;MSTRG.46090.3;MSTRG.46090.5	4.15575	2.93628	3.12843	4.48804	3.77717	4.27317	0.424166	-1.2373	0.0407586	0.556621	down	yes
MSTRG.46166	Gh_D08G1732	MSTRG.46166.1;MSTRG.46166.2;MSTRG.46166.3;MSTRG.46166.4;MSTRG.46166.5;Gh_D08G1732	3.84638	3.3217	3.26618	6.48245	6.67779	7.20214	0.422366	-1.24343	0.0158142	0.556621	down	yes
MSTRG.46217	Gh_D08G1791	Gh_D08G1791;MSTRG.46217.2	9.02081	8.05106	8.63959	17.0699	14.7837	14.6711	0.455646	-1.13402	0.0488394	0.556621	down	yes
MSTRG.46222	Gh_D08G1797	Gh_D08G1797	3.33436	1.89516	2.53063	2.85186	2.42236	2.52437	0.359916	-1.47427	0.014051	0.556621	down	yes
MSTRG.46309	Gh_D08G1886	Gh_D08G1886	1.61283	1.18603	1.26363	1.91797	2.28307	2.06997	0.480864	-1.0563	0.031257	0.556621	down	yes
MSTRG.46348	Gh_D08G1932	MSTRG.46348.1;MSTRG.46348.2	0.702081	0	0.228586	4.70501	4.65496	5.33716	0.056048	-4.15719	0.000458121	0.2506	down	yes
MSTRG.46388	Gh_D08G1976	MSTRG.46388.1;Gh_D08G1976;MSTRG.46388.4	0.494932	0.943926	0.905195	0.637991	0.723511	0.603314	2.11201	1.07861	0.0323137	0.556621	up	yes
MSTRG.46400	Gh_D08G1992	MSTRG.46400.1	0.665971	1.12316	0.98185	0	0	0	3.54567	1.82606	0.000371037	0.233972	up	yes
MSTRG.46412	Gh_D08G2003	Gh_D08G2003	2.44003	2.13549	2.45691	0.039639	0.06396	0.067434	2.52205	1.3346	0.00296341	0.45764	up	yes
MSTRG.46430	Gh_D08G2025	MSTRG.46430.1;MSTRG.46430.2;Gh_D08G2025	6.13521	9.3795	8.87035	9.90497	10.446	10.081	2.11607	1.08139	0.0409092	0.556621	up	yes
MSTRG.46477	Gh_D08G2078	MSTRG.46477.1;Gh_D08G2078	6.58674	5.64451	5.44575	9.07105	9.08632	9.44348	0.473923	-1.07728	0.019692	0.556621	down	yes
MSTRG.46512	Gh_D08G2116	MSTRG.46512.1;Gh_D08G2116;MSTRG.46512.2;MSTRG.46512.4	8.78543	14.1479	13.9851	3.06408	2.46385	2.69379	10.8836	3.44408	0.00899483	0.556621	up	yes
MSTRG.46513	Gh_D08G2116	MSTRG.46513.1	7.2144	10.8707	9.05683	0.849831	0.43926	0.288292	17.1363	4.09898	0.0129554	0.556621	up	yes
MSTRG.46577	Gh_D08G2185	MSTRG.46577.1;MSTRG.46577.2;MSTRG.46577.3;Gh_D08G2185	2.06317	0.945307	1.29834	0.48985	0.645435	0.671659	0.470004	-1.08925	0.0242026	0.556621	down	yes
MSTRG.46585	Gh_D08G2193	Gh_D08G2193	26.9393	21.7051	24.8805	1.56349	1.05419	1.36338	6.56688	2.71521	0.0117325	0.556621	up	yes
MSTRG.46611	Gh_D08G2214	MSTRG.46611.3;MSTRG.46611.2;MSTRG.46611.1;MSTRG.46611.5;MSTRG.46611.4;MSTRG.46611.7;MSTRG.46611.6;MSTRG.46611.8;MSTRG.46611.9;MSTRG.46611.10;MSTRG.46611.11;MSTRG.46611.13;MSTRG.46611.12;MSTRG.46611.16;MSTRG.46611.14;MSTRG.46611.15;MSTRG.46611.17;MSTRG.46611.18;MSTRG.46611.21;MSTRG.46611.20;MSTRG.46611.22	10.5111	14.3206	12.6703	8.63847	7.9307	9.11155	2.86966	1.52088	0.012881	0.556621	up	yes
MSTRG.46621	Gh_D08G2223	MSTRG.46621.1;MSTRG.46621.2	1.26717	0.266458	0.781409	0.300078	0.142092	0.399533	0.312971	-1.6759	0.0359337	0.556621	down	yes
MSTRG.46632	Gh_D08G2234	MSTRG.46632.1;MSTRG.46632.4	4.52797	6.27045	4.94111	3.32164	3.31115	3.61668	2.74391	1.45623	0.0124877	0.556621	up	yes
MSTRG.46681	Gh_D08G2293	MSTRG.46681.1;MSTRG.46681.2;Gh_D08G2293	5.84577	7.21329	6.82417	2.29832	2.20714	2.51497	3.59684	1.84673	0.00399035	0.483682	up	yes
MSTRG.46716	Gh_D08G2332	MSTRG.46716.1	1.04413	0.416405	0.667766	0.367841	0.352015	0.555094	0.466078	-1.10136	0.0369531	0.556621	down	yes
MSTRG.46720	Gh_D08G2334	MSTRG.46720.1;MSTRG.46720.4;MSTRG.46720.6;MSTRG.46720.8	12.1065	12.3602	10.4749	30.8833	32.0546	29.5712	0.407993	-1.29338	0.0460665	0.556621	down	yes
MSTRG.46734	Gh_D08G2351	MSTRG.46734.1	2.80952	2.64922	2.68086	0.442196	0.577807	0.502466	2.20391	1.14006	0.0098729	0.556621	up	yes
MSTRG.46766	Gh_D08G2385	MSTRG.46766.1;MSTRG.46766.2;MSTRG.46766.3;Gh_D08G2385	3.87754	2.57179	2.68853	3.68965	3.60719	3.67036	0.385878	-1.37378	0.0148354	0.556621	down	yes
MSTRG.46779	Gh_D08G2397	MSTRG.46779.1;MSTRG.46779.2;Gh_D08G2397	19.7745	20.0653	18.7449	7.69735	7.89697	7.51715	2.42451	1.27769	0.0050591	0.506892	up	yes
MSTRG.46806	Gh_D08G2425	MSTRG.46806.1;MSTRG.46806.2;MSTRG.46806.3;Gh_D08G2425;MSTRG.46806.5	0.0548743	0.515948	0.457568	0.0920935	0.115757	0.210027	2.93185	1.55181	0.0308053	0.556621	up	yes
MSTRG.46831	Gh_D08G2453	MSTRG.46831.1;Gh_D08G2453	12.9607	13.4828	13.0057	30.7524	31.6987	29.9349	0.488395	-1.03388	0.00366392	0.47919	down	yes
MSTRG.46848	Gh_D08G2474	MSTRG.46848.1;MSTRG.46848.3;MSTRG.46848.4;MSTRG.46848.5;Gh_D08G2474	9.84815	11.8452	13.6362	2.28748	2.36208	3.00668	5.5674	2.477	0.0384626	0.556621	up	yes
MSTRG.46889	Gh_D08G2526	Gh_D08G2526	2.37256	0.826176	1.02683	1.24785	0.875192	1.19048	0.22918	-2.12545	0.0376317	0.556621	down	yes
Gh_D08G2527	Gh_D08G2527	Gh_D08G2527	0	0.32959	0.076422	0.061958	0.117353	0	2.16471	1.11418	0.0349634	0.556621	up	yes
MSTRG.46943	Gh_D08G2588	MSTRG.46943.1;MSTRG.46943.2;Gh_D08G2588	3.26917	2.25024	2.86619	3.33819	4.02076	3.82175	0.403327	-1.30998	0.0304888	0.556621	down	yes
MSTRG.46966	Gh_D08G2620	MSTRG.46966.1;Gh_D08G2620	2.77017	2.08573	2.41771	4.255	3.89871	3.73358	0.420492	-1.24985	0.0145002	0.556621	down	yes
MSTRG.83458	Gh_D08G2647	MSTRG.83458.1	8.22979	5.48956	7.40987	5.3723	5.64965	5.93296	0.498312	-1.00488	0.0418574	0.556621	down	yes
MSTRG.47008	Gh_D09G0035	Gh_D09G0035;MSTRG.47008.2	80.1279	35.8278	48.8075	0.950648	1.01237	0.739539	3.84607	1.94338	0.0174664	0.556621	up	yes
MSTRG.47012	Gh_D09G0039	Gh_D09G0039	3.11947	2.73336	2.85929	6.88411	6.69027	5.84046	0.413255	-1.2749	0.0316865	0.556621	down	yes
MSTRG.47031	Gh_D09G0059	MSTRG.47031.1;Gh_D09G0059	8.01424	8.76387	8.43782	3.20943	2.61835	3.30646	2.83269	1.50217	0.0348533	0.556621	up	yes
MSTRG.47034	Gh_D09G0061	MSTRG.47034.2;MSTRG.47034.1;MSTRG.47034.3;Gh_D09G0061	4.16501	5.57854	6.00695	3.21367	3.0811	2.83271	2.92769	1.54976	0.0445498	0.556621	up	yes
MSTRG.47078	Gh_D09G0097	MSTRG.47078.1;MSTRG.47078.2;Gh_D09G0097	49.3103	54.0555	54.6258	16.5761	13.996	16.3989	4.0699	2.02499	0.01521	0.556621	up	yes
MSTRG.47089	Gh_D09G0107	MSTRG.47089.1;Gh_D09G0107;MSTRG.47089.3;MSTRG.47089.4;MSTRG.47089.5;MSTRG.47089.6;MSTRG.47089.8;MSTRG.47089.7;MSTRG.47089.9;MSTRG.47089.10	57.1979	46.459	47.7236	62.588	64.4627	66.4516	0.460989	-1.1172	0.0107402	0.556621	down	yes
MSTRG.47115	Gh_D09G0133	MSTRG.47115.1;MSTRG.47115.2;MSTRG.47115.3;MSTRG.47115.4;MSTRG.47115.5;Gh_D09G0133	1.81072	0.57045	1.32852	2.54829	2.68016	2.95013	0.136805	-2.86981	0.00474542	0.498192	down	yes
MSTRG.47136	Gh_D09G0156	Gh_D09G0156	0.629163	0.965285	0.792127	0.157268	0.211441	0.116913	2.47951	1.31005	0.00431233	0.484767	up	yes
Gh_D09G0172	Gh_D09G0172	Gh_D09G0172	0.066508	0.586124	0.419872	0	0.141469	0.228348	3.22721	1.69029	0.0441104	0.556621	up	yes
MSTRG.47159	Gh_D09G0182	MSTRG.47159.1	0	1.22327	0.835195	0	0	0.042597	12.0387	3.5896	0.0040036	0.483682	up	yes
MSTRG.47173	Gh_D09G0197	MSTRG.47173.1;Gh_D09G0197	17.4986	18.0465	18.9754	7.94238	7.83203	8.45376	2.28303	1.19095	0.0120483	0.556621	up	yes
MSTRG.47288	Gh_D09G0316	Gh_D09G0316	0.40078	0	0	0.126477	0.12816	0.149527	0.411008	-1.28276	0.0420154	0.556621	down	yes
MSTRG.47335	Gh_D09G0361	Gh_D09G0361	0	0.370735	0.300456	0	0.163891	0	2.59643	1.37653	0.049711	0.556621	up	yes
MSTRG.47343	Gh_D09G0369	MSTRG.47343.1;MSTRG.47343.2	1.14845	2.21606	1.64355	0.943052	0.549946	0.965943	3.97691	1.99165	0.0425811	0.556621	up	yes
Gh_D09G0398	Gh_D09G0398	Gh_D09G0398	0	0.3832	0.076678	0	0	0	2.53689	1.34306	0.0141154	0.556621	up	yes
MSTRG.47391	Gh_D09G0417	MSTRG.47391.2;MSTRG.47391.1;MSTRG.47391.3;MSTRG.47391.4;MSTRG.47391.5;MSTRG.47391.9;MSTRG.47391.8;MSTRG.47391.6;MSTRG.47391.7;MSTRG.47391.12;MSTRG.47391.10;MSTRG.47391.11;MSTRG.47391.13;MSTRG.47391.14;MSTRG.47391.15;MSTRG.47391.16;Gh_D09G0417	12.0489	8.5628	9.74693	9.20887	9.40885	10.0831	0.472323	-1.08215	0.00782033	0.556621	down	yes
MSTRG.47431	Gh_D09G0459	MSTRG.47431.1;MSTRG.47431.2;Gh_D09G0459	2.44063	1.3701	2.31496	2.43106	2.62002	2.67616	0.336432	-1.57162	0.036705	0.556621	down	yes
MSTRG.47565	Gh_D09G0589	MSTRG.47565.1	1.73363	0.876245	0.992183	0.917268	1.01529	0.869945	0.429318	-1.21988	0.0332534	0.556621	down	yes
MSTRG.47621	Gh_D09G0626	MSTRG.47621.1;MSTRG.47621.2;MSTRG.47621.3;Gh_D09G0626	0.726254	10.9769	5.81196	9.42526	7.52801	10.3711	70.2465	6.13436	0.00997655	0.556621	up	yes
MSTRG.47641	Gh_D09G0661	MSTRG.47641.1;Gh_D09G0661	5.07681	3.30728	4.1316	4.56198	4.59743	4.8122	0.380699	-1.39328	0.00060458	0.28445	down	yes
MSTRG.47662	Gh_D09G0681	Gh_D09G0681	1.14221	0	0.80579	0	0	0	0.240966	-2.0531	0.0449483	0.556621	down	yes
MSTRG.47672	Gh_D09G0690	MSTRG.47672.1;MSTRG.47672.2;MSTRG.47672.3	5.20038	1.47149	3.98696	5.59999	5.92171	5.03132	0.0684506	-3.86879	0.0168342	0.556621	down	yes
MSTRG.47743	Gh_D09G0773	MSTRG.47743.1;MSTRG.47743.2;MSTRG.47743.3	2.3352	1.54303	1.66631	1.96991	2.08118	2.18255	0.456161	-1.13239	0.0150437	0.556621	down	yes
MSTRG.47901	Gh_D09G0963	Gh_D09G0963	0.019932	2.67944	0.197281	0	0	0.019604	37.6012	5.23271	0.0309228	0.556621	up	yes
MSTRG.47919	Gh_D09G0981	MSTRG.47919.2;MSTRG.47919.1;Gh_D09G0981	9.53652	9.92947	9.9601	21.3117	23.268	24.0281	0.493939	-1.0176	0.030294	0.556621	down	yes
MSTRG.47974	Gh_D09G1038	Gh_D09G1038;MSTRG.47974.2	0.184179	0.906065	0.550525	0.411893	0.114709	0.169318	4.15998	2.05658	0.028361	0.556621	up	yes
MSTRG.48013	Gh_D09G1081	MSTRG.48013.1;Gh_D09G1081	1.85313	1.81336	1.62099	11.4493	11.4858	12.4917	0.203852	-2.29441	0.00351023	0.475887	down	yes
MSTRG.48185	Gh_D09G1256	MSTRG.48185.1;Gh_D09G1256;MSTRG.48185.3	0.966858	1.67379	1.17292	0.571446	0.524766	0.637633	3.04003	1.60408	0.00711024	0.556621	up	yes
MSTRG.48318	Gh_D09G1409	Gh_D09G1409	5.38098	7.44792	6.59353	41.0285	35.0092	37.3759	0.391595	-1.35257	0.0262173	0.556621	down	yes
MSTRG.48327	Gh_D09G1419	MSTRG.48327.1;Gh_D09G1419	7.33005	0.300782	0.899041	1.11078	1.22435	0.648238	0.0123459	-6.33982	0.0200496	0.556621	down	yes
MSTRG.48331	Gh_D09G1424	MSTRG.48331.3;MSTRG.48331.1;MSTRG.48331.2;MSTRG.48331.4;Gh_D09G1424	7.62557	5.51978	6.20626	7.04525	7.43041	8.3314	0.418691	-1.25604	0.027089	0.556621	down	yes
MSTRG.48413	Gh_D09G1509	MSTRG.48413.1;MSTRG.48413.2;Gh_D09G1509	4.18408	3.32005	3.99281	6.3919	7.84326	7.77609	0.365778	-1.45096	0.049273	0.556621	down	yes
MSTRG.48417	Gh_D09G1513	MSTRG.48417.3;MSTRG.48417.1;MSTRG.48417.2;MSTRG.48417.4;MSTRG.48417.5;MSTRG.48417.6;Gh_D09G1513	41.0935	43.8045	45.7974	5.44474	5.92828	7.38927	7.13453	2.83482	0.0192862	0.556621	up	yes
MSTRG.48445	Gh_D09G1539	MSTRG.48445.1;Gh_D09G1539	2.25096	0	1.91154	3.36817	2.72219	2.56803	0.0313626	-4.99481	0.0401495	0.556621	down	yes
MSTRG.48459	Gh_D09G1551	MSTRG.48459.1;MSTRG.48459.2;MSTRG.48459.3;Gh_D09G1551	4.23153	4.37335	4.20841	13.1423	14.1428	14.379	0.37515	-1.41446	0.00571781	0.52445	down	yes
MSTRG.48518	Gh_D09G1617	MSTRG.48518.2;MSTRG.48518.1;Gh_D09G1617	2.51017	9.4036	6.1707	2.80114	1.23657	1.6635	36.2401	5.17951	0.020965	0.556621	up	yes
MSTRG.48524	Gh_D09G1623	Gh_D09G1623	4.66605	2.72066	4.0318	3.54876	3.92115	4.07646	0.342757	-1.54474	0.0219837	0.556621	down	yes
MSTRG.48529	Gh_D09G1630	MSTRG.48529.1;Gh_D09G1630;MSTRG.48529.3	2.42197	2.78864	2.825	1.17682	1.34281	1.43522	2.04906	1.03496	0.0365493	0.556621	up	yes
MSTRG.48542	Gh_D09G1639	MSTRG.48542.1	0	0.565301	0.416849	0	0	0	4.09402	2.03352	0.00408788	0.483963	up	yes
MSTRG.48572	Gh_D09G1676	MSTRG.48572.1;MSTRG.48572.2;MSTRG.48572.3;Gh_D09G1676;MSTRG.48572.5	2.25361	4.08212	3.92139	1.14003	1.20539	1.06106	6.44021	2.68711	0.0084873	0.556621	up	yes
MSTRG.48619	Gh_D09G1728	MSTRG.48619.1;Gh_D09G1728	11.8753	12.9298	11.7045	43.0559	47.4633	42.6431	0.351642	-1.50782	0.0130586	0.556621	down	yes
MSTRG.48642	Gh_D09G1754	MSTRG.48642.1	2.88931	1.54749	2.57277	3.1796	3.52464	3.58032	0.260634	-1.9399	0.0181449	0.556621	down	yes
MSTRG.48665	Gh_D09G1780	MSTRG.48665.1;MSTRG.48665.2;Gh_D09G1780	38.9199	53.4825	48.3223	36.6577	41.2017	39.3222	2.60316	1.38026	0.0152617	0.556621	up	yes
MSTRG.48669	Gh_D09G1784	MSTRG.48669.1;MSTRG.48669.2;MSTRG.48669.3	0.0852327	0.018638	0.128875	0.93888	0.969776	0.930817	0.478036	-1.06481	0.0112063	0.556621	down	yes
MSTRG.48682	Gh_D09G1801	MSTRG.48682.1;Gh_D09G1801	0.591607	0.054809	0.120774	0.255865	0.197742	0.410236	0.330063	-1.59919	0.0387619	0.556621	down	yes
MSTRG.48693	Gh_D09G1817	MSTRG.48693.2;MSTRG.48693.1;MSTRG.48693.3;MSTRG.48693.4;MSTRG.48693.5	2.15204	4.16673	3.25677	3.79123	3.60217	3.76931	3.02871	1.5987	0.00111521	0.337542	up	yes
MSTRG.48720	Gh_D09G1847	MSTRG.48720.1	6.76678	4.41419	3.74507	14.5123	13.4651	12.2845	0.158107	-2.66103	0.046696	0.556621	down	yes
MSTRG.48766	Gh_D09G1905	MSTRG.48766.1;MSTRG.48766.2;Gh_D09G1905	6.64143	9.27	6.84371	3.60125	3.08824	3.16689	4.11405	2.04056	0.0173402	0.556621	up	yes
MSTRG.48770	Gh_D09G1909	MSTRG.48770.1;Gh_D09G1909	62.2785	62.2771	59.6503	126.327	128.647	120.423	0.493872	-1.01779	0.0108493	0.556621	down	yes
MSTRG.48790	Gh_D09G1929	MSTRG.48790.1;Gh_D09G1929	0.506513	0	0.0013834	0.604801	0.58187	0.448445	0.25966	-1.9453	0.0345495	0.556621	down	yes
MSTRG.48831	Gh_D09G1975	MSTRG.48831.1;Gh_D09G1975	1.40843	1.94558	1.48886	0.68045	0.902419	0.667837	2.45055	1.2931	0.0390413	0.556621	up	yes
MSTRG.48838	Gh_D09G1984	MSTRG.48838.1;Gh_D09G1984	10.4221	7.87633	8.77834	13.8547	13.0504	11.4239	0.390315	-1.35729	0.0465248	0.556621	down	yes
MSTRG.48853	Gh_D09G2005	Gh_D09G2005	0.418159	0.814644	0.607192	0.435221	0.370986	0.262573	2.22534	1.15402	0.021469	0.556621	up	yes
MSTRG.48887	Gh_D09G2049	MSTRG.48887.1	2.49461	0.536416	0.778978	0.694764	0.524593	0.773725	0.154618	-2.69322	0.023509	0.556621	down	yes
MSTRG.48888	Gh_D09G2050	MSTRG.48888.1;Gh_D09G2050	378.183	459.005	399.613	253.563	258.553	251.399	2.60181	1.37951	0.00215904	0.408568	up	yes
MSTRG.48894	Gh_D09G2056	Gh_D09G2056	0.033931	0.953748	0.276913	0.081495	0.272413	0.318479	5.35699	2.42142	0.0276799	0.556621	up	yes
MSTRG.48895	Gh_D09G2056	MSTRG.48895.1	0.134054	1.10894	0.449082	0.257289	0	0	6.68028	2.73991	0.0184027	0.556621	up	yes
MSTRG.48916	Gh_D09G2079	MSTRG.48916.1;Gh_D09G2079;MSTRG.48916.3	2.63199	3.78158	3.26674	2.7272	2.81663	2.48104	2.30502	1.20478	0.00773887	0.556621	up	yes
MSTRG.48930	Gh_D09G2096	MSTRG.48930.1;MSTRG.48930.2;Gh_D09G2096;MSTRG.48930.4	4.18308	5.59994	5.27764	3.75065	3.99019	3.70988	2.31125	1.20868	0.00825656	0.556621	up	yes
MSTRG.48932	Gh_D09G2098	Gh_D09G2098	0.016682	1.33359	0.808064	0.13403	0.07222	0.247606	11.5287	3.52716	0.00527655	0.514268	up	yes
MSTRG.48956	Gh_D09G2130	Gh_D09G2130	6.81563	3.73262	4.2331	8.3521	9.09129	7.85711	0.151859	-2.71919	0.00964365	0.556621	down	yes
MSTRG.49007	Gh_D09G2200	MSTRG.49007.1;Gh_D09G2200	1.02148	0.114487	0.943172	0.905172	1.04091	0.989887	0.193727	-2.3679	0.0471568	0.556621	down	yes
MSTRG.49034	Gh_D09G2230	MSTRG.49034.1	0.47113	0	0.314802	0	0	0.058177	0.468317	-1.09444	0.0275683	0.556621	down	yes
MSTRG.49077	Gh_D09G2279	Gh_D09G2279	0.207231	0.687868	0.392723	0.244405	0.349442	0.362276	2.46114	1.29932	0.0147449	0.556621	up	yes
MSTRG.49083	Gh_D09G2285	MSTRG.49083.2;MSTRG.49083.1;Gh_D09G2285	8.30037	1.07529	5.15595	1.78613	1.19848	1.60563	0.0481803	-4.37541	0.0323357	0.556621	down	yes
Gh_D09G2297	Gh_D09G2297	Gh_D09G2297	0.228747	1.24681	0.609684	0	0.299303	0.34145	6.02768	2.5916	0.0400901	0.556621	up	yes
MSTRG.49252	Gh_D10G0073	MSTRG.49252.1;Gh_D10G0073	3.38404	2.31859	2.70806	3.3248	3.91414	3.82887	0.396608	-1.33421	0.0186796	0.556621	down	yes
Gh_D10G0091	Gh_D10G0091	Gh_D10G0091	0.83925	0	0.554572	0	0	0	0.315347	-1.66499	0.0280708	0.556621	down	yes
MSTRG.49285	Gh_D10G0111	MSTRG.49285.2;MSTRG.49285.1	7.65712	4.46435	5.76224	0	0.013306	0	2.14355	1.1	0.000294301	0.217443	up	yes
MSTRG.49290	Gh_D10G0113	MSTRG.49290.1	2.09919	3.27467	1.93273	0.718518	0.709478	0.543146	4.46567	2.15888	0.0402864	0.556621	up	yes
MSTRG.49465	Gh_D10G0321	MSTRG.49465.2;MSTRG.49465.1;Gh_D10G0321	1.82815	1.02291	1.40249	1.11901	1.29371	1.52349	0.441859	-1.17834	0.0447236	0.556621	down	yes
MSTRG.49482	Gh_D10G0336	Gh_D10G0336;MSTRG.49482.2	11.9975	8.84359	8.85527	15.2117	12.8319	13.7642	0.354769	-1.49505	0.0490727	0.556621	down	yes
Gh_D10G0347	Gh_D10G0347	Gh_D10G0347	0.441012	0	0.403488	0.37689	0.432711	0.411842	0.368796	-1.43911	0.0466504	0.556621	down	yes
MSTRG.49502	Gh_D10G0363	MSTRG.49502.2;MSTRG.49502.1;MSTRG.49502.3;MSTRG.49502.4;MSTRG.49502.5;MSTRG.49502.6;Gh_D10G0363	4.03891	3.19294	3.4168	4.68001	5.02543	4.62511	0.4935	-1.01888	0.0112941	0.556621	down	yes
MSTRG.49505	Gh_D10G0366	MSTRG.49505.1;MSTRG.49505.2;Gh_D10G0366	24.2362	25.4945	24.1205	11.1825	11.4257	11.2474	2.34355	1.22869	0.000831415	0.310686	up	yes
MSTRG.49509	Gh_D10G0371	MSTRG.49509.1;MSTRG.49509.2	1.03433	1.44519	1.53375	0.793572	0.85046	0.709181	2.12627	1.08832	0.0471108	0.556621	up	yes
MSTRG.49534	Gh_D10G0398	Gh_D10G0398	2.82903	0	0.835632	0	0	0	0.0654896	-3.93259	4.19731e-05	0.0816175	down	yes
MSTRG.49547	Gh_D10G0413	Gh_D10G0413	0.261868	1.27496	1.24781	0.329665	0.093399	0.197839	7.14846	2.83763	0.0320832	0.556621	up	yes
MSTRG.49614	Gh_D10G0479	MSTRG.49614.1;Gh_D10G0479	0.470469	1.27532	1.24234	0.930196	0.920214	0.800279	3.2364	1.69439	0.0363785	0.556621	up	yes
MSTRG.49631	Gh_D10G0499	MSTRG.49631.1;Gh_D10G0499	6.11047	5.97444	6.10417	12.6157	13.6094	13.4436	0.472072	-1.08292	0.00697695	0.556621	down	yes
MSTRG.49659	Gh_D10G0529	MSTRG.49659.1	2.77599	0	0	0.969092	1.07382	1.55533	0.0222373	-5.49088	0.0386814	0.556621	down	yes
MSTRG.49674	Gh_D10G0545	MSTRG.49674.1;Gh_D10G0545	11.8936	9.21587	9.55189	17.2859	14.6007	15.8316	0.365459	-1.45222	0.0338087	0.556621	down	yes
MSTRG.49717	Gh_D10G0584	MSTRG.49717.2;MSTRG.49717.1;MSTRG.49717.3;Gh_D10G0584	1.93727	0.514181	0.756152	0.759743	1.25843	0.846471	0.188401	-2.40812	0.0388121	0.556621	down	yes
MSTRG.49748	Gh_D10G0618	MSTRG.49748.2;MSTRG.49748.1;MSTRG.49748.4;MSTRG.49748.3;Gh_D10G0618;MSTRG.49748.6	2.05878	1.81105	1.64983	3.83777	4.02501	3.59729	0.471096	-1.08591	0.039607	0.556621	down	yes
MSTRG.49763	Gh_D10G0638	MSTRG.49763.2;MSTRG.49763.1;Gh_D10G0638	6.00499	2.75547	3.79203	1.96188	2.30445	2.64088	0.310105	-1.68917	0.0253796	0.556621	down	yes
Gh_D10G0650	Gh_D10G0650	Gh_D10G0650	0.909789	0.956064	1.13013	0.033461	0	0	2.13671	1.09539	0.0221757	0.556621	up	yes
MSTRG.49822	Gh_D10G0700	MSTRG.49822.1;Gh_D10G0700	1.05552	0.306218	0.439273	0.300893	0.272261	0.477991	0.283376	-1.81921	0.0385762	0.556621	down	yes
MSTRG.49841	Gh_D10G0723	Gh_D10G0723;MSTRG.49841.2	0.605	0	0.328374	0.0137107	0.152631	0.0269745	0.373735	-1.41991	0.028616	0.556621	down	yes
MSTRG.49850	Gh_D10G0736	MSTRG.49850.2	2.48555	0.0210029	1.97814	2.00349	2.35033	1.53308	0.0365089	-4.77561	0.047486	0.556621	down	yes
MSTRG.49859	Gh_D10G0745	MSTRG.49859.2;MSTRG.49859.1;MSTRG.49859.4;MSTRG.49859.3;MSTRG.49859.5;Gh_D10G0745	4.2067	5.91757	4.91861	3.77339	3.17926	3.40447	2.74527	1.45695	0.0149578	0.556621	up	yes
MSTRG.49900	Gh_D10G0795	MSTRG.49900.1;MSTRG.49900.2;Gh_D10G0795	0.451174	0.178802	0.458577	1.13652	1.06163	1.13416	0.388451	-1.3642	0.0213411	0.556621	down	yes
MSTRG.49920	Gh_D10G0819	MSTRG.49920.1;Gh_D10G0819	3.69509	0.554417	2.27795	3.13441	2.32078	2.75881	0.0502714	-4.31412	0.0121159	0.556621	down	yes
MSTRG.49980	Gh_D10G0884	Gh_D10G0884	11.686	8.88103	8.49166	15.7916	14.992	15.0797	0.33936	-1.55911	0.0297469	0.556621	down	yes
MSTRG.49999	Gh_D10G0904	MSTRG.49999.1	0.822745	0.407851	0.422178	1.36816	1.58374	1.55223	0.314336	-1.66962	0.0141832	0.556621	down	yes
MSTRG.50081	Gh_D10G1003	Gh_D10G1003	0	4.31754	4.24035	0	0	0	229.452	7.84205	0.0232866	0.556621	up	yes
MSTRG.50087	Gh_D10G1010	MSTRG.50087.1;MSTRG.50087.2;MSTRG.50087.3	2.77181	4.27811	4.08754	2.8491	3.21572	3.1327	2.70989	1.43823	0.0279272	0.556621	up	yes
MSTRG.50119	Gh_D10G1043	Gh_D10G1043	0	2.53324	1.82513	0	0	0	54.5541	5.76961	0.00668593	0.553433	up	yes
MSTRG.50203	Gh_D10G1127	MSTRG.50203.2	0.317813	0.0295882	0.246649	0.49199	0.473004	0.591253	0.424558	-1.23597	0.0169066	0.556621	down	yes
MSTRG.50221	Gh_D10G1147	Gh_D10G1147	7.06961	4.84879	5.36815	5.64432	6.74515	6.14564	0.410608	-1.28417	0.0366071	0.556621	down	yes
MSTRG.50340	Gh_D10G1271	MSTRG.50340.1	0.045821	0.941382	0.568663	0.210073	0	0.14051	6.33713	2.66383	0.00956254	0.556621	up	yes
MSTRG.50397	Gh_D10G1316	MSTRG.50397.2;MSTRG.50397.1;Gh_D10G1316	31.0029	27.4751	31.0618	8.32864	7.69335	8.18624	2.56047	1.35641	0.00953083	0.556621	up	yes
MSTRG.50431	Gh_D10G1353	MSTRG.50431.1;Gh_D10G1353	20.9917	10.7768	12.2755	46.4382	42.5158	37.5178	0.072375	-3.78836	0.00954444	0.556621	down	yes
MSTRG.50444	Gh_D10G1364	Gh_D10G1364	0	8.83886	7.239	0	0	0	1569.15	10.6158	0.0151851	0.556621	up	yes
MSTRG.50449	Gh_D10G1367	MSTRG.50449.1;Gh_D10G1367	51.5009	113.002	99.478	73.9738	56.3361	48.8703	10.6504	3.41284	0.0419524	0.556621	up	yes
MSTRG.50450	Gh_D10G1368	MSTRG.50450.1	1.85909	26.0695	20.7009	0.944027	1.15861	0.655957	2068.31	11.0142	0.0118643	0.556621	up	yes
MSTRG.50485	Gh_D10G1403	MSTRG.50485.1;Gh_D10G1403	7.20897	5.08438	5.72205	5.51621	6.20789	5.977	0.469863	-1.08969	0.017492	0.556621	down	yes
MSTRG.50515	Gh_D10G1430	Gh_D10G1430	0.583165	1.22559	0.88142	0.727157	0.757203	0.793835	2.50004	1.32195	0.00136333	0.36411	up	yes
MSTRG.50519	Gh_D10G1435	Gh_D10G1435;MSTRG.50519.2	0.355682	1.09231	0.821996	0.42262	0.414633	0.579582	3.49795	1.80651	0.0120374	0.556621	up	yes
MSTRG.50547	Gh_D10G1466	MSTRG.50547.1	1.10411	0	0.0889073	0	0	0.01136	0.132233	-2.91885	0.0290462	0.556621	down	yes
MSTRG.50589	Gh_D10G1498	Gh_D10G1498	2.47374	1.32238	1.4603	1.99523	2.32772	2.67144	0.285025	-1.81084	0.0376992	0.556621	down	yes
MSTRG.50605	Gh_D10G1512	MSTRG.50605.1;Gh_D10G1512	2.24557	1.32437	1.75206	7.05551	5.55548	5.77915	0.169747	-2.55854	0.0138847	0.556621	down	yes
MSTRG.50608	Gh_D10G1516	MSTRG.50608.1;MSTRG.50608.2;MSTRG.50608.3;Gh_D10G1516	6.65099	5.38775	5.35926	7.45203	7.73935	8.3448	0.475437	-1.07267	0.0357626	0.556621	down	yes
MSTRG.50632	Gh_D10G1543	MSTRG.50632.1;Gh_D10G1543	1.11168	2.0679	1.79083	0.0863865	0	0.0941023	6.39902	2.67785	0.00267547	0.444143	up	yes
MSTRG.50669	Gh_D10G1596	MSTRG.50669.1;MSTRG.50669.2;MSTRG.50669.4;MSTRG.50669.3;MSTRG.50669.5;MSTRG.50669.6;MSTRG.50669.7;MSTRG.50669.8	10.5136	7.9107	9.85187	17.0682	18.8285	19.6733	0.279824	-1.83741	0.0128842	0.556621	down	yes
MSTRG.50682	Gh_D10G1605	MSTRG.50682.1;MSTRG.50682.2;Gh_D10G1605;MSTRG.50682.4	2.66501	12.3115	4.09349	5.06543	3.7192	6.05872	25.1927	4.65493	0.0392888	0.556621	up	yes
MSTRG.50738	Gh_D10G1673;Gh_D10G1672	MSTRG.50738.2;MSTRG.50738.1;Gh_D10G1672;MSTRG.50738.4;MSTRG.50738.5;Gh_D10G1673	3.93203	5.55551	4.04699	2.72003	2.69816	3.17391	2.79947	1.48516	0.0471186	0.556621	up	yes
MSTRG.50760	Gh_D10G1694	MSTRG.50760.1;Gh_D10G1694	1.97768	1.65052	1.73002	4.00721	4.0908	4.29904	0.40103	-1.31822	0.00198804	0.401276	down	yes
MSTRG.50798	Gh_D10G1736	MSTRG.50798.1;Gh_D10G1736	3.0359	1.78245	2.44807	3.2759	2.8056	3.37097	0.321339	-1.63783	0.0158378	0.556621	down	yes
MSTRG.50830	Gh_D10G1771	Gh_D10G1771	4.01538	2.98802	3.09348	4.428	3.84916	4.05845	0.473646	-1.07812	0.0422019	0.556621	down	yes
MSTRG.50915	Gh_D10G1861	MSTRG.50915.1;MSTRG.50915.2;Gh_D10G1861	2.68207	4.17264	3.63319	1.00663	0.753923	0.714139	5.86359	2.55178	0.00577974	0.5251	up	yes
MSTRG.50934	Gh_D10G1878	MSTRG.50934.1;Gh_D10G1878	1.6133	2.41616	1.9674	1.91684	1.77339	1.48872	2.17398	1.12034	0.0429959	0.556621	up	yes
MSTRG.50943	Gh_D10G1890	MSTRG.50943.1;Gh_D10G1890	1.20591	1.92573	1.4128	0.788942	0.4786	0.742279	3.01223	1.59083	0.0441311	0.556621	up	yes
MSTRG.50952	Gh_D10G1897	Gh_D10G1897	0.382486	1.42849	1.29368	0.771091	0.667513	0.98892	4.60372	2.2028	0.0417125	0.556621	up	yes
MSTRG.50988	Gh_D10G1932	MSTRG.50988.1;Gh_D10G1932	2.90845	1.62308	2.11565	2.31973	1.89263	2.2742	0.367493	-1.44421	0.0207937	0.556621	down	yes
MSTRG.51062	Gh_D10G2027	Gh_D10G2027	9.72387	14.5314	11.1405	15.5789	14.2396	13.9438	2.05077	1.03616	0.037837	0.556621	up	yes
MSTRG.51069	Gh_D10G2031	MSTRG.51069.1;MSTRG.51069.2;MSTRG.51069.3;MSTRG.51069.5	0.902758	1.89246	1.67519	0.343807	0.322667	0.503198	5.09851	2.35007	0.011913	0.556621	up	yes
MSTRG.51101	Gh_D10G2062	MSTRG.51101.1;MSTRG.51101.2;MSTRG.51101.3;Gh_D10G2062	12.1665	7.77363	10.1754	7.7456	8.09325	8.32717	0.435342	-1.19978	0.00734065	0.556621	down	yes
MSTRG.51106	Gh_D10G2072	Gh_D10G2072	3.88682	2.07245	3.1229	1.99756	2.07788	2.15093	0.404507	-1.30577	0.0100482	0.556621	down	yes
MSTRG.51135	Gh_D10G2108	MSTRG.51135.1;MSTRG.51135.2;MSTRG.51135.3;Gh_D10G2108	1.12427	0.789102	0.918859	2.28781	2.15027	2.2408	0.390006	-1.35843	0.000791074	0.309298	down	yes
MSTRG.51173	Gh_D10G2142	MSTRG.51173.1	0	0.34949	0.32132	0	0	0	2.62668	1.39324	0.0159526	0.556621	up	yes
MSTRG.51190	Gh_D10G2162	MSTRG.51190.1;MSTRG.51190.2;Gh_D10G2162	6.45309	4.95739	4.22544	22.9958	21.149	18.0703	0.158782	-2.65488	0.0414919	0.556621	down	yes
MSTRG.51280	Gh_D10G2305	MSTRG.51280.1;MSTRG.51280.2;Gh_D10G2305	4.53416	5.98996	5.89473	3.57601	3.74579	4.21257	2.40159	1.26399	0.0451957	0.556621	up	yes
MSTRG.51283	Gh_D10G2308	MSTRG.51283.1;MSTRG.51283.2;Gh_D10G2308	6.38982	2.43311	3.10657	1.88666	2.2021	1.95558	0.221042	-2.17761	0.0196395	0.556621	down	yes
MSTRG.51285	Gh_D10G2310	MSTRG.51285.1;MSTRG.51285.2;MSTRG.51285.3;Gh_D10G2310	8.00978	8.65672	7.9423	89.7943	82.2036	76.4309	0.131734	-2.9243	0.00376705	0.483682	down	yes
MSTRG.51290	Gh_D10G2316	MSTRG.51290.1;MSTRG.51290.2;MSTRG.51290.4;MSTRG.51290.3;Gh_D10G2316	2.00227	2.52867	2.29615	1.66698	1.49651	1.43238	2.03129	1.02239	0.0158294	0.556621	up	yes
MSTRG.51294	Gh_D10G2322	MSTRG.51294.1;Gh_D10G2322	1.53262	0.857224	1.32722	1.56071	1.4357	1.24374	0.433733	-1.20512	0.0491951	0.556621	down	yes
MSTRG.51362	Gh_D10G2347	MSTRG.51362.1	0.767542	2.22075	1.25803	0.897836	1.36611	1.09947	4.92079	2.29889	0.0226552	0.556621	up	yes
MSTRG.51374	Gh_D10G2359	Gh_D10G2359	13.7294	10.5953	12.2599	34.6379	33.8995	35.9183	0.201002	-2.31472	0.000354879	0.230907	down	yes
MSTRG.51420	Gh_D10G2425	MSTRG.51420.1;Gh_D10G2425	1.47805	0	0.418182	0	0.0335742	0	0.152094	-2.71696	0.000727732	0.309298	down	yes
MSTRG.83753	Gh_D10G2457	MSTRG.83753.1	3.01069	7.08559	6.46957	0.512177	0	0.573072	27.9198	4.80322	0.0306222	0.556621	up	yes
MSTRG.83762	Gh_D10G2469	MSTRG.83762.1;Gh_D10G2469	8.4536	4.35446	5.71695	8.47537	8.30569	8.01104	0.180358	-2.47106	0.000698135	0.307738	down	yes
Gh_D10G2476	Gh_D10G2476	Gh_D10G2476	0	0.436618	0.124781	0	0	0	2.87855	1.52534	0.00498542	0.505169	up	yes
MSTRG.83806	Gh_D10G2527	MSTRG.83806.1;MSTRG.83806.2;Gh_D10G2527	1.75945	1.51051	1.52367	7.005	6.17071	6.27148	0.273956	-1.86799	0.00671741	0.553605	down	yes
MSTRG.83908	Gh_D10G2585	MSTRG.83908.1;MSTRG.83908.2;Gh_D10G2585	1.9927	1.06048	1.17498	0.924294	0.890307	0.933177	0.475434	-1.07268	0.032882	0.556621	down	yes
MSTRG.83923	Gh_D10G2603	MSTRG.83923.1;MSTRG.83923.3;MSTRG.83923.2;Gh_D10G2603	1.23829	0.712781	1.13921	1.05042	1.21243	1.23007	0.480823	-1.05642	0.0430118	0.556621	down	yes
MSTRG.83936	Gh_D10G2619	MSTRG.83936.1;Gh_D10G2619;MSTRG.83936.3	1.63182	1.18447	1.36535	2.5767	2.75111	2.56133	0.412119	-1.27887	0.0022091	0.412071	down	yes
MSTRG.51462	Gh_D11G0041	MSTRG.51462.1;MSTRG.51462.2;MSTRG.51462.3;Gh_D11G0041	2.63965	1.85263	1.91888	2.97945	3.37657	3.37644	0.389877	-1.35891	0.0217379	0.556621	down	yes
MSTRG.51565	Gh_D11G0156	MSTRG.51565.1;Gh_D11G0156	7.11265	5.4177	5.90711	0.5824	0.593318	0.569891	2.48259	1.31184	0.000742723	0.309298	up	yes
MSTRG.51597	Gh_D11G0187	Gh_D11G0187	75.1023	71.3752	66.4082	180.842	165.016	163.551	0.368282	-1.44112	0.0229826	0.556621	down	yes
MSTRG.51599	Gh_D11G0189	Gh_D11G0189	0.380122	5.10279	1.28853	0.397618	0.469818	0.554055	71.9368	6.16866	0.00530836	0.514435	up	yes
MSTRG.51634	Gh_D11G0235	MSTRG.51634.1;Gh_D11G0235	0.525463	1.70545	1.52887	1.2434	1.45786	1.5552	3.90467	1.9652	0.0416375	0.556621	up	yes
MSTRG.51647	Gh_D11G0247	Gh_D11G0247	0	0.904592	0.786879	0	0	0	7.8977	2.98143	0.0130324	0.556621	up	yes
MSTRG.51691	Gh_D11G0302	MSTRG.51691.1;MSTRG.51691.2;MSTRG.51691.6;MSTRG.51691.7	2.79199	1.34215	2.00131	1.87411	1.32441	1.71894	0.33969	-1.55771	0.047992	0.556621	down	yes
MSTRG.51712	Gh_D11G0330	MSTRG.51712.1;Gh_D11G0330	5.51336	4.4628	5.07312	9.51963	8.75169	7.79648	0.407329	-1.29573	0.0491291	0.556621	down	yes
MSTRG.51721	Gh_D11G0344	Gh_D11G0344	0.977977	0	0.506015	0.062578	0	0.321302	0.229717	-2.12207	0.0444797	0.556621	down	yes
MSTRG.51732	Gh_D11G0355	Gh_D11G0355	0.211467	21.0155	18.8273	0.242145	0.204432	0.065474	12639.4	13.6256	0.0194511	0.556621	up	yes
MSTRG.51751	Gh_D11G0373	MSTRG.51751.1;MSTRG.51751.2;MSTRG.51751.3	5.17391	3.68141	3.8124	6.75841	8.40991	8.83566	0.278481	-1.84435	0.0491762	0.556621	down	yes
MSTRG.51798	Gh_D11G0440	MSTRG.51798.1;MSTRG.51798.2;Gh_D11G0440	6.55203	5.06751	4.89772	10.4281	11.9609	11.9995	0.290516	-1.78331	0.0264493	0.556621	down	yes
MSTRG.51799	Gh_D11G0441	MSTRG.51799.1;MSTRG.51799.2;Gh_D11G0441	16.3197	23.3387	19.8451	20.0068	18.786	18.3931	2.43655	1.28484	0.0037667	0.483682	up	yes
MSTRG.51806	Gh_D11G0448	MSTRG.51806.1;MSTRG.51806.2;Gh_D11G0448	1.36608	1.89794	1.34403	0.865807	0.981391	0.841067	2.17902	1.12368	0.0457714	0.556621	up	yes
MSTRG.51855	Gh_D11G0509	MSTRG.51855.1;MSTRG.51855.2;MSTRG.51855.3;MSTRG.51855.4;MSTRG.51855.5;MSTRG.51855.6;Gh_D11G0509	30.8387	29.3167	30.8797	10.642	10.5261	10.5494	2.40677	1.2671	0.000438315	0.246117	up	yes
MSTRG.51878	Gh_D11G0538	MSTRG.51878.1;MSTRG.51878.3;MSTRG.51878.2;Gh_D11G0538	10.1944	8.17016	8.24316	10.5008	10.6422	11.114	0.497059	-1.00851	0.0209404	0.556621	down	yes
MSTRG.51890	Gh_D11G0556	MSTRG.51890.1;Gh_D11G0556	1.33339	0.519907	0.746073	1.14693	0.878731	1.02161	0.308424	-1.69701	0.0136386	0.556621	down	yes
MSTRG.51915	Gh_D11G0590	MSTRG.51915.1;MSTRG.51915.2;Gh_D11G0590	6.2864	4.34525	5.10662	6.29585	5.64891	6.45183	0.39683	-1.33341	0.0131456	0.556621	down	yes
MSTRG.51921	Gh_D11G0596	MSTRG.51921.1;Gh_D11G0596	6.3125	6.90312	5.84692	16.6186	16.5684	17.3306	0.489335	-1.03111	0.0376763	0.556621	down	yes
MSTRG.51930	Gh_D11G0605	Gh_D11G0605	0.402502	0.78395	0.691215	0.069275	0.110306	0.132099	2.69588	1.43076	0.00533799	0.515267	up	yes
MSTRG.52042	Gh_D11G0730	MSTRG.52042.1;Gh_D11G0730	1.52463	0.973271	1.18713	1.8051	1.69504	1.7612	0.428675	-1.22204	0.000996069	0.321756	down	yes
MSTRG.52044	Gh_D11G0733	MSTRG.52044.1;MSTRG.52044.2;MSTRG.52044.3;Gh_D11G0733	2.45932	1.9	2.36471	4.02722	4.08504	4.75372	0.392255	-1.35014	0.0313983	0.556621	down	yes
MSTRG.52048	Gh_D11G0738	Gh_D11G0738;MSTRG.52048.2	2.10678	2.47613	2.32771	9.6082	10.2617	9.89448	0.400925	-1.31859	0.00212715	0.407444	down	yes
MSTRG.52063	Gh_D11G0757;Gh_D11G0758	MSTRG.52063.1;MSTRG.52063.2;MSTRG.52063.3;MSTRG.52063.5;MSTRG.52063.6;Gh_D11G0758	2.992	2.88147	2.7361	6.85722	6.76295	6.86251	0.45642	-1.13157	0.00314097	0.464081	down	yes
MSTRG.52147	Gh_D11G0851	MSTRG.52147.1;Gh_D11G0851	1.47892	0.74845	1.0855	1.07738	1.23608	1.15917	0.401991	-1.31476	0.00374676	0.483682	down	yes
MSTRG.52154	Gh_D11G0860	MSTRG.52154.1	0.034948	1.23512	0.42818	0.309393	0.372144	0.4599	7.28837	2.8656	0.00507265	0.506892	up	yes
MSTRG.52189	Gh_D11G0897	MSTRG.52189.1;Gh_D11G0897	4.01552	5.59946	4.13796	2.39869	2.20531	2.02963	3.40566	1.76793	0.0197395	0.556621	up	yes
MSTRG.52221	Gh_D11G0934	MSTRG.52221.1	3.59413	1.68422	1.92879	1.41055	1.24554	1.34276	0.357872	-1.48249	0.0378197	0.556621	down	yes
Gh_D11G0969	Gh_D11G0969	Gh_D11G0969	0.055701	0.825155	0.26864	0.32143	0.160698	0.061351	4.53261	2.18034	0.0250425	0.556621	up	yes
MSTRG.52313	Gh_D11G1041	MSTRG.52313.1;MSTRG.52313.2;MSTRG.52313.3	1.01429	0.217865	0.270334	0.436283	0.434479	0.661352	0.261198	-1.93679	0.040475	0.556621	down	yes
MSTRG.52330	Gh_D11G1058	MSTRG.52330.1;MSTRG.52330.2;Gh_D11G1058;MSTRG.52330.3	5.22772	3.37917	4.49405	9.17271	9.35588	9.88462	0.210385	-2.24889	0.00173239	0.383681	down	yes
MSTRG.52332	Gh_D11G1060	MSTRG.52332.1;Gh_D11G1060	8.07044	5.18495	7.61031	8.10057	8.50115	9.55171	0.312849	-1.67646	0.0423966	0.556621	down	yes
MSTRG.52345	Gh_D11G1068	Gh_D11G1068;MSTRG.52345.10;MSTRG.52345.7;MSTRG.52345.8;MSTRG.52345.9;MSTRG.52345.5;MSTRG.52345.2;MSTRG.52345.6;MSTRG.52345.3;MSTRG.52345.4;MSTRG.52345.11;MSTRG.52345.12;MSTRG.52345.13;MSTRG.52345.14;MSTRG.52345.17;MSTRG.52345.19;MSTRG.52345.18;MSTRG.52345.20;MSTRG.52345.21;MSTRG.52345.22;MSTRG.52345.23;MSTRG.52345.24	1.59564	1.26087	1.25758	38.9949	41.7569	45.998	0.0377762	-4.72638	0.00105048	0.326674	down	yes
MSTRG.52350	Gh_D11G1083	MSTRG.52350.1;MSTRG.52350.2;Gh_D11G1083	10.2699	9.8966	9.69467	2.05162	1.74496	1.95941	3.4323	1.77917	0.00562174	0.522137	up	yes
MSTRG.52372	Gh_D11G1106	MSTRG.52372.1;MSTRG.52372.2;Gh_D11G1106	0.946787	0.473957	0.528992	1.23213	0.942943	1.06333	0.387573	-1.36746	0.0360846	0.556621	down	yes
MSTRG.52381	Gh_D11G1112	Gh_D11G1112	0.379076	1.13992	0.56576	0.59343	0.557162	0.537186	3.16624	1.66277	0.0103872	0.556621	up	yes
MSTRG.52394	Gh_D11G1131	MSTRG.52394.1	0.984216	1.92304	1.68303	2.03386	1.68206	1.63314	2.4442	1.28936	0.0418408	0.556621	up	yes
MSTRG.52414	Gh_D11G1157	MSTRG.52414.1;Gh_D11G1157	5.66845	3.46493	3.86589	4.35062	4.7486	4.80621	0.332589	-1.58819	0.0116665	0.556621	down	yes
MSTRG.52484	Gh_D11G1236	MSTRG.52484.1;MSTRG.52484.2;MSTRG.52484.3;MSTRG.52484.4;MSTRG.52484.5;Gh_D11G1236	7.03435	5.36612	6.58565	10.2545	10.4961	11.8904	0.34209	-1.54755	0.0204233	0.556621	down	yes
MSTRG.52529	Gh_D11G1286	MSTRG.52529.1;MSTRG.52529.2;Gh_D11G1286	0	0.770662	0.825628	0	0	0	6.53015	2.70712	0.0320622	0.556621	up	yes
MSTRG.52545	Gh_D11G1304	MSTRG.52545.1	0.28842	1.04619	0.913953	0.143399	0.466457	0.216099	4.43417	2.14866	0.046899	0.556621	up	yes
MSTRG.52574	Gh_D11G1328	MSTRG.52574.1;Gh_D11G1328	0.49994	0.0528295	0.174576	0.0529077	0.131181	0.14494	0.448175	-1.15787	0.01209	0.556621	down	yes
MSTRG.52602	Gh_D11G1356	Gh_D11G1356	0.922321	0.358149	0.698443	0.51693	0.35413	0.50588	0.474971	-1.07409	0.0426783	0.556621	down	yes
MSTRG.52623	Gh_D11G1379	MSTRG.52623.1;MSTRG.52623.2;MSTRG.52623.3	1.36587	0.533432	0.785151	1.70008	1.56513	2.19044	0.217595	-2.20028	0.0186437	0.556621	down	yes
MSTRG.52627	Gh_D11G1383	MSTRG.52627.1;MSTRG.52627.2;Gh_D11G1383	1.65256	0.559374	1.14939	1.22094	1.39419	1.07412	0.250293	-1.99831	0.0147787	0.556621	down	yes
MSTRG.52655	Gh_D11G1416	Gh_D11G1416;MSTRG.52655.3;MSTRG.52655.2;MSTRG.52655.4;MSTRG.52655.5;MSTRG.52655.7;MSTRG.52655.6	10.5694	12.8853	11.1947	8.31562	8.05906	7.83665	2.17578	1.12154	0.00543344	0.520192	up	yes
MSTRG.52789	Gh_D11G1562;Gh_D11G1561	MSTRG.52789.1;MSTRG.52789.3;MSTRG.52789.2;Gh_D11G1561;Gh_D11G1562	8.65083	6.02521	6.91235	6.19454	6.35618	6.36634	0.497577	-1.00701	0.000796846	0.309298	down	yes
MSTRG.52791	Gh_D11G1564	MSTRG.52791.1;MSTRG.52791.2;Gh_D11G1564;MSTRG.52791.4;MSTRG.52791.5	6.29356	4.60468	4.47277	8.64077	9.01851	8.57456	0.314201	-1.67024	0.0203525	0.556621	down	yes
MSTRG.52800	Gh_D11G1577	MSTRG.52800.2;MSTRG.52800.1	1.88989	2.46023	2.55945	0.7824	0.730173	0.759425	3.00094	1.58541	0.0106473	0.556621	up	yes
MSTRG.52829	Gh_D11G1602	MSTRG.52829.1;Gh_D11G1602	43.4733	39.51	44.6375	10.6577	11.3587	11.8681	2.8118	1.4915	0.0131256	0.556621	up	yes
MSTRG.52839	Gh_D11G1615	MSTRG.52839.1;Gh_D11G1615	16.9291	22.8792	21.3534	13.6474	12.0125	14.3894	3.05689	1.61207	0.0298004	0.556621	up	yes
MSTRG.52843	Gh_D11G1618	MSTRG.52843.1	13.9799	15.0656	13.8537	6.43897	6.05926	7.18825	2.37005	1.24492	0.0371473	0.556621	up	yes
MSTRG.52853	Gh_D11G1629	MSTRG.52853.1	3.9059	2.64312	3.16149	4.6959	3.90165	4.20544	0.380253	-1.39497	0.0250161	0.556621	down	yes
MSTRG.52892	Gh_D11G1667	MSTRG.52892.1;MSTRG.52892.2;MSTRG.52892.3;Gh_D11G1667	7.973	4.32433	5.05706	2.8856	3.01583	2.68015	0.456132	-1.13248	0.0459906	0.556621	down	yes
MSTRG.52898	Gh_D11G1672	MSTRG.52898.1;Gh_D11G1672	275.911	528.994	338.16	410.672	415.387	406.796	4.45753	2.15624	0.0112102	0.556621	up	yes
MSTRG.52901	Gh_D11G1674	MSTRG.52901.1;Gh_D11G1674;MSTRG.52901.3	2.68727	2.02702	2.39158	3.79575	3.53456	3.22049	0.46037	-1.11914	0.032548	0.556621	down	yes
MSTRG.52907	Gh_D11G1682;Gh_D11G1683	MSTRG.52907.1;Gh_D11G1683	0.00247139	0.516868	0.272256	0	0.0841161	0.216818	3.16838	1.66375	0.0355288	0.556621	up	yes
MSTRG.52909	Gh_D11G1694	MSTRG.52909.1;Gh_D11G1694	43.7673	49.4576	47.9782	32.0837	30.9462	29.1734	2.07099	1.05032	0.0132923	0.556621	up	yes
MSTRG.52932	Gh_D11G1709	Gh_D11G1709	4.82503	0.377624	0.607708	2.35887	2.40484	2.5589	0.0166114	-5.91169	0.0168494	0.556621	down	yes
MSTRG.53013	Gh_D11G1794	MSTRG.53013.1;Gh_D11G1794	3.96377	3.31552	3.19894	5.47078	6.28624	6.10538	0.444029	-1.17127	0.0425035	0.556621	down	yes
MSTRG.53014	Gh_D11G1796	MSTRG.53014.1	0	0	0	1.34826	1.48788	1.15235	0.433908	-1.20454	0.0310708	0.556621	down	yes
MSTRG.53174	Gh_D11G1961	Gh_D11G1961	5.35279	1.39331	3.60857	3.55288	3.39496	4.20885	0.0768804	-3.70124	0.00956767	0.556621	down	yes
MSTRG.53193	Gh_D11G1979	MSTRG.53193.1;MSTRG.53193.2;MSTRG.53193.3;MSTRG.53193.4;MSTRG.53193.5;Gh_D11G1979;MSTRG.53193.7	8.77206	22.3344	21.4441	9.52062	9.45667	6.81362	17.69	4.14487	0.0323449	0.556621	up	yes
MSTRG.53232	Gh_D11G2012	MSTRG.53232.1	2.6726	1.93527	1.83963	5.17023	6.31472	5.76073	0.257319	-1.95837	0.0280071	0.556621	down	yes
MSTRG.53233	Gh_D11G2013;Gh_D11G2014	MSTRG.53233.1;MSTRG.53233.2;Gh_D11G2013;Gh_D11G2014	9.43517	9.09995	9.38842	1.98245	1.95613	2.10839	3.14233	1.65184	0.000782445	0.309298	up	yes
Gh_D11G2016	Gh_D11G2016	Gh_D11G2016	0.121599	0.641819	0.314104	0.057386	0.241496	0.062765	3.11703	1.64017	0.0274237	0.556621	up	yes
MSTRG.53239	Gh_D11G2020	MSTRG.53239.1	1.179	0.040799	0.238921	0.42085	0.164966	0.1148	0.178128	-2.48901	0.0406198	0.556621	down	yes
MSTRG.53252	Gh_D11G2031	MSTRG.53252.1;Gh_D11G2031	2.90402	1.7433	2.36194	2.51535	2.49104	2.65152	0.384127	-1.38035	0.0020556	0.402513	down	yes
MSTRG.53259	Gh_D11G2037	MSTRG.53259.1;Gh_D11G2037	0.880386	1.17806	1.1994	0.369825	0.536778	0.492587	2.0704	1.04991	0.0475203	0.556621	up	yes
MSTRG.53337	Gh_D11G2115	MSTRG.53337.1;Gh_D11G2115	5.59571	4.69226	5.48526	7.60728	8.11711	7.66809	0.495933	-1.01178	0.0169572	0.556621	down	yes
MSTRG.53360	Gh_D11G2143	MSTRG.53360.2;MSTRG.53360.1;MSTRG.53360.3;Gh_D11G2143;MSTRG.53360.6	5.41982	6.74251	5.92058	4.31822	4.32154	4.7146	2.03543	1.02533	0.0150738	0.556621	up	yes
MSTRG.53407	Gh_D11G2198	Gh_D11G2198	0.727271	1.44739	1.26672	0.271164	0.12417	0	4.68921	2.22935	0.0241578	0.556621	up	yes
MSTRG.53457	Gh_D11G2250	Gh_D11G2250	21.6403	13.684	17.7386	14.6344	15.1055	16.9471	0.372776	-1.42362	0.0183461	0.556621	down	yes
MSTRG.53466	Gh_D11G2262	Gh_D11G2262	1.2626	0.332568	0.639514	0.598818	0.879082	1.0328	0.23999	-2.05895	0.0251816	0.556621	down	yes
MSTRG.53472	Gh_D11G2267	MSTRG.53472.1;MSTRG.53472.2;MSTRG.53472.3;Gh_D11G2267;MSTRG.53472.6;MSTRG.53472.5;MSTRG.53472.9;MSTRG.53472.7;MSTRG.53472.8	5.65677	3.85934	5.22301	4.42819	4.53903	4.43416	0.494753	-1.01522	0.0324115	0.556621	down	yes
MSTRG.53476	Gh_D11G2274	Gh_D11G2274	0.07191	1.06112	0.605655	0.327791	0.227056	0	6.94287	2.79553	0.0175835	0.556621	up	yes
MSTRG.53488	Gh_D11G2289	MSTRG.53488.1;MSTRG.53488.2;MSTRG.53488.3;Gh_D11G2289	18.8212	16.4584	17.221	4.9926	4.59048	5.17479	2.25365	1.17226	0.0124092	0.556621	up	yes
MSTRG.53538	Gh_D11G2343	MSTRG.53538.1;MSTRG.53538.2;Gh_D11G2343	1.80341	1.00597	1.71837	1.7592	1.81279	1.94725	0.384276	-1.37978	0.040524	0.556621	down	yes
MSTRG.53558	Gh_D11G2363	MSTRG.53558.1	0.674527	0.030977	0.17872	0.420314	0.624037	0.341421	0.255543	-1.96836	0.0275432	0.556621	down	yes
MSTRG.53588	Gh_D11G2391	MSTRG.53588.1;MSTRG.53588.2;Gh_D11G2391	8.52962	6.00778	6.38646	7.66826	7.58124	8.26818	0.404105	-1.3072	0.0157818	0.556621	down	yes
MSTRG.53618	Gh_D11G2417	Gh_D11G2417;MSTRG.53618.2;MSTRG.53618.3	7.81401	4.82557	5.11736	4.34645	4.51098	4.73538	0.421387	-1.24678	0.040527	0.556621	down	yes
MSTRG.53691	Gh_D11G2510	MSTRG.53691.2;MSTRG.53691.1;MSTRG.53691.4;MSTRG.53691.3;MSTRG.53691.5;MSTRG.53691.6;MSTRG.53691.9;MSTRG.53691.11;MSTRG.53691.13;MSTRG.53691.14;MSTRG.53691.12;Gh_D11G2510	1.4593	0.726772	0.971666	1.27495	1.27387	1.37245	0.358625	-1.47945	0.000709285	0.309298	down	yes
MSTRG.53695	Gh_D11G2517	MSTRG.53695.1;MSTRG.53695.2;Gh_D11G2517	1.92368	4.22985	2.75276	3.37522	3.74239	2.9587	3.83161	1.93795	0.0164061	0.556621	up	yes
MSTRG.53736	Gh_D11G2552	Gh_D11G2552	19.8339	15.5732	18.0311	24.9072	27.3173	24.9725	0.39764	-1.33047	0.0114088	0.556621	down	yes
MSTRG.53737	Gh_D11G2553	MSTRG.53737.1;MSTRG.53737.2;Gh_D11G2553	1.8607	1.72904	1.41417	7.46932	6.92961	7.79738	0.273439	-1.87071	0.0210598	0.556621	down	yes
MSTRG.53757	Gh_D11G2574	Gh_D11G2574	0	0.699631	0.243742	0	0	0	4.81139	2.26645	0.00121448	0.344263	up	yes
MSTRG.53806	Gh_D11G2622	Gh_D11G2622	8.55843	14.5411	14.3932	10.4896	9.90642	9.55372	4.25195	2.08812	0.0303044	0.556621	up	yes
MSTRG.53839	Gh_D11G2651	MSTRG.53839.1	0.485261	0.13547	0.280629	0.710445	0.576124	0.666424	0.398896	-1.32592	0.00533964	0.515267	down	yes
MSTRG.53884	Gh_D11G2685	Gh_D11G2685;MSTRG.53884.2;MSTRG.53884.3;MSTRG.53884.4;MSTRG.53884.6;MSTRG.53884.7;MSTRG.53884.8;MSTRG.53884.10;MSTRG.53884.11;MSTRG.53884.12;MSTRG.53884.13;MSTRG.53884.14	11.6494	12.3729	11.6151	5.71537	5.68704	5.9232	2.16662	1.11545	0.00254372	0.437468	up	yes
MSTRG.53893	Gh_D11G2696	MSTRG.53893.1;MSTRG.53893.2;Gh_D11G2696	5.48242	3.97739	4.0124	10.0303	9.71491	8.58325	0.267523	-1.90226	0.0225499	0.556621	down	yes
MSTRG.53894	Gh_D11G2697	Gh_D11G2697	22.8561	111.388	26.3127	30.1242	31.7323	30.5413	57.4767	5.84491	0.0465636	0.556621	up	yes
MSTRG.53906	Gh_D11G2708	MSTRG.53906.4;MSTRG.53906.3;MSTRG.53906.1;MSTRG.53906.2;MSTRG.53906.5	6.05959	7.88445	6.32594	3.7732	3.96956	4.49711	2.6372	1.39901	0.0388455	0.556621	up	yes
MSTRG.53979	Gh_D11G2787	MSTRG.53979.1;Gh_D11G2787	39.8163	29.7901	31.1644	1.39714	1.91603	2.34026	5.66397	2.50181	0.0408607	0.556621	up	yes
MSTRG.53981	Gh_D11G2791	Gh_D11G2791	1.78827	2.22784	2.32492	0.980081	1.04148	0.985984	2.27805	1.1878	0.0170787	0.556621	up	yes
MSTRG.53982	Gh_D11G2792	MSTRG.53982.1;Gh_D11G2792	3.07753	1.37118	1.87168	1.09828	1.3223	1.16564	0.349861	-1.51515	0.00995382	0.556621	down	yes
MSTRG.54015	Gh_D11G2823	MSTRG.54015.1	0.917019	0.233345	0.595117	0.467729	0.263492	0.294759	0.357984	-1.48203	0.0427572	0.556621	down	yes
MSTRG.54073	Gh_D11G2890	MSTRG.54073.1	0.025475	0.588249	0.186808	0	0.161316	0	3.51826	1.81486	0.0247444	0.556621	up	yes
MSTRG.54104	Gh_D11G2928	MSTRG.54104.1;MSTRG.54104.2	1.62762	0	0.91361	2.82612	3.12469	2.71557	0.0404691	-4.62704	0.00450691	0.489534	down	yes
MSTRG.54114	Gh_D11G2939	Gh_D11G2939	6.19114	3.48579	4.39987	5.60486	6.14805	4.77029	0.265884	-1.91113	0.0313827	0.556621	down	yes
MSTRG.54130	Gh_D11G2953	MSTRG.54130.1	23.1511	15.9542	19.1817	0.139216	0.293163	0.40945	6.40776	2.67982	0.00863757	0.556621	up	yes
MSTRG.54157	Gh_D11G2987;Gh_D11G2986	MSTRG.54157.1;Gh_D11G2986;Gh_D11G2987;MSTRG.54157.4;MSTRG.54157.5	1.16172	0.490587	0.552594	0.568823	0.659379	0.701265	0.397605	-1.33059	0.0314673	0.556621	down	yes
MSTRG.54168	Gh_D11G3000	Gh_D11G3000	0	1.56761	1.05059	0	0	0	20.6897	4.37084	0.00342428	0.473997	up	yes
MSTRG.54214	Gh_D11G3066	Gh_D11G3066	0.084499	3.05061	0.689868	0	0	0	51.1462	5.67656	0.00399829	0.483682	up	yes
MSTRG.54258	Gh_D11G3083	MSTRG.54258.1;Gh_D11G3083	8.25261	10.0859	7.84887	50.8927	50.5694	47.41	0.296276	-1.75498	0.0201654	0.556621	down	yes
MSTRG.54298	Gh_D11G3106	MSTRG.54298.1	0.06802	1.20231	1.13065	0.316977	0.143705	0.452958	8.43034	3.07559	0.0432602	0.556621	up	yes
MSTRG.54399	Gh_D11G3212	Gh_D11G3212	31.8846	41.9643	40.7361	35.2985	37.6233	36.9393	2.05295	1.0377	0.0311907	0.556621	up	yes
MSTRG.54422	Gh_D11G3236	MSTRG.54422.1;MSTRG.54422.2;MSTRG.54422.3;MSTRG.54422.4	2.36236	3.28716	2.52343	2.05306	1.61424	1.75382	2.41576	1.27247	0.0485512	0.556621	up	yes
MSTRG.54491	Gh_D11G3304	MSTRG.54491.1;MSTRG.54491.2;Gh_D11G3304	20.6006	15.1523	16.9004	98.3837	124.241	143.077	0.0703756	-3.82878	0.0165812	0.556621	down	yes
MSTRG.83969	Gh_D11G3344	MSTRG.83969.1;MSTRG.83969.2;Gh_D11G3344	28.4277	25.9542	26.4018	8.10384	7.17544	8.57991	2.47546	1.3077	0.0330504	0.556621	up	yes
MSTRG.84201	Gh_D11G3508	MSTRG.84201.1;Gh_D11G3508	12.2331	8.06734	10.3552	10.1982	12.173	12.2753	0.341175	-1.55142	0.0332385	0.556621	down	yes
MSTRG.84215	Gh_D11G3526	MSTRG.84215.1;Gh_D11G3526	15.7767	17.0216	17.0142	45.9062	42.9709	42.6342	0.47525	-1.07324	0.00999548	0.556621	down	yes
MSTRG.54530	Gh_D12G0008	MSTRG.54530.1;MSTRG.54530.2;Gh_D12G0008	3.52591	2.26773	2.60613	2.90785	2.70611	2.70377	0.43819	-1.19037	0.00852073	0.556621	down	yes
MSTRG.54566	Gh_D12G0040	MSTRG.54566.2;MSTRG.54566.1;MSTRG.54566.3;Gh_D12G0040	10.6419	10.5775	12.747	3.86381	3.92214	3.8318	2.56031	1.35632	0.0484822	0.556621	up	yes
MSTRG.54589	Gh_D12G0068	Gh_D12G0068	0.100144	4.3673	0.640848	0	0.067021	0.065568	101.047	6.65888	0.0114893	0.556621	up	yes
MSTRG.54600	Gh_D12G0080	MSTRG.54600.1	0.285198	1.76059	0.658451	1.31162	1.26012	1.0109	5.55687	2.47427	0.0147692	0.556621	up	yes
MSTRG.54622	Gh_D12G0099	Gh_D12G0099;MSTRG.54622.2	55.5245	115.764	71.7469	183.521	189.057	188.274	2.51534	1.33076	0.0396319	0.556621	up	yes
MSTRG.54679	Gh_D12G0156	MSTRG.54679.1	2.2428	8.93474	5.98446	1.05116	1.24224	1.8349	42.9522	5.42466	0.00881188	0.556621	up	yes
MSTRG.54712	Gh_D12G0190;Gh_D12G0191	MSTRG.54712.1;MSTRG.54712.2;Gh_D12G0190;MSTRG.54712.4;MSTRG.54712.5	6.61788	3.89185	4.02722	6.84517	8.04158	6.66883	0.224879	-2.15278	0.0343338	0.556621	down	yes
MSTRG.54714	Gh_D12G0195	Gh_D12G0195	26.4945	27.4904	26.3671	62.8684	63.895	67.3833	0.457623	-1.12777	0.00664647	0.55327	down	yes
MSTRG.54731	Gh_D12G0208	MSTRG.54731.1;Gh_D12G0208	1.0164	1.74166	1.61152	0.664859	0.811887	0.714505	3.09322	1.62911	0.0112438	0.556621	up	yes
MSTRG.54757	Gh_D12G0246	MSTRG.54757.1;Gh_D12G0246	11.7601	8.83132	10.8247	12.2162	11.8868	13.6548	0.436506	-1.19593	0.033759	0.556621	down	yes
MSTRG.54785	Gh_D12G0276	MSTRG.54785.1;MSTRG.54785.2;MSTRG.54785.3	0.269695	0.70665	0.481561	0.0439425	0.0839633	0.0208176	2.96339	1.56725	0.000969699	0.321756	up	yes
MSTRG.54817	Gh_D12G0305;Gh_D12G0308	MSTRG.54817.1;MSTRG.54817.3;MSTRG.54817.4;MSTRG.54817.7;MSTRG.54817.8;MSTRG.54817.9;MSTRG.54817.10;Gh_D12G0305;MSTRG.54817.13	5.1482	2.40607	4.37841	3.5482	3.67473	3.62427	0.244461	-2.03233	0.0237434	0.556621	down	yes
MSTRG.54859	Gh_D12G0369	MSTRG.54859.1;MSTRG.54859.2	11.7033	8.37165	10.3234	11.291	9.76368	10.1827	0.456982	-1.12979	0.0426177	0.556621	down	yes
MSTRG.54865	Gh_D12G0374	MSTRG.54865.1	0	0.739704	0.254741	0.19969	0.496097	0.370392	3.7882	1.92151	0.0363492	0.556621	up	yes
MSTRG.54871	Gh_D12G0379	MSTRG.54871.1;MSTRG.54871.2;Gh_D12G0379	0.334323	0.00245555	0.136258	0.281068	0.178416	0.303177	0.445008	-1.1681	0.0136102	0.556621	down	yes
MSTRG.54889	Gh_D12G0403	MSTRG.54889.1;MSTRG.54889.3;MSTRG.54889.4;MSTRG.54889.5	3.45849	4.91444	4.79563	3.27008	3.43776	3.19612	2.58372	1.36945	0.0175234	0.556621	up	yes
MSTRG.54906	Gh_D12G0422	MSTRG.54906.3;MSTRG.54906.1;MSTRG.54906.2;MSTRG.54906.4;MSTRG.54906.5;Gh_D12G0422	8.20146	6.38549	7.16706	9.88442	9.03955	9.39587	0.454389	-1.138	0.00808624	0.556621	down	yes
MSTRG.54944	Gh_D12G0456	MSTRG.54944.1;Gh_D12G0456	7.83863	7.84937	7.48322	29.2684	27.1297	31.6574	0.284017	-1.81595	0.0124707	0.556621	down	yes
MSTRG.54954	Gh_D12G0466	MSTRG.54954.1	0.541705	2.27626	1.79026	1.70497	1.36388	1.40477	6.72057	2.74858	0.0134475	0.556621	up	yes
MSTRG.54976	Gh_D12G0487	MSTRG.54976.5;MSTRG.54976.2;MSTRG.54976.4;MSTRG.54976.3;MSTRG.54976.6;MSTRG.54976.1;MSTRG.54976.9;MSTRG.54976.7;MSTRG.54976.8	10.2658	8.08409	8.34834	10.2403	10.5649	11.4897	0.477343	-1.0669	0.0302751	0.556621	down	yes
MSTRG.55005	Gh_D12G0531	MSTRG.55005.1;Gh_D12G0531	1.73461	1.25491	1.6068	2.16005	2.36921	2.44332	0.469031	-1.09224	0.0176971	0.556621	down	yes
MSTRG.55055	Gh_D12G0576	MSTRG.55055.1;Gh_D12G0576	0.709865	1.81531	1.11172	1.58236	1.86267	1.66177	2.78109	1.47565	0.013347	0.556621	up	yes
MSTRG.55057	Gh_D12G0577	MSTRG.55057.1;MSTRG.55057.2;MSTRG.55057.3;Gh_D12G0577	1.07555	1.11978	1.00842	5.71632	5.76538	5.31366	0.33019	-1.59863	0.00383047	0.483682	down	yes
MSTRG.55144	Gh_D12G0669	MSTRG.55144.1;Gh_D12G0669	2.8033	1.87769	2.06481	4.14395	3.95609	4.28438	0.307581	-1.70096	0.00336394	0.473585	down	yes
MSTRG.55155	Gh_D12G0678	MSTRG.55155.1;Gh_D12G0678	31.742	24.2765	24.4828	34.202	35.6644	32.463	0.405838	-1.30102	0.0318633	0.556621	down	yes
MSTRG.55165	Gh_D12G0687	Gh_D12G0687	0	0.579422	0.469508	0.012968	0.083658	0.053607	4.06283	2.02249	0.0118296	0.556621	up	yes
MSTRG.55174	Gh_D12G0697	MSTRG.55174.1	0	0.866006	0.179703	0.049238	0.251783	0	5.58659	2.48197	0.0326349	0.556621	up	yes
MSTRG.55192	Gh_D12G0717	MSTRG.55192.1;Gh_D12G0717	1.81986	4.43453	2.69294	2.27714	1.73244	2.03511	6.56722	2.71528	0.00897206	0.556621	up	yes
MSTRG.55249	Gh_D12G0773	MSTRG.55249.1;MSTRG.55249.2;Gh_D12G0773	1.63208	2.95937	2.54693	2.11299	1.8602	1.54981	3.38629	1.75971	0.0276456	0.556621	up	yes
MSTRG.55262	Gh_D12G0783	Gh_D12G0783;MSTRG.55262.2	0.637017	0.251701	0.282005	0.369205	0.378547	0.512534	0.482449	-1.05155	0.047524	0.556621	down	yes
MSTRG.55268	Gh_D12G0788	MSTRG.55268.1;Gh_D12G0788	5.02126	5.09927	5.6574	0.997486	0.94239	1.11862	3.2294	1.69126	0.0110522	0.556621	up	yes
MSTRG.55270	Gh_D12G0790	MSTRG.55270.1;MSTRG.55270.3;MSTRG.55270.4	4.39736	4.23724	4.59792	0.684948	0.639167	0.488132	3.19617	1.67634	0.0125218	0.556621	up	yes
MSTRG.55297	Gh_D12G0816	MSTRG.55297.1;MSTRG.55297.2;MSTRG.55297.4;MSTRG.55297.3;MSTRG.55297.5;Gh_D12G0816	2.12379	3.31114	2.55995	2.42089	2.27568	1.81959	2.61108	1.38465	0.0475804	0.556621	up	yes
MSTRG.55405	Gh_D12G0915	MSTRG.55405.1;MSTRG.55405.2;MSTRG.55405.3;MSTRG.55405.4;MSTRG.55405.5	27.62	24.1585	23.9861	3.54112	2.88143	2.86339	4.64621	2.21605	0.0144749	0.556621	up	yes
MSTRG.55408	Gh_D12G0917	Gh_D12G0917	0.250781	2.90439	1.62169	1.17773	0.602346	0.492765	24.8266	4.63382	0.0116465	0.556621	up	yes
MSTRG.55437	Gh_D12G0944	MSTRG.55437.1;MSTRG.55437.3	2.96424	5.69712	3.68695	2.72251	2.65562	3.10653	4.73374	2.24298	0.0135517	0.556621	up	yes
MSTRG.55439	Gh_D12G0952	MSTRG.55439.1;MSTRG.55439.2;MSTRG.55439.4;MSTRG.55439.7;MSTRG.55439.6;MSTRG.55439.3	2.10933	1.00239	2.00414	1.94484	1.99811	1.991	0.304904	-1.71357	0.0449048	0.556621	down	yes
MSTRG.55476	Gh_D12G1005	MSTRG.55476.1	0.500834	0	0.037993	0.062245	0	0	0.40116	-1.31775	0.0457899	0.556621	down	yes
MSTRG.55501	Gh_D12G1033	MSTRG.55501.1	0.78589	1.57428	1.33558	1.66381	1.44864	1.38051	2.26396	1.17885	0.0246967	0.556621	up	yes
MSTRG.55506	Gh_D12G1039	MSTRG.55506.1;Gh_D12G1039	5.46663	6.45551	6.45808	3.99016	3.60586	4.22551	2.06984	1.04952	0.047503	0.556621	up	yes
MSTRG.55537	Gh_D12G1085	MSTRG.55537.1	0.289301	0.760321	0.576636	0.218054	0.24206	0.25647	2.70841	1.43745	0.00115099	0.338356	up	yes
Gh_D12G1093	Gh_D12G1093	Gh_D12G1093	0.300617	0.63455	0.53848	0.224882	0.201954	0.194437	2.20501	1.14078	0.0020372	0.401276	up	yes
MSTRG.55569	Gh_D12G1114	MSTRG.55569.1	0.619254	0	0.371218	0.238557	0.396484	0.184436	0.313201	-1.67484	0.0350574	0.556621	down	yes
MSTRG.55604	Gh_D12G1153	MSTRG.55604.1;Gh_D12G1153	3.21876	2.18851	3.07931	4.46141	4.75917	4.54976	0.343077	-1.5434	0.0170825	0.556621	down	yes
MSTRG.55610	Gh_D12G1157	MSTRG.55610.1;Gh_D12G1157	4.86686	2.62794	2.80793	4.23763	4.77196	5.65595	0.206268	-2.27741	0.0378147	0.556621	down	yes
MSTRG.55617	Gh_D12G1166	Gh_D12G1166	0.149661	0.458006	0.440138	0	0	0.077771	2.39811	1.2619	0.0268197	0.556621	up	yes
MSTRG.55642	Gh_D12G1184	MSTRG.55642.5;MSTRG.55642.1;MSTRG.55642.2;MSTRG.55642.3;MSTRG.55642.4;MSTRG.55642.7;MSTRG.55642.6;MSTRG.55642.9;MSTRG.55642.11;MSTRG.55642.8;MSTRG.55642.10;MSTRG.55642.12;MSTRG.55642.13;MSTRG.55642.14;Gh_D12G1184	4.05072	5.2866	3.12204	75.6156	79.4919	74.4297	0.107905	-3.21216	0.0289349	0.556621	down	yes
MSTRG.55636	Gh_D12G1185	MSTRG.55636.1;Gh_D12G1185	24.4851	28.1105	20.4453	145.387	159.085	152.31	0.219619	-2.18693	0.0417407	0.556621	down	yes
MSTRG.55647	Gh_D12G1200	MSTRG.55647.1;MSTRG.55647.2;MSTRG.55647.3;Gh_D12G1200;MSTRG.55647.5;MSTRG.55647.6	6.66317	8.16632	6.817	4.07866	4.06609	4.38935	2.43473	1.28376	0.0149735	0.556621	up	yes
MSTRG.55677	Gh_D12G1238	MSTRG.55677.1;Gh_D12G1238	8.38094	14.8936	12.067	15.0237	12.9156	12.7207	3.30188	1.72329	0.0163808	0.556621	up	yes
MSTRG.55721	Gh_D12G1290	MSTRG.55721.1;Gh_D12G1290	0.218021	0.562343	0.365804	13.8726	11.0936	12.5387	0.191201	-2.38684	0.0126378	0.556621	down	yes
MSTRG.55738	Gh_D12G1308	MSTRG.55738.1;MSTRG.55738.2;MSTRG.55738.3;MSTRG.55738.5;MSTRG.55738.6;Gh_D12G1308	5.89385	4.07423	4.30005	4.80388	5.11403	5.39638	0.422103	-1.24433	0.0250194	0.556621	down	yes
MSTRG.55775	Gh_D12G1340	MSTRG.55775.1;Gh_D12G1340	3.87651	1.97288	3.1291	3.45803	3.00149	3.45335	0.266129	-1.9098	0.0140518	0.556621	down	yes
MSTRG.55791	Gh_D12G1353	MSTRG.55791.1;MSTRG.55791.3;MSTRG.55791.2	1.09407	3.37914	3.46688	1.85082	1.73459	1.64271	8.58713	3.10218	0.0383989	0.556621	up	yes
MSTRG.55898	Gh_D12G1459	Gh_D12G1459	7.08605	5.42125	5.9766	7.29313	6.84122	7.69807	0.478041	-1.0648	0.0162819	0.556621	down	yes
MSTRG.55931	Gh_D12G1495	Gh_D12G1495;MSTRG.55931.2	522.234	635.688	663.62	371.167	389.108	398.168	2.60279	1.38006	0.0325228	0.556621	up	yes
MSTRG.55958	Gh_D12G1519	MSTRG.55958.1	1.19666	3.01193	2.19518	4.9319	4.88698	5.24454	2.30335	1.20373	0.0107057	0.556621	up	yes
MSTRG.55979	Gh_D12G1542	MSTRG.55979.1;MSTRG.55979.2;MSTRG.55979.3;MSTRG.55979.4;Gh_D12G1542	9.66143	13.5746	11.5718	8.15039	7.56289	8.29122	3.03675	1.60253	0.00396965	0.483682	up	yes
MSTRG.56060	Gh_D12G1623	MSTRG.56060.2;MSTRG.56060.1;Gh_D12G1623	10.7462	6.78962	9.28324	0	0.224433	0.159616	3.12187	1.64241	0.0444408	0.556621	up	yes
MSTRG.56066	Gh_D12G1632	MSTRG.56066.1;MSTRG.56066.2	1.70193	0.517436	0.926154	0.188937	0.15732	0.166133	0.397727	-1.33015	0.00104834	0.326674	down	yes
MSTRG.56091	Gh_D12G1655	MSTRG.56091.1;MSTRG.56091.3;MSTRG.56091.2;MSTRG.56091.4;Gh_D12G1655	7.91282	11.2358	10.8543	7.86842	8.12474	7.57206	2.79346	1.48205	0.0156337	0.556621	up	yes
MSTRG.56102	Gh_D12G1669	MSTRG.56102.1;MSTRG.56102.2;Gh_D12G1669;MSTRG.56102.4	5.01522	4.15491	5.04472	7.73714	8.13387	7.36428	0.453479	-1.14089	0.0311711	0.556621	down	yes
MSTRG.56132	Gh_D12G1697;Gh_D12G1696	MSTRG.56132.1;MSTRG.56132.2;MSTRG.56132.3;Gh_D12G1696;Gh_D12G1697	0.90689	0.43298	0.661765	0.691715	0.680135	0.737458	0.474219	-1.07637	0.000736088	0.309298	down	yes
MSTRG.56176	Gh_D12G1736	MSTRG.56176.1	0.133365	0.72039	0.32276	0.097562	0.089664	0.023183	3.64144	1.86451	0.00389555	0.483682	up	yes
MSTRG.56198	Gh_D12G1759	Gh_D12G1759	0.570314	2.90443	1.58039	1.09579	1.40208	1.4169	10.6599	3.41413	0.00341711	0.473997	up	yes
MSTRG.56203	Gh_D12G1760	MSTRG.56203.1;Gh_D12G1760	0.345272	0.138792	0.176161	1.00384	1.11652	1.33516	0.364825	-1.45472	0.0228184	0.556621	down	yes
MSTRG.56223	Gh_D12G1782	MSTRG.56223.2;MSTRG.56223.1;MSTRG.56223.3;MSTRG.56223.4;MSTRG.56223.6;MSTRG.56223.7;Gh_D12G1782	20.3258	23.2835	23.8816	12.148	11.9952	10.9311	2.62408	1.39181	0.0186084	0.556621	up	yes
MSTRG.56226	Gh_D12G1788	Gh_D12G1788	0.684556	0	0.224283	0	0	0	0.34108	-1.55182	0.000415344	0.246117	down	yes
MSTRG.56288	Gh_D12G1856	Gh_D12G1856;MSTRG.56288.2	39.9434	53.4471	48.8465	24.9052	19.7983	18.4269	4.63873	2.21373	0.0397362	0.556621	up	yes
MSTRG.56318	Gh_D12G1883	Gh_D12G1883	0.553355	0	0.27642	0	0.13964	0	0.401786	-1.3155	0.033667	0.556621	down	yes
MSTRG.56331	Gh_D12G1896	MSTRG.56331.1;MSTRG.56331.3;Gh_D12G1896;MSTRG.56331.5	1.03828	0.466574	0.760083	0.820396	0.829325	0.638369	0.429487	-1.21931	0.0297847	0.556621	down	yes
MSTRG.56340	Gh_D12G1903	Gh_D12G1903	40.5711	33.2369	33.3471	43.1694	43.9704	45.9059	0.485337	-1.04294	0.0221471	0.556621	down	yes
MSTRG.56421	Gh_D12G2000	MSTRG.56421.1;Gh_D12G2000;MSTRG.56421.4	3.58585	2.69148	3.65309	4.67824	4.74413	4.69888	0.445186	-1.16752	0.0392731	0.556621	down	yes
MSTRG.56450	Gh_D12G2036	MSTRG.56450.1;MSTRG.56450.3	2.75377	14.3124	13.0151	3.32027	2.03641	1.55027	114.33	6.83706	0.0281007	0.556621	up	yes
MSTRG.56479	Gh_D12G2066	MSTRG.56479.2;Gh_D12G2066	6.53655	1.59022	1.74311	7.95786	7.26192	7.08029	0.0285981	-5.12794	0.0182308	0.556621	down	yes
MSTRG.56531	Gh_D12G2121	Gh_D12G2121	9.11542	9.26115	9.21789	38.8835	37.7649	37.1193	0.272797	-1.8741	0.000305345	0.220178	down	yes
MSTRG.56547	Gh_D12G2139	MSTRG.56547.1;MSTRG.56547.3;MSTRG.56547.2;Gh_D12G2139	4.80272	3.98271	4.34063	8.53303	7.45414	8.15128	0.405265	-1.30306	0.0158777	0.556621	down	yes
MSTRG.56580	Gh_D12G2172	MSTRG.56580.4;MSTRG.56580.2;MSTRG.56580.1;Gh_D12G2172	1.4975	1.64598	1.20071	20.799	17.6986	19.3195	0.13615	-2.87673	0.0111416	0.556621	down	yes
MSTRG.56590	Gh_D12G2181	Gh_D12G2181	0.469843	0.81935	0.826327	0	0	0.094057	2.83736	1.50455	0.0220788	0.556621	up	yes
MSTRG.56655	Gh_D12G2257	MSTRG.56655.1;Gh_D12G2257	9.06294	10.3892	9.82199	5.96903	6.29705	5.85554	2.09177	1.06473	0.00424394	0.484767	up	yes
MSTRG.56666	Gh_D12G2271	Gh_D12G2271	10.9444	22.3175	19.6741	33.0618	31.6086	31.5348	3.01615	1.59271	0.0391581	0.556621	up	yes
MSTRG.56676	Gh_D12G2281	MSTRG.56676.1;MSTRG.56676.2	3.43324	1.32082	2.20803	1.60737	2.09497	2.58572	0.200677	-2.31705	0.0364612	0.556621	down	yes
MSTRG.56677	Gh_D12G2282	Gh_D12G2282	3.59503	4.68168	3.1679	0.329753	0.29895	0.569593	5.53476	2.46852	0.0387947	0.556621	up	yes
MSTRG.56683	Gh_D12G2287	MSTRG.56683.1;Gh_D12G2287	1.59218	1.0167	1.08174	1.38356	1.66378	1.55007	0.457775	-1.12729	0.0352191	0.556621	down	yes
MSTRG.56690	Gh_D12G2292	MSTRG.56690.1	2.09205	0.829747	1.14871	2.14677	1.80375	1.70288	0.213457	-2.22798	0.0130841	0.556621	down	yes
MSTRG.56691	Gh_D12G2293	MSTRG.56691.1;Gh_D12G2293	2.72067	2.72556	2.68772	9.40937	9.72772	11.6128	0.321918	-1.63523	0.0351293	0.556621	down	yes
MSTRG.56711	Gh_D12G2316	MSTRG.56711.1	0.500756	0	0.222007	0	0	0	0.442296	-1.17692	0.000218191	0.186914	down	yes
MSTRG.56748	Gh_D12G2356	MSTRG.56748.1;Gh_D12G2356	0.433729	0.452199	0.513113	2.24718	1.96397	2.01867	0.498857	-1.0033	0.0240937	0.556621	down	yes
MSTRG.56781	Gh_D12G2388	MSTRG.56781.2;MSTRG.56781.1;MSTRG.56781.5	1.49247	0.109036	0.292511	0	0.0984531	0.0213619	0.176151	-2.50512	0.023185	0.556621	down	yes
MSTRG.56899	Gh_D12G2532	MSTRG.56899.1	0.514224	2.46544	0.754013	0.203068	0.307167	0.170333	13.087	3.71006	0.0186625	0.556621	up	yes
MSTRG.56905	Gh_D12G2539	MSTRG.56905.1;Gh_D12G2539	2.90665	1.34381	1.96279	0.783373	1.08545	0.949691	0.427749	-1.22516	0.0328321	0.556621	down	yes
Gh_D12G2546	Gh_D12G2546	Gh_D12G2546	0.788049	0.141261	0.435069	0.173806	0.126096	0.175673	0.400676	-1.31949	0.00166385	0.382035	down	yes
MSTRG.56924	Gh_D12G2559	Gh_D12G2559	1.82456	2.98211	2.05286	1.78819	1.33195	1.55048	2.98016	1.57539	0.0433793	0.556621	up	yes
MSTRG.56940	Gh_D12G2589	MSTRG.56940.1;Gh_D12G2589	55.5982	47.7224	52.0708	12.6145	12.9275	13.1252	2.60306	1.38021	0.000463471	0.252009	up	yes
MSTRG.56943	Gh_D12G2593	MSTRG.56943.1;MSTRG.56943.2;Gh_D12G2593	1.24076	1.46938	2.05243	31.9729	39.7784	35.256	0.0932414	-3.42289	0.0220459	0.556621	down	yes
MSTRG.56955	Gh_D12G2603	Gh_D12G2603	26.3534	21.1079	21.1691	31.3742	29.9531	30.4963	0.433918	-1.20451	0.0175763	0.556621	down	yes
MSTRG.84308	Gh_D12G2703	Gh_D12G2703;MSTRG.84308.1	0.0703105	0.346761	0.330035	0.024795	0	0.008884	2.2253	1.154	0.0152267	0.556621	up	yes
[truncated: 1,808 more rows]

## Sheet: BLVSHL
gene_id	gene_name	transcript_id	FPKM.HL1	FPKM.HL2	FPKM.HL3	FPKM.BL1	FPKM.BL2	FPKM.BL3	fc	log2(fc)	pval	qval	regulation	significant
Gh_A01G0227	Gh_A01G0227	Gh_A01G0227	0.168593	0.435155	0.396582	0.480956	0.106649	0.181361	2.06438	1.04571	0.0170508	0.663816	up	yes
Gh_A01G0527	Gh_A01G0527	Gh_A01G0527	0	0.390196	0.212137	0.193684	0	0.054894	2.01737	1.01248	0.0490562	0.709621	up	yes
Gh_A01G1383	Gh_A01G1383	Gh_A01G1383	2.15157	0.864382	1.10536	0.266499	0.852161	1.12875	0.337507	-1.56701	0.0158009	0.654323	down	yes
Gh_A02G1556	Gh_A02G1556	Gh_A02G1556	0.478995	0.80114	0.946226	0.242184	0.045828	0.105695	2.43495	1.28389	0.0384039	0.694523	up	yes
Gh_A06G0728	Gh_A06G0728	Gh_A06G0728	0	0.236252	0	0.380333	0	0	2.10646	1.07482	0.0225412	0.670541	up	yes
Gh_A07G0115	Gh_A07G0115	Gh_A07G0115	0	0.432465	0	0.593935	0.172622	0.035798	2.57044	1.36202	0.0385595	0.694523	up	yes
Gh_A07G1657	Gh_A07G1657	Gh_A07G1657	0.093437	0.494123	0.314199	0.441114	0.231208	0.111278	2.12199	1.08542	0.014069	0.654323	up	yes
Gh_A09G0089	Gh_A09G0089	Gh_A09G0089	0	0.246906	0.191056	0.28578	0	0.015057	2.02545	1.01824	0.00572712	0.621513	up	yes
Gh_A09G2059	Gh_A09G2059	Gh_A09G2059	0	0.285256	0.310966	0.557569	0	0	2.93834	1.555	0.0148544	0.654323	up	yes
Gh_A10G0816	Gh_A10G0816	Gh_A10G0816	0	0.31583	0.079864	0.343106	0	0	2.27713	1.18721	0.00583009	0.621513	up	yes
Gh_A10G0828	Gh_A10G0828	Gh_A10G0828	0.944998	1.17365	1.16921	0.856478	0.671899	0.369618	2.18504	1.12766	0.0310486	0.678493	up	yes
Gh_A11G2977	Gh_A11G2977	Gh_A11G2977	0	0.145906	0	0.443389	0	0	2.02191	1.01572	0.0355814	0.688434	up	yes
Gh_A12G1700	Gh_A12G1700	Gh_A12G1700	0.239061	0.761229	0.483043	0.435821	0.274177	0.21608	2.14194	1.09892	0.0387693	0.694523	up	yes
Gh_A12G1954	Gh_A12G1954	Gh_A12G1954	0	0	0	0.125777	0.391287	0.616638	0.429812	-1.21822	0.0443346	0.70658	down	yes
Gh_D02G1148	Gh_D02G1148	Gh_D02G1148	0.053652	0.282879	0.160285	0.580263	0.181481	0.08627	2.06425	1.04562	0.00284234	0.621513	up	yes
Gh_D03G1009	Gh_D03G1009	Gh_D03G1009	0.56065	0.59699	0.38724	0.260921	0	0	2.12978	1.09071	0.0494197	0.709621	up	yes
Gh_D03G1046	Gh_D03G1046	Gh_D03G1046	1.18358	0.289308	0.72733	0.4456	0.715422	1.08127	0.334908	-1.57816	0.0420244	0.702915	down	yes
Gh_D05G0307	Gh_D05G0307	Gh_D05G0307	0	0.431255	0.259675	0.2688	0.079134	0	2.32987	1.22025	0.0207899	0.670541	up	yes
Gh_D05G0694	Gh_D05G0694	Gh_D05G0694	0.543629	0.331006	0.235867	0.513731	0.918739	0.859689	0.449474	-1.15369	0.0280588	0.675962	down	yes
Gh_D05G1321	Gh_D05G1321	Gh_D05G1321	0.185685	0.46617	0.145366	0.198522	0	0	2.01892	1.01358	0.0425387	0.703846	up	yes
Gh_D07G1896	Gh_D07G1896	Gh_D07G1896	0	0.479333	0.525404	0.286491	0	0	2.89214	1.53214	0.049514	0.709621	up	yes
Gh_D11G0040	Gh_D11G0040	Gh_D11G0040	0.453745	0.138247	0.245396	0.143245	0.718467	0.769231	0.306872	-1.70429	0.00150225	0.621513	down	yes
Gh_D11G0772	Gh_D11G0772	Gh_D11G0772	0	0.148582	0	0.540147	0	0	2.22271	1.15232	0.042805	0.704738	up	yes
Gh_D13G1028	Gh_D13G1028	Gh_D13G1028	0.164732	0	0	0	0.2815	0.270019	0.495214	-1.01387	0.00816879	0.641091	down	yes
Gh_D13G2349	Gh_D13G2349	Gh_D13G2349	0.187406	0.56534	0.324573	0.154147	0	0	2.21787	1.14918	0.0153991	0.654323	up	yes
Gh_Sca015833G01	Gh_Sca015833G01	Gh_Sca015833G01	0.040988	0.285599	0.131573	0.497758	0	0	2.541	1.3454	0.00676479	0.622405	up	yes
Gh_Sca053988G01	Gh_Sca053988G01	Gh_Sca053988G01	0	0.46064	0.142723	0.300815	0	0	2.56934	1.3614	0.0149872	0.654323	up	yes
Gh_Sca097921G01	Gh_Sca097921G01	Gh_Sca097921G01	0.12956	0.152116	0.068679	0.367472	0.774831	0.829098	0.423984	-1.23792	0.0368239	0.691352	down	yes
Gh_Sca148353G01	Gh_Sca148353G01	Gh_Sca148353G01	0.390262	0.154671	0.298417	0	0.657297	0.469081	0.369047	-1.43812	0.0346075	0.687423	down	yes
Gh_Sca173604G01	Gh_Sca173604G01	Gh_Sca173604G01	0.344211	0.55138	0.25446	0.376507	0	0	2.49641	1.31985	0.0289734	0.675962	up	yes
MSTRG.10087		MSTRG.10087.4;MSTRG.10087.1;MSTRG.10087.2;MSTRG.10087.3;MSTRG.10087.5;MSTRG.10087.6;MSTRG.10087.7	4.79256	3.22701	3.30276	2.62424	3.57933	3.91513	0.473318	-1.07912	0.0284216	0.675962	down	yes
MSTRG.10195	Gh_A05G3028	MSTRG.10195.1;MSTRG.10195.2;MSTRG.10195.3;MSTRG.10195.4;Gh_A05G3028	3.9537	3.81088	3.83589	30.241	25.7211	25.4763	0.222791	-2.16624	0.00209936	0.621513	down	yes
MSTRG.10208	Gh_A05G3047	MSTRG.10208.1;MSTRG.10208.2;MSTRG.10208.4;MSTRG.10208.3;MSTRG.10208.5;Gh_A05G3047	55.0371	63.4485	61.9135	198.447	189.477	183.457	0.417181	-1.26126	0.00312219	0.621513	down	yes
MSTRG.10283	Gh_A05G3118	Gh_A05G3118	4.70102	4.94708	5.0977	4.06983	3.12864	2.89825	2.3631	1.24068	0.0141061	0.654323	up	yes
MSTRG.10315	Gh_A05G3143	MSTRG.10315.1;MSTRG.10315.2;Gh_A05G3143	2.25849	2.94368	2.70339	0.0188036	0.042517	0.0230015	4.252	2.08814	0.00469202	0.621513	up	yes
MSTRG.10347		MSTRG.10347.1	2.72104	3.08662	3.66158	1.2582	1.18924	1.13956	2.28517	1.1923	0.039225	0.695222	up	yes
MSTRG.1042	Gh_A01G0993	MSTRG.1042.1;Gh_A01G0993	145.737	127.975	128.106	60.0381	51.6989	50.3629	2.82831	1.49994	0.0265367	0.675962	up	yes
MSTRG.10436		MSTRG.10436.1	0.274057	0.784802	0.403299	1.08833	0.171256	0.408818	3.11142	1.63757	0.0396464	0.696048	up	yes
MSTRG.10528		MSTRG.10528.1;MSTRG.10528.2;MSTRG.10528.3;MSTRG.10528.4;MSTRG.10528.6;MSTRG.10528.5;MSTRG.10528.7;MSTRG.10528.8;MSTRG.10528.9	2.94573	1.71129	2.49108	1.70533	2.82464	2.62302	0.389601	-1.35993	0.0176671	0.664058	down	yes
MSTRG.10562		MSTRG.10562.1	0.696169	0.052156	0.55026	0.380297	0.71872	1.21404	0.252459	-1.98588	0.0280757	0.675962	down	yes
MSTRG.10574	Gh_A05G3361;Gh_A05G3362	MSTRG.10574.1;MSTRG.10574.2;MSTRG.10574.3;MSTRG.10574.4	0.205043	0.641933	0.590674	0.459821	0.235739	0.101081	2.48757	1.31474	0.019834	0.669698	up	yes
MSTRG.10582		MSTRG.10582.1;MSTRG.10582.2;MSTRG.10582.3;MSTRG.10582.4	1.50531	0.621281	0.852935	0.622963	1.27735	1.0721	0.381185	-1.39144	0.0375448	0.693475	down	yes
MSTRG.10584	Gh_A05G3370	MSTRG.10584.1;MSTRG.10584.3;MSTRG.10584.4;MSTRG.10584.5;MSTRG.10584.6;MSTRG.10584.8;MSTRG.10584.9;MSTRG.10584.10;MSTRG.10584.11;MSTRG.10584.12	1.10427	0.681038	0.92516	0.543577	1.41327	1.10812	0.39992	-1.32222	0.0309569	0.678493	down	yes
MSTRG.10593		MSTRG.10593.1	0.86649	0.469999	0.802385	0.475817	0.907122	1.06807	0.431446	-1.21275	0.00745578	0.638637	down	yes
MSTRG.10693		MSTRG.10693.1	1.54937	2.17191	1.39379	0.09067	0.089334	0.102224	3.03131	1.59994	0.0368157	0.691352	up	yes
MSTRG.10814	Gh_A06G0002;Gh_A06G0003	MSTRG.10814.1;MSTRG.10814.2;MSTRG.10814.3;MSTRG.10814.4;MSTRG.10814.5;MSTRG.10814.7;MSTRG.10814.6;MSTRG.10814.8;MSTRG.10814.12	1.61517	1.20071	1.22876	0.692802	1.35758	1.56583	0.455091	-1.13577	0.013421	0.654323	down	yes
MSTRG.10829	Gh_A06G0021	Gh_A06G0021	3.68779	0	0.098118	0	1.87971	5.0392	0.00848386	-6.88106	0.0180737	0.665079	down	yes
MSTRG.10849	Gh_A06G0050	MSTRG.10849.1;Gh_A06G0050	18.6432	20.566	19.0758	39.3181	41.0252	42.2877	0.484419	-1.04567	0.0130355	0.654323	down	yes
MSTRG.10856	Gh_A06G0058	MSTRG.10856.1;MSTRG.10856.2;Gh_A06G0058	29.1979	24.0753	33.1275	3.87178	3.06935	2.81004	8.56213	3.09797	0.0160437	0.654323	up	yes
MSTRG.10858	Gh_A06G0066	Gh_A06G0066;MSTRG.10858.2	5.8142	8.15609	7.11794	5.70976	3.2429	2.46408	6.59656	2.72171	0.00247166	0.621513	up	yes
MSTRG.1089	Gh_A01G1040	MSTRG.1089.1;MSTRG.1089.2;MSTRG.1089.3;Gh_A01G1040	2.51365	2.10642	2.07429	2.17035	3.43971	3.62638	0.371372	-1.42906	0.0109432	0.650371	down	yes
MSTRG.10916	Gh_A06G0127	MSTRG.10916.1;Gh_A06G0127	1.2037	1.72692	1.32199	1.61838	0.650065	0.749529	3.21962	1.68689	0.0115635	0.650371	up	yes
MSTRG.10925	Gh_A06G0138	MSTRG.10925.1;MSTRG.10925.2;MSTRG.10925.3;Gh_A06G0138	4.5514	3.76733	4.35024	3.38983	4.86138	4.90661	0.498337	-1.00481	0.00829667	0.641091	down	yes
MSTRG.10949	Gh_A06G0170	Gh_A06G0170	2.29383	4.37782	2.90727	5.38969	2.51399	2.05516	5.58336	2.48113	0.00125762	0.621513	up	yes
MSTRG.1106		MSTRG.1106.1	1.192	1.51777	1.35106	1.24606	0.70693	0.845495	2.1025	1.0721	0.0128563	0.654323	up	yes
MSTRG.11060	Gh_A06G0276	MSTRG.11060.1;Gh_A06G0276	8.33014	7.13161	6.23343	8.76215	10.1529	11.2538	0.452722	-1.1433	0.0471087	0.709621	down	yes
MSTRG.1113	Gh_A01G1068	MSTRG.1113.1;MSTRG.1113.2;MSTRG.1113.3;MSTRG.1113.4;MSTRG.1113.5	3.41987	2.5971	2.86357	1.91524	3.13707	2.95267	0.497381	-1.00758	0.0119085	0.650371	down	yes
MSTRG.11137	Gh_A06G0351	MSTRG.11137.1;Gh_A06G0351	8.01195	6.65716	7.48235	9.36928	10.3624	11.2816	0.486733	-1.0388	0.0033955	0.621513	down	yes
MSTRG.1115	Gh_A01G1070	MSTRG.1115.2;MSTRG.1115.1;MSTRG.1115.3;MSTRG.1115.4;Gh_A01G1070	8.93856	6.87393	6.9241	11.1643	12.2406	12.0604	0.449818	-1.15259	0.0325946	0.681487	down	yes
MSTRG.11160	Gh_A06G0370	MSTRG.11160.1;Gh_A06G0370	1.42382	2.87521	1.65065	2.34927	1.42146	0.998788	4.10715	2.03814	0.0138231	0.654323	up	yes
MSTRG.11165	Gh_A06G0374	MSTRG.11165.1;Gh_A06G0374	7.63831	6.29657	6.74737	10.911	13.2187	12.7428	0.377449	-1.40565	0.00136815	0.621513	down	yes
MSTRG.11170	Gh_A06G0380	MSTRG.11170.1;MSTRG.11170.2;MSTRG.11170.3;MSTRG.11170.5;Gh_A06G0380	3.60069	4.47417	3.93055	2.75514	2.62768	2.2447	2.03927	1.02805	0.0141888	0.654323	up	yes
MSTRG.11221	Gh_A06G0422	MSTRG.11221.1;MSTRG.11221.2;MSTRG.11221.3;MSTRG.11221.4;MSTRG.11221.5;MSTRG.11221.6;MSTRG.11221.7;Gh_A06G0422	2.62495	1.08822	1.61738	1.57331	2.66007	2.65233	0.249017	-2.00568	0.0132255	0.654323	down	yes
MSTRG.11228	Gh_A06G0426	Gh_A06G0426	21.5055	19.8781	18.063	28.889	34.889	32.2794	0.455662	-1.13396	0.0289518	0.675962	down	yes
MSTRG.11286	Gh_A06G0471	MSTRG.11286.1;Gh_A06G0471	1.23467	0.315858	0.820526	0.324925	0.641788	0.905818	0.361906	-1.46631	0.0427772	0.704448	down	yes
MSTRG.11289	Gh_A06G0474	MSTRG.11289.1;MSTRG.11289.2;Gh_A06G0474	7.48964	10.7754	8.88207	13.3416	7.00006	5.63922	5.25756	2.39439	0.00575163	0.621513	up	yes
MSTRG.1129		MSTRG.1129.1	4.11798	3.51088	3.20376	4.56914	6.16266	5.62209	0.435781	-1.19833	0.0294787	0.675962	down	yes
MSTRG.11328	Gh_A06G0513;Gh_A06G0512	MSTRG.11328.1;Gh_A06G0512	1.53523	1.19749	0.974519	1.60722	2.28494	2.29224	0.412813	-1.27644	0.0306852	0.677987	down	yes
MSTRG.11329	Gh_A06G0514	MSTRG.11329.2;MSTRG.11329.1;Gh_A06G0514	6.53913	5.33659	4.99486	6.23001	7.14325	8.41107	0.456981	-1.12979	0.0352007	0.687902	down	yes
MSTRG.1134		MSTRG.1134.2;MSTRG.1134.3;MSTRG.1134.4;MSTRG.1134.5	2.54233	1.89878	2.42384	1.68419	2.64996	2.83966	0.438436	-1.18956	0.00659126	0.621513	down	yes
MSTRG.11392	Gh_A06G0588	MSTRG.11392.1	0.250562	0.901756	0.348254	0.647144	0	0.206817	3.53196	1.82047	0.0409363	0.698877	up	yes
MSTRG.11413	Gh_A06G0605	MSTRG.11413.1;MSTRG.11413.2;Gh_A06G0605	7.17031	9.8401	9.34673	2.26345	2.20183	2.07005	4.51144	2.17359	0.0100236	0.647732	up	yes
MSTRG.1149	Gh_A01G1098	MSTRG.1149.1	6.69277	5.82753	5.41133	8.80619	10.4065	9.33051	0.495677	-1.01253	0.0426655	0.704273	down	yes
MSTRG.115	Gh_A01G0149	Gh_A01G0149	14.3624	13.4039	13.9065	7.83538	7.0802	6.57753	2.13897	1.09692	0.0185254	0.665079	up	yes
MSTRG.11506	Gh_A06G0687	MSTRG.11506.1;Gh_A06G0687	264.262	234.809	239.72	116.008	91.7859	86.618	3.52327	1.81692	0.0274524	0.675962	up	yes
MSTRG.11527	Gh_A06G0714	MSTRG.11527.1;MSTRG.11527.2	5.02283	3.63078	3.8758	1.48627	3.12353	4.3129	0.318618	-1.6501	0.0331649	0.682418	down	yes
MSTRG.11547		MSTRG.11547.1;MSTRG.11547.2;MSTRG.11547.4;MSTRG.11547.3;MSTRG.11547.5;MSTRG.11547.7	6.05844	4.00115	4.87909	1.78378	3.99503	4.81302	0.28877	-1.79201	0.00726287	0.636967	down	yes
MSTRG.11591	Gh_A06G0780	MSTRG.11591.1;Gh_A06G0780	4.60648	3.50322	4.15241	2.60426	3.75563	4.93228	0.4156	-1.26673	0.0239966	0.673768	down	yes
MSTRG.1160	Gh_A01G1114	MSTRG.1160.1	3.56579	5.90262	5.17761	12.8989	7.51831	7.8832	2.02675	1.01917	0.0297114	0.675962	up	yes
MSTRG.11626	Gh_A06G0810	MSTRG.11626.1;MSTRG.11626.2;MSTRG.11626.3;Gh_A06G0810	30.6424	29.68	29.3532	17.2942	14.2797	13.3167	2.76285	1.46616	0.0144932	0.654323	up	yes
MSTRG.11687	Gh_A06G0869	Gh_A06G0869;MSTRG.11687.2	4.79944	4.47421	3.94459	5.41924	6.36429	7.0156	0.497755	-1.00649	0.0367646	0.691107	down	yes
MSTRG.11690		MSTRG.11690.1	1.61545	0.555876	0.864715	0.540576	1.27366	1.45965	0.254184	-1.97606	0.00419158	0.621513	down	yes
MSTRG.11703	Gh_A06G0879	MSTRG.11703.1;Gh_A06G0879	5.22907	4.92945	4.52307	1.72739	1.49101	1.64313	2.32374	1.21645	0.0158147	0.654323	up	yes
MSTRG.11730	Gh_A06G0906	MSTRG.11730.1;MSTRG.11730.2;MSTRG.11730.3;Gh_A06G0906	3.99196	4.45541	3.9629	1.93995	1.89164	1.265	2.8275	1.49953	0.02793	0.675962	up	yes
MSTRG.11762		MSTRG.11762.1;MSTRG.11762.2;MSTRG.11762.3;MSTRG.11762.4;MSTRG.11762.5;MSTRG.11762.6	3.96008	5.69653	4.71596	5.19006	2.94517	3.06348	3.633	1.86116	0.00217775	0.621513	up	yes
MSTRG.11831	Gh_A06G0991	MSTRG.11831.1;MSTRG.11831.2;MSTRG.11831.3;MSTRG.11831.4;MSTRG.11831.7;MSTRG.11831.6;MSTRG.11831.8;MSTRG.11831.9;MSTRG.11831.10;MSTRG.11831.12;MSTRG.11831.13;MSTRG.11831.14;MSTRG.11831.15;MSTRG.11831.16;MSTRG.11831.17;MSTRG.11831.18	22.994	19.9835	23.4035	9.2488	7.3691	8.5904	2.62876	1.39438	0.0469343	0.709621	up	yes
MSTRG.11989		MSTRG.11989.3;MSTRG.11989.2;MSTRG.11989.1;MSTRG.11989.5;MSTRG.11989.4;MSTRG.11989.6	4.57727	4.02606	4.97071	7.89832	9.43521	9.15725	0.395577	-1.33797	0.0129219	0.654323	down	yes
MSTRG.11994	Gh_A06G1162	MSTRG.11994.1;Gh_A06G1162	15.6229	12.9375	11.5836	29.5836	32.0932	30.8389	0.33356	-1.58398	0.0286484	0.675962	down	yes
MSTRG.12035	Gh_A06G1200	MSTRG.12035.1;Gh_A06G1200	1.16385	2.01553	2.1705	2.36603	1.43524	1.32393	2.75717	1.46319	0.0319008	0.68075	up	yes
MSTRG.12109	Gh_A06G1277	Gh_A06G1277;MSTRG.12109.2	0.531499	1.21526	0.945493	1.10172	0.532558	0.484885	2.98077	1.57569	0.002192	0.621513	up	yes
MSTRG.12134	Gh_A06G1303	MSTRG.12134.2;MSTRG.12134.1;MSTRG.12134.3	4.2532	7.06434	4.71647	15.796	2.86549	1.7839	32.1624	5.00731	0.0288407	0.675962	up	yes
MSTRG.1214	Gh_A01G1160	MSTRG.1214.2;MSTRG.1214.4;MSTRG.1214.3;MSTRG.1214.5;MSTRG.1214.6	14.9699	22.351	17.9398	20.0289	17.0968	15.3566	2.28272	1.19075	0.0296886	0.675962	up	yes
MSTRG.12239		MSTRG.12239.1;MSTRG.12239.2	0.314332	0.544926	0.363583	0.839927	0.318861	0.201253	2.30817	1.20675	0.0140171	0.654323	up	yes
MSTRG.12285	Gh_A06G1457	MSTRG.12285.1;Gh_A06G1457	6.6636	5.45284	5.22413	9.38744	9.75063	9.83535	0.487867	-1.03544	0.0376889	0.693475	down	yes
MSTRG.12298	Gh_A06G1466	Gh_A06G1466	543.164	665.7	636.254	2195.67	1969.25	1852.6	0.494743	-1.01525	0.00757771	0.638637	down	yes
MSTRG.12324	Gh_A06G1488	MSTRG.12324.1	0.976032	1.21606	1.10514	0.783865	0	0.019472	5.21783	2.38345	0.0167465	0.661687	up	yes
MSTRG.12394	Gh_A06G1545	Gh_A06G1545	9.62014	7.4494	9.41235	0.477105	0.443923	0.421094	5.63572	2.4946	0.00752598	0.638637	up	yes
MSTRG.12441	Gh_A06G1594	MSTRG.12441.1;MSTRG.12441.2;MSTRG.12441.3;Gh_A06G1594	8.5994	9.3251	9.68643	7.84914	6.96463	5.84106	2.00708	1.0051	0.0295525	0.675962	up	yes
MSTRG.12498		MSTRG.12498.1;MSTRG.12498.2;MSTRG.12498.3	11.2093	9.13353	9.4756	11.1749	14.3534	15.7627	0.368103	-1.44182	0.00144514	0.621513	down	yes
MSTRG.12583	Gh_A06G1736	Gh_A06G1736	0	0.744119	0.696029	0.371904	0	0	4.14113	2.05002	0.0422923	0.703701	up	yes
MSTRG.12625	Gh_A06G1798	MSTRG.12625.1;MSTRG.12625.2;MSTRG.12625.3;Gh_A06G1798	2.01302	1.52822	1.77606	1.29546	2.08575	2.09125	0.488243	-1.03433	0.00332086	0.621513	down	yes
MSTRG.12677	Gh_A07G0026	MSTRG.12677.1;Gh_A07G0026	7.63183	6.94228	6.50406	13.4616	14.1586	14.3722	0.440381	-1.18318	0.00795988	0.641091	down	yes
MSTRG.12725	Gh_A07G0084	MSTRG.12725.1;MSTRG.12725.2	3.56145	2.70634	2.29001	0	0	0	3.06263	1.61477	0.0482308	0.709621	up	yes
MSTRG.12741	Gh_A07G0102	MSTRG.12741.1;MSTRG.12741.2;Gh_A07G0102	3.97936	2.84848	3.47468	4.38991	5.18065	4.72637	0.498812	-1.00343	0.0426979	0.704318	down	yes
MSTRG.12806	Gh_A07G0174	Gh_A07G0174	17.2398	21.0951	19.4827	14.2085	11.255	10.4592	3.02833	1.59852	5.36234e-05	0.388485	up	yes
MSTRG.12823	Gh_A07G0192	MSTRG.12823.1;Gh_A07G0192	7.33864	7.54338	7.09701	1.41958	1.32575	1.31549	3.89752	1.96256	0.000159878	0.416019	up	yes
MSTRG.12852	Gh_A07G0221	MSTRG.12852.1	0.10613	0.473337	0.590827	1.02495	0.203236	0.173895	3.40271	1.76669	0.0273537	0.675962	up	yes
MSTRG.12913	Gh_A07G0270	MSTRG.12913.1;Gh_A07G0270	1.18794	0.772614	0.775764	0.133212	0.707984	0.902641	0.423835	-1.23842	0.0226625	0.670541	down	yes
MSTRG.12927	Gh_A07G0288	MSTRG.12927.1;MSTRG.12927.2;Gh_A07G0288	5.01985	3.99862	4.35084	6.41854	7.82481	7.69424	0.403312	-1.31003	0.00116894	0.621513	down	yes
MSTRG.12928	Gh_A07G0289	MSTRG.12928.1;MSTRG.12928.2;MSTRG.12928.3;Gh_A07G0289;MSTRG.12928.6	2.37686	5.60693	2.89899	7.0283	3.71385	3.95022	3.75982	1.91066	0.0470927	0.709621	up	yes
MSTRG.12970		MSTRG.12970.1	1.3144	1.04009	1.06917	1.41949	2.38966	2.39699	0.340236	-1.55539	0.00626448	0.621513	down	yes
MSTRG.13131	Gh_A07G0498	Gh_A07G0498	0.169453	0	0	0.345318	0.545029	0.725405	0.402591	-1.31261	0.00537706	0.621513	down	yes
MSTRG.13149	Gh_A07G0516	MSTRG.13149.2;MSTRG.13149.1;MSTRG.13149.4	1.98306	1.30602	1.67081	0.412564	1.38636	1.7764	0.32276	-1.63147	0.0165201	0.659742	down	yes
MSTRG.13209	Gh_A07G0575	Gh_A07G0575;MSTRG.13209.2	0.606068	0.640701	0.628553	0.615903	0.167998	0.160312	2.27169	1.18376	0.037945	0.693475	up	yes
MSTRG.13280		MSTRG.13280.1;MSTRG.13280.6;MSTRG.13280.7	2.09832	1.26282	2.17752	1.00043	2.32013	2.31528	0.300678	-1.73371	0.0261359	0.675962	down	yes
MSTRG.13338		MSTRG.13338.1	5.92309	4.49037	5.24496	3.47526	6.69986	6.56731	0.299465	-1.73954	0.01221	0.652883	down	yes
MSTRG.13350	Gh_A07G0705	MSTRG.13350.1;Gh_A07G0705	5.64227	4.01306	3.94549	9.61489	10.2717	11.9912	0.266634	-1.90707	0.0171964	0.663816	down	yes
MSTRG.13366	Gh_A07G0718	MSTRG.13366.1;MSTRG.13366.4;MSTRG.13366.3;MSTRG.13366.5;MSTRG.13366.6;MSTRG.13366.7;MSTRG.13366.8;Gh_A07G0718;MSTRG.13366.11	3.52925	3.92341	4.26995	2.46036	2.14867	1.98938	2.11554	1.08103	0.0133729	0.654323	up	yes
MSTRG.13390	Gh_A07G0750	MSTRG.13390.1;Gh_A07G0750	1.27773	1.69331	1.81153	2.0266	1.27806	1.04106	2.39351	1.25913	0.0198965	0.669698	up	yes
MSTRG.13477		MSTRG.13477.1	1.91322	1.65187	1.34531	4.60236	4.72547	4.93361	0.37763	-1.40496	0.0231504	0.670541	down	yes
MSTRG.13491		MSTRG.13491.1	6.57509	5.48108	5.38533	7.13118	9.31097	8.8113	0.425497	-1.23278	0.0102369	0.647732	down	yes
MSTRG.13503		MSTRG.13503.1	7.42624	6.46579	6.98988	0.180122	0.094824	0.137423	6.71604	2.74761	0.00125302	0.621513	up	yes
MSTRG.13545	Gh_A07G0902	MSTRG.13545.1;Gh_A07G0902	5.08837	3.78329	5.00078	4.72071	6.57503	6.10406	0.423796	-1.23856	0.0228937	0.670541	down	yes
MSTRG.13553	Gh_A07G0910	MSTRG.13553.1	1.2638	1.139	1.36294	0.232098	0.119553	0.176018	2.03019	1.02162	0.0187604	0.665639	up	yes
MSTRG.13582	Gh_A07G0938	MSTRG.13582.1;MSTRG.13582.2;MSTRG.13582.3	10.4692	9.22722	9.65418	3.69329	3.25024	3.94312	2.07276	1.05155	0.0380258	0.693475	up	yes
MSTRG.13649	Gh_A07G0995	MSTRG.13649.1;Gh_A07G0995	0.0221198	0.717926	0.258434	0.407539	0.0414297	0.0267626	3.39264	1.76241	0.0200335	0.670541	up	yes
MSTRG.13652	Gh_A07G0998	MSTRG.13652.1;MSTRG.13652.2;Gh_A07G0998	2.13515	2.51978	2.44182	1.36012	1.23464	1.11107	2.0007	1.00051	0.00255839	0.621513	up	yes
MSTRG.13675	Gh_A07G1021	MSTRG.13675.1;MSTRG.13675.2;MSTRG.13675.3	2.18548	1.77141	1.82535	1.29765	2.25369	2.37608	0.447421	-1.16029	0.0145045	0.654323	down	yes
MSTRG.13683	Gh_A07G1030	MSTRG.13683.1	3.20924	2.66642	2.2838	3.07356	4.15048	4.0995	0.445934	-1.1651	0.0406133	0.697726	down	yes
MSTRG.13699	Gh_A07G1039	MSTRG.13699.1;Gh_A07G1039;MSTRG.13699.3	0.446132	0.895381	0.800227	0.572664	0.060135	0.05205	3.80578	1.92819	0.00164545	0.621513	up	yes
MSTRG.13725	Gh_A07G1066	MSTRG.13725.1;MSTRG.13725.2	58.5073	51.9907	53.9085	86.8152	106.171	106.088	0.346663	-1.52839	0.000394103	0.567952	down	yes
MSTRG.13729		MSTRG.13729.1	5.85733	2.5635	3.4797	3.99378	5.69976	5.61648	0.236548	-2.07979	0.0397067	0.696048	down	yes
MSTRG.13732		MSTRG.13732.1	0.642843	0.434337	0.475453	0.369918	1.46361	1.24583	0.264719	-1.91747	0.0296592	0.675962	down	yes
MSTRG.13760		MSTRG.13760.1;MSTRG.13760.2;MSTRG.13760.3;MSTRG.13760.5	0.820191	0.488167	0.491222	0.708633	0.885927	1.14575	0.488532	-1.03347	0.0247345	0.674845	down	yes
MSTRG.13771	Gh_A07G1098	Gh_A07G1098;MSTRG.13771.1;MSTRG.13771.3	28.8798	33.2763	30.0668	33.5978	23.6337	26.4635	2.05364	1.03818	0.0362279	0.690754	up	yes
MSTRG.13852	Gh_A07G1169	Gh_A07G1169	0	0.894995	0	0.91857	0.093926	0	5.51204	2.46259	0.0360268	0.69042	up	yes
MSTRG.13855	Gh_A07G1172	MSTRG.13855.1	180.781	218.797	211.769	176.213	149.774	142.921	2.23773	1.16203	0.00209269	0.621513	up	yes
MSTRG.13877	Gh_A07G1191	MSTRG.13877.1;MSTRG.13877.2	2.03417	1.24726	1.3633	0.89651	1.63337	1.44573	0.48331	-1.04898	0.0327901	0.681573	down	yes
MSTRG.13888		MSTRG.13888.1	1.24278	0.906035	1.22886	2.46659	2.60573	2.62737	0.465679	-1.10259	0.0164806	0.659742	down	yes
MSTRG.13889	Gh_A07G1202	MSTRG.13889.1;MSTRG.13889.2;MSTRG.13889.3;Gh_A07G1202	0.882016	0.635827	0.577429	0.727504	1.38173	1.15741	0.445066	-1.16791	0.0332364	0.682418	down	yes
MSTRG.13892	Gh_A07G1206	MSTRG.13892.1;MSTRG.13892.2;Gh_A07G1206	3.0934	1.94948	2.13901	4.71099	6.779	6.53482	0.20432	-2.2911	0.00273971	0.621513	down	yes
MSTRG.13914	Gh_A07G1225	MSTRG.13914.2;MSTRG.13914.3	2.40481	1.38292	1.62763	1.92471	2.40159	2.37899	0.448173	-1.15787	0.0463285	0.709621	down	yes
MSTRG.13949	Gh_A07G1260	MSTRG.13949.2;MSTRG.13949.3;MSTRG.13949.1;MSTRG.13949.4;MSTRG.13949.5;MSTRG.13949.7;MSTRG.13949.9;MSTRG.13949.8;MSTRG.13949.10;MSTRG.13949.11;MSTRG.13949.12;MSTRG.13949.13	5.14431	5.86746	6.07436	3.45813	2.83781	2.49983	2.78311	1.4767	0.00432713	0.621513	up	yes
MSTRG.13950	Gh_A07G1261	MSTRG.13950.2;MSTRG.13950.1;MSTRG.13950.3;MSTRG.13950.4;MSTRG.13950.5	4.71068	4.31482	4.33179	4.13254	5.5756	6.38977	0.456515	-1.13126	0.0249449	0.674845	down	yes
MSTRG.1398	Gh_A01G1321	MSTRG.1398.1;MSTRG.1398.2;MSTRG.1398.3;MSTRG.1398.4;Gh_A01G1321	11.0925	10.2009	11.7323	3.4017	3.07908	3.5723	2.5754	1.3648	0.0158848	0.654323	up	yes
MSTRG.14000	Gh_A07G1315	MSTRG.14000.1;MSTRG.14000.2;Gh_A07G1315	23.0069	20.1669	18.3199	30.3159	34.2265	35.5228	0.422576	-1.24272	0.0213071	0.670541	down	yes
MSTRG.1406		MSTRG.1406.1	1.02625	0.34258	0.462665	0.234422	0.657728	0.835734	0.347566	-1.52464	0.010325	0.647732	down	yes
MSTRG.14102	Gh_A07G1434	MSTRG.14102.1;MSTRG.14102.2;MSTRG.14102.3	0	0.774914	0	2.70048	0	0	13.8868	3.79564	0.0289302	0.675962	up	yes
MSTRG.14103	Gh_A07G1436	MSTRG.14103.1;MSTRG.14103.2;MSTRG.14103.3;Gh_A07G1436	2.62119	2.93996	3.02384	2.23896	1.92279	1.45669	2.15264	1.10611	0.0273823	0.675962	up	yes
MSTRG.14104	Gh_A07G1439	MSTRG.14104.1;MSTRG.14104.2;MSTRG.14104.3;MSTRG.14104.4;MSTRG.14104.5;MSTRG.14104.6;MSTRG.14104.7;Gh_A07G1439	1.17988	0.808654	0.702034	1.21373	1.39144	1.72032	0.476101	-1.07066	0.0484666	0.709621	down	yes
MSTRG.14107		MSTRG.14107.1	3.19647	1.81048	2.50445	1.90335	2.95478	3.19485	0.338593	-1.56238	0.00310833	0.621513	down	yes
MSTRG.14110	Gh_A07G1444	MSTRG.14110.1;MSTRG.14110.2;MSTRG.14110.3;Gh_A07G1444	4.14678	2.66354	3.82943	2.43034	3.54288	3.43396	0.482991	-1.04993	0.0405521	0.697726	down	yes
MSTRG.14301	Gh_A07G1625	MSTRG.14301.1;Gh_A07G1625	3.72169	4.00977	3.3556	11.2992	9.84076	11.009	0.471619	-1.08431	0.0311537	0.6787	down	yes
MSTRG.14303	Gh_A07G1627	MSTRG.14303.1;MSTRG.14303.2;MSTRG.14303.3;Gh_A07G1627	4.79873	3.92342	4.26858	4.35283	5.65306	5.87865	0.470114	-1.08892	0.000107841	0.416019	down	yes
MSTRG.14304	Gh_A07G1628	MSTRG.14304.1;MSTRG.14304.2;MSTRG.14304.3;MSTRG.14304.4;MSTRG.14304.5	1.73127	1.09903	1.35934	1.61508	1.85039	2.44637	0.424614	-1.23578	0.022803	0.670541	down	yes
MSTRG.14349		MSTRG.14349.1	0.055103	0.251283	0.145567	0.318698	0	0	2.03503	1.02505	0.00239988	0.621513	up	yes
MSTRG.14402	Gh_A07G1693	MSTRG.14402.1	0.621795	0.924483	0.900572	0.395448	0.351379	0.175883	2.06646	1.04716	0.0255253	0.675962	up	yes
MSTRG.14415		MSTRG.14415.2	0.905878	1.40077	1.30187	0.762598	0.100319	0.366313	3.9592	1.98521	0.0295031	0.675962	up	yes
MSTRG.1443	Gh_A01G1369	Gh_A01G1369	0.687621	0.084225	0.413536	0.340471	0.581071	0.899882	0.329908	-1.59986	0.0246924	0.674845	down	yes
MSTRG.14437	Gh_A07G1707	MSTRG.14437.1;MSTRG.14437.3;MSTRG.14437.2;MSTRG.14437.5;MSTRG.14437.4;MSTRG.14437.7;MSTRG.14437.8;MSTRG.14437.9;MSTRG.14437.10;Gh_A07G1707	2.71592	1.58871	2.0975	0.726014	2.0047	2.1111	0.304891	-1.71363	0.00225142	0.621513	down	yes
MSTRG.14561	Gh_A07G1833	MSTRG.14561.1;Gh_A07G1833	5.24548	5.22251	5.3615	3.53133	3.12612	2.5196	2.1981	1.13626	0.0328264	0.681628	up	yes
MSTRG.14563		MSTRG.14563.1	2.54229	1.74941	1.751	1.96265	2.40437	2.80342	0.465553	-1.10298	0.0280622	0.675962	down	yes
MSTRG.14623	Gh_A07G1889	Gh_A07G1889	6.69904	5.39433	5.46153	3.8198	6.133	5.73337	0.487419	-1.03677	0.0312756	0.678728	down	yes
MSTRG.14648	Gh_A07G1906;Gh_A07G1907	MSTRG.14648.1;MSTRG.14648.2;MSTRG.14648.4;Gh_A07G1907	2.63925	11.9603	3.67335	40.8557	3.75077	3.88226	99.7988	6.64095	0.0130111	0.654323	up	yes
MSTRG.14748		MSTRG.14748.1	0.760867	0.363976	0.704911	1.45201	2.3883	1.7961	0.301929	-1.72772	0.0294858	0.675962	down	yes
MSTRG.14762	Gh_A07G2025	Gh_A07G2025	4.47975	4.1063	4.31661	0.977731	1.11278	0.881843	2.50245	1.32334	0.00857569	0.641556	up	yes
MSTRG.1482	Gh_A01G1406	Gh_A01G1406	66.4126	68.0819	68.1834	97.5753	109.554	118.012	0.487588	-1.03626	0.0182615	0.665079	down	yes
MSTRG.14831	Gh_A07G2099;Gh_A07G2100	MSTRG.14831.1;MSTRG.14831.2;MSTRG.14831.4;MSTRG.14831.3;MSTRG.14831.5;MSTRG.14831.6;Gh_A07G2099;Gh_A07G2100	1.33387	2.00779	1.95096	0.082348	0.106569	0.147417	3.01967	1.59439	0.0353083	0.688139	up	yes
MSTRG.14845		MSTRG.14845.1	10.088	10.5744	12.1656	0.165397	0.232134	0.107148	11.0265	3.4629	0.00188573	0.621513	up	yes
MSTRG.14848	Gh_A07G2113	MSTRG.14848.1	0.516592	0.174195	0.512961	0.627482	0.889896	0.91321	0.449361	-1.15405	0.0327008	0.681487	down	yes
MSTRG.14864	Gh_A07G2128	MSTRG.14864.1;MSTRG.14864.2;Gh_A07G2128	0.20802	0.229942	0.216394	0.90283	1.15943	1.16822	0.478236	-1.06421	0.00748755	0.638637	down	yes
MSTRG.14906	Gh_A08G0027	Gh_A08G0027	0	0	0	1.72578	1.72515	1.61075	0.390389	-1.35701	0.00029096	0.559334	down	yes
MSTRG.14992		MSTRG.14992.1	5.43653	4.9969	5.24214	1.71588	1.47854	1.88001	2.13482	1.09411	0.0251429	0.675962	up	yes
MSTRG.15051	Gh_A08G0201	MSTRG.15051.1	0.418514	0.301383	0.420358	0.194036	0.559985	0.826735	0.442085	-1.1776	0.0388311	0.695066	down	yes
MSTRG.15054		MSTRG.15054.1	0.682619	1.15075	0.730182	0.938055	0.479315	0.28942	2.87033	1.52121	0.00837136	0.641556	up	yes
MSTRG.15068	Gh_A08G0219	MSTRG.15068.1;MSTRG.15068.2	10.3033	9.90232	10.1683	18.7572	23.4578	20.0907	0.40075	-1.31923	0.0198448	0.669698	down	yes
MSTRG.15079	Gh_A08G0230	MSTRG.15079.1;MSTRG.15079.2;Gh_A08G0230	5.39299	4.16036	4.26234	3.34228	5.25571	5.10089	0.436467	-1.19606	0.0117764	0.650371	down	yes
MSTRG.15116	Gh_A08G0267	Gh_A08G0267	26.1788	24.0909	20.4935	40.137	42.9147	45.8677	0.419124	-1.25455	0.0416862	0.701964	down	yes
MSTRG.15212	Gh_A08G0377	MSTRG.15212.1;Gh_A08G0377	5.75819	4.56039	4.80393	7.37678	8.55294	8.0813	0.455076	-1.13582	0.0125843	0.653994	down	yes
MSTRG.15213	Gh_A08G0379	Gh_A08G0379	3.37805	3.51932	4.63952	0	0	0	5.06455	2.34043	0.0135431	0.654323	up	yes
MSTRG.15233		MSTRG.15233.1;MSTRG.15233.2	2.67459	1.84265	1.90986	1.70831	2.45976	2.40749	0.492151	-1.02283	0.0187339	0.665639	down	yes
MSTRG.15270	Gh_A08G0432	MSTRG.15270.1;Gh_A08G0432	4.80538	3.63171	4.96426	5.52645	7.3935	7.05446	0.381857	-1.3889	0.0218553	0.670541	down	yes
MSTRG.1530	Gh_A01G1458	Gh_A01G1458;MSTRG.1530.2;MSTRG.1530.4	0.971925	0.119473	0.111212	0.062552	0.512097	0.668888	0.251424	-1.99181	0.0445711	0.707475	down	yes
MSTRG.15318		MSTRG.15318.1	8.10466	6.66797	7.41313	7.66736	10.7809	10.2439	0.410421	-1.28482	0.00501199	0.621513	down	yes
MSTRG.15379	Gh_A08G0528	MSTRG.15379.2;MSTRG.15379.3;MSTRG.15379.1;MSTRG.15379.5;MSTRG.15379.4;MSTRG.15379.6;MSTRG.15379.7;Gh_A08G0528	15.3726	12.6974	12.4808	11.5562	14.0392	16.5924	0.487981	-1.0351	0.0282283	0.675962	down	yes
MSTRG.1540	Gh_A01G1470	MSTRG.1540.1;MSTRG.1540.2;MSTRG.1540.3;Gh_A01G1470	3.32551	2.74187	3.32673	5.20462	6.10083	6.41129	0.388365	-1.36452	0.00294134	0.621513	down	yes
MSTRG.15504	Gh_A08G0648	MSTRG.15504.1;Gh_A08G0648	0	0	0	0.0817278	1.0339	1.02608	0.202964	-2.3007	0.0456758	0.708798	down	yes
MSTRG.15617		MSTRG.15617.2;MSTRG.15617.1	0.423523	0.438073	0.384044	1.54151	1.69251	1.85617	0.448931	-1.15544	0.0042574	0.621513	down	yes
MSTRG.15625	Gh_A08G0751	MSTRG.15625.1;MSTRG.15625.2;MSTRG.15625.3	1.048	0.718595	0.638317	0.952386	1.16424	1.53082	0.469522	-1.09074	0.0398288	0.696048	down	yes
MSTRG.15649		MSTRG.15649.1;MSTRG.15649.2	2.33448	1.55147	1.78278	1.08439	1.86066	2.16889	0.414915	-1.26911	0.00103851	0.621513	down	yes
MSTRG.15755	Gh_A08G0881	MSTRG.15755.1;MSTRG.15755.2;MSTRG.15755.3	1.47535	1.15852	1.4931	0.89751	2.11331	2.07172	0.331272	-1.59391	0.0310484	0.678493	down	yes
MSTRG.15757	Gh_A08G0884	MSTRG.15757.1;Gh_A08G0884	12.0192	14.64	13.538	9.00433	6.87514	7.75273	2.67559	1.41986	0.00876634	0.641556	up	yes
MSTRG.15812	Gh_A08G0934	Gh_A08G0934	0	0	0	0.551523	1.09231	1.09431	0.313081	-1.67539	0.0148565	0.654323	down	yes
MSTRG.1586		MSTRG.1586.1;MSTRG.1586.2	2.96542	1.81885	2.32581	2.30903	2.59425	3.01776	0.488342	-1.03404	0.0493824	0.709621	down	yes
MSTRG.15879	Gh_A08G0987	Gh_A08G0987	1.77376	2.949	1.82009	2.50289	1.21063	1.15606	4.06523	2.02334	0.0102904	0.647732	up	yes
MSTRG.15901	Gh_A08G1012	Gh_A08G1012	1.70592	2.24745	2.02322	1.20748	1.09363	0.758794	2.40154	1.26396	0.015147	0.654323	up	yes
MSTRG.15909	Gh_A08G1025	MSTRG.15909.1;Gh_A08G1025	4.57046	3.70669	4.27992	3.34818	5.3701	4.85463	0.447619	-1.15966	0.0245705	0.674845	down	yes
MSTRG.15910		MSTRG.15910.1	7.48749	5.87767	7.39446	8.56742	9.4244	10.5772	0.46316	-1.11042	0.0233046	0.670541	down	yes
MSTRG.15946	Gh_A08G1070	MSTRG.15946.1	2.03317	0.779501	1.50564	0.740078	1.15283	2.2022	0.263131	-1.92615	0.0475376	0.709621	down	yes
MSTRG.15960	Gh_A08G1094	MSTRG.15960.1;Gh_A08G1094	2.48435	1.37044	1.30983	3.85412	5.09455	5.40043	0.193233	-2.37159	0.0135755	0.654323	down	yes
MSTRG.16013	Gh_A08G1150	Gh_A08G1150	0	0	0	0	1.24377	1.38468	0.130658	-2.93613	0.0490188	0.709621	down	yes
MSTRG.16106		MSTRG.16106.1;MSTRG.16106.2;MSTRG.16106.4	0.796203	0.792961	0.653456	0.879882	1.92625	2.00604	0.305277	-1.71181	0.0443839	0.70658	down	yes
MSTRG.16193		MSTRG.16193.1;MSTRG.16193.3;MSTRG.16193.2;MSTRG.16193.5;MSTRG.16193.6;MSTRG.16193.7;MSTRG.16193.8	0.888397	0.353542	0.517703	0.464007	0.659523	1.02424	0.415951	-1.26551	0.0287012	0.675962	down	yes
MSTRG.16323	Gh_A08G1426	MSTRG.16323.1;MSTRG.16323.2;Gh_A08G1426;MSTRG.16323.4	3.25105	4.17487	4.63307	3.76259	2.57522	2.02655	3.31912	1.7308	0.0213447	0.670541	up	yes
MSTRG.16336	Gh_A08G1440	MSTRG.16336.2;MSTRG.16336.1;MSTRG.16336.3;MSTRG.16336.4;Gh_A08G1440	5.48357	5.57837	5.57339	11.194	11.9952	11.5577	0.491433	-1.02493	0.00168857	0.621513	down	yes
MSTRG.16436	Gh_A08G1535	MSTRG.16436.1;Gh_A08G1535;MSTRG.16436.4	10.227	5.58161	7.82972	0.76767	3.41128	3.49485	0.297975	-1.74674	0.0191572	0.6695	down	yes
MSTRG.16488	Gh_A08G1579	MSTRG.16488.1;Gh_A08G1579	1.95918	2.94667	2.11439	2.69295	2.02913	1.8265	2.16094	1.11166	0.0181979	0.665079	up	yes
MSTRG.16498	Gh_A08G1584	MSTRG.16498.2	3.1599	1.83316	2.1406	1.15129	1.72245	2.1033	0.451464	-1.14732	0.0226197	0.670541	down	yes
MSTRG.16507	Gh_A08G1591	Gh_A08G1591	0	0.450742	0	0.443167	0	0	2.7925	1.48156	0.0356556	0.688434	up	yes
MSTRG.16520	Gh_A08G1604	MSTRG.16520.1;Gh_A08G1604	26.4773	32.2852	30.6641	25.9817	22.4996	20.9226	2.16163	1.11212	0.00222989	0.621513	up	yes
MSTRG.16550	Gh_A08G1636	MSTRG.16550.1;MSTRG.16550.2;MSTRG.16550.3;Gh_A08G1636	8.2344	5.31448	6.88233	3.6472	6.41294	7.67003	0.287014	-1.80081	0.00178338	0.621513	down	yes
MSTRG.16567	Gh_A08G1655	MSTRG.16567.1	0.263657	0	0.056025	0	0.128346	0.44402	0.447426	-1.16028	0.0426302	0.703946	down	yes
MSTRG.16570	Gh_A08G1659	MSTRG.16570.1	1.79032	1.45281	1.91272	0.499149	0.004058	0	4.19489	2.06863	0.0480138	0.709621	up	yes
MSTRG.1658	Gh_A01G1576	MSTRG.1658.1;Gh_A01G1576	4.09989	3.84496	3.72258	17.5158	17.3379	14.0277	0.339088	-1.56027	0.0249362	0.674845	down	yes
MSTRG.16667	Gh_A08G1755	MSTRG.16667.1;Gh_A08G1755	2.27599	1.37327	1.71084	0.968607	1.3877	1.7825	0.499787	-1.00062	0.0175284	0.664058	down	yes
MSTRG.16699	Gh_A08G1784	Gh_A08G1784	7.64429	10.8386	10.5793	9.05058	5.25183	5.16999	4.76397	2.25216	0.00349028	0.621513	up	yes
MSTRG.16714	Gh_A08G1805	MSTRG.16714.1;Gh_A08G1805	2.08047	1.463	1.97647	6.83771	6.71254	8.07956	0.234642	-2.09147	0.00977104	0.647732	down	yes
MSTRG.16745	Gh_A08G1827	Gh_A08G1827	3.98341	4.07942	4.98123	2.49413	1.8399	1.82948	2.611	1.3846	0.0344957	0.686929	up	yes
MSTRG.16751	Gh_A08G1835	MSTRG.16751.1;MSTRG.16751.2;MSTRG.16751.3;MSTRG.16751.5;MSTRG.16751.4;Gh_A08G1835	7.58421	8.61947	9.51833	1.55916	0.624887	1.19864	8.23721	3.04216	0.0177689	0.664058	up	yes
MSTRG.16780	Gh_A08G1868	Gh_A08G1868	1.58993	2.35897	1.33689	0.815558	0.447378	0.528407	3.1202	1.64164	0.0457616	0.709365	up	yes
MSTRG.16785	Gh_A08G1872	MSTRG.16785.1;MSTRG.16785.2;MSTRG.16785.3	6.43213	6.9457	6.45568	4.05737	3.15993	3.66112	2.19285	1.13281	0.017123	0.663816	up	yes
MSTRG.16788		MSTRG.16788.1	0.371945	0	0.122822	0.091477	0.36212	0.518531	0.377084	-1.40704	0.00296437	0.621513	down	yes
MSTRG.16808	Gh_A08G1895	MSTRG.16808.1;Gh_A08G1895	3.34084	2.53527	2.4316	5.37235	5.41218	6.19838	0.390221	-1.35764	0.0297732	0.675962	down	yes
MSTRG.16814	Gh_A08G1902	MSTRG.16814.1;Gh_A08G1902	8.25464	6.18108	5.60061	10.4725	11.3451	12.5535	0.364418	-1.45633	0.0467798	0.709621	down	yes
MSTRG.16843	Gh_A08G1930	Gh_A08G1930	0.478258	0.668337	0.377694	0.334962	0	0	2.5485	1.34965	0.0229891	0.670541	up	yes
MSTRG.16880	Gh_A08G1975	MSTRG.16880.1;MSTRG.16880.2;MSTRG.16880.3;Gh_A08G1975	1.37679	3.44046	1.63066	2.80169	1.40271	1.57793	4.18771	2.06616	0.0464927	0.709621	up	yes
MSTRG.16947	Gh_A08G2045	MSTRG.16947.1;MSTRG.16947.2;MSTRG.16947.4	3.93663	2.84039	2.89563	3.1575	4.06779	4.13908	0.465339	-1.10365	0.0162943	0.656809	down	yes
MSTRG.16982	Gh_A08G2091	Gh_A08G2091	5.66641	3.7863	4.80928	5.14278	5.90186	6.34411	0.45042	-1.15066	0.0285956	0.675962	down	yes
MSTRG.16998	Gh_A08G2114	Gh_A08G2114	14.1112	13.3044	8.47882	0	0	0	11.6128	3.53764	0.0233926	0.670691	up	yes
MSTRG.17076		MSTRG.17076.1	1.56053	1.14836	1.08238	4.37634	6.03499	5.11545	0.220364	-2.18204	0.00855819	0.641556	down	yes
MSTRG.17078	Gh_A08G2222	MSTRG.17078.2;MSTRG.17078.1;Gh_A08G2222	2.268	1.79235	2.27407	1.44009	2.29272	2.44498	0.491774	-1.02393	0.019452	0.669698	down	yes
MSTRG.17089	Gh_A08G2240	MSTRG.17089.1;MSTRG.17089.2;Gh_A08G2240	3.75596	1.52211	1.56831	1.50267	2.80696	3.06386	0.20594	-2.27971	0.0361149	0.690489	down	yes
MSTRG.171	Gh_A01G0200	Gh_A01G0200	0	0.545188	0	0.496166	0	0	3.20331	1.67957	0.0396019	0.696048	up	yes
MSTRG.17153	Gh_A09G0029	MSTRG.17153.1;MSTRG.17153.3;MSTRG.17153.4;MSTRG.17153.5	2.3946	2.59508	2.85475	1.31233	0.998567	0.963742	2.45478	1.29559	0.00742866	0.638637	up	yes
MSTRG.17159	Gh_A09G0036	MSTRG.17159.1;Gh_A09G0036	26.1571	15.3649	20.9153	0	0.0683359	0	11.6688	3.54459	0.012918	0.654323	up	yes
MSTRG.17163	Gh_A09G0041	Gh_A09G0041	1.99036	1.88665	2.10629	3.92683	4.39078	4.29317	0.485314	-1.04301	0.00376516	0.621513	down	yes
MSTRG.17206	Gh_A09G0080	MSTRG.17206.1;MSTRG.17206.2;Gh_A09G0080	16.2623	15.387	17.6947	24.346	35.8727	32.1599	0.309062	-1.69403	0.0285994	0.675962	down	yes
MSTRG.17226	Gh_A09G0100	MSTRG.17226.2;MSTRG.17226.1;Gh_A09G0100	41.3047	37.1361	41.3	13.9897	12.165	14.5414	2.63767	1.39926	0.0259699	0.675962	up	yes
MSTRG.17235	Gh_A09G0109	MSTRG.17235.1	1.42699	0.675754	0.861904	0.0588096	0.716387	0.617517	0.403204	-1.31042	0.0158182	0.654323	down	yes
MSTRG.17240	Gh_A09G0115	Gh_A09G0115	0.453087	0	0.021064	0	0.399774	0.577032	0.282996	-1.82114	0.00871422	0.641556	down	yes
MSTRG.17288		MSTRG.17288.1	1.09575	2.16104	1.61939	1.21016	0.968543	0.923864	2.48878	1.31544	0.0486734	0.709621	up	yes
MSTRG.17300	Gh_A09G0185	Gh_A09G0185	20.0684	14.2499	15.3603	29.795	31.8452	31.5307	0.344431	-1.53771	0.0315541	0.67972	down	yes
MSTRG.17371	Gh_A09G0248	MSTRG.17371.1;Gh_A09G0248	0	0.441283	0	0.361351	0	0	2.54895	1.3499	0.0463998	0.709621	up	yes
MSTRG.17385	Gh_A09G0259	MSTRG.17385.1;MSTRG.17385.2;MSTRG.17385.3;MSTRG.17385.4;MSTRG.17385.5;Gh_A09G0259	239.551	197.551	249.84	218.533	344.749	326.366	0.310139	-1.68901	0.0247285	0.674845	down	yes
MSTRG.17428	Gh_A09G0292	Gh_A09G0292	0.204033	0	0	0	0.276053	0.405837	0.418872	-1.25542	0.00675119	0.622277	down	yes
MSTRG.17470		MSTRG.17470.1	8.14075	6.80799	6.05921	5.38502	8.21567	8.42636	0.415537	-1.26695	0.0437446	0.705201	down	yes
MSTRG.17479	Gh_A09G0335	MSTRG.17479.1;Gh_A09G0335	1.18542	0.9112	1.23016	1.33877	1.7384	1.97748	0.475354	-1.07293	0.0127027	0.654323	down	yes
MSTRG.17553		MSTRG.17553.1	0.410837	1.08722	0.651485	0.548635	0.273311	0.120546	3.19682	1.67664	0.00930816	0.64389	up	yes
MSTRG.17558	Gh_A09G0412	MSTRG.17558.2;MSTRG.17558.3;MSTRG.17558.4	14.4807	15.3812	14.6843	5.7691	4.84966	5.32194	3.16071	1.66025	0.00197545	0.621513	up	yes
MSTRG.17575	Gh_A09G0432;Gh_A09G0433	MSTRG.17575.1;Gh_A09G0432;Gh_A09G0433	10.3357	9.65029	8.76717	3.21493	3.51915	3.0567	2.29533	1.1987	0.0266427	0.675962	up	yes
MSTRG.17577	Gh_A09G0435	Gh_A09G0435	1.78955	2.19879	2.57473	2.72395	0	0	23.7453	4.56957	0.0393751	0.695734	up	yes
MSTRG.17590	Gh_A09G0455	MSTRG.17590.1	0.414053	4.7e-05	0.452284	0.021817	0.90086	0.754196	0.218812	-2.19224	0.0254936	0.675962	down	yes
MSTRG.17591	Gh_A09G0456	MSTRG.17591.1;Gh_A09G0456	1.63069	1.18881	1.15497	1.03168	1.98007	1.73652	0.416946	-1.26207	0.0276034	0.675962	down	yes
MSTRG.17608	Gh_A09G0477	MSTRG.17608.1;Gh_A09G0477	2.25017	1.16192	1.77918	1.24238	2.37981	1.85323	0.369338	-1.43699	0.0473714	0.709621	down	yes
MSTRG.17627	Gh_A09G0491	MSTRG.17627.3;MSTRG.17627.1;MSTRG.17627.2;MSTRG.17627.4;MSTRG.17627.5;Gh_A09G0491	1.08534	0.590657	1.09432	0.124721	0.751522	0.698668	0.460555	-1.11856	0.0495029	0.709621	down	yes
MSTRG.1764	Gh_A01G1665	MSTRG.1764.1;Gh_A01G1665	1.65831	0.962226	1.23631	0.868839	1.68731	1.95557	0.318128	-1.65232	0.000106541	0.416019	down	yes
MSTRG.17655	Gh_A09G0509	MSTRG.17655.1;MSTRG.17655.2;MSTRG.17655.3;MSTRG.17655.4;Gh_A09G0509	1.4461	0.999576	1.27665	0.713731	1.41543	1.52426	0.431853	-1.21139	0.00423425	0.621513	down	yes
MSTRG.17716		MSTRG.17716.1	0.364078	1.04756	0.437458	0.720348	0.291424	0.233186	3.01287	1.59114	0.0235128	0.670691	up	yes
MSTRG.17784	Gh_A09G0639	Gh_A09G0639	17.2501	15.578	14.6702	7.64889	5.75672	5.02558	3.71772	1.89442	0.0360882	0.690489	up	yes
MSTRG.1781	Gh_A01G1684	MSTRG.1781.1	0.607502	0.751831	0.593187	0.467513	0.298947	0.105013	2.07832	1.05542	0.027648	0.675962	up	yes
MSTRG.17932		MSTRG.17932.1	0.238926	0.965932	0.450426	0.255184	0.07924	0	3.17885	1.6685	0.0320309	0.68075	up	yes
MSTRG.17966	Gh_A09G0820	MSTRG.17966.1;MSTRG.17966.2;MSTRG.17966.3;MSTRG.17966.5	0.000352685	0.0154471	0.000936149	6.71027	8.61959	7.7296	0.089345	-3.48447	0.00111958	0.621513	down	yes
MSTRG.17989		MSTRG.17989.1;MSTRG.17989.2	1.38825	0.801787	0.840979	0.972392	2.06721	2.8903	0.181742	-2.46003	0.00790012	0.641091	down	yes
MSTRG.18082		MSTRG.18082.1	5.4449	4.06667	5.24764	5.46093	7.1666	7.06178	0.410375	-1.28498	0.00995594	0.647732	down	yes
MSTRG.18083		MSTRG.18083.1	21.6427	16.6471	18.1692	21.3047	25.5252	25.3144	0.44942	-1.15386	0.00720839	0.636967	down	yes
MSTRG.1810		MSTRG.1810.1	6.23977	4.59804	4.60354	8.31004	8.96446	9.4412	0.391416	-1.35323	0.026881	0.675962	down	yes
MSTRG.18182	Gh_A09G1010	Gh_A09G1010	11.1862	7.75405	7.8885	13.2129	16.1307	14.8049	0.343485	-1.54168	0.0377406	0.693475	down	yes
MSTRG.18198	Gh_A09G1020	MSTRG.18198.1	1.63851	1.67368	1.80079	1.17227	0.799121	0.606313	2.34829	1.23161	0.025294	0.675962	up	yes
MSTRG.18201		MSTRG.18201.1;MSTRG.18201.2	0.497489	0.40593	0.453318	1.25243	1.62079	1.40606	0.472841	-1.08057	0.00786388	0.641091	down	yes
MSTRG.18214	Gh_A09G1036;Gh_A09G1037	MSTRG.18214.1;MSTRG.18214.3;MSTRG.18214.2;MSTRG.18214.4;Gh_A09G1036;Gh_A09G1037	6.11479	4.2587	4.37273	4.7176	6.94516	6.82912	0.339398	-1.55895	0.00876089	0.641556	down	yes
MSTRG.18231		MSTRG.18231.1	6.00568	5.96783	5.65847	7.41948	9.45169	9.75238	0.461357	-1.11604	0.0222627	0.670541	down	yes
MSTRG.18252	Gh_A09G1073	MSTRG.18252.1;Gh_A09G1073	3.83336	4.15227	4.25887	22.5115	20.0253	15.5713	0.427778	-1.22506	0.0489524	0.709621	down	yes
MSTRG.18296	Gh_A09G1111	Gh_A09G1111	0.995356	1.05819	0.958557	0.231993	0.274618	0.044068	2.05795	1.04121	0.0456965	0.708798	up	yes
MSTRG.18320	Gh_A09G1128	Gh_A09G1128	0.53112	0.282093	0.244244	0.606558	0.771524	0.895711	0.492712	-1.02118	0.0234548	0.670691	down	yes
MSTRG.18361	Gh_A09G1169	MSTRG.18361.1;Gh_A09G1169	0.341631	0.942252	0.529768	0.589141	0.327441	0.178064	2.8603	1.51617	0.0142676	0.654323	up	yes
MSTRG.18426	Gh_A09G1232	MSTRG.18426.1;MSTRG.18426.2;Gh_A09G1232	19.6764	17.3194	16.0522	44.0479	40.9211	44.8146	0.376644	-1.40873	0.025258	0.675962	down	yes
MSTRG.18469	Gh_A09G1283	MSTRG.18469.1;Gh_A09G1283	11.7227	7.72111	8.2703	6.97793	10.288	12.9714	0.266858	-1.90586	0.00762378	0.640574	down	yes
MSTRG.18474	Gh_A09G1289	MSTRG.18474.1;Gh_A09G1289	16.466	16.1115	14.2878	36.6701	35.1497	34.6768	0.480833	-1.05639	0.023298	0.670541	down	yes
MSTRG.18495	Gh_A09G1314;Gh_A09G1317	MSTRG.18495.1;MSTRG.18495.2;Gh_A09G1314;MSTRG.18495.4;Gh_A09G1317	16.9693	14.6105	15.1881	29.2731	30.4164	31.3427	0.411665	-1.28046	0.00299925	0.621513	down	yes
MSTRG.18497		MSTRG.18497.1	2.66121	1.91434	2.04734	2.45427	3.82817	4.4189	0.272212	-1.8772	0.00196522	0.621513	down	yes
MSTRG.18498		MSTRG.18498.1	2.07508	2.03336	1.9485	0.014032	0.040974	0.015908	2.84491	1.50838	0.000307607	0.559334	up	yes
MSTRG.18516	Gh_A09G1337	MSTRG.18516.1;Gh_A09G1337	0.560666	0.320735	0.582328	0.651714	0.835635	1.1667	0.461918	-1.11429	0.0313939	0.678728	down	yes
MSTRG.18522	Gh_A09G1345	MSTRG.18522.1	0	0.531037	0.751681	0.587995	0	0	4.31353	2.10887	0.0450678	0.707475	up	yes
MSTRG.18535		MSTRG.18535.1	0.59638	0.320717	0.511369	0.167223	0.683223	0.53212	0.488783	-1.03273	0.0317432	0.680538	down	yes
MSTRG.18544		MSTRG.18544.1	1.96774	1.5671	1.1746	1.16389	3.24678	4.93261	0.120837	-3.04886	0.0431147	0.705201	down	yes
MSTRG.18590		MSTRG.18590.1	0.921235	1.27989	1.36931	0.63713	0.420626	0.353707	2.43565	1.2843	0.0107646	0.650282	up	yes
MSTRG.1860	Gh_A01G1767	MSTRG.1860.1;MSTRG.1860.2;Gh_A01G1767	26.0181	25.8855	27.5687	11.9733	9.70357	10.6286	2.98572	1.57808	0.0086562	0.641556	up	yes
MSTRG.18630	Gh_A09G1448	MSTRG.18630.2;MSTRG.18630.3;MSTRG.18630.1;MSTRG.18630.4;Gh_A09G1448	35.3132	36.4792	34.926	6.38108	7.81785	7.23428	3.67633	1.87826	0.004521	0.621513	up	yes
MSTRG.18652	Gh_A09G1475	MSTRG.18652.1;Gh_A09G1475	3.92055	4.45716	3.91473	1.82579	1.91182	1.65415	2.13129	1.09173	0.0134417	0.654323	up	yes
MSTRG.1866	Gh_A01G1774	Gh_A01G1774	7.18157	6.77354	8.8229	1.64785	1.52905	0.916247	5.16003	2.36738	0.0326109	0.681487	up	yes
MSTRG.18662	Gh_A09G1488	Gh_A09G1488	2.63982	2.86201	2.42317	1.53764	0.931077	1.27517	2.31622	1.21177	0.049754	0.70993	up	yes
MSTRG.18672	Gh_A09G1502	MSTRG.18672.1;MSTRG.18672.2;MSTRG.18672.3;MSTRG.18672.4;MSTRG.18672.6;MSTRG.18672.5;MSTRG.18672.16;MSTRG.18672.18;MSTRG.18672.11;MSTRG.18672.15;MSTRG.18672.14;MSTRG.18672.17;MSTRG.18672.13;MSTRG.18672.7;MSTRG.18672.9;MSTRG.18672.10;MSTRG.18672.8;MSTRG.18672.12;Gh_A09G1502	63.0662	67.1713	67.9174	30.2921	29.9003	32.7978	2.08074	1.0571	0.0138226	0.654323	up	yes
MSTRG.18674		MSTRG.18674.2;MSTRG.18674.1;MSTRG.18674.4;MSTRG.18674.6	5.91948	5.8113	5.07009	9.57889	11.5554	11.6726	0.396492	-1.33464	0.0176385	0.664058	down	yes
MSTRG.18677	Gh_A09G1505	MSTRG.18677.1;Gh_A09G1505;MSTRG.18677.2	0.858173	0.3978	0.599023	0.534487	0.937204	0.994441	0.422037	-1.24456	0.00163146	0.621513	down	yes
MSTRG.18702	Gh_A09G1533	MSTRG.18702.1;MSTRG.18702.2;MSTRG.18702.3;Gh_A09G1533	3.56866	3.92449	4.48698	10.0144	9.94038	11.1607	0.432158	-1.21037	0.0425015	0.703709	down	yes
MSTRG.18714	Gh_A09G1546	MSTRG.18714.1;MSTRG.18714.2	1.3288	4.53014	3.20012	1.60843	0.711626	0.93706	8.59305	3.10317	0.0387711	0.694523	up	yes
MSTRG.18779	Gh_A09G1616;Gh_A09G1615	MSTRG.18779.1;Gh_A09G1615;Gh_A09G1616	1.70854	1.73867	1.72993	1.20614	0.864622	0.77191	2.01793	1.01288	0.0150716	0.654323	up	yes
MSTRG.18831	Gh_A09G1681	MSTRG.18831.1	7.43688	6.38739	7.43907	2.20181	1.39346	1.89	3.37897	1.75659	0.0437489	0.705201	up	yes
MSTRG.18848	Gh_A09G1700	MSTRG.18848.1;MSTRG.18848.2;MSTRG.18848.3;Gh_A09G1700	51.0373	34.0634	46.4579	24.5246	45.1263	45.4579	0.271968	-1.87849	0.00877713	0.641556	down	yes
MSTRG.18858	Gh_A09G1714	MSTRG.18858.1;MSTRG.18858.2;MSTRG.18858.3;Gh_A09G1714	5.79556	5.40002	4.38766	8.33961	10.1889	12.0703	0.315876	-1.66257	0.036302	0.690767	down	yes
MSTRG.18862	Gh_A09G1719	MSTRG.18862.1;MSTRG.18862.2;MSTRG.18862.3;MSTRG.18862.4;MSTRG.18862.5;MSTRG.18862.6;Gh_A09G1719	4.56809	2.75898	4.48321	2.23601	3.51534	4.08572	0.377036	-1.40723	0.0367285	0.691	down	yes
MSTRG.18865	Gh_A09G1721	MSTRG.18865.1;MSTRG.18865.2;Gh_A09G1721	5.7107	4.2234	4.75327	0.729624	0.766262	0.838255	2.32236	1.21559	0.0253652	0.675962	up	yes
MSTRG.18887	Gh_A09G1749	MSTRG.18887.1;MSTRG.18887.2;MSTRG.18887.4;MSTRG.18887.3;Gh_A09G1749	5.37113	4.54204	5.54915	5.15825	6.2131	7.60854	0.457995	-1.1266	0.0361102	0.690489	down	yes
MSTRG.1893	Gh_A01G1792	MSTRG.1893.1;MSTRG.1893.2;Gh_A01G1792	54.3634	42.6674	41.7469	83.0842	81.0902	88.4004	0.401721	-1.31573	0.0471044	0.709621	down	yes
MSTRG.18988	Gh_A09G1859	Gh_A09G1859	2.22458	1.87144	1.9048	1.78122	3.10752	3.29465	0.347551	-1.5247	0.0149524	0.654323	down	yes
MSTRG.18992	Gh_A09G1868	MSTRG.18992.2;Gh_A09G1868	5.32069	5.1121	4.78015	2.52672	1.48762	1.64015	3.62729	1.85889	0.0270532	0.675962	up	yes
MSTRG.18996	Gh_A09G1879	Gh_A09G1879	14.3266	11.6861	12.3376	16.7878	20.2959	20.8913	0.391632	-1.35243	0.000455121	0.601442	down	yes
MSTRG.19010	Gh_A09G1900	MSTRG.19010.1;MSTRG.19010.2;MSTRG.19010.3;Gh_A09G1900	1.51222	3.82006	3.36043	1.74371	1.07823	0.96542	5.9096	2.56306	0.0303099	0.677378	up	yes
MSTRG.19019	Gh_A09G1914;Gh_A09G1915	MSTRG.19019.2;MSTRG.19019.3;MSTRG.19019.4;MSTRG.19019.1;MSTRG.19019.6;MSTRG.19019.7;MSTRG.19019.8;Gh_A09G1914;Gh_A09G1915	34.3123	29.3154	28.766	46.3464	47.2731	51.0301	0.484057	-1.04675	0.022039	0.670541	down	yes
MSTRG.19075	Gh_A09G1976;Gh_A09G1975	MSTRG.19075.1;Gh_A09G1975;MSTRG.19075.3;Gh_A09G1976	11.841	14.6638	14.2032	4.87103	3.24031	2.97456	7.38987	2.88555	0.000407444	0.567952	up	yes
MSTRG.19183		MSTRG.19183.1	1.12539	2.2192	1.94405	1.00089	0.718853	0.448566	3.94482	1.97996	0.0155208	0.654323	up	yes
MSTRG.1919	Gh_A01G1817	MSTRG.1919.3;MSTRG.1919.5;MSTRG.1919.1;MSTRG.1919.2;MSTRG.1919.4;MSTRG.1919.7;MSTRG.1919.8;Gh_A01G1817	6.1651	7.29166	7.11863	3.70144	3.05606	2.89597	2.96087	1.56602	0.000371344	0.567952	up	yes
MSTRG.19311	Gh_A10G0052	Gh_A10G0052	0.94831	1.18334	1.17416	0.787988	0.574404	0.392208	2.41179	1.27011	0.00930004	0.64389	up	yes
MSTRG.19362	Gh_A10G0107	MSTRG.19362.1;MSTRG.19362.2;MSTRG.19362.3;MSTRG.19362.4;Gh_A10G0107	9.82185	7.61012	8.37696	1.19749	0.965252	0.986909	4.37849	2.13043	0.0150335	0.654323	up	yes
MSTRG.19371	Gh_A10G0114	MSTRG.19371.1;MSTRG.19371.3;Gh_A10G0114	6.28122	6.8571	7.60864	3.26791	3.11433	2.49004	2.80895	1.49003	0.0207912	0.670541	up	yes
MSTRG.19457	Gh_A10G0235	Gh_A10G0235	5.66531	3.98779	4.1928	4.86512	5.67172	5.85892	0.486626	-1.03912	0.0380375	0.693475	down	yes
MSTRG.19503		MSTRG.19503.1	1.61357	1.64981	1.21984	0	0.00965	0	2.47031	1.30469	0.0268778	0.675962	up	yes
MSTRG.19564	Gh_A10G0358	MSTRG.19564.1;MSTRG.19564.2;Gh_A10G0358	22.3067	22.7766	19.5829	13.4721	10.8611	12.0383	2.21958	1.15029	0.045241	0.70787	up	yes
MSTRG.19594	Gh_A10G0382	Gh_A10G0382;MSTRG.19594.2	8.41606	7.09702	7.02586	11.7454	13.1267	12.927	0.448662	-1.1563	0.00850214	0.641556	down	yes
MSTRG.19610	Gh_A10G0401	MSTRG.19610.1	0.978365	0.588393	1.19047	1.56901	2.10984	2.71888	0.289908	-1.78633	0.0318283	0.680684	down	yes
MSTRG.19618	Gh_A10G0414	Gh_A10G0414	0	0.9142	1.02946	1.85731	0	0	14.2303	3.8309	0.0149245	0.654323	up	yes
MSTRG.19620	Gh_A10G0416	MSTRG.19620.2;MSTRG.19620.1;MSTRG.19620.3;Gh_A10G0416	19.55	17.024	17.6725	7.45642	6.94521	7.40426	2.09432	1.06648	0.0195853	0.669698	up	yes
MSTRG.1968	Gh_A01G1863	MSTRG.1968.1;Gh_A01G1863	8.89667	7.2833	7.8843	2.01403	1.07675	0.854929	7.11011	2.82987	0.0288107	0.675962	up	yes
MSTRG.19681	Gh_A10G0476	Gh_A10G0476	24.4425	23.1085	20.7037	51.2387	49.0961	51.1255	0.443348	-1.17349	0.02296	0.670541	down	yes
MSTRG.19708	Gh_A10G0499	MSTRG.19708.1;MSTRG.19708.2;Gh_A10G0499	2.44626	1.61027	1.95351	1.12404	2.22569	2.32979	0.363683	-1.45925	0.00122594	0.621513	down	yes
MSTRG.19790		MSTRG.19790.5;MSTRG.19790.3;MSTRG.19790.2;MSTRG.19790.4;MSTRG.19790.1;MSTRG.19790.7;MSTRG.19790.8;MSTRG.19790.9	7.5484	19.8403	9.42413	51.3032	6.46451	8.74701	44.6297	5.47993	0.0252075	0.675962	up	yes
MSTRG.19803	Gh_A10G0594	MSTRG.19803.1;Gh_A10G0594	21.4277	20.9821	21.9907	13.7099	10.2673	10.8182	2.65991	1.41138	0.0215232	0.670541	up	yes
MSTRG.19812	Gh_A10G0603	MSTRG.19812.1;Gh_A10G0603	25.2521	22.3576	25.0017	7.82723	6.65292	7.50913	3.05797	1.61257	0.0151321	0.654323	up	yes
MSTRG.19843	Gh_A10G0640	Gh_A10G0640	7.65635	0	0	0	6.66435	10.6531	0.000762452	-10.3571	0.0120381	0.650371	down	yes
MSTRG.19879		MSTRG.19879.1;MSTRG.19879.2	5.34567	3.32602	4.21919	5.27458	6.34319	6.35126	0.37795	-1.40373	0.0267559	0.675962	down	yes
MSTRG.1992		MSTRG.1992.1	0	0.311872	0.255201	0.81595	0	0.103767	3.19957	1.67788	0.0249365	0.674845	up	yes
MSTRG.19928	Gh_A10G0712	MSTRG.19928.1;Gh_A10G0712	16.1179	12.6238	13.3816	19.6027	21.9128	21.13	0.460926	-1.11739	0.0210174	0.670541	down	yes
MSTRG.19935		MSTRG.19935.1;MSTRG.19935.2	4.61129	4.75396	4.99272	3.79619	2.60109	2.9039	2.20918	1.14351	0.0340728	0.685591	up	yes
MSTRG.19939	Gh_A10G0723	MSTRG.19939.1;MSTRG.19939.2;MSTRG.19939.3;Gh_A10G0723	13.4196	11.0261	13.6024	16.9214	19.5185	19.1326	0.467737	-1.09623	0.0202819	0.670541	down	yes
MSTRG.19966	Gh_A10G0753	MSTRG.19966.1	0.24223	0.574352	0.475987	0.0713746	0	0	2.03854	1.02753	0.0290523	0.675962	up	yes
MSTRG.19978	Gh_A10G0761	MSTRG.19978.1	2.37079	1.51182	1.61888	1.28965	2.17551	1.95799	0.447376	-1.16044	0.0252118	0.675962	down	yes
MSTRG.19979	Gh_A10G0762	Gh_A10G0762	6.01734	5.33105	4.42796	0	0	0	5.4947	2.45804	0.00906851	0.641556	up	yes
MSTRG.20048		MSTRG.20048.1	1.63666	1.99649	1.29809	0.312588	0.277235	0.254155	2.48256	1.31183	0.0480735	0.709621	up	yes
MSTRG.20078	Gh_A10G0870	MSTRG.20078.1;Gh_A10G0870	10.7442	8.52148	7.98564	12.3419	14.6114	14.4428	0.412307	-1.27821	0.0283929	0.675962	down	yes
MSTRG.20099	Gh_A10G0894	Gh_A10G0894	18.0014	12.9782	13.7679	19.7875	21.538	24.8284	0.366908	-1.44651	0.0229946	0.670541	down	yes
MSTRG.2016	Gh_A01G1923	MSTRG.2016.1	0.295488	0.115227	0.38495	0.091247	0.714993	1.03658	0.261035	-1.93768	0.0325263	0.681487	down	yes
MSTRG.20169	Gh_A10G0953	Gh_A10G0953;MSTRG.20169.1	0.833555	1.08269	1.29139	0.0325354	0.0201235	0	2.4509	1.29331	0.0290943	0.675962	up	yes
MSTRG.20186	Gh_A10G0979	MSTRG.20186.1;Gh_A10G0979	14.723	13.3145	12.6911	20.471	23.7955	25.0975	0.399452	-1.32391	0.00485367	0.621513	down	yes
MSTRG.2022	Gh_A01G1929	Gh_A01G1929	2.78153	3.19859	2.52177	1.40004	1.06211	0.778068	3.15131	1.65595	0.014783	0.654323	up	yes
MSTRG.2026	Gh_A01G1933	MSTRG.2026.1	13.6643	8.67768	11.4468	20.0611	24.1656	22.1126	0.27135	-1.88177	0.0275291	0.675962	down	yes
MSTRG.20289		MSTRG.20289.1	1.2977	2.21176	1.71134	0.785625	0.51874	0.690591	2.75634	1.46275	0.0356807	0.688434	up	yes
MSTRG.20307		MSTRG.20307.1	0.385015	0.243787	0.12014	0	3.03075	3.25318	0.035299	-4.82423	0.0435849	0.705201	down	yes
MSTRG.20310	Gh_A10G1097	MSTRG.20310.1;MSTRG.20310.3;Gh_A10G1097	0	0.961458	0.0728442	3.32644	0	0	20.4211	4.35199	0.0214656	0.670541	up	yes
MSTRG.20314	Gh_A10G1099	MSTRG.20314.1;Gh_A10G1099	5.1823	4.33897	4.00421	8.79937	9.06635	9.12118	0.440693	-1.18215	0.0294663	0.675962	down	yes
MSTRG.20348	Gh_A10G1123	MSTRG.20348.1;MSTRG.20348.2;MSTRG.20348.3;MSTRG.20348.4;Gh_A10G1123;MSTRG.20348.6;MSTRG.20348.7	8.32627	8.10705	8.63905	4.58809	4.20176	3.61845	2.30803	1.20666	0.0179834	0.664188	up	yes
MSTRG.20367		MSTRG.20367.1;MSTRG.20367.2	2.94905	3.18216	3.72962	8.59835	9.68499	8.65761	0.427384	-1.2264	0.0417696	0.701968	down	yes
MSTRG.20375		MSTRG.20375.1	6.25346	4.45467	5.71286	0	0.041269	0	4.57423	2.19353	0.0113851	0.650371	up	yes
MSTRG.20402		MSTRG.20402.1	3.5944	3.29327	3.4251	7.50337	8.87859	7.90627	0.39215	-1.35052	0.0061351	0.621513	down	yes
MSTRG.20410		MSTRG.20410.1;MSTRG.20410.2	5.06792	3.74095	4.35564	3.00632	4.5418	4.88792	0.430756	-1.21506	0.000298619	0.559334	down	yes
MSTRG.2043		MSTRG.2043.1	5.4264	3.06955	2.93505	7.05166	9.06848	9.77136	0.185474	-2.43071	0.0234802	0.670691	down	yes
MSTRG.20431	Gh_A10G1183	MSTRG.20431.1;MSTRG.20431.2;MSTRG.20431.3;MSTRG.20431.4;MSTRG.20431.6;Gh_A10G1183	19.9	17.355	20.0431	7.84675	6.96753	7.75824	2.22771	1.15556	0.033496	0.684162	up	yes
MSTRG.20435	Gh_A10G1188	Gh_A10G1188	14.3265	13.2461	15.8846	50.2883	55.2299	50.9439	0.25239	-1.98627	0.00679639	0.622405	down	yes
MSTRG.2047	Gh_A01G1960	MSTRG.2047.1;MSTRG.2047.2;Gh_A01G1960	14.9139	13.2754	12.8428	23.7284	25.1335	25.4608	0.450716	-1.14971	0.00681361	0.622961	down	yes
MSTRG.2053		MSTRG.2053.1	0.680338	0.223198	0.212492	0.489143	1.23809	0.860294	0.312796	-1.67671	0.0433119	0.705201	down	yes
MSTRG.20534		MSTRG.20534.1	1.18704	0.707978	1.09952	0.929558	1.40544	1.44324	0.456778	-1.13044	0.0105859	0.648931	down	yes
MSTRG.20541	Gh_A10G1287	MSTRG.20541.1	4.20861	3.94675	4.07778	3.52014	5.25413	5.77673	0.43303	-1.20746	0.0362279	0.690754	down	yes
MSTRG.20545	Gh_A10G1292;Gh_A10G1291	MSTRG.20545.1;MSTRG.20545.2;Gh_A10G1291;Gh_A10G1292	16.797	13.3037	16.2242	25.3631	25.0195	27.379	0.450005	-1.15199	0.0362254	0.690754	down	yes
MSTRG.2057	Gh_A01G1971	MSTRG.2057.1;Gh_A01G1971	4.4272	5.01636	5.05512	2.91429	2.62035	2.55987	2.06363	1.04518	0.00246997	0.621513	up	yes
MSTRG.20604	Gh_A10G1342	MSTRG.20604.2;MSTRG.20604.1;MSTRG.20604.3;MSTRG.20604.4;MSTRG.20604.5;Gh_A10G1342	4.0338	2.50918	3.1945	2.52456	3.06649	4.41906	0.379668	-1.39719	0.0407293	0.69855	down	yes
MSTRG.20641		MSTRG.20641.2;MSTRG.20641.5;MSTRG.20641.3;MSTRG.20641.4;MSTRG.20641.6;MSTRG.20641.7;MSTRG.20641.8;MSTRG.20641.9;MSTRG.20641.10	26.8685	27.8574	25.915	3.58521	3.45083	4.23223	5.36563	2.42375	0.0036656	0.621513	up	yes
MSTRG.20646	Gh_A10G1376	MSTRG.20646.1;Gh_A10G1376	10.8103	7.4708	8.06819	7.62048	9.00883	9.7496	0.491915	-1.02352	0.0399222	0.696048	down	yes
MSTRG.20695		MSTRG.20695.1;MSTRG.20695.2;MSTRG.20695.4;MSTRG.20695.3;MSTRG.20695.5;MSTRG.20695.6;MSTRG.20695.7;MSTRG.20695.8	10.1913	5.58203	6.6522	4.71867	6.65277	7.22142	0.362719	-1.46308	0.0338995	0.685591	down	yes
MSTRG.20696		MSTRG.20696.1	3.15214	1.76277	2.97547	1.04045	2.21367	3.06448	0.273299	-1.87145	0.0206879	0.670541	down	yes
MSTRG.20718		MSTRG.20718.1;MSTRG.20718.2	1.02311	0.517292	0.580894	1.49414	1.70986	1.78566	0.389666	-1.35969	0.025865	0.675962	down	yes
MSTRG.2074	Gh_A01G1988	Gh_A01G1988	8.83908	6.05889	5.93209	21.1852	21.8656	23.7212	0.203091	-2.2998	0.0192343	0.6695	down	yes
MSTRG.20768	Gh_A10G1492	MSTRG.20768.1;Gh_A10G1492	1.71637	1.00954	1.63146	1.3801	2.79898	2.14936	0.316288	-1.66069	0.0405027	0.697726	down	yes
MSTRG.20774	Gh_A10G1499	MSTRG.20774.2;MSTRG.20774.1;MSTRG.20774.3	9.10657	9.80351	10.2805	8.31415	7.30842	5.85749	2.15621	1.1085	0.0419961	0.702915	up	yes
MSTRG.20788	Gh_A10G1514	MSTRG.20788.1;Gh_A10G1514	0.13503	0.0884537	0.0919574	3.09332	2.84192	2.18617	0.392912	-1.34772	0.0333403	0.6832	down	yes
MSTRG.20791	Gh_A10G1516	MSTRG.20791.1;MSTRG.20791.2;Gh_A10G1516	2.04944	1.71722	1.95225	4.62802	4.82833	4.41263	0.466782	-1.09918	0.0136293	0.654323	down	yes
MSTRG.20817	Gh_A10G1536	MSTRG.20817.1;MSTRG.20817.2;MSTRG.20817.3;MSTRG.20817.4;MSTRG.20817.5;MSTRG.20817.6;MSTRG.20817.7;Gh_A10G1536	6.93065	5.29276	6.84059	0.326539	0.247155	0.391576	4.29749	2.10349	0.0137619	0.654323	up	yes
MSTRG.20858		MSTRG.20858.1	7.41626	7.47634	7.9573	9.56704	11.7194	12.4982	0.484402	-1.04572	0.0327348	0.68152	down	yes
MSTRG.20908	Gh_A10G1622	Gh_A10G1622	0.793089	1.79227	1.44102	1.33361	1.00649	0.742127	2.81393	1.49259	0.0328348	0.681628	up	yes
MSTRG.20926	Gh_A10G1643	MSTRG.20926.1;Gh_A10G1643	1.47244	0.779207	0.939114	0.855933	1.27475	1.30578	0.462181	-1.11347	0.0210883	0.670541	down	yes
MSTRG.20938	Gh_A10G1654	MSTRG.20938.1;Gh_A10G1654	0.45126	0.252905	0.426784	0.091061	0.685598	0.801878	0.344039	-1.53936	0.0204421	0.670541	down	yes
MSTRG.20956		MSTRG.20956.1	0	0.826658	0.241857	1.09405	0.179458	0.334405	3.97414	1.99064	0.026013	0.675962	up	yes
MSTRG.20990	Gh_A10G1695	MSTRG.20990.1;MSTRG.20990.2;Gh_A10G1695	19.1038	21.3598	18.1525	9.84585	6.15464	7.07949	4.8129	2.26691	0.0129102	0.654323	up	yes
MSTRG.21030		MSTRG.21030.1	1.63292	0.742448	1.01615	0.30479	0.818026	1.07251	0.383398	-1.38308	0.00364364	0.621513	down	yes
MSTRG.21041	Gh_A10G1738	MSTRG.21041.1;MSTRG.21041.3;MSTRG.21041.4;MSTRG.21041.5	2.08263	0.942431	1.34892	0.622061	1.25195	1.38069	0.375473	-1.41322	0.00904189	0.641556	down	yes
MSTRG.2106	Gh_A02G0017	MSTRG.2106.1;MSTRG.2106.2;MSTRG.2106.3;MSTRG.2106.4;Gh_A02G0017	15.3823	20.7211	20.7616	9.65787	8.65221	8.22247	3.43887	1.78193	0.0147387	0.654323	up	yes
MSTRG.21074	Gh_A10G1766	MSTRG.21074.1;MSTRG.21074.2;Gh_A10G1766	2.91706	2.24089	2.11908	4.40843	5.09984	5.95701	0.315728	-1.66325	0.0100229	0.647732	down	yes
MSTRG.21125	Gh_A10G1819	MSTRG.21125.1	0.460996	0.694515	0.608233	0.435206	0	0.173291	2.46188	1.29976	0.033292	0.682609	up	yes
MSTRG.21135		MSTRG.21135.1	1.82047	0.729673	1.2992	1.01681	1.68575	1.70928	0.326368	-1.61543	0.0210072	0.670541	down	yes
MSTRG.21163	Gh_A10G1848	MSTRG.21163.1;MSTRG.21163.2;MSTRG.21163.4;Gh_A10G1848	1.16446	1.26478	0.988238	2.52648	3.36786	3.46611	0.364962	-1.45418	0.0273924	0.675962	down	yes
MSTRG.21172	Gh_A10G1857	MSTRG.21172.1	11.5733	10.287	9.47485	20.6172	21.9426	24.0511	0.3559	-1.49045	0.0104332	0.648221	down	yes
MSTRG.21201	Gh_A10G1882	Gh_A10G1882	32.0195	25.9145	28.3279	62.121	61.5884	64.4313	0.360885	-1.47039	0.0111142	0.650371	down	yes
MSTRG.21223	Gh_A10G1907	MSTRG.21223.1;Gh_A10G1907	13.0136	10.4822	11.7391	20.7996	23.5035	23.6928	0.35131	-1.50918	0.0016625	0.621513	down	yes
MSTRG.21270	Gh_A10G1953	Gh_A10G1953	0.159188	1.10286	0.372019	0.537417	0	0	5.14503	2.36318	0.0138209	0.654323	up	yes
MSTRG.21279	Gh_A10G1961	MSTRG.21279.1;MSTRG.21279.2;Gh_A10G1961	6.31592	7.71272	6.86847	22.9421	23.589	20.7126	0.448231	-1.15769	0.0215803	0.670541	down	yes
MSTRG.21312	Gh_A10G1998	MSTRG.21312.1;Gh_A10G1998	5.10041	7.0944	6.60143	4.28094	3.94868	3.87504	2.22234	1.15208	0.0387467	0.694523	up	yes
MSTRG.21318	Gh_A10G2003	MSTRG.21318.1;MSTRG.21318.2;Gh_A10G2003	8.26508	9.36453	9.01955	56.8191	62.9126	61.8447	0.155182	-2.68797	0.00180837	0.621513	down	yes
MSTRG.21338		MSTRG.21338.1	1.73248	0.815637	0.959982	3.20563	4.14899	4.72613	0.171096	-2.54713	0.00530539	0.621513	down	yes
MSTRG.21343		MSTRG.21343.1	0.792758	0.430205	0.566144	0.234217	0.772588	0.712926	0.443092	-1.17432	0.00583076	0.621513	down	yes
MSTRG.21384	Gh_A10G2065	MSTRG.21384.1;MSTRG.21384.2;MSTRG.21384.3;Gh_A10G2065	0.907236	1.03341	1.26409	0.113642	0.134413	0.043633	2.16025	1.1112	0.0319568	0.68075	up	yes
MSTRG.21411		MSTRG.21411.1;MSTRG.21411.2	2.4952	1.23732	1.61741	3.02707	4.2961	4.10109	0.228611	-2.12903	0.0101791	0.647732	down	yes
MSTRG.21420		MSTRG.21420.1	5.36199	4.02758	3.94994	0.047645	0.222571	0	3.65661	1.87051	0.0340259	0.685591	up	yes
MSTRG.2150	Gh_A02G0069	MSTRG.2150.1;MSTRG.2150.2;MSTRG.2150.3;MSTRG.2150.4;Gh_A02G0069	1.03434	0.940535	0.982479	1.75728	2.4042	2.01034	0.491383	-1.02508	0.0270675	0.675962	down	yes
MSTRG.21556		MSTRG.21556.1	0.689699	0.15726	0.473597	0	0.527401	0.602036	0.32031	-1.64246	0.00142037	0.621513	down	yes
MSTRG.21575	Gh_A11G0052	MSTRG.21575.1;MSTRG.21575.2;Gh_A11G0052	4.45332	4.92499	5.29723	2.21508	1.25332	1.14132	5.1035	2.35149	0.00666744	0.621513	up	yes
MSTRG.21611	Gh_A11G0102	MSTRG.21611.1;MSTRG.21611.2;MSTRG.21611.4;MSTRG.21611.3;Gh_A11G0102	15.8715	12.8557	15.5257	3.46387	3.07237	3.51753	3.07633	1.62121	0.0224122	0.670541	up	yes
MSTRG.21645	Gh_A11G0138	MSTRG.21645.1;Gh_A11G0138	10.1863	11.6143	9.40483	6.44539	4.5621	5.02244	3.09896	1.63178	0.0179559	0.664188	up	yes
MSTRG.21675	Gh_A11G0175	MSTRG.21675.2;Gh_A11G0175	1.4534	1.61599	1.28224	1.14274	0.787753	0.501916	2.44506	1.28987	0.0417547	0.701968	up	yes
MSTRG.21677	Gh_A11G0177	Gh_A11G0177	115.569	108.456	101.026	260.905	261.1	248.876	0.413656	-1.2735	0.0121375	0.652272	down	yes
MSTRG.21712	Gh_A11G0221	MSTRG.21712.1	0.60528	0.07234	0	0.410361	0.824309	1.36717	0.200185	-2.3206	0.0273471	0.675962	down	yes
MSTRG.21713	Gh_A11G0221	Gh_A11G0221	0.921911	1.85676	0.854285	1.3625	0.723038	0.6038	3.27322	1.71071	0.0399357	0.696048	up	yes
MSTRG.21752	Gh_A11G0271	MSTRG.21752.1;Gh_A11G0271	8.89181	7.92067	8.03404	10.4304	11.6514	13.0705	0.486754	-1.03873	0.00588749	0.621513	down	yes
MSTRG.21756	Gh_A11G0276	MSTRG.21756.1;Gh_A11G0276	4.81873	3.60374	4.34898	8.13167	9.18029	9.80436	0.315725	-1.66326	0.00279085	0.621513	down	yes
MSTRG.21812	Gh_A11G0334	Gh_A11G0334;MSTRG.21812.2	7.7326	5.11415	6.52536	7.99162	8.75755	9.11215	0.437875	-1.19141	0.0491329	0.709621	down	yes
MSTRG.21820	Gh_A11G0349	Gh_A11G0349	0.011205	1.98559	0.131072	1.15987	0.068079	0.05625	11.9705	3.58142	0.0499809	0.70993	up	yes
MSTRG.21832		MSTRG.21832.1	0.80379	0.116843	0.360993	0.121923	0.510199	0.583287	0.33973	-1.55754	0.0131384	0.654323	down	yes
MSTRG.21833	Gh_A11G0362	MSTRG.21833.1;MSTRG.21833.2;MSTRG.21833.4	1.55774	0.606802	0.679264	1.02388	1.60702	1.76244	0.282006	-1.8262	0.0269113	0.675962	down	yes
MSTRG.21888	Gh_A11G0421	MSTRG.21888.1;Gh_A11G0421	1.19208	1.76013	1.47797	0.900507	0.429361	0.563484	2.90268	1.53738	0.00616563	0.621513	up	yes
MSTRG.2193	Gh_A02G0103;Gh_A02G0102	MSTRG.2193.1;MSTRG.2193.2;MSTRG.2193.3;MSTRG.2193.6;MSTRG.2193.5;MSTRG.2193.7;MSTRG.2193.8;Gh_A02G0102;MSTRG.2193.11;MSTRG.2193.12	2.53874	1.47229	1.34037	0.912887	1.97584	1.94696	0.334894	-1.57822	0.0351837	0.687902	down	yes
MSTRG.21955	Gh_A11G0491	MSTRG.21955.1;Gh_A11G0491	0.938579	0.156019	0.347358	0.0651219	0.558033	0.427567	0.350302	-1.51333	0.0432369	0.705201	down	yes
MSTRG.22012	Gh_A11G0556	MSTRG.22012.1;Gh_A11G0556	12.6071	14.4998	13.1028	44.2336	45.3843	38.6223	0.43056	-1.21571	0.0191946	0.6695	down	yes
MSTRG.22041	Gh_A11G0589	Gh_A11G0589	59.4236	28.6818	52.5222	0.391158	0.132211	0.373906	19.4355	4.28062	0.0363113	0.690767	up	yes
MSTRG.22101		MSTRG.22101.1;MSTRG.22101.2	1.82606	1.39092	1.38611	1.57389	2.31758	2.18451	0.469177	-1.0918	0.0115618	0.650371	down	yes
MSTRG.22123	Gh_A11G0672	MSTRG.22123.1	0.881464	0.619687	0.926478	0.270812	3.53377	3.84969	0.0515413	-4.27813	0.0423812	0.703709	down	yes
MSTRG.22188	Gh_A11G0740	MSTRG.22188.1;MSTRG.22188.2	0	0.372733	0.431842	1.81359	0	0	7.67096	2.93941	0.0356549	0.688434	up	yes
MSTRG.22264	Gh_A11G0822	MSTRG.22264.4;MSTRG.22264.5;MSTRG.22264.1;MSTRG.22264.2;MSTRG.22264.6;MSTRG.22264.7;Gh_A11G0822	2.2963	1.1698	1.0719	1.82034	3.76538	3.36033	0.175386	-2.51139	0.0175843	0.664058	down	yes
MSTRG.22308	Gh_A11G0861	MSTRG.22308.1;MSTRG.22308.2;MSTRG.22308.3;Gh_A11G0861	8.91567	8.11365	7.01723	9.41039	11.7035	12.3006	0.45126	-1.14797	0.0410654	0.699394	down	yes
MSTRG.22337	Gh_A11G0889	MSTRG.22337.1	3.21373	4.03163	4.40912	2.33405	1.76431	1.69871	2.89809	1.5351	0.0129485	0.654323	up	yes
MSTRG.2235	Gh_A02G0142	MSTRG.2235.1	1.98511	1.28058	1.82402	0.980342	2.52323	3.16777	0.199787	-2.32347	0.011932	0.650371	down	yes
MSTRG.22381	Gh_A11G0926	Gh_A11G0926;MSTRG.22381.2;MSTRG.22381.3;MSTRG.22381.4;MSTRG.22381.6;MSTRG.22381.5	2.80656	2.41038	1.59239	27.2802	33.7609	30.461	0.0695995	-3.84478	0.00930438	0.64389	down	yes
MSTRG.22477	Gh_A11G1030	MSTRG.22477.1;Gh_A11G1030	5.79804	4.1478	3.94538	6.42663	7.0468	8.6465	0.349446	-1.51686	0.0392407	0.695222	down	yes
MSTRG.22510		MSTRG.22510.1	0.511196	0	0	0	0.475046	0.441636	0.294301	-1.76463	0.0235759	0.670691	down	yes
MSTRG.22570	Gh_A11G1124	Gh_A11G1124;MSTRG.22570.3;MSTRG.22570.2;MSTRG.22570.4;MSTRG.22570.5;MSTRG.22570.6;MSTRG.22570.7;MSTRG.22570.8;MSTRG.22570.9	4.54467	3.60836	3.49815	3.60721	4.91399	5.12971	0.446736	-1.16251	0.01097	0.650371	down	yes
MSTRG.22576	Gh_A11G1129	MSTRG.22576.1;MSTRG.22576.2;MSTRG.22576.3;MSTRG.22576.4;MSTRG.22576.5;Gh_A11G1129	2.3	1.59515	1.32652	1.20468	2.01107	2.51296	0.353639	-1.49965	0.0426294	0.703946	down	yes
MSTRG.22581	Gh_A11G1141	MSTRG.22581.1	3.56798	2.46502	2.88638	3.03448	3.47872	3.88268	0.498909	-1.00315	0.020417	0.670541	down	yes
MSTRG.22643	Gh_A11G1200	Gh_A11G1200	0.622687	0.745566	0.61813	0.589085	0.359306	0.120282	2.16827	1.11654	0.0411936	0.699734	up	yes
MSTRG.22665	Gh_A11G1225	MSTRG.22665.1	0.032762	0.046445	0.084151	0.858546	1.80219	1.6876	0.227738	-2.13455	0.020354	0.670541	down	yes
MSTRG.2271	Gh_A02G0182	MSTRG.2271.1;MSTRG.2271.2;MSTRG.2271.3	0.519684	0.319636	0.451608	0.206482	0.739664	0.782205	0.407474	-1.29522	0.0124082	0.652883	down	yes
MSTRG.22737	Gh_A11G1300	MSTRG.22737.1;MSTRG.22737.2;Gh_A11G1300	28.418	25.5597	24.8505	34.8273	38.9555	41.1729	0.482066	-1.0527	0.00548242	0.621513	down	yes
MSTRG.22743	Gh_A11G1308	MSTRG.22743.1;Gh_A11G1308	26.0165	17.6741	16.9096	35.7001	42.9784	42.1937	0.249508	-2.00284	0.0304825	0.677378	down	yes
MSTRG.22753	Gh_A11G1320	MSTRG.22753.1;MSTRG.22753.2;MSTRG.22753.3;Gh_A11G1320	17.93	13.1415	18.445	15.8652	22.9145	24.8946	0.292566	-1.77317	0.0154835	0.654323	down	yes
MSTRG.22835	Gh_A11G1394	MSTRG.22835.1;Gh_A11G1394	0.806497	2.84138	0.964466	0.930757	0.498851	0.00564595	8.88276	3.15101	0.0412503	0.700174	up	yes
MSTRG.22871	Gh_A11G1429	Gh_A11G1429	6.9648	12.3756	6.31121	6.41461	3.75483	3.55013	6.56074	2.71386	0.0320441	0.68075	up	yes
MSTRG.22881	Gh_A11G1441	MSTRG.22881.1;MSTRG.22881.2;MSTRG.22881.3;MSTRG.22881.4;MSTRG.22881.5;Gh_A11G1441	12.5717	27.1201	23.1617	13.8363	7.00103	5.84881	17.3409	4.11611	0.00199789	0.621513	up	yes
MSTRG.22963		MSTRG.22963.1	4.52265	3.42127	3.5094	6.64657	8.09258	7.54756	0.353269	-1.50116	0.0104524	0.648221	down	yes
MSTRG.23007	Gh_A11G1553	Gh_A11G1553	23.2545	4.01896	26.5009	0.188186	21.172	21.5427	0.00209602	-8.89813	0.0311231	0.678688	down	yes
MSTRG.23012	Gh_A11G1556	MSTRG.23012.1;MSTRG.23012.2;MSTRG.23012.3;Gh_A11G1556	2.09341	1.73952	2.01754	1.65845	3.34485	3.29306	0.303728	-1.71915	0.0230175	0.670541	down	yes
MSTRG.23023	Gh_A11G1569	Gh_A11G1569	3.02167	3.88705	4.43247	0.690878	0.355387	0.38028	5.82182	2.54147	0.00671727	0.621686	up	yes
MSTRG.23080	Gh_A11G1633;Gh_A11G1634	MSTRG.23080.1;MSTRG.23080.2;Gh_A11G1633;Gh_A11G1634	1.88703	0.810564	1.0542	0.730248	1.33593	1.23501	0.396754	-1.33368	0.0453894	0.708211	down	yes
MSTRG.23081		MSTRG.23081.1	11.5359	8.72344	9.08628	5.74178	9.93728	9.75983	0.383627	-1.38222	0.0144835	0.654323	down	yes
MSTRG.23137	Gh_A11G1680	MSTRG.23137.2;MSTRG.23137.1	2.3629	1.69972	2.12077	1.99025	2.46673	3.17309	0.433334	-1.20645	0.0161577	0.655276	down	yes
MSTRG.23175	Gh_A11G1710	MSTRG.23175.1	1.46888	1.52724	1.44774	0.816008	0.018687	0.224831	4.32457	2.11256	0.0451457	0.707572	up	yes
MSTRG.23227	Gh_A11G1764	MSTRG.23227.1;MSTRG.23227.2;Gh_A11G1764	5.601	5.68758	5.09123	8.9483	9.74642	10.4385	0.4964	-1.01042	0.0201887	0.670541	down	yes
MSTRG.23238	Gh_A11G1773	MSTRG.23238.1;MSTRG.23238.2;MSTRG.23238.4;MSTRG.23238.3;Gh_A11G1773;MSTRG.23238.6	4.45384	4.31389	4.07266	1.95005	1.38298	1.31575	3.01991	1.59451	0.0139513	0.654323	up	yes
MSTRG.23301		MSTRG.23301.1;MSTRG.23301.3;MSTRG.23301.4;MSTRG.23301.5;MSTRG.23301.7;MSTRG.23301.8;MSTRG.23301.6;MSTRG.23301.9	4.67587	4.82186	3.82868	11.4061	11.4782	13.0863	0.367717	-1.44333	0.0339297	0.685591	down	yes
MSTRG.23344		MSTRG.23344.1	0.773618	0.046402	0.626749	3.67353	3.84545	3.74142	0.168223	-2.57155	0.0437375	0.705201	down	yes
MSTRG.23367	Gh_A11G1891	MSTRG.23367.1;Gh_A11G1891	0	2.25971	2.39122	2.25363	0.045841	0.074437	37.6421	5.23427	0.0229208	0.670541	up	yes
MSTRG.23379	Gh_A11G1910	MSTRG.23379.1;MSTRG.23379.3;MSTRG.23379.2;MSTRG.23379.4;Gh_A11G1910	2.6286	2.30713	3.01218	9.77283	8.27191	9.39062	0.376551	-1.40908	0.0395464	0.696048	down	yes
MSTRG.23474		MSTRG.23474.1;MSTRG.23474.2	1.06365	1.81751	1.71799	0.810209	0.562985	0.690548	2.48412	1.31273	0.0484269	0.709621	up	yes
MSTRG.23592	Gh_A11G2104	MSTRG.23592.1	1.96105	0.773707	1.00423	0.720804	1.48587	1.86398	0.244989	-2.02921	0.00704417	0.632526	down	yes
MSTRG.23593		MSTRG.23593.1	0	0.306004	0.133525	0.288005	0	0	2.16657	1.11542	0.00248045	0.621513	up	yes
MSTRG.23594	Gh_A11G2103;Gh_A11G2102	MSTRG.23594.1;MSTRG.23594.2;Gh_A11G2102;MSTRG.23594.4	1.59282	0.842078	0.833056	0.705457	1.81461	1.67297	0.266459	-1.90801	0.014239	0.654323	down	yes
MSTRG.2360	Gh_A02G0281	MSTRG.2360.1;Gh_A02G0281	0.862321	1.35079	1.06337	1.02959	0.661576	0.627195	2.19597	1.13486	0.00135297	0.621513	up	yes
MSTRG.2364	Gh_A02G0285	MSTRG.2364.1;MSTRG.2364.2	5.59408	6.26883	5.60107	3.71311	3.25983	2.91847	2.30442	1.2044	0.00341881	0.621513	up	yes
MSTRG.23651	Gh_A11G2148	MSTRG.23651.1;MSTRG.23651.2	0.27744	0.493161	0.400079	0.65123	0.123707	0.0974376	2.60033	1.37869	0.00942636	0.64389	up	yes
MSTRG.23660	Gh_A11G2154	Gh_A11G2154;MSTRG.23660.2;MSTRG.23660.4;MSTRG.23660.3;MSTRG.23660.5;MSTRG.23660.6;MSTRG.23660.7	1.16884	0.885635	1.04813	0.727136	1.23198	1.40056	0.491833	-1.02376	0.0060618	0.621513	down	yes
MSTRG.23662	Gh_A11G2155	MSTRG.23662.1;MSTRG.23662.2;MSTRG.23662.3;Gh_A11G2155	1.10134	1.33015	1.22104	4.34599	5.22794	4.48721	0.384428	-1.37922	0.0219418	0.670541	down	yes
MSTRG.23740		MSTRG.23740.1	3.68954	2.81007	2.81003	3.80575	4.80651	4.69743	0.439799	-1.18508	0.0119428	0.650371	down	yes
MSTRG.23744	Gh_A11G2244	MSTRG.23744.2;MSTRG.23744.1	8.42895	3.70748	4.35143	3.51518	5.60812	6.82916	0.200871	-2.31566	0.0261095	0.675962	down	yes
MSTRG.23749	Gh_A11G2249	MSTRG.23749.1;Gh_A11G2249	3.13233	2.23703	2.66039	3.22697	4.31514	5.27923	0.301939	-1.72767	0.00255393	0.621513	down	yes
MSTRG.23774		MSTRG.23774.1	1.56707	0.930495	1.12118	0.5173	1.13485	1.04725	0.494454	-1.01609	0.01056	0.648931	down	yes
MSTRG.238	Gh_A01G0264	MSTRG.238.1;MSTRG.238.2;MSTRG.238.3;Gh_A01G0264	2.24054	1.52659	1.9688	1.53129	1.96883	2.42438	0.487486	-1.03657	0.0135133	0.654323	down	yes
MSTRG.23959	Gh_A11G2437	MSTRG.23959.1;Gh_A11G2437	10.8533	9.90602	9.20912	15.1825	16.9596	17.6655	0.452873	-1.14282	0.0101904	0.647732	down	yes
MSTRG.23984	Gh_A11G2466	MSTRG.23984.1;MSTRG.23984.2;MSTRG.23984.4;MSTRG.23984.5;MSTRG.23984.6;MSTRG.23984.7;Gh_A11G2466	3.13686	4.08294	2.96364	3.3271	1.88446	1.91378	3.26348	1.70641	0.0178361	0.664188	up	yes
MSTRG.23988	Gh_A11G2469	MSTRG.23988.1;Gh_A11G2469	32.2772	26.2016	26.2451	3.20309	1.88411	3.21294	7.9696	2.99451	0.0336953	0.685591	up	yes
MSTRG.24070		MSTRG.24070.1	4.66888	4.24907	4.30606	4.60448	6.5133	6.36799	0.449771	-1.15274	0.0151889	0.654323	down	yes
MSTRG.24128	Gh_A11G2570	MSTRG.24128.1;MSTRG.24128.2;MSTRG.24128.3	7.17973	7.07128	5.50385	16.8443	22.3689	19.5852	0.256993	-1.9602	0.0325728	0.681487	down	yes
MSTRG.24145	Gh_A11G2587	MSTRG.24145.1;MSTRG.24145.2;MSTRG.24145.3;Gh_A11G2587	6.39153	6.58065	6.57657	0.35571	0.459826	0.344071	5.37045	2.42504	0.000566081	0.621513	up	yes
MSTRG.24168	Gh_A11G2604	MSTRG.24168.1;MSTRG.24168.2;MSTRG.24168.3;MSTRG.24168.4;MSTRG.24168.5;MSTRG.24168.6;MSTRG.24168.7;MSTRG.24168.8;MSTRG.24168.9;MSTRG.24168.10;MSTRG.24168.11	1.96607	2.27926	2.11995	1.05815	0.991955	0.836404	2.05216	1.03715	0.00314932	0.621513	up	yes
MSTRG.24194		MSTRG.24194.1	1.31709	0.692491	0.605458	0.337911	1.14944	0.966782	0.351985	-1.50641	0.0443962	0.70658	down	yes
MSTRG.24217		MSTRG.24217.1	25.627	21.7589	23.1657	23.1894	29.7961	30.1668	0.468938	-1.09253	0.000795796	0.621513	down	yes
MSTRG.2423	Gh_A02G0355	MSTRG.2423.1;Gh_A02G0355	1.37399	0	0.0244174	0	0.549968	1.39935	0.0960842	-3.37956	0.0385704	0.694523	down	yes
MSTRG.2426	Gh_A02G0358	MSTRG.2426.1;MSTRG.2426.2	9.04691	3.7308	5.70113	1.27935	3.71375	3.68251	0.233794	-2.09669	0.00709148	0.633342	down	yes
MSTRG.24265		MSTRG.24265.2;MSTRG.24265.1	2.42078	2.24414	2.25041	1.90946	2.96083	3.24726	0.460668	-1.1182	0.0357305	0.689102	down	yes
MSTRG.2430	Gh_A02G0368;Gh_A02G0369;Gh_A02G0370	MSTRG.2430.1;MSTRG.2430.3;MSTRG.2430.4;MSTRG.2430.5;Gh_A02G0369;MSTRG.2430.7;MSTRG.2430.9;Gh_A02G0370	3.35172	3.47225	2.94525	1.47365	1.21815	1.05678	2.54456	1.34742	0.0149852	0.654323	up	yes
MSTRG.24405	Gh_A11G2818	MSTRG.24405.2;MSTRG.24405.1;Gh_A11G2818;MSTRG.24405.4	3.95272	3.97313	3.77931	1.79835	1.53556	1.5647	2.18894	1.13023	0.003003	0.621513	up	yes
MSTRG.24417		MSTRG.24417.1	1.0005	0.44762	0.765081	0	1.12881	0.817958	0.247962	-2.01181	0.032505	0.681487	down	yes
MSTRG.24424	Gh_A11G2835	MSTRG.24424.1	1.28602	1.1953	1.26258	0.023588	0.023189	0.013326	2.13554	1.0946	0.000466793	0.604203	up	yes
MSTRG.24448	Gh_A11G2838	MSTRG.24448.1	0.779123	0.70725	0.76474	1.01335	1.49071	1.64546	0.45713	-1.12932	0.0139207	0.654323	down	yes
MSTRG.24457	Gh_A11G2852	MSTRG.24457.1	1.51972	0.643833	0.779073	0.292464	1.26966	1.47287	0.214788	-2.21902	0.00236502	0.621513	down	yes
MSTRG.24471		MSTRG.24471.1;MSTRG.24471.3;MSTRG.24471.2	1.22	0.777566	0.79242	0.122206	0.572769	0.878149	0.45983	-1.12083	0.0323279	0.681266	down	yes
MSTRG.24521	Gh_A11G2908	Gh_A11G2908	0.936739	1.31978	1.20033	1.00545	0.607232	0.691041	2.0633	1.04496	0.00644113	0.621513	up	yes
MSTRG.24535	Gh_A11G2919	MSTRG.24535.1;Gh_A11G2919	6.09372	3.26518	3.87543	7.85861	10.6778	8.63966	0.232055	-2.10746	0.0493056	0.709621	down	yes
MSTRG.24555	Gh_A11G2942	MSTRG.24555.1;MSTRG.24555.2;MSTRG.24555.3	2.77153	2.87006	2.45456	1.64319	1.29171	1.28653	2.01887	1.01354	0.022536	0.670541	up	yes
MSTRG.24576	Gh_A12G0014	MSTRG.24576.1;Gh_A12G0014	6.46768	6.33069	5.02912	2.08446	1.86943	1.80651	2.66048	1.41169	0.0400421	0.696048	up	yes
MSTRG.2458	Gh_A02G0393	Gh_A02G0393	34.4585	25.3278	29.9006	58.025	65.4615	59.8073	0.322629	-1.63205	0.021646	0.670541	down	yes
MSTRG.24580		MSTRG.24580.1	0	0	0	0.327735	0.522198	0.786968	0.430337	-1.21646	0.032309	0.681266	down	yes
MSTRG.24593	Gh_A12G0031	MSTRG.24593.1;Gh_A12G0031	3.11286	3.67132	4.14654	2.18853	1.99368	1.92295	2.02533	1.01815	0.0450609	0.707475	up	yes
MSTRG.2470	Gh_A02G0406	MSTRG.2470.1;Gh_A02G0406	5.71275	4.58987	5.03888	1.01464	0.923337	0.979583	2.66583	1.41458	0.0150196	0.654323	up	yes
MSTRG.24804	Gh_A12G0270	MSTRG.24804.2;MSTRG.24804.1;Gh_A12G0270	2.56933	2.03205	1.97784	2.7409	3.99239	3.68744	0.382843	-1.38517	0.0117386	0.650371	down	yes
MSTRG.24875		MSTRG.24875.1;MSTRG.24875.2	7.03157	5.54894	6.23045	7.54077	9.68416	9.88666	0.386734	-1.37059	6.88628e-05	0.388485	down	yes
MSTRG.25043	Gh_A12G0505	MSTRG.25043.1;MSTRG.25043.2;MSTRG.25043.3;MSTRG.25043.4;MSTRG.25043.5;MSTRG.25043.6;MSTRG.25043.8;MSTRG.25043.9	2.88524	3.08577	2.49843	2.53274	1.64792	1.43613	2.55458	1.35309	0.0427518	0.704318	up	yes
MSTRG.25095		MSTRG.25095.1;MSTRG.25095.2	5.04877	4.07002	5.06789	6.41483	7.8885	9.63398	0.320294	-1.64253	0.0115576	0.650371	down	yes
MSTRG.25107	Gh_A12G0564	MSTRG.25107.1;MSTRG.25107.2;MSTRG.25107.3;MSTRG.25107.4;MSTRG.25107.5;Gh_A12G0564	4.66334	4.41702	4.20439	11.1686	14.3556	15.5135	0.217645	-2.19995	0.00354413	0.621513	down	yes
MSTRG.25145	Gh_A12G0603	MSTRG.25145.2;MSTRG.25145.3;MSTRG.25145.1;MSTRG.25145.4;Gh_A12G0603	2.08989	1.70612	1.503	1.18597	2.1724	2.47516	0.387106	-1.3692	0.0355224	0.688193	down	yes
MSTRG.2517	Gh_A02G0453	Gh_A02G0453	3.13698	3.03957	2.68308	1.55003	0.80323	0.909659	3.18078	1.66938	0.0355144	0.688193	up	yes
MSTRG.25181		MSTRG.25181.1	0.156966	0	0	0	0.533068	1.13807	0.19786	-2.33745	0.0322592	0.681266	down	yes
MSTRG.25193	Gh_A12G0652	Gh_A12G0652	0	1.85788	2.31157	2.11923	0	0	33.9742	5.08637	0.0258021	0.675962	up	yes
MSTRG.25196		MSTRG.25196.1	0.643603	0.285745	0.34935	1.73473	1.76786	2.01013	0.341426	-1.55035	0.0156734	0.654323	down	yes
MSTRG.25312	Gh_A12G0781	MSTRG.25312.2;MSTRG.25312.1;Gh_A12G0781	5.23002	3.70941	4.29551	3.76119	4.46945	5.52836	0.463766	-1.10853	0.0201982	0.670541	down	yes
MSTRG.25317	Gh_A12G0783	Gh_A12G0783	0	0.456658	0	0.394491	0	0	2.67549	1.4198	0.0428509	0.704931	up	yes
MSTRG.25406	Gh_A12G0867	MSTRG.25406.1;Gh_A12G0867	0.6563	1.2034	0.560428	0.756813	0.182601	0.31186	3.04312	1.60555	0.0453067	0.708013	up	yes
MSTRG.25466	Gh_A12G0937	Gh_A12G0937	0.459598	0.511461	0.401162	0.544957	0.141874	0.107906	2.1096	1.07697	0.0452542	0.70787	up	yes
MSTRG.25473	Gh_A12G0944	MSTRG.25473.1;Gh_A12G0944	1.41177	1.37934	1.02782	3.02493	3.19833	3.47722	0.451728	-1.14647	0.0392919	0.695409	down	yes
MSTRG.25477		MSTRG.25477.1;MSTRG.25477.2	1.54602	0.991698	1.08611	2.57047	3.12843	3.40464	0.301845	-1.72812	0.00274242	0.621513	down	yes
MSTRG.25496	Gh_A12G0972	MSTRG.25496.2;MSTRG.25496.1;MSTRG.25496.3;MSTRG.25496.4;MSTRG.25496.5;Gh_A12G0972	0.873093	1.33598	0.816638	1.12736	0.013642	0.0314116	6.85216	2.77656	0.020855	0.670541	up	yes
MSTRG.255	Gh_A01G0275	Gh_A01G0275	349.158	450.143	432.765	528.896	0	0	3.74795e+06	21.8377	0.0454723	0.708211	up	yes
MSTRG.25558	Gh_A12G1035	MSTRG.25558.1	3.53598	2.65385	2.62562	3.40703	4.96816	4.78784	0.351853	-1.50695	0.00788987	0.641091	down	yes
MSTRG.25566	Gh_A12G1047	Gh_A12G1047	0.834219	1.79825	0.904555	1.15304	0.333047	0.556212	3.92204	1.9716	0.0343242	0.686847	up	yes
MSTRG.25588	Gh_A12G1061	MSTRG.25588.5;MSTRG.25588.4;MSTRG.25588.1;MSTRG.25588.2;MSTRG.25588.3;MSTRG.25588.6;MSTRG.25588.9;MSTRG.25588.11;MSTRG.25588.12;MSTRG.25588.10;MSTRG.25588.7;MSTRG.25588.8;Gh_A12G1061	8.09193	9.6501	7.08796	54.8346	69.1776	56.0691	0.149625	-2.74058	0.0204684	0.670541	down	yes
MSTRG.25589	Gh_A12G1062	MSTRG.25589.2;MSTRG.25589.1;Gh_A12G1062	41.7435	52.4393	40.4265	144.796	163.568	148.611	0.336636	-1.57074	0.048067	0.709621	down	yes
MSTRG.25640		MSTRG.25640.1;MSTRG.25640.2	6.29746	5.46611	5.62121	0	0.103793	0.096136	4.73323	2.24282	0.000160703	0.416019	up	yes
MSTRG.25641	Gh_A12G1130	Gh_A12G1130	400.482	438.8	440.069	249.999	187.186	185.907	3.80554	1.9281	0.00298674	0.621513	up	yes
MSTRG.25678	Gh_A12G1170	MSTRG.25678.1;MSTRG.25678.2;Gh_A12G1170	0.260231	0.329022	0.259655	8.39857	9.39919	6.33287	0.186608	-2.42192	0.0214306	0.670541	down	yes
MSTRG.25761	Gh_A12G1255;Gh_A12G1257	MSTRG.25761.1;Gh_A12G1255;Gh_A12G1257	7.56988	17.0274	20.552	28.7061	0.00189479	1.04455	1468.6	10.5202	0.0414237	0.701343	up	yes
MSTRG.25763	Gh_A12G1259	MSTRG.25763.2;MSTRG.25763.1	7.11287	5.38752	6.28493	6.04833	7.13177	7.99892	0.486546	-1.03935	0.006273	0.621513	down	yes
MSTRG.25774		MSTRG.25774.1;MSTRG.25774.2;MSTRG.25774.3;MSTRG.25774.4	1.09718	1.25474	1.60148	0.619681	0.29753	0.327399	2.57622	1.36526	0.032301	0.681266	up	yes
MSTRG.25821		MSTRG.25821.1	0.350961	0.698711	0.928677	1.21042	0.171128	0.193421	4.3443	2.11912	0.036658	0.691	up	yes
MSTRG.25883	Gh_A12G1366	Gh_A12G1366	0.068647	0.60654	0	1.1187	0.097756	0.081983	4.2748	2.09586	0.0398921	0.696048	up	yes
MSTRG.25933	Gh_A12G1415	MSTRG.25933.1;Gh_A12G1415	6.70007	9.18011	8.86002	13.0838	7.22703	7.47691	3.09909	1.63184	0.014084	0.654323	up	yes
MSTRG.25976	Gh_A12G1454	Gh_A12G1454	18.4129	18.1834	19.8708	6.18919	5.86539	5.85985	3.0603	1.61367	0.00206849	0.621513	up	yes
MSTRG.26040	Gh_A12G1517	MSTRG.26040.1;Gh_A12G1517	6.41847	6.11789	4.87278	10.1477	11.4867	12.0303	0.409525	-1.28798	0.0498545	0.70993	down	yes
MSTRG.26053	Gh_A12G1530	Gh_A12G1530	20.0256	18.5303	18.6436	8.97091	7.85195	8.34405	2.2859	1.19276	0.0136323	0.654323	up	yes
MSTRG.2607		MSTRG.2607.1	1.06849	1.24326	0.923396	0.199543	0.106171	0	2.62965	1.39487	0.0125837	0.653994	up	yes
MSTRG.26089	Gh_A12G1558	MSTRG.26089.1;MSTRG.26089.2;Gh_A12G1558	27.5398	30.6365	30.8186	21.5129	18.2663	17.8784	2.28582	1.19271	0.00150826	0.621513	up	yes
MSTRG.2610	Gh_A02G0562	MSTRG.2610.1;Gh_A02G0562	7.92342	7.92565	9.26756	15.6379	18.671	19.9447	0.345723	-1.53231	0.0230184	0.670541	down	yes
MSTRG.26154		MSTRG.26154.1	1.19449	1.71501	1.23108	1.20013	0.808274	0.533508	2.73211	1.45002	0.0124501	0.652883	up	yes
MSTRG.26163	Gh_A12G1629	MSTRG.26163.1;MSTRG.26163.4;MSTRG.26163.3;MSTRG.26163.2;MSTRG.26163.5;MSTRG.26163.7;MSTRG.26163.6;MSTRG.26163.8	5.63853	4.27156	3.98481	3.37159	5.09817	5.52777	0.40106	-1.31811	0.0239561	0.673768	down	yes
MSTRG.26264	Gh_A12G1736	MSTRG.26264.1;MSTRG.26264.2;MSTRG.26264.4;MSTRG.26264.3;Gh_A12G1736	4.43974	2.84267	3.7398	3.12765	4.79154	4.03683	0.418369	-1.25715	0.0426784	0.704318	down	yes
MSTRG.2627	Gh_A02G0579	MSTRG.2627.1;MSTRG.2627.2;Gh_A02G0579;MSTRG.2627.4	3.55348	4.19037	3.77434	1.17249	1.49941	1.12213	2.30622	1.20553	0.0422568	0.703701	up	yes
MSTRG.26281		MSTRG.26281.1	9.32357	6.61779	7.31236	6.50716	9.39412	9.21538	0.388881	-1.3626	0.00389457	0.621513	down	yes
MSTRG.26305	Gh_A12G1771	MSTRG.26305.1	0.909558	0	0.005291	0	1.25173	1.67961	0.0669255	-3.9013	0.00566128	0.621513	down	yes
MSTRG.26307		MSTRG.26307.1	4.19748	2.89705	3.60606	4.12499	5.39537	5.02818	0.415648	-1.26657	0.0144434	0.654323	down	yes
MSTRG.26313	Gh_A12G1778	Gh_A12G1778	0	0.400098	0.224289	0.160162	0	0	2.1215	1.08509	0.0352922	0.688139	up	yes
MSTRG.26343	Gh_A12G1807	MSTRG.26343.2;MSTRG.26343.1;MSTRG.26343.3;MSTRG.26343.4;MSTRG.26343.5;MSTRG.26343.6;MSTRG.26343.7;Gh_A12G1807	5.63435	5.30365	4.74158	15.2576	14.0719	14.9914	0.395662	-1.33766	0.0160229	0.654323	down	yes
MSTRG.26360	Gh_A12G1823	MSTRG.26360.1;MSTRG.26360.4;MSTRG.26360.5;MSTRG.26360.7;MSTRG.26360.6;MSTRG.26360.8;MSTRG.26360.9;Gh_A12G1823	3.39214	2.50524	2.79	1.72618	3.28793	3.01655	0.410995	-1.28281	0.0171059	0.663816	down	yes
MSTRG.26423	Gh_A12G1886	MSTRG.26423.1;Gh_A12G1886	5.5237	4.23475	4.22527	3.48796	5.47702	5.03664	0.4493	-1.15425	0.0269285	0.675962	down	yes
MSTRG.26430		MSTRG.26430.1;MSTRG.26430.2	5.89621	4.52756	6.10226	3.66611	5.62366	6.39194	0.405591	-1.3019	0.0299877	0.677234	down	yes
MSTRG.2647	Gh_A02G0604	MSTRG.2647.1	3.72524	2.39796	2.75881	3.32289	4.48978	4.17298	0.38846	-1.36416	0.0182933	0.665079	down	yes
MSTRG.26477	Gh_A12G1940	Gh_A12G1940	2.54026	3.17715	3.75604	14.0675	14.7729	13.1287	0.348267	-1.52174	0.0484519	0.709621	down	yes
MSTRG.26504		MSTRG.26504.1	0.557151	0.317911	0.439537	0.333596	0.99256	0.688348	0.433865	-1.20468	0.0474483	0.709621	down	yes
MSTRG.26523	Gh_A12G1992	MSTRG.26523.1;Gh_A12G1992	3.05836	4.15559	4.81577	2.90749	2.07815	2.12561	2.89747	1.53479	0.0416768	0.701964	up	yes
MSTRG.26631	Gh_A12G2111	Gh_A12G2111	1.55894	1.6565	1.54505	0.352369	0.178679	0.115782	2.99471	1.58241	0.00183634	0.621513	up	yes
MSTRG.26655	Gh_A12G2143	Gh_A12G2143	0.635936	0	0.363289	0	0.371747	0.31425	0.384476	-1.37904	0.043035	0.705201	down	yes
MSTRG.26672	Gh_A12G2161	MSTRG.26672.1;Gh_A12G2161;MSTRG.26672.5	3.03874	2.57274	2.72325	2.60733	5.03042	5.17008	0.251577	-1.99093	0.0180037	0.664312	down	yes
MSTRG.26684	Gh_A12G2173	MSTRG.26684.1;Gh_A12G2173;MSTRG.26684.3	6.13179	8.56762	7.13462	5.0167	4.17318	4.01364	2.81403	1.49264	0.00606853	0.621513	up	yes
MSTRG.26698	Gh_A12G2192	MSTRG.26698.1;MSTRG.26698.2;MSTRG.26698.3;MSTRG.26698.4	0.00834111	1.10814	0.00781633	1.75936	0.00614208	0.00253035	11.4724	3.52009	0.0233846	0.670691	up	yes
MSTRG.26701	Gh_A12G2189	MSTRG.26701.1	0.676672	0.392976	0.558497	0.230861	0.73205	0.634344	0.489593	-1.03034	0.0154937	0.654323	down	yes
MSTRG.26735	Gh_A12G2229	MSTRG.26735.1;MSTRG.26735.2;Gh_A12G2229	8.20271	7.39811	8.63614	3.31849	2.94643	3.45486	2.0065	1.00468	0.0448585	0.707475	up	yes
MSTRG.26809		MSTRG.26809.1	0.676767	0.539028	0.495518	0.459761	1.25231	1.15764	0.364763	-1.45497	0.032756	0.681573	down	yes
MSTRG.26830	Gh_A12G2327	MSTRG.26830.1;MSTRG.26830.2;Gh_A12G2327;MSTRG.26830.4	0.645489	1.0317	0.992386	0.777416	0.464038	0.336187	2.42918	1.28047	0.00431827	0.621513	up	yes
MSTRG.26832	Gh_A12G2331	MSTRG.26832.1;MSTRG.26832.2;Gh_A12G2331	5.98178	5.33772	4.75489	7.16133	8.17969	8.95751	0.464475	-1.10633	0.0287425	0.675962	down	yes
MSTRG.26846	Gh_A12G2344	MSTRG.26846.1;Gh_A12G2344	2.67233	3.39713	3.4479	2.32308	2.21875	1.73696	2.08281	1.05853	0.0406099	0.697726	up	yes
MSTRG.26946	Gh_A12G2461	Gh_A12G2461	121.217	118.841	121.704	74.4794	59.417	63.866	2.43772	1.28554	0.0182472	0.665079	up	yes
MSTRG.26950	Gh_A12G2465	MSTRG.26950.1;Gh_A12G2465	2.51695	2.83067	1.67733	19.3602	24.039	19.8184	0.137735	-2.86003	0.0273258	0.675962	down	yes
MSTRG.27008	Gh_A13G0014	Gh_A13G0014;MSTRG.27008.1	0.369331	1.65675	0.704019	0.75015	0.222849	0.042122	6.32463	2.66098	0.0120075	0.650371	up	yes
MSTRG.27024	Gh_A13G0033	MSTRG.27024.1	0.91447	0.393463	0.702664	0.675405	1.14499	1.36666	0.337647	-1.56641	0.00216083	0.621513	down	yes
MSTRG.27086	Gh_A13G0099	MSTRG.27086.2;MSTRG.27086.1;MSTRG.27086.3;MSTRG.27086.4;MSTRG.27086.5;Gh_A13G0099	3.84337	4.63612	3.8054	3.16819	2.5862	2.56779	2.06355	1.04513	0.00971848	0.647732	up	yes
MSTRG.27143	Gh_A13G0164	MSTRG.27143.1;Gh_A13G0164	24.0365	17.0635	16.389	27.802	30.8413	34.5541	0.321581	-1.63675	0.0378269	0.693475	down	yes
MSTRG.27205	Gh_A13G0224	MSTRG.27205.1;MSTRG.27205.2;Gh_A13G0224	4.50914	4.62312	5.48728	1.78409	1.58696	1.61715	2.55183	1.35153	0.0185783	0.665079	up	yes
MSTRG.27216		MSTRG.27216.1	0	1.23764	0	1.4577	0	0	10.7106	3.42097	0.0294282	0.675962	up	yes
MSTRG.27236	Gh_A13G0253	Gh_A13G0253	2.87981	3.79316	3.15906	3.72564	1.39234	1.6926	4.90967	2.29562	0.0224563	0.670541	up	yes
MSTRG.27275	Gh_A13G0288	MSTRG.27275.1;MSTRG.27275.2;Gh_A13G0288	10.6398	11.4697	10.9591	5.72188	5.6281	4.83151	2.39184	1.25812	0.00652248	0.621513	up	yes
MSTRG.27283	Gh_A13G0294	MSTRG.27283.1	90.1165	64.7519	75.9642	6.57322	6.70154	7.05626	6.47114	2.69402	0.00627297	0.621513	up	yes
MSTRG.27326	Gh_A13G0339	Gh_A13G0339	0.081204	0.585816	0.214519	0.321674	0.03953	0.09117	2.41056	1.26937	0.0382954	0.694383	up	yes
MSTRG.27369	Gh_A13G0371	MSTRG.27369.1	5.25223	4.31097	4.0444	5.41613	6.98391	7.2616	0.401736	-1.31568	0.0114796	0.650371	down	yes
MSTRG.27375	Gh_A13G0377	MSTRG.27375.1;MSTRG.27375.2;MSTRG.27375.3;Gh_A13G0377	7.42994	8.11624	9.58087	6.11005	4.74906	4.2707	2.73469	1.45138	0.0335561	0.68461	up	yes
MSTRG.2738	Gh_A02G0694	MSTRG.2738.1;MSTRG.2738.2;MSTRG.2738.3;MSTRG.2738.4;MSTRG.2738.5;Gh_A02G0694	8.10804	5.79498	5.70671	9.03046	10.1984	13.835	0.275109	-1.86193	0.0300436	0.677378	down	yes
MSTRG.27384	Gh_A13G0385	MSTRG.27384.1	4.94022	0.342623	2.17115	0.861702	2.39026	4.37994	0.0392484	-4.67122	0.0293252	0.675962	down	yes
MSTRG.27424	Gh_A13G0418	MSTRG.27424.1;MSTRG.27424.2;MSTRG.27424.3;Gh_A13G0418	12.1702	12.8797	11.7919	6.78689	6.58784	5.98235	2.15454	1.10738	0.0060889	0.621513	up	yes
MSTRG.27515	Gh_A13G0506	MSTRG.27515.1	0.313115	0	0	0	0.229869	0.296197	0.456239	-1.13214	0.0222298	0.670541	down	yes
MSTRG.27520	Gh_A13G0512	MSTRG.27520.1;Gh_A13G0512	4.49095	4.07454	3.60755	1.41255	0.932884	0.720807	3.90362	1.96481	0.0317465	0.680538	up	yes
MSTRG.2754	Gh_A02G0712	MSTRG.2754.1;Gh_A02G0712	2.5724	1.96818	2.05137	2.33338	2.64478	3.46703	0.469751	-1.09003	0.0338182	0.685591	down	yes
MSTRG.2756	Gh_A02G0714	MSTRG.2756.2;MSTRG.2756.1;Gh_A02G0714	42.9565	49.3892	48.1775	31.3395	26.2375	25.1832	2.74496	1.45679	0.000293994	0.559334	up	yes
MSTRG.27574	Gh_A13G0566	MSTRG.27574.1;MSTRG.27574.2;MSTRG.27574.4;MSTRG.27574.3;Gh_A13G0566	11.5241	10.8743	10.4061	4.03369	4.09229	3.81876	2.34477	1.22945	0.0062956	0.621513	up	yes
MSTRG.27583	Gh_A13G0577	MSTRG.27583.1;MSTRG.27583.2	16.4432	22.0353	21.8393	14.4998	11.1722	10.6142	3.51703	1.81436	0.00465566	0.621513	up	yes
MSTRG.27657	Gh_A13G0642	MSTRG.27657.1;MSTRG.27657.2;MSTRG.27657.3;MSTRG.27657.4	3.43998	1.15087	2.3461	0.478723	2.11782	3.12305	0.110075	-3.18344	0.00168985	0.621513	down	yes
MSTRG.2768		MSTRG.2768.1	0.463933	0	0.100994	0	0.170008	0.502306	0.370345	-1.43306	0.0359307	0.689733	down	yes
MSTRG.27683	Gh_A13G0664	Gh_A13G0664	2.64978	1.26994	1.86369	0	0.704237	1.1646	0.338923	-1.56097	0.00614298	0.621513	down	yes
MSTRG.27695	Gh_A13G0674	MSTRG.27695.1;MSTRG.27695.2;Gh_A13G0674	25.2704	23.7784	24.708	11.6952	9.44574	11.4757	2.34759	1.23118	0.0410167	0.698877	up	yes
MSTRG.277	Gh_A01G0290	MSTRG.277.1;MSTRG.277.2;Gh_A01G0290	8.92186	11.0787	9.816	12.2378	8.60663	7.47912	2.6325	1.39643	0.0055557	0.621513	up	yes
MSTRG.27716	Gh_A13G0693	Gh_A13G0693	8.62344	7.97045	9.86989	0	0	0	9.18059	3.19859	0.00196603	0.621513	up	yes
MSTRG.27729	Gh_A13G0709	Gh_A13G0709	0.623641	0.986347	0.828339	0.900341	0.368585	0.49064	2.30519	1.20489	0.0120275	0.650371	up	yes
MSTRG.27760		MSTRG.27760.1;MSTRG.27760.2;MSTRG.27760.3;MSTRG.27760.5;MSTRG.27760.4;MSTRG.27760.7;MSTRG.27760.6;MSTRG.27760.9	3.43349	2.68676	3.30143	2.61286	3.68887	4.02561	0.454732	-1.13691	0.00580951	0.621513	down	yes
MSTRG.27799	Gh_A13G0785	MSTRG.27799.1;MSTRG.27799.2;Gh_A13G0785	4.87961	3.74691	4.47998	3.7981	5.02542	6.14718	0.401565	-1.31629	0.00930587	0.64389	down	yes
MSTRG.27858		MSTRG.27858.1;MSTRG.27858.2	4.97433	4.7051	4.33362	5.41278	7.39268	7.5933	0.422254	-1.24382	0.0232346	0.670541	down	yes
MSTRG.27890	Gh_A13G0857	MSTRG.27890.1;MSTRG.27890.2	0.734113	0.483655	0.568732	0.176579	0.491257	0.832721	0.479494	-1.06042	0.0384313	0.694523	down	yes
MSTRG.28007	Gh_A13G0971	MSTRG.28007.1;Gh_A13G0971	3.23164	3.08244	3.43998	2.19225	1.75394	1.42854	2.20034	1.13772	0.0450834	0.707475	up	yes
MSTRG.28023	Gh_A13G0991	MSTRG.28023.1	0.7828	0	0	0	2.04596	1.01365	0.0790956	-3.66026	0.0400438	0.696048	down	yes
MSTRG.2804	Gh_A02G0763	Gh_A02G0763	7.42137	8.83346	7.61186	7.92208	5.98768	6.05654	2.18031	1.12454	0.0062005	0.621513	up	yes
MSTRG.28072	Gh_A13G1038	Gh_A13G1038	5.79231	3.65958	4.18652	5.23888	6.62364	6.34085	0.365082	-1.45371	0.0303414	0.677378	down	yes
MSTRG.28112		MSTRG.28112.1	0.253435	0.487239	0.373045	0.256539	0	0	2.26811	1.18149	0.000398997	0.567952	up	yes
MSTRG.28127	Gh_A13G1067	MSTRG.28127.1;Gh_A13G1067	3.68752	2.92056	3.29723	2.9228	4.23369	4.1496	0.461488	-1.11564	0.00284433	0.621513	down	yes
MSTRG.28138	Gh_A13G1079	MSTRG.28138.1;MSTRG.28138.2;MSTRG.28138.4;MSTRG.28138.3;Gh_A13G1079	4.37612	5.15426	5.03474	3.84596	3.25225	2.68069	2.35821	1.23769	0.00829321	0.641091	up	yes
MSTRG.2815	Gh_A02G0771	Gh_A02G0771	3.60988	2.76436	2.78307	2.6596	3.81119	4.08123	0.421366	-1.24685	0.00524314	0.621513	down	yes
MSTRG.28157	Gh_A13G1098	Gh_A13G1098	1.1742	1.15648	1.2049	3.27304	4.45168	4.54506	0.27453	-1.86496	0.00610986	0.621513	down	yes
MSTRG.28206	Gh_A13G1146	MSTRG.28206.1	5.01473	3.63498	3.80718	2.98615	5.7647	5.22349	0.303953	-1.71808	0.0159473	0.654323	down	yes
MSTRG.28236	Gh_A13G1173	MSTRG.28236.1;Gh_A13G1173	8.79257	10.017	8.32682	7.50114	5.82966	5.06821	2.66589	1.41462	0.0167996	0.662377	up	yes
MSTRG.28239	Gh_A13G1176	MSTRG.28239.1;MSTRG.28239.2;Gh_A13G1176	1.23377	0.596142	0.888907	0.642172	1.09126	0.988954	0.481439	-1.05457	0.028673	0.675962	down	yes
MSTRG.28285	Gh_A13G1218	MSTRG.28285.1;MSTRG.28285.2;MSTRG.28285.3;Gh_A13G1218	7.08195	8.19938	7.64538	3.77606	3.27217	3.71599	2.36483	1.24174	0.0102728	0.647732	up	yes
MSTRG.28349		MSTRG.28349.1;MSTRG.28349.2;MSTRG.28349.3	7.97605	6.96507	7.56837	0.905091	0.791097	0.511697	5.81159	2.53893	0.00855552	0.641556	up	yes
MSTRG.28434	Gh_A13G1371	MSTRG.28434.2;MSTRG.28434.3;Gh_A13G1371	3.13635	2.1118	2.27527	1.98539	3.51631	3.08098	0.361988	-1.46599	0.0171552	0.663816	down	yes
MSTRG.28447		MSTRG.28447.1	0.372563	0	0.083118	0.122986	1.03866	0.63304	0.235233	-2.08784	0.0266639	0.675962	down	yes
MSTRG.28454		MSTRG.28454.1	1.63993	1.80919	1.83253	2.20108	1.36827	1.03766	2.37015	1.24498	0.043476	0.705201	up	yes
MSTRG.2849	Gh_A02G0802	MSTRG.2849.1;MSTRG.2849.2	1.86376	1.41194	1.45617	1.2758	1.75816	2.43132	0.429877	-1.218	0.0297088	0.675962	down	yes
MSTRG.2850	Gh_A02G0805	Gh_A02G0805	36.4629	32.9607	33.5724	0	0	0	31.7062	4.98669	5.09038e-05	0.388485	up	yes
MSTRG.28515		MSTRG.28515.1	5.52768	4.07602	4.6265	10.0704	10.8251	11.3655	0.314798	-1.6675	0.00620066	0.621513	down	yes
MSTRG.28525	Gh_A13G1444	MSTRG.28525.1	1.05154	0.446347	0.489829	0.298626	1.14112	0.961146	0.292408	-1.77394	0.0162729	0.656809	down	yes
MSTRG.28605	Gh_A13G1523	MSTRG.28605.1;MSTRG.28605.2;MSTRG.28605.3;MSTRG.28605.4;Gh_A13G1523	4.52822	4.0371	4.55832	7.80842	8.79026	9.03495	0.414269	-1.27136	0.00127234	0.621513	down	yes
MSTRG.28606	Gh_A13G1523	MSTRG.28606.1	0.702666	0.582353	0.48459	0.502856	1.05769	1.14685	0.427821	-1.22492	0.0305929	0.677427	down	yes
MSTRG.28617	Gh_A13G1535	MSTRG.28617.1;Gh_A13G1535	19.5623	17.2212	15.4341	28.797	31.7987	30.2987	0.453377	-1.14122	0.0400974	0.696048	down	yes
MSTRG.28625	Gh_A13G1541	MSTRG.28625.1;Gh_A13G1541	8.75646	6.81464	6.66307	14.4824	19.5593	17.662	0.244708	-2.03087	0.00816971	0.641091	down	yes
MSTRG.28654	Gh_A13G1572	MSTRG.28654.1;MSTRG.28654.2;Gh_A13G1572	0.998741	0.610326	0.716458	0.720637	1.36045	2.10172	0.256208	-1.96461	0.015321	0.654323	down	yes
MSTRG.2866	Gh_A02G0818	MSTRG.2866.1;Gh_A02G0818	1.90552	1.49758	1.54779	1.16372	1.96323	1.93681	0.491422	-1.02497	0.011515	0.650371	down	yes
MSTRG.28662	Gh_A13G1580	MSTRG.28662.1;MSTRG.28662.2;Gh_A13G1580	11.746	8.51154	9.49597	11.9334	14.1959	13.6458	0.43627	-1.19671	0.0219654	0.670541	down	yes
MSTRG.28674		MSTRG.28674.1;MSTRG.28674.2	3.30301	3.09611	2.98888	8.59313	8.7708	9.93377	0.33103	-1.59497	0.00332456	0.621513	down	yes
MSTRG.28717	Gh_A13G1630	Gh_A13G1630	13.3734	13.0961	12.8047	24.519	27.6007	24.4851	0.483772	-1.0476	0.015425	0.654323	down	yes
MSTRG.28769	Gh_A13G1691	MSTRG.28769.1;MSTRG.28769.4;MSTRG.28769.3;MSTRG.28769.2;MSTRG.28769.5;Gh_A13G1691	4.24381	2.80812	3.73803	4.60295	4.78326	5.80609	0.42503	-1.23436	0.0492615	0.709621	down	yes
MSTRG.28800	Gh_A13G1727	MSTRG.28800.1	1.73905	1.05723	0.819244	2.03188	2.7987	2.9539	0.28374	-1.81736	0.0344291	0.686847	down	yes
MSTRG.28872		MSTRG.28872.1	4.07647	2.90744	2.26606	4.72375	6.03285	6.82127	0.271045	-1.88339	0.0460595	0.709391	down	yes
MSTRG.28874		MSTRG.28874.1;MSTRG.28874.2	3.15279	3.60898	3.03165	6.30476	7.49655	7.11857	0.480557	-1.05722	0.0483086	0.709621	down	yes
MSTRG.2892	Gh_A02G0841	MSTRG.2892.1	55.7454	54.5424	49.9326	29.8813	26.893	25.954	2.29317	1.19734	0.0169744	0.663611	up	yes
MSTRG.28989	Gh_A13G1917	Gh_A13G1917;MSTRG.28989.2	1.71362	1.0501	1.28345	0.807521	1.14311	1.67962	0.459006	-1.12342	0.0290137	0.675962	down	yes
MSTRG.29024	Gh_A13G1958	MSTRG.29024.1;MSTRG.29024.2;Gh_A13G1958	9.19075	0.127369	7.94826	0.121899	7.37636	10.8459	0.00202005	-8.9514	0.0230065	0.670541	down	yes
MSTRG.29026	Gh_A13G1960	MSTRG.29026.1;MSTRG.29026.2;Gh_A13G1960	31.8542	25.0578	29.7222	3.46358	2.43997	3.43699	6.77923	2.76112	0.020829	0.670541	up	yes
MSTRG.29028	Gh_A13G1962	Gh_A13G1962	0.890745	0.760055	1.02235	0.619412	1.56034	1.96437	0.292155	-1.77519	0.0476536	0.709621	down	yes
MSTRG.29046	Gh_A13G1979	Gh_A13G1979	1.87184	1.58107	1.39511	1.84669	2.95734	2.5563	0.426931	-1.22792	0.043058	0.705201	down	yes
MSTRG.29182	Gh_D01G0072	Gh_D01G0072	9.64689	0	6.93839	1.71975	11.7623	14.2343	0.0025446	-8.61835	0.0330282	0.682418	down	yes
MSTRG.29190	Gh_D01G0078	MSTRG.29190.1;MSTRG.29190.2;MSTRG.29190.3;MSTRG.29190.4;MSTRG.29190.5;Gh_D01G0078	31.6656	39.4487	33.3242	15.3998	15.8905	14.249	2.93748	1.55458	0.0160391	0.654323	up	yes
MSTRG.29207	Gh_D01G0105	Gh_D01G0105;MSTRG.29207.2;MSTRG.29207.3	3.04675	0.0101343	0.0290089	0.00263633	1.53633	1.67614	0.0302133	-5.04867	0.0430441	0.705201	down	yes
MSTRG.29232	Gh_D01G0159	MSTRG.29232.1;Gh_D01G0159	0.530879	0.943963	1.02777	0.613024	0.353578	0.314591	2.34661	1.23058	0.0280364	0.675962	up	yes
MSTRG.29313	Gh_D01G0256	MSTRG.29313.1;MSTRG.29313.2	2.2154	3.55115	3.37149	1.46564	0.862115	0.797946	4.91728	2.29786	0.00327947	0.621513	up	yes
MSTRG.29361	Gh_D01G0300	Gh_D01G0300	0.292636	0.265838	0.300647	3.13517	2.88382	2.49544	0.365968	-1.45021	0.00842801	0.641556	down	yes
MSTRG.29389	Gh_D01G0331	MSTRG.29389.1;MSTRG.29389.2;Gh_D01G0331	6.94581	9.95137	9.86097	22.2621	11.6897	11.5479	2.63293	1.39667	0.0322909	0.681266	up	yes
MSTRG.29402	Gh_D01G0348;Gh_D01G0349	Gh_D01G0348;MSTRG.29402.2;MSTRG.29402.3;MSTRG.29402.4;MSTRG.29402.5;MSTRG.29402.6;MSTRG.29402.7;MSTRG.29402.8	3.70976	3.30216	3.06119	0.0209841	0.0819655	0.0474546	3.50564	1.80968	0.00352475	0.621513	up	yes
MSTRG.29403	Gh_D01G0349	MSTRG.29403.1	3.02557	2.09321	2.58331	0	0.022328	0	2.62037	1.38977	0.0278219	0.675962	up	yes
MSTRG.29422	Gh_D01G0347	MSTRG.29422.4;MSTRG.29422.3;MSTRG.29422.2;MSTRG.29422.1;MSTRG.29422.7;MSTRG.29422.10;MSTRG.29422.6;MSTRG.29422.8;MSTRG.29422.9;MSTRG.29422.11;MSTRG.29422.12;MSTRG.29422.14;MSTRG.29422.17;MSTRG.29422.16;MSTRG.29422.15;MSTRG.29422.18;MSTRG.29422.19;MSTRG.29422.20;MSTRG.29422.21;MSTRG.29422.22;MSTRG.29422.23;Gh_D01G0347	7.77652	7.29759	7.51821	15.3746	15.1123	16.7124	0.445025	-1.16804	0.00409113	0.621513	down	yes
MSTRG.29503	Gh_D01G0460	MSTRG.29503.1;Gh_D01G0460	5.56445	6.22106	6.13098	3.14738	2.68813	2.7139	2.44983	1.29268	0.000383376	0.567952	up	yes
MSTRG.29529	Gh_D01G0496	Gh_D01G0496;MSTRG.29529.2	2.15155	3.30845	2.53579	3.07949	2.18043	2.26833	2.17602	1.12169	0.0155412	0.654323	up	yes
MSTRG.29610	Gh_D01G0589	MSTRG.29610.1;Gh_D01G0589	3.75256	3.35493	4.252	0.984289	1.05974	0.899037	2.27225	1.18412	0.0366544	0.691	up	yes
MSTRG.29614	Gh_D01G0592	MSTRG.29614.1;Gh_D01G0592	90.2699	66.2416	72.278	8.77643	6.01215	8.09172	8.62519	3.10856	0.0268837	0.675962	up	yes
MSTRG.29626	Gh_D01G0607	MSTRG.29626.1;MSTRG.29626.2;Gh_D01G0607	5.08739	5.98541	5.96406	5.6205	3.948	4.26116	2.16511	1.11444	0.0149571	0.654323	up	yes
MSTRG.29627	Gh_D01G0608	MSTRG.29627.1;Gh_D01G0608	17.618	19.3901	17.2481	2.90079	2.59874	3.91008	4.16796	2.05934	0.0333824	0.6832	up	yes
MSTRG.29671	Gh_D01G0660	MSTRG.29671.3;MSTRG.29671.2;MSTRG.29671.1;MSTRG.29671.4;MSTRG.29671.5;MSTRG.29671.9;MSTRG.29671.7;MSTRG.29671.6;MSTRG.29671.8;MSTRG.29671.11;MSTRG.29671.12;MSTRG.29671.13;MSTRG.29671.14;Gh_D01G0660	3.52339	2.83934	2.77041	2.53585	3.80224	4.03093	0.424709	-1.23545	0.0108827	0.650371	down	yes
MSTRG.29697	Gh_D01G0686	MSTRG.29697.1;MSTRG.29697.2;MSTRG.29697.3;Gh_D01G0686	11.3678	9.85799	10.101	8.56656	12.1805	11.8459	0.496321	-1.01066	0.0166288	0.660853	down	yes
[truncated: 2,144 more rows]

## Sheet: ALVSBL
gene_id	gene_name	transcript_id	FPKM.AL1	FPKM.AL2	FPKM.AL3	FPKM.BL1	FPKM.BL2	FPKM.BL3	fc	log2(fc)	pval	qval	regulation	significant
[truncated: 1,013 more rows]
