# Supplementary material for: Comparative transcriptome analysis of inbred lines and contrasting hybrids reveals overdominance mediate early biomass vigor in hybrid cotton
Source: BMC Genomics. 2020 Feb 10;21:140. doi: 10.1186/s12864-020-6561-9 (PMC7011360; doi:10.1186/s12864-020-6561-9)
Supplement: Supplementary file 4 — Additional file 4. Information on DEGs in root of medium hybrid-parent triad [file 12864_2020_6561_MOESM4_ESM.xlsx]

## Sheet: ARVSMR
gene_id	gene_name	transcript_id	FPKM.MR1	FPKM.MR2	FPKM.MR3	FPKM.AR1	FPKM.AR2	FPKM.AR3	fc	log2(fc)	pval	qval	regulation	significant
Gh_A01G0445	Gh_A01G0445	Gh_A01G0445	0.794172	0	0	0	0	0.203274	0.445087	-1.16784	0.0377874	0.638094	down	yes
Gh_A04G0149	Gh_A04G0149	Gh_A04G0149	0.131605	0.471126	0.640387	0.212008	0.140242	0	2.19158	1.13197	0.0158425	0.635448	up	yes
Gh_A05G0328	Gh_A05G0328	Gh_A05G0328	0	0.306095	0.477187	0	0	0	2.16749	1.11603	0.00242801	0.474187	up	yes
Gh_A06G1903	Gh_A06G1903	Gh_A06G1903	0.765591	0	0	0.099614	0	0.103657	0.457802	-1.1272	0.0222132	0.638094	down	yes
Gh_A08G0627	Gh_A08G0627	Gh_A08G0627	0	0.471904	0.347318	0	0	0	2.04544	1.03241	0.0345004	0.638094	up	yes
Gh_A09G1468	Gh_A09G1468	Gh_A09G1468	0	0.102032	0.574909	0	0	0	2.12713	1.08891	0.0480552	0.638094	up	yes
Gh_A11G1957	Gh_A11G1957	Gh_A11G1957	0	0.500372	0.377924	0	0	0	2.14412	1.10039	0.0313216	0.638094	up	yes
Gh_A12G2666	Gh_A12G2666	Gh_A12G2666	0	0.490373	0.844907	0.277099	0.030148	0	2.98389	1.57719	0.0323139	0.638094	up	yes
Gh_A13G2329	Gh_A13G2329	Gh_A13G2329	0	0.57301	1.11063	0	0	0	4.22642	2.07944	0.00316098	0.488073	up	yes
Gh_D02G0935	Gh_D02G0935	Gh_D02G0935	0	0.288642	0.512288	0	0	0	2.22552	1.15414	0.00304862	0.479549	up	yes
Gh_D02G2247	Gh_D02G2247	Gh_D02G2247	0	0.255983	0.776895	0	0	0	2.79239	1.4815	0.0150076	0.627373	up	yes
Gh_D03G1009	Gh_D03G1009	Gh_D03G1009	0.775831	0	0	0.067489	0	0	0.488248	-1.03431	0.0458456	0.638094	down	yes
Gh_D03G1046	Gh_D03G1046	Gh_D03G1046	0.686059	0.324728	0.0968	0.576963	0.291281	0.523579	0.479174	-1.06138	0.00978752	0.606537	down	yes
Gh_D03G1593	Gh_D03G1593	Gh_D03G1593	0.574249	0	0	0.067772	0	0.266529	0.490621	-1.02732	0.0360115	0.638094	down	yes
Gh_D04G1671	Gh_D04G1671	Gh_D04G1671	0	0.387137	0.929674	0	0	0	3.38614	1.75964	0.00686018	0.559276	up	yes
Gh_D05G1540	Gh_D05G1540	Gh_D05G1540	0	0.357125	0.795926	0	0.185768	0.166839	2.74682	1.45776	0.0136066	0.624886	up	yes
Gh_D05G2018	Gh_D05G2018	Gh_D05G2018	0.460512	0.142243	0.023654	0.505768	0.307052	0.522054	0.473345	-1.07903	0.00219308	0.474187	down	yes
Gh_D05G2112	Gh_D05G2112	Gh_D05G2112	0	0.437718	0.471539	0.186519	0.321804	0.06529	2.07376	1.05225	0.0151404	0.631012	up	yes
Gh_D07G1608	Gh_D07G1608	Gh_D07G1608	0.272167	0.616535	1.31057	0.126581	0	0	3.51131	1.81201	0.0165434	0.638094	up	yes
Gh_D07G2368	Gh_D07G2368	Gh_D07G2368	0.873488	0	0.022152	0.047506	0.037803	0.242032	0.420572	-1.24957	0.0379594	0.638094	down	yes
Gh_D07G2377	Gh_D07G2377	Gh_D07G2377	0	0.281231	0.528793	0.170337	0.089524	0.083701	2.01022	1.00736	0.0140773	0.624886	up	yes
Gh_D11G2479	Gh_D11G2479	Gh_D11G2479	0.138552	0	0.006533	0.979256	0.624216	0.684658	0.47725	-1.06718	0.0264901	0.638094	down	yes
Gh_D12G2379	Gh_D12G2379	Gh_D12G2379	0.445418	0	0	0.635459	0.380814	0.415723	0.425829	-1.23165	0.0196369	0.638094	down	yes
Gh_D13G0142	Gh_D13G0142	Gh_D13G0142	0.872519	0	0	0	0	0.026986	0.464295	-1.10689	0.0441551	0.638094	down	yes
Gh_Sca006378G01	Gh_Sca006378G01	Gh_Sca006378G01	0	0.487485	0.457798	0.145163	0.155009	0	2.19671	1.13534	0.0188481	0.638094	up	yes
Gh_Sca015833G01	Gh_Sca015833G01	Gh_Sca015833G01	0	0.429172	0.515022	0	0.056011	0	2.39919	1.26255	0.00160829	0.470923	up	yes
Gh_Sca017589G01	Gh_Sca017589G01	Gh_Sca017589G01	1.38995	0	0	0.681692	0	0.397872	0.229551	-2.12311	0.0385723	0.638094	down	yes
Gh_Sca135296G01	Gh_Sca135296G01	Gh_Sca135296G01	0.067542	0.57128	0.548127	0	0.053803	0.099846	2.31186	1.20905	0.0193495	0.638094	up	yes
Gh_Sca141296G01	Gh_Sca141296G01	Gh_Sca141296G01	0	0.484075	0.491997	0	0.155595	0.194881	2.17179	1.11888	0.0370342	0.638094	up	yes
MSTRG.10037	Gh_A05G2894	MSTRG.10037.1	0.316686	1.28536	0.985001	0	0.098769	0	3.58457	1.8418	0.0176687	0.638094	up	yes
MSTRG.10077	Gh_A05G2933	MSTRG.10077.1;Gh_A05G2933	7.03281	8.7627	9.02078	4.47279	5.6224	5.4987	2.13163	1.09196	0.0242996	0.638094	up	yes
MSTRG.10089	Gh_A05G2945	MSTRG.10089.1;MSTRG.10089.2	1.27738	0.242861	0.214395	0.243134	0.127039	0.143983	0.489155	-1.03164	0.0450099	0.638094	down	yes
MSTRG.10104	Gh_A05G2958	Gh_A05G2958	2.62865	2.00525	1.46609	3.12188	2.51729	3.14429	0.427454	-1.22616	0.00560299	0.536419	down	yes
MSTRG.10161	Gh_A05G3005	MSTRG.10161.1;Gh_A05G3005	1.83381	3.03651	2.88154	1.65521	1.57506	1.3004	2.37965	1.25075	0.016546	0.638094	up	yes
MSTRG.10195	Gh_A05G3028	MSTRG.10195.1;MSTRG.10195.2;MSTRG.10195.3;MSTRG.10195.4;Gh_A05G3028	8.72838	8.71204	8.1165	23.5754	19.109	20.7856	0.382202	-1.38759	0.0120541	0.624886	down	yes
MSTRG.10302	Gh_A05G3136	MSTRG.10302.1;MSTRG.10302.2;Gh_A05G3136;MSTRG.10302.4	7.43077	6.64083	4.72381	13.4091	9.86652	10.3189	0.347514	-1.52486	0.0395108	0.638094	down	yes
MSTRG.10318	Gh_A05G3147	MSTRG.10318.1	0	0.98847	2.08107	2.80477	3.04359	2.64489	2.37677	1.249	0.0144194	0.624886	up	yes
MSTRG.10350		MSTRG.10350.1	0.749288	1.4734	1.9312	0.358004	0.32984	0.590701	3.24786	1.69949	0.0203958	0.638094	up	yes
MSTRG.10419	Gh_A05G3223	MSTRG.10419.1;MSTRG.10419.2;MSTRG.10419.3;Gh_A05G3223	6.97452	6.65738	6.59353	1.40657	1.00869	1.23279	3.10946	1.63666	0.00487067	0.523536	up	yes
MSTRG.10460	Gh_A05G3268	MSTRG.10460.1	4.54792	4.84376	5.77509	3.23113	2.68851	2.36588	2.10945	1.07687	0.0447047	0.638094	up	yes
MSTRG.10500	Gh_A05G3303	MSTRG.10500.1;MSTRG.10500.2;Gh_A05G3303	1.86207	1.69946	1.46014	3.73044	3.92349	4.00587	0.447607	-1.15969	0.00176989	0.470923	down	yes
MSTRG.1058		MSTRG.1058.1	1.15953	0.163217	0	0.608418	0.584845	0.624026	0.272351	-1.87646	0.00439401	0.514038	down	yes
MSTRG.10611	Gh_A05G3394	MSTRG.10611.1	0	1.48879	2.64205	3.42124	3.25919	2.47684	3.43995	1.78239	0.0136702	0.624886	up	yes
MSTRG.10623	Gh_A05G3404	MSTRG.10623.1;MSTRG.10623.3;MSTRG.10623.2;Gh_A05G3404	3.59319	4.00681	4.67206	1.66968	0.955543	1.1777	2.80446	1.48772	0.0449068	0.638094	up	yes
MSTRG.10712	Gh_A05G3494	Gh_A05G3494	0	7.086	4.52159	0	0	0	55.4787	5.79386	0.0272003	0.638094	up	yes
MSTRG.10734	Gh_A05G3517	MSTRG.10734.1	0	0.845272	1.24739	0.219171	0	0	4.74776	2.24725	0.014468	0.624886	up	yes
MSTRG.10755	Gh_A05G3540	Gh_A05G3540;MSTRG.10755.2	2.1828	4.25334	5.68594	0.889602	0.703994	0.900937	7.25337	2.85865	0.00465375	0.518212	up	yes
MSTRG.10829	Gh_A06G0021	Gh_A06G0021	0.335943	0.267085	0.630125	35.1211	30.5258	32.0238	0.0506289	-4.3039	0.0011028	0.398211	down	yes
MSTRG.10848	Gh_A06G0048	Gh_A06G0048	0	0.292653	1.04144	0	0.287345	0.038308	3.46604	1.79329	0.0187347	0.638094	up	yes
MSTRG.10849	Gh_A06G0050	MSTRG.10849.1;Gh_A06G0050	2.29126	1.06741	1.38776	3.36983	3.348	3.07516	0.351305	-1.50921	0.032569	0.638094	down	yes
MSTRG.10892	Gh_A06G0106	MSTRG.10892.1;Gh_A06G0106	2.90554	0	0	0	0	0.114147	0.167464	-2.57808	0.0393267	0.638094	down	yes
MSTRG.10932	Gh_A06G0147	Gh_A06G0147	1.42401	1.03873	0.085503	2.60362	1.66749	1.76509	0.204741	-2.28813	0.0433025	0.638094	down	yes
MSTRG.10941	Gh_A06G0160	Gh_A06G0160	0	3.46047	2.10048	0	0	0	15.4152	3.94628	0.0371125	0.638094	up	yes
MSTRG.10950	Gh_A06G0171	MSTRG.10950.1;MSTRG.10950.2;MSTRG.10950.4;MSTRG.10950.3	2.42857	2.2593	1.56208	4.54911	3.89495	4.46204	0.382893	-1.38499	0.0108087	0.613458	down	yes
MSTRG.10971		MSTRG.10971.1	1.1948	0	0	0.138994	0	0	0.368093	-1.44186	0.0470393	0.638094	down	yes
MSTRG.10974	Gh_A06G0197	MSTRG.10974.1;MSTRG.10974.2;Gh_A06G0197	4.48056	4.73565	6.28795	3.08646	2.82173	2.27831	2.42153	1.27592	0.0342039	0.638094	up	yes
MSTRG.10976		MSTRG.10976.2;MSTRG.10976.1;MSTRG.10976.3;MSTRG.10976.5;MSTRG.10976.6	3.1766	2.46629	2.32624	4.22304	3.34157	4.32223	0.490169	-1.02865	0.0175894	0.638094	down	yes
MSTRG.10999	Gh_A06G0221	MSTRG.10999.1;MSTRG.10999.2	1.35076	2.11992	1.96431	0.731275	1.10343	0.935703	2.20575	1.14127	0.0243326	0.638094	up	yes
MSTRG.11107	Gh_A06G0317	Gh_A06G0317;MSTRG.11107.1	0.666082	0.374495	0.125398	0.525528	0.532685	0.963027	0.455465	-1.13459	0.0396393	0.638094	down	yes
MSTRG.11166	Gh_A06G0375	Gh_A06G0375	0.498807	0.215377	0.057284	1.3922	0.759503	0.979804	0.354173	-1.49747	0.0221202	0.638094	down	yes
MSTRG.1118	Gh_A01G1073	Gh_A01G1073	1.26167	1.55484	1.64636	0.508346	0.50201	0.302816	2.25383	1.17238	0.00790358	0.583649	up	yes
MSTRG.11182	Gh_A06G0388	Gh_A06G0388;MSTRG.11182.1	2.77728	3.79438	4.25783	1.18439	1.28687	1.17848	3.36944	1.75251	2.15092e-05	0.240823	up	yes
MSTRG.11252	Gh_A06G0445	Gh_A06G0445	13.1396	12.9842	15.3501	7.74415	7.48958	6.78863	2.13943	1.09722	0.0143314	0.624886	up	yes
MSTRG.11324	Gh_A06G0509	MSTRG.11324.4;MSTRG.11324.5;MSTRG.11324.2;MSTRG.11324.3;Gh_A06G0509	2.122	2.29265	2.51052	0.841904	0.584904	0.59339	2.27731	1.18733	0.0148657	0.626845	up	yes
MSTRG.11328	Gh_A06G0513	MSTRG.11328.1	0.106608	1.45032	2.31345	0.111864	0.695554	0.329316	8.23536	3.04183	0.00318196	0.489664	up	yes
MSTRG.11351	Gh_A06G0542	MSTRG.11351.1;MSTRG.11351.2;MSTRG.11351.5;MSTRG.11351.6;MSTRG.11351.3;MSTRG.11351.8;MSTRG.11351.7;MSTRG.11351.10;MSTRG.11351.13;Gh_A06G0542	1.59636	1.7606	0.906667	6.86712	7.16749	7.2135	0.210357	-2.24909	0.0119748	0.624886	down	yes
MSTRG.11382	Gh_A06G0573	MSTRG.11382.1;MSTRG.11382.2	4.55402	13.093	12.7074	10.0061	11.3728	10.9698	3.57898	1.83955	0.0359061	0.638094	up	yes
MSTRG.11413	Gh_A06G0605	MSTRG.11413.1;MSTRG.11413.2;Gh_A06G0605	17.6989	22.3188	18.5628	6.08571	7.21621	7.0301	3.06647	1.61658	0.0170315	0.638094	up	yes
MSTRG.11455		MSTRG.11455.1	0.599828	1.88931	2.18754	1.52743	2.39115	1.76785	2.57783	1.36615	0.0161868	0.636712	up	yes
MSTRG.1146	Gh_A01G1096	Gh_A01G1096;MSTRG.1146.2;MSTRG.1146.3	1.34541	0.613966	0.450584	0.982975	0.566902	0.757561	0.471416	-1.08493	0.0174361	0.638094	down	yes
MSTRG.11498	Gh_A06G0682	MSTRG.11498.2;MSTRG.11498.1;MSTRG.11498.3;Gh_A06G0682	2.99058	3.19734	2.12443	5.32258	4.42908	5.35827	0.447112	-1.16129	0.0483783	0.638094	down	yes
MSTRG.11529	Gh_A06G0716	MSTRG.11529.3;MSTRG.11529.1;MSTRG.11529.2;MSTRG.11529.4;MSTRG.11529.5;Gh_A06G0716	21.9451	17.3337	21.1009	42.4661	41.4651	43.0148	0.424461	-1.23629	0.0231486	0.638094	down	yes
MSTRG.1165	Gh_A01G1121	Gh_A01G1121	0	0.54809	0.605252	0.016687	0.016454	0	2.74223	1.45535	0.00596609	0.545012	up	yes
MSTRG.11703	Gh_A06G0879	MSTRG.11703.1;Gh_A06G0879	2.74345	3.64436	4.08608	1.27262	1.59768	1.54004	2.85637	1.51418	0.00277423	0.475167	up	yes
MSTRG.11714	Gh_A06G0887	Gh_A06G0887	0.25169	0.906505	1.22311	0.622788	0.754675	0.267999	2.8469	1.50939	0.0153896	0.633687	up	yes
MSTRG.11745	Gh_A06G0915	Gh_A06G0915	0	0.518911	1.53271	0	0	0	5.44022	2.44367	0.0100123	0.606797	up	yes
MSTRG.1175	Gh_A01G1129	Gh_A01G1129	1.70134	0.165802	0.040904	0.096523	0.245305	0.219877	0.308508	-1.69662	0.0386977	0.638094	down	yes
MSTRG.11770		MSTRG.11770.1	1.10123	0.534702	0.021864	0.304474	0.222351	0.239519	0.448259	-1.1576	0.0369066	0.638094	down	yes
MSTRG.11808		MSTRG.11808.1	0	0.232957	0.762075	0	0.208981	0	2.73957	1.45395	0.015821	0.635448	up	yes
MSTRG.11861	Gh_A06G1024	MSTRG.11861.1	0.150186	2.36095	2.04593	0.091383	1.03519	0.485184	8.15755	3.02814	0.0354259	0.638094	up	yes
MSTRG.11897	Gh_A06G1060	MSTRG.11897.1;Gh_A06G1060	1.25384	2.22751	3.03035	0.248117	0.170507	0.300585	5.42277	2.43903	0.00424016	0.512084	up	yes
MSTRG.11975	Gh_A06G1145	MSTRG.11975.1;Gh_A06G1145	1.84097	0.565877	0.514046	1.20132	1.2234	1.10812	0.339535	-1.55837	0.020811	0.638094	down	yes
MSTRG.12082	Gh_A06G1254	MSTRG.12082.1;MSTRG.12082.4;MSTRG.12082.3;MSTRG.12082.5;Gh_A06G1254	2.03892	3.78097	4.57219	3.77437	4.64336	4.30909	2.06006	1.04268	0.0112542	0.619587	up	yes
MSTRG.12132	Gh_A06G1301	MSTRG.12132.1;Gh_A06G1301	6.31384	4.35575	3.94896	6.40458	5.33232	5.97874	0.455132	-1.13564	0.00368435	0.492782	down	yes
MSTRG.12136		MSTRG.12136.1;MSTRG.12136.2	1.77179	1.15528	1.32824	4.67291	3.77388	4.49718	0.320054	-1.64361	0.00782593	0.582453	down	yes
MSTRG.12246	Gh_A06G1415	MSTRG.12246.1;Gh_A06G1415	0.795874	1.63352	2.33235	1.37282	1.2209	1.06176	2.71934	1.44325	0.00825829	0.590007	up	yes
MSTRG.12290	Gh_A06G1462	MSTRG.12290.1;Gh_A06G1462	1.10292	0.732252	0.707218	3.07818	3.8206	4.3018	0.283677	-1.81768	0.0138695	0.624886	down	yes
MSTRG.12308	Gh_A06G1476	Gh_A06G1476;MSTRG.12308.2	2.11062	3.00092	3.01859	1.25904	1.82962	0.897349	2.76626	1.46793	0.047401	0.638094	up	yes
MSTRG.12336	Gh_A06G1496	MSTRG.12336.1	1.73642	3.25311	3.90591	2.91449	2.71681	1.98935	2.67815	1.42123	0.0201727	0.638094	up	yes
MSTRG.12356	Gh_A06G1512	MSTRG.12356.2;MSTRG.12356.1	7.51564	10.8044	13.1696	9.62546	10.5351	7.74688	2.43701	1.28511	0.0132975	0.624886	up	yes
MSTRG.12373	Gh_A06G1528	MSTRG.12373.1	1.1948	0.426302	0	0.257491	0.200639	0.324189	0.382639	-1.38594	0.00638439	0.553656	down	yes
MSTRG.12394	Gh_A06G1545	Gh_A06G1545	1.6478	2.12913	1.8043	0.542912	0.259287	0.418143	2.19052	1.13128	0.0428865	0.638094	up	yes
MSTRG.12467	Gh_A06G1612	MSTRG.12467.2;Gh_A06G1612;MSTRG.12467.4	2.1593	1.24183	1.14779	1.9899	1.41252	1.77839	0.482832	-1.05041	0.0165643	0.638094	down	yes
MSTRG.12481	Gh_A06G1622	MSTRG.12481.1;Gh_A06G1622	2.38717	2.60602	3.22774	1.07173	1.02377	0.898053	2.51237	1.32905	0.00413427	0.506252	up	yes
MSTRG.12484	Gh_A06G1628	MSTRG.12484.3	0.937582	0.115543	0	0	0	0	0.414535	-1.27043	0.0232029	0.638094	down	yes
MSTRG.1249	Gh_A01G1191	MSTRG.1249.1;MSTRG.1249.2;MSTRG.1249.3;MSTRG.1249.4;Gh_A01G1191	7.92954	5.81043	4.90944	7.33755	6.14427	8.67846	0.433863	-1.20469	0.0201317	0.638094	down	yes
MSTRG.12496	Gh_A06G1641	MSTRG.12496.1;MSTRG.12496.2;MSTRG.12496.3;Gh_A06G1641	1.44751	1.79675	1.45983	7.28548	5.62116	5.54478	0.371932	-1.42689	0.0355975	0.638094	down	yes
MSTRG.12516	Gh_A06G1659	Gh_A06G1659	0	1.22161	2.7902	0	1.63425	0	13.4108	3.74532	0.0366692	0.638094	up	yes
MSTRG.12547	Gh_A06G1696	MSTRG.12547.1;MSTRG.12547.2;MSTRG.12547.3	0.621051	1.59615	1.72399	1.07423	1.32879	1.06875	2.37951	1.25067	0.00476065	0.523536	up	yes
MSTRG.12616	Gh_A06G1785	Gh_A06G1785	0.295873	8.45921	8.27303	0.396772	0.301603	0.351869	72.3249	6.17642	0.0124944	0.624886	up	yes
MSTRG.12666	Gh_A07G0014	MSTRG.12666.1	0.102987	1.06669	0.941423	0.447751	0.499156	0.35482	2.86834	1.52021	0.0232614	0.638094	up	yes
MSTRG.12721	Gh_A07G0079	Gh_A07G0079	0	0.396725	1.57636	0	0.642074	0.331845	4.52542	2.17805	0.0497898	0.638094	up	yes
MSTRG.1274	Gh_A01G1212	MSTRG.1274.1;Gh_A01G1212	0.512393	0.0183535	0	0.243082	0.172177	0.530164	0.438095	-1.19068	0.0289929	0.638094	down	yes
MSTRG.12895		MSTRG.12895.1	0.378311	0.815881	1.69104	1.16908	1.18281	1.06716	2.17592	1.12163	0.0349329	0.638094	up	yes
MSTRG.12912	Gh_A07G0269	Gh_A07G0269	8.21089	5.34918	5.69762	9.69772	7.57587	8.34548	0.443084	-1.17435	0.0345683	0.638094	down	yes
MSTRG.12938		MSTRG.12938.1	0.562452	0	0	0.182364	0.281824	0.343016	0.460856	-1.11761	0.0307378	0.638094	down	yes
MSTRG.12944	Gh_A07G0307	MSTRG.12944.1;MSTRG.12944.2;MSTRG.12944.3;Gh_A07G0307	4.12704	4.30145	3.97293	9.90107	8.24122	8.81341	0.486178	-1.04044	0.0187467	0.638094	down	yes
MSTRG.12955		MSTRG.12955.1;MSTRG.12955.2	0.468719	0.971365	1.25651	0.0402242	0.406714	0.304953	2.92367	1.54778	0.0221197	0.638094	up	yes
MSTRG.12989	Gh_A07G0353	MSTRG.12989.1	1.06107	0	0	0.372479	0	0.184868	0.33063	-1.59671	0.0323254	0.638094	down	yes
MSTRG.13032		MSTRG.13032.1	10.5914	7.95806	8.94171	28.8854	20.7834	21.4104	0.302341	-1.72575	0.0373804	0.638094	down	yes
MSTRG.13049	Gh_A07G0422	MSTRG.13049.1;Gh_A07G0422	0.335818	0.614642	0.926446	0.169049	0.197853	0.148356	2.29106	1.19602	0.00155372	0.469769	up	yes
MSTRG.13089		MSTRG.13089.1	0.326393	1.88103	1.79261	1.18668	1.88834	0.972977	3.41312	1.77109	0.0295126	0.638094	up	yes
MSTRG.13100	Gh_A07G0471	Gh_A07G0471	0.84855	0	0	0.342598	0	0.585025	0.320369	-1.64219	0.0405798	0.638094	down	yes
MSTRG.13184	Gh_A07G0547	MSTRG.13184.1;MSTRG.13184.2;MSTRG.13184.3;MSTRG.13184.5;MSTRG.13184.4;MSTRG.13184.6;Gh_A07G0547	3.22275	2.72428	3.20095	20.148	14.0334	17.1062	0.197075	-2.34319	0.0145406	0.624886	down	yes
MSTRG.13186	Gh_A07G0548	Gh_A07G0548	89.2755	65.8134	104.931	4.92083	7.92205	7.33932	13.1034	3.71187	0.0197216	0.638094	up	yes
MSTRG.13189	Gh_A07G0554	MSTRG.13189.1;MSTRG.13189.2;MSTRG.13189.3;Gh_A07G0554	1.31003	1.63016	2.18733	0.711282	0.760168	1.00082	2.19295	1.13287	0.0333084	0.638094	up	yes
MSTRG.13292		MSTRG.13292.1	2.18604	3.86033	5.7725	2.93714	2.19836	2.83352	3.41593	1.77228	0.0411862	0.638094	up	yes
MSTRG.13298	Gh_A07G0650	Gh_A07G0650	1.72102	0	0	0.359741	0.271183	0.403544	0.217083	-2.20368	0.0201033	0.638094	down	yes
MSTRG.13320		MSTRG.13320.1;MSTRG.13320.2	0.640989	1.10479	1.25645	0.261755	0.267542	0	2.86541	1.51874	0.0133575	0.624886	up	yes
MSTRG.13350	Gh_A07G0705	MSTRG.13350.1;Gh_A07G0705	4.90414	3.53578	4.47259	0.18255	0	0.0415626	3.98465	1.99445	0.0123722	0.624886	up	yes
MSTRG.13357	Gh_A07G0713	MSTRG.13357.2;MSTRG.13357.1;MSTRG.13357.3	10.9432	12.7732	9.09887	26.1398	24.7459	29.8684	0.348011	-1.52279	0.0379721	0.638094	down	yes
MSTRG.13368	Gh_A07G0725	MSTRG.13368.1;Gh_A07G0725	1.4915	1.56546	1.69616	0.374442	0.369224	0.31602	2.13819	1.09639	0.000407327	0.327997	up	yes
MSTRG.13382		MSTRG.13382.1	0	7.27196	7.85847	0	3.60331	0	121.281	6.92221	0.0294537	0.638094	up	yes
MSTRG.13392		MSTRG.13392.1	5.07763	4.04354	2.73341	5.04462	5.38632	5.75243	0.396939	-1.33301	0.0173157	0.638094	down	yes
MSTRG.13608		MSTRG.13608.1	0.024338	0.336823	1.47282	0	0	0.108546	4.39659	2.13638	0.0399497	0.638094	up	yes
MSTRG.13657		MSTRG.13657.1	2.47954	1.79488	1.80072	0.138243	0	0	2.03624	1.0259	0.0162442	0.636712	up	yes
MSTRG.13684	Gh_A07G1030	Gh_A07G1030	1.75292	1.14708	1.59639	3.34741	3.16467	3.19829	0.498554	-1.00418	0.0461044	0.638094	down	yes
MSTRG.13812	Gh_A07G1131	MSTRG.13812.1;MSTRG.13812.2;MSTRG.13812.3;MSTRG.13812.4;MSTRG.13812.5;MSTRG.13812.6;MSTRG.13812.7;MSTRG.13812.8;Gh_A07G1131;MSTRG.13812.10	3.16065	2.35553	2.6767	6.06114	6.43375	6.60464	0.404478	-1.30587	0.00905904	0.598375	down	yes
MSTRG.13863	Gh_A07G1179	MSTRG.13863.1	1.07805	0.288166	0	0.098249	0	0	0.474711	-1.07488	0.0175605	0.638094	down	yes
MSTRG.13874	Gh_A07G1188	MSTRG.13874.1;MSTRG.13874.2;Gh_A07G1188	1.07439	0.684485	0.58521	1.87259	1.82067	1.64546	0.437237	-1.19351	0.0059726	0.545064	down	yes
MSTRG.13919	Gh_A07G1229	MSTRG.13919.1	1.6855	0.822833	0.060102	2.34836	2.08175	2.02742	0.159263	-2.65052	0.0106215	0.610685	down	yes
MSTRG.13924		MSTRG.13924.1;MSTRG.13924.5	3.08315	1.77897	0	3.1852	2.30855	2.83846	0.0928777	-3.42852	0.0300268	0.638094	down	yes
MSTRG.13927	Gh_A07G1240	MSTRG.13927.2;MSTRG.13927.1;Gh_A07G1240	2.63807	0	0	4.43573	5.90913	4.4036	0.039602	-4.65828	0.0164269	0.637829	down	yes
MSTRG.13940	Gh_A07G1253	MSTRG.13940.1	0.469827	2.21712	1.71524	0.562802	0.641752	0.544435	4.24439	2.08556	0.0313976	0.638094	up	yes
MSTRG.1395	Gh_A01G1317	MSTRG.1395.1	2.0878	0.039053	0	0	0.004261	0	0.265938	-1.91084	0.0452701	0.638094	down	yes
MSTRG.13979		MSTRG.13979.1	5.06427	3.63304	5.27568	0.070463	0.029043	0.069335	4.96265	2.31111	0.0122879	0.624886	up	yes
MSTRG.1400	Gh_A01G1324	MSTRG.1400.2;MSTRG.1400.1;MSTRG.1400.3;MSTRG.1400.4;Gh_A01G1324	7.37099	8.74126	9.22733	4.62964	4.86106	4.25899	2.32858	1.21945	0.000838609	0.392482	up	yes
MSTRG.14124		MSTRG.14124.1	2.06848	1.24264	0.861638	2.45481	1.62115	1.63576	0.39086	-1.35528	0.039949	0.638094	down	yes
MSTRG.14268	Gh_A07G1590	MSTRG.14268.1	1.55664	0.29168	0.201371	0.70699	0.719167	1.61798	0.232538	-2.10446	0.0310519	0.638094	down	yes
MSTRG.14295	Gh_A07G1618	Gh_A07G1618	1.29982	0	0	0	0	0.069807	0.354307	-1.49693	0.0394695	0.638094	down	yes
MSTRG.14451	Gh_A07G1720	MSTRG.14451.1;Gh_A07G1720	7.38117	5.13015	4.44512	7.80157	9.9543	8.86725	0.3767	-1.40851	0.0342653	0.638094	down	yes
MSTRG.14454	Gh_A07G1722	MSTRG.14454.1;Gh_A07G1722	21.9664	15.3387	15.4353	22.2083	24.8533	25.889	0.434623	-1.20217	0.0223253	0.638094	down	yes
MSTRG.14479	Gh_A07G1748	MSTRG.14479.3;MSTRG.14479.4;MSTRG.14479.5;MSTRG.14479.6;MSTRG.14479.2;MSTRG.14479.1;Gh_A07G1748;MSTRG.14479.8	0.710765	0.193326	0.252724	1.29204	0.671513	1.1726	0.371808	-1.42737	0.035397	0.638094	down	yes
MSTRG.14480		MSTRG.14480.1	0.59171	0.608634	1.01785	0	0	0	2.29704	1.19978	0.0137387	0.624886	up	yes
MSTRG.14526	Gh_A07G1796	Gh_A07G1796	0	2.15317	3.23589	0	0	0	19.5256	4.28729	0.00318992	0.490002	up	yes
MSTRG.14619	Gh_A07G1886	Gh_A07G1886	1.6752	1.08608	0.324014	0.792047	0.678149	0.829468	0.427607	-1.22564	0.0406391	0.638094	down	yes
MSTRG.14641	Gh_A07G1901	MSTRG.14641.1;MSTRG.14641.2	1.40908	0.919274	0.897218	3.03713	2.53734	2.8014	0.366874	-1.44664	0.00236544	0.474187	down	yes
MSTRG.1465	Gh_A01G1388	MSTRG.1465.1;Gh_A01G1388;MSTRG.1465.3	0.429116	0.810405	0.795518	0.143002	0.105354	0.147233	2.06976	1.04946	0.00837808	0.592454	up	yes
MSTRG.14663		MSTRG.14663.1	0.46968	0.668197	1.04049	0	0	0.124553	2.45873	1.29791	0.0194283	0.638094	up	yes
MSTRG.14687	Gh_A07G1950	MSTRG.14687.1;Gh_A07G1950	4.15507	2.30679	3.59074	13.3892	11.5246	11.1689	0.243941	-2.03539	0.0381872	0.638094	down	yes
MSTRG.14735		MSTRG.14735.1	2.58521	3.97605	4.60814	0.036251	0.038105	0	8.70682	3.12215	9.08941e-05	0.289118	up	yes
MSTRG.14737		MSTRG.14737.1	3.26106	3.92122	3.71716	0.228031	0.060558	0.036871	4.91126	2.29609	0.00327945	0.490291	up	yes
MSTRG.14748		MSTRG.14748.1;MSTRG.14748.2	1.93291	1.55215	2.06881	0.049105	0	0	2.79702	1.48389	0.0102726	0.607375	up	yes
MSTRG.14802	Gh_A07G2072	Gh_A07G2072	44.9822	52.0727	46.2169	0.068666	0.243453	0.251345	45.2279	5.49914	0.000316111	0.327997	up	yes
MSTRG.1484	Gh_A01G1403	MSTRG.1484.1;MSTRG.1484.2;MSTRG.1484.3;Gh_A01G1403	3.60113	4.32031	2.8329	9.64865	7.95881	8.84797	0.376621	-1.40882	0.0487272	0.638094	down	yes
MSTRG.14842	Gh_A07G2109	MSTRG.14842.1;Gh_A07G2109	4.95048	3.81737	3.56023	7.74265	6.99953	7.27337	0.40552	-1.30215	0.000925889	0.392482	down	yes
MSTRG.14849	Gh_A07G2114	MSTRG.14849.1;MSTRG.14849.2;MSTRG.14849.3	2.9832	4.59159	4.12914	2.56093	2.58229	2.76827	2.00081	1.00059	0.0375051	0.638094	up	yes
MSTRG.14859	Gh_A07G2124	MSTRG.14859.1;MSTRG.14859.2	2.61341	0	0	0.040756	0	0	0.210813	-2.24596	0.0485657	0.638094	down	yes
MSTRG.14895	Gh_A08G0014	MSTRG.14895.1;MSTRG.14895.2	3.44483	0.640134	0	0.748841	0.522137	1.2391	0.115447	-3.11469	0.000840804	0.392482	down	yes
MSTRG.14903	Gh_A08G0024	Gh_A08G0024	0.078302	0.376183	1.02283	0.306151	0.563	0.033016	2.92306	1.54748	0.0431819	0.638094	up	yes
MSTRG.14930	Gh_A08G0060	MSTRG.14930.1	5.81521	4.38348	2.59336	4.0403	3.63076	4.77982	0.401326	-1.31716	0.0286973	0.638094	down	yes
MSTRG.14935	Gh_A08G0064	MSTRG.14935.1;MSTRG.14935.2;MSTRG.14935.4;MSTRG.14935.3;Gh_A08G0064	0.844211	1.2255	1.91781	0.273957	0.475798	0.630021	2.86622	1.51915	0.0325727	0.638094	up	yes
MSTRG.14989	Gh_A08G0128	MSTRG.14989.1;MSTRG.14989.2;Gh_A08G0128	6.60301	6.2201	3.87691	15.3915	14.2135	14.6602	0.234084	-2.0949	0.0118722	0.624886	down	yes
MSTRG.15039	Gh_A08G0193	MSTRG.15039.1;MSTRG.15039.2;Gh_A08G0193;MSTRG.15039.4	8.77052	11.9983	10.2463	3.17549	3.86843	3.52318	3.37352	1.75425	0.0114654	0.623506	up	yes
MSTRG.15041	Gh_A08G0193	MSTRG.15041.1	4.66666	6.17203	6.03072	2.93338	2.60471	2.21974	2.63273	1.39656	0.0148455	0.626845	up	yes
MSTRG.15051	Gh_A08G0201	MSTRG.15051.1	1.96644	0.887205	0.487017	1.41769	0.899449	2.27754	0.262308	-1.93067	0.0309006	0.638094	down	yes
MSTRG.15139	Gh_A08G0289	MSTRG.15139.1;Gh_A08G0289	0	0.816714	1.36613	0.296448	0.410221	0.157878	4.58435	2.19672	0.000196901	0.327997	up	yes
MSTRG.15157	Gh_A08G0312	MSTRG.15157.1;MSTRG.15157.2	0.036214	1.2377	2.48531	0.020074	0	0.435701	8.82274	3.14123	0.0308767	0.638094	up	yes
MSTRG.15159	Gh_A08G0315	MSTRG.15159.1;Gh_A08G0315	1.74759	1.26258	0.738392	2.8454	1.55672	2.30383	0.337436	-1.56731	0.0417519	0.638094	down	yes
MSTRG.15189	Gh_A08G0350	MSTRG.15189.1;MSTRG.15189.2;MSTRG.15189.3;Gh_A08G0350	4.12283	3.83018	5.30442	0.773146	0.966968	0.953413	3.60278	1.84911	0.0107158	0.61235	up	yes
MSTRG.15199	Gh_A08G0362	Gh_A08G0362	0.145601	1.2326	1.55755	0.523874	0.235739	0.19836	4.58218	2.19604	0.0194032	0.638094	up	yes
MSTRG.15218	Gh_A08G0383;Gh_A08G0384	MSTRG.15218.1;MSTRG.15218.2;MSTRG.15218.3;Gh_A08G0383;Gh_A08G0384	3.16278	0.912378	0.284152	1.85694	2.49412	1.9144	0.143398	-2.8019	0.0203987	0.638094	down	yes
MSTRG.15229		MSTRG.15229.1	1.17565	0.864152	0.722616	2.09142	1.27233	1.73864	0.47272	-1.08094	0.0494637	0.638094	down	yes
MSTRG.15315		MSTRG.15315.1	1.2213	0.451917	0.03724	0.53642	0.495336	0.515836	0.343443	-1.54186	0.00825905	0.590007	down	yes
MSTRG.15317	Gh_A08G0481	MSTRG.15317.1;Gh_A08G0481	8.72856	11.1184	12.4996	1.82455	1.07212	1.37673	7.20541	2.84908	0.00873763	0.598375	up	yes
MSTRG.15340	Gh_A08G0501	MSTRG.15340.1;Gh_A08G0501	3.62472	3.83001	4.21763	0.317185	0.258255	0.113627	4.78716	2.25917	0.001873	0.474187	up	yes
MSTRG.15363	Gh_A08G0511	Gh_A08G0511	2.26281	0.626695	0.257037	0.356986	0.293047	0.568884	0.32285	-1.63106	0.0023501	0.474187	down	yes
MSTRG.15382	Gh_A08G0536	MSTRG.15382.1;Gh_A08G0536	1.69049	2.41247	3.69359	1.53471	2.20601	2.21372	2.54218	1.34607	0.0441756	0.638094	up	yes
MSTRG.15401		MSTRG.15401.1	0.62118	1.30557	1.16602	0.380465	0.499238	0.418313	2.28632	1.19302	0.0133184	0.624886	up	yes
MSTRG.15422	Gh_A08G0573	MSTRG.15422.1;MSTRG.15422.2;MSTRG.15422.3;Gh_A08G0573	0.490738	0.562009	0.408401	2.02054	1.81518	1.95227	0.472721	-1.08094	0.00538082	0.530659	down	yes
MSTRG.15455	Gh_A08G0601	MSTRG.15455.2;MSTRG.15455.3;MSTRG.15455.4	12.2608	5.96382	4.84165	14.2394	13.1272	13.5853	0.16494	-2.59999	0.00148718	0.461361	down	yes
MSTRG.15504	Gh_A08G0648	MSTRG.15504.1;Gh_A08G0648	0	0	0.0611563	1.20466	1.45759	1.75725	0.436494	-1.19597	0.0273726	0.638094	down	yes
MSTRG.15560	Gh_A08G0692	MSTRG.15560.1;Gh_A08G0692	2.35318	2.56249	3.93673	1.72862	2.19966	1.86544	2.24813	1.16872	0.0374079	0.638094	up	yes
MSTRG.15572	Gh_A08G0708	MSTRG.15572.1;MSTRG.15572.3;MSTRG.15572.4;MSTRG.15572.5	0	5.05632	5.80683	5.13667	7.0096	7.25401	8.63309	3.10988	0.0472599	0.638094	up	yes
MSTRG.15611	Gh_A08G0736	MSTRG.15611.1;Gh_A08G0736	20.5335	30.3333	22.3772	105.94	129.909	132.206	0.260492	-1.94069	0.0391264	0.638094	down	yes
MSTRG.15631		MSTRG.15631.1;MSTRG.15631.2	1.91071	1.51865	1.26009	2.44941	2.4304	2.78732	0.492968	-1.02043	0.00278181	0.475167	down	yes
MSTRG.15686	Gh_A08G0810	MSTRG.15686.1	1.68924	1.74087	1.36264	3.22589	4.02418	3.99274	0.482885	-1.05025	0.0414388	0.638094	down	yes
MSTRG.15695	Gh_A08G0820	MSTRG.15695.1;MSTRG.15695.2	5.13687	6.07351	6.68047	3.63955	3.75474	3.6002	2.06868	1.04871	5.38163e-05	0.240823	up	yes
MSTRG.15714	Gh_A08G0835	Gh_A08G0835	2.58127	3.39947	4.91718	3.12066	3.63821	2.94186	2.20626	1.1416	0.0134211	0.624886	up	yes
MSTRG.15743		MSTRG.15743.1	1.59729	0	0	1.56265	1.11521	1.7514	0.118509	-3.07694	0.00544634	0.531132	down	yes
MSTRG.15792	Gh_A08G0911	MSTRG.15792.1	6.52	5.84409	5.36033	11.5285	14.5263	13.7448	0.399463	-1.32386	0.024348	0.638094	down	yes
MSTRG.15862		MSTRG.15862.1;MSTRG.15862.2	4.77094	2.79802	3.55763	0.142736	0	0	2.85923	1.51562	0.0355395	0.638094	up	yes
MSTRG.15879	Gh_A08G0987	Gh_A08G0987	3.02611	3.81108	4.70027	2.18131	2.42503	2.19272	2.42156	1.27594	0.000897239	0.392482	up	yes
MSTRG.15929		MSTRG.15929.2;MSTRG.15929.1;MSTRG.15929.3	0.945366	1.53305	1.3007	0.424841	0.445218	0.518911	2.031	1.02219	0.0261269	0.638094	up	yes
MSTRG.15974		MSTRG.15974.1	0	0.244876	0.66857	0.207513	0.229728	0	2.33676	1.22451	0.0235908	0.638094	up	yes
MSTRG.16011		MSTRG.16011.1	0.415774	0.964993	0.895099	0.046947	0.080849	0.096117	2.56362	1.35818	0.00799399	0.587488	up	yes
MSTRG.1605	Gh_A01G1527	MSTRG.1605.2;MSTRG.1605.1;MSTRG.1605.3;MSTRG.1605.4;MSTRG.1605.6;Gh_A01G1527	5.59535	6.06443	6.97433	1.20744	1.24281	1.74289	3.67519	1.87782	0.0131008	0.624886	up	yes
MSTRG.16067	Gh_A08G1200	Gh_A08G1200	2.00717	0.045334	0	0.36428	0.10821	0.121373	0.22524	-2.15046	0.0324413	0.638094	down	yes
MSTRG.16162		MSTRG.16162.1	2.44534	1.9031	2.53418	0	0.072736	0.137865	2.95913	1.56517	0.0162035	0.636712	up	yes
MSTRG.16186		MSTRG.16186.1;MSTRG.16186.2	3.98527	5.1231	4.18588	0.05495	0.056805	0.108008	5.6078	2.48743	0.00278168	0.475167	up	yes
MSTRG.16248	Gh_A08G1363	MSTRG.16248.1;MSTRG.16248.2;MSTRG.16248.3;MSTRG.16248.4;MSTRG.16248.5;MSTRG.16248.6;MSTRG.16248.7;MSTRG.16248.8;MSTRG.16248.9;Gh_A08G1363;MSTRG.16248.11;MSTRG.16248.12	2.4355	2.37267	2.15316	7.68459	6.3925	7.9363	0.335508	-1.57558	0.00721525	0.567366	down	yes
MSTRG.16280	Gh_A08G1394	MSTRG.16280.1;Gh_A08G1394	5.01371	3.60777	3.05674	5.0816	3.49516	4.85578	0.459685	-1.12128	0.0349085	0.638094	down	yes
MSTRG.16384	Gh_A08G1486	MSTRG.16384.1;Gh_A08G1486	12.8659	12.324	8.05604	16.1299	14.7286	16.1821	0.411095	-1.28246	0.0405236	0.638094	down	yes
MSTRG.16403		MSTRG.16403.1	3.77857	3.10729	2.41151	0.190545	0.057673	0.082415	2.28858	1.19445	0.00776253	0.582453	up	yes
MSTRG.16404	Gh_A08G1504	MSTRG.16404.1;MSTRG.16404.2;MSTRG.16404.3;MSTRG.16404.4;Gh_A08G1504	1.82315	2.22131	1.78135	6.12477	6.35016	5.31539	0.455588	-1.1342	0.0283885	0.638094	down	yes
MSTRG.16416	Gh_A08G1519	MSTRG.16416.1;Gh_A08G1519	7.44579	5.46566	4.58278	6.06644	6.99298	7.41145	0.481796	-1.05351	0.0278273	0.638094	down	yes
MSTRG.1645	Gh_A01G1567	Gh_A01G1567	0.287858	0.464586	0.732914	0	0	0	2.20482	1.14066	0.00379442	0.493238	up	yes
MSTRG.16458	Gh_A08G1551	MSTRG.16458.1;MSTRG.16458.2;Gh_A08G1551	2.74286	2.06423	2.13034	5.75417	6.70081	6.21045	0.356311	-1.48879	0.00838984	0.592699	down	yes
MSTRG.16527	Gh_A08G1613	Gh_A08G1613	1.17326	1.23797	1.13573	0	0	0	2.15941	1.11064	0.000342572	0.327997	up	yes
MSTRG.16579	Gh_A08G1665	Gh_A08G1665	0	0.907095	2.10289	0.009494	0.426858	0.500756	6.85405	2.77696	0.0212867	0.638094	up	yes
MSTRG.16604	Gh_A08G1689	MSTRG.16604.2;MSTRG.16604.3	0.0614499	1.34823	1.59406	0.0315491	0.150501	0.537053	5.57303	2.47846	0.0466396	0.638094	up	yes
MSTRG.16644	Gh_A08G1734	Gh_A08G1734;MSTRG.16644.2;MSTRG.16644.3	5.09597	2.3486	2.66588	4.6443	4.7782	4.64461	0.332244	-1.58969	0.0305154	0.638094	down	yes
MSTRG.16663	Gh_A08G1751	MSTRG.16663.1;MSTRG.16663.2;MSTRG.16663.4;MSTRG.16663.3;MSTRG.16663.5;MSTRG.16663.6;MSTRG.16663.7;MSTRG.16663.8;MSTRG.16663.9;MSTRG.16663.10;Gh_A08G1751	13.7087	13.3056	16.9481	5.68468	6.44091	4.57689	3.26019	1.70496	0.0241439	0.638094	up	yes
MSTRG.16721	Gh_A08G1812	MSTRG.16721.1;Gh_A08G1812	0.863752	0.963405	0.98981	4.75849	4.40828	5.07156	0.358213	-1.48111	0.00290415	0.475167	down	yes
MSTRG.1676		MSTRG.1676.1;MSTRG.1676.3;MSTRG.1676.4;MSTRG.1676.6	11.7297	12.1245	13.3028	5.00766	3.77651	4.69667	2.64376	1.40259	0.0253417	0.638094	up	yes
MSTRG.16779	Gh_A08G1867	MSTRG.16779.1	2.15998	1.13491	1.38999	2.69967	2.66817	2.68042	0.429236	-1.22016	0.0271704	0.638094	down	yes
MSTRG.16871	Gh_A08G1964	MSTRG.16871.1;MSTRG.16871.3;MSTRG.16871.2;MSTRG.16871.4;MSTRG.16871.5;MSTRG.16871.7;MSTRG.16871.8;MSTRG.16871.11;Gh_A08G1964	6.13071	2.61507	2.34445	5.11925	5.06527	5.37933	0.226964	-2.13946	0.00531395	0.528068	down	yes
MSTRG.16880	Gh_A08G1975	MSTRG.16880.1;MSTRG.16880.3;Gh_A08G1975	0.534019	1.16564	1.35652	0.350593	0.250624	0.387006	2.78493	1.47764	0.0138719	0.624886	up	yes
MSTRG.1693	Gh_A01G1600	MSTRG.1693.1	2.35982	2.62117	2.24722	0	0	0	3.35792	1.74757	0.0011673	0.405536	up	yes
MSTRG.16945	Gh_A08G2043	MSTRG.16945.1;Gh_A08G2043	10.5892	9.004	7.52308	17.7536	12.8988	14.1335	0.394251	-1.34281	0.0352233	0.638094	down	yes
MSTRG.16951	Gh_A08G2048	MSTRG.16951.2;MSTRG.16951.1;MSTRG.16951.3;MSTRG.16951.5;MSTRG.16951.6;MSTRG.16951.7;MSTRG.16951.4;MSTRG.16951.8;MSTRG.16951.9;MSTRG.16951.10	7.28423	5.17419	5.48397	8.8345	9.56122	8.8002	0.477538	-1.06631	0.0260777	0.638094	down	yes
MSTRG.16956	Gh_A08G2057	MSTRG.16956.1;Gh_A08G2057	2.96252	2.01788	2.23599	6.19133	6.71981	6.54852	0.327888	-1.60873	0.00670423	0.558372	down	yes
MSTRG.16988	Gh_A08G2100	MSTRG.16988.1;MSTRG.16988.2;Gh_A08G2100	4.64807	4.10107	4.09405	21.7852	20.2229	20.6617	0.203257	-2.29863	0.000138251	0.327997	down	yes
MSTRG.17061	Gh_A08G2199	MSTRG.17061.1;Gh_A08G2199	2.99185	2.30973	2.19461	6.52181	7.25613	7.83834	0.303855	-1.71855	0.00409719	0.504405	down	yes
MSTRG.17076		MSTRG.17076.1	2.4434	1.86566	0.907175	3.79255	2.8094	3.0713	0.282854	-1.82187	0.0216328	0.638094	down	yes
MSTRG.17100	Gh_A08G2253	MSTRG.17100.1;MSTRG.17100.2;Gh_A08G2253	6.68477	13.0141	15.6076	9.49757	9.35869	8.23262	3.82454	1.93529	0.00290393	0.475167	up	yes
MSTRG.17103	Gh_A08G2249	Gh_A08G2249	2.49006	0.198545	0.346633	0.492312	0.205855	0.558593	0.257754	-1.95593	0.0456918	0.638094	down	yes
MSTRG.17125	Gh_A08G2274	MSTRG.17125.1;MSTRG.17125.2;MSTRG.17125.3	0.617722	1.46731	1.65535	1.39652	1.2303	0.870674	2.20327	1.13964	0.0359419	0.638094	up	yes
MSTRG.17181	Gh_A09G0057	MSTRG.17181.2;MSTRG.17181.1;MSTRG.17181.3;MSTRG.17181.4;MSTRG.17181.5;Gh_A09G0057;MSTRG.17181.7	1.1372	1.26431	1.15349	4.35569	4.11687	4.33635	0.420168	-1.25096	0.00119595	0.408451	down	yes
MSTRG.17304		MSTRG.17304.3;MSTRG.17304.1;MSTRG.17304.2	5.94721	6.41258	7.51232	3.69181	4.06436	3.30175	2.22208	1.15191	0.00884276	0.598375	up	yes
MSTRG.1735		MSTRG.1735.2;MSTRG.1735.1	3.66326	3.36335	3.9297	0.025523	0	0.150501	4.41374	2.142	0.00325091	0.490291	up	yes
MSTRG.17363	Gh_A09G0243	Gh_A09G0243	1.03378	1.38992	1.67986	0.423659	0.510749	0.63032	2.24095	1.16411	0.0125079	0.624886	up	yes
MSTRG.17410	Gh_A09G0276	MSTRG.17410.1;Gh_A09G0276	0.583384	0.526819	1.02655	0.0923784	0.0487128	0	2.16245	1.11267	0.0402688	0.638094	up	yes
MSTRG.17415	Gh_A09G0281	MSTRG.17415.1;Gh_A09G0281	2.49237	1.19485	0.420588	1.54098	2.15011	1.85671	0.240652	-2.05498	0.0316105	0.638094	down	yes
MSTRG.17422		MSTRG.17422.1	13.846	12.3841	12.3447	0.727283	0.233892	0.388778	7.66376	2.93805	0.00585458	0.543403	up	yes
MSTRG.17463	Gh_A09G0321	Gh_A09G0321	0.847373	1.683	3.33655	0.610782	1.72412	0.63765	5.43349	2.44188	0.0276969	0.638094	up	yes
MSTRG.17474	Gh_A09G0329	MSTRG.17474.1;MSTRG.17474.2;MSTRG.17474.3;MSTRG.17474.4;MSTRG.17474.5;MSTRG.17474.7;MSTRG.17474.6;MSTRG.17474.8;Gh_A09G0329	16.3975	15.6502	16.2098	7.45825	6.98901	6.23249	2.1496	1.10407	0.013658	0.624886	up	yes
MSTRG.17527	Gh_A09G0374	Gh_A09G0374	0	1.45955	1.3889	0	0	0	7.59405	2.92487	0.0122083	0.624886	up	yes
MSTRG.1756	Gh_A01G1657	MSTRG.1756.1	1.31398	0	0	0	0	0.199846	0.328697	-1.60517	0.033755	0.638094	down	yes
MSTRG.17605	Gh_A09G0474	Gh_A09G0474	1.0834	1.38111	1.6768	0.332665	0.348306	0.393927	2.4393	1.28647	0.0020478	0.474187	up	yes
MSTRG.17675	Gh_A09G0534	Gh_A09G0534	113.644	107.533	102.07	48.7696	37.931	39.2614	2.12283	1.08599	0.0461416	0.638094	up	yes
MSTRG.17707	Gh_A09G0566	MSTRG.17707.1	167.307	191.722	169.873	76.6962	70.1433	68.3195	2.59281	1.37452	0.0103307	0.608484	up	yes
MSTRG.1784	Gh_A01G1686	MSTRG.1784.1	2.13799	1.06927	0.923087	2.55133	1.586	1.88054	0.354539	-1.49598	0.025634	0.638094	down	yes
MSTRG.17847	Gh_A09G0709	Gh_A09G0709	0.983145	0.469636	0.23692	1.53628	1.59233	1.76767	0.296173	-1.75549	0.00104554	0.398211	down	yes
MSTRG.17940	Gh_A09G0798	MSTRG.17940.1	0.21982	0.887076	0.838095	0.268932	0.521699	0.269824	2.42365	1.27718	0.015885	0.635448	up	yes
MSTRG.18038	Gh_A09G0884	Gh_A09G0884	0.974939	0	0	0.790584	0.828994	1.02712	0.229841	-2.12129	0.00952794	0.604818	down	yes
MSTRG.18066		MSTRG.18066.1	0.461074	0.879074	1.08895	0.145116	0.628966	0.272364	2.47591	1.30796	0.0376549	0.638094	up	yes
MSTRG.18138	Gh_A09G0972	MSTRG.18138.1;Gh_A09G0972	7.02168	1.04872	0.928584	3.9756	3.6214	3.0464	0.0825234	-3.59905	0.0216718	0.638094	down	yes
MSTRG.18172	Gh_A09G1004	MSTRG.18172.1;MSTRG.18172.2;Gh_A09G1004	15.5262	16.8289	19.4097	8.85467	7.78599	7.21511	2.69742	1.43158	0.0117339	0.624886	up	yes
MSTRG.18204	Gh_A09G1027	Gh_A09G1027	0	0.90983	1.06603	0	0.194382	0.197471	4.22429	2.07871	0.010661	0.611076	up	yes
MSTRG.18241		MSTRG.18241.1	0.217797	0.67996	1.05298	0.437267	0.73639	0.173271	2.64152	1.40137	0.0287221	0.638094	up	yes
MSTRG.18252	Gh_A09G1073	MSTRG.18252.1;Gh_A09G1073	2.6562	2.18299	1.99958	5.59537	5.10191	4.37657	0.420386	-1.25021	0.0229447	0.638094	down	yes
MSTRG.18327	Gh_A09G1134	MSTRG.18327.1	1.23953	0.164022	0.118334	1.01294	0.987063	0.882361	0.258396	-1.95235	0.0138011	0.624886	down	yes
MSTRG.18329	Gh_A09G1135	MSTRG.18329.1;Gh_A09G1135	2.01577	2.04038	2.44155	0.882489	0.769079	0.646704	2.12528	1.08765	0.0130976	0.624886	up	yes
MSTRG.1833	Gh_A01G1739	Gh_A01G1739	34.5537	32.8392	22.8497	54.6185	58.4119	59.7342	0.321046	-1.63915	0.0206717	0.638094	down	yes
MSTRG.18394		MSTRG.18394.1	4.25712	2.82464	1.64179	2.6651	2.60503	2.84649	0.395175	-1.33944	0.0149058	0.626845	down	yes
MSTRG.18400	Gh_A09G1202	MSTRG.18400.1;Gh_A09G1202	7.78906	5.54369	9.34643	0.876734	1.08014	0.922033	4.85157	2.27845	0.0323033	0.638094	up	yes
MSTRG.18421	Gh_A09G1224	MSTRG.18421.3;Gh_A09G1224	0.303405	0.344085	0.57889	0	0.0613325	0.0832405	2.10359	1.07286	0.0268879	0.638094	up	yes
MSTRG.18470	Gh_A09G1287	MSTRG.18470.1;MSTRG.18470.2	1.45782	1.88634	2.44255	1.21171	1.50754	0.830282	2.32026	1.21429	0.0347887	0.638094	up	yes
MSTRG.18490	Gh_A09G1307	MSTRG.18490.1;Gh_A09G1307	1.16428	0.847889	0.622327	1.62015	1.70877	1.85706	0.455734	-1.13374	0.00309729	0.482299	down	yes
MSTRG.1852	Gh_A01G1758	MSTRG.1852.1	1.28722	0	0.00772	0.568928	0.01688	0.56898	0.235942	-2.0835	0.0292671	0.638094	down	yes
MSTRG.1858	Gh_A01G1763	MSTRG.1858.1;MSTRG.1858.2;Gh_A01G1763	2.24269	1.8106	1.27813	4.4857	5.76864	4.24463	0.32463	-1.62313	0.0391746	0.638094	down	yes
MSTRG.18586		MSTRG.18586.1	0.402633	0.135163	0	0.530704	0.538375	0.885673	0.42001	-1.2515	0.0153516	0.633374	down	yes
MSTRG.18598	Gh_A09G1415	MSTRG.18598.1;Gh_A09G1415	126.62	183.469	132.287	43.3738	45.241	40.9889	4.08596	2.03068	0.0264807	0.638094	up	yes
MSTRG.18611	Gh_A09G1429	MSTRG.18611.1;Gh_A09G1429	5.01375	2.38444	2.59241	2.98245	2.62566	2.82254	0.477147	-1.06749	0.0492914	0.638094	down	yes
MSTRG.18661	Gh_A09G1484	MSTRG.18661.1;Gh_A09G1484	5.80597	6.99793	6.55794	3.41218	3.5907	3.25518	2.06486	1.04604	0.00511424	0.523536	up	yes
MSTRG.18672	Gh_A09G1502	MSTRG.18672.1;MSTRG.18672.2;MSTRG.18672.3;MSTRG.18672.4;MSTRG.18672.6;MSTRG.18672.5;MSTRG.18672.16;MSTRG.18672.18;MSTRG.18672.11;MSTRG.18672.15;MSTRG.18672.17;MSTRG.18672.13;MSTRG.18672.7;MSTRG.18672.9;MSTRG.18672.10;MSTRG.18672.8;MSTRG.18672.12;Gh_A09G1502	26.6038	28.8067	28.9793	9.18549	11.857	12.1632	2.80343	1.48719	0.0257211	0.638094	up	yes
MSTRG.18676	Gh_A09G1504	MSTRG.18676.1;Gh_A09G1504	4.10612	4.26656	3.0573	9.27313	9.80168	10.2888	0.339431	-1.55881	0.0140251	0.624886	down	yes
MSTRG.1872		MSTRG.1872.1	0.68464	0.195991	0	0.581284	0.200849	0.566838	0.381137	-1.39162	0.0109996	0.615902	down	yes
MSTRG.18885	Gh_A09G1747	MSTRG.18885.1;Gh_A09G1747	0.526425	0.231165	0.524763	3.8602	3.28805	3.18251	0.294648	-1.76294	0.017726	0.638094	down	yes
MSTRG.1889	Gh_A01G1789;Gh_A01G1788	MSTRG.1889.1;MSTRG.1889.2;Gh_A01G1788;Gh_A01G1789	23.1042	19.4975	17.8763	33.9123	38.8677	33.9887	0.428032	-1.22421	0.0184103	0.638094	down	yes
MSTRG.18942	Gh_A09G1809	MSTRG.18942.1;Gh_A09G1809	9.86806	10.3205	9.95928	23.8308	24.5584	25.3231	0.440764	-1.18192	0.00099707	0.392482	down	yes
MSTRG.18957	Gh_A09G1824	Gh_A09G1824	1.39281	2.24602	2.60992	1.16707	1.42468	1.10841	2.58663	1.37107	0.000258006	0.327997	up	yes
MSTRG.19011	Gh_A09G1904	MSTRG.19011.1;Gh_A09G1904	1.51043	2.03967	3.29141	1.02971	1.33891	1.52687	2.80443	1.48771	0.0381183	0.638094	up	yes
MSTRG.19026	Gh_A09G1924	Gh_A09G1924	7.9514	8.83598	7.2795	23.6136	18.8389	18.285	0.3951	-1.33971	0.0446132	0.638094	down	yes
MSTRG.19058	Gh_A09G1956	MSTRG.19058.1;Gh_A09G1956	4.03678	3.86716	4.04596	10.6354	14.5911	13.091	0.382409	-1.38681	0.0360847	0.638094	down	yes
MSTRG.19104	Gh_A09G2018	MSTRG.19104.1;MSTRG.19104.2;MSTRG.19104.3;Gh_A09G2018	2.5157	17.3786	19.8303	12.0541	13.6898	15.3901	10.8378	3.43801	0.0330809	0.638094	up	yes
MSTRG.19199	Gh_A09G2137	MSTRG.19199.1;Gh_A09G2137	0.267577	0.830327	1.21658	0.0678527	0	0	3.6907	1.88389	0.00320136	0.490002	up	yes
MSTRG.19206	Gh_A09G2144	MSTRG.19206.1;Gh_A09G2144	2.91838	4.07029	3.75061	0.937804	0.891209	1.21306	2.98241	1.57648	0.0164615	0.637829	up	yes
MSTRG.19409	Gh_A10G0166	MSTRG.19409.1;Gh_A10G0166	4.75337	4.85091	3.18372	12.8039	12.5263	12.2487	0.266317	-1.90879	0.0129637	0.624886	down	yes
MSTRG.1945	Gh_A01G1843;Gh_A01G1844	MSTRG.1945.1;MSTRG.1945.2;MSTRG.1945.3;MSTRG.1945.4;MSTRG.1945.5;MSTRG.1945.7;MSTRG.1945.6;MSTRG.1945.8;Gh_A01G1843;Gh_A01G1844	21.3878	24.0564	23.5459	105.204	94.5649	100.395	0.268035	-1.89951	0.00163964	0.470923	down	yes
MSTRG.19483	Gh_A10G0262	MSTRG.19483.2;MSTRG.19483.3;Gh_A10G0262	4.43646	5.05029	9.09813	3.87433	4.90606	4.23332	2.95987	1.56553	0.0490344	0.638094	up	yes
MSTRG.19505	Gh_A10G0290	MSTRG.19505.1;Gh_A10G0290	23.1277	23.9072	23.6614	64.3518	57.9448	56.1395	0.420746	-1.24898	0.00639825	0.553656	down	yes
MSTRG.19572	Gh_A10G0367	Gh_A10G0367	3.76523	5.25442	5.15404	3.21599	3.07829	3.4634	2.10664	1.07494	0.0281947	0.638094	up	yes
MSTRG.19647	Gh_A10G0443	MSTRG.19647.1;MSTRG.19647.2;MSTRG.19647.3;MSTRG.19647.5;MSTRG.19647.4;MSTRG.19647.6;MSTRG.19647.7;Gh_A10G0443;MSTRG.19647.10;MSTRG.19647.9;MSTRG.19647.11;MSTRG.19647.12	4.3162	6.14786	7.29174	2.44685	2.76907	2.55754	3.64497	1.86591	0.000150654	0.327997	up	yes
MSTRG.19744	Gh_A10G0537	MSTRG.19744.1	3.02784	3.46968	3.8659	1.97409	1.54979	1.50782	2.13056	1.09123	0.0247983	0.638094	up	yes
MSTRG.1983	Gh_A01G1886	MSTRG.1983.1	0	1.38699	2.13861	1.6016	1.32167	1.03397	4.53893	2.18235	0.0138061	0.624886	up	yes
MSTRG.19912	Gh_A10G0699	Gh_A10G0699	1.26191	1.86522	2.91592	1.42603	1.85031	1.80872	2.32119	1.21487	0.0285155	0.638094	up	yes
MSTRG.19950	Gh_A10G0733	MSTRG.19950.1	0.6873	0.087747	0	0.102309	0	0.227526	0.480257	-1.05812	0.00710353	0.565551	down	yes
MSTRG.20047	Gh_A10G0839	MSTRG.20047.1;Gh_A10G0839	12.9588	11.5339	14.6398	2.94478	2.56087	2.01928	4.55852	2.18857	0.0149142	0.626845	up	yes
MSTRG.20171	Gh_A10G0955	Gh_A10G0955	0.351328	0	0	0.995404	1.03245	0.617774	0.39566	-1.33767	0.0494899	0.638094	down	yes
MSTRG.20251	Gh_A10G1039	Gh_A10G1039	1.372	0.710068	0.631428	1.64866	1.43985	1.24148	0.44704	-1.16153	0.0263755	0.638094	down	yes
MSTRG.20293	Gh_A10G1079	MSTRG.20293.1;MSTRG.20293.2	3.40014	1.23853	0.0458971	1.18652	0.823771	1.58081	0.129589	-2.94798	0.00854315	0.596765	down	yes
MSTRG.20331	Gh_A10G1112	MSTRG.20331.1;Gh_A10G1112	1.56227	0.885801	0.807601	1.80447	1.34451	1.29131	0.48921	-1.03147	0.0410862	0.638094	down	yes
MSTRG.20356	Gh_A10G1131	MSTRG.20356.1	1.84823	0.725353	0.369082	1.40204	0.956802	0.900875	0.316413	-1.66012	0.0192109	0.638094	down	yes
MSTRG.20367		MSTRG.20367.1;MSTRG.20367.2	9.6521	7.0073	7.98272	0.128318	0	0.216388	5.71814	2.51554	0.00371276	0.492782	up	yes
MSTRG.20377	Gh_A10G1149	MSTRG.20377.1	0	0.620306	0.996249	0.555142	0.331399	0.38176	2.71878	1.44296	0.027412	0.638094	up	yes
MSTRG.20402		MSTRG.20402.1	5.29461	4.36193	4.69051	0.191976	0.10112	0.125849	4.19045	2.06711	0.000980458	0.392482	up	yes
MSTRG.20446		MSTRG.20446.1	0	3.47706	3.81481	3.1086	3.2822	3.48841	6.96699	2.80054	0.0397935	0.638094	up	yes
MSTRG.20484		MSTRG.20484.1	0	0.474046	0.467759	0	0	0	2.33122	1.22109	0.0109219	0.614888	up	yes
MSTRG.20529		MSTRG.20529.1	2.80145	0.562352	0.816226	2.89333	2.15786	3.91132	0.150464	-2.73251	0.023285	0.638094	down	yes
MSTRG.20769	Gh_A10G1493	MSTRG.20769.1;Gh_A10G1493	6.58783	6.74094	6.31337	1.36295	1.60688	1.29964	3.13824	1.64995	0.00295593	0.475167	up	yes
MSTRG.20800	Gh_A10G1525	MSTRG.20800.1	17.2948	12.9157	11.59	15.6211	15.8724	17.7976	0.482242	-1.05217	0.00492475	0.523536	down	yes
MSTRG.20817	Gh_A10G1536	MSTRG.20817.1;MSTRG.20817.2;MSTRG.20817.3;MSTRG.20817.4;MSTRG.20817.5;MSTRG.20817.7;Gh_A10G1536	7.5884	7.41066	6.65551	1.72509	1.6792	2.26497	2.34469	1.2294	0.0198048	0.638094	up	yes
MSTRG.20987		MSTRG.20987.1	4.04073	4.09981	5.41389	0	0	0	7.32058	2.87196	0.001144	0.404636	up	yes
MSTRG.21023		MSTRG.21023.1	0.291384	0.640238	1.09422	0.230721	0.359816	0	2.91494	1.54347	0.0161153	0.636712	up	yes
MSTRG.21051	Gh_A10G1745	MSTRG.21051.2;MSTRG.21051.1;Gh_A10G1745	0.814512	1.48715	1.67222	0.860822	1.25717	0.801133	2.23056	1.1574	0.0100285	0.606797	up	yes
MSTRG.21085	Gh_A10G1775;Gh_A10G1776	Gh_A10G1775;MSTRG.21085.1;Gh_A10G1776	0.253682	2.48563	3.39023	0.909707	3.14518	0.547928	10.2355	3.3555	0.0371925	0.638094	up	yes
MSTRG.21093		MSTRG.21093.1	0.071916	0.329038	0.568126	0.040338	0	0	2.17123	1.11851	0.0055466	0.535576	up	yes
MSTRG.21159	Gh_A10G1845	MSTRG.21159.1;MSTRG.21159.2;Gh_A10G1845	18.9638	17.0662	19.451	1.34493	1.86861	2.82606	6.22057	2.63705	0.0271348	0.638094	up	yes
MSTRG.21274	Gh_A10G1957	MSTRG.21274.1	3.64856	1.51891	1.19709	1.60098	1.0679	1.70334	0.366541	-1.44795	0.00469136	0.519658	down	yes
MSTRG.21312	Gh_A10G1998	MSTRG.21312.1;Gh_A10G1998	3.40138	4.35559	2.99792	19.6455	19.1778	17.1342	0.227254	-2.13762	0.0147699	0.626789	down	yes
MSTRG.21318	Gh_A10G2003	MSTRG.21318.1;MSTRG.21318.2;Gh_A10G2003	8.77629	9.65913	8.99228	29.0689	29.2506	29.623	0.352749	-1.50329	0.00079221	0.392482	down	yes
MSTRG.2133	Gh_A02G0054	Gh_A02G0054	0	0.738117	0.912147	0.386087	0.127668	0.200578	3.03818	1.60321	0.0361107	0.638094	up	yes
MSTRG.21360		MSTRG.21360.1	0.737037	0.905231	1.87093	0.574059	0.963392	0.554234	2.55471	1.35316	0.0486774	0.638094	up	yes
MSTRG.21411		MSTRG.21411.1;MSTRG.21411.2	3.59898	2.05159	1.70479	2.47432	2.15529	2.75596	0.426066	-1.23085	0.000983697	0.392482	down	yes
MSTRG.21433	Gh_A10G2073	MSTRG.21433.1	1.36859	0.942291	0.57491	1.1691	1.08032	1.3532	0.488982	-1.03215	0.00565191	0.537735	down	yes
MSTRG.21463	Gh_A10G2125	Gh_A10G2125;MSTRG.21463.2	0.474757	1.05069	1.07395	0.314408	0.225165	0.180121	2.50463	1.3246	0.0091399	0.598375	up	yes
MSTRG.21476	Gh_A10G2140	MSTRG.21476.1;MSTRG.21476.2;Gh_A10G2140	4.54843	5.02629	5.55894	2.45892	1.97652	1.7839	2.47366	1.30665	0.0209435	0.638094	up	yes
MSTRG.21507	Gh_A10G2178	MSTRG.21507.1;MSTRG.21507.3;MSTRG.21507.2;Gh_A10G2178	1.97293	1.02185	1.29058	2.76052	2.53569	2.91024	0.399184	-1.32487	0.0213057	0.638094	down	yes
MSTRG.21534		MSTRG.21534.1	0	5.07221	6.108	5.10099	5.30132	4.71876	11.4068	3.51183	0.0236757	0.638094	up	yes
MSTRG.21599	Gh_A11G0089	MSTRG.21599.1;MSTRG.21599.2;Gh_A11G0089	0.161248	0.0333008	0.124329	2.29701	1.75714	1.63868	0.351131	-1.50992	0.0197129	0.638094	down	yes
MSTRG.2161		MSTRG.2161.1	0.934495	0.03305	0.014926	0.379383	0.506847	0.543634	0.322709	-1.6317	0.0221419	0.638094	down	yes
MSTRG.2162		MSTRG.2162.1	0.552172	0.939425	1.45819	0.359001	0.618388	0.669501	2.39191	1.25816	0.0312482	0.638094	up	yes
MSTRG.21627	Gh_A11G0120	MSTRG.21627.1	1.77727	0.425761	0	0	0	0.615808	0.282276	-1.82482	0.0450173	0.638094	down	yes
MSTRG.21759	Gh_A11G0278	MSTRG.21759.1;MSTRG.21759.2;MSTRG.21759.3;Gh_A11G0278	10.7205	5.14002	3.2973	7.57506	10.6052	7.4983	0.195093	-2.35777	0.0498683	0.638094	down	yes
MSTRG.21771	Gh_A11G0289	Gh_A11G0289	8.54025	8.17102	8.65353	1.81363	1.70298	1.56816	3.54149	1.82436	0.000893203	0.392482	up	yes
MSTRG.2181	Gh_A02G0090	MSTRG.2181.1	2.53013	2.94737	3.5623	1.12224	1.12654	0.692657	3.02639	1.5976	0.0133919	0.624886	up	yes
MSTRG.21853	Gh_A11G0382	MSTRG.21853.1;MSTRG.21853.2;MSTRG.21853.3;MSTRG.21853.4;MSTRG.21853.5;Gh_A11G0382	6.91831	8.50762	6.50191	16.2852	17.7292	17.3081	0.463449	-1.10952	0.0455014	0.638094	down	yes
MSTRG.21871	Gh_A11G0401	MSTRG.21871.1	8.18209	8.68031	7.55622	2.08724	2.59769	2.10779	2.77351	1.47171	0.0124755	0.624886	up	yes
MSTRG.21878		MSTRG.21878.1	1.18408	0.503073	0.524113	1.35565	1.28901	2.0395	0.357997	-1.48198	0.0270445	0.638094	down	yes
MSTRG.21888	Gh_A11G0421	MSTRG.21888.1;Gh_A11G0421	2.96803	3.77395	8.40069	2.8044	2.70837	2.65794	4.4728	2.16118	0.0431668	0.638094	up	yes
MSTRG.21898	Gh_A11G0430	Gh_A11G0430	4.92158	3.89922	5.24147	12.2697	14.2964	12.4558	0.423168	-1.2407	0.047424	0.638094	down	yes
MSTRG.21904	Gh_A11G0436	MSTRG.21904.1;MSTRG.21904.5;MSTRG.21904.2;MSTRG.21904.4;MSTRG.21904.3;MSTRG.21904.6;Gh_A11G0436	3.44356	3.86187	4.76057	2.30246	2.31289	2.12649	2.19034	1.13115	0.00420915	0.510886	up	yes
MSTRG.2192	Gh_A02G0101	Gh_A02G0101;MSTRG.2192.2;MSTRG.2192.3;MSTRG.2192.6	1.24915	1.09456	0.405212	1.67537	1.63306	1.71149	0.389246	-1.36125	0.0368273	0.638094	down	yes
MSTRG.21947	Gh_A11G0484	MSTRG.21947.1	0.54651	0.958021	1.02474	0	0	0	2.73297	1.45047	0.000952117	0.392482	up	yes
MSTRG.21999	Gh_A11G0541	MSTRG.21999.1;MSTRG.21999.2;Gh_A11G0541;MSTRG.21999.5	6.1249	8.0264	6.60665	3.62959	3.61891	3.45791	2.05124	1.03649	0.0345478	0.638094	up	yes
MSTRG.22000	Gh_A11G0542	MSTRG.22000.1	0.706496	3.5362	2.8427	0.670651	0.995423	1.24931	5.74901	2.52331	0.0478331	0.638094	up	yes
MSTRG.22041	Gh_A11G0589	Gh_A11G0589	0.243848	0.481835	0.93832	0	0	0	2.74586	1.45726	0.00770797	0.581854	up	yes
MSTRG.22043	Gh_A11G0591	MSTRG.22043.1;Gh_A11G0591	0.624259	0.30426	0.350663	1.48906	1.00548	1.64217	0.407201	-1.29619	0.0289806	0.638094	down	yes
MSTRG.22068	Gh_A11G0618	MSTRG.22068.1	0.886023	0	0.038489	0.709481	0.971639	0.997119	0.265499	-1.91322	0.0246385	0.638094	down	yes
MSTRG.22089		MSTRG.22089.1	0	0.457812	0.406442	0	0	0	2.16875	1.11686	0.0171491	0.638094	up	yes
MSTRG.22243	Gh_A11G0804	Gh_A11G0804	2.61573	2.26884	2.88418	0.520051	0.651836	0.530455	2.47194	1.30564	0.0124638	0.624886	up	yes
MSTRG.22271	Gh_A11G0828	MSTRG.22271.1;Gh_A11G0828	5.841	5.1533	4.7073	9.63472	9.68587	9.65059	0.45437	-1.13806	0.000401131	0.327997	down	yes
MSTRG.22296	Gh_A11G0847	Gh_A11G0847	4.35974	3.35711	2.15358	4.51748	3.32265	4.67103	0.368446	-1.44047	0.0214674	0.638094	down	yes
MSTRG.22314		MSTRG.22314.1	0.80086	0	0.020762	0.27991	0.121355	0.585088	0.349619	-1.51614	0.032063	0.638094	down	yes
MSTRG.22324	Gh_A11G0874	MSTRG.22324.2;MSTRG.22324.3;MSTRG.22324.4;MSTRG.22324.5	3.10164	2.77236	2.6494	5.21655	6.22285	5.88686	0.492189	-1.02272	0.018227	0.638094	down	yes
MSTRG.22374	Gh_A11G0920	MSTRG.22374.3;MSTRG.22374.2;MSTRG.22374.4;MSTRG.22374.5;MSTRG.22374.6;MSTRG.22374.7;MSTRG.22374.8;MSTRG.22374.9;MSTRG.22374.10;MSTRG.22374.11;Gh_A11G0920	5.62436	6.78954	5.41947	20.0847	17.7679	19.4559	0.339312	-1.55932	0.0148508	0.626845	down	yes
MSTRG.22381	Gh_A11G0926	Gh_A11G0926;MSTRG.22381.2;MSTRG.22381.3;MSTRG.22381.4;MSTRG.22381.6;MSTRG.22381.5	3.21069	5.90106	4.72136	37.1016	40.5489	41.2629	0.232431	-2.10513	0.0174562	0.638094	down	yes
MSTRG.22407	Gh_A11G0947	MSTRG.22407.1;MSTRG.22407.2;MSTRG.22407.3;Gh_A11G0947	8.2196	8.82906	7.92845	2.6357	3.14451	3.4857	2.23873	1.16268	0.0301897	0.638094	up	yes
MSTRG.2245		MSTRG.2245.1	0	1.04904	0.699252	0	0	0	3.64402	1.86553	0.0405505	0.638094	up	yes
MSTRG.22450	Gh_A11G0997	Gh_A11G0997;MSTRG.22450.2;MSTRG.22450.3	11.412	12.2639	12.3256	4.78614	6.10889	5.61464	2.32552	1.21755	0.0172692	0.638094	up	yes
MSTRG.22551		MSTRG.22551.1	1.71252	1.10602	0.836126	2.042	1.73237	1.7886	0.435607	-1.1989	0.00346782	0.492782	down	yes
MSTRG.22566	Gh_A11G1119	Gh_A11G1119	0.584704	0.502647	0.428054	8.12035	5.00703	4.71815	0.185922	-2.42723	0.0338618	0.638094	down	yes
MSTRG.22612	Gh_A11G1166	Gh_A11G1166	1.21556	0	0	0.352314	0.250295	0.202865	0.30472	-1.71445	0.034655	0.638094	down	yes
MSTRG.22675	Gh_A11G1236	MSTRG.22675.1;MSTRG.22675.2;MSTRG.22675.3;Gh_A11G1236;MSTRG.22675.5	1.9742	1.57487	1.33268	2.83325	2.67765	2.76291	0.491243	-1.02549	0.000388989	0.327997	down	yes
MSTRG.22780		MSTRG.22780.1	0.920764	2.74636	4.59519	1.60725	1.27409	1.37288	6.18415	2.62858	0.0101387	0.607181	up	yes
MSTRG.22791	Gh_A11G1353	MSTRG.22791.1;Gh_A11G1353	0.900122	0.879355	0.748964	3.51815	3.52894	3.68727	0.360257	-1.4729	0.000340319	0.327997	down	yes
MSTRG.22835	Gh_A11G1394	MSTRG.22835.1;Gh_A11G1394	0.0190718	0.843786	0.750607	0.00877061	0	0.00987485	3.43465	1.78016	0.0169555	0.638094	up	yes
MSTRG.22852	Gh_A11G1412	Gh_A11G1412;MSTRG.22852.2	1.61461	0.64024	0.617897	1.04269	0.611625	0.845751	0.473882	-1.0774	0.0315246	0.638094	down	yes
MSTRG.22869	Gh_A11G1427	Gh_A11G1427	1.83511	1.11212	0.450773	2.46829	1.27637	2.11125	0.254686	-1.97321	0.0237781	0.638094	down	yes
MSTRG.22880		MSTRG.22880.1	0	0.461828	0.539975	0.019429	0	0	2.47193	1.30564	0.00600253	0.546532	up	yes
MSTRG.2290	Gh_A02G0207	Gh_A02G0207	1.61109	0.076653	0.172512	0.383555	0.07221	0.447696	0.295828	-1.75717	0.0390493	0.638094	down	yes
MSTRG.22978		MSTRG.22978.1	43.7456	41.576	44.714	9.92045	6.73877	6.46332	5.06405	2.34029	0.0234233	0.638094	up	yes
MSTRG.22991	Gh_A11G1539	MSTRG.22991.1	0.763996	0	0	0.206837	0.108708	0.101637	0.441766	-1.17865	0.0350496	0.638094	down	yes
MSTRG.23011	Gh_A11G1555	MSTRG.23011.1;MSTRG.23011.2;MSTRG.23011.3;Gh_A11G1555	4.10514	2.49019	2.61187	4.78198	5.5127	5.71526	0.370526	-1.43235	0.0201131	0.638094	down	yes
MSTRG.23087	Gh_A11G1640	MSTRG.23087.1;MSTRG.23087.2;Gh_A11G1640	0.867011	1.23695	0.631999	3.3708	3.38901	3.50495	0.387164	-1.36898	0.0411474	0.638094	down	yes
MSTRG.23105	Gh_A11G1655	Gh_A11G1655	1.77843	1.05584	0.64007	1.20553	1.3074	1.62892	0.416548	-1.26345	0.0117687	0.624886	down	yes
MSTRG.23277	Gh_A11G1816	MSTRG.23277.1;MSTRG.23277.2;Gh_A11G1816	4.70735	3.81989	3.98541	6.9422	7.2976	8.2554	0.47732	-1.06697	0.0157037	0.635448	down	yes
MSTRG.23352	Gh_A11G1877	MSTRG.23352.1	0.461393	1.03232	1.52159	0.184268	0.196953	0.184143	3.53445	1.82149	0.00147368	0.461361	up	yes
MSTRG.23390		MSTRG.23390.1	0.699464	0.207918	0.040427	0.873065	0.450008	0.852178	0.34104	-1.55199	0.00616626	0.552192	down	yes
MSTRG.23432	Gh_A11G1959	MSTRG.23432.1	2.63648	2.81444	2.71969	0.606383	0.353134	0.46087	2.54546	1.34793	0.00976458	0.606537	up	yes
MSTRG.23450	Gh_A11G1978	MSTRG.23450.1;MSTRG.23450.2	1.1214	1.86831	2.55685	1.39651	2.29081	1.66657	2.25836	1.17527	0.0303418	0.638094	up	yes
MSTRG.23452	Gh_A11G1979	MSTRG.23452.1;MSTRG.23452.2;MSTRG.23452.3	3.41617	2.98497	2.61947	6.01622	5.40009	4.68628	0.489857	-1.02957	0.0400024	0.638094	down	yes
MSTRG.23530	Gh_A11G2051	MSTRG.23530.1	4.7807	4.45888	5.22988	0.731744	0.770012	0.704631	3.70955	1.89124	0.00137106	0.445693	up	yes
MSTRG.23531	Gh_A11G2052	Gh_A11G2052	1.02169	1.59641	1.35567	0	0.373164	0.234327	2.69818	1.43199	0.045679	0.638094	up	yes
MSTRG.23637		MSTRG.23637.1	4.0508	2.87309	3.00433	0.413966	0.239412	0.421633	2.08045	1.05689	0.0119375	0.624886	up	yes
MSTRG.23698	Gh_A11G2206	Gh_A11G2206	2.16525	2.85863	3.62405	2.23296	2.01287	1.90743	2.11452	1.08033	0.011821	0.624886	up	yes
MSTRG.23703		MSTRG.23703.1	0.524191	0.160881	0	0.588404	0.228921	0.722236	0.397711	-1.33021	0.0246138	0.638094	down	yes
MSTRG.23734		MSTRG.23734.1;MSTRG.23734.2	0	0.868511	0.836988	0.628201	0.682813	0.65978	2.34101	1.22713	0.0369473	0.638094	up	yes
MSTRG.23739		MSTRG.23739.1	2.49751	2.02093	1.93609	7.1432	7.16565	5.74421	0.333201	-1.58553	0.015695	0.635448	down	yes
MSTRG.23758	Gh_A11G2258	MSTRG.23758.1;Gh_A11G2258	1.2593	1.1339	1.99893	0.256779	0.36524	0.27332	2.64278	1.40206	0.0323518	0.638094	up	yes
MSTRG.23767	Gh_A11G2267	MSTRG.23767.1;MSTRG.23767.2;MSTRG.23767.3;Gh_A11G2267;MSTRG.23767.5	1.97662	1.20751	0.818963	1.44995	1.3364	1.51052	0.462199	-1.11341	0.000867175	0.392482	down	yes
MSTRG.23774		MSTRG.23774.1	1.50639	0.701155	0	1.1855	0.744968	1.50781	0.200139	-2.32093	0.0113637	0.621125	down	yes
MSTRG.23826		MSTRG.23826.1	0	0.736341	0.775074	0.334122	0.35121	0.49255	2.44058	1.28722	0.0418217	0.638094	up	yes
MSTRG.23894	Gh_A11G2375	Gh_A11G2375	0.465496	0.808011	0.688188	0.021235	0.09117	0.018451	2.05996	1.04262	0.00860719	0.597873	up	yes
MSTRG.23899	Gh_A11G2382	Gh_A11G2382	5.84148	3.21769	2.31875	3.1553	2.25736	2.45623	0.437239	-1.19351	0.0253468	0.638094	down	yes
MSTRG.23926	Gh_A11G2410	MSTRG.23926.1;MSTRG.23926.2;Gh_A11G2410	1.99691	0.459157	0.272842	2.01373	1.57997	1.84355	0.171106	-2.54704	0.00178729	0.470923	down	yes
MSTRG.23997		MSTRG.23997.1;MSTRG.23997.2;MSTRG.23997.3	2.87043	3.22989	2.47721	0.762763	0.739573	0.624526	2.08009	1.05665	0.0285953	0.638094	up	yes
MSTRG.24111		MSTRG.24111.1;MSTRG.24111.2;MSTRG.24111.3	1.85157	1.04796	0.508784	1.501	2.23682	2.36325	0.293499	-1.76857	0.0394214	0.638094	down	yes
MSTRG.24116		MSTRG.24116.1	0.435503	0	0	1.00127	0.483717	0.792333	0.342439	-1.54608	0.0191186	0.638094	down	yes
MSTRG.24128	Gh_A11G2570	MSTRG.24128.1;MSTRG.24128.2	4.43743	3.78148	3.8242	8.19426	7.92716	10.3916	0.39782	-1.32981	0.024272	0.638094	down	yes
MSTRG.24134	Gh_A11G2576	MSTRG.24134.1;MSTRG.24134.3;Gh_A11G2576	1.94933	2.07932	1.44094	4.13665	4.17033	3.94401	0.454105	-1.1389	0.0244898	0.638094	down	yes
MSTRG.24166		MSTRG.24166.1	1.1165	2.05151	1.71963	0.084142	0	0.086769	3.64945	1.86768	0.0124818	0.624886	up	yes
MSTRG.24167	Gh_A11G2604	MSTRG.24167.1;MSTRG.24167.3;MSTRG.24167.2;Gh_A11G2604	32.0535	34.7765	27.6038	8.06633	7.80125	8.83392	2.94314	1.55735	0.0121443	0.624886	up	yes
MSTRG.24250	Gh_A11G2654	MSTRG.24250.1	0	0.647471	0.720117	0	0	0	3.19879	1.67753	0.00656947	0.557369	up	yes
MSTRG.24252		MSTRG.24252.1	1.34024	1.72402	2.42958	0.378053	0.547633	0.668114	3.01508	1.5922	0.015977	0.635448	up	yes
MSTRG.24268		MSTRG.24268.1;MSTRG.24268.2;MSTRG.24268.4;MSTRG.24268.3	3.47807	2.94503	2.9612	6.56671	6.0812	6.14574	0.465174	-1.10416	0.0017662	0.470923	down	yes
MSTRG.2428	Gh_A02G0366	MSTRG.2428.1;Gh_A02G0366	3.1315	7.02093	6.71601	2.85842	2.56269	2.66771	4.46	2.15704	0.0156861	0.635448	up	yes
MSTRG.24287	Gh_A11G2680	MSTRG.24287.1	7.52376	8.39528	8.7418	0	0.039584	0	11.1676	3.48124	4.46686e-07	0.025128	up	yes
MSTRG.24308	Gh_A11G2716	Gh_A11G2716	4.04407	3.90002	4.00034	0.949761	0.415641	0.715604	2.67119	1.41748	0.0393216	0.638094	up	yes
MSTRG.24327	Gh_A11G2737	MSTRG.24327.1;MSTRG.24327.2;MSTRG.24327.3;Gh_A11G2737	2.88057	1.98767	1.15062	2.20498	1.95919	2.12889	0.41885	-1.2555	0.0125067	0.624886	down	yes
MSTRG.24354		MSTRG.24354.1	0.536749	0	0	1.73901	1.32677	0.983413	0.262555	-1.92931	0.0309434	0.638094	down	yes
MSTRG.24357		MSTRG.24357.1	1.24551	0.230914	0	0	0	0	0.437178	-1.19371	0.0178967	0.638094	down	yes
MSTRG.24363	Gh_A11G2775	MSTRG.24363.1;MSTRG.24363.2;MSTRG.24363.4;Gh_A11G2775	6.69533	4.39166	2.95458	6.40235	5.3373	4.87008	0.339149	-1.56001	0.0289048	0.638094	down	yes
MSTRG.24379	Gh_A11G2792	MSTRG.24379.1	1.37933	0.562352	0.319243	0.288099	0.418621	0.613026	0.49816	-1.00532	0.0408367	0.638094	down	yes
MSTRG.24384		MSTRG.24384.1	1.08299	0.163936	0	0.148775	0	0.281014	0.37415	-1.41831	0.00248269	0.474187	down	yes
MSTRG.24400	Gh_A11G2814	MSTRG.24400.1	62.0703	59.1212	57.8826	23.4818	19.8187	18.8077	2.53242	1.34052	0.0179316	0.638094	up	yes
MSTRG.24411	Gh_A11G2828	MSTRG.24411.1;Gh_A11G2828	6.61965	8.13743	5.61563	0.638631	0.671059	0.778676	4.05064	2.01815	0.016766	0.638094	up	yes
MSTRG.2442	Gh_A02G0383	MSTRG.2442.1;Gh_A02G0383	5.65591	7.18962	6.1472	23.1356	22.3517	21.6191	0.367304	-1.44495	0.00950948	0.604726	down	yes
MSTRG.24426		MSTRG.24426.1	1.29123	1.56925	1.07512	0	0	0	2.13197	1.09219	0.0259746	0.638094	up	yes
MSTRG.24486	Gh_A11G2865	MSTRG.24486.1;Gh_A11G2865	3.57817	3.29656	4.53424	13.5326	12.1903	13.8505	0.395794	-1.33718	0.0305551	0.638094	down	yes
MSTRG.24543		MSTRG.24543.1	0	0.578239	0.640909	0	0	0	2.89222	1.53218	0.00660568	0.558174	up	yes
MSTRG.24590	Gh_A12G0029	Gh_A12G0029	0	1.19296	2.10741	0.717302	0.900665	0.163905	7.00346	2.80807	0.00726594	0.567367	up	yes
MSTRG.246	Gh_A01G0269	MSTRG.246.1;MSTRG.246.2;MSTRG.246.4;MSTRG.246.3	0.472666	0.819377	1.32477	0.720605	0.707104	0.555234	2.09602	1.06765	0.0116175	0.624886	up	yes
MSTRG.24611	Gh_A12G0053	MSTRG.24611.1	0.384138	1.12516	1.24956	0.324531	1.01696	0.428989	2.83408	1.50288	0.0436754	0.638094	up	yes
MSTRG.2470	Gh_A02G0406	MSTRG.2470.1;Gh_A02G0406	4.17195	3.4155	3.37005	0.46938	0.673372	0.69975	2.25577	1.17362	0.0144585	0.624886	up	yes
MSTRG.24710	Gh_A12G0165	Gh_A12G0165;MSTRG.24710.2;MSTRG.24710.3;MSTRG.24710.5	6.52032	6.24768	7.26923	2.15468	1.40532	1.16631	3.32103	1.73163	0.0447632	0.638094	up	yes
MSTRG.24713	Gh_A12G0166	Gh_A12G0166	14.9924	13.2211	13.0653	29.667	24.5265	27.0256	0.415332	-1.26766	0.00892753	0.598375	down	yes
MSTRG.24718	Gh_A12G0173	MSTRG.24718.1	3.31044	5.05026	3.02563	16.8844	19.0484	18.2743	0.262999	-1.92687	0.0443499	0.638094	down	yes
MSTRG.24731		MSTRG.24731.1;MSTRG.24731.2;MSTRG.24731.3	1.65075	1.42991	0.883375	2.02089	1.9987	2.00658	0.493826	-1.01793	0.0221979	0.638094	down	yes
MSTRG.24733	Gh_A12G0190	Gh_A12G0190	0	1.77391	2.60512	0.899299	0.651063	1.26289	24.4631	4.61254	0.0461948	0.638094	up	yes
MSTRG.24877		MSTRG.24877.1	0.045825	0.273409	0.555973	0	0	0	2.18445	1.12727	0.00589939	0.543793	up	yes
MSTRG.24906	Gh_A12G0383	Gh_A12G0383	1.39858	3.75721	6.25505	2.09757	1.9877	3.15003	5.55924	2.47489	0.0442939	0.638094	up	yes
MSTRG.24996	Gh_A12G0464	MSTRG.24996.1;MSTRG.24996.2;Gh_A12G0464	7.93615	10.1073	11.4461	8.03092	7.14403	5.98727	2.19899	1.13684	0.0359071	0.638094	up	yes
MSTRG.2500	Gh_A02G0439	MSTRG.2500.1	0	0.506234	0.690282	0	0	0	2.9303	1.55105	0.00296911	0.475249	up	yes
MSTRG.25049	Gh_A12G0512	MSTRG.25049.1	0	1.79504	2.27735	0	0	0	12.931	3.69277	0.00477522	0.523536	up	yes
MSTRG.25096	Gh_A12G0551	Gh_A12G0551	4.53642	6.56778	12.6788	4.61221	3.31908	4.13856	5.02358	2.32872	0.0482051	0.638094	up	yes
MSTRG.25115		MSTRG.25115.1	0.205655	0.336516	0.689089	0.12293	0	0	2.04842	1.03451	0.0365853	0.638094	up	yes
MSTRG.25130	Gh_A12G0587	Gh_A12G0587	6.39575	2.34906	2.41287	3.53197	3.42009	5.13177	0.246061	-2.02291	0.0265979	0.638094	down	yes
MSTRG.25202		MSTRG.25202.1	1.59498	0.409581	0.483996	0.693578	0.331838	0.704149	0.428154	-1.2238	0.0447171	0.638094	down	yes
MSTRG.25261	Gh_A12G0717	MSTRG.25261.1	0.827965	0.385501	0.103435	1.18608	1.15524	0.869153	0.353029	-1.50214	0.0225965	0.638094	down	yes
MSTRG.25319	Gh_A12G0784	MSTRG.25319.1;MSTRG.25319.2;Gh_A12G0784	1.06455	1.49638	1.20117	9.1178	8.20205	7.41112	0.284562	-1.81318	0.0102844	0.607375	down	yes
MSTRG.2532	Gh_A02G0472	MSTRG.2532.1;MSTRG.2532.2;Gh_A02G0472	6.46009	6.32214	5.25405	12.0679	12.3474	11.2511	0.448497	-1.15683	0.012311	0.624886	down	yes
MSTRG.25327	Gh_A12G0793	MSTRG.25327.1;Gh_A12G0793	1.54614	2.11144	2.04325	0.743264	0.892991	0.540014	2.36739	1.2433	0.0133285	0.624886	up	yes
MSTRG.25360		MSTRG.25360.1;MSTRG.25360.4;MSTRG.25360.5	1.32463	1.77143	1.92861	0.792134	0.79809	0.746919	2.13167	1.09198	0.000268501	0.327997	up	yes
MSTRG.255	Gh_A01G0275	Gh_A01G0275	14.6435	15.5698	11.9483	0	0	0	12.2151	3.61059	0.000964037	0.392482	up	yes
MSTRG.25512	Gh_A12G0991	MSTRG.25512.1;MSTRG.25512.2;MSTRG.25512.3;Gh_A12G0991	2.20002	2.18554	1.88747	4.70462	5.2136	5.04319	0.46384	-1.1083	0.00614475	0.552192	down	yes
MSTRG.25522	Gh_A12G1004	MSTRG.25522.1;Gh_A12G1004	4.04412	4.56121	2.9862	8.9811	10.7328	10.0793	0.357372	-1.4845	0.0453152	0.638094	down	yes
MSTRG.25579	Gh_A12G1063	Gh_A12G1063	0.148618	0.953103	1.28763	0.898149	1.2446	0.96556	2.43293	1.2827	0.00183815	0.474187	up	yes
MSTRG.25588	Gh_A12G1061	MSTRG.25588.5;MSTRG.25588.4;MSTRG.25588.1;MSTRG.25588.2;MSTRG.25588.3;MSTRG.25588.6;MSTRG.25588.9;MSTRG.25588.11;MSTRG.25588.12;MSTRG.25588.10;MSTRG.25588.7;MSTRG.25588.8;Gh_A12G1061	10.0191	10.5502	10.9335	42.9734	42.3563	41.2932	0.298652	-1.74346	4.7612e-05	0.240823	down	yes
MSTRG.25651		MSTRG.25651.1	1.10946	0	0	0	0	0.088848	0.388879	-1.36261	0.0366485	0.638094	down	yes
MSTRG.25656	Gh_A12G1143	MSTRG.25656.1;Gh_A12G1143	2.59799	4.19564	3.30274	0.700261	1.15055	0.844748	3.42467	1.77597	0.0255126	0.638094	up	yes
MSTRG.25725	Gh_A12G1220	MSTRG.25725.1;MSTRG.25725.3;Gh_A12G1220	0.044738	0.602647	6.36746	0.114815	0.214411	0.0969081	24.5388	4.617	0.0451042	0.638094	up	yes
MSTRG.25740	Gh_A12G1234	MSTRG.25740.1;Gh_A12G1234	0.313085	30.1005	39.9598	0.382822	1.37221	0.120311	1744.25	10.7684	0.00249741	0.474187	up	yes
MSTRG.25758		MSTRG.25758.1	0	0.426302	0.529591	0	0.161589	0	2.43852	1.286	0.00210001	0.474187	up	yes
MSTRG.25772		MSTRG.25772.1	6.16052	8.38785	11.3075	5.82584	6.10042	5.45479	2.96809	1.56953	0.00243137	0.474187	up	yes
MSTRG.25789	Gh_A12G1281	Gh_A12G1281;MSTRG.25789.2;MSTRG.25789.3;MSTRG.25789.4;MSTRG.25789.6	1.55518	0.979491	0.615077	1.2378	0.997097	1.46269	0.450622	-1.15001	0.00605178	0.549012	down	yes
MSTRG.25875	Gh_A12G1359	Gh_A12G1359	0.648502	0.327665	0.050688	0.588365	0.461037	0.815506	0.416921	-1.26216	0.01021	0.607375	down	yes
MSTRG.25909	Gh_A12G1394	Gh_A12G1394	0.663129	0.0230562	0	0	0.0291356	0.0218715	0.336454	-1.57152	0.0459827	0.638094	down	yes
MSTRG.26083	Gh_A12G1554	Gh_A12G1554	25.723	52.6957	24.5773	0	0	0	40.252	5.33099	0.0148982	0.626845	up	yes
MSTRG.26148	Gh_A12G1615	Gh_A12G1615	2.34111	4.77942	6.06936	1.33715	1.70513	1.98679	5.62603	2.49212	0.00905232	0.598375	up	yes
MSTRG.26198	Gh_A12G1660	Gh_A12G1660	0	16.2024	31.1557	0	0	0	1341.87	10.39	0.00362378	0.492782	up	yes
MSTRG.26222	Gh_A12G1695	MSTRG.26222.1	17.858	20.7561	21.7321	0.195353	0.121946	0.068732	24.6116	4.62127	7.23279e-05	0.265348	up	yes
MSTRG.26288		MSTRG.26288.1	1.48364	0.192147	0	0.065391	0	0.165117	0.33682	-1.56995	0.00412289	0.505657	down	yes
MSTRG.26333	Gh_A12G1797	MSTRG.26333.1;Gh_A12G1797	0.442725	1.10131	1.02333	0.214	0.202327	0.227651	2.54697	1.34878	0.0119654	0.624886	up	yes
MSTRG.26416	Gh_A12G1879	MSTRG.26416.1;MSTRG.26416.2;MSTRG.26416.3;Gh_A12G1879	1.8073	1.33338	1.03886	2.87007	3.86768	3.58642	0.358911	-1.4783	0.026853	0.638094	down	yes
MSTRG.26465	Gh_A12G1928	MSTRG.26465.1;Gh_A12G1928	11.6393	9.10576	8.61273	16.2691	14.1106	15.243	0.428318	-1.22324	0.0024715	0.474187	down	yes
MSTRG.26545	Gh_A12G2016	MSTRG.26545.1	0.385835	0.54992	0.928573	0.075777	0.182977	0.044392	2.3423	1.22793	0.00686207	0.559276	up	yes
MSTRG.26556	Gh_A12G2027	Gh_A12G2027	0.884342	0.145437	0.019899	0.263974	0	0.154391	0.438234	-1.19023	0.0110912	0.616612	down	yes
MSTRG.26569	Gh_A12G2042	MSTRG.26569.1;MSTRG.26569.3;Gh_A12G2042	0.653382	1.14886	1.88086	0.676123	0.553818	0.870723	2.55889	1.35552	0.0490256	0.638094	up	yes
MSTRG.26602		MSTRG.26602.1;MSTRG.26602.2	0.251997	0.869487	0.80166	0.449929	0.575019	0.339352	2.07088	1.05025	0.0208491	0.638094	up	yes
MSTRG.26667	Gh_A12G2156	MSTRG.26667.3;MSTRG.26667.1;MSTRG.26667.2;MSTRG.26667.4;Gh_A12G2156	14.4297	12.4553	13.7146	4.58161	5.59505	4.71099	2.3243	1.2168	0.0245597	0.638094	up	yes
MSTRG.26684	Gh_A12G2173	MSTRG.26684.1;Gh_A12G2173;MSTRG.26684.3	2.37125	3.05058	3.20057	0.77464	0.978089	0.589915	3.21787	1.6861	0.00427876	0.512987	up	yes
MSTRG.26685	Gh_A12G2176	Gh_A12G2176	0	1.53754	1.54884	0	0	0	7.79558	2.96266	0.0100404	0.606797	up	yes
MSTRG.267		MSTRG.267.1;MSTRG.267.2	1.43883	1.54124	0.982976	3.45768	3.65258	2.98728	0.439765	-1.1852	0.0462493	0.638094	down	yes
MSTRG.26759	Gh_A12G2253	MSTRG.26759.1;MSTRG.26759.2;MSTRG.26759.3;MSTRG.26759.4;MSTRG.26759.5;Gh_A12G2253	1.6265	1.26609	0.937977	2.68585	2.60044	2.93637	0.390654	-1.35604	0.00119796	0.408451	down	yes
MSTRG.26788	Gh_A12G2280	MSTRG.26788.1;Gh_A12G2280	2.5934	4.30222	2.78772	16.5537	19.9965	19.2381	0.267399	-1.90293	0.0419899	0.638094	down	yes
MSTRG.2682	Gh_A02G0648	Gh_A02G0648	4.11645	2.87753	3.19981	5.94993	5.82324	6.13969	0.444333	-1.17029	0.0106802	0.611076	down	yes
MSTRG.26836	Gh_A12G2335	MSTRG.26836.1	3.32793	2.1482	1.86101	3.04954	2.20289	2.53889	0.493498	-1.01888	0.0238247	0.638094	down	yes
MSTRG.26906	Gh_A12G2411	MSTRG.26906.1;MSTRG.26906.2	0.444762	0.991767	1.66927	0.957399	0.769734	0.721168	2.50543	1.32506	0.0212777	0.638094	up	yes
MSTRG.2693		MSTRG.2693.1;MSTRG.2693.2	1.0701	1.69691	1.57916	0.724246	0.516323	0.371069	2.2877	1.1939	0.0375623	0.638094	up	yes
MSTRG.26997	Gh_A13G0002	MSTRG.26997.2;MSTRG.26997.1;MSTRG.26997.4;MSTRG.26997.3;MSTRG.26997.5;MSTRG.26997.6;MSTRG.26997.7;MSTRG.26997.8;MSTRG.26997.9;Gh_A13G0002	5.75967	4.92247	3.37411	5.57544	6.31553	6.59245	0.447662	-1.15952	0.0407257	0.638094	down	yes
MSTRG.27008	Gh_A13G0014	Gh_A13G0014;MSTRG.27008.1	1.80833	0.461778	0.329321	0.992237	0.182133	0.878763	0.295716	-1.75772	0.0469258	0.638094	down	yes
MSTRG.27028	Gh_A13G0040	MSTRG.27028.1;Gh_A13G0040	1.25547	0.497484	0.381338	1.53161	1.02062	1.32636	0.334322	-1.58069	0.00495908	0.523536	down	yes
MSTRG.2704	Gh_A02G0666	MSTRG.2704.1;MSTRG.2704.2;MSTRG.2704.5;MSTRG.2704.6;MSTRG.2704.4;MSTRG.2704.7;MSTRG.2704.8;MSTRG.2704.10;MSTRG.2704.9	3.06372	3.19093	2.38692	5.17408	5.23628	5.39692	0.499586	-1.00119	0.0229017	0.638094	down	yes
MSTRG.27127	Gh_A13G0145	MSTRG.27127.1;Gh_A13G0145	7.74562	8.77148	8.43009	3.41402	3.4015	3.28212	2.4387	1.28611	0.000776508	0.392482	up	yes
MSTRG.27129	Gh_A13G0147	MSTRG.27129.1	55.7441	62.0047	56.4596	28.3259	29.4602	23.3671	2.36552	1.24216	0.0313299	0.638094	up	yes
MSTRG.27203	Gh_A13G0222	MSTRG.27203.2;MSTRG.27203.1;Gh_A13G0222	2.87834	3.19758	4.36466	1.93224	1.65574	1.42888	2.54275	1.34639	0.0244333	0.638094	up	yes
MSTRG.27237	Gh_A13G0254	MSTRG.27237.1;Gh_A13G0254	36.3092	45.9569	56.6812	37.537	35.6322	37.6925	2.1835	1.12664	0.015542	0.634468	up	yes
MSTRG.27265	Gh_A13G0276;Gh_A13G0275	MSTRG.27265.1;MSTRG.27265.2;MSTRG.27265.4;MSTRG.27265.9;MSTRG.27265.7;MSTRG.27265.11;MSTRG.27265.13;MSTRG.27265.14;Gh_A13G0276	4.2966	3.72728	2.37371	7.02384	5.08922	6.47539	0.318564	-1.65034	0.0237288	0.638094	down	yes
MSTRG.27383	Gh_A13G0385	MSTRG.27383.1;MSTRG.27383.2;MSTRG.27383.3;Gh_A13G0385	1.8097	2.96185	3.16506	1.84691	2.03521	1.83952	2.2742	1.18536	0.00164541	0.470923	up	yes
MSTRG.27391	Gh_A13G0393	MSTRG.27391.1;MSTRG.27391.2;MSTRG.27391.4;MSTRG.27391.5;MSTRG.27391.6;MSTRG.27391.7;Gh_A13G0393	9.38958	8.25709	8.5478	18.0476	15.576	17.1343	0.454501	-1.13764	0.00734367	0.569348	down	yes
MSTRG.27445		MSTRG.27445.1	1.67197	1.583	2.07643	0.210539	0.154735	0.290302	2.56798	1.36064	0.0129023	0.624886	up	yes
MSTRG.27508		MSTRG.27508.1	1.56006	0.956475	0.441035	0.805199	0.969344	0.949572	0.473443	-1.07874	0.0375618	0.638094	down	yes
MSTRG.27549	Gh_A13G0542	Gh_A13G0542	0.859185	0	0	0.492782	0.223836	0.296458	0.344062	-1.53926	0.0229622	0.638094	down	yes
MSTRG.27566	Gh_A13G0559	Gh_A13G0559	0	10.3701	9.79475	0	0	0	193.397	7.59542	0.0115433	0.623506	up	yes
MSTRG.27635		MSTRG.27635.1	0.810996	0.224993	0	0.816742	0.828665	0.882077	0.304	-1.71786	0.00169405	0.470923	down	yes
MSTRG.27663	Gh_A13G0648	MSTRG.27663.1;MSTRG.27663.2	0.328358	1.00659	1.00035	0.274991	0.424286	0.305202	2.54157	1.34572	0.00637206	0.553656	up	yes
MSTRG.27701		MSTRG.27701.1	0.646238	0	0	0.3297	0.240955	0.342747	0.410572	-1.28429	0.0110964	0.616612	down	yes
MSTRG.27733	Gh_A13G0715	MSTRG.27733.1;MSTRG.27733.2;Gh_A13G0715	0.493687	1.26083	1.1857	0.614124	0.695616	0.80637	2.04935	1.03516	0.0434426	0.638094	up	yes
MSTRG.27745		MSTRG.27745.1	0.612614	0.131159	0.112763	0.464221	0.304162	0.718394	0.446637	-1.16282	0.0255349	0.638094	down	yes
MSTRG.27877		MSTRG.27877.1	0	0.618995	0.539469	0	0.245423	0.126032	2.50893	1.32707	0.029013	0.638094	up	yes
MSTRG.27878	Gh_A13G0845	MSTRG.27878.1;MSTRG.27878.2	1.28626	3.05602	5.49377	0.109275	0.800319	0.022973	15.8061	3.98241	0.00443429	0.5144	up	yes
MSTRG.27916	Gh_A13G0883	MSTRG.27916.2	1.33699	0.743508	1.10751	2.97548	2.53044	2.94867	0.406987	-1.29695	0.0336234	0.638094	down	yes
MSTRG.27982	Gh_A13G0947	MSTRG.27982.1;Gh_A13G0947	3.13927	2.65838	2.38105	4.8055	5.2492	6.01151	0.432497	-1.20924	0.0136215	0.624886	down	yes
MSTRG.28010	Gh_A13G0974	MSTRG.28010.4;MSTRG.28010.3;MSTRG.28010.2;MSTRG.28010.1;MSTRG.28010.5;Gh_A13G0974	6.85444	12.3852	12.3042	10.5958	11.7805	10.9673	2.13303	1.09291	0.0245689	0.638094	up	yes
MSTRG.28028	Gh_A13G0996	MSTRG.28028.1;Gh_A13G0996	1.07003	2.07422	2.19054	1.56345	1.9263	1.5948	2.03192	1.02284	0.00701679	0.562551	up	yes
MSTRG.28151	Gh_A13G1093	MSTRG.28151.1;MSTRG.28151.2	0	2.19364	7.14327	0.820963	0	0.334581	34.3118	5.10063	0.0313408	0.638094	up	yes
MSTRG.28178	Gh_A13G1118	MSTRG.28178.2;MSTRG.28178.1	2.77952	2.78714	2.13092	6.07427	6.74458	8.15173	0.344561	-1.53717	0.0260209	0.638094	down	yes
MSTRG.28273	Gh_A13G1207	MSTRG.28273.1;Gh_A13G1207	3.48489	2.56516	2.932	7.21789	7.8078	8.06929	0.361501	-1.46793	0.00916844	0.598811	down	yes
MSTRG.28338	Gh_A13G1272	MSTRG.28338.1;MSTRG.28338.2	2.95956	3.94599	4.21217	2.47733	2.3465	1.70975	2.32601	1.21786	0.0283452	0.638094	up	yes
MSTRG.28347	Gh_A13G1279	MSTRG.28347.1;Gh_A13G1279	19.7537	20.0577	22.829	10.7688	10.8302	12.533	2.02266	1.01625	0.0280433	0.638094	up	yes
MSTRG.28364	Gh_A13G1292	Gh_A13G1292	0	2.13494	2.49519	0	0	0	14.533	3.86126	0.00628796	0.553582	up	yes
MSTRG.28425	Gh_A13G1359	MSTRG.28425.5;MSTRG.28425.3;MSTRG.28425.4;MSTRG.28425.6;MSTRG.28425.8	0.548564	0.893257	0.975574	0.371864	0.447363	0.276827	2.10222	1.07192	0.0028649	0.475167	up	yes
MSTRG.28444	Gh_A13G1380	MSTRG.28444.1	4.12278	4.62235	4.24349	10.9537	8.77262	10.1339	0.490049	-1.029	0.0381574	0.638094	down	yes
MSTRG.2850	Gh_A02G0805	Gh_A02G0805	0	8.83749	16.2794	9.34502	6.48321	5.3758	45.491	5.50751	0.0175218	0.638094	up	yes
MSTRG.28527		MSTRG.28527.1	1.80526	0.846684	0.289135	1.1875	1.61147	1.5744	0.271071	-1.88326	0.0218298	0.638094	down	yes
MSTRG.28624		MSTRG.28624.1	2.94285	0.565423	0.183999	0.417926	0.222226	0.103886	0.275758	-1.85853	0.0398059	0.638094	down	yes
MSTRG.28787	Gh_A13G1707	MSTRG.28787.1;MSTRG.28787.3;Gh_A13G1707	2.80257	3.67962	3.2201	9.88038	9.88445	10.3079	0.460937	-1.11736	0.0138405	0.624886	down	yes
MSTRG.28799	Gh_A13G1727	MSTRG.28799.1;Gh_A13G1727	6.62352	9.39368	6.92484	0.27573	0.292578	0.275762	7.83307	2.96958	0.00541318	0.530664	up	yes
MSTRG.28820	Gh_A13G1751	MSTRG.28820.1;MSTRG.28820.2;MSTRG.28820.3	6.18518	1.34132	1.20972	1.31015	1.89195	2.64982	0.186348	-2.42393	0.0496429	0.638094	down	yes
MSTRG.28830		MSTRG.28830.1	0.105926	0.720422	1.07753	0.628494	0.455828	0.449482	2.54786	1.34928	0.0176943	0.638094	up	yes
MSTRG.28853	Gh_A13G1778	MSTRG.28853.1;MSTRG.28853.2;Gh_A13G1778	3.03671	2.40098	1.51548	3.46854	3.6632	3.33678	0.399945	-1.32212	0.0248117	0.638094	down	yes
MSTRG.2887	Gh_A02G0837	MSTRG.2887.1;Gh_A02G0837	0.892503	0.234047	0.138738	1.07468	1.10042	1.03071	0.319627	-1.64554	0.005307	0.528068	down	yes
MSTRG.28978		MSTRG.28978.1	1.53488	0.752411	0.290598	0.451067	0.468136	0.401853	0.49832	-1.00486	0.0390072	0.638094	down	yes
MSTRG.29008	Gh_A13G1942	MSTRG.29008.1;MSTRG.29008.2;Gh_A13G1942;MSTRG.29008.4	1.33176	0.936949	0.766318	3.87306	3.60859	3.29159	0.297746	-1.74785	0.00329875	0.490291	down	yes
MSTRG.29018	Gh_A13G1953	MSTRG.29018.1;MSTRG.29018.2;Gh_A13G1953	3.50206	3.21472	2.91885	5.90773	6.94892	7.31058	0.454811	-1.13666	0.0214127	0.638094	down	yes
MSTRG.29091		MSTRG.29091.1	2.22104	0.373159	0	0.12735	0.064654	0	0.290524	-1.78327	0.0243847	0.638094	down	yes
MSTRG.29182	Gh_D01G0072	Gh_D01G0072	0	21.0179	38.7974	0	0	0	2193.8	11.0992	0.00404842	0.501848	up	yes
MSTRG.29212	Gh_D01G0112	Gh_D01G0112	2.79671	3.298	3.10105	11.3827	15.2296	14.9075	0.326417	-1.61521	0.0255983	0.638094	down	yes
MSTRG.29238		MSTRG.29238.1	1.61683	0.116717	0	0	0	0.053466	0.33025	-1.59837	0.0229997	0.638094	down	yes
MSTRG.29342		MSTRG.29342.1	0.669552	0	0	1.24703	0.476773	1.15638	0.243376	-2.03874	0.0243478	0.638094	down	yes
MSTRG.29382	Gh_D01G0322	Gh_D01G0322	0.518577	0.182209	0.016437	0.68172	0.655998	0.572062	0.430781	-1.21497	0.00719726	0.567366	down	yes
MSTRG.29419	Gh_D01G0367	MSTRG.29419.1;MSTRG.29419.2;Gh_D01G0367	1.89733	1.2806	0.389365	1.57943	0.906212	1.23793	0.33714	-1.56858	0.0453445	0.638094	down	yes
MSTRG.29434		MSTRG.29434.1	0.989539	0.535122	0.30243	0.597958	0.728497	0.995551	0.482086	-1.05264	0.0305845	0.638094	down	yes
MSTRG.29470		MSTRG.29470.1	3.05867	2.6766	1.40823	3.12437	3.08601	3.38942	0.401811	-1.31541	0.0434243	0.638094	down	yes
MSTRG.2948	Gh_A02G0894	Gh_A02G0894	53.4293	99.2733	86.3714	56.8101	60.5162	50.1189	3.15369	1.65704	0.0302967	0.638094	up	yes
MSTRG.29491	Gh_D01G0445	Gh_D01G0445	1.78543	2.62057	3.90379	2.07761	2.58894	2.03452	2.58538	1.37038	0.00666715	0.558174	up	yes
MSTRG.29534	Gh_D01G0498	MSTRG.29534.1;Gh_D01G0498	5.29881	5.32069	4.62096	1.35964	1.36928	1.50556	2.17355	1.12005	0.0039601	0.500472	up	yes
MSTRG.29550	Gh_D01G0520	MSTRG.29550.1	6.88811	7.47093	7.0256	37.9824	35.2527	32.407	0.238293	-2.06919	0.00233433	0.474187	down	yes
MSTRG.29567	Gh_D01G0544	MSTRG.29567.1;MSTRG.29567.2;Gh_D01G0544	0.969723	0.642737	0.758994	4.48433	6.23393	5.85528	0.236474	-2.08025	0.0160318	0.635833	down	yes
MSTRG.29614	Gh_D01G0592	MSTRG.29614.1;Gh_D01G0592	28.2405	34.6748	28.8454	4.75339	4.90516	4.54961	6.13875	2.61794	0.00242761	0.474187	up	yes
MSTRG.2966	Gh_A02G0915	MSTRG.2966.1;Gh_A02G0915	1.59212	1.68105	2.37271	1.061	1.00146	0.836223	2.05134	1.03656	0.0265014	0.638094	up	yes
MSTRG.29663	Gh_D01G0652	Gh_D01G0652	1.35644	0.39832	0.290137	0.458164	0.122284	0.307379	0.480272	-1.05808	0.0282273	0.638094	down	yes
MSTRG.29676	Gh_D01G0667	MSTRG.29676.1;MSTRG.29676.2;MSTRG.29676.3	0.312871	2.08059	2.31914	0.782192	0.947345	0.40707	6.19967	2.63219	0.00636974	0.553656	up	yes
MSTRG.29685	Gh_D01G0673	MSTRG.29685.1;Gh_D01G0673	1.35682	1.41006	1.78166	0.434989	0.554618	0.319515	2.25858	1.17542	0.0116432	0.624886	up	yes
MSTRG.29779	Gh_D01G0764	MSTRG.29779.1;Gh_D01G0764	0.625281	2.86326	2.82422	0.629632	0.4436	0.396544	7.18621	2.84523	0.0129563	0.624886	up	yes
MSTRG.29894	Gh_D01G0877	Gh_D01G0877;MSTRG.29894.1	0.275143	2.08014	3.36406	0.777882	1.33985	0	11.9744	3.58188	0.0199897	0.638094	up	yes
MSTRG.2992		MSTRG.2992.1	0.960917	0	0	0.10472	0.009503	0.205832	0.38251	-1.38643	0.0201178	0.638094	down	yes
MSTRG.29920	Gh_D01G0905	MSTRG.29920.1;MSTRG.29920.2	3.91217	5.399	4.77399	1.90855	1.53484	1.73059	2.6704	1.41706	0.0201686	0.638094	up	yes
MSTRG.29963		MSTRG.29963.1;MSTRG.29963.3;MSTRG.29963.4;MSTRG.29963.2;MSTRG.29963.5;MSTRG.29963.6;MSTRG.29963.7;MSTRG.29963.8	20.9123	23.1023	20.6255	8.02269	7.97311	7.6004	2.61279	1.38559	0.00348923	0.492782	up	yes
MSTRG.30056	Gh_D01G1047	MSTRG.30056.1;Gh_D01G1047	2.09299	1.07301	1.01976	1.61478	1.23025	1.53449	0.478152	-1.06446	0.0102741	0.607375	down	yes
MSTRG.30058		MSTRG.30058.1;MSTRG.30058.2;MSTRG.30058.3;MSTRG.30058.4;MSTRG.30058.10;MSTRG.30058.9;MSTRG.30058.6;MSTRG.30058.7;MSTRG.30058.5;MSTRG.30058.8;MSTRG.30058.11;MSTRG.30058.12;MSTRG.30058.13;MSTRG.30058.14	5.00713	4.1193	3.25839	5.66582	4.27867	5.4612	0.484837	-1.04443	0.026459	0.638094	down	yes
MSTRG.30069	Gh_D01G1062	MSTRG.30069.1;MSTRG.30069.2;MSTRG.30069.3;MSTRG.30069.4;Gh_D01G1062	3.83027	5.01237	6.42904	4.00687	4.98141	4.62231	2.02069	1.01485	0.0187084	0.638094	up	yes
MSTRG.30074		MSTRG.30074.1;MSTRG.30074.2	1.32277	0.0896686	0.149262	1.45701	0.857203	0.739241	0.235862	-2.08398	0.0461699	0.638094	down	yes
MSTRG.30112		MSTRG.30112.1;MSTRG.30112.3;MSTRG.30112.2;MSTRG.30112.5;MSTRG.30112.4;MSTRG.30112.6;MSTRG.30112.7;MSTRG.30112.8;MSTRG.30112.9;MSTRG.30112.10	11.8569	11.113	10.3892	4.08803	3.50693	3.52349	2.15543	1.10798	0.00767448	0.581239	up	yes
MSTRG.3013	Gh_A02G0953	MSTRG.3013.1;MSTRG.3013.2;Gh_A02G0953	1.83806	2.01603	2.48695	0.606444	0.551884	0.565096	2.55221	1.35175	0.00274652	0.475167	up	yes
MSTRG.30149		MSTRG.30149.1	1.11843	0.157616	0	0	0	0	0.449552	-1.15344	0.0215536	0.638094	down	yes
MSTRG.30178	Gh_D01G1162	Gh_D01G1162	0.805734	0.639197	0.284069	0.943381	0.656556	1.07139	0.497012	-1.00865	0.0370724	0.638094	down	yes
MSTRG.3021	Gh_A02G0959	MSTRG.3021.1;MSTRG.3021.2;Gh_A02G0959	3.08984	4.1354	3.25488	14.2321	14.2357	14.9605	0.323949	-1.62616	0.0126228	0.624886	down	yes
MSTRG.30267	Gh_D01G1265	Gh_D01G1265	0.076859	0.295777	1.11482	0.006814	0.084708	0	3.39749	1.76447	0.023824	0.638094	up	yes
MSTRG.30289	Gh_D01G1289	MSTRG.30289.1	4.54074	2.74454	3.13622	4.63882	4.31794	5.23438	0.454225	-1.13852	0.0317352	0.638094	down	yes
MSTRG.30290		MSTRG.30290.1	0	0.427472	0.468272	0	0	0	2.28193	1.19025	0.00681396	0.558994	up	yes
MSTRG.30301	Gh_D01G1299	MSTRG.30301.1	1.06138	0.031069	0.158853	0.435469	0.299672	0.708918	0.336247	-1.57241	0.0435547	0.638094	down	yes
MSTRG.3034	Gh_A02G0971	Gh_A02G0971	0.835206	0.580113	0.410796	4.32711	3.83885	3.63309	0.225998	-2.14562	0.00186064	0.474187	down	yes
MSTRG.30340	Gh_D01G1343	Gh_D01G1343	4.5409	4.50504	4.00228	10.3609	8.72387	8.96106	0.447091	-1.16136	0.0140342	0.624886	down	yes
MSTRG.3042	Gh_A02G0978	Gh_A02G0978	0	1.33309	1.58875	0	0	0	7.53682	2.91396	0.00549829	0.534202	up	yes
MSTRG.30427		MSTRG.30427.1	4.37417	4.69014	5.31653	0.205946	0	0	6.57031	2.71596	0.0029316	0.475167	up	yes
MSTRG.30440	Gh_D01G1455	MSTRG.30440.1;MSTRG.30440.2;MSTRG.30440.3;MSTRG.30440.4;MSTRG.30440.5;MSTRG.30440.6;Gh_D01G1455	3.49376	2.45592	3.17207	0.0594194	0.0834478	0.0452159	3.19607	1.6763	0.0131144	0.624886	up	yes
MSTRG.30560		MSTRG.30560.1	0.812585	0.424808	0	0.483138	0.272899	0.611204	0.398897	-1.32591	0.0183316	0.638094	down	yes
MSTRG.30569	Gh_D01G1568	Gh_D01G1568	1.25439	0.101646	0.025369	0.141645	0.139461	0.265601	0.345347	-1.53388	0.0153049	0.632228	down	yes
MSTRG.30582		MSTRG.30582.1;MSTRG.30582.2;MSTRG.30582.4;MSTRG.30582.3	9.35534	10.9104	10.679	4.46211	4.36599	3.73492	2.72144	1.44437	0.00512001	0.523536	up	yes
MSTRG.30637		MSTRG.30637.1	0	0.449371	1.07925	0	0	0	3.90712	1.96611	0.00638138	0.553656	up	yes
MSTRG.30677		MSTRG.30677.1	0.207874	0.513494	1.04085	0.254705	0.044139	0.020704	2.79172	1.48115	0.0346551	0.638094	up	yes
MSTRG.30723		MSTRG.30723.1	0.173277	0.506481	0.545639	0	0	0	2.11311	1.07937	0.00302824	0.478864	up	yes
MSTRG.30725	Gh_D01G1735	MSTRG.30725.1	0	1.52243	1.228	0	0	0	6.3316	2.66257	0.0211035	0.638094	up	yes
MSTRG.30731	Gh_D01G1743	MSTRG.30731.1;Gh_D01G1743	1.50681	0.811793	0.351933	0.428096	0.29323	0.711585	0.494151	-1.01698	0.0301473	0.638094	down	yes
MSTRG.30746	Gh_D01G1759	MSTRG.30746.1;MSTRG.30746.2	1.46494	0.783746	0.53099	0.846655	0.869408	1.23152	0.465298	-1.10377	0.0135796	0.624886	down	yes
MSTRG.30763	Gh_D01G1776	MSTRG.30763.1;MSTRG.30763.2;MSTRG.30763.3;Gh_D01G1776	7.16236	7.71647	8.43706	2.24361	1.16695	1.34471	3.91904	1.9705	0.0402629	0.638094	up	yes
MSTRG.30803		MSTRG.30803.1	2.93919	3.04913	2.07638	0	0	0	2.75937	1.46434	0.0154889	0.633807	up	yes
MSTRG.30804	Gh_D01G1820	Gh_D01G1820;MSTRG.30804.2	6.92962	6.64131	5.65896	42.5603	29.234	25.4957	0.180466	-2.4702	0.0348228	0.638094	down	yes
MSTRG.30807	Gh_D01G1824	Gh_D01G1824	7.17458	0.210858	0.164393	0.490029	0.09858	0.19384	0.0876882	-3.51147	0.0363697	0.638094	down	yes
MSTRG.30808		MSTRG.30808.1	1.80606	1.31064	1.83159	0	0	0	2.49175	1.31716	0.0200198	0.638094	up	yes
MSTRG.30875		MSTRG.30875.1	1.24893	0.230149	0	0	0.202042	0.205267	0.393067	-1.34715	0.0488908	0.638094	down	yes
MSTRG.30912	Gh_D01G1934	MSTRG.30912.1;Gh_D01G1934	24.6223	21.5077	21.1793	57.1249	47.5477	47.9089	0.356881	-1.48648	0.00989988	0.606537	down	yes
MSTRG.30975	Gh_D01G1997	Gh_D01G1997	4.07818	2.8515	1.25925	3.86189	3.29692	3.23319	0.273851	-1.86854	0.0317001	0.638094	down	yes
MSTRG.30986	Gh_D01G2011	MSTRG.30986.1;MSTRG.30986.2;Gh_D01G2011	6.18878	5.79512	5.75118	2.0292	2.39248	1.92384	2.12804	1.08952	0.0147498	0.626789	up	yes
MSTRG.30999		MSTRG.30999.1	7.1625	7.23954	6.33471	0.229603	0.136423	0.130798	5.95367	2.57378	0.00060554	0.369253	up	yes
MSTRG.31031		MSTRG.31031.1	1.74219	1.2805	1.97345	0.086484	0	0	2.63525	1.39794	0.032332	0.638094	up	yes
MSTRG.31047	Gh_D01G2068	MSTRG.31047.1	4.84553	16.2465	19.0031	17.6495	18.0328	16.812	4.35163	2.12155	0.0188743	0.638094	up	yes
MSTRG.31065	Gh_D01G2086	MSTRG.31065.1;Gh_D01G2086	9.48973	14.2159	10.4571	59.142	54.4245	56.5193	0.263098	-1.92633	0.0264635	0.638094	down	yes
MSTRG.31084		MSTRG.31084.1	0	0.810939	1.26981	0.649016	0.560754	0.729381	3.05753	1.61237	0.0231407	0.638094	up	yes
MSTRG.31103	Gh_D01G2130	MSTRG.31103.1;Gh_D01G2130	0.343361	2.1679	2.20269	2.00337	2.20269	2.06546	2.96754	1.56927	0.0349209	0.638094	up	yes
MSTRG.31155	Gh_D01G2200	MSTRG.31155.1	1.556	0.680169	0.187788	0.622388	0.529238	0.668427	0.363566	-1.45971	0.00499492	0.523536	down	yes
MSTRG.31162	Gh_D01G2206	MSTRG.31162.1	0	1.09226	1.76731	1.00116	1.32046	1.13998	3.73647	1.90168	0.00288805	0.475167	up	yes
MSTRG.31200	Gh_D01G2248	MSTRG.31200.1;Gh_D01G2248	41.5422	47.0604	60.4834	31.619	26.0986	26.4385	2.72644	1.44702	0.029335	0.638094	up	yes
MSTRG.31214		MSTRG.31214.1	1.11095	1.80883	2.378	1.23022	1.85203	1.18438	2.3938	1.2593	0.013919	0.624886	up	yes
MSTRG.31302	Gh_D02G0106	Gh_D02G0106	0	0.434134	0.381269	0	0.118731	0	2.09443	1.06656	0.0142875	0.624886	up	yes
MSTRG.31319		MSTRG.31319.1	1.03971	0.22154	0	0	0	0	0.487986	-1.03509	0.0174286	0.638094	down	yes
MSTRG.31336	Gh_D02G0140	MSTRG.31336.1;MSTRG.31336.4;MSTRG.31336.5;MSTRG.31336.6;MSTRG.31336.8;MSTRG.31336.7;MSTRG.31336.9;MSTRG.31336.11;MSTRG.31336.12;MSTRG.31336.10;MSTRG.31336.13;MSTRG.31336.14;MSTRG.31336.16	2.03228	1.50837	1.52456	4.79025	3.64174	5.63637	0.31926	-1.6472	0.0264174	0.638094	down	yes
MSTRG.31367	Gh_D02G0176	MSTRG.31367.1	0.83081	2.27397	1.7773	0	0.191069	0	5.14851	2.36415	0.0124939	0.624886	up	yes
MSTRG.31410	Gh_D02G0218	MSTRG.31410.1;Gh_D02G0218	0	1.15141	2.15214	0	0	0	9.61167	3.26479	0.00248917	0.474187	up	yes
MSTRG.31449		MSTRG.31449.1;MSTRG.31449.2;MSTRG.31449.3	1.73439	2.7614	4.0063	0	0.116848	0.0999645	8.06584	3.01182	0.000970629	0.392482	up	yes
MSTRG.31489		MSTRG.31489.1;MSTRG.31489.2	6.52763	5.32835	4.34231	0.593405	0.57318	0.464488	2.62177	1.39054	0.00706817	0.565551	up	yes
MSTRG.31502	Gh_D02G0298	MSTRG.31502.3;MSTRG.31502.1;MSTRG.31502.4;MSTRG.31502.5;MSTRG.31502.6;MSTRG.31502.8;MSTRG.31502.13	2.54272	6.23672	3.48929	0.0819903	0.0463447	0.0543329	7.74089	2.9525	0.035335	0.638094	up	yes
MSTRG.31611	Gh_D02G0431;Gh_D02G0432;Gh_D02G0433	MSTRG.31611.1;MSTRG.31611.2;MSTRG.31611.3;MSTRG.31611.9;MSTRG.31611.12;MSTRG.31611.6;MSTRG.31611.11;MSTRG.31611.4;MSTRG.31611.5;MSTRG.31611.10;MSTRG.31611.8;MSTRG.31611.13;MSTRG.31611.14;MSTRG.31611.15;MSTRG.31611.16;MSTRG.31611.17;MSTRG.31611.18;MSTRG.31611.19;MSTRG.31611.20;MSTRG.31611.21;MSTRG.31611.22;MSTRG.31611.24;MSTRG.31611.25;MSTRG.31611.26;MSTRG.31611.27	433.404	456.831	477.05	122.498	130.935	134.028	4.00771	2.00278	0.000498069	0.346371	up	yes
MSTRG.31615	Gh_D02G0435	MSTRG.31615.1;MSTRG.31615.2;Gh_D02G0435	7.47769	7.76451	6.63715	49.8102	43.7642	45.5127	0.152857	-2.70975	0.00110118	0.398211	down	yes
MSTRG.31688	Gh_D02G0527	MSTRG.31688.1;Gh_D02G0527	1.43947	1.44087	1.06448	2.57187	2.6503	3.37112	0.471268	-1.08538	0.0390393	0.638094	down	yes
MSTRG.31698		MSTRG.31698.1	0	0.95947	1.02617	0	0	0	4.61505	2.20635	0.0079237	0.584664	up	yes
MSTRG.31715	Gh_D02G0560	MSTRG.31715.1;Gh_D02G0560	208.332	235.763	180.157	7.11516	7.15775	5.33717	26.079	4.70482	0.00257444	0.474187	up	yes
MSTRG.3173	Gh_A02G1116	Gh_A02G1116	2.24622	0.52556	0.052319	0.081087	0.04695	0.573545	0.260352	-1.94147	0.0172686	0.638094	down	yes
MSTRG.3174	Gh_A02G1116	MSTRG.3174.1	0.72126	0.329137	0	0.168199	0.258089	0.434787	0.481523	-1.05432	0.0408471	0.638094	down	yes
MSTRG.31751	Gh_D02G0610	MSTRG.31751.1;MSTRG.31751.2;Gh_D02G0610	3.43399	1.2355	0.891129	1.65401	1.23782	1.75647	0.279821	-1.83743	0.000921525	0.392482	down	yes
MSTRG.31820		MSTRG.31820.1;MSTRG.31820.2	0.867621	0.408749	0.440518	1.85472	1.07543	1.4425	0.395057	-1.33987	0.0377252	0.638094	down	yes
MSTRG.31822	Gh_D02G0678	Gh_D02G0678	0.443207	1.1251	0.994185	0.138428	0.033216	0.086526	2.76138	1.46539	0.0194495	0.638094	up	yes
MSTRG.31875	Gh_D02G0723	MSTRG.31875.1;MSTRG.31875.2;Gh_D02G0723	2.39516	3.06437	3.36132	1.11694	1.65769	1.1432	2.65091	1.40649	0.0109585	0.615007	up	yes
MSTRG.31915	Gh_D02G0763	MSTRG.31915.1;Gh_D02G0763	2.06346	1.57111	1.82647	7.31019	9.38356	9.1722	0.258855	-1.94979	0.013388	0.624886	down	yes
MSTRG.31923		MSTRG.31923.1;MSTRG.31923.2;MSTRG.31923.3;MSTRG.31923.5;MSTRG.31923.4;MSTRG.31923.6;MSTRG.31923.7	2.60872	1.54198	1.08629	1.86851	1.06524	2.02736	0.413669	-1.27345	0.0381403	0.638094	down	yes
MSTRG.31968	Gh_D02G0808;Gh_D02G0807	MSTRG.31968.1;Gh_D02G0807	5.61829	1.49175	0.072939	0.422112	0.133037	1.65486	0.104097	-3.26399	0.0296512	0.638094	down	yes
MSTRG.31971		MSTRG.31971.1;MSTRG.31971.2	8.69108	8.06007	10.1049	3.32667	3.4359	4.10436	2.38741	1.25545	0.0339429	0.638094	up	yes
MSTRG.32	Gh_A01G0038	MSTRG.32.1	1.20013	0	0	0.118245	0	0	0.370026	-1.4343	0.0462343	0.638094	down	yes
MSTRG.32008		MSTRG.32008.1	0.439293	0.277972	0.107842	0.787856	1.00727	0.860729	0.48944	-1.0308	0.0211558	0.638094	down	yes
MSTRG.3201	Gh_A02G1140	MSTRG.3201.1;Gh_A02G1140	2.39405	2.53159	2.82561	1.1441	1.22871	1.03003	2.0165	1.01185	0.0026003	0.474187	up	yes
MSTRG.32044	Gh_D02G0867	MSTRG.32044.1;Gh_D02G0867	5.02699	2.29552	1.4876	1.93229	1.44827	1.48161	0.390527	-1.35651	0.0199227	0.638094	down	yes
MSTRG.32067		MSTRG.32067.1	0.563466	0.119411	0	0.228064	0.239728	0.336203	0.489985	-1.02919	0.00337226	0.490942	down	yes
MSTRG.32079	Gh_D02G0905	MSTRG.32079.1;Gh_D02G0905	3.53313	1.53357	1.75876	3.58012	4.55901	3.82836	0.305801	-1.70933	0.0486865	0.638094	down	yes
MSTRG.32164	Gh_D02G0993	MSTRG.32164.1	0.190446	0.969362	0.844393	0.226104	0.186887	7.6e-05	2.99432	1.58223	0.0235721	0.638094	up	yes
MSTRG.32259	Gh_D02G1097	Gh_D02G1097	51.8974	86.5713	80.9443	53.1501	50.6564	40.1929	3.13856	1.6501	0.031184	0.638094	up	yes
MSTRG.32337	Gh_D02G1172	Gh_D02G1172	0.219495	8.61358	11.1375	9.47883	10.9509	9.4519	15.5913	3.96267	0.0198022	0.638094	up	yes
MSTRG.32504	Gh_D02G1330	MSTRG.32504.1	137.532	121.69	145.586	284.519	341.674	349.898	0.433422	-1.20616	0.0471853	0.638094	down	yes
MSTRG.32576		MSTRG.32576.1	0.909274	0.595503	0.263045	1.03629	0.950159	1.31689	0.410324	-1.28516	0.00893144	0.598375	down	yes
MSTRG.32578	Gh_D02G1405	MSTRG.32578.1;Gh_D02G1405	11.9399	14.2145	10.3047	36.9704	33.3665	32.2467	0.334306	-1.58076	0.0308114	0.638094	down	yes
MSTRG.32596	Gh_D02G1423	MSTRG.32596.1;Gh_D02G1423	0.691487	0.277596	0.0112244	1.03704	0.643094	0.600942	0.359844	-1.47456	0.026345	0.638094	down	yes
MSTRG.32629	Gh_D02G1469	MSTRG.32629.1;Gh_D02G1469	0.811934	1.09137	1.37356	0.114946	0.221246	0.150622	2.65677	1.40967	0.000609692	0.369253	up	yes
MSTRG.32634	Gh_D02G1474	MSTRG.32634.1;Gh_D02G1474	3.20136	4.61748	3.97224	25.5526	24.2071	24.5014	0.254599	-1.9737	0.00563	0.537461	down	yes
MSTRG.32669		MSTRG.32669.1;MSTRG.32669.2	3.75794	2.88642	3.77151	0	0	0	4.16244	2.05743	0.00609204	0.550541	up	yes
MSTRG.32676	Gh_D02G1515	MSTRG.32676.1;MSTRG.32676.2;MSTRG.32676.3;Gh_D02G1515	1.29705	0.620139	0.504206	0.831126	0.880344	1.07594	0.483655	-1.04795	0.00881693	0.598375	down	yes
MSTRG.32731	Gh_D02G1568	MSTRG.32731.1;Gh_D02G1568	1.93296	1.75728	1.3324	3.26046	3.06636	3.73413	0.437567	-1.19242	0.00976534	0.606537	down	yes
MSTRG.32751		MSTRG.32751.3;MSTRG.32751.1;MSTRG.32751.2;MSTRG.32751.5;MSTRG.32751.4;MSTRG.32751.6	5.66201	6.22305	5.27343	0.353484	0.0724506	0.199447	5.06042	2.33926	0.00620422	0.552459	up	yes
MSTRG.32779		MSTRG.32779.1	3.44123	2.38015	2.86683	0	0	0	2.9884	1.57937	0.00912479	0.598375	up	yes
MSTRG.32874		MSTRG.32874.1	0.17993	0.648073	0.859118	0.416871	0.54246	0.408703	2.09664	1.06808	9.61644e-05	0.289118	up	yes
MSTRG.32877	Gh_D02G1710	MSTRG.32877.1;Gh_D02G1710	2.02378	1.33698	1.38697	3.02713	3.001	2.99139	0.44231	-1.17687	0.00488142	0.523536	down	yes
MSTRG.32879	Gh_D02G1712;Gh_D02G1713	Gh_D02G1712;MSTRG.32879.2;MSTRG.32879.3;MSTRG.32879.4;Gh_D02G1713	4.12693	3.61066	3.32587	7.2646	6.71211	6.55831	0.469079	-1.0921	0.00335954	0.490291	down	yes
MSTRG.32950	Gh_D02G1773	MSTRG.32950.1	0.129953	0.712541	0.776864	0.439288	0.262948	0.352215	2.13915	1.09704	0.0427062	0.638094	up	yes
MSTRG.32967	Gh_D02G1790	MSTRG.32967.1;MSTRG.32967.2;Gh_D02G1790	1.18793	2.96536	2.45572	0.577787	0.661825	0.258945	4.76046	2.2511	0.0185047	0.638094	up	yes
MSTRG.33020	Gh_D02G1850;Gh_D02G1849	MSTRG.33020.1;Gh_D02G1849;Gh_D02G1850	3.52558	0.471647	0.128534	0.380172	0.223486	0.0424146	0.218175	-2.19644	0.0477642	0.638094	down	yes
MSTRG.33065	Gh_D02G1897	MSTRG.33065.1;Gh_D02G1897	1.20116	1.53579	1.89062	0.480331	0.403902	0.57794	2.37954	1.25069	0.0124855	0.624886	up	yes
MSTRG.33186	Gh_D02G2012	MSTRG.33186.1	0.677167	0	0	0.286128	0.281196	0.438347	0.391693	-1.3522	0.0144052	0.624886	down	yes
MSTRG.33255	Gh_D02G2099	MSTRG.33255.1;MSTRG.33255.2;MSTRG.33255.3;Gh_D02G2099	1.84453	1.69481	1.56431	4.0465	3.23715	4.27414	0.449712	-1.15293	0.0214837	0.638094	down	yes
MSTRG.33416	Gh_D02G2304	MSTRG.33416.1	0	0.730696	0.738657	0.205503	0.108007	0	3.10571	1.63492	0.0186016	0.638094	up	yes
MSTRG.33457	Gh_D02G2356	Gh_D02G2356	12.0342	6.64317	10.968	0	0	0	7.95718	2.99226	0.0225281	0.638094	up	yes
MSTRG.33539	Gh_D03G0058	MSTRG.33539.1;Gh_D03G0058	2.80504	2.1019	2.3299	7.12713	5.68014	5.56293	0.375022	-1.41495	0.0249658	0.638094	down	yes
MSTRG.33548	Gh_D03G0066	MSTRG.33548.1	1.61906	0.814636	0.890034	1.89122	1.23129	1.58117	0.456	-1.13289	0.0401618	0.638094	down	yes
MSTRG.33577	Gh_D03G0098	MSTRG.33577.1;Gh_D03G0098	5.14229	3.83273	3.16077	4.86575	4.3072	4.85401	0.491627	-1.02436	0.000464125	0.33404	down	yes
MSTRG.33596	Gh_D03G0124	MSTRG.33596.1;Gh_D03G0124	2.47617	1.7765	1.70528	2.90862	3.02824	3.46733	0.482646	-1.05096	0.00876504	0.598375	down	yes
MSTRG.3362	Gh_A02G1285	MSTRG.3362.1;MSTRG.3362.2;MSTRG.3362.3;Gh_A02G1285	5.56018	4.81047	5.54037	12.7923	13.8001	13.3905	0.426047	-1.23091	0.00834337	0.592154	down	yes
MSTRG.33692	Gh_D03G0241	MSTRG.33692.1;Gh_D03G0241	0.923356	41.2163	36.9761	3.74605	2.25735	2.61671	355.497	8.47369	0.023058	0.638094	up	yes
MSTRG.33745	Gh_D03G0304	MSTRG.33745.1;MSTRG.33745.2;Gh_D03G0304	2.93276	3.89411	2.9306	0.512434	0.672999	0.64129	2.88366	1.5279	0.0209801	0.638094	up	yes
MSTRG.33792	Gh_D03G0355	Gh_D03G0355	0.511674	1.31563	1.47846	0.683343	0.505315	0.52965	2.67958	1.422	0.0156112	0.635233	up	yes
MSTRG.33819	Gh_D03G0380;Gh_D03G0383	Gh_D03G0380;MSTRG.33819.4;MSTRG.33819.5	2.08593	2.27717	3.66906	1.4356	1.46579	1.11938	2.90408	1.53808	0.0290016	0.638094	up	yes
MSTRG.33853	Gh_D03G0425	MSTRG.33853.1;MSTRG.33853.2;MSTRG.33853.3;Gh_D03G0425	5.78021	6.02309	5.81026	13.1013	13.8455	13.7451	0.483745	-1.04768	0.00111153	0.39878	down	yes
MSTRG.33895	Gh_D03G0467	MSTRG.33895.1;Gh_D03G0467	0.75382	1.74635	1.63931	1.0384	0.860289	0.893054	2.26097	1.17694	0.0361772	0.638094	up	yes
MSTRG.33911		MSTRG.33911.1;MSTRG.33911.2	1.12863	1.09646	0.692497	3.30909	2.65224	3.15791	0.350802	-1.51127	0.0109198	0.614888	down	yes
MSTRG.33924	Gh_D03G0497	MSTRG.33924.1;Gh_D03G0497	3.32596	4.50523	4.774	0.60426	0.56053	0.480937	5.15714	2.36657	0.000307473	0.327997	up	yes
MSTRG.33933	Gh_D03G0508	MSTRG.33933.1;Gh_D03G0508	1.22508	1.32354	1.16715	5.36824	3.82677	4.1739	0.387306	-1.36845	0.0358565	0.638094	down	yes
MSTRG.33999	Gh_D03G0575	MSTRG.33999.1;Gh_D03G0575	0.161569	1.78252	2.8414	0.0380483	0.0703155	0.0375667	12.4626	3.63953	0.00152458	0.466099	up	yes
MSTRG.34025		MSTRG.34025.1	0	0.468389	1.49012	0.179703	0	0	4.81556	2.2677	0.0243153	0.638094	up	yes
MSTRG.34030		MSTRG.34030.1	0.730873	1.08994	0.811323	0	0	0	2.10875	1.07639	0.0180944	0.638094	up	yes
MSTRG.34051		MSTRG.34051.3;MSTRG.34051.2;MSTRG.34051.1;MSTRG.34051.6;MSTRG.34051.5;MSTRG.34051.7;MSTRG.34051.4;MSTRG.34051.8;MSTRG.34051.9;MSTRG.34051.10;MSTRG.34051.11;MSTRG.34051.12	3.47254	3.40269	1.98268	4.54318	4.20565	4.71585	0.423322	-1.24017	0.0481141	0.638094	down	yes
MSTRG.34065	Gh_D03G0633	MSTRG.34065.1;Gh_D03G0633	0.279466	1.31087	1.43304	0.160984	0.405661	0.20897	4.29348	2.10215	0.00306945	0.479549	up	yes
MSTRG.34106	Gh_D03G0678	MSTRG.34106.1;Gh_D03G0678	1.92811	1.20995	1.12552	4.50966	4.17673	4.33424	0.274541	-1.86491	0.000469193	0.33404	down	yes
MSTRG.3415		MSTRG.3415.1	1.91848	0.874439	0.447521	1.36728	0.78769	0.925477	0.352396	-1.50473	0.018817	0.638094	down	yes
MSTRG.34154		MSTRG.34154.1	1.23734	0.245447	0.2305	0.223854	0.175605	0.218911	0.495812	-1.01213	0.0380551	0.638094	down	yes
MSTRG.34175	Gh_D03G0780	MSTRG.34175.1;Gh_D03G0780	0.430073	0.370326	0.147063	4.02689	2.8346	4.0129	0.196381	-2.34827	0.00786197	0.582453	down	yes
MSTRG.34179	Gh_D03G0784	MSTRG.34179.1;MSTRG.34179.2;MSTRG.34179.3;Gh_D03G0784	1.5916	1.22486	0.772011	2.08638	1.50102	2.62266	0.384239	-1.37992	0.0399805	0.638094	down	yes
MSTRG.34194	Gh_D03G0804	MSTRG.34194.1;MSTRG.34194.2;Gh_D03G0804	3.89894	2.56331	2.27679	3.24665	3.86574	3.89047	0.466408	-1.10034	0.0269402	0.638094	down	yes
MSTRG.34204	Gh_D03G0814	MSTRG.34204.2;MSTRG.34204.1;MSTRG.34204.3;Gh_D03G0814	2.63873	2.53896	3.11495	0.152443	0.552461	0.13047	3.81272	1.93082	0.0229258	0.638094	up	yes
MSTRG.34208		MSTRG.34208.1	0	0.256571	1.54142	0	0	0	4.80506	2.26455	0.04046	0.638094	up	yes
MSTRG.3428	Gh_A02G1337	MSTRG.3428.1;Gh_A02G1337	1.96923	2.99005	1.40182	11.1132	13.7718	13.3865	0.197734	-2.33837	0.0446773	0.638094	down	yes
MSTRG.34296	Gh_D03G0908	MSTRG.34296.2;MSTRG.34296.1;Gh_D03G0908	8.12834	10.8656	17.4422	11.8742	11.1985	10.9572	2.56749	1.36036	0.0405439	0.638094	up	yes
MSTRG.34352	Gh_D03G0967	MSTRG.34352.2;MSTRG.34352.1;MSTRG.34352.3;MSTRG.34352.4;Gh_D03G0967	0.954538	1.34602	1.20573	5.43634	6.27736	6.7355	0.372162	-1.426	0.0152402	0.632228	down	yes
MSTRG.34496	Gh_D03G1125	MSTRG.34496.1;MSTRG.34496.2	1.88979	1.70938	2.68293	0.24033	0.157438	0.161702	3.33952	1.73964	0.0169024	0.638094	up	yes
MSTRG.3458		MSTRG.3458.1	0	1.0692	1.11268	0.261319	0	0	4.60464	2.20309	0.0291834	0.638094	up	yes
MSTRG.34623	Gh_D03G1253	MSTRG.34623.1;Gh_D03G1253	47.5958	56.5908	45.1653	166.49	142.078	125.433	0.35396	-1.49834	0.0492111	0.638094	down	yes
MSTRG.34627	Gh_D03G1256	MSTRG.34627.1;MSTRG.34627.2;Gh_D03G1256	1.07545	1.18051	0.560769	3.62883	5.17133	4.77804	0.266642	-1.90702	0.0407524	0.638094	down	yes
MSTRG.34629	Gh_D03G1258	Gh_D03G1258	15.8671	20.9514	20.4762	13.2184	12.7773	13.0867	2.05694	1.0405	0.0104946	0.609342	up	yes
MSTRG.34648	Gh_D03G1282	MSTRG.34648.1;MSTRG.34648.2;MSTRG.34648.3;MSTRG.34648.5;MSTRG.34648.4;MSTRG.34648.7;MSTRG.34648.6;MSTRG.34648.8;Gh_D03G1282	30.797	29.35	25.9898	77.19	75.228	73.3653	0.316239	-1.66091	0.00101398	0.397433	down	yes
MSTRG.34728	Gh_D03G1367	MSTRG.34728.1;Gh_D03G1367	3.71955	3.753	3.87753	0.712669	0.972127	0.871592	2.77503	1.4725	0.00366232	0.492782	up	yes
MSTRG.34821	Gh_D03G1463	MSTRG.34821.1;Gh_D03G1463	1.23933	0.787238	0.394771	1.18404	0.901248	1.44945	0.399031	-1.32543	0.0118331	0.624886	down	yes
MSTRG.34823	Gh_D03G1465	MSTRG.34823.1;Gh_D03G1465	0	0	0.353391	2.78415	2.85555	2.41146	0.444712	-1.16906	0.0369754	0.638094	down	yes
MSTRG.34832	Gh_D03G1483	MSTRG.34832.1;MSTRG.34832.2	0	0.418336	1.0193	0	0.481944	0.120799	3.48792	1.80237	0.0207762	0.638094	up	yes
MSTRG.34840	Gh_D03G1488	MSTRG.34840.1;Gh_D03G1488	10.039	10.1543	8.76463	21.1607	21.2087	22.0826	0.406686	-1.29801	0.00295307	0.475167	down	yes
MSTRG.34856	Gh_D03G1497	Gh_D03G1497	0	1.28924	3.03208	0.089089	0.164222	0.244379	12.3883	3.6309	0.0058763	0.543403	up	yes
MSTRG.34878	Gh_D03G1520	Gh_D03G1520	8.05558	5.10782	6.97092	13.8856	14.1661	16.0417	0.35407	-1.4979	0.0497004	0.638094	down	yes
MSTRG.34881	Gh_D03G1523	MSTRG.34881.1;MSTRG.34881.2;Gh_D03G1523	8.02836	9.95658	11.2284	7.24252	6.76279	6.38976	2.10744	1.07549	0.00616694	0.552192	up	yes
MSTRG.34890	Gh_D03G1530	Gh_D03G1530	2.78581	0	0	0.056053	0	0	0.19808	-2.33584	0.0479138	0.638094	down	yes
MSTRG.34965	Gh_D03G1594	Gh_D03G1594;MSTRG.34965.2	0.445716	0.314457	0.134163	1.39639	1.16654	1.22892	0.40707	-1.29665	0.00351616	0.492782	down	yes
MSTRG.3498	Gh_A02G1415	MSTRG.3498.1;Gh_A02G1415	5.21545	5.78479	5.11251	1.83562	1.93809	1.39118	2.51177	1.3287	0.023566	0.638094	up	yes
MSTRG.34999	Gh_D03G1627	Gh_D03G1627	2.24789	2.41298	1.27644	5.57736	7.07134	7.55143	0.2426	-2.04335	0.0405709	0.638094	down	yes
MSTRG.35019	Gh_D03G1644;Gh_D03G1645	MSTRG.35019.1;MSTRG.35019.4;MSTRG.35019.2;MSTRG.35019.3;MSTRG.35019.5;Gh_D03G1645	1.26835	0.887831	0.347486	1.31396	0.72099	1.23908	0.396552	-1.33442	0.0382113	0.638094	down	yes
MSTRG.35047	Gh_D04G0005	MSTRG.35047.1;Gh_D04G0005	0	0.647118	1.07087	0.282115	0	0.203218	3.40328	1.76693	0.0439154	0.638094	up	yes
MSTRG.3506	Gh_A02G1419	Gh_A02G1419	0	2.10347	3.03464	0	0	0.204609	16.0753	4.00677	0.0101177	0.606797	up	yes
MSTRG.35074	Gh_D04G0028	Gh_D04G0028;MSTRG.35074.1	0.646466	1.16153	1.47871	0.697637	0.807129	0.776957	2.11771	1.08251	0.00205403	0.474187	up	yes
MSTRG.35131	Gh_D04G0090	MSTRG.35131.1	0.014361	0.610394	1.07462	0.490531	0.76952	0.561456	2.70006	1.43299	0.0012414	0.420138	up	yes
MSTRG.3520	Gh_A02G1436	MSTRG.3520.1;MSTRG.3520.2;Gh_A02G1436	1.41673	0.786834	0.735017	1.64057	1.04781	1.24359	0.492058	-1.0231	0.0408406	0.638094	down	yes
MSTRG.35258		MSTRG.35258.1	1.35103	0.55589	0.278008	0.895901	0.616178	1.28825	0.330667	-1.59655	0.00996324	0.606797	down	yes
MSTRG.35283		MSTRG.35283.1	0.999173	1.33408	1.48557	0.232843	0.046357	0.136693	2.61615	1.38745	0.0127263	0.624886	up	yes
MSTRG.35313	Gh_D04G0286	MSTRG.35313.1;Gh_D04G0286	6.50659	5.21081	5.24967	9.86943	9.18953	9.05808	0.480187	-1.05833	0.00543096	0.530664	down	yes
MSTRG.35325	Gh_D04G0301	MSTRG.35325.1	0.16953	1.53071	1.36767	0	0	0	5.76806	2.52809	0.0126377	0.624886	up	yes
MSTRG.35403	Gh_D04G0387	MSTRG.35403.1;MSTRG.35403.2	0.974965	0.358522	0.62641	2.04533	1.56923	2.43377	0.346786	-1.52788	0.0431327	0.638094	down	yes
MSTRG.35430		MSTRG.35430.1	0.452863	0.932745	1.56263	0	0.385343	0	4.21717	2.07628	0.00970587	0.605574	up	yes
MSTRG.35569	Gh_D04G0563	MSTRG.35569.1	1.49135	0.248172	0.043958	0.199823	0.137893	0.378581	0.318855	-1.64903	0.00334568	0.490291	down	yes
MSTRG.35575	Gh_D04G0569	MSTRG.35575.1;Gh_D04G0569	3.14799	0.205964	0	0.275825	0	0.196196	0.163007	-2.61699	0.0087814	0.598375	down	yes
MSTRG.35622	Gh_D04G0616	MSTRG.35622.4;MSTRG.35622.1;MSTRG.35622.3;MSTRG.35622.2;MSTRG.35622.5;Gh_D04G0616	6.2732	5.77861	5.73749	20.0794	18.7133	20.0007	0.292846	-1.77179	0.000170618	0.327997	down	yes
MSTRG.35675		MSTRG.35675.1	0.571103	2.10985	3.75808	1.70108	1.1164	0.857078	6.15104	2.62083	0.0207244	0.638094	up	yes
MSTRG.35811	Gh_D04G0814	MSTRG.35811.1;MSTRG.35811.2	0.797078	0.850941	0.819174	3.07589	4.01841	3.90302	0.413775	-1.27308	0.0220911	0.638094	down	yes
MSTRG.3592	Gh_A02G1499	MSTRG.3592.1;MSTRG.3592.2;Gh_A02G1499	2.01773	1.17682	1.2361	2.77507	3.06102	4.29411	0.333448	-1.58447	0.03814	0.638094	down	yes
MSTRG.35992		MSTRG.35992.1	0.068952	0.488375	0.805573	0	0	0	2.96566	1.56836	0.00232036	0.474187	up	yes
MSTRG.36050	Gh_D04G1049	MSTRG.36050.1;Gh_D04G1049	28.5712	2.85501	3.20366	5.66121	6.49671	5.69761	0.0574989	-4.12032	0.0478802	0.638094	down	yes
MSTRG.36066	Gh_D04G1064	MSTRG.36066.1;MSTRG.36066.2;MSTRG.36066.3;MSTRG.36066.4;Gh_D04G1064;MSTRG.36066.6	3.59601	1.49665	1.13991	2.73016	2.23968	3.09395	0.240305	-2.05706	0.00067609	0.375938	down	yes
MSTRG.36096	Gh_D04G1085	MSTRG.36096.1	0	0.311936	0.733563	0	0	0	2.771	1.47041	0.00709917	0.565551	up	yes
MSTRG.36116	Gh_D04G1104	Gh_D04G1104	0.13487	0.581808	1.02832	0.206499	0.603761	0.445223	2.58153	1.36823	0.0220499	0.638094	up	yes
MSTRG.36124	Gh_D04G1111	MSTRG.36124.1	21.8294	9.25182	8.89646	8.62507	6.29978	8.63813	0.383116	-1.38415	0.0299353	0.638094	down	yes
MSTRG.36185	Gh_D04G1185	Gh_D04G1185	2.17938	0	0	0.384874	0	0.440772	0.174574	-2.51809	0.017925	0.638094	down	yes
MSTRG.36307	Gh_D04G1301	Gh_D04G1301	0.976189	0.79818	0.566005	1.77513	1.7624	1.74472	0.47226	-1.08235	0.00284638	0.475167	down	yes
MSTRG.36321	Gh_D04G1318	MSTRG.36321.1;Gh_D04G1318	4.86173	4.2614	3.88009	10.2157	10.1365	10.567	0.361016	-1.46987	5.66427e-05	0.240823	down	yes
MSTRG.36378	Gh_D04G1377	MSTRG.36378.1;Gh_D04G1377	14.4073	16.9458	13.6154	45.6152	40.671	38.1151	0.374109	-1.41847	0.0282914	0.638094	down	yes
MSTRG.36383		MSTRG.36383.1	1.22431	0.268512	0	1.46329	0.990163	0.708319	0.2258	-2.14688	0.0307091	0.638094	down	yes
MSTRG.36423	Gh_D04G1427	MSTRG.36423.2;MSTRG.36423.1;MSTRG.36423.3;Gh_D04G1427	20.1342	19.9735	22.6902	9.95472	9.82026	9.49917	2.33878	1.22576	0.00282717	0.475167	up	yes
MSTRG.36439	Gh_D04G1447	MSTRG.36439.1;Gh_D04G1447	13.8273	13.2904	17.1101	8.97484	8.89837	7.8845	2.10107	1.07113	0.0342975	0.638094	up	yes
MSTRG.36441	Gh_D04G1448	MSTRG.36441.1;Gh_D04G1448	10.0817	9.37849	11.1029	5.25552	5.46609	4.54975	2.08012	1.05667	0.0277285	0.638094	up	yes
MSTRG.36452		MSTRG.36452.1	5.77967	6.92141	6.20067	2.61232	2.88406	2.74454	2.24398	1.16606	0.00757052	0.575742	up	yes
MSTRG.36481	Gh_D04G1497	Gh_D04G1497	0	0.641428	2.12173	0	0	0	7.87505	2.97729	0.0111998	0.618372	up	yes
MSTRG.36593		MSTRG.36593.1	0.760846	0.921513	1.48576	0	0.083985	0.229203	2.798	1.4844	0.0296456	0.638094	up	yes
MSTRG.36657		MSTRG.36657.2;MSTRG.36657.1	1.46892	8.43681	10.3158	6.82026	6.20174	7.74078	7.39799	2.88713	0.0389441	0.638094	up	yes
MSTRG.36716	Gh_D04G1805	MSTRG.36716.1;Gh_D04G1805	7.21785	6.67084	5.87622	11.7972	12.4292	14.7976	0.413634	-1.27357	0.0184045	0.638094	down	yes
MSTRG.36717		MSTRG.36717.1	1.02784	0.494544	0.255753	1.03287	0.383441	0.969564	0.394138	-1.34323	0.0449912	0.638094	down	yes
MSTRG.36761	Gh_D04G1861	MSTRG.36761.1;Gh_D04G1861	1.43238	2.05223	2.74397	1.43631	1.61474	1.72511	2.10271	1.07225	0.0172461	0.638094	up	yes
MSTRG.36764	Gh_D04G1864	Gh_D04G1864	2.31519	0.164283	0.130366	2.26278	2.18398	1.52921	0.113096	-3.14437	0.026032	0.638094	down	yes
MSTRG.36766	Gh_D04G1866	MSTRG.36766.1;MSTRG.36766.2	0.459928	0.718156	0.990204	0	0.188164	0	2.62435	1.39196	0.00449874	0.5144	up	yes
MSTRG.36791	Gh_D04G1895	Gh_D04G1895	2.98733	0.296949	0.495387	2.74544	2.66679	3.23823	0.103946	-3.26609	0.016957	0.638094	down	yes
MSTRG.36804	Gh_D04G1911	Gh_D04G1911	0.435983	9.5467	10.1043	0.005684	1.46217	0.835405	89.2627	6.47999	0.0143939	0.624886	up	yes
MSTRG.36849	Gh_D05G0038	MSTRG.36849.1;MSTRG.36849.2;Gh_D05G0038	0.699527	0.787931	0.459694	1.84436	1.56412	2.05197	0.469566	-1.0906	0.0335395	0.638094	down	yes
MSTRG.36871	Gh_D05G0067	MSTRG.36871.1	66.4592	76.3783	68.5522	27.6257	24.3669	23.5006	2.95933	1.56527	0.0102187	0.607375	up	yes
MSTRG.36918	Gh_D05G0120	MSTRG.36918.2;MSTRG.36918.1;Gh_D05G0120;MSTRG.36918.4	2.67132	3.4558	2.98522	9.32112	12.2241	11.2529	0.418845	-1.25551	0.0408538	0.638094	down	yes
MSTRG.3694	Gh_A02G1611	MSTRG.3694.1;Gh_A02G1611	2.40884	1.77297	1.77378	3.82621	3.89876	4.69339	0.407367	-1.2956	0.00963861	0.605561	down	yes
MSTRG.36946	Gh_D05G0154	MSTRG.36946.1;MSTRG.36946.2;Gh_D05G0154	4.80477	3.32802	3.55397	7.42342	5.40114	6.36195	0.418943	-1.25517	0.0356531	0.638094	down	yes
MSTRG.36991	Gh_D05G0207;Gh_D05G0208	Gh_D05G0207;MSTRG.36991.2;Gh_D05G0208	0.589633	1.29227	1.58155	0.979282	0.881809	1.12988	2.05563	1.03958	0.040636	0.638094	up	yes
MSTRG.37030		MSTRG.37030.1;MSTRG.37030.2;MSTRG.37030.3	0.782289	0.332816	0.0151416	0.26774	0.342558	0.375288	0.469084	-1.09208	0.0202182	0.638094	down	yes
MSTRG.37042	Gh_D05G0264	MSTRG.37042.1;Gh_D05G0264	12.4427	11.0647	13.1571	33.3948	27.8845	30.1854	0.413669	-1.27345	0.0253888	0.638094	down	yes
MSTRG.37140	Gh_D05G0393	MSTRG.37140.1;Gh_D05G0393	1.43515	1.57413	0.931949	3.1146	3.04916	3.31721	0.420448	-1.25	0.0288411	0.638094	down	yes
MSTRG.37179	Gh_D05G0440	MSTRG.37179.3;MSTRG.37179.1;MSTRG.37179.2;Gh_D05G0440	5.69938	6.57323	4.85318	23.5685	32.2938	32.9786	0.201528	-2.31095	0.0265087	0.638094	down	yes
MSTRG.37292	Gh_D05G0569	MSTRG.37292.1;MSTRG.37292.2;MSTRG.37292.4;MSTRG.37292.3;Gh_D05G0569	2.73146	6.29317	7.26764	4.17706	6.74961	4.54546	3.70004	1.88754	0.0145727	0.624886	up	yes
MSTRG.37350	Gh_D05G0637	Gh_D05G0637	33.2432	32.9788	25.757	0	0	0	23.4355	4.55063	0.00033609	0.327997	up	yes
MSTRG.37426	Gh_D05G0720	MSTRG.37426.1	0.596637	2.09216	3.80805	1.62914	1.95141	1.70389	5.00518	2.32342	0.00261605	0.474187	up	yes
MSTRG.37445		MSTRG.37445.1	1.32872	0	0	0.168832	0	0	0.338974	-1.56075	0.0479787	0.638094	down	yes
MSTRG.37585	Gh_D05G0904	Gh_D05G0904	7.58575	10.4695	9.21009	3.79143	3.88598	4.08355	2.74346	1.456	0.0127891	0.624886	up	yes
MSTRG.37589	Gh_D05G0908	MSTRG.37589.1;MSTRG.37589.2;MSTRG.37589.3;MSTRG.37589.4;Gh_D05G0908	4.0585	3.15677	2.73673	4.77908	4.56258	5.06097	0.469751	-1.09003	0.000151384	0.327997	down	yes
MSTRG.3767	Gh_A02G1693	Gh_A02G1693	0.785873	0.455798	0.647423	3.03736	4.09733	3.45024	0.323934	-1.62623	0.0248329	0.638094	down	yes
MSTRG.3769	Gh_A02G1694	MSTRG.3769.1;Gh_A02G1694	0.692816	1.13774	0.925283	0.0759989	0.25748	0.226996	2.08557	1.06044	0.0346632	0.638094	up	yes
MSTRG.37723	Gh_D05G1055	MSTRG.37723.1;MSTRG.37723.2;MSTRG.37723.3	2.05237	1.1406	0.17859	1.48029	1.62689	2.102	0.200473	-2.31852	0.0217186	0.638094	down	yes
MSTRG.3775	Gh_A02G1701	Gh_A02G1701	5.88158	5.5825	5.48402	11.7108	10.6703	12.1222	0.469676	-1.09026	0.00384086	0.493238	down	yes
MSTRG.37774	Gh_D05G1113	Gh_D05G1113	4.54833	5.2607	4.28049	14.9643	15.2024	16.1218	0.336129	-1.57291	0.00743512	0.571009	down	yes
MSTRG.37813	Gh_D05G1153	MSTRG.37813.1;MSTRG.37813.2;Gh_D05G1153	1.77357	0.0725693	0	3.77747	3.09846	2.82625	0.0733623	-3.76882	0.00675659	0.558786	down	yes
MSTRG.37841	Gh_D05G1188	MSTRG.37841.1	1.13702	0.02147	0	0	0	0	0.408472	-1.29169	0.0456783	0.638094	down	yes
MSTRG.37865	Gh_D05G1216	Gh_D05G1216	8.61934	8.76311	9.01152	24.8348	21.1649	21.1127	0.435832	-1.19816	0.0141223	0.624886	down	yes
MSTRG.37880	Gh_D05G1231	Gh_D05G1231	0.308133	0.879826	0.843779	0.311626	0.544832	0.392727	2.08532	1.06027	0.0179568	0.638094	up	yes
MSTRG.37913	Gh_D05G1268	MSTRG.37913.1;MSTRG.37913.2;MSTRG.37913.3;MSTRG.37913.4;Gh_D05G1268	5.06077	9.57252	9.77999	5.58142	6.20027	6.81469	2.92038	1.54616	0.0281453	0.638094	up	yes
MSTRG.37922	Gh_D05G1276	Gh_D05G1276	2.43072	2.73838	4.11383	1.79986	2.23924	1.79227	2.39471	1.25985	0.0240932	0.638094	up	yes
MSTRG.37939	Gh_D05G1296	Gh_D05G1296;MSTRG.37939.1;MSTRG.37939.3	0.243884	0.838055	0.835834	0.456397	0.535	0.177622	2.28367	1.19135	0.0329022	0.638094	up	yes
MSTRG.37970		MSTRG.37970.1	0.547712	0.982733	1.69892	1.05944	1.03143	0.80936	2.23039	1.15729	0.0191197	0.638094	up	yes
MSTRG.38051	Gh_D05G1414	Gh_D05G1414	7.57608	7.27378	7.57135	2.2288	2.83006	2.72971	2.39185	1.25812	0.0137232	0.624886	up	yes
MSTRG.38156	Gh_D05G1535	MSTRG.38156.2;MSTRG.38156.1;Gh_D05G1535	4.68007	3.73546	3.78059	12.415	15.4845	16.1567	0.249325	-2.0039	0.0117233	0.624886	down	yes
MSTRG.38194	Gh_D05G1585	MSTRG.38194.1;Gh_D05G1585	2.07927	0.549781	0.419303	1.19836	0.808777	1.24801	0.26579	-1.91164	0.00351145	0.492782	down	yes
MSTRG.38242	Gh_D05G1640	MSTRG.38242.1;MSTRG.38242.2;MSTRG.38242.3;MSTRG.38242.4;Gh_D05G1640	4.15483	5.64971	6.03392	2.97647	3.10465	2.66563	2.59467	1.37555	0.000838298	0.392482	up	yes
MSTRG.383		MSTRG.383.1	0.186619	0.384479	0.659979	0.134222	0.130308	0.054348	2.01819	1.01306	0.00561926	0.537416	up	yes
MSTRG.38373	Gh_D05G1792	MSTRG.38373.1;Gh_D05G1792	6.52597	7.88486	6.29749	2.76677	3.22591	2.90863	2.09722	1.06848	0.0399645	0.638094	up	yes
MSTRG.38387	Gh_D05G1805	MSTRG.38387.2;MSTRG.38387.1;MSTRG.38387.3;Gh_D05G1805	16.1166	21.5236	17.4697	5.81482	7.4709	6.50512	3.23417	1.6934	0.0248575	0.638094	up	yes
MSTRG.38423	Gh_D05G1842	MSTRG.38423.1	1.65158	3.40648	3.19427	0	0.081972	0	7.53351	2.91332	0.00187985	0.474187	up	yes
MSTRG.38462	Gh_D05G1878	MSTRG.38462.1;Gh_D05G1878	4.91912	3.92869	5.08555	1.55589	1.70869	1.72073	2.0584	1.04152	0.0424753	0.638094	up	yes
MSTRG.38516	Gh_D05G1946	Gh_D05G1946;MSTRG.38516.2	7.46099	7.78388	6.47409	18.3468	22.8071	22.1743	0.336484	-1.57139	0.0205163	0.638094	down	yes
MSTRG.38562	Gh_D05G2003	Gh_D05G2003	3.79392	6.87787	6.3013	3.32262	2.73301	3.13416	3.00887	1.58922	0.0354691	0.638094	up	yes
MSTRG.3857	Gh_A03G0060	MSTRG.3857.1	0.633396	0.427457	0.381809	1.2713	1.81111	1.45747	0.489354	-1.03105	0.0471597	0.638094	down	yes
MSTRG.38683	Gh_D05G2146	Gh_D05G2146	7.74483	10.0993	9.53047	4.68584	6.1913	5.34623	2.26523	1.17966	0.0289349	0.638094	up	yes
MSTRG.38702	Gh_D05G2167	MSTRG.38702.1;Gh_D05G2167	12.6842	14.0935	14.5538	49.2327	54.6726	52.6674	0.341272	-1.55101	0.000863104	0.392482	down	yes
MSTRG.38779	Gh_D05G2240	MSTRG.38779.1;MSTRG.38779.2;Gh_D05G2240	0.225913	0.543902	1.08004	0.342424	0.504516	0.322919	2.41174	1.27007	0.00780492	0.582453	up	yes
MSTRG.38784	Gh_D05G2245	Gh_D05G2245;MSTRG.38784.2	2.6145	2.8302	2.97131	1.20597	1.25924	0.794486	2.22244	1.15215	0.03126	0.638094	up	yes
MSTRG.38821	Gh_D05G2291	Gh_D05G2291	0.88879	0	0	0.073252	0	0.096675	0.428425	-1.22288	0.0254397	0.638094	down	yes
MSTRG.38825	Gh_D05G2295	Gh_D05G2295	0.212215	0.914431	0.894249	0.527551	0.965279	0.608783	2.0852	1.06018	0.0387575	0.638094	up	yes
MSTRG.3885		MSTRG.3885.1;MSTRG.3885.2;MSTRG.3885.3	1.28673	0.37846	0.354273	0.971289	1.0004	1.00607	0.367585	-1.44385	0.0127228	0.624886	down	yes
MSTRG.38863	Gh_D05G2338	MSTRG.38863.1;MSTRG.38863.2;MSTRG.38863.3;MSTRG.38863.8;MSTRG.38863.5;MSTRG.38863.6;MSTRG.38863.7;MSTRG.38863.10;MSTRG.38863.11	39.0075	46.6209	37.5452	19.1725	19.9852	20.1169	2.05742	1.04084	0.039014	0.638094	up	yes
MSTRG.39028	Gh_D05G2527	Gh_D05G2527	1.39711	0.672073	0.533185	1.00516	1.00419	1.23627	0.445293	-1.16717	0.00375587	0.493238	down	yes
MSTRG.39157	Gh_D05G2660	MSTRG.39157.1;MSTRG.39157.4;Gh_D05G2660	4.50177	3.67908	1.78547	4.31807	4.20949	4.8727	0.311144	-1.68435	0.0355998	0.638094	down	yes
MSTRG.39165	Gh_D05G2671	MSTRG.39165.1;Gh_D05G2671	2.78027	1.99284	1.00476	3.29243	4.20736	3.55743	0.278909	-1.84213	0.0356219	0.638094	down	yes
MSTRG.39185	Gh_D05G2696	MSTRG.39185.1;MSTRG.39185.2;MSTRG.39185.3;MSTRG.39185.4;MSTRG.39185.5;Gh_D05G2696	0.560357	0.683677	0.390256	5.95547	6.68296	5.94663	0.199154	-2.32805	0.00367693	0.492782	down	yes
MSTRG.39207	Gh_D05G2714	MSTRG.39207.2;MSTRG.39207.1;MSTRG.39207.3;MSTRG.39207.4;MSTRG.39207.5;MSTRG.39207.8;MSTRG.39207.7;MSTRG.39207.9;MSTRG.39207.10;MSTRG.39207.12	1.68836	2.48492	3.45083	1.98296	2.72278	2.35613	2.17062	1.11811	0.0197716	0.638094	up	yes
MSTRG.39208	Gh_D05G2715	MSTRG.39208.1	1.4425	5.51855	6.45807	3.78714	4.98205	5.03874	4.7548	2.24939	0.0224288	0.638094	up	yes
MSTRG.3924	Gh_A03G0120	MSTRG.3924.1;MSTRG.3924.2;Gh_A03G0120	2.40252	1.8818	1.8239	5.76314	6.53415	6.7145	0.314447	-1.66911	0.00377065	0.493238	down	yes
MSTRG.39383		MSTRG.39383.1	0.627887	1.24123	2.00737	0.107382	0.397318	0.451328	3.98236	1.99362	0.0174104	0.638094	up	yes
MSTRG.39384	Gh_D05G2918	MSTRG.39384.1;Gh_D05G2918	0.575306	1.33857	1.24921	0.424718	0.887536	0.271934	2.68046	1.42248	0.0495772	0.638094	up	yes
MSTRG.39414	Gh_D05G2948	MSTRG.39414.1;Gh_D05G2948	0.639219	0.224399	0.12565	0.539494	0.457756	0.681145	0.467786	-1.09608	0.00170528	0.470923	down	yes
MSTRG.39487		MSTRG.39487.1;MSTRG.39487.2;MSTRG.39487.3	1.08078	1.73026	1.7806	0.623983	0.806283	0.606507	2.41703	1.27323	0.00202699	0.474187	up	yes
MSTRG.39488	Gh_D05G3030	Gh_D05G3030	0.762271	0.109875	0.160456	1.62623	1.1209	1.38558	0.273081	-1.8726	0.00933879	0.601071	down	yes
MSTRG.39494		MSTRG.39494.1	0.131304	0.269382	0.638788	0	0	0	2.14617	1.10176	0.0169212	0.638094	up	yes
MSTRG.39605		MSTRG.39605.1	0.293045	0.616749	0.852767	0.195121	0.082188	0.119355	2.2519	1.17114	0.0116797	0.624886	up	yes
MSTRG.3965	Gh_A03G0164	MSTRG.3965.1	1.11464	1.03831	0.740129	3.08786	3.79595	2.94688	0.385291	-1.37598	0.0274879	0.638094	down	yes
MSTRG.39652	Gh_D05G3179	Gh_D05G3179	1.52571	1.42034	2.18065	0	0	0	3.47971	1.79897	0.00907651	0.598375	up	yes
MSTRG.39679	Gh_D05G3222	Gh_D05G3222	2.77813	0.061918	0.026311	0	0	0.037092	0.21575	-2.21257	0.0429554	0.638094	down	yes
MSTRG.39744	Gh_D05G3287	MSTRG.39744.1;MSTRG.39744.2;Gh_D05G3287	4.39844	5.21367	5.79558	3.24442	3.90818	2.82406	2.12046	1.08438	0.0224243	0.638094	up	yes
MSTRG.3975	Gh_A03G0171	MSTRG.3975.1	3.11654	3.44085	3.24734	1.25286	1.13174	0.976433	2.18196	1.12562	0.00866469	0.598375	up	yes
MSTRG.39764	Gh_D05G3315	MSTRG.39764.1	0	0.356711	1.14097	0	0	0	3.90427	1.96505	0.014543	0.624886	up	yes
MSTRG.39906	Gh_D05G3443	MSTRG.39906.1;MSTRG.39906.2;Gh_D05G3443	0.497209	1.24986	1.90748	0.419328	0.9495	0.697567	3.46289	1.79198	0.0110877	0.616612	up	yes
MSTRG.39910		MSTRG.39910.1;MSTRG.39910.2	0.569127	1.8638	1.49212	0	0	0.0135477	4.73167	2.24235	0.0147695	0.626789	up	yes
MSTRG.39961	Gh_D05G3501	Gh_D05G3501	0.588186	0.970465	1.38462	0.609342	0.666981	0.686354	2.06183	1.04393	0.00742228	0.570756	up	yes
MSTRG.39983	Gh_D05G3521	MSTRG.39983.1;MSTRG.39983.2;Gh_D05G3521	16.2635	13.1952	10.2039	14.0164	14.1132	16.8725	0.471462	-1.08479	0.0216328	0.638094	down	yes
MSTRG.40004	Gh_D05G3559	Gh_D05G3559;MSTRG.40004.2	5.51357	2.57129	2.03584	3.7621	2.29714	2.44773	0.341128	-1.55161	0.0494227	0.638094	down	yes
MSTRG.40005	Gh_D05G3545;Gh_D05G3549	MSTRG.40005.1;MSTRG.40005.2;MSTRG.40005.4;MSTRG.40005.5;MSTRG.40005.6;MSTRG.40005.7;MSTRG.40005.8;MSTRG.40005.10;MSTRG.40005.11;MSTRG.40005.12;MSTRG.40005.13;MSTRG.40005.14;Gh_D05G3549;MSTRG.40005.16	2.31863	2.70397	2.78447	0.657916	0.770967	0.839843	2.4813	1.3111	0.00294384	0.475167	up	yes
MSTRG.40009	Gh_D05G3549	MSTRG.40009.1	0.48666	0.957096	1.09532	0	0	0.116614	2.82702	1.49928	0.00939002	0.602255	up	yes
MSTRG.40014	Gh_D05G3553	MSTRG.40014.2;MSTRG.40014.1;MSTRG.40014.3;MSTRG.40014.5;MSTRG.40014.7;MSTRG.40014.9;MSTRG.40014.12	2.24483	2.18006	2.35237	0.331712	0.170675	0.232761	2.64789	1.40484	0.00448625	0.5144	up	yes
MSTRG.40015		MSTRG.40015.1	2.13489	1.50529	2.47655	0.107638	0.074221	0	3.01479	1.59206	0.037807	0.638094	up	yes
MSTRG.40028		MSTRG.40028.1	0.738198	0.706628	0.306105	1.61266	1.44256	1.3537	0.452087	-1.14533	0.0326926	0.638094	down	yes
MSTRG.40036		MSTRG.40036.2;MSTRG.40036.1	1.29627	1.74222	1.18369	0.0166858	0.0166355	0.0164532	2.36258	1.24036	0.0272746	0.638094	up	yes
MSTRG.40066	Gh_D05G3607	Gh_D05G3607	5.33038	4.96938	4.53829	17.2629	20.7089	20.4493	0.248725	-2.00738	0.00485605	0.523536	down	yes
MSTRG.40115	Gh_D05G3657	MSTRG.40115.1	0.996496	0	0	0.039383	0	0	0.429369	-1.21971	0.0471051	0.638094	down	yes
MSTRG.40131		MSTRG.40131.1	1.50545	1.71112	1.26409	0.048819	0.031806	0.016299	2.20147	1.13847	0.0141543	0.624886	up	yes
MSTRG.40134		MSTRG.40134.1	5.62658	3.65357	4.97905	0.238034	0.199884	0.122089	3.80969	1.92967	0.021569	0.638094	up	yes
MSTRG.4015	Gh_A03G0214	MSTRG.4015.1;Gh_A03G0214	15.6746	8.50838	6.50501	8.46073	9.03335	10.6668	0.317169	-1.65668	0.00895462	0.598375	down	yes
MSTRG.40256	Gh_D06G0065	MSTRG.40256.1	0.384514	0.831755	2.33413	0.797146	0.617144	0.354585	4.16059	2.05679	0.0408206	0.638094	up	yes
MSTRG.40270	Gh_D06G0079	Gh_D06G0079	3.91456	3.4384	2.86562	0.0172609	0	0	4.60195	2.20224	0.000420766	0.327997	up	yes
MSTRG.40319	Gh_D06G0147	MSTRG.40319.1;Gh_D06G0147	1.7317	2.14114	1.6221	0.0792362	0.284516	0.324636	2.33198	1.22156	0.0466611	0.638094	up	yes
MSTRG.40334	Gh_D06G0170	Gh_D06G0170	0	0.821254	1.11747	0.306855	0.77653	0.685312	3.12248	1.64269	0.0258495	0.638094	up	yes
MSTRG.40398	Gh_D06G0235	Gh_D06G0235	2.73347	2.6761	2.9405	1.01685	0.644782	0.739286	2.15483	1.10757	0.0303147	0.638094	up	yes
MSTRG.40401	Gh_D06G0237	MSTRG.40401.1;MSTRG.40401.2	15.4746	11.4738	15.8502	0	0	0	14.1004	3.81766	0.00291331	0.475167	up	yes
MSTRG.40414	Gh_D06G0250	MSTRG.40414.1	0.344198	1.66012	2.05914	0.160423	0.102921	0.452591	5.61288	2.48874	0.0270636	0.638094	up	yes
MSTRG.4047	Gh_A03G0244	MSTRG.4047.1	0	0.359282	0.486509	0	0	0.11342	2.11057	1.07763	0.0253102	0.638094	up	yes
MSTRG.40479	Gh_D06G0325	MSTRG.40479.1;MSTRG.40479.2	1.53505	0.290512	0.0301457	0.0226193	0	0.00708398	0.402721	-1.31215	0.0164277	0.637829	down	yes
MSTRG.40496	Gh_D06G0339	MSTRG.40496.1;MSTRG.40496.2;Gh_D06G0339	5.55615	6.83881	8.16437	3.56692	3.50257	4.38963	2.44237	1.28828	0.031851	0.638094	up	yes
MSTRG.405	Gh_A01G0394	MSTRG.405.1	1.40121	0.483814	0.712714	7.04757	5.80056	4.59446	0.158658	-2.656	0.0236794	0.638094	down	yes
MSTRG.40593	Gh_D06G0465	MSTRG.40593.1;MSTRG.40593.2;MSTRG.40593.3;Gh_D06G0465	6.43474	5.95466	5.21682	13.1445	12.1471	15.9267	0.343619	-1.54112	0.013999	0.624886	down	yes
MSTRG.40600	Gh_D06G0470	Gh_D06G0470;MSTRG.40600.2;MSTRG.40600.3	3.88111	5.31211	6.89459	3.46226	3.42035	3.14551	2.82093	1.49617	0.002534	0.474187	up	yes
MSTRG.40634	Gh_D06G0504	MSTRG.40634.1;MSTRG.40634.2	3.47595	0.529938	0.068302	0.05319	0.046697	0.115218	0.225126	-2.15119	0.0119664	0.624886	down	yes
MSTRG.40665	Gh_D06G0529	Gh_D06G0529	0.07337	1.87188	2.63863	0.121429	0.242052	0.20643	11.4548	3.51788	0.00269537	0.474187	up	yes
MSTRG.40678	Gh_D06G0539	MSTRG.40678.1;MSTRG.40678.2;MSTRG.40678.4;MSTRG.40678.5;Gh_D06G0539	4.06269	3.18394	1.77446	4.1276	3.85634	4.16348	0.346323	-1.52981	0.0199731	0.638094	down	yes
MSTRG.40687	Gh_D06G0549	MSTRG.40687.1	2.75201	1.44255	1.14016	2.98165	2.28824	3.4023	0.281176	-1.83045	0.00317089	0.488781	down	yes
MSTRG.40697	Gh_D06G0559	Gh_D06G0559	0	16.9525	13.023	0	0	0	392.664	8.61715	0.0162879	0.636712	up	yes
MSTRG.40703	Gh_D06G0564	MSTRG.40703.1;Gh_D06G0564	3.27424	3.64736	3.09732	9.28021	7.36465	7.94484	0.445183	-1.16753	0.0331072	0.638094	down	yes
MSTRG.40705	Gh_D06G0566	MSTRG.40705.1	2.37365	3.14268	3.25818	0.762095	0.662561	0.581532	3.33801	1.73899	0.00161473	0.470923	up	yes
MSTRG.40708	Gh_D06G0570	MSTRG.40708.1;MSTRG.40708.2	0.166998	2.38468	2.66843	2.03009	2.10263	2.06838	4.48974	2.16663	0.0252827	0.638094	up	yes
MSTRG.40756	Gh_D06G0625	MSTRG.40756.1;Gh_D06G0625	5.05892	4.03228	2.55034	4.15135	3.03148	4.03207	0.463569	-1.10914	0.0459238	0.638094	down	yes
MSTRG.40769	Gh_D06G0641	MSTRG.40769.1;MSTRG.40769.2;MSTRG.40769.3;Gh_D06G0641	1.61473	2.24001	2.42007	1.51043	1.39754	0.926595	2.11412	1.08005	0.0449815	0.638094	up	yes
MSTRG.40806	Gh_D06G0686	MSTRG.40806.1;MSTRG.40806.2;MSTRG.40806.3;Gh_D06G0686	24.4877	31.7962	25.6061	9.92254	10.6966	10.7453	2.84018	1.50598	0.020907	0.638094	up	yes
MSTRG.40919		MSTRG.40919.1	0.014162	0.522576	0.877543	0.117702	0.242623	0.448052	2.62301	1.39122	0.0477796	0.638094	up	yes
MSTRG.40921	Gh_D06G0841	MSTRG.40921.1;Gh_D06G0841	6.3334	7.10369	7.03284	3.37163	3.16628	3.49529	2.02486	1.01782	0.00500542	0.523536	up	yes
MSTRG.41049	Gh_D06G0968	Gh_D06G0968	0	0.491385	1.00318	0	0	0	3.76518	1.91272	0.00383421	0.493238	up	yes
MSTRG.412	Gh_A01G0396	MSTRG.412.2;MSTRG.412.3;MSTRG.412.5	0.657576	1.03546	1.37516	0.424944	0.296764	0.1971	2.6613	1.41213	0.0112	0.618372	up	yes
MSTRG.41211	Gh_D06G1138	MSTRG.41211.1;MSTRG.41211.2;MSTRG.41211.3;MSTRG.41211.4;MSTRG.41211.5	2.84144	3.10636	1.83532	6.76535	7.37262	6.92663	0.323571	-1.62785	0.032828	0.638094	down	yes
MSTRG.41217		MSTRG.41217.1	1.34959	0.502511	0.209883	0.494648	0.24856	0.66244	0.39557	-1.338	0.00425886	0.512611	down	yes
MSTRG.41218	Gh_D06G1145	MSTRG.41218.1;MSTRG.41218.2;Gh_D06G1145;MSTRG.41218.4;MSTRG.41218.5;MSTRG.41218.6	2.48599	3.69848	3.13592	12.2297	14.7407	13.5161	0.398527	-1.32725	0.0249131	0.638094	down	yes
MSTRG.41262	Gh_D06G1189	Gh_D06G1189	0	2.92129	26.6629	0	1.82447	0	403.014	8.65468	0.0102049	0.607375	up	yes
MSTRG.4128	Gh_A03G0325	MSTRG.4128.1;Gh_A03G0325	10.2768	6.87269	9.32463	42.4909	32.9681	32.8653	0.202783	-2.30199	0.0264037	0.638094	down	yes
MSTRG.41311		MSTRG.41311.1	0.185234	0.480138	0.936191	0.513744	0.352446	0.217914	2.17162	1.11877	0.0435027	0.638094	up	yes
MSTRG.41312		MSTRG.41312.1	0	0.67488	1.19223	0.74195	1.30676	1.1183	2.41203	1.27025	0.0262813	0.638094	up	yes
MSTRG.41318		MSTRG.41318.1	0.187692	0.628595	1.07389	0.524811	0.497806	0.559266	2.21822	1.1494	0.0160041	0.635708	up	yes
MSTRG.41358	Gh_D06G1291	Gh_D06G1291	3.18887	3.43032	3.0095	0.604306	0.822504	0.508244	2.64385	1.40264	0.014953	0.627304	up	yes
MSTRG.41371		MSTRG.41371.1	0.974721	0.388549	0	0.036196	0.038617	0.345394	0.458049	-1.12643	0.0442688	0.638094	down	yes
MSTRG.41531	Gh_D06G1487	MSTRG.41531.1;Gh_D06G1487	0.127187	1.02383	1.05278	0.0001	0.368691	0.330142	3.55961	1.83172	0.0320339	0.638094	up	yes
MSTRG.41558		MSTRG.41558.1;MSTRG.41558.2	13.056	14.5224	15.9381	9.86506	10.6804	8.43724	2.00053	1.00038	0.0226115	0.638094	up	yes
MSTRG.41647		MSTRG.41647.1;MSTRG.41647.2;MSTRG.41647.5	2.01664	1.28202	0.740327	1.88448	1.24728	1.54092	0.401405	-1.31687	0.0171899	0.638094	down	yes
MSTRG.41665	Gh_D06G1618	MSTRG.41665.1;MSTRG.41665.2;MSTRG.41665.3;MSTRG.41665.4;Gh_D06G1618	2.61755	3.14781	4.67171	2.62387	2.46684	2.63277	2.16049	1.11136	0.0384859	0.638094	up	yes
MSTRG.41738		MSTRG.41738.1;MSTRG.41738.2	2.95721	1.72097	1.76086	2.81588	2.60517	2.50873	0.48811	-1.03472	0.023812	0.638094	down	yes
MSTRG.41765	Gh_D06G1721	MSTRG.41765.2	0.9315	0	0	0.0581179	8.3223e-07	0	0.39466	-1.34132	0.0460156	0.638094	down	yes
MSTRG.41767	Gh_D06G1723	MSTRG.41767.1	0.178103	0.609217	0.953172	0.582968	0.456427	0.59539	2.02959	1.02119	0.0397256	0.638094	up	yes
MSTRG.41769	Gh_D06G1725	MSTRG.41769.1;Gh_D06G1725	2.79972	2.82462	2.03893	6.28034	5.41836	5.37822	0.402302	-1.31365	0.0216634	0.638094	down	yes
MSTRG.41791	Gh_D06G1748	MSTRG.41791.1;MSTRG.41791.2;Gh_D06G1748	0.815255	0.761852	0.513029	1.7474	2.031	1.88609	0.478698	-1.06281	0.0155841	0.634693	down	yes
MSTRG.41832	Gh_D06G1799	Gh_D06G1799	25.827	25.342	9.10169	58.2242	46.1022	51.1139	0.10894	-3.19839	0.046672	0.638094	down	yes
MSTRG.41845	Gh_D06G1816	MSTRG.41845.1;Gh_D06G1816	7.87313	6.5343	6.47768	11.7485	12.2032	11.3432	0.490108	-1.02883	0.00661537	0.558174	down	yes
MSTRG.41888	Gh_D06G1858	MSTRG.41888.1	0	0.408681	0.39587	0	0	0	2.09452	1.06662	0.0118758	0.624886	up	yes
MSTRG.4191	Gh_A03G0379	MSTRG.4191.1;Gh_A03G0379	1.3727	0.140332	0.182279	1.55998	0.916088	1.31973	0.205335	-2.28395	0.0124682	0.624886	down	yes
MSTRG.41944	Gh_D06G1898	MSTRG.41944.1	0.214104	0.424584	0.667781	0	0.258605	0.139811	2.04352	1.03106	0.0278022	0.638094	up	yes
MSTRG.4197		MSTRG.4197.1	0.053659	0.580589	1.03857	0.211182	0.112105	0.036442	3.41056	1.77001	0.00684144	0.559276	up	yes
MSTRG.42013	Gh_D06G1967	MSTRG.42013.1	3.98407	2.54722	2.25317	3.93275	2.93663	3.6403	0.431847	-1.21141	0.00902725	0.598375	down	yes
MSTRG.42040	Gh_D06G1991	MSTRG.42040.1;Gh_D06G1991	2.70821	3.43489	3.68362	0.995628	0.639463	0.766277	3.19388	1.67531	0.0115873	0.624886	up	yes
MSTRG.42072	Gh_D06G2027	Gh_D06G2027	0	12.7524	14.1793	18.0758	18.5898	15.3831	21.1885	4.40521	0.0407276	0.638094	up	yes
MSTRG.4213		MSTRG.4213.1	0.705944	0.155251	0	0.491593	0.261773	0.17343	0.446978	-1.16173	0.0470913	0.638094	down	yes
MSTRG.42179	Gh_D06G2175	MSTRG.42179.1	0.888958	0.218761	0.410877	0.991332	0.814463	1.22923	0.421603	-1.24604	0.0461059	0.638094	down	yes
MSTRG.42192		MSTRG.42192.1	5.60208	4.20584	4.0432	8.42255	8.76693	8.1495	0.403501	-1.30936	0.00542554	0.530664	down	yes
MSTRG.42202	Gh_D06G2200	MSTRG.42202.1;MSTRG.42202.2;Gh_D06G2200;MSTRG.42202.4	3.31705	3.31526	3.09104	13.9808	14.812	15.6916	0.24957	-2.00248	0.000842846	0.392482	down	yes
MSTRG.42208	Gh_D06G2208	MSTRG.42208.1	5.73204	3.14285	4.0707	7.32372	6.79604	7.72296	0.366844	-1.44676	0.0411623	0.638094	down	yes
MSTRG.42283	Gh_D07G0021	MSTRG.42283.2;MSTRG.42283.1;MSTRG.42283.3;MSTRG.42283.4;MSTRG.42283.5;MSTRG.42283.6;Gh_D07G0021	13.6808	13.9686	10.6517	36.7257	29.3107	36.3042	0.277649	-1.84867	0.0147356	0.626789	down	yes
MSTRG.42302	Gh_D07G0044	MSTRG.42302.1;MSTRG.42302.2;MSTRG.42302.3;Gh_D07G0044	9.80322	3.84863	4.46771	8.58174	7.90485	8.64668	0.231026	-2.11387	0.0230685	0.638094	down	yes
MSTRG.42309	Gh_D07G0054	MSTRG.42309.1	1.41976	0	0	0	0	0.451504	0.278454	-1.84449	0.0477255	0.638094	down	yes
MSTRG.42315	Gh_D07G0060	MSTRG.42315.1	1.048	0.162458	0.237717	0.444751	0.155489	0.508575	0.43447	-1.20267	0.0469009	0.638094	down	yes
MSTRG.42331	Gh_D07G0076	MSTRG.42331.1;MSTRG.42331.2;MSTRG.42331.3;MSTRG.42331.4;MSTRG.42331.5;MSTRG.42331.6;MSTRG.42331.7;MSTRG.42331.8	2.88215	2.30193	1.80013	3.68895	3.63809	4.31866	0.416411	-1.26392	0.0050191	0.523536	down	yes
MSTRG.4234		MSTRG.4234.1	1.12474	0	0	0.019647	0	0	0.401906	-1.31507	0.0489533	0.638094	down	yes
MSTRG.42488	Gh_D07G0252	MSTRG.42488.1;Gh_D07G0252	6.57122	7.89084	8.73667	5.91963	5.03727	4.53026	2.03125	1.02237	0.0395908	0.638094	up	yes
MSTRG.42496		MSTRG.42496.1	0	0.526055	0.678661	0.298973	0.251745	0.411898	2.1417	1.09876	0.0407171	0.638094	up	yes
MSTRG.42518	Gh_D07G0291	MSTRG.42518.1;MSTRG.42518.2	0	1.08936	5.20283	1.89786	4.14673	2.10148	8.88102	3.15073	0.0331393	0.638094	up	yes
MSTRG.42589	Gh_D07G0354	MSTRG.42589.1;Gh_D07G0354	3.46277	2.28026	1.31652	2.76136	2.62118	2.91731	0.347086	-1.52664	0.00723746	0.567366	down	yes
MSTRG.42659		MSTRG.42659.1	0.523441	0.568172	1.37464	0.083095	0.174689	0.186311	2.67166	1.41773	0.0461139	0.638094	up	yes
MSTRG.42662	Gh_D07G0436	Gh_D07G0436	5.92735	4.54941	4.51181	7.72258	7.07184	9.27434	0.437195	-1.19365	0.0203897	0.638094	down	yes
MSTRG.42681	Gh_D07G0457	MSTRG.42681.1;MSTRG.42681.2;MSTRG.42681.3;Gh_D07G0457	13.9427	13.5847	12.8929	5.14848	5.56298	5.74168	2.03165	1.02265	0.00418455	0.510365	up	yes
MSTRG.42689		MSTRG.42689.1	1.80633	1.36285	1.54825	14.2537	9.44277	10.3128	0.166522	-2.58621	0.0153073	0.632228	down	yes
MSTRG.42691	Gh_D07G0466	Gh_D07G0466	4.0792	2.5577	1.63861	2.20112	2.66646	2.72343	0.423717	-1.23883	0.0361819	0.638094	down	yes
MSTRG.42787	Gh_D07G0570	MSTRG.42787.2;MSTRG.42787.1;MSTRG.42787.3;Gh_D07G0570	7.69163	10.4687	9.70189	6.13547	7.26961	6.27346	2.00442	1.00319	0.0237333	0.638094	up	yes
MSTRG.42815	Gh_D07G0595	MSTRG.42815.1	0.065439	0.521045	0.708029	0	0.218632	0	2.7959	1.48331	0.00244232	0.474187	up	yes
MSTRG.42816		MSTRG.42816.1;MSTRG.42816.2	1.05328	0.872631	1.11233	0	0	0	2.01292	1.00929	0.00827378	0.590007	up	yes
MSTRG.42842	Gh_D07G0614	MSTRG.42842.1;MSTRG.42842.2;MSTRG.42842.3;Gh_D07G0614	2.16777	2.91802	3.12558	20.669	21.1168	16.3927	0.287356	-1.79909	0.00815347	0.590007	down	yes
MSTRG.42869	Gh_D07G0649	MSTRG.42869.1;Gh_D07G0649;MSTRG.42869.3	3.67821	2.9641	2.66081	5.27474	5.32711	6.4708	0.414367	-1.27102	0.00911015	0.598375	down	yes
MSTRG.42952		MSTRG.42952.1	1.41437	0	0	0.064423	0	0	0.338352	-1.5634	0.046499	0.638094	down	yes
MSTRG.43064	Gh_D07G0841;Gh_D07G0842	Gh_D07G0841;MSTRG.43064.2;MSTRG.43064.3;Gh_D07G0842	7.19794	7.62358	5.14206	15.9819	13.7606	15.6922	0.324381	-1.62424	0.0243278	0.638094	down	yes
MSTRG.43119	Gh_D07G0909	MSTRG.43119.1;Gh_D07G0909	0.815146	1.60201	1.21821	0.0570678	0	0.0812312	2.9305	1.55115	0.0239335	0.638094	up	yes
MSTRG.43167	Gh_D07G0961	MSTRG.43167.1	0.331992	0.786629	1.21045	0.424873	0.167867	0.17686	2.73746	1.45284	0.0298878	0.638094	up	yes
MSTRG.43254		MSTRG.43254.1	1.14248	0.588898	0.220117	0.55244	0.612581	0.536986	0.482828	-1.05042	0.0275541	0.638094	down	yes
MSTRG.43259	Gh_D07G1062	MSTRG.43259.1;MSTRG.43259.2;MSTRG.43259.3;MSTRG.43259.4	1.66747	1.50662	1.57942	0.0862872	0.0796703	0.0832036	2.27808	1.18782	0.000250672	0.327997	up	yes
MSTRG.4333	Gh_A03G0503	MSTRG.4333.1;Gh_A03G0503	12.0071	18.5797	14.9142	3.49697	2.69656	2.59697	5.88384	2.55676	0.0156259	0.635268	up	yes
MSTRG.43363	Gh_D07G1178	Gh_D07G1178	0	1.48684	1.54927	0	0	0	7.69095	2.94316	0.00891559	0.598375	up	yes
MSTRG.43375	Gh_D07G1190	Gh_D07G1190	4.60371	5.35496	7.00398	2.96984	3.71877	3.10748	2.60258	1.37994	0.0090707	0.598375	up	yes
MSTRG.43478		MSTRG.43478.1	0	0.682075	0.617345	0.170735	0.41714	0.387416	2.29796	1.20035	0.0480033	0.638094	up	yes
MSTRG.43546	Gh_D07G1371	MSTRG.43546.4;MSTRG.43546.3;MSTRG.43546.1;MSTRG.43546.2;MSTRG.43546.5;MSTRG.43546.6	1.70385	0.62812	0.194499	7.07055	9.60118	10.2	0.0571345	-4.12949	0.00475996	0.523536	down	yes
MSTRG.43571		MSTRG.43571.1	0.497638	0.226445	0.212655	1.80597	2.90545	2.11794	0.321274	-1.63813	0.0441641	0.638094	down	yes
MSTRG.43633	Gh_D07G1459	Gh_D07G1459	0.151481	0.961333	1.85058	0	0.579427	0.565419	5.09906	2.35023	0.0371969	0.638094	up	yes
MSTRG.43691	Gh_D07G1519	MSTRG.43691.1;MSTRG.43691.2;Gh_D07G1519	2.25081	5.76434	6.36573	4.8783	4.19587	4.48312	3.26876	1.70874	0.0320362	0.638094	up	yes
MSTRG.43701		MSTRG.43701.1;MSTRG.43701.2;MSTRG.43701.3;MSTRG.43701.4	2.98025	2.79847	2.77217	0.0878935	0	0.083011	3.26647	1.70773	0.000485058	0.342216	up	yes
MSTRG.43762	Gh_D07G1580	MSTRG.43762.1;Gh_D07G1580	3.30377	3.33572	2.88313	8.95906	7.65332	6.87615	0.424845	-1.23499	0.0325302	0.638094	down	yes
MSTRG.43911		MSTRG.43911.1	3.58816	2.75343	2.31429	0.081188	0.085482	0.119685	2.21424	1.14681	0.000884968	0.392482	up	yes
MSTRG.43915	Gh_D07G1734	MSTRG.43915.1	1.23847	0.029295	0	0	0	0	0.388411	-1.36434	0.044174	0.638094	down	yes
MSTRG.4405	Gh_A03G0577	Gh_A03G0577	0.253365	0.317083	1.01529	0	0	0	2.66335	1.41324	0.0440971	0.638094	up	yes
MSTRG.44068	Gh_D07G1884	MSTRG.44068.2;MSTRG.44068.1;Gh_D07G1884	4.72276	1.67952	1.82686	5.9201	4.43312	4.08465	0.201319	-2.31245	0.0311161	0.638094	down	yes
MSTRG.44202	Gh_D07G2015	Gh_D07G2015	4.19794	1.06862	0.826166	1.68094	0.963995	1.01212	0.248322	-2.00972	0.0324705	0.638094	down	yes
MSTRG.44242	Gh_D07G2060	MSTRG.44242.1;Gh_D07G2060	0.718018	5.50532	5.25031	0.835773	1.89313	0.051272	23.1843	4.53507	0.0254068	0.638094	up	yes
MSTRG.44280	Gh_D07G2099	MSTRG.44280.1;MSTRG.44280.2;MSTRG.44280.3;MSTRG.44280.6;MSTRG.44280.4;MSTRG.44280.5;MSTRG.44280.7;MSTRG.44280.9;MSTRG.44280.8;Gh_D07G2099	7.14784	8.32044	5.55763	36.8106	31.0436	30.0648	0.189811	-2.39736	0.01647	0.637829	down	yes
MSTRG.44314	Gh_D07G2137	Gh_D07G2137	0.381296	0.877238	1.06872	0.309914	0	0	2.78716	1.47879	0.0465612	0.638094	up	yes
MSTRG.44335	Gh_D07G2164	MSTRG.44335.1	1.46655	8.23933	8.6558	0	0	0	48.7516	5.60738	0.00402651	0.501765	up	yes
MSTRG.44405	Gh_D07G2237	MSTRG.44405.1;Gh_D07G2237	1.91915	1.88763	1.5146	5.58487	4.60013	4.74326	0.378457	-1.4018	0.0110365	0.616612	down	yes
MSTRG.44407	Gh_D07G2239	MSTRG.44407.1;Gh_D07G2239	4.08925	4.84443	3.38985	22.2864	17.8572	17.3388	0.219489	-2.18778	0.0198337	0.638094	down	yes
MSTRG.44448	Gh_D07G2285	Gh_D07G2285	1.83486	0.32855	0.22721	0.31922	0.290021	0.537427	0.328808	-1.60468	0.014336	0.624886	down	yes
MSTRG.44553	Gh_D08G0041	MSTRG.44553.1;Gh_D08G0041	0	1.4009	2.10654	0	1.4322	0	10.432	3.38294	0.0387288	0.638094	up	yes
MSTRG.44579	Gh_D08G0081	Gh_D08G0081	3.44131	0.213014	0.261174	2.63286	2.17212	2.53786	0.0756528	-3.72446	0.0112993	0.620563	down	yes
MSTRG.44591	Gh_D08G0092	Gh_D08G0092;MSTRG.44591.2	114.765	140.979	131.157	40.2033	29.1657	28.2028	4.78697	2.25911	0.0230802	0.638094	up	yes
MSTRG.44641	Gh_D08G0148	Gh_D08G0148	0.239409	0.626766	0.993389	0.107791	0.074318	0.056385	2.84385	1.50785	0.00299859	0.476935	up	yes
MSTRG.44664	Gh_D08G0175	MSTRG.44664.1;Gh_D08G0175	1.38538	1.91244	2.35043	1.07371	1.3302	1.32713	2.06886	1.04883	0.00984678	0.606537	up	yes
MSTRG.44683	Gh_D08G0205	MSTRG.44683.1	0.937256	1.59101	1.47158	0.238267	0.259241	0.477316	2.48827	1.31515	0.0333564	0.638094	up	yes
MSTRG.44735		MSTRG.44735.1;MSTRG.44735.2	3.47762	3.14886	3.32416	1.00969	0.853322	0.901712	2.0671	1.04761	0.00344295	0.492782	up	yes
MSTRG.44745	Gh_D08G0270	MSTRG.44745.1	0.331392	0.714086	0.903405	0.398993	0.372986	0.193504	2.13343	1.09318	0.00893128	0.598375	up	yes
MSTRG.44756	Gh_D08G0284	Gh_D08G0284	0.544419	0.874319	1.67045	0.871278	1.2006	1.06602	2.04846	1.03454	0.0459313	0.638094	up	yes
MSTRG.44832	Gh_D08G0370;Gh_D08G0369	MSTRG.44832.1;MSTRG.44832.2;Gh_D08G0369;Gh_D08G0370	4.54911	2.1723	0.000171788	2.5497	1.65294	1.71671	0.0921972	-3.43913	0.0452811	0.638094	down	yes
MSTRG.44866	Gh_D08G0412	MSTRG.44866.1;Gh_D08G0412	1.88235	1.16224	0.964235	2.74978	2.93057	2.70019	0.356603	-1.48761	0.0049057	0.523536	down	yes
MSTRG.44914	Gh_D08G0480	MSTRG.44914.1;MSTRG.44914.2;MSTRG.44914.3;MSTRG.44914.4;MSTRG.44914.5;MSTRG.44914.7	3.0561	3.95002	3.08547	0.0114442	0.0721367	0.0224937	4.63723	2.21326	0.00457954	0.517268	up	yes
MSTRG.44927	Gh_D08G0476	MSTRG.44927.1	0.77975	0.334052	0	1.22023	1.3236	1.15983	0.279747	-1.83781	0.00893646	0.598375	down	yes
MSTRG.44945	Gh_D08G0499	MSTRG.44945.1;Gh_D08G0499	3.28631	3.11661	1.77623	6.24855	6.86469	6.17748	0.300344	-1.73531	0.029834	0.638094	down	yes
MSTRG.45007	Gh_D08G0564	MSTRG.45007.1;Gh_D08G0564	5.08098	5.89126	6.6595	0.701264	0.701743	0.737381	5.45524	2.44764	0.000163116	0.327997	up	yes
MSTRG.45025	Gh_D08G0588	MSTRG.45025.1;Gh_D08G0588	3.15911	2.3614	2.5031	0.283091	0.25104	0.359791	2.08647	1.06107	0.00585201	0.543403	up	yes
MSTRG.45037		MSTRG.45037.1	0.633295	0.07108	0	0.379568	0.21555	0.20153	0.45597	-1.13299	0.020437	0.638094	down	yes
MSTRG.45047	Gh_D08G0602	MSTRG.45047.1	1.05398	0.654878	0	0.874778	0.406845	0.633297	0.341214	-1.55125	0.0486836	0.638094	down	yes
MSTRG.45076	Gh_D08G0640	MSTRG.45076.1;MSTRG.45076.2;MSTRG.45076.3;MSTRG.45076.5;Gh_D08G0640	2.74787	1.89866	1.60759	2.93466	3.12554	2.89599	0.464667	-1.10573	0.00946308	0.603564	down	yes
MSTRG.45111	Gh_D08G0676	MSTRG.45111.1	0.493077	1.28913	1.83417	1.19412	1.37438	0.915921	2.6135	1.38598	0.00192474	0.474187	up	yes
MSTRG.45118	Gh_D08G0680	MSTRG.45118.1;MSTRG.45118.2;MSTRG.45118.3;MSTRG.45118.4;MSTRG.45118.6	0.738472	0.468542	0.151918	2.1975	2.58776	3.10445	0.224945	-2.15236	0.00886322	0.598375	down	yes
MSTRG.45157	Gh_D08G0721	Gh_D08G0721	0.513887	0.382809	0.498811	1.97051	2.53021	2.55161	0.427094	-1.22738	0.0238816	0.638094	down	yes
MSTRG.45186	Gh_D08G0756	MSTRG.45186.1;Gh_D08G0756	0.972656	3.91367	3.56062	1.051	0.758742	1.04135	6.37135	2.6716	0.0300293	0.638094	up	yes
MSTRG.45238	Gh_D08G0810;Gh_D08G0811	MSTRG.45238.1;Gh_D08G0810;Gh_D08G0811	33.4861	60.3948	62.0356	32.6654	35.1325	31.8884	3.84946	1.94466	0.00393676	0.499402	up	yes
MSTRG.45277	Gh_D08G0846	Gh_D08G0846;MSTRG.45277.3	3.53978	3.84488	5.09247	2.34143	1.92524	1.75531	2.47489	1.30737	0.0291035	0.638094	up	yes
MSTRG.45283	Gh_D08G0852	MSTRG.45283.1;MSTRG.45283.2;Gh_D08G0852	8.06397	4.83948	5.05948	6.50511	5.31539	6.10342	0.499156	-1.00244	0.0327541	0.638094	down	yes
MSTRG.45312		MSTRG.45312.1;MSTRG.45312.2	4.96796	5.2062	5.12221	1.47344	1.1659	1.10386	2.8216	1.49651	0.00690391	0.559276	up	yes
MSTRG.45322	Gh_D08G0875	MSTRG.45322.2;MSTRG.45322.1;MSTRG.45322.3;Gh_D08G0875	12.7332	16.0077	14.9491	85.9293	88.9933	85.3801	0.23044	-2.11754	0.00092243	0.392482	down	yes
MSTRG.45343	Gh_D08G0906	MSTRG.45343.1;MSTRG.45343.2;Gh_D08G0906	13.4669	9.83604	7.43297	11.667	10.9809	11.9598	0.407497	-1.29514	0.00238226	0.474187	down	yes
MSTRG.45432	Gh_D08G1001	MSTRG.45432.1;MSTRG.45432.2;MSTRG.45432.3;MSTRG.45432.4;MSTRG.45432.5;Gh_D08G1001	0.941098	0.581598	0.210529	0.549965	0.666559	0.882661	0.475769	-1.07167	0.0365552	0.638094	down	yes
MSTRG.45466		MSTRG.45466.1	0.720809	0.908772	1.05767	0.236532	0	0	2.20449	1.14045	0.0419018	0.638094	up	yes
MSTRG.45610	Gh_D08G1172	Gh_D08G1172	0.614166	0.074571	0.202987	0.68424	0.681209	0.647799	0.47099	-1.08623	0.0423161	0.638094	down	yes
MSTRG.45648	Gh_D08G1205	MSTRG.45648.1;MSTRG.45648.2;Gh_D08G1205	11.2443	10.9476	10.6758	47.0252	51.0197	51.1607	0.222779	-2.16631	0.000418462	0.327997	down	yes
MSTRG.45690	Gh_D08G1252	MSTRG.45690.2;MSTRG.45690.1;MSTRG.45690.3	0.566149	0.759269	1.04276	0.0139828	0.00884206	0.0278227	2.48093	1.31088	0.00243191	0.474187	up	yes
MSTRG.45719	Gh_D08G1285	Gh_D08G1285	30.3748	33.353	37.2387	20.8032	20.1585	18.8261	2.18324	1.12647	0.00333722	0.490291	up	yes
MSTRG.45720	Gh_D08G1284	MSTRG.45720.1;MSTRG.45720.2;MSTRG.45720.3;MSTRG.45720.4;MSTRG.45720.5;MSTRG.45720.6	1.21822	0.672169	0.692447	1.98113	1.37186	1.65786	0.425187	-1.23383	0.0208237	0.638094	down	yes
MSTRG.45721	Gh_D08G1286	MSTRG.45721.2;MSTRG.45721.1	1.98517	0.0326508	0.0395966	0.425619	0.0535375	0.321193	0.212433	-2.23492	0.0222636	0.638094	down	yes
MSTRG.45743		MSTRG.45743.1	0	0.783056	1.49217	0.151286	0.33515	0.300666	4.81026	2.26612	0.00349297	0.492782	up	yes
MSTRG.45813	Gh_D08G1395	MSTRG.45813.1;Gh_D08G1395	8.28251	5.03047	3.91091	5.28395	5.49943	5.79847	0.394867	-1.34056	0.00587719	0.543403	down	yes
MSTRG.4582	Gh_A03G0738	MSTRG.4582.1	1.89076	1.62586	1.1588	2.79708	2.77316	2.55676	0.475924	-1.0712	0.0159708	0.635448	down	yes
MSTRG.45831		MSTRG.45831.1	16.9611	13.8194	12.3819	22.0202	19.2587	19.1464	0.471903	-1.08344	0.0109931	0.615902	down	yes
MSTRG.45832		MSTRG.45832.1	0.908856	0.173073	0.14266	0.757899	0.827182	0.743271	0.360082	-1.4736	0.0154556	0.633807	down	yes
MSTRG.45842	Gh_D08G1422	Gh_D08G1422	0	0.280044	0.437736	0	0.178096	0	2.06301	1.04475	0.00437149	0.514038	up	yes
MSTRG.45845		MSTRG.45845.1	2.50481	0	0.107045	0.607147	0	0.685063	0.154691	-2.69254	0.0366083	0.638094	down	yes
MSTRG.45892	Gh_D08G1484	Gh_D08G1484	0	0.916183	1.58855	0	0.02658	0	6.59458	2.72128	0.00161913	0.470923	up	yes
MSTRG.45916	Gh_D08G1518	MSTRG.45916.1;Gh_D08G1518	0.133166	0.662607	0.822727	0.452311	0.473937	0.481278	2.06008	1.0427	0.00826721	0.590007	up	yes
MSTRG.45946	Gh_D08G1549	MSTRG.45946.1;Gh_D08G1549	1.70711	3.23069	2.67491	0.741641	1.16854	0.890089	3.21522	1.68492	0.0235274	0.638094	up	yes
MSTRG.45948	Gh_D08G1552	MSTRG.45948.1;MSTRG.45948.2;Gh_D08G1552	1.36313	2.64067	3.00623	2.14294	2.42997	2.32352	2.1809	1.12493	0.00616217	0.552192	up	yes
MSTRG.45963	Gh_D08G1566	MSTRG.45963.1;MSTRG.45963.2;MSTRG.45963.3;MSTRG.45963.4;Gh_D08G1566	4.10083	2.12709	2.56824	4.20717	4.25371	4.02585	0.416904	-1.26221	0.0483515	0.638094	down	yes
MSTRG.46014	Gh_D08G1604	MSTRG.46014.1	0	0	0	2.39767	4.0204	4.3126	0.22901	-2.12652	0.0422038	0.638094	down	yes
MSTRG.46020	Gh_D08G1607	Gh_D08G1607	0	13.0016	11.5796	0	0	0	281.104	8.13496	0.0127962	0.624886	up	yes
MSTRG.46042	Gh_D08G1630	MSTRG.46042.1	1.43426	0.881005	0.950389	2.23209	2.15908	3.21291	0.385807	-1.37405	0.0377173	0.638094	down	yes
MSTRG.46092		MSTRG.46092.1	0.474556	0.748651	1.05666	0.367251	0.154414	0.234601	2.11888	1.0833	0.0362279	0.638094	up	yes
MSTRG.46185	Gh_D08G1754	Gh_D08G1754	0.104592	0.620296	0.991209	0.175168	0.365287	0.425211	2.67458	1.41931	0.0184657	0.638094	up	yes
MSTRG.46267	Gh_D08G1851	MSTRG.46267.1	0.425168	1.13735	2.29911	0.992477	0.919406	0.276944	4.37097	2.12795	0.0342605	0.638094	up	yes
MSTRG.46355	Gh_D08G1942	Gh_D08G1942	0	11.0804	15.0142	0	0	0	366.487	8.51762	0.00575808	0.541193	up	yes
MSTRG.46408	Gh_D08G1999	Gh_D08G1999	2.99383	4.92593	4.64318	1.17503	1.0046	0.555981	4.93248	2.30231	0.0154163	0.633767	up	yes
MSTRG.46458	Gh_D08G2057	MSTRG.46458.1	0	0.923238	0.997414	0.840335	1.09922	1.09257	2.25582	1.17365	0.0443646	0.638094	up	yes
MSTRG.46475		MSTRG.46475.1	1.28446	0.217699	0	0	0	0	0.42512	-1.23406	0.0186309	0.638094	down	yes
MSTRG.46484	Gh_D08G2085	MSTRG.46484.2;MSTRG.46484.1	6.13123	5.21789	4.31224	11.5763	10.1521	10.1369	0.353655	-1.49959	0.00492314	0.523536	down	yes
MSTRG.4650	Gh_A03G0806	MSTRG.4650.1;MSTRG.4650.2;MSTRG.4650.3;MSTRG.4650.4;Gh_A03G0806	4.28579	4.28581	3.4052	11.1411	14.686	15.1109	0.281869	-1.82691	0.0270223	0.638094	down	yes
MSTRG.46534	Gh_D08G2142	Gh_D08G2142	19.8065	33.0131	42.671	28.6217	27.6292	28.1762	3.04577	1.60681	0.00825465	0.590007	up	yes
MSTRG.46564	Gh_D08G2171	Gh_D08G2171;MSTRG.46564.2	1.14641	1.74422	2.2825	1.41902	1.31408	1.08735	2.17611	1.12175	0.0100583	0.606797	up	yes
MSTRG.46624	Gh_D08G2229	MSTRG.46624.1	1.92647	0.1266	0.128329	0.418172	0.05163	0.136773	0.286269	-1.80456	0.0472914	0.638094	down	yes
MSTRG.46687	Gh_D08G2303	Gh_D08G2303	6.91261	7.51686	6.74292	1.72095	0.892533	1.24388	3.27607	1.71196	0.0371442	0.638094	up	yes
MSTRG.46779	Gh_D08G2397	MSTRG.46779.1;MSTRG.46779.2;Gh_D08G2397	12.3012	12.2872	12.6527	3.2587	2.50211	2.46622	3.64285	1.86507	0.00839447	0.592699	up	yes
MSTRG.46799	Gh_D08G2417	Gh_D08G2417	22.7986	21.946	24.7324	0	0	0	26.1321	4.70775	4.85538e-05	0.240823	up	yes
MSTRG.46800	Gh_D08G2418	MSTRG.46800.1;Gh_D08G2418	7.2062	7.99893	7.85494	3.91807	3.25035	2.96503	2.25356	1.1722	0.0268299	0.638094	up	yes
MSTRG.46808	Gh_D08G2427	MSTRG.46808.1;Gh_D08G2427	0.395246	1.54233	2.66584	1.02313	2.1546	1.11441	4.43965	2.15044	0.0100909	0.606797	up	yes
MSTRG.46835	Gh_D08G2454	MSTRG.46835.1;MSTRG.46835.2;MSTRG.46835.3	3.4851	4.93999	5.04183	3.04283	4.06247	3.03528	2.12888	1.0901	0.0243334	0.638094	up	yes
MSTRG.46846	Gh_D08G2470	MSTRG.46846.1;MSTRG.46846.2;Gh_D08G2470	3.69789	3.75918	3.73477	23.613	21.029	19.444	0.216618	-2.20678	0.00270177	0.474187	down	yes
MSTRG.46949	Gh_D08G2601	Gh_D08G2601	0.786632	0.297593	0.058012	0.493722	0.450287	0.540935	0.426278	-1.23013	0.00135676	0.444421	down	yes
MSTRG.47025	Gh_D09G0053	MSTRG.47025.1;MSTRG.47025.2;MSTRG.47025.3;MSTRG.47025.4;Gh_D09G0053;MSTRG.47025.6	1.67027	2.03299	2.01157	6.35602	6.22619	6.80649	0.458512	-1.12497	0.00492482	0.523536	down	yes
MSTRG.47028	Gh_D09G0055	MSTRG.47028.1;MSTRG.47028.2;MSTRG.47028.4;Gh_D09G0055	3.73463	3.91952	2.67827	8.73435	7.2876	7.92239	0.356577	-1.48772	0.0241016	0.638094	down	yes
MSTRG.47033		MSTRG.47033.1;MSTRG.47033.2	2.23164	0.988973	0.884738	2.83993	2.47698	2.21756	0.295267	-1.75991	0.0144543	0.624886	down	yes
MSTRG.47067	Gh_D09G0087	MSTRG.47067.1	0.003611	0.478105	2.31201	0	0	0.022888	7.87916	2.97804	0.026166	0.638094	up	yes
MSTRG.4715		MSTRG.4715.1	3.65046	2.89519	3.58399	0.054543	0.062078	0.118033	3.69461	1.88542	0.00497251	0.523536	up	yes
MSTRG.47151	Gh_D09G0175	MSTRG.47151.1;MSTRG.47151.2;MSTRG.47151.3;Gh_D09G0175	1.79027	1.12445	0.748003	2.23141	1.60998	1.83407	0.3786	-1.40125	0.008737	0.598375	down	yes
MSTRG.47160	Gh_D09G0183	MSTRG.47160.1;MSTRG.47160.2;MSTRG.47160.3;MSTRG.47160.4;MSTRG.47160.5;Gh_D09G0183	1.51624	4.07958	4.39784	3.93002	4.09905	3.32246	2.83571	1.50371	0.0139942	0.624886	up	yes
MSTRG.4720		MSTRG.4720.1;MSTRG.4720.2	6.10501	5.43802	4.63908	10.7434	13.1344	11.9066	0.37921	-1.39893	0.0182653	0.638094	down	yes
MSTRG.47211	Gh_D09G0243	MSTRG.47211.1;Gh_D09G0243	1.01578	0.210848	0	0.00705537	0.135064	0.10137	0.465218	-1.10402	0.0422753	0.638094	down	yes
MSTRG.47215	Gh_D09G0248	MSTRG.47215.1	0	0.7908	1.00612	0.204307	0.708266	0.517959	3.13254	1.64733	0.025588	0.638094	up	yes
MSTRG.47221	Gh_D09G0251	MSTRG.47221.1	1.51234	0.749629	0.117719	2.38671	1.59491	1.66369	0.193931	-2.36639	0.0143695	0.624886	down	yes
MSTRG.47301	Gh_D09G0327	MSTRG.47301.1;MSTRG.47301.2;MSTRG.47301.7;MSTRG.47301.9	1.91797	1.17008	0.740875	1.28809	0.918671	1.46594	0.431244	-1.21342	0.0100605	0.606797	down	yes
MSTRG.47322	Gh_D09G0348	MSTRG.47322.1;Gh_D09G0348	1.75845	0.331278	0.262813	0.417592	0.201088	0.311412	0.377125	-1.40689	0.0214627	0.638094	down	yes
MSTRG.47361		MSTRG.47361.1;MSTRG.47361.2	0.943532	0.34882	0.117044	0.254035	0.185846	0.432849	0.481411	-1.05466	0.00446843	0.5144	down	yes
MSTRG.47365		MSTRG.47365.1	1.81047	1.99003	2.27902	0.344978	0.543932	0.663476	2.44024	1.28702	0.0212006	0.638094	up	yes
MSTRG.47452	Gh_D09G0480	Gh_D09G0480	1.2829	2.12501	1.82273	0.476502	0.732397	0.721596	2.4263	1.27876	0.0295671	0.638094	up	yes
MSTRG.47542	Gh_D09G0567	MSTRG.47542.1;MSTRG.47542.2	67.7069	49.9741	47.0694	7.17976	6.6033	6.88245	4.06537	2.02339	0.000329092	0.327997	up	yes
MSTRG.47547	Gh_D09G0575	Gh_D09G0575;MSTRG.47547.2;MSTRG.47547.3	7.43216	9.57678	8.20721	3.47234	4.00161	4.12736	2.32813	1.21917	0.0276539	0.638094	up	yes
MSTRG.47622	Gh_D09G0626	MSTRG.47622.1	0.552079	0.332265	0	1.19698	0.592003	1.26422	0.317788	-1.65386	0.0309644	0.638094	down	yes
MSTRG.47657	Gh_D09G0677	Gh_D09G0677	1.51752	0.812779	0.934412	2.19777	2.49395	2.13025	0.42865	-1.22213	0.0305565	0.638094	down	yes
MSTRG.47671	Gh_D09G0689	MSTRG.47671.2;MSTRG.47671.1;MSTRG.47671.3;MSTRG.47671.4;MSTRG.47671.5;MSTRG.47671.6;Gh_D09G0689	4.70636	3.08951	3.14435	5.42375	4.36396	5.06211	0.448318	-1.15741	0.0138691	0.624886	down	yes
MSTRG.47677	Gh_D09G0697	Gh_D09G0697	0	0	0	1.34152	1.73063	1.20918	0.444218	-1.17066	0.0234279	0.638094	down	yes
MSTRG.47708	Gh_D09G0737	Gh_D09G0737	14.1298	10.4754	7.24581	10.1061	10.4443	9.90833	0.454795	-1.13671	0.0354444	0.638094	down	yes
MSTRG.47753	Gh_D09G0786	MSTRG.47753.1	0.284418	0.647782	0.961615	0	0.39606	0.238137	2.57819	1.36636	0.0353912	0.638094	up	yes
MSTRG.47833	Gh_D09G0882	MSTRG.47833.1;Gh_D09G0882	1.30258	1.00831	0.937693	2.37102	1.97918	2.26752	0.485947	-1.04113	0.00320553	0.490002	down	yes
MSTRG.47838	Gh_D09G0892	Gh_D09G0892;MSTRG.47838.2	1.31972	2.36873	3.18648	1.52294	1.2881	1.38352	2.99175	1.58099	0.0106982	0.611725	up	yes
MSTRG.4790		MSTRG.4790.1	0.156519	0.079436	0.025996	1.13226	1.26956	1.07782	0.439093	-1.1874	0.00416545	0.50885	down	yes
MSTRG.4797	Gh_A03G0947	MSTRG.4797.1	89.505	75.1326	82.8651	143.795	140.212	146.987	0.488178	-1.03452	0.00984821	0.606537	down	yes
MSTRG.48066	Gh_D09G1137	MSTRG.48066.1	0.534737	1.37003	1.56108	0.836336	0.746811	0.309236	2.97789	1.57429	0.0317688	0.638094	up	yes
MSTRG.48117		MSTRG.48117.1	2.16539	2.34746	3.14208	0.559754	0.320839	0.423992	3.32616	1.73386	0.0128543	0.624886	up	yes
MSTRG.48167	Gh_D09G1235	MSTRG.48167.1;MSTRG.48167.2;MSTRG.48167.3;MSTRG.48167.4;MSTRG.48167.5;MSTRG.48167.6;MSTRG.48167.7;MSTRG.48167.8;MSTRG.48167.9;MSTRG.48167.10;MSTRG.48167.11;MSTRG.48167.12;MSTRG.48167.13;MSTRG.48167.15;Gh_D09G1235	9.30201	10.5406	11.375	6.07934	5.93029	4.84285	2.32349	1.2163	0.0148397	0.626845	up	yes
MSTRG.48182	Gh_D09G1253	MSTRG.48182.2;MSTRG.48182.1;MSTRG.48182.3;MSTRG.48182.4;MSTRG.48182.5;MSTRG.48182.6;Gh_D09G1253;MSTRG.48182.8	8.31972	8.41084	6.34893	20.1868	17.1369	18.2908	0.324807	-1.62235	0.0127185	0.624886	down	yes
MSTRG.48188		MSTRG.48188.1	5.32019	3.26592	4.10128	0.131013	0	0.038807	3.23431	1.69346	0.0207442	0.638094	up	yes
MSTRG.48260	Gh_D09G1343	Gh_D09G1343	1.71879	0.772243	0.66914	1.59841	1.39285	1.50885	0.379758	-1.39685	0.00329326	0.490291	down	yes
MSTRG.4827	Gh_A03G0965	Gh_A03G0965	0	0	0	4.32472	5.1272	5.59358	0.166319	-2.58798	0.00264119	0.474187	down	yes
MSTRG.48293	Gh_D09G1383	MSTRG.48293.1	2.99175	6.30354	8.36878	2.48966	1.78069	2.1821	6.60475	2.7235	0.0132902	0.624886	up	yes
MSTRG.48309	Gh_D09G1401	Gh_D09G1401	0.777425	0.029917	0	0.279252	0.182038	0.33301	0.389799	-1.3592	0.00809655	0.590007	down	yes
MSTRG.48311	Gh_D09G1404	MSTRG.48311.1;Gh_D09G1404	12.4384	10.2164	12.3947	4.92885	4.65356	4.53281	2.07357	1.05211	0.0311453	0.638094	up	yes
MSTRG.48312	Gh_D09G1405	MSTRG.48312.1;Gh_D09G1405	2.24867	1.13201	1.13292	2.48192	2.12995	2.20773	0.386903	-1.36996	0.0100148	0.606797	down	yes
MSTRG.48343		MSTRG.48343.3;MSTRG.48343.1;MSTRG.48343.2;MSTRG.48343.4;MSTRG.48343.6	4.76585	6.08988	4.94686	0	0	0	6.95758	2.79859	0.00189288	0.474187	up	yes
MSTRG.48408	Gh_D09G1503	MSTRG.48408.1;Gh_D09G1503	2.18319	0.937418	0.723983	1.48291	0.99103	1.0905	0.396283	-1.3354	0.018211	0.638094	down	yes
MSTRG.48417	Gh_D09G1513	MSTRG.48417.3;MSTRG.48417.1;MSTRG.48417.2;MSTRG.48417.4;MSTRG.48417.5;MSTRG.48417.6;Gh_D09G1513	26.4083	30.8163	27.1888	8.8197	11.5823	11.45	2.82603	1.49878	0.0331817	0.638094	up	yes
MSTRG.48419	Gh_D09G1515	MSTRG.48419.1;MSTRG.48419.2;Gh_D09G1515	2.67371	2.42884	1.8592	6.3967	6.62207	7.33257	0.302356	-1.72568	0.00354913	0.492782	down	yes
MSTRG.48451	Gh_D09G1543	Gh_D09G1543	1.33939	2.11535	1.45554	0.00978	0.03314	0.028327	3.00129	1.58558	0.0228724	0.638094	up	yes
MSTRG.48503	Gh_D09G1600	MSTRG.48503.1;MSTRG.48503.2	0.00952756	1.23336	1.9478	0.935335	0.432488	0	7.3036	2.86861	0.0460839	0.638094	up	yes
MSTRG.4858	Gh_A03G0993	MSTRG.4858.1	1.17378	0.343811	0.397693	0.875233	0.8072	1.50466	0.359948	-1.47414	0.043395	0.638094	down	yes
MSTRG.4860	Gh_A03G0995	MSTRG.4860.1;Gh_A03G0995	0.88024	0.834045	1.27387	0.213301	0.0609939	0.0419257	2.21368	1.14644	0.0371574	0.638094	up	yes
MSTRG.48604		MSTRG.48604.1	0.917887	1.17963	1.08613	0	0	0.18271	2.15322	1.1065	0.030344	0.638094	up	yes
MSTRG.4862	Gh_A03G0997	Gh_A03G0997	1.1629	1.1361	1.0853	3.05662	3.13659	3.24603	0.487206	-1.0374	0.000409251	0.327997	down	yes
MSTRG.48646		MSTRG.48646.1	0.994661	0.469739	0.437764	1.13924	0.779093	0.867982	0.49627	-1.0108	0.024015	0.638094	down	yes
MSTRG.48667	Gh_D09G1782	MSTRG.48667.1;Gh_D09G1782	12.2814	14.2308	12.6982	38.3593	30.5733	32.1975	0.426183	-1.23045	0.0380441	0.638094	down	yes
MSTRG.48687	Gh_D09G1808	Gh_D09G1808	0	0.580338	0.902858	0	0	0	3.62349	1.85738	0.0024315	0.474187	up	yes
MSTRG.48790	Gh_D09G1929	MSTRG.48790.1	0	1.44401	1.41385	0	0.15823	0.203039	6.3042	2.65631	0.0165403	0.638094	up	yes
MSTRG.48792	Gh_D09G1931	MSTRG.48792.2;MSTRG.48792.3;MSTRG.48792.4;Gh_D09G1931	8.45267	8.95277	7.96479	23.3432	23.5744	23.5526	0.368527	-1.44016	0.00155707	0.469769	down	yes
MSTRG.48797	Gh_D09G1938	MSTRG.48797.1;MSTRG.48797.2;Gh_D09G1938	5.95318	4.9417	4.3752	9.7378	9.70562	9.31536	0.40316	-1.31058	0.00177924	0.470923	down	yes
MSTRG.48812	Gh_D09G1951	MSTRG.48812.1;Gh_D09G1951	2.57228	1.83119	1.18328	2.34693	1.41095	2.19914	0.438702	-1.18869	0.0443118	0.638094	down	yes
MSTRG.48848	Gh_D09G1999	MSTRG.48848.1	2.05539	1.37397	2.24316	0.005053	0	0.029795	2.76104	1.46521	0.0412969	0.638094	up	yes
MSTRG.48852	Gh_D09G2003	MSTRG.48852.1;MSTRG.48852.2;Gh_D09G2003	0.993696	1.42853	1.82899	0.0332684	0	0	3.8211	1.93399	0.000827245	0.392482	up	yes
MSTRG.48853	Gh_D09G2005	Gh_D09G2005	0.484005	0.711105	1.63914	0.558174	0.709882	0.451604	2.62715	1.3935	0.0342531	0.638094	up	yes
MSTRG.48856	Gh_D09G2008	Gh_D09G2008	15.3205	19.0837	16.732	51.4764	51.294	48.9017	0.418496	-1.25672	0.0112055	0.618372	down	yes
MSTRG.48874	Gh_D09G2032	Gh_D09G2032	5.86218	5.25496	6.29789	0	0	0	7.07192	2.8221	0.000724073	0.386103	up	yes
MSTRG.48879	Gh_D09G2037	MSTRG.48879.4;MSTRG.48879.1;MSTRG.48879.2;MSTRG.48879.3;MSTRG.48879.5;MSTRG.48879.6;MSTRG.48879.8;Gh_D09G2037	1.41175	1.17715	1.00329	4.32361	4.35869	4.6136	0.309135	-1.69369	0.000164476	0.327997	down	yes
MSTRG.48958	Gh_D09G2132	Gh_D09G2132	3.38463	2.90108	3.93586	11.6878	12.5495	11.454	0.386889	-1.37001	0.0199193	0.638094	down	yes
MSTRG.48969	Gh_D09G2145	MSTRG.48969.1;Gh_D09G2145	0.285124	0.735498	1.1677	0.057847	0.18981	0.29121	2.93978	1.55571	0.0175609	0.638094	up	yes
MSTRG.48983	Gh_D09G2161	MSTRG.48983.1;Gh_D09G2161	5.72046	7.37265	6.48759	17.7504	19.3694	20.7683	0.45042	-1.15066	0.0290691	0.638094	down	yes
MSTRG.49094	Gh_D09G2308	MSTRG.49094.1;MSTRG.49094.2;Gh_D09G2308	2.62079	0.807151	0.889755	1.86499	0.985912	2.39276	0.262526	-1.92947	0.046777	0.638094	down	yes
MSTRG.49125	Gh_D09G2349	MSTRG.49125.1;Gh_D09G2349	4.60409	5.85027	5.94257	1.57784	0.848225	1.15033	3.79715	1.92492	0.0274044	0.638094	up	yes
MSTRG.49132	Gh_D09G2359	MSTRG.49132.1	0	0.889928	1.82807	0	0.107821	0.140434	6.93066	2.79299	0.00449403	0.5144	up	yes
MSTRG.49236	Gh_D10G0057	MSTRG.49236.1;MSTRG.49236.2;Gh_D10G0057	2.23546	2.27035	2.06767	6.36479	4.93753	5.32951	0.443245	-1.17383	0.0255694	0.638094	down	yes
MSTRG.49242	Gh_D10G0064	Gh_D10G0064	1.73915	1.84535	1.66179	0	0	0	2.6917	1.42852	0.00043987	0.327997	up	yes
MSTRG.49286	Gh_D10G0111	Gh_D10G0111;MSTRG.49286.2	0.909355	1.36254	1.71721	1.0767	0.849784	0.572883	2.13029	1.09105	0.0499109	0.638094	up	yes
MSTRG.49344	Gh_D10G0181	MSTRG.49344.1;Gh_D10G0181	7.8771	7.37599	7.88371	22.7697	23.7011	20.9683	0.37693	-1.40763	0.00405392	0.501848	down	yes
MSTRG.4938	Gh_A03G1059	MSTRG.4938.1;MSTRG.4938.2;MSTRG.4938.3;MSTRG.4938.4;MSTRG.4938.5;MSTRG.4938.6;MSTRG.4938.7;Gh_A03G1059	2.85651	1.94364	2.67771	0.228286	0.16102	0.214675	2.44154	1.28779	0.0338407	0.638094	up	yes
MSTRG.49410	Gh_D10G0264	MSTRG.49410.1;Gh_D10G0264	0	0.656652	1.12873	0	0	0	4.4355	2.1491	0.002485	0.474187	up	yes
MSTRG.49438	Gh_D10G0293	MSTRG.49438.1;MSTRG.49438.2;Gh_D10G0293;MSTRG.49438.4	19.37	22.4375	18.671	60.8646	53.7779	52.4558	0.373096	-1.42238	0.0196651	0.638094	down	yes
MSTRG.49468	Gh_D10G0322	Gh_D10G0322	0.842979	0.645227	0.509099	2.08183	1.34516	1.67593	0.440349	-1.18328	0.0315199	0.638094	down	yes
MSTRG.49473	Gh_D10G0328	Gh_D10G0328	1.35488	0	0.096087	0.17172	0.053512	0.227932	0.340732	-1.55329	0.047022	0.638094	down	yes
MSTRG.49498		MSTRG.49498.1;MSTRG.49498.2;MSTRG.49498.3	0.190918	1.33587	1.91327	1.02471	1.17548	1.54886	3.16267	1.66114	0.0425088	0.638094	up	yes
MSTRG.49515	Gh_D10G0377	MSTRG.49515.1	3.08154	1.52972	0	2.22969	1.83836	1.94779	0.113653	-3.1373	0.0283422	0.638094	down	yes
MSTRG.49567	Gh_D10G0432	MSTRG.49567.1;Gh_D10G0432	1.01603	0.362578	0	0.687659	0.488389	0.732613	0.309778	-1.6907	0.00113665	0.404071	down	yes
MSTRG.49595	Gh_D10G0460	MSTRG.49595.2;MSTRG.49595.1;MSTRG.49595.3;MSTRG.49595.4;MSTRG.49595.5;MSTRG.49595.6;MSTRG.49595.7;MSTRG.49595.9;MSTRG.49595.8;MSTRG.49595.10;MSTRG.49595.13;MSTRG.49595.11;MSTRG.49595.14;Gh_D10G0460	3.86192	4.93185	5.63499	2.05808	1.78413	2.06144	2.90644	1.53925	0.00665085	0.558174	up	yes
MSTRG.49642	Gh_D10G0513	MSTRG.49642.1;MSTRG.49642.2	1.87209	7.26496	8.1723	6.57283	6.07846	5.72191	4.85394	2.27915	0.0224383	0.638094	up	yes
MSTRG.4971		MSTRG.4971.1	1.96454	1.47085	1.4023	4.33534	3.47508	4.53132	0.347244	-1.52598	0.00647476	0.55655	down	yes
MSTRG.49711		MSTRG.49711.1	4.05859	3.6512	3.92291	0.700855	0.281625	0.347879	3.06303	1.61496	0.0257991	0.638094	up	yes
MSTRG.49722		MSTRG.49722.1	7.38492	7.57821	5.78453	0.239696	0.011402	0	5.61906	2.49033	0.00769923	0.581854	up	yes
MSTRG.49728	Gh_D10G0597	Gh_D10G0597	0	0.289166	0.780364	0	0	0	2.85093	1.51143	0.0107749	0.613458	up	yes
MSTRG.49764	Gh_D10G0639	MSTRG.49764.1;Gh_D10G0639	7.68016	7.43516	6.41998	12.6709	12.4026	13.802	0.468092	-1.09514	0.0057944	0.542845	down	yes
MSTRG.49798	Gh_D10G0676	MSTRG.49798.1;MSTRG.49798.2;MSTRG.49798.3;MSTRG.49798.4	9.71718	11.4058	9.90088	23.7762	29.2131	28.4914	0.445426	-1.16674	0.0395795	0.638094	down	yes
MSTRG.49885	Gh_D10G0775	MSTRG.49885.1;Gh_D10G0775	3.52725	4.28801	4.98944	1.12403	1.30168	1.28158	3.48144	1.79968	0.00071683	0.386103	up	yes
MSTRG.5000	Gh_A03G1123	MSTRG.5000.1;MSTRG.5000.2	0.215117	1.00235	1.72765	0.925901	1.43082	1.2605	2.77054	1.47016	0.0127817	0.624886	up	yes
MSTRG.50006	Gh_D10G0915	MSTRG.50006.1;Gh_D10G0915	14.3245	13.3933	15.294	3.2442	2.27328	2.81161	4.01096	2.00395	0.0123865	0.624886	up	yes
MSTRG.50092	Gh_D10G1012	MSTRG.50092.1;Gh_D10G1012	0.5946	0.0128492	0.0162073	0.545904	0.22844	0.658762	0.363973	-1.45809	0.0199598	0.638094	down	yes
MSTRG.50273	Gh_D10G1197	Gh_D10G1197	7.25383	10.4749	11.328	6.28382	7.70294	6.70359	2.53638	1.34277	0.00343549	0.492782	up	yes
MSTRG.50375		MSTRG.50375.1	0.107315	0.191449	0.718563	0	0.160859	0	2.2775	1.18745	0.0430515	0.638094	up	yes
MSTRG.50483	Gh_D10G1401	MSTRG.50483.1;MSTRG.50483.2;MSTRG.50483.3;MSTRG.50483.4;MSTRG.50483.5;MSTRG.50483.6;MSTRG.50483.7;Gh_D10G1401	12.0603	12.7317	9.71155	21.733	18.7812	19.889	0.460602	-1.11841	0.0369848	0.638094	down	yes
MSTRG.50488	Gh_D10G1406	MSTRG.50488.1;Gh_D10G1406	2.13412	3.72528	5.87414	3.10232	3.12485	2.33884	3.75517	1.90888	0.00741203	0.570756	up	yes
MSTRG.50605	Gh_D10G1512	MSTRG.50605.1;Gh_D10G1512	1.15064	1.39931	1.83004	0.56926	0.71919	0.626597	2.19848	1.13651	0.00365882	0.492782	up	yes
MSTRG.5064		MSTRG.5064.1	1.93415	0.680321	0	1.01052	1.09516	0.756566	0.211626	-2.24041	0.0312485	0.638094	down	yes
MSTRG.50663	Gh_D10G1587	MSTRG.50663.1	0.473613	0.352481	0.54113	5.74495	3.47044	3.73896	0.267955	-1.89994	0.0495666	0.638094	down	yes
MSTRG.50762	Gh_D10G1696	Gh_D10G1696	0.450357	0.882858	1.16158	0.338135	0.130433	0.336745	2.35969	1.2386	0.0411375	0.638094	up	yes
MSTRG.50774	Gh_D10G1707	MSTRG.50774.1;MSTRG.50774.2;Gh_D10G1707	1.05375	0.371845	0.284657	0.836695	0.736368	0.619654	0.448237	-1.15767	0.023544	0.638094	down	yes
MSTRG.50799	Gh_D10G1737	Gh_D10G1737	7.16079	7.65663	10.8285	1.37603	1.55375	0.797945	7.41587	2.89062	0.00955528	0.604818	up	yes
MSTRG.50828	Gh_D10G1768	Gh_D10G1768	0.836626	1.5885	2.50221	1.09885	1.12598	0.998585	3.02939	1.59903	0.003978	0.500472	up	yes
MSTRG.50831	Gh_D10G1770	MSTRG.50831.2;MSTRG.50831.3;MSTRG.50831.1;MSTRG.50831.4;MSTRG.50831.5;MSTRG.50831.6;MSTRG.50831.7;MSTRG.50831.8;MSTRG.50831.9;MSTRG.50831.10;MSTRG.50831.11;MSTRG.50831.12;MSTRG.50831.13;MSTRG.50831.14;Gh_D10G1770	5.1284	5.95746	4.71888	12.0917	11.1395	10.8438	0.486412	-1.03975	0.035827	0.638094	down	yes
MSTRG.50952	Gh_D10G1897	Gh_D10G1897	1.52269	1.96311	2.40498	1.16197	0.885204	1.19508	2.02436	1.01747	0.043792	0.638094	up	yes
MSTRG.50966	Gh_D10G1909	MSTRG.50966.1	1.2566	0.458364	0.320499	1.33381	1.10082	1.32089	0.318574	-1.6503	0.000568515	0.359604	down	yes
MSTRG.50973		MSTRG.50973.1;MSTRG.50973.2	0.522996	0.680472	1.228	0.371141	0.617377	0.308657	2.18531	1.12784	0.0319983	0.638094	up	yes
MSTRG.51060	Gh_D10G2025	MSTRG.51060.1;MSTRG.51060.2;Gh_D10G2025	1.08986	0.883446	0.257586	2.85514	1.46341	2.10809	0.261645	-1.93432	0.0476735	0.638094	down	yes
MSTRG.51078	Gh_D10G2042	MSTRG.51078.1	2.42525	1.85326	0.952211	1.89044	1.76669	2.19592	0.419868	-1.25199	0.0281364	0.638094	down	yes
MSTRG.51084		MSTRG.51084.1	0.513646	0.533669	0.349869	1.72889	2.40776	2.39392	0.416707	-1.26289	0.0393377	0.638094	down	yes
MSTRG.51090	Gh_D10G2055	MSTRG.51090.1;Gh_D10G2055	20.0864	18.1183	17.9415	0.84463	0.525117	0.949258	8.74183	3.12794	0.00170004	0.470923	up	yes
MSTRG.51159	Gh_D10G2127	MSTRG.51159.1;Gh_D10G2127	1.6299	1.41237	0.77946	2.33802	1.87129	1.93198	0.441359	-1.17997	0.0369201	0.638094	down	yes
MSTRG.51179	Gh_D10G2148	MSTRG.51179.1;MSTRG.51179.2;Gh_D10G2148;MSTRG.51179.4;MSTRG.51179.5	2.94402	4.24422	4.91467	2.86929	3.07582	3.44653	2.11162	1.07835	0.023031	0.638094	up	yes
MSTRG.51193		MSTRG.51193.1	1.88853	0.889095	0.339287	0.988539	0.514388	0.647674	0.375518	-1.41305	0.0242243	0.638094	down	yes
MSTRG.51285	Gh_D10G2310	MSTRG.51285.1;MSTRG.51285.2;MSTRG.51285.3;Gh_D10G2310	8.73852	7.22588	8.40028	25.9023	23.6064	24.3403	0.315845	-1.66271	0.00570148	0.539632	down	yes
MSTRG.51303	Gh_D10G2262	MSTRG.51303.1;MSTRG.51303.2;MSTRG.51303.3	13.5213	14.7421	12.173	0	0	0	13.2365	3.72645	0.000419154	0.327997	up	yes
MSTRG.51304	Gh_D10G2262	MSTRG.51304.2;MSTRG.51304.1;MSTRG.51304.3	0.528431	1.31126	1.47355	0.016864	0.028312	0.061433	4.03278	2.01178	0.00265627	0.474187	up	yes
MSTRG.51344	Gh_D10G2341	MSTRG.51344.1;Gh_D10G2341	4.6426	2.79394	2.23711	6.64847	6.43711	6.69665	0.241259	-2.05134	0.000469828	0.33404	down	yes
MSTRG.51462	Gh_D11G0041	MSTRG.51462.1;MSTRG.51462.2;MSTRG.51462.3;Gh_D11G0041	1.64915	1.38855	0.846161	1.81239	2.14638	2.33605	0.460745	-1.11796	0.0394502	0.638094	down	yes
MSTRG.51600	Gh_D11G0190	Gh_D11G0190	9.36087	4.9205	3.74609	7.74615	6.21843	6.8858	0.261583	-1.93466	0.0020417	0.474187	down	yes
MSTRG.51685		MSTRG.51685.1;MSTRG.51685.4;MSTRG.51685.3;MSTRG.51685.2;MSTRG.51685.5;MSTRG.51685.6;MSTRG.51685.7	2.21845	1.09023	1.15563	2.07929	2.18547	2.52805	0.391808	-1.35178	0.0164434	0.637829	down	yes
MSTRG.51714	Gh_D11G0332	MSTRG.51714.2;MSTRG.51714.1;MSTRG.51714.3;MSTRG.51714.5;MSTRG.51714.4;Gh_D11G0332	2.38222	3.78694	5.71326	3.3772	4.07741	3.14304	2.87367	1.52289	0.00446197	0.5144	up	yes
MSTRG.51721	Gh_D11G0344	Gh_D11G0344	1.36793	0	0	0	0	0.232126	0.314775	-1.66761	0.0342068	0.638094	down	yes
MSTRG.5174		MSTRG.5174.1	0.320651	0.220153	0	0.537329	0.732819	0.855326	0.479743	-1.05967	0.0383797	0.638094	down	yes
MSTRG.5175		MSTRG.5175.1	1.05805	0.189383	0	1.24917	0.923631	1.47207	0.19833	-2.33403	0.000347348	0.327997	down	yes
MSTRG.5176		MSTRG.5176.1	0.38966	0.129297	0	0.576477	0.454557	0.738553	0.437429	-1.19288	0.00343205	0.492782	down	yes
MSTRG.51765	Gh_D11G0396	Gh_D11G0396	7.80556	2.68848	1.79654	1.9225	2.03457	1.96607	0.290291	-1.78443	0.0214789	0.638094	down	yes
MSTRG.51770	Gh_D11G0403	MSTRG.51770.1;Gh_D11G0403	0.397176	0.282658	0.119426	1.09148	0.891259	1.46881	0.407027	-1.2968	0.0228652	0.638094	down	yes
MSTRG.51843	Gh_D11G0498	Gh_D11G0498	3.63313	4.58119	4.80464	2.66151	2.82958	2.4469	2.0984	1.06929	0.00107799	0.398211	up	yes
MSTRG.51871	Gh_D11G0532	MSTRG.51871.1;Gh_D11G0532	0.02495	0.161593	0.554802	0.077627	0.215045	0.024127	2.01555	1.01118	0.0300031	0.638094	up	yes
MSTRG.51873		MSTRG.51873.1	0	0.244065	1.23434	0	0	0	3.92608	1.97309	0.034584	0.638094	up	yes
MSTRG.51933	Gh_D11G0609	MSTRG.51933.1	1.15479	0.0087715	0.00746481	0	0	0.0257406	0.3977	-1.33025	0.0460436	0.638094	down	yes
MSTRG.52048	Gh_D11G0738	Gh_D11G0738;MSTRG.52048.2	1.13049	1.43277	1.1507	9.83246	10.7636	11.7865	0.198592	-2.33212	0.00371418	0.492782	down	yes
MSTRG.52053	Gh_D11G0748	MSTRG.52053.2;MSTRG.52053.4;Gh_D11G0748	3.93973	3.73226	2.90875	9.22622	9.74748	9.91517	0.314362	-1.6695	0.00395026	0.500422	down	yes
MSTRG.52060		MSTRG.52060.1	0.129862	0.481434	1.55042	0.452627	0.276435	0.22825	3.534	1.8213	0.042522	0.638094	up	yes
MSTRG.521	Gh_A01G0508	Gh_A01G0508	0.986648	0.089967	0	0.520501	0.197463	0.277848	0.336911	-1.56956	0.0172113	0.638094	down	yes
MSTRG.52123	Gh_D11G0826	MSTRG.52123.1;Gh_D11G0826	0.524189	0.525071	0.29311	1.41114	1.43374	2.07132	0.427445	-1.22619	0.0431007	0.638094	down	yes
MSTRG.52144	Gh_D11G0846	Gh_D11G0846	0.132076	1.12806	2.36306	0.98195	1.38869	1.39088	4.12253	2.04353	0.0144626	0.624886	up	yes
MSTRG.52242	Gh_D11G0957	MSTRG.52242.1	1.305	0.31777	0.312925	0.707439	0.238401	0.686888	0.391447	-1.35311	0.0367034	0.638094	down	yes
MSTRG.52250	Gh_D11G0962	MSTRG.52250.1	1.78554	0	0	0.553735	0.351567	0.403715	0.199354	-2.3266	0.0224664	0.638094	down	yes
MSTRG.52251	Gh_D11G0963	Gh_D11G0963	14.2303	16.1022	11.5951	43.7696	39.8232	40.5314	0.287689	-1.79742	0.0173326	0.638094	down	yes
MSTRG.52320	Gh_D11G1049	Gh_D11G1049	0	1.42254	2.96172	0	0	0	14.7386	3.88152	0.00266955	0.474187	up	yes
MSTRG.52330	Gh_D11G1058	MSTRG.52330.1;MSTRG.52330.2;Gh_D11G1058;MSTRG.52330.3	4.57008	5.29844	4.42765	10.6706	10.8681	10.7202	0.498056	-1.00562	0.0161269	0.636712	down	yes
MSTRG.52345	Gh_D11G1068	Gh_D11G1068;MSTRG.52345.10;MSTRG.52345.9;MSTRG.52345.5;MSTRG.52345.2;MSTRG.52345.6;MSTRG.52345.3;MSTRG.52345.4;MSTRG.52345.11;MSTRG.52345.12;MSTRG.52345.13;MSTRG.52345.14;MSTRG.52345.16;MSTRG.52345.15;MSTRG.52345.17;MSTRG.52345.19;MSTRG.52345.18;MSTRG.52345.21;MSTRG.52345.22;MSTRG.52345.24	3.05793	2.38866	2.77494	29.1373	28.3714	31.1604	0.102612	-3.28473	0.000565456	0.359604	down	yes
MSTRG.52360	Gh_D11G1091	MSTRG.52360.1;Gh_D11G1091	11.0186	9.52052	11.2285	2.18903	1.90875	1.27949	4.29401	2.10232	0.0235477	0.638094	up	yes
MSTRG.52361	Gh_D11G1091;Gh_D11G1092	MSTRG.52361.1;MSTRG.52361.2;MSTRG.52361.3;MSTRG.52361.4;Gh_D11G1092	2.21668	3.33074	4.72881	2.07547	2.88915	2.92836	2.68038	1.42244	0.0336854	0.638094	up	yes
MSTRG.5239		MSTRG.5239.1	0.157395	1.27658	1.36866	0.433284	0.201336	0.062609	4.49988	2.16989	0.0222714	0.638094	up	yes
MSTRG.524	Gh_A01G0509;Gh_A01G0510	MSTRG.524.2;MSTRG.524.1	0.476555	0.273961	0.0938045	4.92254	5.64445	5.50968	0.135802	-2.88043	0.00104385	0.398211	down	yes
MSTRG.52476	Gh_D11G1227	Gh_D11G1227	10.5763	11.4358	16.2702	8.32069	9.70774	8.57661	2.3644	1.24147	0.0286735	0.638094	up	yes
MSTRG.5249	Gh_A03G1333	MSTRG.5249.1	1.10529	0.811801	0.739277	2.10035	1.60685	1.97656	0.467371	-1.09736	0.00874951	0.598375	down	yes
MSTRG.52505	Gh_D11G1257	MSTRG.52505.1;MSTRG.52505.2;Gh_D11G1257	0.499654	0.657042	0.758877	0	0.0081565	0	2.04475	1.03192	0.000117228	0.327997	up	yes
MSTRG.5261	Gh_A03G1341	MSTRG.5261.1;Gh_A03G1341;MSTRG.5261.3	1.7229	0.534141	0.592394	2.90841	4.07007	5.21927	0.160167	-2.64235	0.0283351	0.638094	down	yes
MSTRG.52610		MSTRG.52610.1;MSTRG.52610.2	4.43784	3.36073	5.12053	0	0	0	5.59605	2.48441	0.0108437	0.613458	up	yes
MSTRG.52751	Gh_D11G1512;Gh_D11G1515	MSTRG.52751.2;MSTRG.52751.1;Gh_D11G1512;Gh_D11G1515	1.45057	1.10042	1.05591	3.92965	3.23733	2.67038	0.406056	-1.30025	0.0462554	0.638094	down	yes
MSTRG.52756	Gh_D11G1521	MSTRG.52756.1	0.666492	1.33771	1.3122	0.090647	0.218352	0.400509	2.73837	1.45332	0.0357657	0.638094	up	yes
MSTRG.52865	Gh_D11G1639	Gh_D11G1639	4.38258	3.45059	4.68283	0.178803	0	0	4.7726	2.25478	0.0117713	0.624886	up	yes
MSTRG.52899	Gh_D11G1673	MSTRG.52899.1;MSTRG.52899.2;MSTRG.52899.3;Gh_D11G1673	15.245	12.6386	10.5292	21.7491	22.036	22.058	0.374049	-1.4187	0.00196621	0.474187	down	yes
MSTRG.52909	Gh_D11G1694	MSTRG.52909.1;Gh_D11G1694	47.9056	45.2399	47.609	13.6047	9.69495	10.3054	3.67642	1.8783	0.0219638	0.638094	up	yes
MSTRG.52960	Gh_D11G1740	Gh_D11G1740	0.48312	0.159606	0.152918	0.99018	0.577373	0.754798	0.459746	-1.12109	0.0246973	0.638094	down	yes
MSTRG.53001	Gh_D11G1781	Gh_D11G1781	0	1.7522	2.44058	0	0	0	12.984	3.69866	0.00361529	0.492782	up	yes
MSTRG.53046		MSTRG.53046.1	2.27053	4.1311	3.4557	1.31517	1.87975	1.73348	2.80284	1.48689	0.0397776	0.638094	up	yes
MSTRG.5318	Gh_A03G1393	MSTRG.5318.1;MSTRG.5318.2;MSTRG.5318.3;MSTRG.5318.4;MSTRG.5318.5;Gh_A03G1393	3.87861	4.38678	5.18179	2.24713	3.32309	2.6684	2.16188	1.11229	0.0425941	0.638094	up	yes
MSTRG.53272	Gh_D11G2052	MSTRG.53272.1	1.985	0.945259	0.501925	0.998068	1.44113	1.98975	0.31253	-1.67793	0.0472582	0.638094	down	yes
MSTRG.5328	Gh_A03G1403	Gh_A03G1403	1.59244	0.110747	0	0.651087	0.899193	0.74982	0.20175	-2.30936	0.0220314	0.638094	down	yes
MSTRG.53369	Gh_D11G2151	MSTRG.53369.1;Gh_D11G2151	2.12748	2.66298	2.78879	0.95946	1.14232	0.709368	2.58475	1.37002	0.0101039	0.606797	up	yes
MSTRG.53404		MSTRG.53404.1	0.622436	0.973987	1.01539	0.09527	0.024222	0	2.47683	1.3085	0.00355618	0.492782	up	yes
MSTRG.5344	Gh_A03G1426	MSTRG.5344.1;Gh_A03G1426	0.0509963	0.0860375	0.0286005	3.92798	3.64141	2.97625	0.239109	-2.06426	0.00582672	0.543403	down	yes
MSTRG.53458	Gh_D11G2247;Gh_D11G2248	MSTRG.53458.2;MSTRG.53458.3;MSTRG.53458.1;MSTRG.53458.4;MSTRG.53458.5;MSTRG.53458.7;Gh_D11G2248	6.21742	5.03572	2.74159	4.66166	4.39588	4.88083	0.405234	-1.30317	0.049817	0.638094	down	yes
MSTRG.53501	Gh_D11G2302	Gh_D11G2302	1.63397	2.03002	1.31609	4.33436	4.26761	4.33847	0.446671	-1.16272	0.0392389	0.638094	down	yes
MSTRG.53548		MSTRG.53548.1;MSTRG.53548.2	0.439618	1.11459	0.934328	0	0	0	2.92833	1.55008	0.0115234	0.623506	up	yes
MSTRG.53617	Gh_D11G2416	MSTRG.53617.1;Gh_D11G2416	18.8715	15.2579	19.3784	4.70898	5.41282	5.52086	2.92669	1.54927	0.0242772	0.638094	up	yes
MSTRG.53678	Gh_D11G2491	Gh_D11G2491	0.447314	0.892561	0.71494	0	0.109026	0	2.25529	1.17331	0.0156079	0.635233	up	yes
MSTRG.53706	Gh_D11G2527	Gh_D11G2527	1.53439	0.699791	0	0.457168	0.312067	0.77223	0.287185	-1.79995	0.0209898	0.638094	down	yes
MSTRG.53709	Gh_D11G2530	MSTRG.53709.1	1.72355	1.75147	2.14625	0.142519	0	0.244879	2.94213	1.55686	0.0223641	0.638094	up	yes
MSTRG.53732	Gh_D11G2549	MSTRG.53732.1	1.58433	1.23385	1.74279	0	0	0	2.56062	1.35649	0.0152465	0.632228	up	yes
MSTRG.53736	Gh_D11G2552	Gh_D11G2552	23.2668	25.4693	23.4004	13.4541	11.2247	10.8206	2.01151	1.00828	0.0445478	0.638094	up	yes
MSTRG.5375	Gh_A03G1455	MSTRG.5375.1;Gh_A03G1455	0.66076	1.08652	1.3833	0.759297	0.648627	0.533182	2.06395	1.04541	0.0108813	0.613733	up	yes
MSTRG.53753	Gh_D11G2568	MSTRG.53753.1;Gh_D11G2568	6.56277	6.38492	6.42688	14.1135	15.5492	14.7524	0.468827	-1.09287	0.00284382	0.475167	down	yes
MSTRG.53766		MSTRG.53766.1	0	1.25531	1.1047	0	0	0	5.38106	2.42789	0.016239	0.636712	up	yes
MSTRG.53785	Gh_D11G2603	MSTRG.53785.1;MSTRG.53785.2;Gh_D11G2603;MSTRG.53785.4	55.2015	59.0414	49.3465	19.5894	18.96	19.7113	2.40606	1.26667	0.00883902	0.598375	up	yes
MSTRG.53869	Gh_D11G2672	MSTRG.53869.1	1.08388	0.673129	0.210291	0.535501	0.622313	0.68376	0.486442	-1.03966	0.0373368	0.638094	down	yes
MSTRG.53888	Gh_D11G2689	MSTRG.53888.1;MSTRG.53888.2;MSTRG.53888.3;MSTRG.53888.4;MSTRG.53888.5;Gh_D11G2689	9.21952	9.31578	7.95332	2.43559	2.45114	2.75352	2.3255	1.21754	0.00682441	0.559136	up	yes
MSTRG.53894	Gh_D11G2697	Gh_D11G2697	3.75026	1.67599	0.421089	1.32342	1.09287	1.55384	0.209121	-2.25759	0.0108872	0.613733	down	yes
MSTRG.53928	Gh_D11G2734	MSTRG.53928.1;Gh_D11G2734	4.73439	15.0247	15.604	7.02021	5.69734	6.21198	7.64412	2.93435	0.0218762	0.638094	up	yes
MSTRG.53963	Gh_D11G2770	MSTRG.53963.1;MSTRG.53963.2;MSTRG.53963.3;Gh_D11G2770	3.41285	2.49088	2.48661	7.46268	9.03459	10.3115	0.26349	-1.92418	0.0155387	0.634468	down	yes
MSTRG.54	Gh_A01G0074	Gh_A01G0074	0	2.63498	5.48064	0	0	0	40.9892	5.35717	0.00241838	0.474187	up	yes
MSTRG.54064		MSTRG.54064.1	0.427056	0.038765	0.102297	0.633036	0.297277	0.559552	0.485155	-1.04348	0.0415615	0.638094	down	yes
MSTRG.541	Gh_A01G0526	MSTRG.541.1;MSTRG.541.2;Gh_A01G0526	0.598739	0.497548	0.648585	4.49643	3.55164	3.7532	0.315553	-1.66404	0.00976912	0.606537	down	yes
MSTRG.54113	Gh_D11G2938	MSTRG.54113.1;Gh_D11G2938	3.41802	2.27199	1.72065	2.35053	1.89567	2.82967	0.473864	-1.07745	0.0167755	0.638094	down	yes
MSTRG.54209	Gh_D11G3058	MSTRG.54209.1;Gh_D11G3058	0.34552	1.35925	2.34531	0.645923	1.02991	1.41038	3.83439	1.939	0.0489924	0.638094	up	yes
MSTRG.54235		MSTRG.54235.1	1.86581	1.37441	0.736551	1.94409	2.1571	2.24381	0.379258	-1.39875	0.0183972	0.638094	down	yes
MSTRG.54264	Gh_D11G3089	MSTRG.54264.1;Gh_D11G3089	0.0942889	0.679075	0.955603	0.0420459	0.423693	0.325641	2.97224	1.57155	0.0235284	0.638094	up	yes
MSTRG.54294	Gh_D11G3138	MSTRG.54294.1;Gh_D11G3138	4.1497	0.280259	0.258654	0.55577	0.971764	0.900813	0.135516	-2.88346	0.0480773	0.638094	down	yes
MSTRG.5433		MSTRG.5433.2;MSTRG.5433.1;MSTRG.5433.3;MSTRG.5433.4;MSTRG.5433.6	5.80822	6.77037	6.27798	1.93834	1.72264	2.13549	2.69338	1.42942	0.00919142	0.598811	up	yes
MSTRG.54422	Gh_D11G3236	MSTRG.54422.1;MSTRG.54422.2;MSTRG.54422.3;MSTRG.54422.4	1.60512	2.5679	2.98378	1.83335	2.44269	1.46515	2.37012	1.24496	0.0245682	0.638094	up	yes
MSTRG.54438	Gh_D11G3247	MSTRG.54438.1;MSTRG.54438.2;Gh_D11G3247	3.40841	3.50705	2.63776	9.06788	10.0536	7.99346	0.356164	-1.48938	0.0288703	0.638094	down	yes
MSTRG.54442		MSTRG.54442.1	1.02869	0.262436	0	0.620081	0.394743	0.628209	0.307633	-1.70072	5.7174e-05	0.240823	down	yes
MSTRG.54482	Gh_D11G3296	MSTRG.54482.1	1.23467	0	0	0.143052	0.002539	0.281176	0.310785	-1.68601	0.0194933	0.638094	down	yes
MSTRG.54488	Gh_D11G3301	MSTRG.54488.1;Gh_D11G3301	9.46886	7.97528	8.15868	18.8115	17.6621	18.2678	0.394125	-1.34328	0.000960291	0.392482	down	yes
MSTRG.54495	Gh_D11G3309	MSTRG.54495.1;Gh_D11G3309	0	2.6725	2.64423	2.62609	3.26389	2.53918	4.85086	2.27824	0.033336	0.638094	up	yes
MSTRG.54503	Gh_D11G3316	Gh_D11G3316	2.0063	0.644471	0.484924	1.08631	1.21422	0.873174	0.34996	-1.51474	0.0440599	0.638094	down	yes
MSTRG.54533	Gh_D12G0011	MSTRG.54533.1;MSTRG.54533.2;MSTRG.54533.3;MSTRG.54533.5;MSTRG.54533.6;MSTRG.54533.7;MSTRG.54533.9;MSTRG.54533.12;MSTRG.54533.13;MSTRG.54533.14;Gh_D12G0011	7.15112	4.87086	4.63186	7.64492	7.48536	7.96952	0.420851	-1.24862	0.00198023	0.474187	down	yes
MSTRG.54563	Gh_D12G0036	MSTRG.54563.1	1.43109	0.17978	0.10488	0.503676	0.294276	0.996074	0.251516	-1.99128	0.0195019	0.638094	down	yes
MSTRG.54589	Gh_D12G0068	Gh_D12G0068	1.20309	11.7029	11.0271	0.395611	0.006907	0.534354	63.9428	5.99871	0.0225649	0.638094	up	yes
MSTRG.5459	Gh_A03G1538	Gh_A03G1538;MSTRG.5459.2	0.719459	0.147561	0.0491361	0.439897	0.199203	0.163646	0.483041	-1.04978	0.0474575	0.638094	down	yes
MSTRG.54648	Gh_D12G0123	MSTRG.54648.2;MSTRG.54648.1;MSTRG.54648.3;MSTRG.54648.4;MSTRG.54648.5;MSTRG.54648.6;MSTRG.54648.7;MSTRG.54648.8;MSTRG.54648.9;Gh_D12G0123	3.06073	1.70226	2.12518	4.28992	3.37263	4.5436	0.377901	-1.40392	0.0375375	0.638094	down	yes
MSTRG.54679	Gh_D12G0156	MSTRG.54679.1	2.53296	2.36136	1.59476	0	0	0	2.13896	1.09691	0.0220334	0.638094	up	yes
MSTRG.54682	Gh_D12G0159	MSTRG.54682.1;Gh_D12G0159	30.8231	33.1161	31.618	3.49668	6.17928	5.49196	6.29916	2.65516	0.0241418	0.638094	up	yes
MSTRG.54690	Gh_D12G0170	MSTRG.54690.1	1.10143	0.327491	0.198182	0.241478	0.185153	0.514296	0.468894	-1.09267	0.0198967	0.638094	down	yes
MSTRG.54729		MSTRG.54729.1	8.58369	8.88913	10.9327	0.158286	0.037368	0.168555	11.6814	3.54615	0.0010877	0.398211	up	yes
MSTRG.54765	Gh_D12G0254	MSTRG.54765.1	0	0.965404	1.25094	0.764554	1.13184	0.941941	2.9231	1.5475	0.00825343	0.590007	up	yes
MSTRG.54774	Gh_D12G0263	MSTRG.54774.1;MSTRG.54774.2;MSTRG.54774.3;MSTRG.54774.4;MSTRG.54774.5;MSTRG.54774.7;MSTRG.54774.6;MSTRG.54774.8;MSTRG.54774.9;MSTRG.54774.10;MSTRG.54774.12	2.1173	2.80873	2.0101	11.1861	15.4408	14.9422	0.239694	-2.06073	0.0301551	0.638094	down	yes
MSTRG.54790	Gh_D12G0281	Gh_D12G0281	3.57829	0.747535	0.782164	1.83589	1.10644	1.47682	0.214775	-2.2191	0.0225414	0.638094	down	yes
MSTRG.54814	Gh_D12G0311	Gh_D12G0311	1.72159	1.35268	1.53422	3.79105	3.8478	3.52382	0.477693	-1.06584	0.00989401	0.606537	down	yes
MSTRG.54817	Gh_D12G0305;Gh_D12G0308	MSTRG.54817.2;MSTRG.54817.3;MSTRG.54817.5;MSTRG.54817.4;MSTRG.54817.7;MSTRG.54817.8;MSTRG.54817.9;MSTRG.54817.10;Gh_D12G0305;MSTRG.54817.13	4.1144	5.90395	7.49268	4.93143	3.95891	4.00544	2.5116	1.32861	0.0310411	0.638094	up	yes
MSTRG.5487	Gh_A03G1564	Gh_A03G1564	9.78584	10.8282	12.5927	6.05402	6.32376	6.68591	2.20076	1.138	0.00717372	0.567366	up	yes
MSTRG.54909		MSTRG.54909.4;MSTRG.54909.5;MSTRG.54909.3;MSTRG.54909.2;MSTRG.54909.6;MSTRG.54909.10;MSTRG.54909.9;MSTRG.54909.7;MSTRG.54909.8	5.07665	4.95366	4.49667	1.12964	1.09462	1.188	2.3928	1.2587	0.000534856	0.349292	up	yes
MSTRG.54912	Gh_D12G0427	MSTRG.54912.1	1.13506	0	0	0.079105	0.01759	0.188376	0.352155	-1.50572	0.0237734	0.638094	down	yes
MSTRG.54924		MSTRG.54924.1	0.50753	1.5797	2.20513	0.525705	0.469835	0.881978	3.94656	1.9806	0.0337098	0.638094	up	yes
MSTRG.54986	Gh_D12G0502	MSTRG.54986.1;MSTRG.54986.2;Gh_D12G0502	6.2826	3.78536	4.16139	7.46644	6.43244	6.4305	0.412196	-1.2786	0.0296735	0.638094	down	yes
MSTRG.55064	Gh_D12G0586	MSTRG.55064.1;Gh_D12G0586	2.84786	2.6017	1.44126	7.2738	9.79661	9.18706	0.199012	-2.32907	0.024992	0.638094	down	yes
MSTRG.55067	Gh_D12G0589	MSTRG.55067.1;Gh_D12G0589	0	19.4957	21.6895	24.5748	23.9738	8.46244	62.6106	5.96834	0.0361784	0.638094	up	yes
MSTRG.55219	Gh_D12G0743	MSTRG.55219.1;MSTRG.55219.2;MSTRG.55219.3;MSTRG.55219.4;Gh_D12G0743	4.1019	6.47546	6.54272	4.77963	6.28145	4.17689	2.22795	1.15572	0.0455472	0.638094	up	yes
MSTRG.55243	Gh_D12G0764	Gh_D12G0764	2.37039	2.64649	3.07122	0	0	0	4.7356	2.24355	0.00015131	0.327997	up	yes
MSTRG.55254		MSTRG.55254.1	3.51292	1.82524	1.21051	1.91671	1.36735	1.35945	0.428838	-1.2215	0.0335886	0.638094	down	yes
MSTRG.55257	Gh_D12G0780	MSTRG.55257.1;Gh_D12G0780	15.6146	11.4482	13.6734	22.5241	21.7962	21.7224	0.48987	-1.02953	0.0414284	0.638094	down	yes
MSTRG.55303	Gh_D12G0821	MSTRG.55303.1;MSTRG.55303.2;MSTRG.55303.3;MSTRG.55303.4;MSTRG.55303.5;Gh_D12G0821	1.67907	0.882223	0.94986	1.54186	1.5731	1.68343	0.495872	-1.01196	0.0178076	0.638094	down	yes
MSTRG.5533	Gh_A03G1618	MSTRG.5533.1;MSTRG.5533.2;Gh_A03G1618	4.36806	3.16382	3.69854	7.28823	7.24356	7.00107	0.454305	-1.13827	0.0198577	0.638094	down	yes
MSTRG.55365	Gh_D12G0873	Gh_D12G0873	1.08482	1.14667	1.33226	0.113001	0.064327	0.221215	2.14122	1.09843	0.0144782	0.624886	up	yes
MSTRG.55394		MSTRG.55394.1	0.821533	0.480414	0.673121	1.86869	2.31262	2.28789	0.449233	-1.15447	0.0333372	0.638094	down	yes
MSTRG.55405	Gh_D12G0915	MSTRG.55405.1;MSTRG.55405.2;MSTRG.55405.3;MSTRG.55405.4;MSTRG.55405.5	13.975	12.724	13.9425	2.38394	2.34834	1.77646	4.66882	2.22306	0.00571892	0.539632	up	yes
MSTRG.55435		MSTRG.55435.1	0.162185	0.575031	1.07357	0.354159	0.438586	0.155485	2.79466	1.48267	0.00664837	0.558174	up	yes
MSTRG.55440	Gh_D12G0953	Gh_D12G0953	0.19254	0.537724	0.92351	0.368795	0.388606	0.234115	2.27467	1.18566	0.00467254	0.519457	up	yes
MSTRG.55441	Gh_D12G0954	Gh_D12G0954	5.40105	6.40859	7.30602	4.71518	4.264	3.60733	2.19586	1.13479	0.0300771	0.638094	up	yes
MSTRG.55459	Gh_D12G0982	MSTRG.55459.1;MSTRG.55459.2;MSTRG.55459.3;Gh_D12G0982;MSTRG.55459.5	3.46783	2.29682	1.56042	3.24445	3.12168	3.07986	0.376209	-1.41039	0.00625705	0.553557	down	yes
MSTRG.55481	Gh_D12G1014	MSTRG.55481.1;Gh_D12G1014	6.08625	0.214905	0.156988	1.6864	0.535102	0.756252	0.0640585	-3.96447	0.0287934	0.638094	down	yes
MSTRG.55573	Gh_D12G1122	MSTRG.55573.1;Gh_D12G1122	0.763241	0.802129	1.70918	0.450428	0.422746	0.296563	2.52627	1.33701	0.0497999	0.638094	up	yes
MSTRG.5560	Gh_A03G1644	Gh_A03G1644	7.65012	5.96246	4.05192	11.0503	10.449	12.2101	0.25906	-1.94864	0.00389878	0.496644	down	yes
MSTRG.55642	Gh_D12G1184	MSTRG.55642.5;MSTRG.55642.1;MSTRG.55642.2;MSTRG.55642.3;MSTRG.55642.4;MSTRG.55642.7;MSTRG.55642.6;MSTRG.55642.9;MSTRG.55642.11;MSTRG.55642.8;MSTRG.55642.10;MSTRG.55642.12;MSTRG.55642.14;Gh_D12G1184	8.06097	8.33222	9.07512	40.7197	36.6761	40.0196	0.262	-1.93236	0.00160897	0.470923	down	yes
MSTRG.55670	Gh_D12G1225	MSTRG.55670.1	0	0.398884	0.577511	0	0.173032	0	2.52245	1.33482	0.0010614	0.398211	up	yes
MSTRG.55811	Gh_D12G1378	MSTRG.55811.1;MSTRG.55811.2	0.185223	1.10285	1.32113	0.259656	0.0159161	0.250765	3.84284	1.94217	0.0357965	0.638094	up	yes
MSTRG.55826		MSTRG.55826.1	0.308215	0.539383	0.700173	0	0	0.122602	2.03135	1.02244	0.0211701	0.638094	up	yes
MSTRG.55864	Gh_D12G1424	Gh_D12G1424	0	4.94785	3.66319	0	0	0	34.8259	5.12209	0.0213645	0.638094	up	yes
MSTRG.55875	Gh_D12G1434	MSTRG.55875.1;Gh_D12G1434	2.89233	2.5615	1.93253	4.24806	3.96028	3.90237	0.472224	-1.08246	0.0110428	0.616612	down	yes
MSTRG.55887	Gh_D12G1448	MSTRG.55887.1;Gh_D12G1448	5.81101	4.48247	3.46713	5.86203	4.39593	5.12935	0.478963	-1.06201	0.0246993	0.638094	down	yes
MSTRG.55914	Gh_D12G1478	MSTRG.55914.3;MSTRG.55914.2;MSTRG.55914.1;Gh_D12G1478	16.6492	17.8789	16.3169	6.04378	6.92439	6.47819	2.47004	1.30454	0.00623223	0.552586	up	yes
MSTRG.55991		MSTRG.55991.1	0	0.221024	1.0376	0	0	0	3.37086	1.75312	0.0327682	0.638094	up	yes
MSTRG.56068	Gh_D12G1632	MSTRG.56068.1;Gh_D12G1632	3.85566	3.0866	3.56946	0.516772	0.891254	0.643978	2.49319	1.31799	0.0347496	0.638094	up	yes
MSTRG.56095	Gh_D12G1659	MSTRG.56095.4;MSTRG.56095.2;MSTRG.56095.3;Gh_D12G1659	2.42242	2.98043	3.43049	1.377	1.24886	1.21973	2.45334	1.29475	0.0022767	0.474187	up	yes
MSTRG.56144	Gh_D12G1705	MSTRG.56144.1;Gh_D12G1705	5.6098	5.99004	5.17761	1.20135	1.09781	0.911345	3.05535	1.61134	0.00676522	0.558813	up	yes
MSTRG.56177	Gh_D12G1735	MSTRG.56177.1	1.12883	1.31958	1.10834	0	0	0	2.22433	1.15337	0.00328423	0.490291	up	yes
MSTRG.56222	Gh_D12G1784	Gh_D12G1784	0	9.66839	9.93066	0	0	0	188.718	7.56009	0.00975185	0.606537	up	yes
MSTRG.56223	Gh_D12G1782	MSTRG.56223.2;MSTRG.56223.1;MSTRG.56223.3;MSTRG.56223.5;MSTRG.56223.6;Gh_D12G1782	11.0852	12.5665	15.7007	9.8707	8.14093	7.66154	2.23327	1.15916	0.0482058	0.638094	up	yes
MSTRG.56282	Gh_D12G1849	MSTRG.56282.1;Gh_D12G1849	0.638228	0.351155	0.304681	1.45508	1.15273	1.8009	0.381701	-1.38949	0.0138827	0.624886	down	yes
MSTRG.56290	Gh_D12G1857	Gh_D12G1857;MSTRG.56290.6;MSTRG.56290.2;MSTRG.56290.3;MSTRG.56290.4;MSTRG.56290.5;MSTRG.56290.7;MSTRG.56290.8	4.7556	6.73534	6.07587	0.0603581	0.103414	0.0711764	9.03958	3.17626	0.000755303	0.392482	up	yes
MSTRG.56291	Gh_D12G1859	Gh_D12G1859	0	5.72042	5.78874	0	0	0	66.8849	6.06361	0.0100116	0.606797	up	yes
MSTRG.56309		MSTRG.56309.1;MSTRG.56309.2	0	0.762856	0.911769	0.50574	0.383792	0.442164	2.67108	1.41742	0.0242439	0.638094	up	yes
MSTRG.56379	Gh_D12G1954	Gh_D12G1954	0	1.47961	1.83748	0	0	0	9.02881	3.17454	0.00487642	0.523536	up	yes
MSTRG.56429	Gh_D12G2009	Gh_D12G2009	2.38739	2.80562	1.862	0.171345	0.145425	0.245023	2.33761	1.22503	0.0386576	0.638094	up	yes
MSTRG.56471	Gh_D12G2059	MSTRG.56471.1;Gh_D12G2059	3.59036	3.62431	3.99657	10.0631	10.592	9.85945	0.480175	-1.05837	0.00164975	0.470923	down	yes
MSTRG.56593	Gh_D12G2185	MSTRG.56593.1;MSTRG.56593.2	0	0.729293	0.742215	0	0	0.0111767	3.34891	1.74369	0.0103844	0.609083	up	yes
MSTRG.56599	Gh_D12G2195	MSTRG.56599.1;MSTRG.56599.2;MSTRG.56599.4;Gh_D12G2195	5.73483	3.1287	3.1435	4.43955	4.36135	4.79545	0.408844	-1.29038	0.0128234	0.624886	down	yes
MSTRG.5663	Gh_A03G1759	MSTRG.5663.1;MSTRG.5663.2;MSTRG.5663.4;MSTRG.5663.3;MSTRG.5663.5;MSTRG.5663.6;MSTRG.5663.7;MSTRG.5663.8;Gh_A03G1759	3.11933	2.88438	3.23787	7.594	8.11725	7.48917	0.485169	-1.04344	0.00567968	0.538144	down	yes
MSTRG.56649	Gh_D12G2254	MSTRG.56649.1;Gh_D12G2254	22.5808	28.4685	26.9773	8.08071	7.71221	7.40808	4.09404	2.03352	0.00159311	0.470923	up	yes
MSTRG.56711	Gh_D12G2316	MSTRG.56711.1	0	0.410926	0.392092	0	0	0	2.0882	1.06226	0.0126908	0.624886	up	yes
MSTRG.56753	Gh_D12G2364	MSTRG.56753.1;MSTRG.56753.2;Gh_D12G2364	0.353025	0.674081	0.45554	2.51608	3.16887	3.31904	0.44273	-1.1755	0.0485834	0.638094	down	yes
MSTRG.56759	Gh_D12G2369	Gh_D12G2369;MSTRG.56759.2	15.8904	11.3797	12.0214	1.02711	0.489039	0.777504	4.86098	2.28125	0.00910469	0.598375	up	yes
MSTRG.56781	Gh_D12G2388	MSTRG.56781.2;MSTRG.56781.1;MSTRG.56781.3;MSTRG.56781.5	2.33112	2.19884	5.08073	0.0464219	0.038916	0.0247354	7.8042	2.96425	0.0219448	0.638094	up	yes
MSTRG.56783	Gh_D12G2396	MSTRG.56783.1;Gh_D12G2396	2.30801	0.401708	0.00456	1.22574	0.950033	0.550294	0.167445	-2.57824	0.033121	0.638094	down	yes
MSTRG.56810	Gh_D12G2428	MSTRG.56810.1	2.80019	0.179633	2e-06	0.029172	0.029686	0	0.223456	-2.16194	0.0323125	0.638094	down	yes
MSTRG.56817	Gh_D12G2436	Gh_D12G2436	0.219731	0.14856	0.17325	3.16385	2.40552	3.22402	0.26112	-1.93721	0.00692196	0.559276	down	yes
MSTRG.56822	Gh_D12G2442	MSTRG.56822.3;Gh_D12G2442	1.27579	1.00975	0.793083	2.48491	2.18104	2.73521	0.399801	-1.32265	0.00295253	0.475167	down	yes
MSTRG.56928	Gh_D12G2572	MSTRG.56928.1	2.38557	1.16572	0.093552	1.33157	1.29684	1.22497	0.198347	-2.3339	0.0294978	0.638094	down	yes
MSTRG.56943	Gh_D12G2593	MSTRG.56943.1;MSTRG.56943.2;Gh_D12G2593	3.371	4.78494	4.30342	25.0338	25.1902	24.0832	0.278605	-1.84371	0.00338983	0.491168	down	yes
MSTRG.56950	Gh_D12G2599	MSTRG.56950.1;Gh_D12G2599	79.0433	81.7966	95.508	45.695	43.6121	43.6415	2.38832	1.25599	0.00490115	0.523536	up	yes
MSTRG.56966	Gh_D12G2615	MSTRG.56966.1;Gh_D12G2615	1.4217	1.29164	1.03594	3.7976	4.23583	3.98166	0.366532	-1.44799	0.00383584	0.493238	down	yes
MSTRG.5707	Gh_A03G1815	Gh_A03G1815	0.091066	0.809596	1.76995	0.20055	0.137392	0.293108	5.03407	2.33172	0.0155659	0.634513	up	yes
MSTRG.57095	Gh_D13G0138	Gh_D13G0138	5.73313	3.32964	2.63068	2.97672	3.09466	3.09006	0.483602	-1.04811	0.0143603	0.624886	down	yes
MSTRG.57108	Gh_D13G0165	Gh_D13G0165	38.9389	40.417	37.2947	18.6298	15.435	13.9784	2.28209	1.19035	0.0472355	0.638094	up	yes
MSTRG.57109	Gh_D13G0166	MSTRG.57109.2;MSTRG.57109.1;Gh_D13G0166	6.17326	7.9623	5.57897	1.31648	1.53229	1.40698	3.1001	1.63232	0.0311249	0.638094	up	yes
MSTRG.57116	Gh_D13G0175	Gh_D13G0175	23.1559	29.0008	19.9341	75.7915	67.5504	66.0154	0.316917	-1.65782	0.043629	0.638094	down	yes
MSTRG.5716	Gh_A03G1825	MSTRG.5716.1	0.432339	0.797702	1.31097	0.332001	0.158112	0.32746	2.58615	1.37081	0.033043	0.638094	up	yes
MSTRG.57186	Gh_D13G0241	MSTRG.57186.1;Gh_D13G0241	2.49735	2.21622	1.82618	4.35076	4.19758	3.64649	0.485249	-1.0432	0.0235602	0.638094	down	yes
MSTRG.57276	Gh_D13G0336	MSTRG.57276.1;MSTRG.57276.2;MSTRG.57276.3;MSTRG.57276.4;Gh_D13G0336	2.89909	5.02398	4.40197	2.12988	2.46681	2.13305	2.75514	1.46212	0.017401	0.638094	up	yes
MSTRG.57362		MSTRG.57362.1	4.92934	3.92634	4.55823	0.235367	0	0	4.31419	2.10909	0.0104438	0.609083	up	yes
MSTRG.57365	Gh_D13G0419	MSTRG.57365.1;MSTRG.57365.2;Gh_D13G0419	12.6916	13.6492	14.236	5.14159	5.33102	6.39745	2.46221	1.29995	0.0175582	0.638094	up	yes
MSTRG.57523	Gh_D13G0589	Gh_D13G0589	0	1.45046	2.43026	0	0	0	11.9405	3.57779	0.00248777	0.474187	up	yes
MSTRG.57525	Gh_D13G0590	Gh_D13G0590	25.6587	28.51	25.2708	0	0	0	27.9444	4.80449	8.36464e-05	0.284141	up	yes
MSTRG.57541	Gh_D13G0613	Gh_D13G0613;MSTRG.57541.2	0.73274	0.911151	1.44623	0.204618	0.125222	0.150895	2.65862	1.41068	0.0122384	0.624886	up	yes
MSTRG.57555	Gh_D13G0625	MSTRG.57555.1	2.22978	0.544608	0	0	0.0261634	0	0.330001	-1.59946	0.0276332	0.638094	down	yes
MSTRG.57556	Gh_D13G0627	MSTRG.57556.2;MSTRG.57556.3	0.067041	0.160108	0.0889829	1.86338	1.67181	2.17851	0.377104	-1.40696	0.0115023	0.623506	down	yes
MSTRG.57559	Gh_D13G0633	Gh_D13G0633	1.88448	1.66771	3.83523	0	0	0	5.9841	2.58113	0.0276676	0.638094	up	yes
MSTRG.57580	Gh_D13G0666	MSTRG.57580.1	1.21602	0.279023	0.129092	0.218107	0.131131	0.181873	0.456901	-1.13005	0.00924356	0.598811	down	yes
MSTRG.57617	Gh_D13G0720	MSTRG.57617.1;MSTRG.57617.2;Gh_D13G0720	21.1775	28.8311	26.2783	18.0559	16.3035	15.5697	2.11082	1.0778	0.0357706	0.638094	up	yes
MSTRG.57691	Gh_D13G0796	MSTRG.57691.1;MSTRG.57691.2;MSTRG.57691.3;Gh_D13G0796	0.542211	1.12586	1.90982	1.07031	1.69978	1.41559	2.23571	1.16074	0.0334484	0.638094	up	yes
MSTRG.57739	Gh_D13G0855	MSTRG.57739.1;MSTRG.57739.2;Gh_D13G0855	10.6412	13.1817	14.0418	7.88942	8.93593	9.53994	2.00577	1.00416	0.0250779	0.638094	up	yes
MSTRG.57795		MSTRG.57795.1	0.061718	1.01541	0.94711	0	0.315252	0.198448	3.73829	1.90238	0.0214149	0.638094	up	yes
MSTRG.57807	Gh_D13G0930	MSTRG.57807.1	51.7847	37.8669	36.1349	51.5279	54.2445	54.8428	0.462342	-1.11297	0.0074889	0.571479	down	yes
MSTRG.57906	Gh_D13G1032	Gh_D13G1032	1.47599	0.243538	0.144547	0.092311	0	0.323498	0.391679	-1.35226	0.0192987	0.638094	down	yes
MSTRG.57967		MSTRG.57967.1	1.15732	0.25808	0	0	0	0	0.465558	-1.10297	0.0174622	0.638094	down	yes
MSTRG.58097		MSTRG.58097.1	3.36659	3.01903	1.90146	3.39753	3.45695	3.86348	0.476043	-1.07084	0.0415425	0.638094	down	yes
MSTRG.58193	Gh_D13G1330	MSTRG.58193.1;Gh_D13G1330	16.4939	2.57457	1.03563	1.34133	1.79172	1.17318	0.101962	-3.29389	0.0439895	0.638094	down	yes
MSTRG.58227	Gh_D13G1363	Gh_D13G1363	1.7772	0.591942	0.733642	1.84026	1.19432	1.67393	0.336469	-1.57145	0.0280785	0.638094	down	yes
MSTRG.58273	Gh_D13G1407	MSTRG.58273.1;Gh_D13G1407	17.7272	3.03236	2.01438	3.8118	2.31899	1.9267	0.113449	-3.13988	0.0439889	0.638094	down	yes
MSTRG.58290		MSTRG.58290.1;MSTRG.58290.2	0.78477	0	0.014414	0.044868	0	0.123639	0.467415	-1.09723	0.030508	0.638094	down	yes
MSTRG.58367	Gh_D13G1503	MSTRG.58367.1;MSTRG.58367.2;Gh_D13G1503	27.1479	24.9021	19.6618	55.8249	55.7755	58.0146	0.286436	-1.80371	0.00283114	0.475167	down	yes
MSTRG.5842		MSTRG.5842.1	1.60535	1.74654	1.17863	0	0.090821	0	2.06531	1.04636	0.0412833	0.638094	up	yes
MSTRG.58501	Gh_D13G1652	MSTRG.58501.1;MSTRG.58501.2	0	1.13102	0.878267	0	0	0	4.35654	2.12318	0.02507	0.638094	up	yes
MSTRG.58527	Gh_D13G1677	MSTRG.58527.1;Gh_D13G1677	0.448836	0.661774	0.868553	0.172412	0.382122	0.165683	2.01309	1.00941	0.0111705	0.618314	up	yes
MSTRG.58560	Gh_D13G1716	Gh_D13G1716	1.35925	0.696312	0.576679	1.49407	0.865714	1.02553	0.459184	-1.12286	0.0455679	0.638094	down	yes
MSTRG.58701	Gh_D13G1870	MSTRG.58701.1;MSTRG.58701.2;MSTRG.58701.4;MSTRG.58701.3;MSTRG.58701.6;MSTRG.58701.7	3.18268	2.7022	3.39003	1.17269	1.11157	0.980621	2.01123	1.00808	0.0288198	0.638094	up	yes
MSTRG.58749	Gh_D13G1917	MSTRG.58749.1	19.4508	17.7868	16.1985	37.3062	44.4178	53.2375	0.317395	-1.65565	0.0327595	0.638094	down	yes
MSTRG.58788	Gh_D13G1957;Gh_D13G1959	MSTRG.58788.1;MSTRG.58788.2;MSTRG.58788.3;MSTRG.58788.6;MSTRG.58788.7;MSTRG.58788.8;MSTRG.58788.9;Gh_D13G1959	1.2451	2.29418	3.06387	1.90446	2.97151	2.37803	2.2822	1.19042	0.0273078	0.638094	up	yes
MSTRG.5893	Gh_A04G0062	MSTRG.5893.1;Gh_A04G0062	0.680095	0.472134	0.568829	1.73672	1.45077	1.93724	0.483234	-1.04921	0.0211851	0.638094	down	yes
MSTRG.58944	Gh_D13G2125	Gh_D13G2125	0.916238	1.21748	1.36702	0.614173	0.598891	0.295815	2.05584	1.03973	0.0335003	0.638094	up	yes
MSTRG.58949	Gh_D13G2127	MSTRG.58949.2;MSTRG.58949.1;Gh_D13G2127	2.66261	2.17841	2.60296	6.35684	5.26247	5.15784	0.48704	-1.03789	0.044999	0.638094	down	yes
MSTRG.58975	Gh_D13G2153	MSTRG.58975.1;Gh_D13G2153;MSTRG.58975.3	3.13716	3.01696	2.99396	6.29836	8.18217	7.61835	0.48109	-1.05562	0.0415982	0.638094	down	yes
MSTRG.59062	Gh_D13G2268	MSTRG.59062.1;Gh_D13G2268;MSTRG.59062.3	3.04295	2.93382	2.40193	5.13102	5.01026	5.09317	0.499705	-1.00085	0.00518696	0.524867	down	yes
MSTRG.59115	Gh_D13G2337	MSTRG.59115.2;MSTRG.59115.1;MSTRG.59115.4;MSTRG.59115.6;MSTRG.59115.3;MSTRG.59115.5;MSTRG.59115.7;MSTRG.59115.8;Gh_D13G2337	1.8726	1.75294	1.80916	6.31083	5.34853	5.37335	0.398245	-1.32827	0.00766313	0.580859	down	yes
MSTRG.59133	Gh_D13G2345	MSTRG.59133.1;Gh_D13G2345	1.21839	2.27212	2.43715	1.56625	1.29108	1.39655	2.27018	1.1828	0.0250758	0.638094	up	yes
MSTRG.59238		MSTRG.59238.1	0	1.20231	0.768018	0	0	0	4.06508	2.02328	0.0441722	0.638094	up	yes
MSTRG.59245		MSTRG.59245.1	1.00111	1.66865	2.49799	0.324926	0.576095	0.248135	4.46481	2.1586	0.00175802	0.470923	up	yes
MSTRG.59254		MSTRG.59254.1	1.49852	1.42329	1.58856	0	0	0	2.58185	1.36841	0.000434301	0.327997	up	yes
MSTRG.59269		MSTRG.59269.1	9.45714	8.2221	6.73458	11.9679	12.231	11.0051	0.490701	-1.02708	0.0225144	0.638094	down	yes
MSTRG.59300	Gh_A04G1405	MSTRG.59300.1	3.57959	3.55245	2.01068	7.2215	6.41244	7.43546	0.288024	-1.79574	0.0231034	0.638094	down	yes
MSTRG.59320		MSTRG.59320.1	2.03558	2.03026	1.95548	0	0	0	2.91149	1.54176	9.60033e-06	0.184518	up	yes
MSTRG.59330		MSTRG.59330.1;MSTRG.59330.2	2.10514	1.23571	0.468676	1.14299	0.65651	0.969154	0.388022	-1.36579	0.0265327	0.638094	down	yes
MSTRG.5937		MSTRG.5937.1	1.49778	0.835597	0.44845	1.48078	0.811233	0.915475	0.411866	-1.27975	0.0490914	0.638094	down	yes
MSTRG.59377		MSTRG.59377.1	0	0	0	5.76299	5.44258	4.59457	0.165107	-2.59853	0.00192853	0.474187	down	yes
MSTRG.59416		MSTRG.59416.1	2.83525	2.07076	2.70196	8.4683	11.1664	11.5839	0.281225	-1.8302	0.0342916	0.638094	down	yes
MSTRG.59430	Gh_A04G1446	MSTRG.59430.1;Gh_A04G1446	1.95873	2.59271	3.00033	1.28118	1.20853	1.46395	2.23266	1.15876	0.0139871	0.624886	up	yes
MSTRG.59447	Gh_A04G1452	MSTRG.59447.1;Gh_A04G1452	4.64266	5.66145	5.88323	2.81608	3.73807	2.94454	2.21041	1.14431	0.0174502	0.638094	up	yes
MSTRG.59476		MSTRG.59476.1	2.86842	2.62021	2.13773	10.1298	11.3416	10.8454	0.233931	-2.09585	0.00207618	0.474187	down	yes
MSTRG.59481		MSTRG.59481.1;MSTRG.59481.3;MSTRG.59481.4	1.4191	2.54923	2.6412	1.66301	2.3175	1.83595	2.1608	1.11157	0.018665	0.638094	up	yes
MSTRG.59496		MSTRG.59496.1;MSTRG.59496.3	0.526848	0.0427569	0	1.23256	1.08325	1.00824	0.294814	-1.76212	0.00487178	0.523536	down	yes
MSTRG.5950	Gh_A04G0114	MSTRG.5950.1;Gh_A04G0114	6.43825	6.76176	5.07129	18.4121	16.4036	18.0779	0.291894	-1.77648	0.00832131	0.592154	down	yes
MSTRG.5954	Gh_A04G0118	Gh_A04G0118;MSTRG.5954.2	0.56502	0.628633	0.99078	0.160501	0.22651	0.148374	2.01172	1.00843	0.0121845	0.624886	up	yes
MSTRG.59541		MSTRG.59541.1	0	0.345143	0.484808	0	0	0	2.22881	1.15628	0.00264002	0.474187	up	yes
MSTRG.59634		MSTRG.59634.1	0.278743	1.03342	1.29845	0.355324	0.164666	0.291088	3.22451	1.68908	0.0196719	0.638094	up	yes
MSTRG.59670		MSTRG.59670.1	1.33933	2.31905	3.70948	2.24684	3.63024	2.08612	2.75404	1.46155	0.0365011	0.638094	up	yes
MSTRG.59709	Gh_A05G3631	MSTRG.59709.1;MSTRG.59709.2	1.12407	0.627927	0.00988455	1.20165	0.716897	0.950854	0.277706	-1.84837	0.0217232	0.638094	down	yes
MSTRG.59761		MSTRG.59761.1	0.752867	0.30227	0.099682	0.481966	0.50209	0.520686	0.46938	-1.09117	0.00442798	0.5144	down	yes
MSTRG.59801		MSTRG.59801.1	1.69799	2.8032	2.46084	0.90558	1.21752	0.668237	2.83727	1.5045	0.0265072	0.638094	up	yes
MSTRG.59814		MSTRG.59814.1	2.82585	1.49347	1.03764	1.17355	0.910955	1.37817	0.477638	-1.06601	0.00169045	0.470923	down	yes
MSTRG.59855		MSTRG.59855.1	1.41462	0.318184	0	0.408175	0.42586	0.740624	0.263264	-1.92542	0.00427634	0.512987	down	yes
MSTRG.59871		MSTRG.59871.1	0.41601	0.736554	0.959491	0.08532	0.358736	0.167701	2.3674	1.24331	0.0104054	0.609083	up	yes
MSTRG.59941		MSTRG.59941.1	0.137263	0.945449	0.801827	0	0	0	3.29512	1.72033	0.0162312	0.636712	up	yes
MSTRG.5996		MSTRG.5996.1	1.40897	0.856649	0.659558	1.11071	1.11829	1.52788	0.488387	-1.0339	0.015153	0.631012	down	yes
MSTRG.59966		MSTRG.59966.1	1.0584	0.654019	0.355629	0.928781	0.709009	1.46087	0.421061	-1.2479	0.0462484	0.638094	down	yes
MSTRG.59979		MSTRG.59979.1	1.05634	0.478077	0.151663	0.977084	0.706696	0.763751	0.367078	-1.44584	0.00667615	0.558174	down	yes
MSTRG.59994		MSTRG.59994.1	2.99797	4.31939	4.7409	2.56594	3.44205	2.94119	2.23856	1.16257	0.0121085	0.624886	up	yes
MSTRG.60013		MSTRG.60013.1	18.3987	13.1703	13.3791	18.2441	21.1677	20.2369	0.489859	-1.02956	0.0398366	0.638094	down	yes
MSTRG.60055		MSTRG.60055.1	0.449594	0.32499	0.406931	4.39472	4.71188	3.50001	0.269312	-1.89265	0.011472	0.623506	down	yes
MSTRG.60073		MSTRG.60073.1	0.517918	0	0	0.769645	0.221572	0.552428	0.3658	-1.45087	0.0393013	0.638094	down	yes
MSTRG.60141		MSTRG.60141.1	5.8849	4.33185	3.18322	6.45275	8.78065	8.61216	0.316601	-1.65926	0.039779	0.638094	down	yes
MSTRG.60168		MSTRG.60168.1	1.41655	0.31589	0.098884	0.573353	0.502231	0.468942	0.319467	-1.64626	0.00926439	0.598811	down	yes
MSTRG.60170		MSTRG.60170.1	0	8.80017	10.5183	8.25541	9.45973	11.2052	17.7665	4.15109	0.0466816	0.638094	up	yes
MSTRG.60203		MSTRG.60203.1	1.07641	0.479546	0.30056	0.870876	0.75417	1.41401	0.372086	-1.42629	0.0218011	0.638094	down	yes
MSTRG.60247		MSTRG.60247.1	1.00158	0.568664	0.137167	1.13148	0.983634	0.87343	0.363336	-1.46062	0.0208378	0.638094	down	yes
MSTRG.60260	Gh_Sca010962G01	MSTRG.60260.1	0	0.265411	1.46284	0	0	0	4.60363	2.20277	0.0368057	0.638094	up	yes
MSTRG.60283		MSTRG.60283.1	1.01182	0.300848	0.458872	2.24342	1.41071	1.59127	0.319976	-1.64396	0.039192	0.638094	down	yes
MSTRG.60286		MSTRG.60286.1	3.65334	5.69238	5.97819	3.52425	4.87644	3.20069	2.56669	1.35991	0.0269696	0.638094	up	yes
MSTRG.6030		MSTRG.6030.1	0.568142	0.846275	1.08007	0.044036	0.046289	0	2.64303	1.40219	0.000337478	0.327997	up	yes
MSTRG.60307		MSTRG.60307.1	55.6043	52.8344	49.9188	13.7589	14.2271	11.9354	3.41569	1.77218	0.00546336	0.531371	up	yes
MSTRG.60314		MSTRG.60314.1	9.50625	0	0	5.9701	5.70025	5.48933	0.00892796	-6.80745	0.0136223	0.624886	down	yes
MSTRG.60323		MSTRG.60323.1	1.65179	2.57404	2.68433	0.740185	0.378605	0.242154	3.7233	1.89658	0.0266297	0.638094	up	yes
MSTRG.60380		MSTRG.60380.1	0	0.776029	1.43363	0.730242	1.58196	0.910634	3.14675	1.65386	0.014058	0.624886	up	yes
MSTRG.60407		MSTRG.60407.1	1.44362	1.74332	2.11475	0.29264	0.307607	0.144038	3.17715	1.66773	0.00201352	0.474187	up	yes
MSTRG.6045	Gh_A04G0198	MSTRG.6045.1	7.52047	5.03385	4.12359	5.8606	6.25558	5.58252	0.466039	-1.10148	0.0272982	0.638094	down	yes
MSTRG.60499		MSTRG.60499.1	1.50353	0.244876	0	0.362779	0	0	0.337191	-1.56836	0.0450053	0.638094	down	yes
MSTRG.60528		MSTRG.60528.1	8.14114	10.1089	14.5718	5.12911	5.89305	6.6814	3.3564	1.74691	0.0269982	0.638094	up	yes
MSTRG.6055	Gh_A04G0207	MSTRG.6055.1	1.8106	1.12028	0.731605	0.94112	0.898474	1.4526	0.499048	-1.00275	0.0387539	0.638094	down	yes
MSTRG.60591		MSTRG.60591.1	0	0	0	1.43399	2.02463	1.40267	0.416958	-1.26203	0.0298647	0.638094	down	yes
MSTRG.60637		MSTRG.60637.1	0	14.2817	14.9684	14.379	15.6485	14.7864	27.4993	4.78132	0.0433448	0.638094	up	yes
MSTRG.60639		MSTRG.60639.1	1.05373	1.83242	1.90031	1.13295	0.863479	0.961624	2.11626	1.08152	0.031292	0.638094	up	yes
MSTRG.60671		MSTRG.60671.1	0.925027	1.76541	2.00904	0.432393	0.624948	0.159354	3.85249	1.94579	0.00888778	0.598375	up	yes
MSTRG.60676		MSTRG.60676.1	13.2302	13.6102	11.7571	3.40083	3.24557	3.6554	2.6954	1.4305	0.00383538	0.493238	up	yes
MSTRG.60690		MSTRG.60690.1	1.31338	0.562482	0.419084	1.12234	1.11685	0.880748	0.426938	-1.2279	0.0279199	0.638094	down	yes
MSTRG.60700		MSTRG.60700.1	2.63845	2.22349	1.8291	4.74357	3.22138	3.87506	0.434355	-1.20305	0.0421561	0.638094	down	yes
MSTRG.60720	Gh_Sca113780G01	MSTRG.60720.1	0.56709	0.311979	0.037963	1.07653	0.612233	1.35133	0.329962	-1.59963	0.0275906	0.638094	down	yes
MSTRG.60735		MSTRG.60735.1	2.23341	0	0	2.87669	2.86463	1.74906	0.0774378	-3.69082	0.0308927	0.638094	down	yes
MSTRG.60778		MSTRG.60778.1	0	0.277305	0.570172	0	0.302321	0	2.36212	1.24008	0.0203241	0.638094	up	yes
MSTRG.60792		MSTRG.60792.1	0.254073	1.04069	1.47237	0.774713	0.656168	0.739567	2.7826	1.47643	0.0141732	0.624886	up	yes
MSTRG.60808		MSTRG.60808.1	0.968307	2.22493	2.71671	1.46442	1.92254	1.41206	2.98584	1.57814	0.00067968	0.375938	up	yes
MSTRG.60824		MSTRG.60824.1	0.47067	1.51256	1.77927	1.0207	1.34379	0.618733	3.15238	1.65644	0.0149581	0.627304	up	yes
MSTRG.60831		MSTRG.60831.1	2.21411	1.58144	0.973692	3.50309	2.26446	3.35307	0.296264	-1.75505	0.0164473	0.637829	down	yes
MSTRG.60837		MSTRG.60837.1	0	1.2187	1.38582	1.29512	1.37091	1.14201	2.92348	1.54769	0.0183737	0.638094	up	yes
MSTRG.60854		MSTRG.60854.1	1.2279	0.981634	0	1.75627	1.68268	1.85858	0.216666	-2.20646	0.0422741	0.638094	down	yes
MSTRG.60856	Gh_Sca114688G01	Gh_Sca114688G01;MSTRG.60856.1	1.27851	2.14265	1.87556	0	0.140633	0	4.0551	2.01974	0.00431973	0.513348	up	yes
MSTRG.60871		MSTRG.60871.1	0	0.301119	0.44508	0	0	0	2.09103	1.06421	0.00244094	0.474187	up	yes
MSTRG.60886		MSTRG.60886.1	1.55713	0.821784	0.67003	1.54804	0.820179	1.53197	0.414422	-1.27083	0.0391148	0.638094	down	yes
MSTRG.60891		MSTRG.60891.1	0.772313	1.26592	1.57491	0.419691	0.71729	0.722064	2.33499	1.22341	0.0212113	0.638094	up	yes
MSTRG.60895		MSTRG.60895.1	21.9086	26.347	35.2974	21.8772	19.4113	22.1184	2.2477	1.16845	0.0485328	0.638094	up	yes
MSTRG.60923		MSTRG.60923.1	0	0	0	1.40069	2.34377	2.02311	0.367551	-1.44398	0.0443493	0.638094	down	yes
MSTRG.60941	Gh_Sca115279G01	MSTRG.60941.1	3.35512	7.60066	7.31501	0	0	0	18.4655	4.20676	0.00179176	0.470923	up	yes
MSTRG.60944		MSTRG.60944.1	12.5785	14.5308	16.5876	6.38543	4.98959	4.9954	3.3499	1.74412	0.014816	0.626789	up	yes
MSTRG.60947		MSTRG.60947.1	0.797058	0	0	1.12983	0.740644	1.12608	0.231341	-2.11191	0.00508434	0.523536	down	yes
MSTRG.60961		MSTRG.60961.1	3.04223	3.69588	3.49977	0	0	0	5.26771	2.39718	0.000245336	0.327997	up	yes
MSTRG.60967		MSTRG.60967.1	3.79542	2.59907	1.26707	5.95137	6.05636	5.57535	0.18836	-2.40843	0.0121823	0.624886	down	yes
MSTRG.61008		MSTRG.61008.1	1.49473	1.53601	1.21263	0	0	0	2.10325	1.07262	0.00528958	0.528068	up	yes
MSTRG.61010		MSTRG.61010.1	2.3843	0	0	1.16621	1.52401	1.01414	0.112406	-3.15322	0.0360332	0.638094	down	yes
MSTRG.61031	Gh_Sca116043G01	Gh_Sca116043G01	1.6123	0	0	0.163348	0	0	0.295993	-1.75637	0.0467221	0.638094	down	yes
MSTRG.61036		MSTRG.61036.1	0	0.892251	0.927	0	0.651439	0	4.24558	2.08596	0.0378111	0.638094	up	yes
MSTRG.61040		MSTRG.61040.1	0	0.764547	0.922021	0.35735	0.617632	0.291824	3.02603	1.59743	0.00352361	0.492782	up	yes
MSTRG.61096		MSTRG.61096.4;MSTRG.61096.1;MSTRG.61096.2;MSTRG.61096.3;MSTRG.61096.5	15.0934	16.6373	16.0516	5.01216	4.14056	3.43462	3.70322	1.88878	0.0171952	0.638094	up	yes
MSTRG.61165		MSTRG.61165.1	6.12873	8.02435	8.53405	1.48613	2.62602	1.89565	4.84233	2.2757	0.0118797	0.624886	up	yes
MSTRG.61166		MSTRG.61166.1	0	3.89182	4.19771	0	0	0	35.9277	5.16702	0.00841579	0.59347	up	yes
MSTRG.61175		MSTRG.61175.1	0	0	0	1.04869	1.21904	1.42825	0.442704	-1.17558	0.0124626	0.624886	down	yes
MSTRG.61183		MSTRG.61183.1	0	0.909888	0.823152	0.591298	0.596223	0.327908	2.70226	1.43417	0.034106	0.638094	up	yes
MSTRG.61185		MSTRG.61185.1	28.1683	30.3713	30.0043	73.6713	74.9418	73.587	0.450864	-1.14924	0.000127782	0.327997	down	yes
MSTRG.61228		MSTRG.61228.1	4.96133	0	0	6.72034	6.39462	6.26863	0.0157866	-5.98516	0.00887265	0.598375	down	yes
MSTRG.61266		MSTRG.61266.1	0.377386	0.538602	0.968477	0.244396	0.434255	0.232631	2.07212	1.05111	0.0196947	0.638094	up	yes
MSTRG.61281		MSTRG.61281.1	1.63973	2.29418	3.9452	1.79921	1.66314	1.57494	2.97911	1.57488	0.0227307	0.638094	up	yes
MSTRG.613	Gh_A01G0581	Gh_A01G0581	21.0643	23.3543	20.42	3.35506	3.1843	2.73956	5.66123	2.50112	0.0025279	0.474187	up	yes
MSTRG.6130		MSTRG.6130.1	1.44382	0.402054	0.15246	2.88436	1.40213	1.44504	0.178257	-2.48797	0.0331619	0.638094	down	yes
MSTRG.61305	Gh_Sca011819G01	Gh_Sca011819G01	1.78558	1.77935	2.02263	0.220849	0.368464	0.183013	2.63662	1.39869	0.0052775	0.527847	up	yes
MSTRG.61379		MSTRG.61379.1	9.13812	10.6385	9.27164	3.89899	4.37828	3.28492	2.51767	1.33209	0.027713	0.638094	up	yes
MSTRG.61392		MSTRG.61392.1	1.08371	0.494086	0	0.106204	0	0.11629	0.489077	-1.03187	0.0290882	0.638094	down	yes
MSTRG.61414		MSTRG.61414.1	3.30332	1.64198	1.96381	3.59562	2.60857	3.31254	0.392884	-1.34783	0.0415959	0.638094	down	yes
MSTRG.61444		MSTRG.61444.1	0.054505	0.903611	0.789227	0.072487	0	0	3.40928	1.76947	0.0208799	0.638094	up	yes
MSTRG.61506		MSTRG.61506.1	1.2741	0.50576	0.271695	1.06143	1.34387	1.15059	0.337931	-1.5652	0.0172206	0.638094	down	yes
MSTRG.61557		MSTRG.61557.1	12.7053	7.44507	6.74217	9.89646	8.12505	11.7686	0.34437	-1.53797	0.0123945	0.624886	down	yes
MSTRG.61581		MSTRG.61581.1	0	0.422272	0.470683	0.105913	0	0.130003	2.0306	1.02191	0.0458731	0.638094	up	yes
MSTRG.61583		MSTRG.61583.1	115.64	96.2901	100.057	196.185	176.722	181.244	0.439066	-1.18749	0.00601078	0.546532	down	yes
MSTRG.61604		MSTRG.61604.1	2.42565	1.41877	1.04355	2.05386	1.53819	2.33979	0.381173	-1.39148	0.00588331	0.543403	down	yes
MSTRG.6165		MSTRG.6165.1;MSTRG.6165.2;MSTRG.6165.3	6.32611	4.83741	4.3497	8.18218	10.6176	9.61871	0.392423	-1.34952	0.0351197	0.638094	down	yes
MSTRG.61787		MSTRG.61787.1	14.5415	9.81705	8.17273	9.87367	8.24132	12.7583	0.434538	-1.20245	0.0452308	0.638094	down	yes
MSTRG.61804		MSTRG.61804.1	6.23538	5.02718	4.89115	8.25534	8.28634	8.44586	0.499411	-1.0017	0.00108548	0.398211	down	yes
MSTRG.61825		MSTRG.61825.1	0.410426	0.655165	0.784313	0.111115	0.34962	0	2.16552	1.11471	0.0370622	0.638094	up	yes
MSTRG.61947		MSTRG.61947.1	0	1.75978	1.66626	0	0	0	8.83841	3.14379	0.0123498	0.624886	up	yes
MSTRG.61954	Gh_A05G3782	MSTRG.61954.1;Gh_A05G3782	0.396024	3.06345	2.62905	0.414574	0.555617	0.123218	10.0042	3.32254	0.0131969	0.624886	up	yes
MSTRG.61966		MSTRG.61966.1	0	0	0	1.82886	2.29548	3.16875	0.282631	-1.82301	0.035518	0.638094	down	yes
MSTRG.62017		MSTRG.62017.1	0	0.545051	0.876438	0.37424	0.876255	0.470201	2.46779	1.30322	0.0144072	0.624886	up	yes
MSTRG.62031	Gh_A05G3797	MSTRG.62031.2;MSTRG.62031.1	13.7524	18.2961	15.8866	9.39631	11.2198	10.2427	2.00785	1.00565	0.0455364	0.638094	up	yes
MSTRG.62055		MSTRG.62055.1	0	0	0	1.68489	2.39665	1.83978	0.36312	-1.46148	0.0178248	0.638094	down	yes
MSTRG.62059		MSTRG.62059.1	0.777134	1.28822	1.2912	0.251471	0.264332	0.370708	2.35117	1.23338	0.0108769	0.613733	up	yes
MSTRG.62121		MSTRG.62121.1	0	0.458005	0.649119	0	0	0	2.76083	1.4651	0.00267219	0.474187	up	yes
MSTRG.62126		MSTRG.62126.1	0	1.20039	1.2673	0	0	0	5.9232	2.56638	0.00842549	0.593518	up	yes
MSTRG.62137		MSTRG.62137.1	177.451	303.493	245.287	87.3932	94.5979	82.5217	4.91082	2.29596	0.0148823	0.626845	up	yes
MSTRG.62142		MSTRG.62142.1	0.268955	1.17821	1.69148	0.81137	1.1247	1.12096	2.89975	1.53593	0.0114062	0.622336	up	yes
MSTRG.62198		MSTRG.62198.1	0.354723	0.184947	0.228895	2.01412	1.68989	2.51834	0.321805	-1.63574	0.0146595	0.62565	down	yes
MSTRG.62214		MSTRG.62214.1	0.223221	1.28826	0.961085	0.293089	0.256848	0.128731	3.2107	1.68289	0.0363501	0.638094	up	yes
MSTRG.62231		MSTRG.62231.1	0	0	0	3.13403	5.90396	5.06772	0.196161	-2.34989	0.0407145	0.638094	down	yes
MSTRG.62255		MSTRG.62255.1	37.826	64.1856	57.0713	37.5282	34.0132	28.5516	3.07956	1.62273	0.041019	0.638094	up	yes
MSTRG.62258		MSTRG.62258.1	5.47517	3.27493	1.69475	5.4151	5.70194	4.88185	0.212205	-2.23647	0.0196985	0.638094	down	yes
MSTRG.6229	Gh_A04G0343	MSTRG.6229.1;Gh_A04G0343	0.028428	0.800709	0.998781	0.133649	0.0702423	0.130912	3.63846	1.86333	0.0100929	0.606797	up	yes
MSTRG.62357		MSTRG.62357.1	9.72455	10.3691	12.8911	6.82909	7.08646	7.55929	2.00398	1.00287	0.0231369	0.638094	up	yes
MSTRG.62363		MSTRG.62363.1	0	9.86261	14.4932	6.95477	6.45992	6.48513	42.1553	5.39764	0.0176742	0.638094	up	yes
MSTRG.62366		MSTRG.62366.1	1.22892	1.06536	0.528617	4.51319	4.30796	4.56441	0.215235	-2.21602	0.00379254	0.493238	down	yes
MSTRG.62374	Gh_Sca124284G01	Gh_Sca124284G01	0.183596	1.12471	1.59945	0.897482	0.714593	0.988506	2.9707	1.5708	0.0357116	0.638094	up	yes
MSTRG.62414		MSTRG.62414.1	0.119479	0.514893	0.759719	0	0.18041	0.116104	2.574	1.36401	0.00442289	0.5144	up	yes
MSTRG.62460		MSTRG.62460.1	0.721043	1.34557	1.14669	0.052645	0.130089	0.179206	2.64636	1.40401	0.0159024	0.635448	up	yes
MSTRG.62520		MSTRG.62520.1	0	0.475404	0.801664	0	0	0	3.1827	1.67025	0.00252688	0.474187	up	yes
MSTRG.62594		MSTRG.62594.1	0	0	0	1.53844	2.09903	2.41056	0.333126	-1.58586	0.0262073	0.638094	down	yes
MSTRG.62619	Gh_A06G1855	MSTRG.62619.1;MSTRG.62619.3;MSTRG.62619.2;Gh_A06G1855	0.222406	0.526601	1.02294	0.317526	0.214182	0.292055	2.33751	1.22498	0.0273863	0.638094	up	yes
MSTRG.62645		MSTRG.62645.1	1.2659	0.972497	0.757943	3.24112	2.49551	2.36253	0.37696	-1.40752	0.0221332	0.638094	down	yes
MSTRG.62653	Gh_A06G1862	Gh_A06G1862	2.53705	1.96259	1.63558	4.42144	3.13038	3.19758	0.426603	-1.22904	0.0457697	0.638094	down	yes
MSTRG.62680		MSTRG.62680.1	0.688211	0.674195	0.943499	0	0	0	2.07808	1.05525	0.00671505	0.558372	up	yes
MSTRG.62685		MSTRG.62685.1	2.63549	0	0	2.06554	2.32307	2.92613	0.0602086	-4.05389	0.0104478	0.609083	down	yes
MSTRG.62818		MSTRG.62818.1	2.48273	4.84989	4.87077	2.55974	2.03002	1.60086	3.68152	1.8803	0.0267902	0.638094	up	yes
MSTRG.62837		MSTRG.62837.1	1.13366	0	0	0.104107	0.065056	0.060824	0.373603	-1.42042	0.041264	0.638094	down	yes
MSTRG.62853		MSTRG.62853.1	37.2922	28.7263	30.5444	0.368899	0.536762	0.28455	18.2828	4.19241	0.0011504	0.404636	up	yes
MSTRG.62913		MSTRG.62913.1	0	1.20748	1.13473	0	0	0	5.41807	2.43778	0.0129162	0.624886	up	yes
MSTRG.62917		MSTRG.62917.2;MSTRG.62917.1;MSTRG.62917.3	3.45119	4.02591	3.4551	1.13993	0.896665	0.542827	2.73361	1.45081	0.0496711	0.638094	up	yes
MSTRG.63004		MSTRG.63004.1	3.68151	2.28737	1.64625	3.48788	2.93157	3.29429	0.352741	-1.50332	0.000915531	0.392482	down	yes
MSTRG.63006		MSTRG.63006.1	0	0	0	2.0139	2.19384	2.61008	0.298849	-1.74251	0.00509603	0.523536	down	yes
MSTRG.63011		MSTRG.63011.1	0	1.05183	1.28538	0.692242	0.729501	0.610957	3.47963	1.79893	0.00770718	0.581854	up	yes
MSTRG.63046		MSTRG.63046.1	0.687492	0.418398	0	0.418326	0.443145	0.551056	0.453796	-1.13988	0.0326209	0.638094	down	yes
MSTRG.63115		MSTRG.63115.1	1.69871	2.00489	3.28621	0	0	0	5.85539	2.54976	0.00457397	0.517268	up	yes
MSTRG.63127		MSTRG.63127.1	0	7.23613	4.92261	0	0	0	62.4788	5.96529	0.0237304	0.638094	up	yes
MSTRG.63134		MSTRG.63134.1	2.33741	2.08426	2.40512	0.513119	0.876436	0.694248	2.02994	1.02144	0.0438315	0.638094	up	yes
MSTRG.63142		MSTRG.63142.1	0	1.52636	1.83285	1.35589	1.1117	1.24863	3.96567	1.98756	0.0337143	0.638094	up	yes
MSTRG.63149	Gh_A06G1923	Gh_A06G1923	0.541334	0.442258	0.337111	1.52818	1.41185	1.77617	0.443801	-1.17202	0.00461894	0.518212	down	yes
MSTRG.63163		MSTRG.63163.1	1.11035	1.84724	2.08449	0.574714	1.27498	0.926856	2.62587	1.3928	0.0400481	0.638094	up	yes
MSTRG.63168	Gh_A06G1924	MSTRG.63168.1;Gh_A06G1924	3.04851	3.59646	6.94385	2.23135	2.57122	2.25458	3.79185	1.9229	0.0302806	0.638094	up	yes
MSTRG.63183		MSTRG.63183.1	0	19.2459	25.8582	18.0536	16.2107	16.4198	62.9517	5.97617	0.0294916	0.638094	up	yes
MSTRG.63223		MSTRG.63223.1	0.158628	0.528529	1.10321	0.181612	0.638905	0.344366	2.73946	1.45389	0.0267668	0.638094	up	yes
MSTRG.63243		MSTRG.63243.1	1.52313	1.98742	1.76049	0	0	0	3.24468	1.69807	0.00172345	0.470923	up	yes
MSTRG.6326	Gh_A04G0448	Gh_A04G0448	7.35065	11.1755	13.4776	5.99782	6.01498	5.85623	3.59755	1.84701	0.000995743	0.392482	up	yes
MSTRG.63265		MSTRG.63265.1	1.63768	0.276953	0.261829	0.492583	0.089048	0.715671	0.321196	-1.63847	0.0388098	0.638094	down	yes
MSTRG.63326		MSTRG.63326.1	0	0.270498	1.18412	0	0	0	3.84789	1.94407	0.0278759	0.638094	up	yes
MSTRG.63345		MSTRG.63345.1	3.22834	5.63796	5.23714	3.8035	4.10103	3.41849	2.27192	1.18391	0.0229384	0.638094	up	yes
MSTRG.63391		MSTRG.63391.1	1.73553	0.632124	0.768117	2.94976	2.55255	2.72603	0.259173	-1.94801	0.00966349	0.605561	down	yes
MSTRG.63422		MSTRG.63422.1	20.1623	9.42887	10.0204	14.0881	12.8091	15.5352	0.304091	-1.71743	0.0196866	0.638094	down	yes
MSTRG.63430		MSTRG.63430.1	0	0.987811	0.937938	0	0	0	4.35632	2.12311	0.0125517	0.624886	up	yes
MSTRG.63433		MSTRG.63433.1	0.536491	0.174332	0	0.648905	0.221001	0.362798	0.44822	-1.15772	0.0386118	0.638094	down	yes
MSTRG.63442		MSTRG.63442.1	1.22481	0.859782	0	1.52174	1.61523	2.24704	0.200357	-2.31936	0.0323416	0.638094	down	yes
MSTRG.63464		MSTRG.63464.1	0.948178	0.12255	0.061191	0.118266	0.124315	0.116229	0.476822	-1.06848	0.0303697	0.638094	down	yes
MSTRG.63488		MSTRG.63488.1	0.344593	0.989412	1.73673	0.617574	0.361779	0.265051	3.66585	1.87415	0.0196395	0.638094	up	yes
MSTRG.63502		MSTRG.63502.1	0	3.46699	3.67193	3.41541	3.47316	3.38005	6.54	2.70929	0.039743	0.638094	up	yes
MSTRG.63503		MSTRG.63503.1	2.51716	2.70806	3.44957	1.35958	1.37097	1.52999	2.11849	1.08304	0.0152987	0.632228	up	yes
MSTRG.6354	Gh_A04G0479	MSTRG.6354.1;MSTRG.6354.2;Gh_A04G0479	0.612023	0.354412	0.65221	5.47797	5.50248	4.87136	0.243107	-2.04034	0.00747613	0.571479	down	yes
MSTRG.63622		MSTRG.63622.1	0	1.61703	1.82034	0.799265	0.929004	0.912203	4.98796	2.31845	0.015544	0.634468	up	yes
MSTRG.63646		MSTRG.63646.1;MSTRG.63646.2;MSTRG.63646.3	0.616708	1.74791	1.71936	1.17842	1.76351	1.16616	2.37037	1.24511	0.0274297	0.638094	up	yes
MSTRG.63653		MSTRG.63653.1	0.273617	0.734628	0.802588	0.22223	0.233596	0.216955	2.18441	1.12724	0.0035868	0.492782	up	yes
MSTRG.63673	Gh_A06G1964	Gh_A06G1964	0.319433	0.57989	0.897439	0.218804	0.24636	0.259244	2.08428	1.05955	0.00617715	0.552192	up	yes
MSTRG.63725		MSTRG.63725.1	0	1.0723	0.794342	0	0	0	3.98814	1.99572	0.0294187	0.638094	up	yes
MSTRG.63764		MSTRG.63764.1	2.02135	4.31385	4.64093	2.6164	4.03032	3.30405	2.88623	1.52918	0.0252038	0.638094	up	yes
MSTRG.63781		MSTRG.63781.1	0.469699	1.27634	1.25551	0.156654	0.13746	0.307911	3.04719	1.60748	0.0227208	0.638094	up	yes
MSTRG.63786		MSTRG.63786.1	4.18466	2.29076	1.31622	2.40789	1.32029	1.80432	0.364389	-1.45645	0.0331288	0.638094	down	yes
MSTRG.63807		MSTRG.63807.1	3.91273	1.58181	1.52405	3.68998	3.56138	3.17055	0.26351	-1.92407	0.0188044	0.638094	down	yes
MSTRG.63837		MSTRG.63837.1	5.90061	3.34228	0.71615	12.0432	7.37361	9.97855	0.051054	-4.29183	0.0127283	0.624886	down	yes
MSTRG.63845		MSTRG.63845.1	2.0279	1.52753	2.11007	0	0	0	2.78773	1.47909	0.0143085	0.624886	up	yes
MSTRG.63846		MSTRG.63846.1	0.900139	0.891384	0.435661	1.95582	1.93546	1.82311	0.430409	-1.21622	0.0266425	0.638094	down	yes
MSTRG.63864		MSTRG.63864.1	2.84413	0	0	2.58444	1.84486	1.78902	0.063966	-3.96655	0.0146218	0.624886	down	yes
MSTRG.63884		MSTRG.63884.1	0.365862	1.06357	1.11802	0.412187	0.475439	0.517459	2.39212	1.25829	0.0127852	0.624886	up	yes
MSTRG.63890		MSTRG.63890.1	0	12.5638	18.575	21.0604	15.2303	16.617	27.5545	4.78422	0.0442425	0.638094	up	yes
MSTRG.63935		MSTRG.63935.1	0.94437	0.894906	1.31759	0.311779	0.200892	0.186582	2.01057	1.0076	0.0312432	0.638094	up	yes
MSTRG.63948		MSTRG.63948.1	4.95546	3.92557	2.24922	5.63934	3.53918	4.96723	0.330822	-1.59587	0.0470767	0.638094	down	yes
MSTRG.63953		MSTRG.63953.1;MSTRG.63953.2	2.62052	1.40801	1.02488	4.88833	3.38314	3.08902	0.23693	-2.07746	0.0263786	0.638094	down	yes
MSTRG.63954		MSTRG.63954.1	1.96954	0	0	2.08483	2.1181	1.67264	0.0957983	-3.38386	0.0179958	0.638094	down	yes
MSTRG.63962		MSTRG.63962.1	0.521505	0.263926	0	0.634642	0.381441	0.416069	0.469871	-1.08966	0.0252161	0.638094	down	yes
MSTRG.63976		MSTRG.63976.1	1.25916	0.344946	0.395537	0.569134	0.267856	0.626085	0.473511	-1.07853	0.0441256	0.638094	down	yes
MSTRG.64043		MSTRG.64043.1	1.07426	0.355187	0	0.462791	0.768155	0.855695	0.306897	-1.70417	0.0269509	0.638094	down	yes
MSTRG.64056	Gh_Sca134387G01	Gh_Sca134387G01	0	2.22304	2.98203	0.590192	0	0	14.6961	3.87736	0.0271231	0.638094	up	yes
MSTRG.64059		MSTRG.64059.1	0	0.183756	1.10324	0	0	0	3.46281	1.79194	0.0447616	0.638094	up	yes
MSTRG.64070		MSTRG.64070.1	0	0.851915	0.621484	0	0.325068	0.150453	2.94353	1.55755	0.0486911	0.638094	up	yes
MSTRG.64075		MSTRG.64075.1	0	1.24497	1.04599	0	0	0.193834	4.62905	2.21072	0.040965	0.638094	up	yes
MSTRG.64076		MSTRG.64076.1	0	2.02053	2.8155	2.66386	3.29645	2.65827	4.44408	2.15189	0.00689737	0.559276	up	yes
MSTRG.64082		MSTRG.64082.2;MSTRG.64082.1	2.35158	3.67036	2.17894	0	0	0	3.87921	1.95576	0.0349876	0.638094	up	yes
MSTRG.64095		MSTRG.64095.1	6.15251	4.67675	3.3993	0	0	0	2.92439	1.54813	0.0048658	0.523536	up	yes
MSTRG.64115		MSTRG.64115.1	2.16811	3.72914	5.09275	2.2768	2.42777	1.94813	3.64993	1.86787	0.000688217	0.376944	up	yes
MSTRG.64169		MSTRG.64169.1	0	1.32936	1.6181	0	0.625059	0	7.78125	2.96	0.00899394	0.598375	up	yes
MSTRG.64177		MSTRG.64177.1	1.18362	1.82443	2.42553	0.701369	1.07251	0.56332	3.20283	1.67935	0.00629914	0.553582	up	yes
MSTRG.64206		MSTRG.64206.1	0.574642	0.75206	1.06383	0.094758	0.481001	0.0923	2.35761	1.23733	0.0483178	0.638094	up	yes
MSTRG.64275		MSTRG.64275.1	1.84628	0.631252	0	0.693061	0.646967	0.642252	0.239593	-2.06134	0.01251	0.624886	down	yes
MSTRG.64316		MSTRG.64316.1	0.66202	1.83168	1.61345	0.974882	1.10925	0.556521	2.77253	1.4712	0.0423048	0.638094	up	yes
MSTRG.64332	Gh_Sca013634G01	MSTRG.64332.1;MSTRG.64332.2;Gh_Sca013634G01	15.8553	17.0493	14.8544	5.32618	5.88922	4.71774	2.70827	1.43737	0.0159813	0.635448	up	yes
MSTRG.64359		MSTRG.64359.1	2.23951	1.2163	0.571114	1.14472	0.816689	0.925211	0.412629	-1.27708	0.0160569	0.636426	down	yes
MSTRG.64366		MSTRG.64366.1	0.407168	0.898842	1.02762	0.351294	0.135008	0.056844	2.55472	1.35317	0.0308285	0.638094	up	yes
MSTRG.64367		MSTRG.64367.1	1.83687	0.894127	0.69748	1.63986	1.0131	1.87744	0.35282	-1.503	0.0176487	0.638094	down	yes
MSTRG.64381		MSTRG.64381.1	0.166262	0.797509	1.24286	0.064175	0.223609	0	4.13415	2.04759	9.77208e-05	0.289118	up	yes
MSTRG.64390		MSTRG.64390.1	3.16277	1.45929	0.938979	2.49459	1.52262	2.78966	0.246417	-2.02083	0.00732164	0.569084	down	yes
MSTRG.64444		MSTRG.64444.1	0.207255	1.10967	1.20454	0.688582	1.42132	0.972787	2.40633	1.26684	0.0473026	0.638094	up	yes
MSTRG.64451		MSTRG.64451.1	3.66181	5.20182	7.82443	2.57364	2.11058	1.59432	5.01394	2.32595	0.0147056	0.626789	up	yes
MSTRG.64506		MSTRG.64506.1	0.326664	5.07158	6.89722	0.028748	0.301184	0.18199	50.4891	5.6579	0.00245894	0.474187	up	yes
MSTRG.64544		MSTRG.64544.1	0.025551	0.410247	0.405958	0	0.256579	0	2.07147	1.05066	0.0310636	0.638094	up	yes
MSTRG.64569	Gh_A01G2119	MSTRG.64569.1;Gh_A01G2119	1.07673	3.85081	12.3008	0.682122	0.914293	1.33837	30.398	4.9259	0.0161684	0.636712	up	yes
MSTRG.64577		MSTRG.64577.1	1.50966	3.03183	2.7793	1.12117	0.787422	0.853738	3.27416	1.71113	0.0267777	0.638094	up	yes
MSTRG.64632		MSTRG.64632.1	28.8688	38.7527	46.3891	27.6314	26.948	22.423	2.87104	1.52157	0.00724014	0.567366	up	yes
MSTRG.64637		MSTRG.64637.1	3.75156	1.66517	1.48379	2.11856	1.80877	2.23755	0.374491	-1.417	0.00479195	0.523536	down	yes
MSTRG.64656		MSTRG.64656.1	0	1.02545	1.21184	0.650233	0.733218	0	4.39743	2.13666	0.0465185	0.638094	up	yes
MSTRG.6469	Gh_A04G0599	Gh_A04G0599	0.23956	0.514349	1.09462	0.735075	0.679536	0.453882	2.01131	1.00813	0.0478983	0.638094	up	yes
MSTRG.64697		MSTRG.64697.1	0.436023	0.111646	0.126332	0.984971	0.639453	1.10635	0.403371	-1.30982	0.0181858	0.638094	down	yes
MSTRG.6480		MSTRG.6480.1	1.15732	0	0	0	0	0.228654	0.352527	-1.50419	0.0350788	0.638094	down	yes
MSTRG.64806		MSTRG.64806.1	36.3815	30.6648	26.12	54.314	69.7197	84.1142	0.290048	-1.78563	0.0486451	0.638094	down	yes
MSTRG.64814		MSTRG.64814.1	0	0.29445	0.863446	0.314882	0.19523	0.205349	2.44492	1.28978	0.0366041	0.638094	up	yes
MSTRG.64816		MSTRG.64816.1	11.5987	9.03408	7.99372	28.8724	33.0105	30.658	0.21023	-2.24996	0.00288126	0.475167	down	yes
MSTRG.64828		MSTRG.64828.1	0.62982	1.70399	1.63816	1.08576	1.28681	0.572639	2.71384	1.44033	0.0487031	0.638094	up	yes
MSTRG.64884		MSTRG.64884.1	1.78749	0.981025	0.153547	1.01362	0.467917	1.53022	0.248999	-2.00579	0.0431059	0.638094	down	yes
MSTRG.64900		MSTRG.64900.1	2.05614	1.09475	1.06808	2.99651	1.8091	2.37132	0.357313	-1.48474	0.0330344	0.638094	down	yes
MSTRG.64933		MSTRG.64933.1	3.23073	2.64643	1.82997	5.0388	5.88804	4.86333	0.351673	-1.50769	0.027726	0.638094	down	yes
MSTRG.64938		MSTRG.64938.1	2.04155	1.26585	0.544329	1.86023	1.25944	1.19337	0.361347	-1.46854	0.049945	0.638094	down	yes
MSTRG.65081		MSTRG.65081.1	0	2.29969	1.91882	0	0	0	11.4523	3.51757	0.0178565	0.638094	up	yes
MSTRG.6515		MSTRG.6515.1;MSTRG.6515.2;MSTRG.6515.3	2.05797	0.433834	0.227207	3.46021	1.78289	2.19956	0.122747	-3.02624	0.0118476	0.624886	down	yes
MSTRG.65163		MSTRG.65163.1	0.330297	0	0	0.449872	0.297355	0.620139	0.457237	-1.12899	0.0162613	0.636712	down	yes
MSTRG.65168		MSTRG.65168.1	0	4.13193	5.55574	4.24461	3.33278	3.05223	11.6436	3.54147	0.024662	0.638094	up	yes
MSTRG.65192		MSTRG.65192.1	0	1.50033	1.97392	0.981064	1.16662	0.780135	5.25765	2.39442	0.00304488	0.479549	up	yes
MSTRG.65219		MSTRG.65219.1	0.079332	0.283056	0.936525	0	0.061246	0.058934	2.85353	1.51275	0.0263345	0.638094	up	yes
MSTRG.65290		MSTRG.65290.1	2.1272	0.552131	0.517183	0.450749	0.270296	0.44047	0.44647	-1.16337	0.0297135	0.638094	down	yes
MSTRG.65298		MSTRG.65298.1	1.24892	0.706015	0.351901	0.902341	0.75536	1.43035	0.390731	-1.35575	0.0270553	0.638094	down	yes
MSTRG.65372		MSTRG.65372.1	6.56959	3.2974	2.37827	2.23222	1.43162	2.94227	0.412846	-1.27632	0.041802	0.638094	down	yes
MSTRG.65382		MSTRG.65382.1	0	1.96466	2.13407	2.22544	1.93793	1.67936	4.08903	2.03176	0.0390038	0.638094	up	yes
MSTRG.65383		MSTRG.65383.1	1.083	0.43511	0.401848	1.07086	0.616415	1.12052	0.418646	-1.2562	0.0225618	0.638094	down	yes
MSTRG.65400		MSTRG.65400.1	0	0.548202	0.818332	0	0	0	3.33525	1.73779	0.00250777	0.474187	up	yes
MSTRG.65531		MSTRG.65531.1	0	0	0	1.9318	1.21742	1.39342	0.380954	-1.39231	0.0322648	0.638094	down	yes
MSTRG.65532		MSTRG.65532.1	0	1.13827	0.715719	0	0	0	3.80678	1.92857	0.0467319	0.638094	up	yes
MSTRG.65540		MSTRG.65540.1	1.14917	0.364734	0	0.266482	0.420864	0.590234	0.342584	-1.54547	0.0207722	0.638094	down	yes
MSTRG.65599	Gh_Sca145572G01	Gh_Sca145572G01	0	3.04547	3.19938	1.0264	0.957819	1.5943	9.7325	3.28281	0.0446089	0.638094	up	yes
MSTRG.65600		MSTRG.65600.1;MSTRG.65600.2	0.939187	0.384009	0.335954	1.12004	1.23337	0.885624	0.443404	-1.1733	0.0422804	0.638094	down	yes
MSTRG.65611		MSTRG.65611.1	0	3.34887	4.11332	5.62705	5.74538	4.54399	5.42558	2.43978	0.0281862	0.638094	up	yes
MSTRG.65615		MSTRG.65615.1	1.00799	0.352247	0	0.327256	0	0.321619	0.398829	-1.32616	0.0130676	0.624886	down	yes
MSTRG.65652		MSTRG.65652.1	0.17127	0.652976	0.932544	0	0.424275	0.128563	2.98143	1.57601	0.0185874	0.638094	up	yes
MSTRG.65668		MSTRG.65668.1	169.024	164.074	203.536	93.6748	99.8323	98.2763	2.26945	1.18234	0.0158653	0.635448	up	yes
MSTRG.65686		MSTRG.65686.1	1.25435	0.729832	0	1.13853	1.02858	1.11431	0.257917	-1.95502	0.0239527	0.638094	down	yes
MSTRG.65717		MSTRG.65717.1	0	0	0	2.49702	2.99084	2.85564	0.271125	-1.88297	0.00170329	0.470923	down	yes
MSTRG.65738		MSTRG.65738.1	0.335458	1.02638	5.93424	0.084418	0.316469	0	20.984	4.39122	0.0249815	0.638094	up	yes
MSTRG.65756		MSTRG.65756.1	0.439742	0.314949	0.07568	0.866921	1.0216	1.15774	0.428973	-1.22104	0.0161798	0.636712	down	yes
MSTRG.65758		MSTRG.65758.1	2.40144	4.15556	3.89797	2.01477	2.07096	2.52512	2.37607	1.24858	0.0479016	0.638094	up	yes
MSTRG.65764		MSTRG.65764.1	3.31669	3.21661	3.15124	0	0	0	4.00381	2.00137	5.47947e-07	0.025128	up	yes
MSTRG.65805		MSTRG.65805.1	1.04651	0.186696	0.087663	0.507169	0.458017	0.666048	0.338151	-1.56426	0.00375498	0.493238	down	yes
MSTRG.65829		MSTRG.65829.1	5.01022	0	0	3.94867	2.74201	2.77788	0.0273866	-5.19039	0.0136313	0.624886	down	yes
MSTRG.65850		MSTRG.65850.1	0.91873	0	0	0.139431	0	0	0.432342	-1.20975	0.0489504	0.638094	down	yes
MSTRG.6586	Gh_A04G0708	MSTRG.6586.1;Gh_A04G0708	7.555	8.13765	8.10046	25.9876	22.9608	21.4782	0.404032	-1.30746	0.0121659	0.624886	down	yes
MSTRG.65897		MSTRG.65897.1	0	3.08935	2.37388	0.56245	1.29817	0.071266	13.3729	3.74124	0.033545	0.638094	up	yes
MSTRG.65899		MSTRG.65899.1	0	1.48828	1.37915	0	0.972864	0	7.08534	2.82484	0.0436549	0.638094	up	yes
MSTRG.65903		MSTRG.65903.1	2.28622	3.75213	3.77676	1.34655	1.37082	1.40118	3.13351	1.64778	0.00407779	0.503368	up	yes
MSTRG.65958		MSTRG.65958.1	0.923852	0	0	1.04423	1.19685	1.58127	0.195109	-2.35765	0.0104121	0.609083	down	yes
MSTRG.65959		MSTRG.65959.1	0.537425	0.993324	1.1922	0.272413	0.411705	0.609652	2.15737	1.10927	0.0498763	0.638094	up	yes
MSTRG.6596		MSTRG.6596.1	1.53372	0.688214	0.322795	0.685232	0.617381	0.916987	0.393853	-1.34427	0.00245925	0.474187	down	yes
MSTRG.66028		MSTRG.66028.1	1.61275	0	0	0.223168	0	0	0.289433	-1.7887	0.0496147	0.638094	down	yes
MSTRG.66064		MSTRG.66064.1	0	1.11599	1.12889	0.647316	0.773123	0.829978	2.99798	1.58399	0.0347059	0.638094	up	yes
MSTRG.6609	Gh_A04G0732	MSTRG.6609.1	0.570521	0	0	0.377011	0.133749	0.524678	0.395661	-1.33766	0.0223286	0.638094	down	yes
MSTRG.66100		MSTRG.66100.1	0	1.2365	1.86858	1.5283	1.34035	1.74135	3.21793	1.68613	0.048756	0.638094	up	yes
MSTRG.66123		MSTRG.66123.1	2.90343	2.74655	3.05725	0	0	0	4.02474	2.00889	0.000255772	0.327997	up	yes
MSTRG.66177		MSTRG.66177.1	0.257743	0	0	0.814539	1.09657	1.1529	0.380335	-1.39466	0.015072	0.628918	down	yes
MSTRG.66183		MSTRG.66183.1	2.23491	0.889831	0.330429	1.27014	1.40864	1.71165	0.231711	-2.1096	0.00555462	0.535576	down	yes
MSTRG.66193		MSTRG.66193.1	8.76042	8.56536	5.57487	0	0	0	5.28928	2.40307	0.00798818	0.587488	up	yes
MSTRG.66269		MSTRG.66269.1	1.29818	0.155039	0.16048	1.47517	1.24628	1.20823	0.219774	-2.18591	0.0119591	0.624886	down	yes
MSTRG.663	Gh_A01G0634	MSTRG.663.1;MSTRG.663.2;MSTRG.663.3;Gh_A01G0634;MSTRG.663.5;MSTRG.663.6	3.24828	3.67171	2.98908	22.491	30.3503	27.7467	0.15718	-2.66951	0.00848339	0.595189	down	yes
MSTRG.66318		MSTRG.66318.1	1.38763	2.04022	1.93185	0.579144	0.531661	0.853753	2.21206	1.14539	0.0455038	0.638094	up	yes
MSTRG.66373		MSTRG.66373.1	0	1.40939	1.10716	0	0	0	5.63925	2.4955	0.0232399	0.638094	up	yes
MSTRG.66391		MSTRG.66391.1	2.23521	4.38837	5.71829	1.3366	1.41197	1.95428	5.1747	2.37147	0.0162906	0.636712	up	yes
MSTRG.66415		MSTRG.66415.1	1.61126	0.561713	0	0.222312	0	0	0.392697	-1.34851	0.0452159	0.638094	down	yes
MSTRG.66418		MSTRG.66418.1	7.25614	9.62911	10.962	5.11978	5.32409	5.5805	2.69684	1.43127	0.00311361	0.483518	up	yes
MSTRG.66464		MSTRG.66464.1;MSTRG.66464.2	0.689286	1.05532	0.900585	0	0	0	2.30887	1.20719	0.00586063	0.543403	up	yes
MSTRG.66519		MSTRG.66519.1	0.795037	1.51861	1.39379	0.568824	0.710146	0.445333	2.34735	1.23103	0.0135446	0.624886	up	yes
MSTRG.66524		MSTRG.66524.1	0	0.704625	0.844802	0.441983	0.283169	0.306033	2.6663	1.41484	0.0244265	0.638094	up	yes
MSTRG.66534		MSTRG.66534.1	0.365604	0.994299	1.22813	0.586425	0.4711	0.586624	2.33502	1.22344	0.0187812	0.638094	up	yes
MSTRG.66543		MSTRG.66543.1	0	0.758604	0.68404	0	0	0.156255	2.97287	1.57185	0.0414902	0.638094	up	yes
MSTRG.66547		MSTRG.66547.1	2.6727	0	0	1.05345	1.42338	2.12229	0.0804681	-3.63544	0.0203802	0.638094	down	yes
MSTRG.66566		MSTRG.66566.1	5.24326	3.4256	2.04232	9.45551	9.3846	11.654	0.141862	-2.81743	0.00261275	0.474187	down	yes
MSTRG.66619		MSTRG.66619.1	1.21803	2.64542	2.33004	0.836367	0.765832	1.00459	2.97661	1.57367	0.0343939	0.638094	up	yes
MSTRG.66663		MSTRG.66663.1	1.85107	0	0	2.30609	1.63402	1.50242	0.10085	-3.30971	0.0156997	0.635448	down	yes
MSTRG.66717		MSTRG.66717.1	1.59082	0	0	1.68244	1.5808	2.12419	0.108777	-3.20055	0.00612106	0.551765	down	yes
MSTRG.66756		MSTRG.66756.1	10.7628	5.49489	4.71214	7.71596	6.2044	5.8079	0.34616	-1.53049	0.033357	0.638094	down	yes
MSTRG.66773		MSTRG.66773.1	26.0317	32.1018	28.1892	7.13271	7.71788	6.96648	4.35	2.12101	0.0027571	0.475167	up	yes
MSTRG.66774		MSTRG.66774.1	1.10996	0.245052	0	0.140299	0	0.221492	0.398042	-1.32901	7.84957e-05	0.2769	down	yes
MSTRG.66779		MSTRG.66779.1	0	8.47468	9.68186	7.1545	10.1844	9.4448	17.9961	4.16962	0.0324988	0.638094	up	yes
MSTRG.66798		MSTRG.66798.1	0	0.937359	1.02699	0.141779	0.14903	0	4.34067	2.11792	0.00573929	0.540442	up	yes
MSTRG.66809		MSTRG.66809.1	0.926534	0.716699	0.330188	1.06485	1.01741	1.20723	0.472565	-1.08142	0.0149941	0.627326	down	yes
MSTRG.66828		MSTRG.66828.1	3.48564	1.58238	1.44003	1.71033	2.02859	2.41523	0.395113	-1.33966	0.0347685	0.638094	down	yes
MSTRG.66862		MSTRG.66862.1	4.96136	9.07286	8.58867	4.00019	3.34676	4.21431	3.40351	1.76702	0.0357195	0.638094	up	yes
MSTRG.66867		MSTRG.66867.1	0.406872	0.669481	1.00972	0.379087	0.663262	0.330759	2.0228	1.01635	0.0207436	0.638094	up	yes
MSTRG.66886		MSTRG.66886.1	1.15566	0	0	1.82417	1.42359	1.50636	0.150615	-2.73106	0.0070928	0.565551	down	yes
MSTRG.66903		MSTRG.66903.1	6.66786	0.755159	0.392844	0.425231	0.176435	0.821645	0.127475	-2.97171	0.00795816	0.586264	down	yes
MSTRG.66923		MSTRG.66923.1	0	2.16964	2.3671	1.93175	1.6481	1.91477	4.72007	2.23881	0.0481903	0.638094	up	yes
MSTRG.66927		MSTRG.66927.1	0	0	0	3.14058	2.53808	2.79819	0.252822	-1.98381	0.00216445	0.474187	down	yes
MSTRG.66943		MSTRG.66943.1	0.696157	0	0	0.592307	0.232959	0.339882	0.366133	-1.44956	0.0275379	0.638094	down	yes
MSTRG.66959		MSTRG.66959.1	0	3.78896	4.11546	4.05036	4.59215	4.10621	6.82248	2.7703	0.0334093	0.638094	up	yes
MSTRG.66970		MSTRG.66970.1	3.85662	0.721566	0	0.833239	1.58321	3.55827	0.0703034	-3.83026	0.040462	0.638094	down	yes
MSTRG.66987		MSTRG.66987.1	0	0.55811	0.436768	0	0	0	2.34405	1.22901	0.0272448	0.638094	up	yes
MSTRG.67034		MSTRG.67034.1	2.00766	0.978824	0.612949	1.40187	1.083	1.2989	0.373797	-1.41967	0.000782679	0.392482	down	yes
MSTRG.67071		MSTRG.67071.1	0.726709	0	0	0.222088	0	0.468462	0.379128	-1.39924	0.0390221	0.638094	down	yes
MSTRG.67079		MSTRG.67079.1	0	0	0	1.47007	1.50458	2.24437	0.344848	-1.53597	0.0291076	0.638094	down	yes
MSTRG.67112		MSTRG.67112.1	0	0.505801	0.498943	0.142066	0.319593	0.233227	2.05319	1.03787	0.0198881	0.638094	up	yes
MSTRG.67116		MSTRG.67116.1	0.10109	0.816356	0.852451	0.324058	0.173183	0	3.02605	1.59743	0.0288492	0.638094	up	yes
MSTRG.67140		MSTRG.67140.1;MSTRG.67140.2	2.58859	0	0	0.86254	0.596243	0.509738	0.130818	-2.93436	0.02958	0.638094	down	yes
MSTRG.67154		MSTRG.67154.1	0	1.4273	1.46301	0	0	0	7.18026	2.84404	0.00943619	0.603209	up	yes
MSTRG.67155		MSTRG.67155.1	2.2129	3.20613	3.57742	1.16889	0.680901	0.690835	3.49667	1.80598	0.0230388	0.638094	up	yes
MSTRG.67176		MSTRG.67176.1	2.16071	0.736787	0.76047	1.59724	2.02299	2.3929	0.285959	-1.80612	0.0296964	0.638094	down	yes
MSTRG.67191		MSTRG.67191.1	0	1.59241	1.30452	0.726555	0.637171	0.66193	4.01502	2.00541	0.0497085	0.638094	up	yes
MSTRG.67230		MSTRG.67230.1	0	0	0	4.59093	4.18948	3.70309	0.197588	-2.33943	0.00182528	0.474187	down	yes
MSTRG.67235		MSTRG.67235.1	1.77569	0.65516	0.281552	1.42109	1.27743	2.96063	0.186398	-2.42355	0.0291952	0.638094	down	yes
MSTRG.67236		MSTRG.67236.1	3.79755	3.06393	1.59321	3.2524	2.96007	3.48717	0.383202	-1.38382	0.0352437	0.638094	down	yes
MSTRG.67368		MSTRG.67368.1	1.56014	2.96079	3.39107	1.84156	1.63834	1.94573	2.68467	1.42474	0.0209696	0.638094	up	yes
MSTRG.67376		MSTRG.67376.1	1.22136	0.386428	0.43868	1.52576	1.55741	1.32047	0.347126	-1.52647	0.0235616	0.638094	down	yes
MSTRG.67384		MSTRG.67384.1	3.52714	1.56951	1.02176	2.71735	1.83154	1.96161	0.276344	-1.85546	0.0128386	0.624886	down	yes
MSTRG.67412		MSTRG.67412.1	9.6934	14.6315	12.6925	8.09001	8.06354	7.89381	2.24564	1.16713	0.0329809	0.638094	up	yes
MSTRG.67462		MSTRG.67462.1	1.23701	1.09401	0.443111	3.13104	4.02908	3.56079	0.252879	-1.98348	0.0261992	0.638094	down	yes
MSTRG.67464		MSTRG.67464.1	29.6489	34.1085	33.1094	14.1486	13.7488	10.8128	3.02037	1.59473	0.0180834	0.638094	up	yes
MSTRG.67478		MSTRG.67478.1	0	4.41486	6.80453	4.35751	4.3088	2.92444	15.9876	3.99888	0.00742406	0.570756	up	yes
MSTRG.67492		MSTRG.67492.1	0.297752	1.23495	1.65639	0.141221	0.252801	0.629244	3.96798	1.98841	0.0467624	0.638094	up	yes
MSTRG.67511		MSTRG.67511.1	26.5086	0	0	17.2179	12.7249	11.1816	0.00130022	-9.58703	0.0148689	0.626845	down	yes
MSTRG.67565		MSTRG.67565.1	5.35404	0	0	2.60471	0	3.4389	0.0256708	-5.28373	0.0488887	0.638094	down	yes
MSTRG.67567		MSTRG.67567.1	0	1.14585	1.45945	0	0.674328	0	6.69901	2.74395	0.0131138	0.624886	up	yes
MSTRG.67601		MSTRG.67601.1	1.08748	0.170095	0	0	0	0.244565	0.405098	-1.30366	0.0148159	0.626789	down	yes
MSTRG.67611		MSTRG.67611.1	0	0.71425	1.11168	0.410309	0.685162	0.805534	2.76503	1.46729	0.0338208	0.638094	up	yes
MSTRG.67627		MSTRG.67627.1	2.36447	5.992	6.72189	4.67253	4.11656	2.95628	4.24275	2.085	0.0229364	0.638094	up	yes
MSTRG.6765	Gh_A04G0862	Gh_A04G0862	0.318275	1.41681	1.58319	0	0.133462	0.019075	5.48766	2.45619	0.00151484	0.464671	up	yes
MSTRG.67694		MSTRG.67694.1	0.240911	0.512679	0.559307	0	0.204992	0	2.02036	1.01461	0.0166175	0.638094	up	yes
MSTRG.67700		MSTRG.67700.1	0	4.60642	4.6013	0	0	0	44.1627	5.46476	0.0103277	0.608484	up	yes
MSTRG.67706		MSTRG.67706.1	0	0.976951	3.40021	1.01766	2.20308	0.558821	8.81401	3.1398	0.0212009	0.638094	up	yes
MSTRG.67847		MSTRG.67847.1	0	0.731776	0.85936	0	0	0	3.72406	1.89688	0.0053259	0.528068	up	yes
MSTRG.67865		MSTRG.67865.1	0.668186	0	0	1.48857	1.189	1.11988	0.238256	-2.06941	0.00925869	0.598811	down	yes
MSTRG.67903		MSTRG.67903.1	0	1.07989	0.974745	0	0.418525	0.286956	4.02961	2.01064	0.0342055	0.638094	up	yes
MSTRG.67923		MSTRG.67923.1	0	3.81999	3.53403	0	2.46781	0	30.1174	4.91252	0.0485742	0.638094	up	yes
MSTRG.67926		MSTRG.67926.1	4.06675	1.81517	1.02281	2.75972	1.5671	2.97306	0.214488	-2.22103	0.00690225	0.559276	down	yes
MSTRG.67938		MSTRG.67938.1	0	2.25483	3.44321	0	1.89361	0	22.2121	4.47327	0.0277895	0.638094	up	yes
MSTRG.67961		MSTRG.67961.1	4.92155	5.30921	6.82769	2.03935	2.01011	1.28275	3.67591	1.8781	0.0199911	0.638094	up	yes
MSTRG.6798	Gh_A04G0888	Gh_A04G0888	0	0.744859	0.720093	0	0	0	3.32654	1.73402	0.0118135	0.624886	up	yes
MSTRG.67981		MSTRG.67981.1	2.48459	0	0	2.3794	3.23269	2.79794	0.0623618	-4.00319	0.0177719	0.638094	down	yes
MSTRG.68016		MSTRG.68016.1	1.1346	0.423729	0.286503	0.422503	0.522411	0.762251	0.466681	-1.09949	0.0265442	0.638094	down	yes
MSTRG.6807	Gh_A04G0896	MSTRG.6807.1	0.476419	0.211349	0.169356	0.946639	1.2574	0.973682	0.463841	-1.1083	0.0287037	0.638094	down	yes
MSTRG.68097		MSTRG.68097.1	3.20487	3.17995	4.35919	1.60407	1.30732	1.59228	2.31989	1.21406	0.0377667	0.638094	up	yes
MSTRG.68108		MSTRG.68108.1	8.5966	5.39595	4.15698	10.1151	9.62514	8.28491	0.283521	-1.81847	0.01569	0.635448	down	yes
MSTRG.68114		MSTRG.68114.1	2.7545	1.40905	0	1.92013	0.883212	1.67087	0.132852	-2.91211	0.0297069	0.638094	down	yes
MSTRG.6812	Gh_A04G0901	MSTRG.6812.1;Gh_A04G0901	0.6531	1.01827	1.33773	0.527734	0.666466	0.463745	2.15632	1.10857	0.0010788	0.398211	up	yes
MSTRG.68135		MSTRG.68135.1	3.86985	1.75987	1.61902	1.92405	1.38672	2.20975	0.415117	-1.26841	0.0185417	0.638094	down	yes
MSTRG.68136		MSTRG.68136.1	0	1.8714	2.19585	1.72033	1.62136	1.6469	4.45919	2.15678	0.027356	0.638094	up	yes
MSTRG.68138		MSTRG.68138.1	0.92785	0	0	0	0	0.237154	0.401736	-1.31568	0.0383298	0.638094	down	yes
MSTRG.68176		MSTRG.68176.1	1.93746	0.73601	0	1.08396	0.801131	1.5189	0.171095	-2.54713	0.00604982	0.549012	down	yes
MSTRG.6820	Gh_A04G0907	MSTRG.6820.1	0.018459	1.39689	1.54503	0.851574	0.835118	0.964513	3.81606	1.93208	0.0285608	0.638094	up	yes
MSTRG.68205		MSTRG.68205.1	0	0.176672	0.73782	0	0	0	2.58233	1.36867	0.0300841	0.638094	up	yes
MSTRG.68207		MSTRG.68207.1	0.228371	0.910581	2.05012	0.069245	0.205405	0.097798	6.09285	2.60712	0.00333263	0.490291	up	yes
MSTRG.68263		MSTRG.68263.1	0.915901	2.79527	3.27787	1.46614	1.07321	1.26271	4.37805	2.13029	0.0204691	0.638094	up	yes
MSTRG.68295		MSTRG.68295.1	0	0.932171	1.19746	0	0	0	5.16946	2.37001	0.00398506	0.500472	up	yes
MSTRG.68320		MSTRG.68320.1	0	4.11907	4.40714	0	3.04869	0	41.1904	5.36423	0.0469512	0.638094	up	yes
MSTRG.68347		MSTRG.68347.1	5.31189	0	0	4.22919	3.69542	4.03013	0.0214455	-5.54318	0.0100909	0.606797	down	yes
MSTRG.68361		MSTRG.68361.1	7.93465	4.45408	3.86096	5.94606	5.7913	7.07983	0.333674	-1.58349	0.00349162	0.492782	down	yes
MSTRG.6839	Gh_A04G0927	Gh_A04G0927	0	3.03484	3.6478	0	0	0	26.5919	4.73291	0.00609865	0.550541	up	yes
MSTRG.68402		MSTRG.68402.1	165	211.368	181.34	82.1815	70.2673	70.1289	2.97013	1.57053	0.02202	0.638094	up	yes
MSTRG.68415		MSTRG.68415.1	1.08652	0	0	0.535203	0	0.41254	0.279498	-1.83909	0.0332974	0.638094	down	yes
MSTRG.68432		MSTRG.68432.1	10.1843	4.55387	3.46236	7.3957	3.57866	5.0843	0.243293	-2.03924	0.0450768	0.638094	down	yes
MSTRG.68449		MSTRG.68449.1	0.253318	1.24202	1.06099	0.410124	0.519603	0.302294	2.95127	1.56133	0.020726	0.638094	up	yes
MSTRG.68451		MSTRG.68451.1	1.80418	1.82643	1.40226	0	0	0	2.22999	1.15704	0.0065582	0.557369	up	yes
MSTRG.68459		MSTRG.68459.1	1.73307	0.173339	0.807618	5.80148	5.23471	5.46256	0.12394	-3.01228	0.0347118	0.638094	down	yes
MSTRG.68464		MSTRG.68464.1	2.47841	2.90428	4.02345	1.60169	1.66147	1.91684	2.3623	1.24019	0.0258124	0.638094	up	yes
MSTRG.68471		MSTRG.68471.1;MSTRG.68471.2	1.34025	1.19604	1.36751	0	0	0	2.28056	1.18939	0.00141755	0.452388	up	yes
MSTRG.68559		MSTRG.68559.1	0.996531	0	0	0	0	0.202432	0.39176	-1.35196	0.0350292	0.638094	down	yes
MSTRG.68580		MSTRG.68580.1	2.46366	1.70868	0.770549	2.0173	2.14671	2.77616	0.307915	-1.69939	0.0252505	0.638094	down	yes
MSTRG.68606		MSTRG.68606.1	0	0.257522	0.606993	0	0.293313	0	2.42013	1.27508	0.0201991	0.638094	up	yes
MSTRG.68608		MSTRG.68608.1	1.6909	2.10673	1.5777	0	0	0	2.78085	1.47553	0.00980076	0.606537	up	yes
MSTRG.68622		MSTRG.68622.1	1.43621	0.608322	0	0.319762	0.088421	0.165339	0.38559	-1.37486	0.0334478	0.638094	down	yes
MSTRG.6865	Gh_A04G0951	MSTRG.6865.1;MSTRG.6865.2;Gh_A04G0951	7.13371	9.64097	8.17199	2.27742	2.31972	2.60733	3.38116	1.75752	0.0114058	0.622336	up	yes
MSTRG.68689		MSTRG.68689.1	0.057039	1.04955	0.947025	0.209294	0.100592	0.123779	3.60841	1.85136	0.0255215	0.638094	up	yes
MSTRG.68708		MSTRG.68708.1	0	0.419509	0.363958	0	0	0	2.03296	1.02358	0.0189577	0.638094	up	yes
MSTRG.68727		MSTRG.68727.1	11.3895	9.2612	7.5902	15.3124	12.1783	12.8633	0.419025	-1.25489	0.0182402	0.638094	down	yes
MSTRG.68749		MSTRG.68749.1	2.33304	3.19427	4.26328	2.86018	2.48149	2.62326	2.0886	1.06254	0.028654	0.638094	up	yes
MSTRG.68771		MSTRG.68771.1	3.95599	2.90335	2.88376	7.16111	8.2546	8.77051	0.321974	-1.63498	0.00893673	0.598375	down	yes
MSTRG.68810		MSTRG.68810.1	0.980891	1.64464	2.06241	0.669656	0.59879	0.496769	2.97883	1.57475	0.00213535	0.474187	up	yes
MSTRG.68816		MSTRG.68816.1	0	2.01551	1.46469	0	0	0	8.3345	3.0591	0.0272331	0.638094	up	yes
MSTRG.68831		MSTRG.68831.1	0	0.861519	0.700108	0.167415	0.178396	0	3.20658	1.68103	0.0249451	0.638094	up	yes
MSTRG.68832		MSTRG.68832.1	0	1.15495	1.10543	0	0	0	5.21929	2.38385	0.0121084	0.624886	up	yes
MSTRG.68887		MSTRG.68887.1	3.07216	0	0	3.68837	3.09543	3.21692	0.0420338	-4.57231	0.00856616	0.597008	down	yes
MSTRG.68894		MSTRG.68894.1	0.379088	2.07941	3.13332	0.263229	0.491019	0.274532	9.97266	3.31798	0.000165937	0.327997	up	yes
MSTRG.68916		MSTRG.68916.1	0.751501	0	0	0	0	0.151472	0.470158	-1.08878	0.0344825	0.638094	down	yes
MSTRG.68924		MSTRG.68924.1	1.28917	4.08993	4.61968	6.06937	6.427	6.03938	2.18812	1.12969	0.0417924	0.638094	up	yes
MSTRG.68932		MSTRG.68932.1	1.86984	1.00018	0.950811	2.44617	2.38579	3.99044	0.291287	-1.77949	0.0369711	0.638094	down	yes
MSTRG.68981		MSTRG.68981.1	0	2.28296	2.41999	0	1.49777	0	14.9532	3.90239	0.0349123	0.638094	up	yes
MSTRG.68985		MSTRG.68985.1	1.14543	1.79555	1.58984	0	0	0	3.41877	1.77348	0.00325418	0.490291	up	yes
MSTRG.68987		MSTRG.68987.1	5.12158	2.24669	2.83196	6.16442	4.40919	5.86929	0.276805	-1.85306	0.0352081	0.638094	down	yes
MSTRG.68990		MSTRG.68990.1	1.00224	0	0	0	0	0.076218	0.416817	-1.26251	0.0372562	0.638094	down	yes
MSTRG.68996		MSTRG.68996.1	1.19768	0.640733	0	0.642288	1.00882	1.15913	0.284659	-1.8127	0.0490902	0.638094	down	yes
MSTRG.69017		MSTRG.69017.1	2.60856	2.37537	1.50271	3.85303	3.7217	3.52547	0.424757	-1.23529	0.0282529	0.638094	down	yes
MSTRG.69019		MSTRG.69019.1	0.866577	0.446905	0	0.351644	0.180735	0.350281	0.448949	-1.15538	0.0215307	0.638094	down	yes
MSTRG.69037		MSTRG.69037.1	0	0.638013	0.410308	0	0	0	2.35802	1.23758	0.0499312	0.638094	up	yes
MSTRG.69133		MSTRG.69133.1	3.67167	4.02241	2.60798	8.58415	10.1831	11.8733	0.292336	-1.7743	0.0419981	0.638094	down	yes
MSTRG.69145	Gh_A07G2182	Gh_A07G2182	1.90486	0.080722	0.051084	0.128174	0	0.154706	0.275993	-1.8573	0.0232272	0.638094	down	yes
MSTRG.69157		MSTRG.69157.1	1.30377	1.84949	1.59535	0	0	0	3.19067	1.67386	0.00324295	0.490291	up	yes
MSTRG.69159		MSTRG.69159.1	6.05439	7.71479	7.36488	2.09931	2.61111	2.80503	3.03117	1.59988	0.0138613	0.624886	up	yes
MSTRG.69212		MSTRG.69212.1	2.65916	1.81889	1.1685	2.28099	1.75918	2.98203	0.3746	-1.41658	0.0280737	0.638094	down	yes
MSTRG.69215		MSTRG.69215.1	1.26164	0	0.06275	0.129059	0.037382	0.134201	0.363378	-1.46046	0.0455627	0.638094	down	yes
MSTRG.69240		MSTRG.69240.1	6.18917	3.48275	3.18644	7.98783	5.2021	5.52492	0.304701	-1.71454	0.0400935	0.638094	down	yes
MSTRG.69246		MSTRG.69246.1	0	0	0	1.99561	1.59035	1.54812	0.365509	-1.45202	0.00785682	0.582453	down	yes
MSTRG.69264		MSTRG.69264.1	0	0	0	2.20474	2.4568	2.65798	0.28933	-1.78921	0.00183777	0.474187	down	yes
MSTRG.69322		MSTRG.69322.1	0	0.778055	0.645992	0	0.123702	0	3.16409	1.66179	0.0157554	0.635448	up	yes
MSTRG.69323		MSTRG.69323.1	1.77894	0	0	2.42666	4.67716	4.39928	0.0666852	-3.90649	0.0294872	0.638094	down	yes
MSTRG.69325		MSTRG.69325.1	0	3.90376	4.09211	4.73058	4.50098	3.33462	7.1678	2.84153	0.0379621	0.638094	up	yes
MSTRG.69334		MSTRG.69334.1	1.74515	0.531802	0.332944	0.561459	0.494985	1.39203	0.306681	-1.70519	0.0487217	0.638094	down	yes
MSTRG.6936	Gh_A04G1021	MSTRG.6936.1	0.076776	1.25952	1.05282	0.066183	0.143814	0.031276	4.55197	2.18649	0.0150334	0.627878	up	yes
MSTRG.69376		MSTRG.69376.1	0	1.3388	2.70395	0	0	0	12.9939	3.69977	0.00261363	0.474187	up	yes
MSTRG.69388		MSTRG.69388.1	7.11086	0	0	5.80078	5.12184	4.58663	0.0134033	-6.22127	0.0139924	0.624886	down	yes
MSTRG.69402		MSTRG.69402.1	0	1.11849	2.03197	0.946716	1.16138	1.0609	4.46915	2.16	0.00366186	0.492782	up	yes
MSTRG.69455		MSTRG.69455.1	0	0.429692	0.403333	0	0	0	2.13296	1.09285	0.0136096	0.624886	up	yes
MSTRG.69474		MSTRG.69474.1;MSTRG.69474.2	69.0675	69.566	84.1375	35.461	41.0831	36.2601	2.57349	1.36373	0.0105128	0.609471	up	yes
MSTRG.69496		MSTRG.69496.1	3.48032	2.47721	3.23251	0	0	0	3.45743	1.7897	0.0104447	0.609083	up	yes
MSTRG.69515		MSTRG.69515.1	0	0	0	3.23976	4.50534	4.94549	0.194871	-2.35941	0.0138958	0.624886	down	yes
MSTRG.69549		MSTRG.69549.1	0.406329	0.361844	0.254856	1.39344	1.2064	1.45172	0.475548	-1.07234	0.0034765	0.492782	down	yes
MSTRG.69569		MSTRG.69569.1	1.08498	0.19356	0	0.351319	0.184644	0.172634	0.374822	-1.41572	0.01426	0.624886	down	yes
MSTRG.69581		MSTRG.69581.2;MSTRG.69581.1	1.96579	1.20152	0.381474	1.64772	2.31835	2.21402	0.257976	-1.95469	0.0388088	0.638094	down	yes
MSTRG.69599		MSTRG.69599.1	7.41734	8.46955	8.86041	2.50508	2.46141	2.58174	3.26455	1.70688	0.000317978	0.327997	up	yes
MSTRG.69660		MSTRG.69660.1	0	0.84901	1.54157	0	0	0	6.25434	2.64486	0.00253784	0.474187	up	yes
MSTRG.69666		MSTRG.69666.1	3.0593	1.41248	0.862236	1.03786	0.72877	0.939128	0.439036	-1.18759	0.00235593	0.474187	down	yes
MSTRG.69673		MSTRG.69673.1	0.556872	0.509862	0.169323	1.84434	1.24384	2.07348	0.32924	-1.60279	0.0305654	0.638094	down	yes
MSTRG.69681		MSTRG.69681.1	2.67722	0	0	1.35646	1.11513	1.44193	0.0870055	-3.52275	0.0109669	0.615007	down	yes
MSTRG.69687		MSTRG.69687.1	0	0.801683	1.21749	0.837658	0.64842	0.577684	2.96462	1.56785	0.0163741	0.637807	up	yes
MSTRG.69772		MSTRG.69772.1	18.9656	24.0066	24.4197	7.39036	7.47096	6.04466	4.43734	2.1497	0.00263329	0.474187	up	yes
MSTRG.69855		MSTRG.69855.1	3.03062	0	0	1.84066	3.65024	3.38009	0.0521649	-4.26078	0.0332854	0.638094	down	yes
MSTRG.69856		MSTRG.69856.1	1.23249	0	0	0.218769	0.043764	0.526817	0.273065	-1.87269	0.0243083	0.638094	down	yes
MSTRG.69873		MSTRG.69873.1	7.02305	14.2781	13.4075	9.97345	10.0206	9.27607	2.86497	1.51852	0.0266328	0.638094	up	yes
MSTRG.69894		MSTRG.69894.1	0	0.710838	0.839119	0	0	0	3.63251	1.86097	0.00519732	0.52498	up	yes
MSTRG.69903		MSTRG.69903.1	0.607071	0	0	0.490884	0.66065	1.1262	0.309246	-1.69317	0.0371537	0.638094	down	yes
MSTRG.69911		MSTRG.69911.1	4.06375	1.94117	0.810501	1.8012	1.87691	3.07543	0.210567	-2.24765	0.0187059	0.638094	down	yes
MSTRG.69918		MSTRG.69918.1	1.79336	1.28303	0	2.22118	1.9059	1.93128	0.167794	-2.57524	0.0458309	0.638094	down	yes
MSTRG.69925		MSTRG.69925.1	0.538459	1.3235	1.48569	0.864235	0.645974	0.399289	2.66879	1.41619	0.0320764	0.638094	up	yes
MSTRG.69938		MSTRG.69938.1	0	1.07715	0.875036	0	0.547774	0	4.33153	2.11488	0.0397156	0.638094	up	yes
MSTRG.69985		MSTRG.69985.1	6.46642	6.84614	6.2972	2.50473	2.82722	1.98931	2.34461	1.22935	0.0337469	0.638094	up	yes
MSTRG.70026		MSTRG.70026.1	1.34802	0.344047	0.163716	0.471486	0	0.282138	0.403025	-1.31106	0.0340353	0.638094	down	yes
MSTRG.70046	Gh_Sca178549G01	Gh_Sca178549G01	0	1.00002	0.717631	0	0	0	3.64324	1.86522	0.0329225	0.638094	up	yes
MSTRG.70073		MSTRG.70073.1	0	0.476644	1.2703	0	0.331769	0	4.56383	2.19024	0.00657422	0.557369	up	yes
MSTRG.70100		MSTRG.70100.1	0	0.768062	0.810527	0	0.590234	0	3.68335	1.88102	0.039745	0.638094	up	yes
MSTRG.70110		MSTRG.70110.1	3.29619	2.08568	2.51653	0	0	0	2.53043	1.33938	0.0186827	0.638094	up	yes
MSTRG.70179		MSTRG.70179.1	0.475856	0.776284	0.976561	0	0	0	2.60766	1.38275	0.00059376	0.369253	up	yes
MSTRG.70183		MSTRG.70183.1	4.43324	0	0	7.06837	5.77985	6.29524	0.0172147	-5.86022	0.0066319	0.558174	down	yes
MSTRG.70196		MSTRG.70196.1	0	1.82308	1.24376	0	0	0	6.91062	2.78882	0.0332118	0.638094	up	yes
MSTRG.70259		MSTRG.70259.1	0	0	0	4.46189	5.21764	4.14687	0.190424	-2.39271	0.00218651	0.474187	down	yes
MSTRG.70350		MSTRG.70350.1	1.46744	0.349248	0	0.478334	0.479438	1.02027	0.233903	-2.09602	0.00872243	0.598375	down	yes
MSTRG.70355		MSTRG.70355.1	0	1.21566	2.01715	0	0.92022	0	9.37544	3.22889	0.0140469	0.624886	up	yes
MSTRG.70356		MSTRG.70356.1	3.52338	0	0	2.18628	2.70995	2.66612	0.0476054	-4.39273	0.0163334	0.637164	down	yes
MSTRG.70385		MSTRG.70385.1	0	5.89795	3.8214	1.65106	1.58793	1.03371	17.8621	4.15883	0.0483061	0.638094	up	yes
MSTRG.70494		MSTRG.70494.1	1.26813	0.200283	0	0	0	0.179223	0.385248	-1.37614	0.00852128	0.595691	down	yes
MSTRG.70508		MSTRG.70508.1	0.963138	0	0	1.48891	0.758646	1.17006	0.191954	-2.38117	0.0110223	0.616612	down	yes
MSTRG.70542		MSTRG.70542.1	1.19392	0	0	2.44968	2.07191	1.86536	0.125694	-2.99202	0.00953633	0.604818	down	yes
MSTRG.70581		MSTRG.70581.1	0.888044	0	0	0.809768	0.691409	0.486708	0.289144	-1.79014	0.0329728	0.638094	down	yes
MSTRG.70598		MSTRG.70598.1	1.37304	0.320494	0	0.682939	0.545903	0.90737	0.236254	-2.08159	0.0003193	0.327997	down	yes
MSTRG.70614		MSTRG.70614.1	0.338495	0.81415	1.08187	0.469737	1.03267	0.484086	2.19984	1.1374	0.0428184	0.638094	up	yes
MSTRG.70638		MSTRG.70638.1	0	0.676929	0.595066	0.486037	0.70688	0.420323	2.00484	1.00349	0.0414813	0.638094	up	yes
MSTRG.70730		MSTRG.70730.1	0	0.924965	1.00723	0.39598	0.360918	0.478945	3.10953	1.63669	0.0271422	0.638094	up	yes
MSTRG.70738		MSTRG.70738.1	0	1.28789	1.85933	0.842535	1.10661	0.397936	5.54728	2.47178	0.00463779	0.518212	up	yes
MSTRG.70769		MSTRG.70769.1	4.67865	7.23568	8.88061	7.3404	7.63916	7.49436	2.01205	1.00867	0.00533152	0.528068	up	yes
MSTRG.70780		MSTRG.70780.1	0	1.13488	1.85413	1.52368	1.29331	0.882922	3.86168	1.94923	0.0151704	0.631012	up	yes
MSTRG.70781		MSTRG.70781.1	1.40319	0	0	0.114433	0	0.18945	0.300958	-1.73237	0.0221687	0.638094	down	yes
MSTRG.70792		MSTRG.70792.1	0.556473	1.93731	1.75444	0.344035	0.511604	0.306446	4.33109	2.11473	0.00884325	0.598375	up	yes
MSTRG.70810		MSTRG.70810.1	1.14943	0	0	0.703219	0	0.54071	0.244735	-2.03071	0.0429588	0.638094	down	yes
MSTRG.70847		MSTRG.70847.1	2.45254	0	0	2.63719	2.89444	3.10934	0.0581049	-4.1052	0.0092544	0.598811	down	yes
MSTRG.70870		MSTRG.70870.1	1.52284	0.786776	0.327618	1.97375	0.98116	1.95745	0.250819	-1.99528	0.0189472	0.638094	down	yes
MSTRG.70873		MSTRG.70873.1	0	0.57272	1.13652	0	0	0	4.30471	2.10592	0.00334946	0.490291	up	yes
MSTRG.7088	Gh_A04G1193	Gh_A04G1193	0.669065	0.130668	0	0.892629	0.691421	0.729456	0.227324	-2.13718	0.00207234	0.474187	down	yes
MSTRG.7089	Gh_A04G1194	MSTRG.7089.1;Gh_A04G1194	5.56847	5.24639	4.44425	17.6292	15.6395	16.1279	0.268355	-1.89778	0.00167031	0.470923	down	yes
MSTRG.70914		MSTRG.70914.1	14.1661	18.8681	11.4587	2.07822	1.33649	1.51349	4.91059	2.2959	0.0437883	0.638094	up	yes
MSTRG.70951		MSTRG.70951.1	0	0.400441	0.368296	0	0	0	2.02401	1.01722	0.0149012	0.626845	up	yes
MSTRG.70953		MSTRG.70953.1;MSTRG.70953.2	0.953541	1.69765	2.20167	0.685067	0.799999	0.63595	3.11584	1.63962	2.9275e-05	0.240823	up	yes
MSTRG.70958		MSTRG.70958.1	0	0	0	2.55665	2.79837	2.56364	0.281444	-1.82908	0.000292861	0.327997	down	yes
MSTRG.70978		MSTRG.70978.1	1.37718	2.62796	3.43422	1.93163	2.52997	2.36361	2.58261	1.36883	0.00835251	0.592154	up	yes
MSTRG.71002		MSTRG.71002.1	0.347495	0.821026	0.764233	0.192347	0.312592	0.181937	2.10554	1.07419	0.00879402	0.598375	up	yes
MSTRG.71005		MSTRG.71005.1	0	0	0	4.25497	2.60579	3.28587	0.21198	-2.238	0.0183637	0.638094	down	yes
MSTRG.71013		MSTRG.71013.1	0.456262	1.93494	2.35716	1.43807	0.99006	1.17867	3.62751	1.85898	0.0347703	0.638094	up	yes
MSTRG.71065		MSTRG.71065.1	3.36928	0	0	3.23415	4.01324	3.21834	0.0406767	-4.61965	0.0176652	0.638094	down	yes
MSTRG.71075		MSTRG.71075.1	0	0.482965	0.566093	0	0	0	2.58263	1.36884	0.00510692	0.523536	up	yes
MSTRG.7108		MSTRG.7108.1	0	0.212563	0.548591	0	0.220276	0	2.22768	1.15554	0.0157972	0.635448	up	yes
MSTRG.71101		MSTRG.71101.1	2.14535	4.46384	3.77236	2.16523	2.30847	2.14104	2.74119	1.4548	0.0331434	0.638094	up	yes
MSTRG.71109		MSTRG.71109.1	1.22472	2.11009	1.39753	0	0	0	3.13174	1.64696	0.0280049	0.638094	up	yes
MSTRG.71116		MSTRG.71116.1	2.48829	0.761109	0.19733	0.203744	0.306644	0.236196	0.354792	-1.49495	0.037247	0.638094	down	yes
MSTRG.71159		MSTRG.71159.1	3.73665	5.37338	5.23436	1.39095	1.25895	1.5077	3.57014	1.83598	0.00636096	0.553656	up	yes
MSTRG.71216		MSTRG.71216.1	1.78547	1.74152	2.10855	0	0	0	3.25408	1.70225	0.00108666	0.398211	up	yes
MSTRG.71233		MSTRG.71233.1	1.26028	0	0	0.340067	0	0.334209	0.278946	-1.84194	0.0196688	0.638094	down	yes
MSTRG.71253		MSTRG.71253.1	1.18211	0.72749	0.51324	1.77699	0.995507	1.49208	0.405641	-1.30173	0.0311662	0.638094	down	yes
MSTRG.71262		MSTRG.71262.1	0	1.80938	1.54	0	0	0	8.3122	3.05523	0.0173714	0.638094	up	yes
MSTRG.71336		MSTRG.71336.1	0	7.80652	4.89659	0	0	0	64.9642	6.02157	0.027466	0.638094	up	yes
MSTRG.71342		MSTRG.71342.1	0.489818	0.852131	1.02577	0	0.207014	0.19484	2.49459	1.3188	0.0141413	0.624886	up	yes
MSTRG.71387		MSTRG.71387.1	1.12243	2.25058	2.80022	1.10582	0.765103	0.725056	3.64559	1.86615	0.0137804	0.624886	up	yes
MSTRG.71416		MSTRG.71416.1	0	0.311093	0.854568	0.370293	0.291744	0.364585	2.24017	1.16361	0.0418784	0.638094	up	yes
MSTRG.71438		MSTRG.71438.1	0.227631	0	0	1.12298	0.590859	0.914616	0.387886	-1.36629	0.0253577	0.638094	down	yes
MSTRG.71458		MSTRG.71458.1	0	2.66527	3.68709	0	0	0	25.2248	4.65677	0.00408393	0.503449	up	yes
MSTRG.71507		MSTRG.71507.1	6.97049	8.50484	12.9468	5.55072	6.09987	4.12746	3.71193	1.89217	0.022755	0.638094	up	yes
MSTRG.71536		MSTRG.71536.1	1.12496	0.210593	0.197769	1.48211	1.30447	0.939128	0.282234	-1.82503	0.0348782	0.638094	down	yes
MSTRG.71563		MSTRG.71563.1	1.65804	0.643743	0	0.195817	0.392581	0.551843	0.313565	-1.67316	0.0436101	0.638094	down	yes
MSTRG.71679	Gh_A07G2266	MSTRG.71679.1	0	1.31177	1.95656	0	0	0	9.16069	3.19546	0.00287606	0.475167	up	yes
MSTRG.71681	Gh_A07G2262	MSTRG.71681.1;Gh_A07G2262	4.76145	2.37991	1.70972	1.48018	1.20807	2.09266	0.450016	-1.15195	0.0198001	0.638094	down	yes
MSTRG.71692		MSTRG.71692.1	0.11053	0.197185	0.185177	1.43219	1.19027	1.75634	0.490994	-1.02622	0.0460642	0.638094	down	yes
MSTRG.71704		MSTRG.71704.1	0	21.764	24.2566	21.6612	21.6964	21.51	49.9088	5.64122	0.0413761	0.638094	up	yes
MSTRG.71706		MSTRG.71706.1	0.258322	0.643514	0.633509	0	0.109181	0.197398	2.02314	1.0166	0.0379866	0.638094	up	yes
MSTRG.71722		MSTRG.71722.1	0	0.765493	0.960189	0.69826	0.843436	0.466236	2.63206	1.39619	0.00639877	0.553656	up	yes
MSTRG.71750		MSTRG.71750.1	0	1.73718	2.24225	1.53048	2.02861	1.93042	4.30984	2.10764	0.0170889	0.638094	up	yes
MSTRG.71797		MSTRG.71797.1	6.29215	3.69183	2.87951	5.55695	5.44674	5.06357	0.33101	-1.59505	0.00860542	0.597873	down	yes
MSTRG.71839	Gh_A07G2286	Gh_A07G2286	1.48634	0.711154	0.525333	1.44135	1.21172	1.04994	0.415847	-1.26587	0.0226052	0.638094	down	yes
MSTRG.71877	Gh_A07G2295	MSTRG.71877.1;MSTRG.71877.2;Gh_A07G2295	2.45545	2.67653	3.07988	0.660245	0.810762	0.743968	2.72079	1.44403	0.00111307	0.39878	up	yes
MSTRG.71886		MSTRG.71886.1	3.27899	0	0	6.02325	6.92629	7.20468	0.0228541	-5.4514	0.007281	0.567367	down	yes
MSTRG.71897		MSTRG.71897.1	2.46123	3.44787	6.37035	3.19504	3.57936	3.65653	2.90334	1.53771	0.0440102	0.638094	up	yes
MSTRG.71908	Gh_A07G2310	MSTRG.71908.1	1.44022	0	0	0.591085	0	0.38791	0.230427	-2.11762	0.0308863	0.638094	down	yes
MSTRG.71968		MSTRG.71968.2;MSTRG.71968.1;MSTRG.71968.3	29.2199	3.06251	1.52276	14.4593	12.415	18.4173	0.0100327	-6.63914	0.00137522	0.445693	down	yes
MSTRG.71975		MSTRG.71975.1	3.07369	2.2453	1.96633	12.9008	10.3903	11.8025	0.161811	-2.62762	0.000782603	0.392482	down	yes
MSTRG.7198		MSTRG.7198.1;MSTRG.7198.2;MSTRG.7198.3;MSTRG.7198.4	0.390453	0.698173	1.3535	0.608894	1.02049	0.623012	2.20457	1.1405	0.0326826	0.638094	up	yes
MSTRG.71995		MSTRG.71995.1	0	0.535861	0.503228	0	0.191691	0.178629	2.26915	1.18215	0.0347949	0.638094	up	yes
MSTRG.7204	Gh_A05G0029	MSTRG.7204.1	0.602609	0.996099	1.38963	0.52768	0.802801	0.830177	2.01801	1.01293	0.033438	0.638094	up	yes
MSTRG.7207	Gh_A05G0034	MSTRG.7207.1;MSTRG.7207.3;Gh_A05G0034	4.49924	3.70642	3.20058	5.99325	5.4223	6.55118	0.447997	-1.15844	0.00343328	0.492782	down	yes
MSTRG.72114		MSTRG.72114.1	0	1.02121	2.66939	0	0	0	11.5966	3.53563	0.00489628	0.523536	up	yes
MSTRG.72136		MSTRG.72136.1	0.612697	1.33373	1.88132	0.49598	0.15767	0	4.20453	2.07194	0.0313593	0.638094	up	yes
MSTRG.72178	Gh_A08G2343	MSTRG.72178.1	0	1.60416	1.29034	0.198046	0.4318	0.514191	4.93391	2.30273	0.0438224	0.638094	up	yes
MSTRG.72204		MSTRG.72204.1	0.785466	1.89306	1.82171	1.15723	1.35617	1.47416	2.1295	1.09052	0.0485515	0.638094	up	yes
MSTRG.72215		MSTRG.72215.1	0	0.477294	1.10814	0	0.318794	0.299903	3.49408	1.80491	0.0241949	0.638094	up	yes
MSTRG.72259	Gh_A08G2360	Gh_A08G2360	0.726278	0.341077	0.429662	1.15159	0.84824	1.20333	0.497939	-1.00596	0.0267631	0.638094	down	yes
MSTRG.72290		MSTRG.72290.1	0	0.697329	0.76486	0	0.294276	0	3.42292	1.77523	0.00802882	0.588669	up	yes
MSTRG.72297		MSTRG.72297.1	0	3.10612	1.67536	0	0	0	11.6504	3.5423	0.0499287	0.638094	up	yes
MSTRG.72324		MSTRG.72324.1	2.13214	3.09593	2.79326	1.22362	0.933104	0.882836	2.48297	1.31206	0.0254276	0.638094	up	yes
MSTRG.72328	Gh_A08G2367	MSTRG.72328.1;Gh_A08G2367	3.76419	6.12883	5.41234	1.35523	1.20469	1.02185	4.56157	2.18953	0.0078611	0.582453	up	yes
MSTRG.72350		MSTRG.72350.1	0	0.601311	1.20078	0	0	0	4.55815	2.18845	0.00334075	0.490291	up	yes
MSTRG.72354		MSTRG.72354.1	2.88993	2.73277	4.01681	0	0	0	5.56162	2.4755	0.00449937	0.5144	up	yes
MSTRG.72366		MSTRG.72366.1	1.55807	0	0	0.704021	0	0.880697	0.176587	-2.50155	0.0359466	0.638094	down	yes
MSTRG.7237	Gh_A05G0063	MSTRG.7237.2;MSTRG.7237.1;Gh_A05G0063	3.55228	4.49795	3.45756	11.3386	11.392	12.3388	0.388271	-1.36486	0.0229315	0.638094	down	yes
MSTRG.72386		MSTRG.72386.1	0.32239	0.895658	0.937711	0.248851	0.337058	0	2.76044	1.4649	0.0199153	0.638094	up	yes
MSTRG.72431		MSTRG.72431.1	0.388547	0	0	0.541921	0.420026	0.294622	0.483901	-1.04722	0.0422777	0.638094	down	yes
MSTRG.72454		MSTRG.72454.1	0	0.804375	0.9554	0	0	0	4.1337	2.04743	0.00516004	0.523536	up	yes
MSTRG.72493		MSTRG.72493.1	0	9.1422	10.5661	8.37773	8.01986	9.71304	19.5556	4.28951	0.0478585	0.638094	up	yes
MSTRG.72547		MSTRG.72547.1	1.49978	3.48502	2.50226	0.671349	0.875775	0.746849	3.63359	1.8614	0.0363448	0.638094	up	yes
MSTRG.72675		MSTRG.72675.1	1.07958	0.289277	0.181107	1.21816	0.367934	0.774006	0.322313	-1.63347	0.0488915	0.638094	down	yes
MSTRG.72713		MSTRG.72713.1	1.27068	0.208981	0.031872	0.731721	0.07157	1.16513	0.222663	-2.16707	0.0476992	0.638094	down	yes
MSTRG.72788		MSTRG.72788.1	0.816113	1.62668	2.05567	1.47183	1.4185	1.61478	2.01035	1.00744	0.0270845	0.638094	up	yes
MSTRG.72844		MSTRG.72844.1	0	1.091	1.7969	1.71193	1.25049	1.15709	3.29881	1.72195	0.0344943	0.638094	up	yes
MSTRG.72847		MSTRG.72847.1	21.753	15.2946	10.7603	22.1714	23.708	22.7808	0.283765	-1.81723	0.0102409	0.607375	down	yes
MSTRG.72859		MSTRG.72859.1	0.725413	1.04345	1.54992	0.682497	0.725293	0.417085	2.30432	1.20434	0.0168405	0.638094	up	yes
MSTRG.72901		MSTRG.72901.1	5.76408	0	0	1.03106	0	2.72987	0.0340269	-4.87718	0.0372518	0.638094	down	yes
MSTRG.72915		MSTRG.72915.1	0	0	0	1.12279	1.59478	1.34963	0.446622	-1.16288	0.0195621	0.638094	down	yes
MSTRG.72916		MSTRG.72916.1	0	1.37342	1.28862	0.29411	0.518751	0.263663	4.9837	2.31722	0.0118645	0.624886	up	yes
MSTRG.72923		MSTRG.72923.1	0	2.23371	1.55772	0	0	0	9.24631	3.20888	0.0297492	0.638094	up	yes
MSTRG.72992		MSTRG.72992.1	0.904348	0.395686	0.310143	0.905581	0.907041	1.03162	0.441606	-1.17917	0.00199696	0.474187	down	yes
MSTRG.73004		MSTRG.73004.1	0.24593	1.30677	1.02732	0	0.207877	0	3.99185	1.99706	0.0176213	0.638094	up	yes
MSTRG.73012		MSTRG.73012.1	1.80836	2.4745	4.37715	1.21352	0.643885	0.77002	4.43712	2.14962	0.0391783	0.638094	up	yes
MSTRG.73039		MSTRG.73039.1	0	0.442423	0.480141	0	0.208226	0	2.34089	1.22706	0.00954816	0.604818	up	yes
MSTRG.73043		MSTRG.73043.1	1.46938	0.946695	0	2.78654	1.91511	1.69078	0.170836	-2.54932	0.0431209	0.638094	down	yes
MSTRG.73050		MSTRG.73050.1	0	4.10762	3.30403	1.78916	1.74617	1.33227	11.0702	3.46861	0.0378383	0.638094	up	yes
MSTRG.73054		MSTRG.73054.1	1.1168	0.192851	0.176309	0.436381	0.459918	0.515435	0.396458	-1.33476	0.0201976	0.638094	down	yes
MSTRG.73094		MSTRG.73094.1	1.39498	0	0	1.05473	0.887781	0.752099	0.187254	-2.41693	0.0208901	0.638094	down	yes
MSTRG.73166		MSTRG.73166.1	1.30916	1.28185	0.821588	3.05252	2.17659	2.39687	0.434326	-1.20315	0.0464485	0.638094	down	yes
MSTRG.73194		MSTRG.73194.1	0.737444	0	0	0	0	0.225809	0.457518	-1.1281	0.0420592	0.638094	down	yes
MSTRG.73228		MSTRG.73228.1	5.47631	6.37482	8.01029	3.30558	3.93672	3.7477	2.57088	1.36226	0.00727595	0.567367	up	yes
MSTRG.73244		MSTRG.73244.1	3.00012	2.64458	2.78438	0	0	0.16696	3.1509	1.65576	0.00530739	0.528068	up	yes
MSTRG.73246		MSTRG.73246.1	0.249577	0.494351	1.54915	0	0	0.175924	3.78094	1.91874	0.0495483	0.638094	up	yes
MSTRG.73279		MSTRG.73279.1	0	0	0	5.83101	4.07182	5.2312	0.153046	-2.70796	0.00584311	0.543403	down	yes
MSTRG.73284		MSTRG.73284.1;MSTRG.73284.2	7.79777	8.71679	11.3277	0.275922	0.050023	0.233537	12.4725	3.64068	0.00275491	0.475167	up	yes
MSTRG.73288		MSTRG.73288.1	0	1.74614	2.00491	0	0	0	10.559	3.4004	0.00648093	0.55655	up	yes
MSTRG.73303		MSTRG.73303.1	0	0.412878	0.555936	0.109085	0.183767	0	2.37642	1.24879	0.00196424	0.474187	up	yes
MSTRG.73315	Gh_A08G2408	Gh_A08G2408	2.1526	0	0	0.406211	0	0.780797	0.15458	-2.69357	0.0234837	0.638094	down	yes
MSTRG.73318		MSTRG.73318.1	1.44367	4.04483	5.16387	2.38407	2.09371	1.71114	5.46988	2.45151	0.00608671	0.550541	up	yes
MSTRG.73348	Gh_A08G2413	MSTRG.73348.1;MSTRG.73348.2;Gh_A08G2413	3.01188	2.47401	2.64618	6.39932	5.26902	5.05724	0.475882	-1.07132	0.0357617	0.638094	down	yes
MSTRG.73349		MSTRG.73349.1	0	0.745024	1.04948	0.338062	0.473802	0	3.86257	1.94956	0.012231	0.624886	up	yes
MSTRG.73351	Gh_A08G2417	MSTRG.73351.1;Gh_A08G2417	1.73427	1.72911	1.3431	5.35605	4.72664	4.26962	0.378442	-1.40186	0.017261	0.638094	down	yes
MSTRG.73358	Gh_A08G2423	MSTRG.73358.1;MSTRG.73358.2	1.16873	1.95235	1.83052	0.952539	1.12446	1.04068	2.00544	1.00392	0.0142366	0.624886	up	yes
MSTRG.73392		MSTRG.73392.1	0.868137	2.23955	2.67157	0	0	0	7.57399	2.92105	0.00119535	0.408451	up	yes
MSTRG.73393		MSTRG.73393.1	0.262325	0.775585	1.61678	0.637059	0.424254	0.511372	3.0661	1.61641	0.0314291	0.638094	up	yes
MSTRG.73462		MSTRG.73462.1	1.10506	1.13153	1.34798	0	0	0.219422	2.22862	1.15615	0.0373139	0.638094	up	yes
MSTRG.73472		MSTRG.73472.1	21.294	26.113	31.7657	12.0109	10.0784	11.1058	3.64369	1.8654	0.00948121	0.603892	up	yes
MSTRG.73489	Gh_Sca202358G01	Gh_Sca202358G01	4.56797	4.05502	4.67131	1.50625	1.23968	1.66908	2.05312	1.03782	0.0312536	0.638094	up	yes
MSTRG.73493		MSTRG.73493.1	6.40725	8.1457	6.83809	2.63378	3.33648	3.43942	2.29188	1.19653	0.0486288	0.638094	up	yes
MSTRG.73503		MSTRG.73503.1	1.94201	0.458381	0.351867	0.529531	0.226906	0.508806	0.366948	-1.44635	0.0110925	0.616612	down	yes
MSTRG.73530		MSTRG.73530.1	0.32464	0.47392	1.31179	0.34301	0.411561	0.181617	2.66548	1.41439	0.044624	0.638094	up	yes
MSTRG.73540		MSTRG.73540.1	0	0.515191	1.10691	0.700728	0.700576	0.780325	2.35159	1.23363	0.0267411	0.638094	up	yes
MSTRG.73572		MSTRG.73572.1	6.12651	3.86557	2.59474	6.18034	6.57299	6.62013	0.262218	-1.93116	0.00538048	0.530659	down	yes
MSTRG.73650		MSTRG.73650.1	0.718014	1.12755	1.89643	0	0.21555	0	4.41571	2.14264	0.0036649	0.492782	up	yes
MSTRG.7368	Gh_A05G0205	MSTRG.7368.1	25.1299	20.2445	25.3942	8.31152	6.83645	7.92663	2.52219	1.33468	0.0382276	0.638094	up	yes
MSTRG.73726		MSTRG.73726.1	0	0.544297	0.560696	0	0	0	2.64117	1.40118	0.0090533	0.598375	up	yes
MSTRG.73734		MSTRG.73734.1	22.2169	24.759	26.9477	14.9069	14.4905	12.5874	2.27558	1.18624	0.00877454	0.598375	up	yes
MSTRG.73767		MSTRG.73767.1	0	1.15988	2.12918	0.863808	1.22001	1.09498	4.80045	2.26317	0.00400759	0.501765	up	yes
MSTRG.73776		MSTRG.73776.1	1.35148	0.879638	0	1.11342	0.724444	1.63386	0.227932	-2.13332	0.0416266	0.638094	down	yes
MSTRG.73790		MSTRG.73790.1	4.6832	7.00224	6.87112	3.14927	2.65267	2.90727	2.92415	1.54802	0.0143539	0.624886	up	yes
MSTRG.73819		MSTRG.73819.1	0	1.13958	1.35438	0	0	0	6.15264	2.6212	0.00541918	0.530664	up	yes
MSTRG.73847		MSTRG.73847.1	1.16828	0.350999	0.110362	0.746553	0.335573	0.399818	0.368182	-1.44151	0.0226002	0.638094	down	yes
MSTRG.73870		MSTRG.73870.1	0	0.35438	0.607895	0	0.411664	0.183523	2.3135	1.21007	0.0404038	0.638094	up	yes
MSTRG.73961		MSTRG.73961.1	3.99296	0	0	2.97233	2.83038	2.2243	0.0414204	-4.59351	0.0198759	0.638094	down	yes
MSTRG.74029		MSTRG.74029.1	0	0.904805	1.01145	0.806891	0.696401	0.50232	2.75712	1.46316	0.0239521	0.638094	up	yes
MSTRG.74036		MSTRG.74036.1	0.975561	1.19884	0.916717	0	0	0	2.03006	1.02152	0.0117196	0.624886	up	yes
MSTRG.74046		MSTRG.74046.1	5.43989	0	0	3.241	2.62583	2.88908	0.0265099	-5.23732	0.0121054	0.624886	down	yes
MSTRG.74067		MSTRG.74067.1	3.72093	4.62279	7.35248	4.48021	5.37213	3.76573	2.5152	1.33067	0.0412427	0.638094	up	yes
MSTRG.74089		MSTRG.74089.1	0	0.902491	1.41345	0.498381	0.781681	0.458779	4.02055	2.00739	4.67205e-05	0.240823	up	yes
MSTRG.74112		MSTRG.74112.1	0	0.25933	0.665452	0	0	0	2.53586	1.34247	0.00983953	0.606537	up	yes
MSTRG.74122		MSTRG.74122.1	0	1.88426	1.77964	0	0	0	9.70199	3.27828	0.0124109	0.624886	up	yes
MSTRG.74183		MSTRG.74183.1	0	0.638285	0.594045	0	0	0	2.83936	1.50556	0.01386	0.624886	up	yes
MSTRG.74195		MSTRG.74195.1	0	0.616505	1.0353	0.47034	0.623191	0.671094	2.57825	1.36639	0.0139152	0.624886	up	yes
MSTRG.74199		MSTRG.74199.1	1.11723	2.59895	1.89183	0.361882	0.192425	0.17991	3.88083	1.95637	0.0332319	0.638094	up	yes
MSTRG.74208		MSTRG.74208.1	2.59614	1.10744	1.11653	1.36388	1.42917	1.43809	0.464926	-1.10493	0.0357768	0.638094	down	yes
MSTRG.7422	Gh_A05G0268	MSTRG.7422.1;MSTRG.7422.2;Gh_A05G0268	0.951428	0.363901	0.256782	1.14183	0.623514	0.912887	0.387961	-1.36602	0.0147722	0.626789	down	yes
MSTRG.74220		MSTRG.74220.1	0	0.399367	0.803577	0	0	0	3.0748	1.62049	0.00398362	0.500472	up	yes
MSTRG.74239		MSTRG.74239.1	0.229662	0.559627	0.96191	0	0.19542	0.18271	2.67496	1.41951	0.0142034	0.624886	up	yes
MSTRG.74269		MSTRG.74269.1	0.460355	0.920012	1.32507	0.186638	0.196184	0.183423	3.00743	1.58853	0.00148786	0.461361	up	yes
MSTRG.74307		MSTRG.74307.1	0	1.17686	1.29323	0	0	0	5.98212	2.58066	0.00725167	0.567366	up	yes
MSTRG.74329		MSTRG.74329.1	2.07424	2.20981	2.42469	0.92652	0.575698	0.569398	2.17013	1.11778	0.0375042	0.638094	up	yes
MSTRG.74343		MSTRG.74343.1	2.0401	1.78489	1.59686	5.54587	3.92919	4.13111	0.394048	-1.34356	0.0377662	0.638094	down	yes
MSTRG.74383		MSTRG.74383.1	0	0.421362	0.381783	0	0	0	2.07521	1.05326	0.0158381	0.635448	up	yes
MSTRG.74403		MSTRG.74403.1	5.47787	0	0	4.3019	2.04902	2.34058	0.0259354	-5.26893	0.017814	0.638094	down	yes
MSTRG.74427		MSTRG.74427.1	2.9674	2.36009	2.00493	3.937	4.98657	5.0182	0.421605	-1.24604	0.0306146	0.638094	down	yes
MSTRG.74464		MSTRG.74464.1	0.229662	0.97816	0.925599	0.336119	0.738974	0.18271	2.72306	1.44523	0.0413446	0.638094	up	yes
MSTRG.7447	Gh_A05G0293	Gh_A05G0293	22.27	44.1481	37.7823	18.7928	17.776	16.5608	4.29374	2.10223	0.0230766	0.638094	up	yes
MSTRG.74483		MSTRG.74483.1	0.44615	0.683754	1.48843	0.293726	0.584327	0.158034	3.03401	1.60122	0.0299841	0.638094	up	yes
MSTRG.74491		MSTRG.74491.1	0	4.18633	4.84183	2.31054	3.99605	2.2065	13.9252	3.79962	0.00883277	0.598375	up	yes
MSTRG.74505		MSTRG.74505.1	0.121211	0.453432	1.18851	0.099642	0.201481	0.349841	2.98098	1.57579	0.0435536	0.638094	up	yes
MSTRG.74542		MSTRG.74542.1	0	0.765695	0.643628	0.190782	0.246191	0.230941	2.58162	1.36828	0.0307605	0.638094	up	yes
MSTRG.74552		MSTRG.74552.1	0	0.33782	0.496171	0	0	0	2.24634	1.16757	0.0024666	0.474187	up	yes
MSTRG.74557		MSTRG.74557.1	1.35899	0.407451	0.380734	1.94267	1.75003	1.99961	0.246879	-2.01813	0.00266026	0.474187	down	yes
MSTRG.74635		MSTRG.74635.1	0	0.430219	0.801013	0	0.431099	0	3.15097	1.6558	0.0192239	0.638094	up	yes
MSTRG.74648		MSTRG.74648.1	0	0.868652	1.10644	0.754071	1.03337	0.683472	2.78146	1.47584	0.00262988	0.474187	up	yes
MSTRG.74692		MSTRG.74692.1	21.4103	21.0314	23.1897	10.6321	8.34549	9.63158	2.23854	1.16256	0.0327882	0.638094	up	yes
MSTRG.74709		MSTRG.74709.1	1.33868	0	0	1.33873	0.919943	0.87503	0.174895	-2.51544	0.0177828	0.638094	down	yes
MSTRG.74728		MSTRG.74728.1	1.72563	0	0	1.14105	0.780404	0.665871	0.161929	-2.62656	0.0258901	0.638094	down	yes
MSTRG.74744		MSTRG.74744.1	2.44835	1.1604	0.386267	0.919595	1.05303	1.7079	0.268378	-1.89766	0.0259325	0.638094	down	yes
MSTRG.74758		MSTRG.74758.1	1.18655	0	0	0.187601	0.099255	0.198812	0.327167	-1.6119	0.022799	0.638094	down	yes
MSTRG.74782		MSTRG.74782.1	3.20922	3.46992	3.67124	1.51978	2.10287	1.57833	2.02435	1.01746	0.02909	0.638094	up	yes
MSTRG.74785		MSTRG.74785.1	1.35892	1.1175	0.576842	2.21123	2.05993	1.83241	0.398443	-1.32756	0.0283466	0.638094	down	yes
MSTRG.74812		MSTRG.74812.1	0	0.526484	0.395537	0	0	0	2.21169	1.14515	0.0316772	0.638094	up	yes
MSTRG.74817		MSTRG.74817.1	4.20159	2.07285	1.82976	2.91851	4.11449	3.84017	0.32807	-1.60792	0.0489256	0.638094	down	yes
MSTRG.74823		MSTRG.74823.1	15.1955	14.1202	17.0468	7.44341	6.2525	7.50554	2.13665	1.09535	0.0425251	0.638094	up	yes
MSTRG.74855		MSTRG.74855.1	1.79652	0.653803	0.166926	0.730247	0.194997	1.09998	0.264612	-1.91805	0.0276369	0.638094	down	yes
MSTRG.74885		MSTRG.74885.1	7.79004	5.09734	4.33622	9.84252	7.89639	6.83035	0.356854	-1.48659	0.0486565	0.638094	down	yes
MSTRG.74894		MSTRG.74894.1	1.05311	0	0	0.197056	0.187089	0.419254	0.319046	-1.64816	0.0212301	0.638094	down	yes
MSTRG.74908		MSTRG.74908.1	0	0.896142	1.67896	0	0.748003	0	7.01856	2.81118	0.0131141	0.624886	up	yes
MSTRG.74941		MSTRG.74941.1	0	0	0	1.62695	1.76472	1.59182	0.384349	-1.37951	0.000510854	0.347446	down	yes
MSTRG.74968		MSTRG.74968.1	0	8.65427	7.20736	4.7628	6.45139	5.57143	18.4912	4.20877	0.0458559	0.638094	up	yes
MSTRG.74969		MSTRG.74969.1	0.437048	1.22719	1.43412	1.17287	0.944121	0.729064	2.26016	1.17642	0.0342498	0.638094	up	yes
MSTRG.74984		MSTRG.74984.1	0	1.4069	2.01196	0.896834	0.933318	0.877815	5.13952	2.36163	0.00635001	0.553656	up	yes
MSTRG.74988		MSTRG.74988.1	31.8987	37.5126	27.6595	8.79823	7.60301	9.14892	2.95825	1.56475	0.0325659	0.638094	up	yes
MSTRG.74995		MSTRG.74995.1	0	0.81744	0.709005	0	0.355519	0	3.42091	1.77438	0.0248859	0.638094	up	yes
MSTRG.75000		MSTRG.75000.1	1.08516	1.11223	1.62942	0	0	0	2.98977	1.58004	0.00567667	0.538144	up	yes
MSTRG.75023		MSTRG.75023.1	5.04837	0	0	4.66221	4.38124	4.12116	0.0216556	-5.52912	0.0120377	0.624886	down	yes
MSTRG.75068		MSTRG.75068.1	1.59323	0	0	0.427272	0	0.28008	0.23578	-2.08449	0.0241339	0.638094	down	yes
MSTRG.75080		MSTRG.75080.1	207.41	244.089	215.529	71.8587	75.5799	90.8145	2.95861	1.56492	0.0253328	0.638094	up	yes
MSTRG.75084		MSTRG.75084.1	5.6365	4.75425	3.63683	0	0	0	3.49648	1.8059	0.00219623	0.474187	up	yes
MSTRG.75089		MSTRG.75089.1	1.00497	0	0	1.06068	0.582055	1.05016	0.209698	-2.25362	0.00777249	0.582453	down	yes
MSTRG.75142		MSTRG.75142.1	0.233293	0.409302	0.976471	0.377703	0.39702	0.371197	2.01062	1.00764	0.043008	0.638094	up	yes
MSTRG.75154		MSTRG.75154.1	0	1.68613	1.86064	0	0	0	9.65354	3.27106	0.00737346	0.569379	up	yes
MSTRG.7517	Gh_A05G0363	MSTRG.7517.1;Gh_A05G0363	0	2.14217	2.29907	0.521486	1.06897	1.10169	7.31744	2.87134	0.0260396	0.638094	up	yes
MSTRG.75171		MSTRG.75171.1	0.585547	1.30127	2.58112	1.3586	2.06557	0.879229	3.43724	1.78125	0.0345354	0.638094	up	yes
MSTRG.7522	Gh_A05G0370	Gh_A05G0370	4.17652	0.392682	0	0	0	0	0.174854	-2.51577	0.0210156	0.638094	down	yes
MSTRG.75222		MSTRG.75222.1	0	0.873548	1.18298	0	0	0	5.01146	2.32523	0.00333375	0.490291	up	yes
MSTRG.75229		MSTRG.75229.1	32.121	34.9612	43.4603	24.3916	27.713	24.4915	2.15954	1.11072	0.0119382	0.624886	up	yes
MSTRG.75237		MSTRG.75237.1	14.565	20.6466	15.4289	5.15312	4.30998	3.86429	3.93059	1.97474	0.0321706	0.638094	up	yes
MSTRG.75251		MSTRG.75251.1	0	0.458769	0.859508	0.419118	0.219547	0.205267	2.55806	1.35505	0.027209	0.638094	up	yes
MSTRG.75256		MSTRG.75256.1	2.79977	1.67068	0.980995	2.43405	1.58514	2.04968	0.344396	-1.53786	0.0120388	0.624886	down	yes
MSTRG.75288		MSTRG.75288.1	1.28365	0.421187	0.493767	1.33656	1.20668	1.10767	0.394174	-1.34309	0.0274644	0.638094	down	yes
MSTRG.75293		MSTRG.75293.1	0	1.75895	3.22931	0	0	0	17.7832	4.15244	0.00241863	0.474187	up	yes
MSTRG.75317		MSTRG.75317.1	1.82437	0.641765	0.767703	1.72707	1.45365	1.62175	0.358576	-1.47965	0.0203274	0.638094	down	yes
MSTRG.75336		MSTRG.75336.1	1.23156	1.25968	1.38571	0	0	0	2.49054	1.31646	0.000134068	0.327997	up	yes
MSTRG.75370		MSTRG.75370.1	0.572975	1.06187	1.04299	0.333398	0.634379	0.392883	2.06909	1.049	0.0208476	0.638094	up	yes
MSTRG.75378		MSTRG.75378.1	1.86346	0	0	1.14185	0	0.655109	0.150326	-2.73383	0.0494478	0.638094	down	yes
MSTRG.754	Gh_A01G0728	MSTRG.754.1;Gh_A01G0728	10.2981	11.0236	10.5871	4.9599	4.46162	4.9194	2.05749	1.04089	0.00578991	0.542845	up	yes
MSTRG.75425		MSTRG.75425.1	0.330444	0.887765	2.01456	0.651266	0.635819	0.357802	3.96563	1.98755	0.0139275	0.624886	up	yes
MSTRG.75466		MSTRG.75466.1	2.73374	1.58628	1.0179	1.36799	1.3386	1.50323	0.467156	-1.09802	0.00511803	0.523536	down	yes
MSTRG.75481		MSTRG.75481.1	0	2.95548	2.24271	0	0.336165	0	15.3463	3.93982	0.0169157	0.638094	up	yes
MSTRG.75565		MSTRG.75565.1	0	8.59161	9.70313	5.44506	4.62146	5.39724	26.374	4.72105	0.0358682	0.638094	up	yes
MSTRG.75570		MSTRG.75570.1	1.1821	1.70255	2.15273	0.575425	0.302427	0.661437	2.69635	1.43101	0.0450685	0.638094	up	yes
MSTRG.75606		MSTRG.75606.1	0.477326	0.944579	1.3294	0	0.175896	0.384227	2.94909	1.56027	0.0446994	0.638094	up	yes
[truncated: 578 more rows]

## Sheet: CRVSMR
gene_id	gene_name	transcript_id	FPKM.MR1	FPKM.MR2	FPKM.MR3	FPKM.CR1	FPKM.CR2	FPKM.CR3	fc	log2(fc)	pval	qval	regulation	significant
Gh_A04G0149	Gh_A04G0149	Gh_A04G0149	0.131605	0.471126	0.640387	0	0	0.255196	2.19973	1.13733	0.00742255	0.56152	up	yes
Gh_A04G0505	Gh_A04G0505	Gh_A04G0505	0.871649	0	0	0.139118	0.2235	0	0.468212	-1.09477	0.032544	0.695628	down	yes
Gh_A06G1903	Gh_A06G1903	Gh_A06G1903	0.765591	0	0	0.213152	0.219012	0	0.47597	-1.07106	0.0209578	0.645714	down	yes
Gh_A07G0182	Gh_A07G0182	Gh_A07G0182	0	0.860267	0.807878	0	0	0	3.2276	1.69046	0.015443	0.621435	up	yes
Gh_A12G2666	Gh_A12G2666	Gh_A12G2666	0	0.490373	0.844907	0.144609	0.407205	0.26453	2.33048	1.22063	0.0171479	0.625344	up	yes
Gh_A13G2329	Gh_A13G2329	Gh_A13G2329	0	0.57301	1.11063	0	0	0	3.56586	1.83425	0.00540566	0.546263	up	yes
Gh_D02G0935	Gh_D02G0935	Gh_D02G0935	0	0.288642	0.512288	0	0	0.303711	2.04771	1.03401	0.0173914	0.625375	up	yes
Gh_D02G2247	Gh_D02G2247	Gh_D02G2247	0	0.255983	0.776895	0	0	0	2.46663	1.30254	0.0182277	0.626959	up	yes
Gh_D03G0691	Gh_D03G0691	Gh_D03G0691	0.774353	0	0	0.312521	0	0	0.487583	-1.03628	0.0481398	0.706477	down	yes
Gh_D05G1540	Gh_D05G1540	Gh_D05G1540	0	0.357125	0.795926	0	0	0.091939	2.63556	1.39811	0.002929	0.498149	up	yes
Gh_D07G2377	Gh_D07G2377	Gh_D07G2377	0	0.281231	0.528793	0	0	0.416967	2.07698	1.05449	0.0449955	0.706477	up	yes
Gh_D11G1142	Gh_D11G1142	Gh_D11G1142	0	0.695562	0.667215	0	0	0	2.73621	1.45218	0.0144959	0.621435	up	yes
Gh_D12G2379	Gh_D12G2379	Gh_D12G2379	0.445418	0	0	0.590685	0.460104	0.650769	0.459421	-1.12211	0.0250993	0.660519	down	yes
Gh_D12G2494	Gh_D12G2494	Gh_D12G2494	0	0.252838	0.633874	0	0.255223	0.074974	2.01845	1.01325	0.0493946	0.706477	up	yes
Gh_Sca015833G01	Gh_Sca015833G01	Gh_Sca015833G01	0	0.429172	0.515022	0	0	0.012909	2.1673	1.1159	0.0053919	0.546263	up	yes
Gh_Sca119973G01	Gh_Sca119973G01	Gh_Sca119973G01	0.157614	0.869787	0.609093	0	0.141448	0.025402	2.29371	1.19768	0.0497413	0.706477	up	yes
MSTRG.10108	Gh_A05G2962	MSTRG.10108.1	0.836457	0.049999	0.046058	0.694072	0.868358	0.813654	0.349944	-1.51481	0.0221308	0.650221	down	yes
MSTRG.10195	Gh_A05G3028	MSTRG.10195.1;MSTRG.10195.2;MSTRG.10195.3;MSTRG.10195.4;Gh_A05G3028	8.72838	8.71204	8.1165	27.3966	28.3708	35.3282	0.313028	-1.67564	0.0123519	0.603143	down	yes
MSTRG.10265	Gh_A05G3099	MSTRG.10265.1;MSTRG.10265.2	2.81988	2.24326	1.00167	4.21366	4.2006	2.80623	0.278022	-1.84673	0.0222592	0.65027	down	yes
MSTRG.10302	Gh_A05G3136	MSTRG.10302.1;MSTRG.10302.2;Gh_A05G3136;MSTRG.10302.4	7.43077	6.64083	4.72381	10.0001	8.89363	9.45154	0.44962	-1.15322	0.0199545	0.637216	down	yes
MSTRG.10352		MSTRG.10352.1	0.419675	2.61472	2.82043	0	0	0	9.43767	3.23843	0.0060704	0.552412	up	yes
MSTRG.10576	Gh_A05G3362	MSTRG.10576.1	1.92596	2.63492	1.81653	0.428984	0.312868	0.433499	2.30761	1.2064	0.0343465	0.704739	up	yes
MSTRG.10588	Gh_A05G3374	MSTRG.10588.2;MSTRG.10588.1;MSTRG.10588.3;Gh_A05G3374	0.892209	1.28501	0.790046	7.19914	7.3758	9.32672	0.241593	-2.04935	0.0140738	0.621435	down	yes
MSTRG.10601		MSTRG.10601.1	0	0.063971	0	1.49536	1.05827	1.06707	0.446502	-1.16326	0.0200401	0.638017	down	yes
MSTRG.10623	Gh_A05G3404	MSTRG.10623.1;MSTRG.10623.3;MSTRG.10623.2;Gh_A05G3404	3.59319	4.00681	4.67206	0.799896	1.46926	1.05828	3.15439	1.65736	0.018121	0.626959	up	yes
MSTRG.10624		MSTRG.10624.1	15.7224	13.188	19.7385	0.16717	0.089727	0.29371	17.7355	4.14857	0.00231598	0.483498	up	yes
MSTRG.10688	Gh_A05G3470	Gh_A05G3470	6.14661	1.86686	1.62561	2.54064	1.87929	1.67276	0.325421	-1.61962	0.0141854	0.621435	down	yes
MSTRG.10712	Gh_A05G3494	Gh_A05G3494	0	7.086	4.52159	0	0	0	35.4588	5.14807	0.0290444	0.684344	up	yes
MSTRG.10755	Gh_A05G3540	Gh_A05G3540;MSTRG.10755.2	2.1828	4.25334	5.68594	1.22969	1.23906	0.823664	5.16115	2.36769	0.0165236	0.621435	up	yes
MSTRG.10820	Gh_A06G0010	MSTRG.10820.3;MSTRG.10820.4;MSTRG.10820.2;MSTRG.10820.1;MSTRG.10820.5;MSTRG.10820.6;MSTRG.10820.7;MSTRG.10820.8;MSTRG.10820.9;MSTRG.10820.11;MSTRG.10820.10;MSTRG.10820.12;MSTRG.10820.13;MSTRG.10820.14;MSTRG.10820.15;MSTRG.10820.16;MSTRG.10820.18;MSTRG.10820.17;Gh_A06G0010	8.98834	8.65518	7.61449	15.3591	16.8487	15.8702	0.475269	-1.07318	0.00496517	0.537293	down	yes
MSTRG.10823	Gh_A06G0017	MSTRG.10823.1;MSTRG.10823.2;Gh_A06G0017	1.36313	1.76204	1.02432	9.96995	10.9347	11.7507	0.188323	-2.40872	0.00812845	0.576642	down	yes
MSTRG.10843	Gh_A06G0043	MSTRG.10843.1	1.16302	0	0	0.246854	0	0	0.417585	-1.25986	0.0380346	0.706477	down	yes
MSTRG.10912	Gh_A06G0120	MSTRG.10912.1	1.52769	1.34792	0.356156	2.22141	1.74287	1.39025	0.346458	-1.52925	0.0492942	0.706477	down	yes
MSTRG.10941	Gh_A06G0160	Gh_A06G0160	0	3.46047	2.10048	0	0	0	11.3897	3.50966	0.0385184	0.706477	up	yes
MSTRG.11140	Gh_A06G0353	MSTRG.11140.1;MSTRG.11140.3;MSTRG.11140.4;MSTRG.11140.7;MSTRG.11140.2;MSTRG.11140.5;Gh_A06G0353	3.53576	4.24854	3.76451	9.99983	11.7877	9.57787	0.453245	-1.14164	0.0247609	0.660519	down	yes
MSTRG.11257		MSTRG.11257.1	1.40222	0.354635	0.169323	1.30029	2.13778	1.38122	0.249011	-2.00572	0.0207171	0.644727	down	yes
MSTRG.11263	Gh_A06G0454	MSTRG.11263.1;Gh_A06G0454	0.718585	0.825851	1.59134	0.264217	0.356671	0.427834	2.37443	1.24758	0.0221339	0.650221	up	yes
MSTRG.113	Gh_A01G0148	MSTRG.113.1	0.798779	1.98058e-06	0	0.319241	0.400945	0.341952	0.421486	-1.24644	0.0304548	0.687988	down	yes
MSTRG.11317	Gh_A06G0502	Gh_A06G0502	17.9527	26.1395	17.828	0	0	0	23.526	4.55619	0.00218281	0.478896	up	yes
MSTRG.11324	Gh_A06G0509	MSTRG.11324.1;MSTRG.11324.4;MSTRG.11324.5;MSTRG.11324.2;MSTRG.11324.3;Gh_A06G0509	2.122	2.29265	2.51052	0.534408	0.53925	0.49615	2.45086	1.29329	0.00045216	0.347655	up	yes
MSTRG.11328	Gh_A06G0513	MSTRG.11328.1	0.106608	1.45032	2.31345	0.542197	0.628336	0.177031	4.86999	2.28392	0.049393	0.706477	up	yes
MSTRG.11406	Gh_A06G0597	MSTRG.11406.1;MSTRG.11406.2;MSTRG.11406.3;Gh_A06G0597	4.75658	4.20173	3.17233	7.16075	6.6561	5.67532	0.440067	-1.1842	0.00937684	0.588845	down	yes
MSTRG.11413	Gh_A06G0605	MSTRG.11413.1;MSTRG.11413.2;Gh_A06G0605	17.6989	22.3188	18.5628	7.85049	6.9078	7.8092	2.69366	1.42957	0.0142524	0.621435	up	yes
MSTRG.11425	Gh_A06G0614	MSTRG.11425.1;MSTRG.11425.2;MSTRG.11425.3;Gh_A06G0614	2.67116	4.78852	4.59289	2.32997	3.07973	3.96688	2.39811	1.2619	0.0365922	0.706477	up	yes
MSTRG.11578	Gh_A06G0765	MSTRG.11578.1	0	2.16814	2.62283	2.0342	2.27695	2.30726	3.6223	1.85691	0.0321397	0.694333	up	yes
MSTRG.11703	Gh_A06G0879	MSTRG.11703.1;Gh_A06G0879	2.74345	3.64436	4.08608	1.14276	1.31382	1.77286	2.93932	1.55548	0.0034704	0.521478	up	yes
MSTRG.11714	Gh_A06G0887	Gh_A06G0887	0.25169	0.906505	1.22311	0.379265	0.592529	0.845878	2.41213	1.27031	0.00243077	0.484879	up	yes
MSTRG.11720	Gh_A06G0897	MSTRG.11720.1;MSTRG.11720.3;MSTRG.11720.5	0.588362	0.635254	0.383298	2.60092	1.8998	2.34609	0.406817	-1.29755	0.0207507	0.645353	down	yes
MSTRG.11745	Gh_A06G0915	Gh_A06G0915	0	0.518911	1.53271	0	0.423321	0.760244	3.94581	1.98032	0.0226358	0.651484	up	yes
MSTRG.11848	Gh_A06G1013	MSTRG.11848.1;Gh_A06G1013;MSTRG.11848.3;MSTRG.11848.4	7.73091	11.6085	11.8754	6.2789	5.68456	6.19201	2.60983	1.38396	0.00690105	0.56152	up	yes
MSTRG.11857		MSTRG.11857.1	0.551187	1.56834	2.03694	0.37046	0.495968	0.328392	3.63873	1.86344	0.00908023	0.58285	up	yes
MSTRG.11861	Gh_A06G1024	MSTRG.11861.1	0.150186	2.36095	2.04593	0.250957	0.101087	0.044444	6.81368	2.76843	0.0328912	0.696713	up	yes
MSTRG.11897	Gh_A06G1060	MSTRG.11897.1;Gh_A06G1060	1.25384	2.22751	3.03035	0.183154	0.210199	0.54253	5.15411	2.36572	0.000644746	0.369471	up	yes
MSTRG.11918	Gh_A06G1084	MSTRG.11918.1;MSTRG.11918.3;Gh_A06G1084	3.95659	0.808441	1.20111	4.14737	4.26936	3.33534	0.16158	-2.62968	0.0225848	0.651484	down	yes
MSTRG.12083	Gh_A06G1255	MSTRG.12083.1;Gh_A06G1255	2.38009	3.71281	2.84655	0.123775	0.133445	0.158321	4.38482	2.13252	0.00615135	0.552412	up	yes
MSTRG.12084	Gh_A06G1257	MSTRG.12084.1;Gh_A06G1257	6.23943	9.38346	5.94852	30.691	24.9597	26.5423	0.292067	-1.77563	0.0471967	0.706477	down	yes
MSTRG.12132	Gh_A06G1301	MSTRG.12132.1;Gh_A06G1301	6.31384	4.35575	3.94896	5.71082	7.06733	4.90985	0.494341	-1.01642	0.0433007	0.706477	down	yes
MSTRG.12308	Gh_A06G1476	Gh_A06G1476;MSTRG.12308.2	2.11062	3.00092	3.01859	1.34697	1.16149	1.73695	2.31372	1.21022	0.0136792	0.614556	up	yes
MSTRG.12324	Gh_A06G1488	MSTRG.12324.1	0	0.729799	0.86998	0	0.207577	0.755835	3.0608	1.61391	0.0322623	0.695281	up	yes
MSTRG.1233		MSTRG.1233.1	2.07256	1.67773	1.33739	3.44829	3.20389	2.95353	0.44932	-1.15419	0.000702494	0.369471	down	yes
MSTRG.12385	Gh_A06G1534	MSTRG.12385.1	0.037587	1.62178	0.962565	0	0	0.099055	4.32376	2.11229	0.0437152	0.706477	up	yes
MSTRG.12394	Gh_A06G1545	Gh_A06G1545	1.6478	2.12913	1.8043	0.558308	0.415303	0.614354	2.11842	1.08299	0.014973	0.621435	up	yes
MSTRG.12481	Gh_A06G1622	MSTRG.12481.1;Gh_A06G1622	2.38717	2.60602	3.22774	1.0628	1.02201	1.599	2.32987	1.22025	0.0202758	0.639838	up	yes
MSTRG.12485	Gh_A06G1629	MSTRG.12485.1	0.830607	0.052258	0.071657	0.781466	1.04627	0.381687	0.335016	-1.5777	0.0280019	0.677633	down	yes
MSTRG.12516	Gh_A06G1659	Gh_A06G1659	0	1.22161	2.7902	0	0.026845	0	9.49823	3.24766	0.00587309	0.550916	up	yes
MSTRG.12616	Gh_A06G1785	Gh_A06G1785	0.295873	8.45921	8.27303	0.332939	0.495472	1.37213	44.5538	5.47748	0.00627296	0.55335	up	yes
MSTRG.12647		MSTRG.12647.1;MSTRG.12647.2	1.23917	0.520905	0.502526	1.72971	1.17447	0.86622	0.409593	-1.28774	0.0262095	0.666737	down	yes
MSTRG.12650		MSTRG.12650.1	0.429081	0.689405	0.94211	0	0	0.106327	2.39077	1.25747	0.000480146	0.350358	up	yes
MSTRG.12655	Gh_A07G0003	MSTRG.12655.2;MSTRG.12655.1;Gh_A07G0003	6.57057	5.32884	6.57932	23.8614	19.141	21.9233	0.295582	-1.75837	0.0125472	0.603143	down	yes
MSTRG.12666	Gh_A07G0014	MSTRG.12666.1	0.102987	1.06669	0.941423	0.068331	0.480765	0.778989	2.89577	1.53395	0.0483948	0.706477	up	yes
MSTRG.12790	Gh_A07G0159	MSTRG.12790.2;MSTRG.12790.1;MSTRG.12790.3	5.55434	4.82609	5.04543	13.4869	13.0398	12.9881	0.381876	-1.38882	0.000441719	0.347655	down	yes
MSTRG.12874	Gh_A07G0241	MSTRG.12874.1;MSTRG.12874.3;MSTRG.12874.4;Gh_A07G0241	6.42058	2.0257	1.10554	4.6053	3.82514	2.77031	0.149065	-2.74598	4.86289e-06	0.109829	down	yes
MSTRG.12929	Gh_A07G0291	MSTRG.12929.1;Gh_A07G0291	0.627386	0.354107	0.143067	2.89439	1.39139	1.87691	0.280235	-1.83529	0.0369776	0.706477	down	yes
MSTRG.12940	Gh_A07G0303	MSTRG.12940.1;MSTRG.12940.2;MSTRG.12940.3;Gh_A07G0303	13.9238	16.751	16.9561	7.2862	5.61824	7.69014	2.81103	1.4911	0.0179291	0.626164	up	yes
MSTRG.12959	Gh_A07G0322	MSTRG.12959.1	0.219417	0	0.229446	3.01622	2.55497	1.64156	0.279734	-1.83787	0.0380443	0.706477	down	yes
MSTRG.13032		MSTRG.13032.1	10.5914	7.95806	8.94171	20.6513	23.2036	26.9032	0.359403	-1.47632	0.031396	0.692683	down	yes
MSTRG.13049	Gh_A07G0422	MSTRG.13049.1;Gh_A07G0422	0.335818	0.614642	0.926446	0.154084	0.041873	0.383083	2.22004	1.15059	0.020375	0.641052	up	yes
MSTRG.13108		MSTRG.13108.1	1.11072	0	0	0.237537	0	0.055983	0.430423	-1.21617	0.0468929	0.706477	down	yes
MSTRG.13116		MSTRG.13116.1	2.79589	7.21663	7.77877	5.11759	4.78623	6.09486	3.13755	1.64964	0.0114861	0.599553	up	yes
MSTRG.13126	Gh_A07G0494	MSTRG.13126.1;Gh_A07G0494	1044.98	1105.55	868.688	378.38	320.258	407.884	2.39901	1.26244	0.0441771	0.706477	up	yes
MSTRG.13184	Gh_A07G0547	MSTRG.13184.1;MSTRG.13184.2;MSTRG.13184.3;MSTRG.13184.5;MSTRG.13184.4;MSTRG.13184.6;Gh_A07G0547	3.22275	2.72428	3.20095	10.3507	10.629	9.11957	0.33663	-1.57076	0.00535893	0.545438	down	yes
MSTRG.13292		MSTRG.13292.1	2.18604	3.86033	5.7725	2.79635	3.18527	4.48268	2.89365	1.53289	0.00565323	0.550367	up	yes
MSTRG.13320		MSTRG.13320.1;MSTRG.13320.2	0.640989	1.10479	1.25645	0.269446	0.578453	0.326535	2.11352	1.07965	0.0305496	0.68899	up	yes
MSTRG.13350	Gh_A07G0705	MSTRG.13350.1;Gh_A07G0705	4.90414	3.53578	4.47259	0	0	0.0899688	4.54362	2.18384	0.00556612	0.550099	up	yes
MSTRG.13539	Gh_A07G0896	MSTRG.13539.1	2.3926	1.40048	1.74382	3.80906	3.57984	2.86352	0.433557	-1.20571	0.0274121	0.67547	down	yes
MSTRG.13578		MSTRG.13578.2;MSTRG.13578.1;MSTRG.13578.4;MSTRG.13578.3	3.91777	5.8858	6.62136	3.59023	5.26268	5.35416	2.11304	1.07932	0.037896	0.706477	up	yes
MSTRG.13657		MSTRG.13657.1	2.47954	1.79488	1.80072	0.047646	0	0.022386	2.21175	1.14519	0.00214172	0.478784	up	yes
MSTRG.13659	Gh_A07G1002	MSTRG.13659.1;MSTRG.13659.2;MSTRG.13659.3;MSTRG.13659.4;Gh_A07G1002	1.07374	2.18778	1.9657	0.297811	0.136318	0.360721	3.54726	1.82671	0.00909047	0.58285	up	yes
MSTRG.13684	Gh_A07G1030	Gh_A07G1030	1.75292	1.14708	1.59639	4.6112	3.85997	3.44494	0.407666	-1.29454	0.032338	0.695443	down	yes
MSTRG.13729		MSTRG.13729.1	0.189232	0.029012	0.074799	7.41765	6.27231	6.87476	0.119355	-3.06666	0.000460369	0.347655	down	yes
MSTRG.13748		MSTRG.13748.1	0.114719	0.102329	0	5.1357	4.61977	3.82345	0.160265	-2.64147	0.00170126	0.441695	down	yes
MSTRG.13793	Gh_A07G1117	MSTRG.13793.1;Gh_A07G1117	0.259843	1.30958	1.77025	1.14477	1.20386	1.1886	2.40937	1.26866	0.0159913	0.621435	up	yes
MSTRG.13812	Gh_A07G1131	MSTRG.13812.1;MSTRG.13812.2;MSTRG.13812.3;MSTRG.13812.4;MSTRG.13812.5;MSTRG.13812.8;Gh_A07G1131;MSTRG.13812.10	3.16065	2.35553	2.6767	5.8377	5.95701	6.09632	0.449163	-1.15469	0.00849675	0.581443	down	yes
MSTRG.13919	Gh_A07G1229	MSTRG.13919.1	1.6855	0.822833	0.060102	1.64377	1.39301	1.39731	0.241667	-2.0489	0.0129883	0.608716	down	yes
MSTRG.13924		MSTRG.13924.1;MSTRG.13924.5	3.08315	1.77897	0	2.2371	2.92345	2.27848	0.142923	-2.80669	0.0488716	0.706477	down	yes
MSTRG.13927	Gh_A07G1240	MSTRG.13927.2;MSTRG.13927.1;Gh_A07G1240	2.63807	0	0	2.87199	3.22736	2.70368	0.0731108	-3.77377	0.00990309	0.594279	down	yes
MSTRG.13938	Gh_A07G1251	Gh_A07G1251	26.9143	28.373	23.5055	0.163627	0.005487	0.017104	21.9812	4.4582	0.000331156	0.336257	up	yes
MSTRG.13947	Gh_A07G1258	MSTRG.13947.1;MSTRG.13947.2	0	0.926999	1.43718	0	0.0295863	0.0152652	4.8438	2.27614	0.00424977	0.534252	up	yes
MSTRG.13979		MSTRG.13979.1	5.06427	3.63304	5.27568	0.769059	0.763474	1.22281	3.06298	1.61494	0.0424199	0.706477	up	yes
MSTRG.14267	Gh_A07G1589	Gh_A07G1589	6.833	5.0705	4.58851	8.25225	7.90667	6.07959	0.463729	-1.10865	0.0125042	0.603143	down	yes
MSTRG.14269	Gh_A07G1592	MSTRG.14269.1;Gh_A07G1592	9.33559	26.2259	29.6094	12.2507	12.1705	11.7025	6.01604	2.58881	0.0140475	0.621435	up	yes
MSTRG.14270	Gh_A07G1593	MSTRG.14270.1;Gh_A07G1593	9.88858	10.1857	15.0065	6.63497	7.65489	9.29925	2.32442	1.21687	0.0468908	0.706477	up	yes
MSTRG.14301	Gh_A07G1625	MSTRG.14301.1;Gh_A07G1625	7.13855	5.29576	5.96505	11.6747	11.4158	10.8786	0.447489	-1.16008	0.00854998	0.581443	down	yes
MSTRG.14381	Gh_A07G1688	MSTRG.14381.1;Gh_A07G1688	7.05966	6.28348	7.8708	2.75845	3.1245	3.49324	2.2176	1.149	0.0248095	0.660519	up	yes
MSTRG.14424		MSTRG.14424.1	0.34181	0.894302	0.675416	0	0.215638	0.139489	2.07681	1.05437	0.0416307	0.706477	up	yes
MSTRG.14454	Gh_A07G1722	MSTRG.14454.1;Gh_A07G1722	21.9664	15.3387	15.4353	25.5551	24.0236	25.2775	0.459541	-1.12173	0.0103322	0.594279	down	yes
MSTRG.14479	Gh_A07G1748	MSTRG.14479.3;MSTRG.14479.4;MSTRG.14479.5;MSTRG.14479.6;MSTRG.14479.2;MSTRG.14479.1;Gh_A07G1748;MSTRG.14479.8	0.710765	0.193326	0.252724	0.989039	0.74656	0.728408	0.476101	-1.07066	0.014574	0.621435	down	yes
MSTRG.14480		MSTRG.14480.1	0.59171	0.608634	1.01785	0	0	0	2.19262	1.13265	0.011664	0.600617	up	yes
MSTRG.14698		MSTRG.14698.1	3.76313	3.05684	2.42704	0	0	0	2.86492	1.51849	0.00149998	0.420436	up	yes
MSTRG.1473	Gh_A01G1399	Gh_A01G1399	0.943767	1.14514	1.67301	0.310177	0.178751	0.656459	2.53317	1.34094	0.0310107	0.692236	up	yes
MSTRG.14735		MSTRG.14735.1	2.58521	3.97605	4.60814	0	0.039657	0	7.83136	2.96926	0.000374542	0.345727	up	yes
MSTRG.14737		MSTRG.14737.1	3.26106	3.92122	3.71716	0.01606	0.04258	0.056038	5.2046	2.37979	0.000135265	0.290195	up	yes
MSTRG.14750		MSTRG.14750.1;MSTRG.14750.2;MSTRG.14750.4;MSTRG.14750.3;MSTRG.14750.5;MSTRG.14750.6;MSTRG.14750.7;MSTRG.14750.9;MSTRG.14750.8	1.62659	0.865204	0.940615	2.3631	2.52233	3.02016	0.417731	-1.25935	0.0369409	0.706477	down	yes
MSTRG.14766	Gh_A07G2029	Gh_A07G2029	1.61679	0.499239	0.294869	0.857418	1.38694	0.917952	0.355079	-1.49379	0.0306832	0.6898	down	yes
MSTRG.1478	Gh_A01G1402	MSTRG.1478.1;Gh_A01G1402	2.14462	0.423764	0.276418	0.656866	0.726754	0.722677	0.345548	-1.53304	0.032512	0.695628	down	yes
MSTRG.14842	Gh_A07G2109	MSTRG.14842.1;Gh_A07G2109	4.95048	3.81737	3.56023	7.45855	7.11668	6.23321	0.437873	-1.19142	0.00100219	0.391212	down	yes
MSTRG.149		MSTRG.149.1	0.384297	0.208675	0.322815	1.5686	2.16851	2.22904	0.432681	-1.20863	0.0334269	0.700124	down	yes
MSTRG.14903	Gh_A08G0024	Gh_A08G0024	0.078302	0.376183	1.02283	0.0807	0.339126	0.186566	2.46064	1.29903	0.0360945	0.706477	up	yes
MSTRG.14916	Gh_A08G0044	MSTRG.14916.1;Gh_A08G0044;MSTRG.14916.3	13.661	7.53004	11.78	0.737565	0.856422	0.58967	4.86348	2.28199	0.0289625	0.682941	up	yes
MSTRG.15051	Gh_A08G0201	MSTRG.15051.1	1.96644	0.887205	0.487017	1.70016	2.00155	1.13848	0.315261	-1.66538	0.00703487	0.56152	down	yes
MSTRG.15139	Gh_A08G0289	MSTRG.15139.1;Gh_A08G0289	0	0.816714	1.36613	0.236167	0.476794	0.960463	3.48549	1.80136	0.00370751	0.529588	up	yes
MSTRG.15159	Gh_A08G0315	MSTRG.15159.1;Gh_A08G0315	1.74759	1.26258	0.738392	1.97307	1.54047	1.75118	0.474238	-1.07632	0.0210545	0.645714	down	yes
MSTRG.15218	Gh_A08G0383;Gh_A08G0384	MSTRG.15218.1;MSTRG.15218.2;MSTRG.15218.3;Gh_A08G0384	3.16278	0.912378	0.284152	2.53047	3.35326	2.67104	0.120387	-3.05425	0.00854877	0.581443	down	yes
MSTRG.15315		MSTRG.15315.1	1.2213	0.451917	0.03724	0.812489	1.05388	0.931473	0.327178	-1.61185	0.0181693	0.626959	down	yes
MSTRG.15317	Gh_A08G0481	MSTRG.15317.1;Gh_A08G0481	8.72856	11.1184	12.4996	1.02769	1.57343	0.860228	7.68995	2.94297	0.00629325	0.55335	up	yes
MSTRG.15340	Gh_A08G0501	MSTRG.15340.1;Gh_A08G0501	3.62472	3.83001	4.21763	0.119578	0.11189	0.0847196	4.98588	2.31785	0.000119619	0.283054	up	yes
MSTRG.15363	Gh_A08G0511	Gh_A08G0511	2.26281	0.626695	0.257037	0.445423	0.467721	0.524932	0.411951	-1.27946	0.0424957	0.706477	down	yes
MSTRG.15382	Gh_A08G0536	MSTRG.15382.1;Gh_A08G0536	1.69049	2.41247	3.69359	2.1501	2.16027	1.98801	2.06159	1.04376	0.0398889	0.706477	up	yes
MSTRG.15383	Gh_A08G0542	Gh_A08G0542	1.36676	0.261408	0.259217	0.919404	1.20089	1.00778	0.342349	-1.54646	0.0263366	0.666782	down	yes
MSTRG.15430	Gh_A08G0580	Gh_A08G0580	8.65015	9.79356	8.39207	1.43894	1.9367	1.58778	3.81069	1.93005	0.00555651	0.550099	up	yes
MSTRG.15455	Gh_A08G0601	MSTRG.15455.1;MSTRG.15455.2;MSTRG.15455.4;MSTRG.15455.5	12.2608	5.96382	4.84165	12.7115	14.0684	6.18716	0.20488	-2.28715	0.0390672	0.706477	down	yes
MSTRG.15493	Gh_A08G0635	MSTRG.15493.1;MSTRG.15493.2;Gh_A08G0635	3.81718	5.12977	5.53728	3.1654	3.24424	3.93656	2.01285	1.00924	0.00284607	0.496985	up	yes
MSTRG.15531		MSTRG.15531.1	21.4471	12.0505	12.8062	19.2308	21.0714	19.0846	0.401099	-1.31797	0.0259064	0.664959	down	yes
MSTRG.15582	Gh_A08G0714	MSTRG.15582.1	2.14918	3.67359	2.15143	0	0.038057	0	3.97653	1.99151	0.0285146	0.680703	up	yes
MSTRG.15611	Gh_A08G0736	MSTRG.15611.1;Gh_A08G0736	20.5335	30.3333	22.3772	77.9144	78.5392	72.6544	0.382427	-1.38675	0.0470731	0.706477	down	yes
MSTRG.15638	Gh_A08G0768	MSTRG.15638.1;MSTRG.15638.2;MSTRG.15638.3;MSTRG.15638.4;Gh_A08G0768	4.39358	2.12892	2.16778	4.52832	5.8394	3.24143	0.311748	-1.68155	0.038919	0.706477	down	yes
MSTRG.15650		MSTRG.15650.1;MSTRG.15650.2	1.05938	0.325219	0.311026	0.771107	0.630394	0.612716	0.499995	-1.00002	0.0124744	0.603143	down	yes
MSTRG.15651	Gh_A08G0777	Gh_A08G0777;MSTRG.15651.2	2.15685	1.14812	0.787174	1.79374	1.3231	1.50374	0.448479	-1.15689	0.0117269	0.600806	down	yes
MSTRG.15697		MSTRG.15697.1	1.10841	0.243902	0	0.352898	0.441371	0	0.402124	-1.31429	0.0130706	0.608716	down	yes
MSTRG.15738	Gh_A08G0866	Gh_A08G0866	0.195778	0.824541	0.888346	0.205797	0.053022	0.655771	2.52895	1.33854	0.0490186	0.706477	up	yes
MSTRG.15743		MSTRG.15743.1	1.59729	0	0	1.03318	1.09977	0.744247	0.195104	-2.35768	0.0107081	0.594279	down	yes
MSTRG.15819		MSTRG.15819.1	0.138524	0.766659	0.5276	0.086103	0	0.121156	2.10727	1.07537	0.0457821	0.706477	up	yes
MSTRG.15974		MSTRG.15974.1	0	0.244876	0.66857	0	0.246369	0.217599	2.08364	1.05911	0.0264336	0.666788	up	yes
MSTRG.15994	Gh_A08G1127	MSTRG.15994.1;Gh_A08G1127	0.759584	4.09819	4.54334	3.02528	3.31978	3.7799	3.79968	1.92588	0.0169781	0.623688	up	yes
MSTRG.1605	Gh_A01G1527	MSTRG.1605.2;MSTRG.1605.1;MSTRG.1605.3;MSTRG.1605.4;MSTRG.1605.6;Gh_A01G1527	5.59535	6.06443	6.97433	1.09508	1.26487	1.42287	4.11928	2.04239	0.000546332	0.369471	up	yes
MSTRG.16054	Gh_A08G1191	Gh_A08G1191	0.600689	0.900121	1.56199	0.530137	0.42888	0.485882	2.22683	1.15499	0.022066	0.649658	up	yes
MSTRG.16186		MSTRG.16186.1;MSTRG.16186.2	3.98527	5.1231	4.18588	0.02844	0	0	5.86755	2.55276	0.00161555	0.432968	up	yes
MSTRG.16248	Gh_A08G1363	MSTRG.16248.1;MSTRG.16248.2;MSTRG.16248.3;MSTRG.16248.4;MSTRG.16248.5;MSTRG.16248.6;MSTRG.16248.7;MSTRG.16248.8;MSTRG.16248.9;Gh_A08G1363;MSTRG.16248.12	2.4355	2.37267	2.15316	5.72231	4.9165	5.88711	0.475161	-1.07351	0.012278	0.603143	down	yes
MSTRG.16252	Gh_A08G1368	MSTRG.16252.1;Gh_A08G1368	12.1348	15.0663	19.9054	10.113	10.2808	10.4049	2.46673	1.3026	0.00648186	0.557318	up	yes
MSTRG.16403		MSTRG.16403.1	3.77857	3.10729	2.41151	11.0265	15.814	7.97959	0.199968	-2.32216	0.0367413	0.706477	down	yes
MSTRG.16436	Gh_A08G1535	MSTRG.16436.1;Gh_A08G1535;MSTRG.16436.4	0.0828003	0.736765	0.822133	0	0.175814	0.388903	2.75225	1.46061	0.00765004	0.564303	up	yes
MSTRG.16451		MSTRG.16451.1	0.296545	0.102256	0	1.56926	2.24192	1.74317	0.29542	-1.75916	0.00899931	0.58285	down	yes
MSTRG.16492	Gh_A08G1581	MSTRG.16492.1;Gh_A08G1581	5.2878	1.35247	0.705968	1.01916	0.959255	1.03833	0.30355	-1.71999	0.0339354	0.702019	down	yes
MSTRG.16518		MSTRG.16518.1	1.19478	0.465444	0.145176	0.489717	0.498581	0.047277	0.475872	-1.07136	0.0280136	0.677633	down	yes
MSTRG.16527	Gh_A08G1613	Gh_A08G1613	1.17326	1.23797	1.13573	0	0	0	2.16316	1.11314	0.000227104	0.320418	up	yes
MSTRG.16579	Gh_A08G1665	Gh_A08G1665	0	0.907095	2.10289	0	0.363873	0.41356	5.9994	2.58482	0.00323973	0.512852	up	yes
MSTRG.16604	Gh_A08G1689	MSTRG.16604.2;MSTRG.16604.3	0.0614499	1.34823	1.59406	0	0.393475	0.12826	5.12835	2.35849	0.017856	0.625375	up	yes
MSTRG.16620		MSTRG.16620.1	0.601583	0	0	0.373726	0.155514	0.110039	0.494663	-1.01548	0.0204261	0.641052	down	yes
MSTRG.16644	Gh_A08G1734	Gh_A08G1734;MSTRG.16644.2;MSTRG.16644.3	5.09597	2.3486	2.66588	4.84602	5.3427	5.29241	0.355089	-1.49375	0.0352361	0.706477	down	yes
MSTRG.16688		MSTRG.16688.1	0.602656	0.369062	0.32762	1.68209	1.25031	0.871977	0.446114	-1.16452	0.0372977	0.706477	down	yes
MSTRG.1683		MSTRG.1683.1	2.20509	1.49567	1.81747	0.096406	0.103254	0.246411	2.11359	1.0797	0.0340647	0.702583	up	yes
MSTRG.16844		MSTRG.16844.2;MSTRG.16844.1;MSTRG.16844.3	6.49801	7.80651	7.13043	3.08298	3.33183	3.90642	2.22456	1.15352	0.0122593	0.603143	up	yes
MSTRG.16880	Gh_A08G1975	MSTRG.16880.1;MSTRG.16880.3;Gh_A08G1975	0.534019	1.16564	1.35652	0.270165	0.0900974	0.80615	2.94728	1.55938	0.0484539	0.706477	up	yes
MSTRG.16915	Gh_A08G2008	MSTRG.16915.1;Gh_A08G2008	3.57549	5.79698	8.08739	6.4613	5.46828	8.33218	2.08044	1.05689	0.0416873	0.706477	up	yes
MSTRG.1693	Gh_A01G1600	MSTRG.1693.1	2.35982	2.62117	2.24722	0	0	0	3.36604	1.75105	0.000776209	0.369471	up	yes
MSTRG.16934	Gh_A08G2028	Gh_A08G2028	4.40699	2.50758	1.01879	2.38675	1.97757	2.1148	0.347218	-1.52608	0.0341369	0.703114	down	yes
MSTRG.16988	Gh_A08G2100	MSTRG.16988.1;MSTRG.16988.2;Gh_A08G2100	4.64807	4.10107	4.09405	12.1146	11.8212	11.0308	0.354432	-1.49642	0.000235802	0.320418	down	yes
MSTRG.17075	Gh_A08G2220	MSTRG.17075.1	4.16491	2.38433	0.11543	5.67507	4.56705	1.62942	0.0809683	-3.6265	0.0379837	0.706477	down	yes
MSTRG.1716	Gh_A01G1622	Gh_A01G1622	0.693794	1.18473	1.12812	0	0.099835	0.100998	2.59634	1.37648	0.00245881	0.484879	up	yes
MSTRG.17352		MSTRG.17352.1	3.61294	3.8238	4.76138	1.74082	2.4845	1.99545	2.11727	1.0822	0.0365509	0.706477	up	yes
MSTRG.17381		MSTRG.17381.1	0	0	0	1.0359	1.22153	1.60288	0.479176	-1.06137	0.0285503	0.680778	down	yes
MSTRG.17415	Gh_A09G0281	MSTRG.17415.1;Gh_A09G0281	2.49237	1.19485	0.420588	4.26655	2.94428	1.84778	0.165166	-2.59801	0.00929788	0.586515	down	yes
MSTRG.17474	Gh_A09G0329	MSTRG.17474.1;MSTRG.17474.2;MSTRG.17474.3;MSTRG.17474.4;MSTRG.17474.5;MSTRG.17474.7;MSTRG.17474.6;MSTRG.17474.8;Gh_A09G0329	16.3975	15.6502	16.2098	4.74865	4.14702	5.24661	3.04414	1.60604	0.00551922	0.548832	up	yes
MSTRG.17490		MSTRG.17490.1	1.23393	1.38277	1.19963	0	0	0	2.27893	1.18836	0.00109851	0.397239	up	yes
MSTRG.17527	Gh_A09G0374	Gh_A09G0374	0	1.45955	1.3889	0	0	0	6.03687	2.5938	0.0144883	0.621435	up	yes
MSTRG.1757	Gh_A01G1658	Gh_A01G1658	2.44563	3.52332	2.70145	0.098493	0.211132	0.125891	3.93637	1.97687	0.00741884	0.56152	up	yes
MSTRG.17599	Gh_A09G0463	MSTRG.17599.1	1.38247	1.43381	2.17865	0.232852	0.071004	0.599696	3.06641	1.61655	0.0368792	0.706477	up	yes
MSTRG.17605	Gh_A09G0474	Gh_A09G0474	1.0834	1.38111	1.6768	0.298542	0.442387	0.222298	2.32385	1.21652	0.0148713	0.621435	up	yes
MSTRG.17701	Gh_A09G0558	Gh_A09G0558	27.9147	19.2477	22.4971	38.1921	39.8602	36.2789	0.440264	-1.18356	0.0240011	0.6578	down	yes
MSTRG.17707	Gh_A09G0566	MSTRG.17707.1	167.307	191.722	169.873	83.8372	85.4091	72.8988	2.17458	1.12074	0.0214876	0.645714	up	yes
MSTRG.17784	Gh_A09G0639	Gh_A09G0639	33.0945	33.8923	29.169	7.97836	7.26903	11.0493	3.4288	1.7777	0.0335571	0.700599	up	yes
MSTRG.1782	Gh_A01G1685	MSTRG.1782.1;Gh_A01G1685	32.7193	25.2303	27.1599	50.7967	56.1152	63.7924	0.425435	-1.23299	0.0383668	0.706477	down	yes
MSTRG.17847	Gh_A09G0709	Gh_A09G0709	0.983145	0.469636	0.23692	0.925055	0.979922	1.11686	0.454097	-1.13893	0.0218406	0.647999	down	yes
MSTRG.17889	Gh_A09G0760	MSTRG.17889.1;MSTRG.17889.2;MSTRG.17889.3;MSTRG.17889.5;Gh_A09G0760	1.36642	1.23257	1.96947	0.46418	0.338545	0.451591	2.17998	1.12432	0.0324924	0.695628	up	yes
MSTRG.18103		MSTRG.18103.1;MSTRG.18103.2	0.971318	0.49031	0.363479	7.31277	5.59259	7.24447	0.134086	-2.89877	0.00323768	0.512852	down	yes
MSTRG.18204	Gh_A09G1027	Gh_A09G1027	0	0.90983	1.06603	0.062445	0.106861	0.058992	3.62403	1.85759	0.0104016	0.594279	up	yes
MSTRG.18241		MSTRG.18241.1	0.217797	0.67996	1.05298	0.079162	0	0.517901	2.87924	1.52569	0.0229578	0.651847	up	yes
MSTRG.18252	Gh_A09G1073	MSTRG.18252.1;Gh_A09G1073	2.6562	2.18299	1.99958	4.03948	4.62925	4.7342	0.492441	-1.02198	0.0163821	0.621435	down	yes
MSTRG.18327	Gh_A09G1134	MSTRG.18327.1	1.23953	0.164022	0.118334	0.706379	0.571758	0.165033	0.353781	-1.49907	0.0145482	0.621435	down	yes
MSTRG.18329	Gh_A09G1135	MSTRG.18329.1;Gh_A09G1135	2.01577	2.04038	2.44155	0.767943	0.509688	0.610864	2.16649	1.11536	0.0150731	0.621435	up	yes
MSTRG.18391		MSTRG.18391.1	0.457796	0.465045	0.297764	3.37252	3.76154	2.23716	0.273724	-1.86921	0.0223127	0.65027	down	yes
MSTRG.18562	Gh_A09G1382	MSTRG.18562.1	0.229751	0.491389	1.20852	0.417028	0.339835	0.620989	2.18416	1.12708	0.0328528	0.69646	up	yes
MSTRG.18568		MSTRG.18568.1;MSTRG.18568.2;MSTRG.18568.3	1.66591	2.23187	2.18185	0.0241134	0.0578358	0.068431	3.66933	1.87551	0.000268603	0.320418	up	yes
MSTRG.18583	Gh_A09G1400	MSTRG.18583.1;Gh_A09G1400	5.00353	4.79954	6.09968	1.83869	1.6292	1.8311	2.66357	1.41336	0.00720941	0.56152	up	yes
MSTRG.18630	Gh_A09G1448	MSTRG.18630.2;MSTRG.18630.3;MSTRG.18630.1;MSTRG.18630.4;Gh_A09G1448	7.51983	8.65639	7.13324	1.98893	1.8774	1.93957	2.94188	1.55674	0.00460624	0.537094	up	yes
MSTRG.18632	Gh_A09G1451	MSTRG.18632.2;MSTRG.18632.1;Gh_A09G1451	0.954534	2.50833	2.59663	1.89909	2.02353	2.58696	2.16086	1.1116	0.0132157	0.611767	up	yes
MSTRG.18672	Gh_A09G1502	MSTRG.18672.1;MSTRG.18672.2;MSTRG.18672.3;MSTRG.18672.4;MSTRG.18672.6;MSTRG.18672.5;MSTRG.18672.16;MSTRG.18672.18;MSTRG.18672.11;MSTRG.18672.15;MSTRG.18672.17;MSTRG.18672.13;MSTRG.18672.7;MSTRG.18672.9;MSTRG.18672.10;MSTRG.18672.8;MSTRG.18672.12;Gh_A09G1502	26.6038	28.8067	28.9793	14.3685	13.2405	14.4839	2.16777	1.11621	0.0017088	0.441695	up	yes
MSTRG.18767		MSTRG.18767.1	0.917739	1.11088	1.18752	0.050159	0	0	2.3488	1.23192	0.00111639	0.397239	up	yes
MSTRG.1889	Gh_A01G1789;Gh_A01G1788	MSTRG.1889.1;MSTRG.1889.2;Gh_A01G1788;Gh_A01G1789	23.1042	19.4975	17.8763	49.5623	51.5161	63.6612	0.310188	-1.68878	0.0186972	0.628884	down	yes
MSTRG.18957	Gh_A09G1824	Gh_A09G1824	1.39281	2.24602	2.60992	0.533582	1.25	0.866674	2.81311	1.49216	0.0338107	0.700898	up	yes
MSTRG.19017		MSTRG.19017.1	2.72713	0	0	2.71462	2.34193	2.59438	0.0805177	-3.63455	0.0131987	0.611767	down	yes
MSTRG.19058	Gh_A09G1956	MSTRG.19058.1;Gh_A09G1956	4.03678	3.86716	4.04596	9.38481	9.42206	8.9366	0.474313	-1.07609	0.000630324	0.369471	down	yes
MSTRG.19104	Gh_A09G2018	MSTRG.19104.1;MSTRG.19104.2;MSTRG.19104.3;Gh_A09G2018	2.5157	17.3786	19.8303	15.649	14.6164	18.5664	6.45979	2.69149	0.0299638	0.687537	up	yes
MSTRG.19206	Gh_A09G2144	MSTRG.19206.1;Gh_A09G2144	2.91838	4.07029	3.75061	1.03375	1.05745	0.720251	2.88721	1.52968	0.0181167	0.626959	up	yes
MSTRG.19215	Gh_A09G2155	MSTRG.19215.1;MSTRG.19215.2	0.201849	0.901669	1.43552	0.0205184	0.128187	0.0460752	3.84092	1.94145	0.00458116	0.535575	up	yes
MSTRG.19501	Gh_A10G0286	MSTRG.19501.1;Gh_A10G0286	8.82841	10.4672	9.7802	4.7648	5.23792	5.80942	2.0702	1.04977	0.0103352	0.594279	up	yes
MSTRG.19505	Gh_A10G0290	MSTRG.19505.1;Gh_A10G0290	23.1277	23.9072	23.6614	53.499	57.8044	70.8339	0.456134	-1.13247	0.03215	0.694333	down	yes
MSTRG.19521	Gh_A10G0312	MSTRG.19521.1;Gh_A10G0312	8.44497	9.16891	9.52848	4.72125	4.48353	6.12468	2.04874	1.03474	0.0327199	0.696335	up	yes
MSTRG.19522	Gh_A10G0313	MSTRG.19522.1;MSTRG.19522.2;MSTRG.19522.3	0.613337	1.78929	4.60564	0.751406	1.09869	0.527977	6.23081	2.63942	0.0403617	0.706477	up	yes
MSTRG.19652	Gh_A10G0444	MSTRG.19652.1;MSTRG.19652.2;MSTRG.19652.3;Gh_A10G0444	17.2213	18.9966	17.2624	8.09453	8.34233	8.26734	2.10885	1.07646	0.00281569	0.495345	up	yes
MSTRG.19812	Gh_A10G0603	MSTRG.19812.1;Gh_A10G0603	7.77185	10.2248	8.69495	4.55414	4.51531	4.86108	2.11442	1.08026	0.0175343	0.625375	up	yes
MSTRG.1983	Gh_A01G1886	MSTRG.1983.1	0	1.38699	2.13861	1.20422	1.24304	1.09187	3.51743	1.81452	0.0286396	0.681842	up	yes
MSTRG.20047	Gh_A10G0839	MSTRG.20047.1;Gh_A10G0839	12.9588	11.5339	14.6398	1.95938	2.42715	1.86535	4.82568	2.27073	0.00589814	0.550916	up	yes
MSTRG.20140	Gh_A10G0928	MSTRG.20140.1;Gh_A10G0928	2.18525	3.99141	7.66578	3.37261	4.48581	3.6125	3.31771	1.73019	0.0409342	0.706477	up	yes
MSTRG.20246	Gh_A10G1034	MSTRG.20246.1;Gh_A10G1034	0.949523	1.24147	0.835719	3.95865	3.49964	3.76101	0.411283	-1.2818	0.0148155	0.621435	down	yes
MSTRG.20351		MSTRG.20351.1;MSTRG.20351.2	3.01481	2.90015	1.81308	4.72054	3.89755	4.49804	0.457486	-1.1282	0.044888	0.706477	down	yes
MSTRG.20354		MSTRG.20354.1;MSTRG.20354.2;MSTRG.20354.3;MSTRG.20354.4	6.55488	4.5933	5.90785	0	0.054461	0.0613037	5.45618	2.44789	0.00471721	0.537094	up	yes
MSTRG.20367		MSTRG.20367.1;MSTRG.20367.2	9.6521	7.0073	7.98272	16.4847	14.6349	17.2811	0.426091	-1.23077	0.0268591	0.670417	down	yes
MSTRG.20375		MSTRG.20375.1	2.92513	2.52959	1.98506	0	0.030219	0.026961	2.5296	1.33891	0.00313831	0.508975	up	yes
MSTRG.20402		MSTRG.20402.1	5.29461	4.36193	4.69051	9.57288	8.47984	9.83989	0.492761	-1.02104	0.0165858	0.621435	down	yes
MSTRG.20426	Gh_A10G1179	MSTRG.20426.1	0.100722	1.06206	0.843723	0	0	0	3.22578	1.68965	0.0227235	0.651484	up	yes
MSTRG.20446		MSTRG.20446.1	0	3.47706	3.81481	3.47528	4.01718	4.21706	4.38865	2.13378	0.0468351	0.706477	up	yes
MSTRG.20484		MSTRG.20484.1	0	0.474046	0.467759	0	0	0	2.11787	1.08261	0.0132126	0.611767	up	yes
MSTRG.205		MSTRG.205.1	0.495735	1.66818	2.75983	0.85449	1.86696	1.29836	3.32272	1.73237	0.0375109	0.706477	up	yes
MSTRG.20529		MSTRG.20529.1	2.80145	0.562352	0.816226	4.08207	3.14683	2.97293	0.173308	-2.52859	0.0148354	0.621435	down	yes
MSTRG.20549	Gh_A10G1294	MSTRG.20549.1	0	1.1012	1.31538	0	0	0	4.83152	2.27248	0.00750914	0.56152	up	yes
MSTRG.20566		MSTRG.20566.1;MSTRG.20566.2;MSTRG.20566.3	0.961751	0.688522	0.645231	2.29662	1.49543	1.82768	0.476851	-1.06839	0.036002	0.706477	down	yes
MSTRG.20587	Gh_A10G1331;Gh_A10G1332	MSTRG.20587.1;Gh_A10G1332	22.7252	22.9234	26.1259	8.98989	7.84642	10.1208	3.01349	1.59144	0.00844863	0.581443	up	yes
MSTRG.20641		MSTRG.20641.2;MSTRG.20641.5;MSTRG.20641.3;MSTRG.20641.4;MSTRG.20641.6;MSTRG.20641.7;MSTRG.20641.8;MSTRG.20641.9;MSTRG.20641.10	13.7313	20.7475	15.2234	4.63363	4.7619	4.39316	3.75792	1.90993	0.0206311	0.643194	up	yes
MSTRG.20769	Gh_A10G1493	MSTRG.20769.1;Gh_A10G1493	6.58783	6.74094	6.31337	1.52915	2.02984	1.53065	2.69172	1.42853	0.00934048	0.587988	up	yes
MSTRG.20787	Gh_A10G1511	Gh_A10G1511	44.6845	37.4352	43.1045	6.91451	8.50959	9.52202	4.64878	2.21685	0.0102119	0.594279	up	yes
MSTRG.20790	Gh_A10G1515	MSTRG.20790.1;Gh_A10G1515	2.44537	2.72578	3.70395	1.10595	1.18622	0.889411	2.54339	1.34675	0.0206057	0.642832	up	yes
MSTRG.20799		MSTRG.20799.1	1.12138	0.121518	0.27382	1.84291	1.28582	1.82946	0.278243	-1.84559	0.035691	0.706477	down	yes
MSTRG.20817	Gh_A10G1536	MSTRG.20817.1;MSTRG.20817.2;MSTRG.20817.3;MSTRG.20817.4;MSTRG.20817.5;MSTRG.20817.6;MSTRG.20817.7;Gh_A10G1536	7.5884	7.41066	6.65551	1.90857	1.15081	1.31537	2.79822	1.48451	0.0217544	0.647999	up	yes
MSTRG.20825	Gh_A10G1547	MSTRG.20825.1	6.30527	4.53992	0.356842	8.45996	6.25029	4.12906	0.0760426	-3.71705	0.0470764	0.706477	down	yes
MSTRG.20835		MSTRG.20835.1;MSTRG.20835.2;MSTRG.20835.3;MSTRG.20835.4;MSTRG.20835.5;MSTRG.20835.6	1.91327	1.44708	1.5412	0.0796538	0.0384255	0.0678198	2.05007	1.03567	0.00321727	0.512852	up	yes
MSTRG.20919	Gh_A10G1637	MSTRG.20919.1;Gh_A10G1637	0.849758	1.29546	3.34544	0.662638	0.969351	1.23734	3.72722	1.8981	0.0297842	0.687537	up	yes
MSTRG.20987		MSTRG.20987.1	4.04073	4.09981	5.41389	0	0	0	6.98238	2.80372	0.000870615	0.374634	up	yes
MSTRG.21026	Gh_A10G1726	Gh_A10G1726;MSTRG.21026.2	6.6326	7.64905	5.80765	14.7301	15.3092	16.8063	0.446904	-1.16196	0.0310659	0.692328	down	yes
MSTRG.21154		MSTRG.21154.1	2.34693	2.15973	2.42009	0.248525	0.643998	0.544401	2.40436	1.26565	0.0313024	0.692683	up	yes
MSTRG.21155		MSTRG.21155.1	0.994253	1.2704	0.942236	0.052613	0	0	2.02117	1.01519	0.0144571	0.621435	up	yes
MSTRG.21157		MSTRG.21157.1	10.6683	7.75485	10.4334	0	0.028844	0	9.3809	3.22973	0.0026316	0.490906	up	yes
MSTRG.21198	Gh_A10G1880	Gh_A10G1880	1.58729	0	0	0.539378	0	0	0.307807	-1.6999	0.0462193	0.706477	down	yes
MSTRG.21202	Gh_A10G1883	Gh_A10G1883;MSTRG.21202.2	30.5405	29.9174	26.1342	11.6135	9.82719	8.68983	2.12813	1.08959	0.0264513	0.666788	up	yes
MSTRG.21237	Gh_A10G1919	Gh_A10G1919	5.07861	3.74004	4.22637	1.09936	0.752421	0.783171	2.16662	1.11544	0.0224981	0.651484	up	yes
MSTRG.21258		MSTRG.21258.2;MSTRG.21258.1	4.58894	2.39768	1.79702	2.91963	3.20357	2.75191	0.405746	-1.30135	0.00705029	0.56152	down	yes
MSTRG.21276	Gh_A10G1958	MSTRG.21276.1	0.0296074	0.978368	2.4933	0	0	1.06383	9.33211	3.2222	0.0166064	0.621435	up	yes
MSTRG.21318	Gh_A10G2003	MSTRG.21318.1;MSTRG.21318.2;Gh_A10G2003	8.77629	9.65913	8.99228	30.7536	31.2311	33.8036	0.333813	-1.58289	0.00118091	0.397655	down	yes
MSTRG.21399	Gh_A10G2090	MSTRG.21399.1	1.22307	0.641417	0.948013	4.17051	3.90358	4.14565	0.304925	-1.71347	0.00901492	0.58285	down	yes
MSTRG.21409	Gh_A10G2099	Gh_A10G2099	1.24303	0.074833	0.043407	0.603595	0.435247	0.66813	0.335846	-1.57413	0.0401108	0.706477	down	yes
MSTRG.21463	Gh_A10G2125	Gh_A10G2125;MSTRG.21463.2	0.474757	1.05069	1.07395	0.432761	0.139529	0.457648	2.1784	1.12327	0.0410477	0.706477	up	yes
MSTRG.21476	Gh_A10G2140	MSTRG.21476.1;MSTRG.21476.2;Gh_A10G2140	4.54843	5.02629	5.55894	1.58853	1.75113	1.00046	2.71918	1.44317	0.0400001	0.706477	up	yes
MSTRG.21497	Gh_A10G2166	Gh_A10G2166	21.1972	28.2878	22.2372	9.63934	12.0276	11.1642	2.44504	1.28986	0.0414809	0.706477	up	yes
MSTRG.21499	Gh_A10G2163	Gh_A10G2163;MSTRG.21499.2;MSTRG.21499.3;MSTRG.21499.4	7.20669	6.28656	6.19354	1.92458	2.0316	1.46881	2.14188	1.09888	0.0124236	0.603143	up	yes
MSTRG.21519	Gh_A10G2182	MSTRG.21519.2;MSTRG.21519.1;MSTRG.21519.3;Gh_A10G2182	1.84721	1.29908	0.506278	1.77206	1.37845	1.50613	0.409874	-1.28675	0.032475	0.695628	down	yes
MSTRG.21545	Gh_A11G0020	MSTRG.21545.1;MSTRG.21545.3;MSTRG.21545.2;MSTRG.21545.5;MSTRG.21545.4;Gh_A11G0020	46.0076	43.7168	51.4705	21.2824	14.8959	16.8132	2.68186	1.42323	0.0441106	0.706477	up	yes
MSTRG.2162		MSTRG.2162.1	0.552172	0.939425	1.45819	0.465855	0.554615	0.746479	2.21178	1.14521	0.00318517	0.512852	up	yes
MSTRG.21627	Gh_A11G0120	MSTRG.21627.1	1.77727	0.425761	0	1.10822	0.686185	0.010602	0.238436	-2.06832	0.0232756	0.654913	down	yes
MSTRG.21645	Gh_A11G0138	MSTRG.21645.1;Gh_A11G0138	34.3107	31.7933	38.144	15.1886	16.2807	18.3381	2.34212	1.22781	0.0163079	0.621435	up	yes
MSTRG.21650	Gh_A11G0145	Gh_A11G0145	0.106142	1.56267	1.41033	0.014912	0.237768	0.584346	4.86059	2.28113	0.0130767	0.608716	up	yes
MSTRG.21664	Gh_A11G0166	MSTRG.21664.1;MSTRG.21664.2;Gh_A11G0166	0.674479	0.618436	0.499936	1.94782	1.69978	1.88523	0.497511	-1.0072	0.00340548	0.521478	down	yes
MSTRG.21746	Gh_A11G0265	MSTRG.21746.2;Gh_A11G0265	0	1.38828	3.22699	0	0.76544	0	9.42425	3.23638	0.0424717	0.706477	up	yes
MSTRG.21771	Gh_A11G0289	Gh_A11G0289	8.54025	8.17102	8.65353	2.05525	1.60851	1.27065	3.25609	1.70314	0.0135193	0.614556	up	yes
MSTRG.21871	Gh_A11G0401	MSTRG.21871.1	8.18209	8.68031	7.55622	1.81824	2.59965	2.54398	2.80787	1.48948	0.0213993	0.645714	up	yes
MSTRG.21878		MSTRG.21878.1	1.18408	0.503073	0.524113	1.17865	1.43538	1.484	0.474055	-1.07687	0.0409458	0.706477	down	yes
MSTRG.21888	Gh_A11G0421	MSTRG.21888.1;Gh_A11G0421	2.96803	3.77395	8.40069	1.8826	2.43722	1.81131	4.50117	2.1703	0.0449241	0.706477	up	yes
MSTRG.2191	Gh_A02G0104	MSTRG.2191.1;MSTRG.2191.2;MSTRG.2191.3;MSTRG.2191.4;MSTRG.2191.6	2.30535	2.07765	2.32016	0.14674	0.117823	0.0511014	2.79111	1.48084	0.00149171	0.420436	up	yes
MSTRG.21932	Gh_A11G0467	Gh_A11G0467	6.09871	0	0	0.95103	0	0	0.10151	-3.30031	0.0390127	0.706477	down	yes
MSTRG.21947	Gh_A11G0484	MSTRG.21947.1	0.54651	0.958021	1.02474	0	0	0	2.56007	1.35618	0.00117964	0.397655	up	yes
MSTRG.21989	Gh_A11G0529	MSTRG.21989.1;MSTRG.21989.2;MSTRG.21989.3;MSTRG.21989.5;Gh_A11G0529	1.992	5.30852	4.66473	1.05936	1.791	3.42462	4.94072	2.30472	0.0472664	0.706477	up	yes
MSTRG.21999	Gh_A11G0541	MSTRG.21999.1;MSTRG.21999.2;Gh_A11G0541;MSTRG.21999.5	6.1249	8.0264	6.60665	3.14099	3.60308	4.27396	2.11686	1.08192	0.0469063	0.706477	up	yes
MSTRG.22041	Gh_A11G0589	Gh_A11G0589	0.243848	0.481835	0.93832	0	0	0	2.49531	1.31922	0.0086646	0.581443	up	yes
MSTRG.2209	Gh_A02G0119	MSTRG.2209.1;Gh_A02G0119	5.29441	4.72329	4.13512	7.81115	8.98315	9.05417	0.49184	-1.02374	0.0193221	0.635086	down	yes
MSTRG.22161	Gh_A11G0714	MSTRG.22161.1;Gh_A11G0714	24.1661	23.0811	28.242	7.55537	5.60631	9.23108	3.89898	1.9631	0.0299094	0.687537	up	yes
MSTRG.2217		MSTRG.2217.1;MSTRG.2217.3;MSTRG.2217.2;MSTRG.2217.4	4.55703	2.80327	4.55864	0.0605071	0.0521536	0.103681	4.15372	2.0544	0.0241967	0.658616	up	yes
MSTRG.22170		MSTRG.22170.1	0.055496	0.271889	0.064582	1.2974	1.56139	1.27834	0.499818	-1.00053	0.0351767	0.706477	down	yes
MSTRG.22243	Gh_A11G0804	Gh_A11G0804	2.61573	2.26884	2.88418	0.423063	0.608458	0.606145	2.50928	1.32727	0.0115339	0.59963	up	yes
MSTRG.22287	Gh_A11G0843	MSTRG.22287.1	1.37733	0.177866	0	0	0	0	0.48729	-1.03715	0.0472549	0.706477	down	yes
MSTRG.22324	Gh_A11G0874	Gh_A11G0874;MSTRG.22324.2;MSTRG.22324.3;MSTRG.22324.4;MSTRG.22324.5	3.10164	2.77236	2.6494	6.02508	6.03485	6.17638	0.474899	-1.07431	0.000449202	0.347655	down	yes
MSTRG.22366	Gh_A11G0913	MSTRG.22366.3;MSTRG.22366.4;Gh_A11G0913	15.5937	9.40341	9.9383	13.4083	14.3979	14.6845	0.483441	-1.04859	0.049901	0.706477	down	yes
MSTRG.22381	Gh_A11G0926	Gh_A11G0926;MSTRG.22381.2;MSTRG.22381.3;MSTRG.22381.4;MSTRG.22381.6;MSTRG.22381.5	3.21069	5.90106	4.72136	34.3376	29.3153	30.9007	0.257848	-1.95541	0.0210224	0.645714	down	yes
MSTRG.22442	Gh_A11G0980	MSTRG.22442.1;Gh_A11G0980	13.2436	11.098	14.388	44.8644	59.4285	55.1077	0.28041	-1.83439	0.0213739	0.645714	down	yes
MSTRG.22445	Gh_A11G0985	MSTRG.22445.1;Gh_A11G0985;MSTRG.22445.3	1.32035	1.94665	2.68913	1.08862	0.740254	0.810169	2.54739	1.34902	0.0280647	0.677633	up	yes
MSTRG.22450	Gh_A11G0997	Gh_A11G0997;MSTRG.22450.2;MSTRG.22450.3	11.412	12.2639	12.3256	5.56044	6.20105	7.74578	2.11215	1.07871	0.0341285	0.703114	up	yes
MSTRG.22525	Gh_A11G1080	Gh_A11G1080	1.24767	0.277931	0.30933	0.625493	0.492876	0.171909	0.485018	-1.04389	0.0388872	0.706477	down	yes
MSTRG.22530	Gh_A11G1085	MSTRG.22530.1;MSTRG.22530.2;MSTRG.22530.3;MSTRG.22530.4;MSTRG.22530.5;MSTRG.22530.6;Gh_A11G1085	5.23958	5.15602	3.54784	8.20335	6.93624	6.7071	0.466117	-1.10123	0.0335734	0.700599	down	yes
MSTRG.22693	Gh_A11G1258	MSTRG.22693.1;Gh_A11G1258	0.817352	1.32163	0.830674	9.8135	6.044	9.23474	0.234319	-2.09345	0.04029	0.706477	down	yes
MSTRG.22732	Gh_A11G1293	MSTRG.22732.1	3.27036	0.243122	0.175005	1.10639	0.856063	0.491856	0.176206	-2.50466	0.0103678	0.594279	down	yes
MSTRG.22780		MSTRG.22780.1	0.920764	2.74636	4.59519	1.856	2.8192	2.94927	3.79059	1.92242	0.00429103	0.534442	up	yes
MSTRG.22791	Gh_A11G1353	MSTRG.22791.1;Gh_A11G1353	0.900122	0.879355	0.748964	2.9244	2.30342	3.0708	0.462407	-1.11277	0.0243011	0.658781	down	yes
MSTRG.22814	Gh_A11G1377	Gh_A11G1377	4.30819	5.91054	6.37695	3.37377	4.29612	4.07262	2.06174	1.04386	0.0108689	0.594744	up	yes
MSTRG.22880		MSTRG.22880.1	0	0.461828	0.539975	0	0	0.205192	2.26243	1.17787	0.00418235	0.534252	up	yes
MSTRG.22881	Gh_A11G1441	MSTRG.22881.1;MSTRG.22881.2;MSTRG.22881.3;MSTRG.22881.4;MSTRG.22881.5;Gh_A11G1441	15.1165	19.4547	18.4553	4.07818	5.13231	3.67062	4.36737	2.12677	0.0106285	0.594279	up	yes
MSTRG.22921	Gh_A11G1480	MSTRG.22921.1	1.6397	0.033791	0.158758	1.00572	1.22879	0.876072	0.235491	-2.08626	0.0291505	0.685256	down	yes
MSTRG.22978		MSTRG.22978.1	43.7456	41.576	44.714	16.8659	16.1693	17.5878	2.54172	1.34581	0.00146991	0.420436	up	yes
MSTRG.23011	Gh_A11G1555	MSTRG.23011.1;MSTRG.23011.2;MSTRG.23011.3;Gh_A11G1555	4.10514	2.49019	2.61187	5.34031	4.72515	4.28024	0.41515	-1.2683	0.00739897	0.56152	down	yes
MSTRG.2307	Gh_A02G0223	MSTRG.2307.1	2.53038	2.31452	2.56832	0.716462	0.527012	0.616189	2.09609	1.0677	0.00651455	0.558343	up	yes
MSTRG.23198	Gh_A11G1731	Gh_A11G1731	1.91738	2.0148	1.92034	0.346911	0.323469	0.447776	2.23628	1.1611	0.00175352	0.445081	up	yes
MSTRG.23332		MSTRG.23332.1	0.5687	0.215772	0	0.800022	0.675345	0.671078	0.420271	-1.25061	0.00175107	0.445081	down	yes
MSTRG.23352	Gh_A11G1877	MSTRG.23352.1	0.461393	1.03232	1.52159	0	0	0	3.69589	1.88592	0.00201197	0.46835	up	yes
MSTRG.23356	Gh_A11G1881	MSTRG.23356.1;Gh_A11G1881	1.78454	2.44717	1.94707	0.302178	0.328518	0.258315	2.60993	1.38401	0.00991211	0.594279	up	yes
MSTRG.2339	Gh_A02G0260	MSTRG.2339.1	0.546849	0.373569	0	1.32019	2.37043	1.86277	0.301984	-1.72746	0.0482015	0.706477	down	yes
MSTRG.23432	Gh_A11G1959	MSTRG.23432.1	2.63648	2.81444	2.71969	0.954917	0.769594	1.36973	2.07166	1.05079	0.046115	0.706477	up	yes
MSTRG.23452	Gh_A11G1979	MSTRG.23452.1;MSTRG.23452.2;MSTRG.23452.3	3.41617	2.98497	2.61947	6.11933	5.71387	6.11265	0.457716	-1.12748	0.00216912	0.478812	down	yes
MSTRG.23467	Gh_A11G1993	MSTRG.23467.1;MSTRG.23467.2;Gh_A11G1993	0.852172	5.32174	3.35422	0.74148	0.396946	1.40613	7.86485	2.97542	0.0470164	0.706477	up	yes
MSTRG.23470		MSTRG.23470.1;MSTRG.23470.3;MSTRG.23470.2;MSTRG.23470.4;MSTRG.23470.5;MSTRG.23470.6;MSTRG.23470.7;MSTRG.23470.8	1.90261	1.42881	0.745121	2.62569	3.53396	2.98566	0.335429	-1.57592	0.0277059	0.676324	down	yes
MSTRG.2349		MSTRG.2349.1	0.663459	1.07594	2.31345	0.076403	0.54161	0.191344	3.84032	1.94123	0.0383526	0.706477	up	yes
MSTRG.23511	Gh_A11G2029	MSTRG.23511.1;MSTRG.23511.2;Gh_A11G2029	2.82939	1.69976	1.27376	2.22244	2.29119	1.45838	0.468842	-1.09283	0.0141137	0.621435	down	yes
MSTRG.23531	Gh_A11G2052	Gh_A11G2052	1.02169	1.59641	1.35567	0	0	0	2.89446	1.53329	0.00409894	0.534109	up	yes
MSTRG.23640		MSTRG.23640.1	0.651523	1.24074	1.29383	0.469336	0.240215	0.274738	2.23524	1.16043	0.0314381	0.692683	up	yes
MSTRG.23698	Gh_A11G2206	Gh_A11G2206	2.16525	2.85863	3.62405	1.75645	2.31296	2.53727	2.01425	1.01024	0.0145842	0.621435	up	yes
MSTRG.2376	Gh_A02G0296;Gh_A02G0297	MSTRG.2376.1;Gh_A02G0296;Gh_A02G0297	2.68296	3.03182	4.08905	1.77627	1.99395	2.07112	2.09767	1.06879	0.00901917	0.58285	up	yes
MSTRG.23795	Gh_A11G2289	MSTRG.23795.1;MSTRG.23795.2;Gh_A11G2289	43.3233	54.1274	44.9847	24.7268	23.8397	26.7505	2.10949	1.0769	0.0266798	0.669046	up	yes
MSTRG.23879	Gh_A11G2361	Gh_A11G2361	0.702487	0.200881	0.014331	1.24261	0.941711	0.790876	0.32286	-1.63102	0.000570467	0.369471	down	yes
MSTRG.23926	Gh_A11G2410	MSTRG.23926.1;MSTRG.23926.2;Gh_A11G2410	1.99691	0.459157	0.272842	0.557371	0.384291	0.178215	0.409481	-1.28813	0.0040687	0.534109	down	yes
MSTRG.23951		MSTRG.23951.1;MSTRG.23951.2;MSTRG.23951.3	1.50254	0	0	0.806224	0.828052	0	0.225222	-2.15058	0.03446	0.705615	down	yes
MSTRG.23988	Gh_A11G2469	MSTRG.23988.1;Gh_A11G2469	10.7425	7.63939	10.2381	1.79967	1.37647	1.52659	3.47221	1.79586	0.0189812	0.632747	up	yes
MSTRG.24046	Gh_A11G2526	MSTRG.24046.1	1.11336	1.34265	1.36309	0	0	0	2.61293	1.38567	0.000104859	0.277323	up	yes
MSTRG.24081	Gh_A11G2553	MSTRG.24081.1;MSTRG.24081.2;MSTRG.24081.3	0.175139	0.854509	0.663023	0.0320833	0.145833	0.377747	2.32757	1.21883	0.0337988	0.700898	up	yes
MSTRG.24116		MSTRG.24116.1	0.435503	0	0	0.491289	0.725609	0.722927	0.451583	-1.14694	0.0380166	0.706477	down	yes
MSTRG.24166		MSTRG.24166.1	1.1165	2.05151	1.71963	0.086788	0.197073	0.17522	3.29292	1.71937	0.00696996	0.56152	up	yes
MSTRG.24167	Gh_A11G2604	MSTRG.24167.1;MSTRG.24167.3;MSTRG.24167.2;Gh_A11G2604	32.0535	34.7765	27.6038	7.85371	7.35825	6.55034	3.29416	1.71991	0.00752822	0.56152	up	yes
MSTRG.24250	Gh_A11G2654	MSTRG.24250.1	0	0.647471	0.720117	0	0	0	2.80066	1.48577	0.00882614	0.58285	up	yes
MSTRG.24307	Gh_A11G2715	MSTRG.24307.1	5.28425	4.09012	4.91697	11.1643	9.93394	9.58746	0.433808	-1.20487	0.016854	0.623572	down	yes
MSTRG.24314		MSTRG.24314.2;MSTRG.24314.1	1.16271	1.15434	0.901824	3.46724	3.81989	4.81762	0.399606	-1.32335	0.0310596	0.692328	down	yes
MSTRG.24384		MSTRG.24384.1	1.08299	0.163936	0	0.157753	0.433661	0.201813	0.435407	-1.19956	0.0464715	0.706477	down	yes
MSTRG.24400	Gh_A11G2814	MSTRG.24400.1	62.0703	59.1212	57.8826	24.9591	26.1801	30.9595	2.1321	1.09228	0.0238489	0.657322	up	yes
MSTRG.24411	Gh_A11G2828	MSTRG.24411.1;Gh_A11G2828	6.61965	8.13743	5.61563	0.756662	0.366451	0.602686	4.44164	2.15109	0.0174852	0.625375	up	yes
MSTRG.24426		MSTRG.24426.1	1.29123	1.56925	1.07512	0	0	0	2.1594	1.11063	0.0173032	0.625375	up	yes
MSTRG.2445		MSTRG.2445.1	1.34175	2.01181	1.38385	0	0	0	2.80689	1.48897	0.0161306	0.621435	up	yes
MSTRG.24474		MSTRG.24474.1;MSTRG.24474.2	3.0292	4.01523	2.32005	0.0834007	0.172153	0.00235148	3.18953	1.67334	0.0380506	0.706477	up	yes
MSTRG.2450	Gh_A02G0379;Gh_A02G0381	MSTRG.2450.1;Gh_A02G0379;Gh_A02G0381	4.22799	7.57726	13.2154	0.754232	0	0.31553	22.1248	4.4676	0.0171823	0.625375	up	yes
MSTRG.24505	Gh_A11G2887	MSTRG.24505.1;Gh_A11G2887	0.875141	0	0.0578605	0.68482	0.699728	0.48377	0.349091	-1.51833	0.0156398	0.621435	down	yes
MSTRG.24535	Gh_A11G2919	MSTRG.24535.1;Gh_A11G2919	33.7433	47.1058	40.9794	114.215	133.216	116.988	0.447106	-1.16131	0.0351601	0.706477	down	yes
MSTRG.24537	Gh_A11G2921	Gh_A11G2921	1.01085	0.001406	0.125982	1.54944	0.856945	0.817133	0.265036	-1.91574	0.0257006	0.664307	down	yes
MSTRG.24543		MSTRG.24543.1	0	0.578239	0.640909	0	0.210414	0.243326	2.3946	1.25978	0.00901246	0.58285	up	yes
MSTRG.24552	Gh_A11G2938	MSTRG.24552.1;Gh_A11G2938	3.33051	7.69469	10.0885	9.5832	9.46581	10.2996	2.21081	1.14457	0.0182307	0.626959	up	yes
MSTRG.24590	Gh_A12G0029	Gh_A12G0029	0	1.19296	2.10741	0.150372	0.140176	0.094953	6.37501	2.67243	0.00820555	0.577495	up	yes
MSTRG.246	Gh_A01G0269	MSTRG.246.1;MSTRG.246.2;MSTRG.246.4;MSTRG.246.3	0.472666	0.819377	1.32477	0.365292	0.300773	0.473001	2.30321	1.20365	0.00571604	0.550367	up	yes
MSTRG.24611	Gh_A12G0053	MSTRG.24611.1	0.384138	1.12516	1.24956	0.484959	0.568229	1.1208	2.30094	1.20223	0.0229088	0.651484	up	yes
MSTRG.2465		MSTRG.2465.1	0.087174	0.428285	0.147222	5.42746	5.74708	6.58611	0.212769	-2.23264	0.00667714	0.561378	down	yes
MSTRG.24691	Gh_A12G0144	MSTRG.24691.1;Gh_A12G0144	24.9759	30.4117	25.3328	8.45557	6.60291	7.31644	3.41986	1.77394	0.0136697	0.614556	up	yes
MSTRG.24705		MSTRG.24705.1	1.2889	0.761232	0.158978	0.777216	1.01797	0.450792	0.418871	-1.25542	0.0428829	0.706477	down	yes
MSTRG.24710	Gh_A12G0165	Gh_A12G0165;MSTRG.24710.2;MSTRG.24710.3;MSTRG.24710.5	6.52032	6.24768	7.26923	1.27678	1.1307	0.958741	3.73426	1.90082	0.00350696	0.524362	up	yes
MSTRG.24713	Gh_A12G0166	Gh_A12G0166	14.9924	13.2211	13.0653	29.7028	32.8686	23.7332	0.389151	-1.3616	0.023777	0.65719	down	yes
MSTRG.24731		MSTRG.24731.1;MSTRG.24731.2	1.65075	1.42991	0.883375	2.54917	2.74247	2.06454	0.437986	-1.19104	0.016758	0.622806	down	yes
MSTRG.24733	Gh_A12G0190	MSTRG.24733.1;Gh_A12G0190	0	1.77391	2.60512	1.43759	0.925422	1.21637	4.6369	2.21316	0.0315485	0.692683	up	yes
MSTRG.24860	Gh_A12G0341	MSTRG.24860.1;Gh_A12G0341	2.27019	1.89779	1.99423	0.323722	0.35974	0.589147	2.03183	1.02278	0.0282247	0.678155	up	yes
MSTRG.24906	Gh_A12G0383	Gh_A12G0383	1.39858	3.75721	6.25505	3.1352	2.50411	3.4341	4.12427	2.04414	0.0105571	0.594279	up	yes
MSTRG.25033	Gh_A12G0495	MSTRG.25033.1;Gh_A12G0495	1.61519	0	7.2e-05	0.838579	0.366764	0.49619	0.243993	-2.03509	0.026099	0.665774	down	yes
MSTRG.25049	Gh_A12G0512	MSTRG.25049.1	0	1.79504	2.27735	0	0	0	9.63699	3.26858	0.00696748	0.56152	up	yes
MSTRG.25096	Gh_A12G0551	Gh_A12G0551	4.53642	6.56778	12.6788	3.83291	5.58191	4.98038	4.10739	2.03822	0.0272199	0.674382	up	yes
MSTRG.25220	Gh_A12G0679	MSTRG.25220.1;MSTRG.25220.2;MSTRG.25220.3	0.783563	0.0579558	0.0574939	0.625592	0.80292	0.911918	0.3828	-1.38534	0.0428367	0.706477	down	yes
MSTRG.25241		MSTRG.25241.1	1.34143	0.32925	0.136554	0.542651	0.460812	0.501355	0.417992	-1.25845	0.0139703	0.620678	down	yes
MSTRG.25294	Gh_A12G0756	Gh_A12G0756	0.783111	0.687754	1.00521	0	0	0	2.01204	1.00866	0.0102529	0.594279	up	yes
MSTRG.25327	Gh_A12G0793	MSTRG.25327.1;Gh_A12G0793	1.54614	2.11144	2.04325	0.591664	0.599813	0.460977	2.28326	1.1911	0.0090334	0.58285	up	yes
MSTRG.25359	Gh_A12G0823	MSTRG.25359.1;MSTRG.25359.2;MSTRG.25359.3;MSTRG.25359.4;Gh_A12G0823;MSTRG.25359.7	5.00754	3.25149	2.0018	3.20307	3.48398	2.12016	0.442658	-1.17574	0.0323869	0.695628	down	yes
MSTRG.25454		MSTRG.25454.1;MSTRG.25454.2;MSTRG.25454.3	4.32071	3.24395	4.30322	0.0521226	0	0.0498058	4.45963	2.15693	0.00506849	0.537966	up	yes
MSTRG.255	Gh_A01G0275	Gh_A01G0275	14.6435	15.5698	11.9483	0	0	0	12.63	3.65878	0.000632648	0.369471	up	yes
MSTRG.2550		MSTRG.2550.1	0.647083	0.765848	0.968679	0.067127	0	0.277923	2.11055	1.07762	0.0217875	0.647999	up	yes
MSTRG.25531		MSTRG.25531.1	0	0.064679	0	1.53503	1.81321	1.28974	0.391862	-1.35158	0.0114774	0.599553	down	yes
MSTRG.25588	Gh_A12G1061	MSTRG.25588.5;MSTRG.25588.4;MSTRG.25588.1;MSTRG.25588.2;MSTRG.25588.3;MSTRG.25588.6;MSTRG.25588.9;MSTRG.25588.11;MSTRG.25588.12;MSTRG.25588.10;MSTRG.25588.7;MSTRG.25588.8;Gh_A12G1061	10.0191	10.5502	10.9335	43.1186	38.334	41.975	0.298945	-1.74205	0.00108721	0.397239	down	yes
MSTRG.25589	Gh_A12G1062	MSTRG.25589.2;MSTRG.25589.1;Gh_A12G1062	27.3314	33.8154	25.9066	72.9243	68.8006	68.7762	0.415767	-1.26615	0.0274562	0.675941	down	yes
MSTRG.25641	Gh_A12G1130	Gh_A12G1130	16.4864	19.7916	14.9953	0	0	0	17.3226	4.11459	0.000810776	0.369471	up	yes
MSTRG.25727		MSTRG.25727.1	0.799705	0.833937	1.43318	0	0	0.333698	2.74589	1.45728	0.0293306	0.685828	up	yes
MSTRG.25740	Gh_A12G1234	MSTRG.25740.1;Gh_A12G1234	0.313085	30.1005	39.9598	1.39204	1.03277	0.123489	389.572	8.60575	0.0318821	0.693623	up	yes
MSTRG.25758		MSTRG.25758.1	0	0.426302	0.529591	0	0.132789	0.189408	2.09934	1.06994	0.0026633	0.490906	up	yes
MSTRG.25772		MSTRG.25772.1	6.16052	8.38785	11.3075	6.46189	5.73836	7.3006	2.43463	1.2837	0.0104077	0.594279	up	yes
MSTRG.258		MSTRG.258.1	3.18888	2.20485	1.90393	5.04491	4.76624	5.12109	0.368061	-1.44198	0.00290742	0.498149	down	yes
MSTRG.25883	Gh_A12G1366	Gh_A12G1366	0.038497	0.267161	0.804909	0.078807	0.216447	0.178113	2.16621	1.11517	0.0266446	0.668378	up	yes
MSTRG.25955		MSTRG.25955.1	1.10621	0.259352	0.234686	0.79542	1.15087	0.691385	0.389295	-1.36106	0.0247348	0.660519	down	yes
MSTRG.26063		MSTRG.26063.1	0.19833	0	0	0.783157	0.851517	1.11854	0.468638	-1.09345	0.0263495	0.666782	down	yes
MSTRG.26148	Gh_A12G1615	Gh_A12G1615	2.34111	4.77942	6.06936	2.32195	1.43473	1.92286	4.30176	2.10493	0.021377	0.645714	up	yes
MSTRG.26194		MSTRG.26194.1	0.98754	0.191095	0.020464	0.603876	0.371872	0.333286	0.393458	-1.34572	0.00228078	0.480569	down	yes
MSTRG.26222	Gh_A12G1695	MSTRG.26222.1	17.858	20.7561	21.7321	0.266328	0.506119	0.430211	19.5509	4.28916	0.00014295	0.291162	up	yes
MSTRG.2633	Gh_A02G0588	MSTRG.2633.2	1.49287	0	0	2.53664	2.41197	2.32664	0.110495	-3.17795	0.00612065	0.552412	down	yes
MSTRG.26333	Gh_A12G1797	MSTRG.26333.1;Gh_A12G1797	0.442725	1.10131	1.02333	0.0810202	0.215674	0.129419	2.52479	1.33616	0.0115062	0.599553	up	yes
MSTRG.26341		MSTRG.26341.1	0.715347	0	0	0.501126	0.61047	0.244186	0.385198	-1.37633	0.0153578	0.621435	down	yes
MSTRG.26408		MSTRG.26408.1	0.29923	1.26606	0.766134	0	0	0	2.76251	1.46598	0.0476533	0.706477	up	yes
MSTRG.26416	Gh_A12G1879	MSTRG.26416.1;MSTRG.26416.2;MSTRG.26416.3;Gh_A12G1879	1.8073	1.33338	1.03886	2.58026	2.45531	2.13073	0.461509	-1.11557	0.000487083	0.350358	down	yes
MSTRG.26456	Gh_A12G1921	MSTRG.26456.1;MSTRG.26456.2;Gh_A12G1921	51.4979	32.8663	29.163	3.12424	4.35704	2.53371	4.16002	2.05659	0.0153968	0.621435	up	yes
MSTRG.26535		MSTRG.26535.1	5.7418	7.8022	5.48735	25.5525	19.9333	23.7791	0.312762	-1.67686	0.0358467	0.706477	down	yes
MSTRG.26545	Gh_A12G2016	MSTRG.26545.1	0.385835	0.54992	0.928573	0.11086	0.134426	0.257787	2.06465	1.0459	0.00681691	0.56152	up	yes
MSTRG.2658	Gh_A02G0615	MSTRG.2658.1;Gh_A02G0615	1.7642	0.759362	0.857902	2.30489	2.13905	1.89052	0.378365	-1.40215	0.00806575	0.574788	down	yes
MSTRG.26602		MSTRG.26602.1;MSTRG.26602.2	0.251997	0.869487	0.80166	0.268439	0.15385	0.103464	2.12006	1.0841	0.0484622	0.706477	up	yes
MSTRG.26684	Gh_A12G2173	MSTRG.26684.1;Gh_A12G2173;MSTRG.26684.3	2.37125	3.05058	3.20057	0.559877	0.77506	0.817155	3.09894	1.63177	0.00105654	0.397239	up	yes
MSTRG.26734	Gh_A12G2228	MSTRG.26734.1;Gh_A12G2228	1.49592	2.65737	1.56746	19.6457	23.9385	18.0172	0.147314	-2.76303	0.0161456	0.621435	down	yes
MSTRG.26764	Gh_A12G2257	Gh_A12G2257	12.9722	15.0916	14.9101	6.26009	6.65713	9.28936	2.47938	1.30998	0.0368975	0.706477	up	yes
MSTRG.26836	Gh_A12G2335	MSTRG.26836.1	3.32793	2.1482	1.86101	3.79844	2.61237	2.23878	0.471208	-1.08556	0.043167	0.706477	down	yes
MSTRG.26867	Gh_A12G2370	Gh_A12G2370	2.07917	2.03177	1.32783	3.55381	3.35732	3.17298	0.469149	-1.09188	0.0169743	0.623688	down	yes
MSTRG.27003	Gh_A13G0011	MSTRG.27003.1;Gh_A13G0011	4.92038	0.928925	0.301368	1.80687	0.874282	0.723846	0.16239	-2.62246	0.0034424	0.521478	down	yes
MSTRG.27028	Gh_A13G0040	MSTRG.27028.1;Gh_A13G0040	1.25547	0.497484	0.381338	1.29617	1.12938	0.923968	0.406632	-1.2982	0.000780283	0.369471	down	yes
MSTRG.27203	Gh_A13G0222	MSTRG.27203.1;Gh_A13G0222	2.87834	3.19758	4.36466	1.29744	0.952832	1.89709	2.93522	1.55347	0.0338188	0.700898	up	yes
MSTRG.27237	Gh_A13G0254	MSTRG.27237.1;Gh_A13G0254	36.3092	45.9569	56.6812	32.8119	38.103	42.5861	2.16167	1.11215	0.00756555	0.562391	up	yes
MSTRG.27383	Gh_A13G0385	MSTRG.27383.1;MSTRG.27383.2;MSTRG.27383.3;Gh_A13G0385	1.8097	2.96185	3.16506	0.234782	0.137613	0.296452	4.91722	2.29784	0.000818425	0.369471	up	yes
MSTRG.27392		MSTRG.27392.1	1.31971	1.15073	0.535192	1.67747	1.39789	1.17482	0.496057	-1.01142	0.0391538	0.706477	down	yes
MSTRG.27404		MSTRG.27404.1	3.76639	2.63056	3.43838	0	0.056351	0.049605	3.58545	1.84215	0.00851137	0.581443	up	yes
MSTRG.27417	Gh_A13G0411	Gh_A13G0411	22.1913	17.6917	24.6736	0	0.992126	0	17.5883	4.13655	0.0231421	0.652688	up	yes
MSTRG.27435	Gh_A13G0434	MSTRG.27435.1;MSTRG.27435.2;Gh_A13G0434	10.9275	8.92287	10.4531	3.2875	2.90418	2.71306	2.42483	1.27788	0.0126037	0.603871	up	yes
MSTRG.27445		MSTRG.27445.1	1.67197	1.583	2.07643	0.305505	0.081869	0.285883	2.60121	1.37918	0.0170246	0.623893	up	yes
MSTRG.27471	Gh_A13G0473	MSTRG.27471.1;MSTRG.27471.2;MSTRG.27471.3;MSTRG.27471.4	1.62626	1.71958	1.25796	3.63218	4.07507	3.32914	0.45624	-1.13214	0.0174246	0.625375	down	yes
MSTRG.27496	Gh_A13G0495	MSTRG.27496.1;MSTRG.27496.2	5.21208	10.6824	9.8544	4.24226	4.67185	6.61208	3.62247	1.85697	0.0166059	0.621435	up	yes
MSTRG.27566	Gh_A13G0559	Gh_A13G0559	0	10.3701	9.79475	0	0	0	106.513	6.73488	0.0138296	0.616822	up	yes
MSTRG.27588	Gh_A13G0581	Gh_A13G0581	0.037657	0	0.126099	2.3405	2.22291	3.00222	0.345651	-1.53261	0.0101033	0.594279	down	yes
MSTRG.27605	Gh_A13G0599	MSTRG.27605.1;MSTRG.27605.2;MSTRG.27605.3;MSTRG.27605.4;Gh_A13G0599	2.20965	2.19675	1.80024	7.39564	6.07414	6.10648	0.33863	-1.56222	0.00570998	0.550367	down	yes
MSTRG.27608	Gh_A13G0603	Gh_A13G0603	7.47979	8.98594	7.73468	1.66342	2.31815	2.74425	3.40677	1.7684	0.0209144	0.645714	up	yes
MSTRG.27610		MSTRG.27610.1;MSTRG.27610.2;MSTRG.27610.3	0	0	0	26.2287	23.0175	22.0532	0.0383525	-4.70453	0.00013931	0.290195	down	yes
MSTRG.27635		MSTRG.27635.1	0.810996	0.224993	0	1.63273	0.676097	0.394565	0.286558	-1.8031	0.0438911	0.706477	down	yes
MSTRG.27662	Gh_A13G0648;Gh_A13G0647	MSTRG.27662.1;Gh_A13G0647;Gh_A13G0648	0.821748	0	0	0.419219	0.508943	0	0.383622	-1.38224	0.0384413	0.706477	down	yes
MSTRG.27671	Gh_A13G0657	MSTRG.27671.1	0.532488	1.43276	1.60236	0.296146	0.96205	1.13448	2.75056	1.45973	0.0482869	0.706477	up	yes
MSTRG.27703	Gh_A13G0676	Gh_A13G0676	0.491396	0	0	0.182975	0	0	0.332889	-1.58689	0.0486386	0.706477	down	yes
MSTRG.2787		MSTRG.2787.1	1.08916	1.47741	2.32052	0.647335	0.748486	0.887303	2.55692	1.35441	0.00577497	0.550367	up	yes
MSTRG.27877		MSTRG.27877.1	0	0.618995	0.539469	0	0.142171	0.205413	2.2859	1.19276	0.0171083	0.62505	up	yes
MSTRG.27904		MSTRG.27904.1	0	0.317032	1.57774	0.19678	0.213586	0.554064	3.49074	1.80353	0.0350735	0.706477	up	yes
MSTRG.28061	Gh_A13G1025	MSTRG.28061.1;Gh_A13G1025	0.28462	0.236226	0.0874333	1.22077	1.33994	1.00519	0.441783	-1.17859	0.0061026	0.552412	down	yes
MSTRG.28100	Gh_A13G1051	MSTRG.28100.1	0	0.558381	0.622994	0.109429	0	0.225645	2.36326	1.24078	0.0117865	0.602385	up	yes
MSTRG.28119		MSTRG.28119.1;MSTRG.28119.2	0.858604	0.387167	0.0470017	0.916375	1.22786	1.15928	0.357718	-1.4831	0.0231506	0.652688	down	yes
MSTRG.2817	Gh_A02G0773	MSTRG.2817.2;MSTRG.2817.1;MSTRG.2817.3;Gh_A02G0773	2.70509	2.42916	2.05441	4.94788	4.30265	4.35651	0.479256	-1.06113	0.00370739	0.529588	down	yes
MSTRG.28190	Gh_A13G1133	MSTRG.28190.1;MSTRG.28190.2;Gh_A13G1133	4.14598	25.8817	26.4515	14.0966	16.061	24.7448	8.55099	3.09609	0.0158958	0.621435	up	yes
MSTRG.28356		MSTRG.28356.1;MSTRG.28356.2;MSTRG.28356.3;MSTRG.28356.4;MSTRG.28356.5;MSTRG.28356.6;MSTRG.28356.7	2.93226	3.89123	2.9783	9.47955	10.5375	10.3938	0.421825	-1.24528	0.0219857	0.648993	down	yes
MSTRG.28364	Gh_A13G1292	Gh_A13G1292	0	2.13494	2.49519	0	0	0	10.7003	3.41958	0.00853715	0.581443	up	yes
MSTRG.28414	Gh_A13G1349	Gh_A13G1349	7.08562	5.23223	4.91063	0	0	0	4.53906	2.18239	0.000354436	0.336257	up	yes
MSTRG.2850	Gh_A02G0805	Gh_A02G0805	0	8.83749	16.2794	0	0	0	181.203	7.50147	0.00540331	0.546263	up	yes
MSTRG.28515		MSTRG.28515.1	0	0.207081	0	7.41962	7.7756	9.4368	0.132608	-2.91476	0.00307379	0.505543	down	yes
MSTRG.28541		MSTRG.28541.1;MSTRG.28541.2	5.84821	4.72465	4.32424	0.707808	0.652665	0.620807	2.59784	1.37731	3.49699e-05	0.210471	up	yes
MSTRG.28548	Gh_A13G1470	MSTRG.28548.1;Gh_A13G1470	5.86516	6.16202	14.4824	3.40679	2.70657	3.77533	5.04151	2.33386	0.0466309	0.706477	up	yes
MSTRG.28588	Gh_A13G1501	MSTRG.28588.1	0.408025	1.10839	0.918065	0.140204	0.185309	0.014676	2.34487	1.22951	0.0441814	0.706477	up	yes
MSTRG.28596		MSTRG.28596.3;MSTRG.28596.1;MSTRG.28596.2	3.89206	3.96544	4.88136	0.130864	0.094745	0.249659	5.6667	2.50251	0.000821965	0.369471	up	yes
MSTRG.28624		MSTRG.28624.1	2.94285	0.565423	0.183999	0.218834	0.115637	0.103504	0.381398	-1.39063	0.0246152	0.660519	down	yes
MSTRG.2864		MSTRG.2864.1	0.209302	0	0	0.956445	0.563505	0.497699	0.461755	-1.1148	0.0251772	0.660837	down	yes
MSTRG.28670	Gh_A13G1587	MSTRG.28670.1	13.3483	10.4307	8.33136	13.571	14.1547	11.9928	0.473717	-1.0779	0.00415855	0.534109	down	yes
MSTRG.28708		MSTRG.28708.1	0.006582	0.297178	0.66377	0.128125	0	0.011237	2.12344	1.0864	0.0373632	0.706477	up	yes
MSTRG.28822	Gh_A13G1754	MSTRG.28822.1;MSTRG.28822.3;MSTRG.28822.2;MSTRG.28822.4;MSTRG.28822.5	1.06325	0.375989	0.656182	1.91344	1.78615	1.73624	0.417244	-1.26104	0.0294477	0.68629	down	yes
MSTRG.28830		MSTRG.28830.1	0.105926	0.720422	1.07753	0.267956	0.469075	0.63619	2.52271	1.33498	0.000756745	0.369471	up	yes
MSTRG.28845	Gh_A13G1774	MSTRG.28845.1;MSTRG.28845.2;MSTRG.28845.3;MSTRG.28845.4;Gh_A13G1774	13.6805	4.735	3.99437	4.36804	4.31797	3.43876	0.363342	-1.4606	0.0156737	0.621435	down	yes
MSTRG.28871	Gh_A13G1794	Gh_A13G1794	314.764	319.119	308.312	153.602	142.397	173.978	2.07647	1.05413	0.0186118	0.628421	up	yes
MSTRG.28873		MSTRG.28873.1	2.22416	2.06532	1.7307	0.132508	0.135012	0.23524	2.22036	1.15079	0.00706041	0.56152	up	yes
MSTRG.28887	Gh_A13G1805	MSTRG.28887.1	3.14339	4.80733	5.27456	0	0	0	8.86115	3.14749	0.000252376	0.320418	up	yes
MSTRG.29008	Gh_A13G1942	MSTRG.29008.1;MSTRG.29008.2;Gh_A13G1942;MSTRG.29008.4	1.33176	0.936949	0.766318	2.22236	1.6592	1.97357	0.480306	-1.05797	0.0154935	0.621435	down	yes
MSTRG.29039	Gh_A13G1972	MSTRG.29039.1;Gh_A13G1972	66.0731	67.6154	62.0546	32.0609	26.4488	34.4469	2.04897	1.0349	0.0449549	0.706477	up	yes
MSTRG.29151	Gh_D01G0029	MSTRG.29151.1;Gh_D01G0029	7.1026	5.43416	4.65803	7.92967	7.57948	6.8404	0.493712	-1.01826	9.97314e-05	0.277323	down	yes
MSTRG.2948	Gh_A02G0894	Gh_A02G0894	53.4293	99.2733	86.3714	64.9515	66.2855	75.1136	2.25773	1.17487	0.0467434	0.706477	up	yes
MSTRG.29534	Gh_D01G0498	MSTRG.29534.1;Gh_D01G0498	5.29881	5.32069	4.62096	1.50927	1.52182	1.83476	2.17071	1.11817	0.0122979	0.603143	up	yes
MSTRG.29559	Gh_D01G0531	MSTRG.29559.1;Gh_D01G0531	2.63058	2.96252	2.75024	1.16718	0.778538	1.26402	2.00284	1.00205	0.0420789	0.706477	up	yes
MSTRG.29567	Gh_D01G0544	MSTRG.29567.1;MSTRG.29567.2	0.969723	0.642737	0.758994	3.77954	3.48692	2.42837	0.320383	-1.64213	0.0196216	0.63594	down	yes
MSTRG.29613	Gh_D01G0591	MSTRG.29613.1;Gh_D01G0591	2.74005	2.11837	1.1494	2.83951	2.34136	1.91783	0.436816	-1.1949	0.0257567	0.664497	down	yes
MSTRG.29614	Gh_D01G0592	MSTRG.29614.1;Gh_D01G0592	28.2405	34.6748	28.8454	6.85429	4.93525	6.10052	4.82644	2.27096	0.0106328	0.594279	up	yes
MSTRG.29647	Gh_D01G0633	MSTRG.29647.1;Gh_D01G0633	2.13199	0.642461	0.417835	1.08577	1.5598	0.61392	0.320372	-1.64218	0.0265101	0.666981	down	yes
MSTRG.29685	Gh_D01G0673	MSTRG.29685.1;Gh_D01G0673	1.35682	1.41006	1.78166	0.334145	0.328502	0.320743	2.23318	1.1591	0.00299452	0.50085	up	yes
MSTRG.29691	Gh_D01G0679	Gh_D01G0679	1.71836	5.38421	4.08328	1.4073	1.94496	1.97173	4.16068	2.05682	0.0348627	0.706477	up	yes
MSTRG.29894	Gh_D01G0877	Gh_D01G0877;MSTRG.29894.1	0.275143	2.08014	3.36406	0.516786	1.13784	1.86028	6.6494	2.73322	0.00290729	0.498149	up	yes
MSTRG.2992		MSTRG.2992.1	0.960917	0	0	0.302182	0.304854	0.274049	0.404728	-1.30497	0.0301125	0.687537	down	yes
MSTRG.29963		MSTRG.29963.1;MSTRG.29963.3;MSTRG.29963.4;MSTRG.29963.2;MSTRG.29963.5;MSTRG.29963.6;MSTRG.29963.7;MSTRG.29963.8	20.9123	23.1023	20.6255	10.2425	8.21617	10.4447	2.20315	1.13957	0.0315695	0.692683	up	yes
MSTRG.30059	Gh_D01G1048	Gh_D01G1048	1.03436	0.085825	0.090198	0.228092	0.230406	0.036801	0.486206	-1.04036	0.0278342	0.677008	down	yes
MSTRG.3013	Gh_A02G0953	MSTRG.3013.1;MSTRG.3013.2;Gh_A02G0953	1.83806	2.01603	2.48695	0.860655	0.561805	0.970261	2.23669	1.16136	0.0237612	0.65719	up	yes
MSTRG.30149		MSTRG.30149.1	1.11843	0.157616	0	0.743103	0.544207	0.160218	0.318408	-1.65105	0.00515795	0.541007	down	yes
MSTRG.3021	Gh_A02G0959	MSTRG.3021.1;MSTRG.3021.2;Gh_A02G0959	3.08984	4.1354	3.25488	10.2469	12.2999	9.74868	0.412432	-1.27777	0.0390621	0.706477	down	yes
MSTRG.30228	Gh_D01G1215	MSTRG.30228.1;MSTRG.30228.2;MSTRG.30228.3;MSTRG.30228.5;MSTRG.30228.6;Gh_D01G1215	2.68864	1.25289	1.29897	1.79597	2.28043	1.56479	0.484413	-1.04569	0.0474754	0.706477	down	yes
MSTRG.30267	Gh_D01G1265	Gh_D01G1265	0.076859	0.295777	1.11482	0	0.059122	0	2.88452	1.52833	0.0359165	0.706477	up	yes
MSTRG.30286		MSTRG.30286.1;MSTRG.30286.2	5.56025	3.58331	4.11283	0.099552	0	0.099965	3.56058	1.83211	0.00789166	0.56967	up	yes
MSTRG.30289	Gh_D01G1289	MSTRG.30289.1	4.54074	2.74454	3.13622	5.64719	5.19156	4.32745	0.451682	-1.14662	0.0245216	0.660519	down	yes
MSTRG.3034	Gh_A02G0971	Gh_A02G0971	0.835206	0.580113	0.410796	2.22305	2.75042	1.91027	0.343163	-1.54303	0.00871459	0.581443	down	yes
MSTRG.3042	Gh_A02G0978	Gh_A02G0978	0	1.33309	1.58875	0	0	0	5.97922	2.57996	0.00772157	0.564973	up	yes
MSTRG.30467	Gh_D01G1480	Gh_D01G1480	0	0.269874	0.995817	0.394191	0.360621	0.554534	2.10711	1.07527	0.0445935	0.706477	up	yes
MSTRG.30616	Gh_D01G1616;Gh_D01G1615	MSTRG.30616.1;MSTRG.30616.2;MSTRG.30616.3;MSTRG.30616.4;MSTRG.30616.5;MSTRG.30616.7;MSTRG.30616.6;Gh_D01G1615;MSTRG.30616.9;MSTRG.30616.10;Gh_D01G1616	7.8288	11.6745	14.3204	6.45574	6.15784	6.51895	3.12971	1.64603	0.00241274	0.484879	up	yes
MSTRG.30637		MSTRG.30637.1	0	0.449371	1.07925	0	0	0	3.3212	1.7317	0.0090547	0.58285	up	yes
MSTRG.30640	Gh_D01G1637	MSTRG.30640.1;MSTRG.30640.2;Gh_D01G1637	1.31801	1.64967	1.99346	0.319639	0.393786	0.786919	2.68941	1.42729	0.0146033	0.621435	up	yes
MSTRG.30674	Gh_D01G1684	MSTRG.30674.1;MSTRG.30674.2	2.28324	3.90684	3.73171	1.55132	1.27393	1.1658	2.79095	1.48076	0.0259001	0.664959	up	yes
MSTRG.30700	Gh_D01G1713	MSTRG.30700.1;MSTRG.30700.2;Gh_D01G1713;MSTRG.30700.4	3.11604	2.14692	2.2615	0.0931383	0.273333	0.211032	2.21038	1.14429	0.0227326	0.651484	up	yes
MSTRG.3071		MSTRG.3071.1	0.897921	0.376952	0.093287	0.685642	0.735668	0.176542	0.432456	-1.20937	0.0344602	0.705615	down	yes
MSTRG.30763	Gh_D01G1776	MSTRG.30763.1;MSTRG.30763.2;MSTRG.30763.3;Gh_D01G1776	7.16236	7.71647	8.43706	1.1278	1.3805	0.92789	4.61097	2.20507	0.00365048	0.528714	up	yes
MSTRG.30803		MSTRG.30803.1	2.93919	3.04913	2.07638	0	0	0	2.89023	1.53118	0.0096982	0.59063	up	yes
MSTRG.30808		MSTRG.30808.1	1.80606	1.31064	1.83159	0	0	0	2.51452	1.33029	0.0134525	0.614556	up	yes
MSTRG.30867		MSTRG.30867.1	1.41043	0.93356	0.419705	1.28117	1.46338	0.88999	0.439799	-1.18508	0.0219127	0.64865	down	yes
MSTRG.30875		MSTRG.30875.1	1.24893	0.230149	0	0.328962	0	0	0.439831	-1.18498	0.0159858	0.621435	down	yes
MSTRG.30912	Gh_D01G1934	MSTRG.30912.1;Gh_D01G1934	24.6223	21.5077	21.1793	58.6334	59.811	77.4338	0.328505	-1.60601	0.0240186	0.6578	down	yes
MSTRG.30999		MSTRG.30999.1	7.1625	7.23954	6.33471	0.118976	0.124037	0.279438	6.39412	2.67675	0.00116532	0.397655	up	yes
MSTRG.31162	Gh_D01G2206	MSTRG.31162.1	0	1.09226	1.76731	1.33834	1.3981	1.53703	2.59109	1.37356	0.0117999	0.602385	up	yes
MSTRG.31200	Gh_D01G2248	MSTRG.31200.1;Gh_D01G2248	41.5422	47.0604	60.4834	33.5545	35.7006	36.9114	2.11913	1.08347	0.00816371	0.577375	up	yes
MSTRG.31207	Gh_D01G2256	Gh_D01G2256	5.41686	4.35739	4.86376	1.30615	1.73318	1.61332	2.07159	1.05074	0.0285515	0.680778	up	yes
MSTRG.31214		MSTRG.31214.1	1.11095	1.80883	2.378	1.20433	1.38944	1.52758	2.07641	1.05409	0.000537042	0.369471	up	yes
MSTRG.31273	Gh_D02G0075	MSTRG.31273.1;Gh_D02G0075	10.6264	9.65723	12.8404	3.14815	3.5669	3.01128	3.21137	1.68319	0.0125317	0.603143	up	yes
MSTRG.31306	Gh_D02G0111;Gh_D02G0110	MSTRG.31306.2;MSTRG.31306.1;MSTRG.31306.3;MSTRG.31306.4;MSTRG.31306.5;MSTRG.31306.8;MSTRG.31306.7;Gh_D02G0110;Gh_D02G0111	3.86952	5.77791	6.5577	1.95076	2.62164	2.54532	3.36981	1.75267	0.00242235	0.484879	up	yes
MSTRG.31336	Gh_D02G0140	MSTRG.31336.1;MSTRG.31336.4;MSTRG.31336.5;MSTRG.31336.6;MSTRG.31336.8;MSTRG.31336.7;MSTRG.31336.9;MSTRG.31336.11;MSTRG.31336.12;MSTRG.31336.10;MSTRG.31336.13;MSTRG.31336.14;Gh_D02G0140;MSTRG.31336.16	2.03228	1.50837	1.52456	4.24128	3.73985	3.99971	0.41893	-1.25522	0.00272065	0.493294	down	yes
MSTRG.31367	Gh_D02G0176	MSTRG.31367.1	0.83081	2.27397	1.7773	0	0	0	4.57136	2.19262	0.0120942	0.603143	up	yes
MSTRG.31410	Gh_D02G0218	MSTRG.31410.1;Gh_D02G0218	0	1.15141	2.15214	0	0	1.05869	7.59729	2.92548	0.0142517	0.621435	up	yes
MSTRG.31430	Gh_D02G0243	MSTRG.31430.1;Gh_D02G0243	2.76648	3.38737	2.79921	0.61468	0.832562	0.970873	2.48832	1.31517	0.0174041	0.625375	up	yes
MSTRG.31448	Gh_D02G0259	MSTRG.31448.1	2.54847	5.20019	3.90667	0	0	0.194287	7.78281	2.96029	0.00645764	0.555757	up	yes
MSTRG.31449		MSTRG.31449.1;MSTRG.31449.2;MSTRG.31449.3	1.73439	2.7614	4.0063	1.5125	2.74785	2.70847	2.56016	1.35624	0.0428475	0.706477	up	yes
MSTRG.31462		MSTRG.31462.1	1.65638	1.52975	1.13847	3.07003	3.13752	4.00796	0.476149	-1.07051	0.0492813	0.706477	down	yes
MSTRG.31475		MSTRG.31475.1;MSTRG.31475.2	0	0	0	2.27099	1.31049	1.83866	0.349306	-1.51744	0.0301909	0.687537	down	yes
MSTRG.31584	Gh_D02G0399	MSTRG.31584.1;Gh_D02G0399	18.5389	17.7084	12.8014	40.3164	35.9098	47.5119	0.306081	-1.70802	0.0323152	0.695443	down	yes
MSTRG.31605	Gh_D02G0422	MSTRG.31605.1	0	0.578826	1.06084	0	0	0	3.46305	1.79204	0.00495926	0.537289	up	yes
MSTRG.31611	Gh_D02G0431;Gh_D02G0432;Gh_D02G0433	MSTRG.31611.1;MSTRG.31611.2;MSTRG.31611.3;MSTRG.31611.9;MSTRG.31611.12;MSTRG.31611.6;MSTRG.31611.11;MSTRG.31611.4;MSTRG.31611.5;MSTRG.31611.10;MSTRG.31611.8;MSTRG.31611.13;MSTRG.31611.14;MSTRG.31611.15;MSTRG.31611.16;MSTRG.31611.17;MSTRG.31611.18;MSTRG.31611.19;MSTRG.31611.20;MSTRG.31611.21;MSTRG.31611.22;MSTRG.31611.24;MSTRG.31611.25;MSTRG.31611.26;MSTRG.31611.27	433.404	456.831	477.05	67.7415	30.8461	60.816	10.0414	3.32789	0.0376441	0.706477	up	yes
MSTRG.31615	Gh_D02G0435	MSTRG.31615.1;MSTRG.31615.2;Gh_D02G0435	7.47769	7.76451	6.63715	14.8952	15.9259	18.0586	0.466068	-1.10139	0.0241379	0.658446	down	yes
MSTRG.31715	Gh_D02G0560	MSTRG.31715.1;MSTRG.31715.2;Gh_D02G0560	208.332	235.763	180.157	5.04818	3.20513	9.97792	36.6111	5.19421	0.0188002	0.630959	up	yes
MSTRG.31730		MSTRG.31730.1	0.503843	0	0.16672	1.03141	1.14812	0.918819	0.399873	-1.32239	0.0234764	0.655823	down	yes
MSTRG.31822	Gh_D02G0678	Gh_D02G0678	0.443207	1.1251	0.994185	0.062163	0.076871	0.146409	2.6489	1.40539	0.00667416	0.561378	up	yes
MSTRG.31831	Gh_D02G0689	MSTRG.31831.1;MSTRG.31831.2;MSTRG.31831.3;MSTRG.31831.6;MSTRG.31831.5;MSTRG.31831.7	2.04055	2.31767	1.59792	5.60897	4.53287	5.03198	0.422141	-1.2442	0.028053	0.677633	down	yes
MSTRG.31852		MSTRG.31852.1	0.992842	0.233305	0.060443	0.559281	0.388529	0.143929	0.42495	-1.23464	0.00288881	0.498149	down	yes
MSTRG.31885	Gh_D02G0730;Gh_D02G0732	MSTRG.31885.4;MSTRG.31885.3;MSTRG.31885.1;MSTRG.31885.2;MSTRG.31885.5;Gh_D02G0730;MSTRG.31885.7;MSTRG.31885.8;MSTRG.31885.9;Gh_D02G0732;MSTRG.31885.11	9.18388	9.59774	10.6479	4.6297	5.28102	6.48962	2.14535	1.10122	0.0286607	0.681842	up	yes
MSTRG.31923		MSTRG.31923.2;MSTRG.31923.3;MSTRG.31923.5;MSTRG.31923.4;MSTRG.31923.6;MSTRG.31923.7	2.60872	1.54198	1.08629	2.63919	2.37802	2.77505	0.396584	-1.3343	0.0148974	0.621435	down	yes
MSTRG.31947	Gh_D02G0786	MSTRG.31947.1;Gh_D02G0786	1.43753	0	0	4.4725	2.70879	3.3757	0.0908609	-3.4602	0.00775082	0.565612	down	yes
MSTRG.32077	Gh_D02G0901	Gh_D02G0901	0.487792	0.789844	1.36726	0.31691	0.701232	0.934622	2.14964	1.10409	0.0485025	0.706477	up	yes
MSTRG.32079	Gh_D02G0905	MSTRG.32079.1;Gh_D02G0905	3.53313	1.53357	1.75876	3.11855	2.82514	3.10807	0.408338	-1.29217	0.0393495	0.706477	down	yes
MSTRG.32120		MSTRG.32120.1	1.79009	0.546268	0.529105	0.950746	0.728281	0.872882	0.467568	-1.09675	0.041284	0.706477	down	yes
MSTRG.32164	Gh_D02G0993	MSTRG.32164.1	0.190446	0.969362	0.844393	0.105571	0.170776	0.240812	2.5857	1.37055	0.0126915	0.605123	up	yes
MSTRG.32174		MSTRG.32174.1	2.35891	1.43626	1.22545	3.14618	2.58109	2.32743	0.403942	-1.30778	0.00218402	0.478896	down	yes
MSTRG.32259	Gh_D02G1097	Gh_D02G1097	51.8974	86.5713	80.9443	56.6768	59.1376	72.2756	2.2281	1.15581	0.0260846	0.665774	up	yes
MSTRG.32301	Gh_D02G1136	MSTRG.32301.1	1.36692	0.511417	0	1.48428	0.569466	0.589427	0.270834	-1.88452	0.0256549	0.664047	down	yes
MSTRG.32310		MSTRG.32310.1;MSTRG.32310.2;MSTRG.32310.3;MSTRG.32310.4	3.64109	2.29709	1.9662	4.11294	4.15666	3.7987	0.402956	-1.31131	0.000757026	0.369471	down	yes
MSTRG.32331	Gh_D02G1164	Gh_D02G1164	0	0.492933	0.654727	0	0	0	2.50157	1.32283	0.00528654	0.543697	up	yes
MSTRG.32612	Gh_D02G1447	MSTRG.32612.1;MSTRG.32612.2	322.114	317.233	351.857	137.308	154.081	190.476	2.51702	1.33172	0.0307623	0.690389	up	yes
MSTRG.3262	Gh_A02G1197	Gh_A02G1197	1.9236	3.06642	2.76895	10.1333	13.4249	12.5306	0.410553	-1.28436	0.0277595	0.676324	down	yes
MSTRG.32634	Gh_D02G1474	MSTRG.32634.1;Gh_D02G1474	3.20136	4.61748	3.97224	13.9672	16.6959	13.3361	0.392743	-1.34834	0.0319962	0.693623	down	yes
MSTRG.32645		MSTRG.32645.1	3.85065	3.30868	3.58307	0.166525	0.125631	0.137854	3.62952	1.85978	0.000399185	0.347655	up	yes
MSTRG.32682	Gh_D02G1519	MSTRG.32682.1;Gh_D02G1519	2.35945	1.74317	1.62838	3.64599	2.86039	2.87438	0.492124	-1.02291	0.0113395	0.59883	down	yes
MSTRG.32711	Gh_D02G1548	MSTRG.32711.1;MSTRG.32711.2;MSTRG.32711.3;MSTRG.32711.5;Gh_D02G1548	0.919595	2.83963	3.58106	2.74343	2.58179	2.50582	2.53798	1.34368	0.0377928	0.706477	up	yes
MSTRG.32751		MSTRG.32751.3;MSTRG.32751.1;MSTRG.32751.2;MSTRG.32751.5;MSTRG.32751.4;MSTRG.32751.6	5.66201	6.22305	5.27343	0.0856142	0.151409	0.381995	5.88205	2.55632	0.00408869	0.534109	up	yes
MSTRG.32755		MSTRG.32755.1;MSTRG.32755.2;MSTRG.32755.3;MSTRG.32755.4;MSTRG.32755.5;MSTRG.32755.6;MSTRG.32755.7;MSTRG.32755.8;MSTRG.32755.9	1.69216	2.12258	1.79243	0.0478113	0.0200917	0.0864273	2.99553	1.58281	0.00240985	0.484879	up	yes
MSTRG.32779		MSTRG.32779.1	3.44123	2.38015	2.86683	0	0	0	3.11681	1.64007	0.00575256	0.550367	up	yes
MSTRG.32803		MSTRG.32803.1	0.93626	1.40874	2.06308	0.834243	0.49479	0.903833	2.41283	1.27073	0.0262493	0.666782	up	yes
MSTRG.33056	Gh_D02G1888	MSTRG.33056.1;MSTRG.33056.2;Gh_D02G1888	1.7222	1.69694	2.65365	0.919893	1.10967	1.25437	2.0165	1.01185	0.0388548	0.706477	up	yes
MSTRG.33065	Gh_D02G1897	MSTRG.33065.1;Gh_D02G1897	1.20116	1.53579	1.89062	0.251293	0.266369	0.330425	2.74967	1.45926	0.000179159	0.320418	up	yes
MSTRG.33153		MSTRG.33153.1	1.28809	0.433121	0.162007	0.640627	1.12008	0.61614	0.383067	-1.38433	0.0324012	0.695628	down	yes
MSTRG.33167	Gh_D02G1998	Gh_D02G1998;MSTRG.33167.2	0.405545	0.776697	2.19322	0.283283	0.628995	0.454984	3.42981	1.77813	0.0400009	0.706477	up	yes
MSTRG.33182		MSTRG.33182.1;MSTRG.33182.2;MSTRG.33182.3	3.16056	2.7463	2.40358	5.79171	5.77942	4.01593	0.434696	-1.20192	0.0333238	0.699646	down	yes
MSTRG.33186	Gh_D02G2012	MSTRG.33186.1	0.677167	0	0	0.736932	0.425719	0.528409	0.379505	-1.39781	0.0167623	0.622806	down	yes
MSTRG.3324	Gh_A02G1244;Gh_A02G1245	Gh_A02G1244;Gh_A02G1245	0.239102	0.883156	0.693592	0	0.177319	0.208004	2.975	1.57289	0.026013	0.665634	up	yes
MSTRG.33242	Gh_D02G2079	MSTRG.33242.1;MSTRG.33242.2;Gh_D02G2079	8.23725	8.21101	7.32972	16.7653	14.7201	14.3064	0.472493	-1.08164	0.00816761	0.577375	down	yes
MSTRG.33416	Gh_D02G2304	MSTRG.33416.1	0	0.730696	0.738657	0.015144	0	0.297833	2.93312	1.55243	0.00967103	0.589777	up	yes
MSTRG.33457	Gh_D02G2356	Gh_D02G2356	12.0342	6.64317	10.968	0	0.043823	0	8.19276	3.03435	0.0151903	0.621435	up	yes
MSTRG.33535		MSTRG.33535.1;MSTRG.33535.2	1.79222	1.57917	1.30497	0.005889	0	0	2.05403	1.03845	0.00122154	0.399863	up	yes
MSTRG.33692	Gh_D03G0241	MSTRG.33692.1;Gh_D03G0241	0.923356	41.2163	36.9761	4.87496	5.96167	4.28329	108.817	6.76575	0.032467	0.695628	up	yes
MSTRG.3372	Gh_A02G1291	MSTRG.3372.1	0	0.51952	1.10823	0.418972	0.555669	0.567132	2.37642	1.24879	0.00839658	0.581267	up	yes
MSTRG.33745	Gh_D03G0304	MSTRG.33745.1;MSTRG.33745.2;Gh_D03G0304	2.93276	3.89411	2.9306	0.724949	0.678825	1.12253	2.66404	1.41361	0.0340563	0.702583	up	yes
MSTRG.33763	Gh_D03G0323	MSTRG.33763.1;Gh_D03G0323	1.3251	1.53392	2.22766	0.444224	0.260245	0.234531	2.7505	1.45969	0.0204184	0.641052	up	yes
MSTRG.33803	Gh_D03G0364	MSTRG.33803.1;MSTRG.33803.2;MSTRG.33803.3;MSTRG.33803.4;Gh_D03G0364	13.6033	11.3405	11.5066	3.71509	3.83562	3.98954	2.25315	1.17195	0.00352715	0.524455	up	yes
MSTRG.33813	Gh_D03G0374	MSTRG.33813.1;MSTRG.33813.2;Gh_D03G0374	9.04047	11.7149	8.80128	3.78378	3.74693	3.13067	2.35005	1.23269	0.045043	0.706477	up	yes
MSTRG.33819	Gh_D03G0380;Gh_D03G0383	Gh_D03G0380;MSTRG.33819.4;MSTRG.33819.5	2.08593	2.27717	3.66906	1.32253	1.62755	1.57722	2.42942	1.28061	0.030092	0.687537	up	yes
MSTRG.33912	Gh_D03G0482	MSTRG.33912.1;MSTRG.33912.2;MSTRG.33912.3	1.14406	1.3767	1.24581	0.0366615	0	0	2.65775	1.41021	0.00137058	0.411239	up	yes
MSTRG.33925		MSTRG.33925.2;MSTRG.33925.1;MSTRG.33925.3;MSTRG.33925.4	1.93726	2.3039	3.09751	0.0631652	0	0.0698118	4.73436	2.24317	0.00116137	0.397655	up	yes
MSTRG.34025		MSTRG.34025.1	0	0.468389	1.49012	0	0.133641	0	4.04186	2.01502	0.0227307	0.651484	up	yes
MSTRG.34030		MSTRG.34030.1	0.730873	1.08994	0.811323	0	0	0	2.06839	1.04851	0.0135069	0.614556	up	yes
MSTRG.34049	Gh_D03G0613	MSTRG.34049.1;Gh_D03G0613	0	0.194148	1.51983	0	0	0.119571	3.81062	1.93002	0.0491268	0.706477	up	yes
MSTRG.34052	Gh_D03G0614	MSTRG.34052.1;MSTRG.34052.2	0.772413	2.76394	2.59294	1.24896	1.78979	1.51691	3.03489	1.60164	0.0364159	0.706477	up	yes
MSTRG.34065	Gh_D03G0633	MSTRG.34065.1;Gh_D03G0633	0.279466	1.31087	1.43304	0.245393	0.537625	0.447703	3.21852	1.6864	0.00982356	0.594279	up	yes
MSTRG.34106	Gh_D03G0678	MSTRG.34106.1;Gh_D03G0678	1.92811	1.20995	1.12552	2.77621	2.4222	1.95427	0.438263	-1.19013	0.00627722	0.55335	down	yes
MSTRG.3415		MSTRG.3415.1	1.91848	0.874439	0.447521	0.958094	1.41155	0.68618	0.408627	-1.29114	0.0314137	0.692683	down	yes
MSTRG.34175	Gh_D03G0780	MSTRG.34175.1;Gh_D03G0780	0.430073	0.370326	0.147063	1.62271	1.69542	1.30072	0.390174	-1.35781	0.00586347	0.550916	down	yes
MSTRG.34194	Gh_D03G0804	MSTRG.34194.1;MSTRG.34194.2;Gh_D03G0804	3.89894	2.56331	2.27679	4.21835	3.16527	3.0035	0.489177	-1.03157	0.0174637	0.625375	down	yes
MSTRG.34204	Gh_D03G0814	MSTRG.34204.2;MSTRG.34204.1;MSTRG.34204.3;Gh_D03G0814	2.63873	2.53896	3.11495	0.562318	0.691916	0.62459	2.61271	1.38555	0.00357991	0.528373	up	yes
MSTRG.34225	Gh_D03G0836	MSTRG.34225.1;Gh_D03G0836	2.29806	2.41875	2.16771	0.614934	0.506885	0.530262	2.03139	1.02247	0.00267186	0.490906	up	yes
MSTRG.34277		MSTRG.34277.1	0.98819	0.03398	0.119469	0.76071	0.491008	0.578184	0.373282	-1.42166	0.0331262	0.698792	down	yes
MSTRG.34448	Gh_D03G1074	MSTRG.34448.1;MSTRG.34448.3;Gh_D03G1074	21.8157	16.9311	17.196	1.43464	1.99198	1.28359	5.48731	2.4561	0.00428365	0.534442	up	yes
MSTRG.34496	Gh_D03G1125	MSTRG.34496.1;MSTRG.34496.2	1.88979	1.70938	2.68293	0.079982	0.054857	0.212979	3.59221	1.84487	0.00992053	0.594279	up	yes
MSTRG.34505	Gh_D03G1135	MSTRG.34505.1;Gh_D03G1135	5.3088	7.68565	5.08728	0.635401	0.830705	0.750894	4.30908	2.10738	0.0184994	0.628421	up	yes
MSTRG.34538	Gh_D03G1171	Gh_D03G1171	0.697623	0.834719	1.07583	0.126121	0.194103	0.066135	2.01234	1.00887	0.0123017	0.603143	up	yes
MSTRG.3458		MSTRG.3458.1	0	1.0692	1.11268	0.23337	0.012195	0	3.68802	1.88285	0.0429287	0.706477	up	yes
MSTRG.34623	Gh_D03G1253	MSTRG.34623.1;Gh_D03G1253	47.5958	56.5908	45.1653	142.755	153.049	136.852	0.341138	-1.55157	0.0124479	0.603143	down	yes
MSTRG.34648	Gh_D03G1282	MSTRG.34648.1;MSTRG.34648.2;MSTRG.34648.3;MSTRG.34648.5;MSTRG.34648.4;MSTRG.34648.7;MSTRG.34648.6;MSTRG.34648.8;Gh_D03G1282	30.797	29.35	25.9898	57.8807	49.0526	46.4496	0.446658	-1.16276	0.0129678	0.608588	down	yes
MSTRG.34756	Gh_D03G1392	MSTRG.34756.1;MSTRG.34756.2;Gh_D03G1392	4.43977	3.45465	3.28997	6.3061	6.18495	4.48081	0.47745	-1.06658	0.0305981	0.689406	down	yes
MSTRG.34800	Gh_D03G1439	MSTRG.34800.1	4.04128	0.010136	0.023622	0.538728	0.04122	0.00918	0.167068	-2.58149	0.0372162	0.706477	down	yes
MSTRG.34878	Gh_D03G1520	Gh_D03G1520	8.05558	5.10782	6.97092	14.3143	12.5092	13.0409	0.408955	-1.28999	0.0495358	0.706477	down	yes
MSTRG.34892	Gh_D03G1532	Gh_D03G1532	0.677232	0	0	0.375021	0.220091	0	0.461001	-1.11716	0.0227745	0.651484	down	yes
MSTRG.3492	Gh_A02G1407	MSTRG.3492.1;Gh_A02G1407	4.58175	4.88434	5.06936	0.132863	0.51687	1.1032	5.19318	2.37662	0.0337093	0.700898	up	yes
MSTRG.3498	Gh_A02G1415	MSTRG.3498.1;Gh_A02G1415	5.21545	5.78479	5.11251	1.13194	1.1226	1.53653	3.03976	1.60396	0.00772357	0.564973	up	yes
MSTRG.35029	Gh_D03G1657	MSTRG.35029.1;MSTRG.35029.2;MSTRG.35029.4;MSTRG.35029.3;Gh_D03G1657	3.08967	1.60853	2.00858	4.48098	5.37751	3.91322	0.351494	-1.50843	0.0298785	0.687537	down	yes
MSTRG.35047	Gh_D04G0005	MSTRG.35047.1	0	0.647118	1.07087	0	0	0.61668	3.65099	1.86829	0.0168751	0.623572	up	yes
MSTRG.35128	Gh_D04G0086	MSTRG.35128.1;MSTRG.35128.2;MSTRG.35128.3;MSTRG.35128.4;Gh_D04G0086	5.54974	6.40105	6.29583	2.25875	1.69992	2.90371	2.7184	1.44276	0.0338535	0.700898	up	yes
MSTRG.35228	Gh_D04G0195	Gh_D04G0195	1.00304	0.308214	0.359377	1.07987	1.15697	0.675436	0.431479	-1.21264	0.0210802	0.645714	down	yes
MSTRG.35283		MSTRG.35283.1	0.999173	1.33408	1.48557	0	0	0.159594	2.95594	1.56362	0.000990966	0.391212	up	yes
MSTRG.35403	Gh_D04G0387	MSTRG.35403.2	0.974965	0.358522	0.62641	3.41241	2.74791	1.9657	0.284432	-1.81384	0.0295933	0.687537	down	yes
MSTRG.35622	Gh_D04G0616	MSTRG.35622.4;MSTRG.35622.1;MSTRG.35622.3;MSTRG.35622.2;MSTRG.35622.5;Gh_D04G0616	6.2732	5.77861	5.73749	24.5618	24.5124	25.078	0.246457	-2.02059	4.63867e-05	0.234436	down	yes
MSTRG.35675		MSTRG.35675.1	0.571103	2.10985	3.75808	2.25711	2.77326	2.32116	3.02112	1.59508	0.0319146	0.693623	up	yes
MSTRG.35722	Gh_D04G0717	MSTRG.35722.1;Gh_D04G0717	12.5715	13.2207	12.6797	6.51448	5.06704	6.11792	2.04276	1.03052	0.027231	0.674382	up	yes
MSTRG.35743	Gh_D04G0743	MSTRG.35743.1;Gh_D04G0743	0.171599	0.718116	0.821482	0.128596	0.149178	0.0753057	2.34299	1.22835	0.0137861	0.616456	up	yes
MSTRG.3585	Gh_A02G1491	Gh_A02G1491	0	1.45707	2.21721	2.03387	2.10913	2.08346	2.68885	1.42699	0.0358918	0.706477	up	yes
MSTRG.35983	Gh_D04G0995;Gh_D04G0996	MSTRG.35983.2;MSTRG.35983.1;MSTRG.35983.3;MSTRG.35983.4;MSTRG.35983.5;Gh_D04G0995;Gh_D04G0996	0.771524	0.296031	0.196801	1.05492	0.802226	0.966677	0.44397	-1.17147	0.00855277	0.581443	down	yes
MSTRG.35992		MSTRG.35992.1	0.068952	0.488375	0.805573	0	0	0	2.63032	1.39524	0.0040367	0.534109	up	yes
MSTRG.36054	Gh_D04G1053	MSTRG.36054.1;Gh_D04G1053	25.2348	31.7828	25.074	9.57972	7.24506	9.71404	3.12649	1.64454	0.032427	0.695628	up	yes
MSTRG.36064	Gh_D04G1063	MSTRG.36064.1;MSTRG.36064.2;Gh_D04G1063	0.44387	1.17016	1.29389	0.709981	0.417821	0.981714	2.17986	1.12424	0.04165	0.706477	up	yes
MSTRG.36116	Gh_D04G1104	Gh_D04G1104	0.13487	0.581808	1.02832	0.159133	0.289508	0.400036	2.50873	1.32696	0.00102451	0.396213	up	yes
MSTRG.36152		MSTRG.36152.1;MSTRG.36152.3	0.0332912	0.129009	0.00972987	1.68413	2.00964	1.74689	0.377388	-1.40588	0.00503969	0.537966	down	yes
MSTRG.36162		MSTRG.36162.1	0.276496	0.814227	0.958181	0	0	0.094269	2.81176	1.49147	0.000469174	0.349615	up	yes
MSTRG.36307	Gh_D04G1301	Gh_D04G1301	0.976189	0.79818	0.566005	2.97661	2.53218	2.07152	0.357276	-1.48489	0.00700764	0.56152	down	yes
MSTRG.36411	Gh_D04G1413	Gh_D04G1413	1.0258	1.30579	1.55423	0.361531	0.524948	0.560838	2.10685	1.07509	0.0023257	0.483498	up	yes
MSTRG.36423	Gh_D04G1427	MSTRG.36423.2;MSTRG.36423.1;MSTRG.36423.3;Gh_D04G1427	20.1342	19.9735	22.6902	10.4376	11.6185	11.0968	2.06092	1.04329	0.00598392	0.550916	up	yes
MSTRG.36441	Gh_D04G1448	Gh_D04G1448	10.0817	9.37849	11.1029	5.19578	4.47878	6.09944	2.09227	1.06507	0.0486247	0.706477	up	yes
MSTRG.36452		MSTRG.36452.1	5.77967	6.92141	6.20067	2.4832	2.18333	2.75507	2.41638	1.27285	0.010343	0.594279	up	yes
MSTRG.36481	Gh_D04G1497	Gh_D04G1497	0	0.641428	2.12173	0	0	0	6.14467	2.61933	0.014233	0.621435	up	yes
MSTRG.36593		MSTRG.36593.1	0.760846	0.921513	1.48576	0.165132	0	0.391168	2.69678	1.43124	0.0288163	0.682018	up	yes
MSTRG.36657		MSTRG.36657.2;MSTRG.36657.1	1.46892	8.43681	10.3158	8.865	8.52889	11.0707	4.43629	2.14935	0.0201752	0.638984	up	yes
MSTRG.36662	Gh_D04G1736	MSTRG.36662.1	0	0.228928	0.618392	0	0	0	2.15044	1.10463	0.0148982	0.621435	up	yes
MSTRG.36670		MSTRG.36670.1	1.46166	0.988385	0.705109	2.03045	2.62542	1.96158	0.406632	-1.29821	0.0138786	0.618231	down	yes
MSTRG.36706	Gh_D04G1792	MSTRG.36706.1	19.7979	18.8775	17.3955	1.42144	0.718081	0	7.85041	2.97277	0.0483504	0.706477	up	yes
MSTRG.36717		MSTRG.36717.1	1.02784	0.494544	0.255753	0.702569	0.977398	0.876101	0.4937	-1.01829	0.0359664	0.706477	down	yes
MSTRG.36766	Gh_D04G1866	MSTRG.36766.1;MSTRG.36766.2	0.459928	0.718156	0.990204	0.236278	0	0.127994	2.13633	1.09513	0.0316232	0.692764	up	yes
MSTRG.36804	Gh_D04G1911	Gh_D04G1911	0.435983	9.5467	10.1043	0.653936	0.759758	0.431475	43.8757	5.45535	0.0182846	0.627196	up	yes
MSTRG.36918	Gh_D05G0120	MSTRG.36918.2;MSTRG.36918.1;Gh_D05G0120;MSTRG.36918.4	2.67132	3.4558	2.98522	9.57853	7.71545	10.0558	0.472781	-1.08076	0.0439136	0.706477	down	yes
MSTRG.3694	Gh_A02G1611	MSTRG.3694.1;Gh_A02G1611	2.40884	1.77297	1.77378	3.54084	3.95394	3.77522	0.486066	-1.04078	0.00794634	0.572586	down	yes
MSTRG.36972	Gh_D05G0185	MSTRG.36972.1	0.091367	0.722966	0.865536	0.306232	0.240829	0.217262	2.29971	1.20145	0.0226604	0.651484	up	yes
MSTRG.3702	Gh_A02G1621	Gh_A02G1621	0.464715	0.088314	0.056251	0.647774	0.882269	0.415042	0.451284	-1.14789	0.0238809	0.6578	down	yes
MSTRG.37103	Gh_D05G0343	MSTRG.37103.1	2.84232	2.01122	1.08347	2.33987	2.84482	2.23597	0.415017	-1.26876	0.0291936	0.68539	down	yes
MSTRG.37134	Gh_D05G0387	MSTRG.37134.1;MSTRG.37134.2	0	0.092965	0.018472	1.69353	1.21971	0.946509	0.428706	-1.22194	0.0474855	0.706477	down	yes
MSTRG.37140	Gh_D05G0393	MSTRG.37140.1;Gh_D05G0393	1.43515	1.57413	0.931949	4.93562	5.31431	5.00489	0.305276	-1.71181	0.00956237	0.5897	down	yes
MSTRG.37179	Gh_D05G0440	MSTRG.37179.3;MSTRG.37179.1;MSTRG.37179.2;Gh_D05G0440	5.69938	6.57323	4.85318	14.6003	12.9442	12.4017	0.403173	-1.31053	0.024175	0.658616	down	yes
MSTRG.37193	Gh_D05G0458;Gh_D05G0459	MSTRG.37193.1;MSTRG.37193.2;MSTRG.37193.3;Gh_D05G0459	2.32352	1.10123	0.770688	2.96907	2.98037	2.47434	0.271476	-1.8811	0.000215491	0.320418	down	yes
MSTRG.37289	Gh_D05G0566	Gh_D05G0566	1.2878	1.82206	2.7868	0.468908	0.800505	0.653472	3.20354	1.67967	0.0090392	0.58285	up	yes
MSTRG.37292	Gh_D05G0569	MSTRG.37292.1;MSTRG.37292.2;MSTRG.37292.4;MSTRG.37292.3;Gh_D05G0569	2.73146	6.29317	7.26764	3.36231	5.71263	4.68495	3.17044	1.66468	0.035939	0.706477	up	yes
MSTRG.37333	Gh_D05G0619	MSTRG.37333.1;MSTRG.37333.2;Gh_D05G0619	0.905839	0.430076	0.23973	0.830305	1.06054	0.898417	0.470505	-1.08772	0.0135607	0.614556	down	yes
MSTRG.37343	Gh_D05G0630	MSTRG.37343.1;Gh_D05G0630	0.230077	1.14276	0.766034	0	0	0	2.80921	1.49017	0.0357631	0.706477	up	yes
MSTRG.37350	Gh_D05G0637	Gh_D05G0637	33.2432	32.9788	25.757	0	0	0	24.5928	4.62016	0.000226319	0.320418	up	yes
MSTRG.37460	Gh_D05G0760	MSTRG.37460.1;MSTRG.37460.2;MSTRG.37460.3	2.12722	1.49775	0.855498	1.86772	1.80179	1.79341	0.478975	-1.06198	0.0168931	0.623572	down	yes
MSTRG.37490		MSTRG.37490.1	28.4791	39.2455	30.5927	12.1621	13.6088	15.3586	2.88682	1.52948	0.0281019	0.677663	up	yes
MSTRG.37573	Gh_D05G0888	Gh_D05G0888	2.45712	1.77215	2.00985	4.19203	4.69977	3.50263	0.46235	-1.11294	0.0268748	0.670451	down	yes
MSTRG.37585	Gh_D05G0904	Gh_D05G0904	7.58575	10.4695	9.21009	5.24231	5.23272	4.69367	2.06689	1.04746	0.0333895	0.699989	up	yes
MSTRG.37774	Gh_D05G1113	Gh_D05G1113	4.54833	5.2607	4.28049	11.5085	10.2747	12.3146	0.468363	-1.0943	0.0274032	0.67547	down	yes
MSTRG.37813	Gh_D05G1153	MSTRG.37813.1;MSTRG.37813.2;Gh_D05G1153	1.77357	0.0725693	0	1.80066	2.70747	2.88848	0.128437	-2.96087	0.0311856	0.692328	down	yes
MSTRG.37913	Gh_D05G1268	MSTRG.37913.1;MSTRG.37913.2;MSTRG.37913.3;MSTRG.37913.4;Gh_D05G1268	5.06077	9.57252	9.77999	5.06857	5.04649	5.54922	3.04423	1.60608	0.00608544	0.552412	up	yes
MSTRG.37939	Gh_D05G1296	Gh_D05G1296;MSTRG.37939.1;MSTRG.37939.3	0.243884	0.838055	0.835834	0.120162	0.104343	0.367547	2.40604	1.26666	0.00919227	0.583784	up	yes
MSTRG.37940	Gh_D05G1296	MSTRG.37940.1	0	1.25326	1.07082	0	0.189107	0.374415	4.1172	2.04166	0.0147387	0.621435	up	yes
MSTRG.38099	Gh_D05G1472	MSTRG.38099.1	1.33677	2.90897	4.14585	2.16917	2.15798	1.96253	2.88626	1.5292	0.0200051	0.63777	up	yes
MSTRG.38117	Gh_D05G1497	Gh_D05G1497	0.610099	0.338377	0.211257	1.07643	0.967223	1.19924	0.485552	-1.0423	0.012863	0.605563	down	yes
MSTRG.38229	Gh_D05G1626	MSTRG.38229.1;Gh_D05G1626	187.424	188.462	214.919	109.873	103.66	95.826	2.0787	1.05568	0.0161833	0.621435	up	yes
MSTRG.38266	Gh_D05G1672	MSTRG.38266.2;MSTRG.38266.1;MSTRG.38266.3;Gh_D05G1672	2.86137	1.67321	1.31366	2.69215	3.45088	2.98546	0.392823	-1.34805	0.0204392	0.641052	down	yes
MSTRG.38320	Gh_D05G1729	Gh_D05G1729	0	5.15478	6.54581	0.415615	0.261896	0	32.932	5.04142	0.0243794	0.659788	up	yes
MSTRG.38360	Gh_D05G1774	MSTRG.38360.1;Gh_D05G1774	3.97183	5.14377	5.36404	2.95761	2.93774	3.85922	2.00904	1.00651	0.0133338	0.613155	up	yes
MSTRG.38423	Gh_D05G1842	MSTRG.38423.1	1.65158	3.40648	3.19427	0	0	0	6.68328	2.74056	0.00253826	0.488754	up	yes
MSTRG.385		MSTRG.385.1	16.5797	15.5501	15.0588	0.055743	0.211389	0.133089	13.5033	3.75524	0.00018843	0.320418	up	yes
MSTRG.38516	Gh_D05G1946	Gh_D05G1946;MSTRG.38516.2	7.46099	7.78388	6.47409	13.2424	14.4506	12.2445	0.498132	-1.0054	0.0193681	0.635086	down	yes
MSTRG.38562	Gh_D05G2003	Gh_D05G2003	3.79392	6.87787	6.3013	3.42473	2.80695	3.22185	2.734	1.45101	0.0268497	0.670417	up	yes
MSTRG.38817	Gh_D05G2288	MSTRG.38817.1;Gh_D05G2288	3.52195	3.84547	4.40242	0	0	0	5.97421	2.57875	8.4685e-05	0.277323	up	yes
MSTRG.389		MSTRG.389.1	6.68128	6.00106	7.14792	0.071537	0.080623	0	7.26706	2.86137	0.00069591	0.369471	up	yes
MSTRG.38924		MSTRG.38924.8;MSTRG.38924.7;MSTRG.38924.1;MSTRG.38924.2;MSTRG.38924.3;MSTRG.38924.4;MSTRG.38924.5;MSTRG.38924.6;MSTRG.38924.9;MSTRG.38924.10;MSTRG.38924.11;MSTRG.38924.12	8.60886	7.97631	6.19024	12.2325	12.4737	13.0392	0.471985	-1.08319	0.0169792	0.623688	down	yes
MSTRG.38971	Gh_D05G2461	Gh_D05G2461	3.39656	3.59888	2.37793	0.53607	0.469146	0.475109	2.11161	1.07834	0.0343003	0.704262	up	yes
MSTRG.39028	Gh_D05G2527	Gh_D05G2527	1.39711	0.672073	0.533185	1.32629	1.12137	0.925936	0.468858	-1.09278	0.00109021	0.397239	down	yes
MSTRG.39165	Gh_D05G2671	MSTRG.39165.1;Gh_D05G2671	2.78027	1.99284	1.00476	3.14262	2.41547	2.5771	0.365938	-1.45033	0.0204769	0.641374	down	yes
MSTRG.39185	Gh_D05G2696	MSTRG.39185.1;MSTRG.39185.2;MSTRG.39185.3;MSTRG.39185.4;MSTRG.39185.5;Gh_D05G2696	0.560357	0.683677	0.390256	4.20123	3.52444	4.36751	0.285976	-1.80603	0.0083084	0.578928	down	yes
MSTRG.39208	Gh_D05G2715	MSTRG.39208.1	1.4425	5.51855	6.45807	4.02459	4.50638	5.0054	3.81983	1.93351	0.0097175	0.59102	up	yes
MSTRG.39224	Gh_D05G2733	MSTRG.39224.1;MSTRG.39224.2	6.45703	0.566892	0.125423	3.66575	1.70666	1.49272	0.0598131	-4.06339	0.00432406	0.535114	down	yes
MSTRG.3924	Gh_A03G0120	MSTRG.3924.1;MSTRG.3924.2;Gh_A03G0120	2.40252	1.8818	1.8239	4.20778	4.22014	4.61962	0.461199	-1.11654	0.00624191	0.55335	down	yes
MSTRG.39276	Gh_D05G2792	MSTRG.39276.1;Gh_D05G2792	3.5548	4.37084	4.18372	1.79403	2.09105	2.11037	2.06874	1.04875	0.00454019	0.535114	up	yes
MSTRG.39281	Gh_D05G2802	Gh_D05G2802	45.2505	45.012	45.9408	17.0657	16.7654	17.6507	2.62332	1.39139	0.000134807	0.290195	up	yes
MSTRG.39383		MSTRG.39383.1	0.627887	1.24123	2.00737	0.560203	0.718645	0.448617	2.75246	1.46072	0.0275143	0.676099	up	yes
MSTRG.39392		MSTRG.39392.1	0	0	0	8.61729	7.85247	8.83261	0.107585	-3.21645	0.000123529	0.283054	down	yes
MSTRG.39427	Gh_D05G2960	MSTRG.39427.1;MSTRG.39427.2;MSTRG.39427.3;MSTRG.39427.4;MSTRG.39427.5;Gh_D05G2960;MSTRG.39427.8;MSTRG.39427.9	4.69125	8.2809	8.24856	5.57389	4.80765	5.32233	2.34457	1.22933	0.0274429	0.675875	up	yes
MSTRG.39605		MSTRG.39605.1	0.293045	0.616749	0.852767	0.090417	0.29652	0.466739	2.07287	1.05163	0.0161969	0.621435	up	yes
MSTRG.3965	Gh_A03G0164	MSTRG.3965.1	1.11464	1.03831	0.740129	3.07511	2.9789	3.71099	0.39804	-1.32901	0.0173527	0.625375	down	yes
MSTRG.39652	Gh_D05G3179	Gh_D05G3179	1.52571	1.42034	2.18065	0	0	0	3.33571	1.73799	0.00699953	0.56152	up	yes
MSTRG.39741	Gh_D05G3285	MSTRG.39741.1	0	1.85639	1.92435	1.24614	2.07267	2.16188	3.1764	1.66739	0.0359044	0.706477	up	yes
MSTRG.3975	Gh_A03G0171	MSTRG.3975.1	3.11654	3.44085	3.24734	1.08396	1.23265	0.930555	2.09909	1.06976	0.0100991	0.594279	up	yes
MSTRG.39764	Gh_D05G3315	MSTRG.39764.1	0	0.356711	1.14097	0	0	0	3.31223	1.7278	0.0177432	0.625375	up	yes
MSTRG.39854	Gh_D05G3395	Gh_D05G3395	0	0	0	16.1852	17.3522	10.4575	0.0557348	-4.16528	0.00484643	0.537289	down	yes
MSTRG.39884		MSTRG.39884.1;MSTRG.39884.2	23.7863	21.7472	24.2626	0.304363	0	0.194353	20.4644	4.35504	0.000917154	0.387137	up	yes
MSTRG.39892	Gh_D05G3429	Gh_D05G3429	1.63382	0.562757	0	0.567783	0.78928	0	0.31343	-1.67379	0.040429	0.706477	down	yes
MSTRG.39906	Gh_D05G3443	MSTRG.39906.1;MSTRG.39906.2;Gh_D05G3443	0.497209	1.24986	1.90748	0.195839	0.848193	1.10389	3.3418	1.74063	0.0339397	0.702019	up	yes
MSTRG.39932	Gh_D05G3468	Gh_D05G3468	4.51344	5.29595	5.01137	1.91384	1.69082	2.34849	2.39361	1.25919	0.0129778	0.608716	up	yes
MSTRG.39936	Gh_D05G3474	MSTRG.39936.1;Gh_D05G3474	1.30058	0.357724	0.0953948	0.341592	0.140346	0.158924	0.490098	-1.02886	0.0103449	0.594279	down	yes
MSTRG.39948	Gh_D05G3485	MSTRG.39948.1;MSTRG.39948.2;MSTRG.39948.5;MSTRG.39948.3;MSTRG.39948.4;MSTRG.39948.7;MSTRG.39948.8;MSTRG.39948.6;MSTRG.39948.9;MSTRG.39948.10;MSTRG.39948.11;MSTRG.39948.12;MSTRG.39948.13	6.6694	6.22451	3.99704	8.45311	9.57681	8.70292	0.424501	-1.23616	0.0389242	0.706477	down	yes
MSTRG.39957		MSTRG.39957.1;MSTRG.39957.2;MSTRG.39957.3;MSTRG.39957.4;MSTRG.39957.5;MSTRG.39957.6;MSTRG.39957.8	5.3676	5.68564	5.75357	2.25575	2.42721	2.95271	2.1525	1.10602	0.011056	0.595801	up	yes
MSTRG.39961	Gh_D05G3501	Gh_D05G3501	0.588186	0.970465	1.38462	0.517521	0.426587	0.319099	2.08954	1.06318	0.0352004	0.706477	up	yes
MSTRG.40073	Gh_D05G3611	Gh_D05G3611	7.37705	6.89283	7.86126	3.08303	3.30158	3.22429	2.08799	1.06211	0.00433697	0.535114	up	yes
MSTRG.40131		MSTRG.40131.1	1.50545	1.71112	1.26409	3.8485	5.08274	3.88192	0.433781	-1.20496	0.0390496	0.706477	down	yes
MSTRG.4015	Gh_A03G0214	MSTRG.4015.1;Gh_A03G0214	15.6746	8.50838	6.50501	8.46427	8.32247	7.88529	0.432755	-1.20838	0.00811801	0.576642	down	yes
MSTRG.40180		MSTRG.40180.1	0.714559	0.868255	1.06998	0.175562	0.045399	0.130317	2.066	1.04684	0.00777817	0.566256	up	yes
MSTRG.40236	Gh_D06G0043	Gh_D06G0043;MSTRG.40236.1;MSTRG.40236.3	0.6944	1.91676	2.03066	0.348966	0.30185	1.01725	4.65175	2.21777	0.0173943	0.625375	up	yes
MSTRG.40248		MSTRG.40248.1	0.983758	0.595819	0.204894	1.44541	1.26172	0.499217	0.370171	-1.43374	0.049158	0.706477	down	yes
MSTRG.4025	Gh_A03G0225	Gh_A03G0225	18.8908	18.9788	18.0705	7.28154	9.11027	9.72542	2.12582	1.08802	0.0380116	0.706477	up	yes
MSTRG.40319	Gh_D06G0147	MSTRG.40319.1;Gh_D06G0147	1.7317	2.14114	1.6221	0.23374	0.277104	0.0775851	2.24515	1.16681	0.0271181	0.673951	up	yes
MSTRG.40334	Gh_D06G0170	Gh_D06G0170	0	0.821254	1.11747	0.565207	0.458069	1.01467	2.60723	1.38252	0.00967125	0.589777	up	yes
MSTRG.40389	Gh_D06G0230	MSTRG.40389.1;Gh_D06G0230	4.0099	4.01454	2.65674	11.6319	13.2437	7.70465	0.245607	-2.02558	0.0369339	0.706477	down	yes
MSTRG.40396	Gh_D06G0233	MSTRG.40396.1;MSTRG.40396.2	3.50934	1.98125	3.60701	0.077715	0	0	3.41204	1.77064	0.0477688	0.706477	up	yes
MSTRG.40401	Gh_D06G0237	MSTRG.40401.1;MSTRG.40401.2;Gh_D06G0237	15.4746	11.4738	15.8502	0.0176692	0	0	14.0997	3.81759	0.00195707	0.462648	up	yes
MSTRG.40406	Gh_D06G0244	MSTRG.40406.1	0	1.88321	2.34392	1.04018	1.07547	1.61772	4.71038	2.23584	0.00602107	0.552412	up	yes
MSTRG.40414	Gh_D06G0250	MSTRG.40414.1	0.344198	1.66012	2.05914	0.338978	0.525062	0.401727	4.34283	2.11864	0.00723279	0.56152	up	yes
MSTRG.4051	Gh_A03G0247	MSTRG.4051.1;MSTRG.4051.2;Gh_A03G0247	266.36	273.863	227.531	99.6527	89.3844	110.862	2.30301	1.20352	0.0310995	0.692328	up	yes
MSTRG.40576	Gh_D06G0437	Gh_D06G0437	1.87552	0	0	1.44349	1.14574	1.0595	0.157175	-2.66956	0.0103869	0.594279	down	yes
MSTRG.40634	Gh_D06G0504	MSTRG.40634.1;MSTRG.40634.2	3.47595	0.529938	0.068302	0.650399	0.162178	0.082271	0.235503	-2.08618	0.00512223	0.539016	down	yes
MSTRG.40697	Gh_D06G0559	Gh_D06G0559	0	16.9525	13.023	0	0	0	200.395	7.6467	0.0184951	0.628421	up	yes
MSTRG.40705	Gh_D06G0566	MSTRG.40705.1	2.37365	3.14268	3.25818	0.566274	0.70733	0.546456	3.22101	1.68751	0.00219983	0.479681	up	yes
MSTRG.40747		MSTRG.40747.1	0.157924	1.2163	1.15588	0.089707	0	0	3.74354	1.9044	0.0194774	0.635179	up	yes
MSTRG.40806	Gh_D06G0686	MSTRG.40806.1;MSTRG.40806.2;MSTRG.40806.3;Gh_D06G0686	24.4877	31.7962	25.6061	12.5792	11.4942	10.9999	2.39304	1.25885	0.0307066	0.689815	up	yes
MSTRG.4084		MSTRG.4084.1	2.21879	2.09526	1.66155	37.5001	40.9862	21.2519	0.0599087	-4.06109	0.0105219	0.594279	down	yes
MSTRG.40925		MSTRG.40925.1	0	0	0	2.0775	1.68898	1.1199	0.337719	-1.56611	0.0305965	0.689406	down	yes
MSTRG.41049	Gh_D06G0968	Gh_D06G0968	0	0.491385	1.00318	0	0	0	3.21858	1.68643	0.00619444	0.55335	up	yes
MSTRG.41054		MSTRG.41054.1	0.57051	0.200623	0.049368	0.752972	0.650263	0.423615	0.45126	-1.14797	0.00144313	0.419541	down	yes
MSTRG.41061		MSTRG.41061.1	1.48113	1.57574	1.60615	0	0	0	2.71055	1.43859	3.562e-06	0.109829	up	yes
MSTRG.4107	Gh_A03G0297	Gh_A03G0297	0.712554	0	0	0.190857	0.273881	0	0.487141	-1.03759	0.0300779	0.687537	down	yes
MSTRG.41095	Gh_D06G1010	Gh_D06G1010	0.065801	0.69626	0.541886	0	0	0	2.32346	1.21627	0.0263219	0.666782	up	yes
MSTRG.41141	Gh_D06G1057	MSTRG.41141.1;MSTRG.41141.2;Gh_D06G1057	0.476104	0.831867	0.582953	3.28418	3.19229	3.78272	0.438397	-1.18969	0.0165933	0.621435	down	yes
MSTRG.41211	Gh_D06G1138	MSTRG.41211.1;MSTRG.41211.2;MSTRG.41211.3;MSTRG.41211.4	2.84144	3.10636	1.83532	5.59547	5.63127	4.32945	0.401997	-1.31474	0.0470568	0.706477	down	yes
MSTRG.41217		MSTRG.41217.1	1.34959	0.502511	0.209883	1.63307	0.76764	0.660177	0.322673	-1.63186	0.0237225	0.65719	down	yes
MSTRG.41262	Gh_D06G1189	Gh_D06G1189	0	2.92129	26.6629	1e-06	0	1e-06	189.752	7.56797	0.0165653	0.621435	up	yes
MSTRG.4128	Gh_A03G0325	MSTRG.4128.1;MSTRG.4128.2;Gh_A03G0325	10.2768	6.87269	9.32463	29.5113	36.5351	27.5141	0.241036	-2.05268	0.0238305	0.657322	down	yes
MSTRG.41338	Gh_D06G1276	MSTRG.41338.1	0.705134	0.761732	0.689874	3.20632	3.51721	2.69164	0.395213	-1.3393	0.00998952	0.594279	down	yes
MSTRG.41358	Gh_D06G1291	Gh_D06G1291	3.18887	3.43032	3.0095	0.575544	0.742349	0.502906	2.49135	1.31693	0.00684967	0.56152	up	yes
MSTRG.41432	Gh_D06G1370	Gh_D06G1370;MSTRG.41432.2	0.26959	0.593844	0.516825	4.07688	4.24636	3.48715	0.358243	-1.48099	0.0121098	0.603143	down	yes
MSTRG.41488	Gh_D06G1428	Gh_D06G1428	0.548207	1.59262	0.937808	0	0	0	2.87718	1.52465	0.0465808	0.706477	up	yes
MSTRG.41531	Gh_D06G1487	MSTRG.41531.1;Gh_D06G1487	0.127187	1.02383	1.05278	0.186744	0.433592	0.137803	2.80198	1.48645	0.045477	0.706477	up	yes
MSTRG.41609	Gh_D06G1565	MSTRG.41609.1;MSTRG.41609.2;MSTRG.41609.4;MSTRG.41609.3;MSTRG.41609.5	9.63012	9.90859	10.9574	4.51564	4.67169	4.64512	2.2652	1.17964	0.000576029	0.369471	up	yes
MSTRG.41647		MSTRG.41647.1;MSTRG.41647.2;MSTRG.41647.3;MSTRG.41647.6;MSTRG.41647.5	2.01664	1.28202	0.740327	2.30123	3.06075	2.77902	0.343161	-1.54304	0.0257596	0.664497	down	yes
MSTRG.41722	Gh_D06G1680	MSTRG.41722.1	0	0.489312	0.67939	0	0.260464	0.531042	2.36303	1.24064	0.0249834	0.660519	up	yes
MSTRG.41750	Gh_D06G1707	Gh_D06G1707	0.831266	0.78526	1.83749	0	0	0	3.21583	1.68519	0.029795	0.687537	up	yes
MSTRG.41767	Gh_D06G1723	MSTRG.41767.1	0.178103	0.609217	0.953172	0.262718	0.191092	0.417161	2.36759	1.24342	0.0032136	0.512852	up	yes
MSTRG.418	Gh_A01G0408	MSTRG.418.1	0	0	0	2.32037	1.73257	2.5408	0.326469	-1.61498	0.0125756	0.603472	down	yes
MSTRG.41893		MSTRG.41893.1	0.255711	0.614861	1.03229	0.288792	0.213205	0.242065	2.20519	1.1409	0.0134898	0.614556	up	yes
MSTRG.41908	Gh_D06G1871	MSTRG.41908.1;MSTRG.41908.2	1.05133	1.26703	1.41899	0.2324	0.182189	0.111858	2.23115	1.15779	0.00593096	0.550916	up	yes
MSTRG.41910	Gh_D06G1871	MSTRG.41910.1	0.065387	0	0	2.20596	1.85278	1.93779	0.306668	-1.70525	0.000850555	0.369471	down	yes
MSTRG.41935	Gh_D06G1894	Gh_D06G1894	1.20124	0.576856	0	0.791997	0.359062	0.39684	0.388241	-1.36498	0.0324885	0.695628	down	yes
MSTRG.4197		MSTRG.4197.1	0.053659	0.580589	1.03857	0.52236	0.243126	0.422207	2.30929	1.20745	0.0390689	0.706477	up	yes
MSTRG.42003		MSTRG.42003.1	0.592396	0.953895	0.82481	0	0.166196	0.346524	2.06328	1.04494	0.040474	0.706477	up	yes
MSTRG.42040	Gh_D06G1991	MSTRG.42040.1;Gh_D06G1991	2.70821	3.43489	3.68362	1.01195	0.720666	1.42211	3.01196	1.5907	0.0171155	0.62505	up	yes
MSTRG.42072	Gh_D06G2027	Gh_D06G2027	0	12.7524	14.1793	0	0	4.91379	202.709	7.66327	0.019008	0.632754	up	yes
MSTRG.42182	Gh_D06G2179	MSTRG.42182.1;Gh_D06G2179	7.33713	7.09245	8.90635	3.08424	2.21955	2.48658	2.75006	1.45947	0.0247944	0.660519	up	yes
MSTRG.42202	Gh_D06G2200	MSTRG.42202.1;MSTRG.42202.2;Gh_D06G2200;MSTRG.42202.4	3.31705	3.31526	3.09104	9.26626	7.46941	7.59632	0.419796	-1.25224	0.0120465	0.603143	down	yes
MSTRG.42207	Gh_D06G2207	Gh_D06G2207	0.14526	0.794704	0.660763	0.126142	0.331039	0.578245	2.08895	1.06278	0.0495357	0.706477	up	yes
MSTRG.4222	Gh_A03G0405	MSTRG.4222.1;Gh_A03G0405	7.0007	11.5967	8.92027	1.47824	0.962263	0.790762	6.17566	2.62659	0.0212794	0.645714	up	yes
MSTRG.4225	Gh_A03G0409	MSTRG.4225.1;MSTRG.4225.2;Gh_A03G0409	18.8705	23.6109	26.5699	15.6382	14.7747	17.3025	2.15941	1.11064	0.00224665	0.479998	up	yes
MSTRG.42283	Gh_D07G0021	MSTRG.42283.2;MSTRG.42283.1;MSTRG.42283.3;MSTRG.42283.4;MSTRG.42283.5;MSTRG.42283.6;Gh_D07G0021	13.6808	13.9686	10.6517	28.5192	25.527	19.6548	0.381401	-1.39062	0.0407475	0.706477	down	yes
MSTRG.42341	Gh_D07G0086	MSTRG.42341.1	5.89026	6.0326	7.35907	3.33872	3.30194	4.46643	2.10396	1.07311	0.0323381	0.695443	up	yes
MSTRG.4237	Gh_A03G0420	MSTRG.4237.1;MSTRG.4237.2;MSTRG.4237.3	2.96848	2.54644	2.12337	0.168382	0.0396332	0.275702	2.48072	1.31076	0.0205916	0.642807	up	yes
MSTRG.42496		MSTRG.42496.1	0	0.526055	0.678661	0.061975	0	0.114535	2.49825	1.32092	0.00408656	0.534109	up	yes
MSTRG.42512	Gh_D07G0281	Gh_D07G0281	1.85645	0.114913	0.059488	0.321204	0.687717	0.098856	0.290765	-1.78208	0.0404279	0.706477	down	yes
MSTRG.42518	Gh_D07G0291	MSTRG.42518.1	0	1.08936	5.20283	1.07745	0.99814	2.69668	8.87196	3.14925	0.0242536	0.658781	up	yes
MSTRG.42550		MSTRG.42550.1	0.218827	0	0	0.724336	0.90621	0.593171	0.460257	-1.11949	0.00911959	0.58285	down	yes
MSTRG.42584	Gh_D07G0346	MSTRG.42584.2;MSTRG.42584.1;MSTRG.42584.3	1.1434	1.56752	2.85548	0.967125	0.918045	0.828614	2.67051	1.41711	0.0340691	0.702583	up	yes
MSTRG.42594	Gh_D07G0360	MSTRG.42594.1	23.5718	25.8271	28.7684	12.0797	9.59918	13.7518	2.79649	1.48362	0.0240264	0.6578	up	yes
MSTRG.42622		MSTRG.42622.1;MSTRG.42622.2	0.515765	0.0931322	0.282408	1.39592	1.02307	1.16133	0.440349	-1.18328	0.0331424	0.698792	down	yes
MSTRG.42689		MSTRG.42689.1	1.80633	1.36285	1.54825	14.3913	13.3554	12.2763	0.147275	-2.76341	0.0005846	0.369471	down	yes
MSTRG.42815	Gh_D07G0595	MSTRG.42815.1	0.065439	0.521045	0.708029	0.110948	0	0.314336	2.34965	1.23245	0.0114117	0.599054	up	yes
MSTRG.42816		MSTRG.42816.1;MSTRG.42816.2	1.05328	0.872631	1.11233	0	0	0	2.01223	1.00879	0.00562311	0.550367	up	yes
MSTRG.42842	Gh_D07G0614	MSTRG.42842.1;MSTRG.42842.2;MSTRG.42842.3;Gh_D07G0614	2.16777	2.91802	3.12558	10.5057	9.45395	9.44882	0.461627	-1.1152	0.0114995	0.599553	down	yes
MSTRG.42944	Gh_D07G0713	MSTRG.42944.1;Gh_D07G0713;MSTRG.42944.3	3.84271	2.47598	3.73207	9.12136	8.69712	7.84795	0.381418	-1.39056	0.0438457	0.706477	down	yes
MSTRG.43032	Gh_D07G0812	Gh_D07G0812	45.971	33.3362	42.4314	0	0	0	34.8023	5.12111	0.00058162	0.369471	up	yes
MSTRG.43119	Gh_D07G0909	MSTRG.43119.1;Gh_D07G0909	0.815146	1.60201	1.21821	0.102131	0.0324529	0.0526138	2.75624	1.4627	0.0182246	0.626959	up	yes
MSTRG.43159	Gh_D07G0953	MSTRG.43159.1;MSTRG.43159.2	0	0.519837	0.415758	0.01585	0	0.174045	2.05124	1.0365	0.0237574	0.65719	up	yes
MSTRG.43164		MSTRG.43164.1	3.57092	2.25642	1.64153	4.64529	4.57154	5.51425	0.320672	-1.64083	0.0195547	0.635179	down	yes
MSTRG.43167	Gh_D07G0961	MSTRG.43167.1	0.331992	0.786629	1.21045	0.092521	0.397695	0.207134	2.60483	1.38119	0.0183991	0.628421	up	yes
MSTRG.43189	Gh_D07G0984	MSTRG.43189.1	1.65481	1.65012	1.48068	0.078456	0.233427	0.22569	2.14168	1.09875	0.0100774	0.594279	up	yes
MSTRG.43363	Gh_D07G1178	Gh_D07G1178	0	1.48684	1.54927	0	0	0	6.0979	2.60831	0.0112066	0.597763	up	yes
MSTRG.43366	Gh_D07G1180	Gh_D07G1180;MSTRG.43366.2	0	0	0	2.64271	2.82731	1.93667	0.26675	-1.90644	0.0083152	0.578928	down	yes
MSTRG.43416	Gh_D07G1232	MSTRG.43416.1	4.04461	3.25264	2.7085	5.3713	4.99668	3.65505	0.47901	-1.06187	0.0287453	0.682018	down	yes
MSTRG.43546	Gh_D07G1371	MSTRG.43546.4;MSTRG.43546.3;MSTRG.43546.1;MSTRG.43546.2;MSTRG.43546.5;MSTRG.43546.6	1.70385	0.62812	0.194499	2.06929	1.49492	2.08018	0.236554	-2.07976	0.015276	0.621435	down	yes
MSTRG.43560	Gh_D07G1389	MSTRG.43560.1	1.34004	0.672968	0	1.44362	1.18994	0.378065	0.257313	-1.9584	0.031884	0.693623	down	yes
MSTRG.4360		MSTRG.4360.1;MSTRG.4360.2	0.836217	4.29376	4.07998	0.539561	0.44328	2.14095	9.39598	3.23204	0.0245975	0.660519	up	yes
MSTRG.43692	Gh_D07G1520	MSTRG.43692.1;Gh_D07G1520	0.538796	1.26742	1.61622	0.715212	0.596014	1.17282	2.39799	1.26183	0.0119346	0.603143	up	yes
MSTRG.43701		MSTRG.43701.1;MSTRG.43701.2;MSTRG.43701.3;MSTRG.43701.4	2.98025	2.79847	2.77217	0	0.129712	0.0551371	3.43656	1.78097	0.00111577	0.397239	up	yes
MSTRG.43774		MSTRG.43774.1	2.01504	0.204853	0.12485	0.208603	0.240493	0.096747	0.375884	-1.41164	0.0333352	0.699646	down	yes
MSTRG.43782	Gh_D07G1595	Gh_D07G1595;MSTRG.43782.2	15.7435	21.8568	19.4059	10.9236	11.6114	12.9664	2.18166	1.12542	0.0180454	0.626505	up	yes
MSTRG.43893	Gh_D07G1709	Gh_D07G1709	2.16055	2.07272	2.50906	13.0219	12.5701	11.3942	0.256347	-1.96383	0.00247883	0.484879	down	yes
MSTRG.4390	Gh_A03G0561	MSTRG.4390.1;Gh_A03G0561	3.88896	3.48282	4.73801	1.64355	1.81843	1.69155	2.11143	1.07822	0.025928	0.664959	up	yes
MSTRG.43928		MSTRG.43928.1	1.09252	1.69542	1.1823	0	0	0.027701	2.59512	1.3758	0.0166112	0.621435	up	yes
MSTRG.43936	Gh_D07G1749	MSTRG.43936.1;Gh_D07G1749	91.2884	69.3024	89.1792	166.378	185.537	161.33	0.431281	-1.2133	0.0428793	0.706477	down	yes
MSTRG.43987		MSTRG.43987.4;MSTRG.43987.1;MSTRG.43987.2;MSTRG.43987.3;MSTRG.43987.5;MSTRG.43987.6	2.26379	1.6849	1.74419	0.0160476	0.0650593	0.0456375	2.2205	1.15088	0.00349891	0.524014	up	yes
MSTRG.44029	Gh_D07G1842	MSTRG.44029.2;MSTRG.44029.3	0	12.2214	14.974	0	0	10.1819	739.776	9.53094	0.0461728	0.706477	up	yes
MSTRG.44092	Gh_D07G1907	MSTRG.44092.1;MSTRG.44092.2	14.9237	29.4748	29.6712	24.745	25.4372	28.6379	2.19915	1.13694	0.0215352	0.645714	up	yes
MSTRG.44100		MSTRG.44100.1	0	0.188427	1.05475	0	0	0.010547	2.88855	1.53035	0.0441217	0.706477	up	yes
MSTRG.44202	Gh_D07G2015	Gh_D07G2015	4.19794	1.06862	0.826166	2.12857	0.817018	0.863885	0.284661	-1.81268	0.0434401	0.706477	down	yes
MSTRG.44242	Gh_D07G2060	MSTRG.44242.1;Gh_D07G2060	0.718018	5.50532	5.25031	0.23412	0.000102	0.038583	19.0938	4.25503	0.0151504	0.621435	up	yes
MSTRG.44280	Gh_D07G2099	MSTRG.44280.1;MSTRG.44280.2;MSTRG.44280.3;MSTRG.44280.6;MSTRG.44280.4;MSTRG.44280.5;MSTRG.44280.7;MSTRG.44280.9;MSTRG.44280.8;Gh_D07G2099	7.14784	8.32044	5.55763	33.0002	33.7886	28.0168	0.192584	-2.37644	0.00947026	0.589253	down	yes
MSTRG.44314	Gh_D07G2137	Gh_D07G2137	0.381296	0.877238	1.06872	0.13792	0.177783	0	2.46178	1.2997	0.0248923	0.660519	up	yes
MSTRG.44335	Gh_D07G2164	MSTRG.44335.1	1.46655	8.23933	8.6558	0	0	0	34.7385	5.11846	0.00470761	0.537094	up	yes
MSTRG.44336	Gh_D07G2165	Gh_D07G2165	0.755007	1.42233	1.42432	0.416649	0.596128	0.672929	2.23075	1.15753	0.00505909	0.537966	up	yes
MSTRG.44377	Gh_D07G2208	MSTRG.44377.1;Gh_D07G2208	1.86344	1.13919	1.25497	2.86406	2.6855	3.12519	0.459993	-1.12032	0.021206	0.645714	down	yes
MSTRG.44435	Gh_D07G2269	Gh_D07G2269	0	2.68985	1.51938	0	0	0	7.68672	2.94237	0.0482219	0.706477	up	yes
MSTRG.44448	Gh_D07G2285	Gh_D07G2285	1.83486	0.32855	0.22721	0.824859	0.674831	0.267025	0.325621	-1.61873	0.00822787	0.577495	down	yes
MSTRG.44456	Gh_D07G2294	MSTRG.44456.1;Gh_D07G2294	26.3084	25.3901	26.3373	6.70954	7.2296	5.27805	3.35371	1.74576	0.0109178	0.595288	up	yes
MSTRG.44496		MSTRG.44496.1	1.18146	0.412961	0.273985	0.697347	0.63287	0.447058	0.485124	-1.04358	0.000993502	0.391212	down	yes
MSTRG.44553	Gh_D08G0041	MSTRG.44553.1;Gh_D08G0041	0	1.4009	2.10654	0	0.716615	0.799718	6.39404	2.67673	0.0113536	0.59883	up	yes
MSTRG.44585	Gh_D08G0086	Gh_D08G0086	19.6367	13.0182	13.722	1.30342	1.9899	0.976955	4.02753	2.0099	0.0219244	0.64865	up	yes
MSTRG.44683	Gh_D08G0205	MSTRG.44683.1	0.937256	1.59101	1.47158	0.276049	0.029497	0.211628	2.73328	1.45063	0.018762	0.630138	up	yes
MSTRG.44715	Gh_D08G0240	MSTRG.44715.1	9.05219	10.1124	10.6055	4.40391	4.72142	3.95063	2.33259	1.22193	0.00831859	0.578928	up	yes
MSTRG.44769	Gh_D08G0303	MSTRG.44769.1;Gh_D08G0303	27.4282	29.3823	23.3796	10.3887	8.02458	9.17776	2.3204	1.21437	0.0353228	0.706477	up	yes
MSTRG.44784	Gh_D08G0315	MSTRG.44784.1	0.131511	0.691627	1.16514	0.078055	0.054094	0.831752	3.28465	1.71574	0.0403997	0.706477	up	yes
MSTRG.44798	Gh_D08G0329	MSTRG.44798.1	4.61589	2.9593	2.85368	5.98697	5.29503	4.03395	0.403685	-1.3087	0.0143293	0.621435	down	yes
MSTRG.44803	Gh_D08G0336	MSTRG.44803.1;Gh_D08G0336	0	0.824845	1.1602	0.391103	0.625726	0.54662	2.73743	1.45282	0.00908463	0.58285	up	yes
MSTRG.44914	Gh_D08G0480	MSTRG.44914.1;MSTRG.44914.2;MSTRG.44914.3;MSTRG.44914.4;MSTRG.44914.5;MSTRG.44914.7	3.0561	3.95002	3.08547	0.0423459	0.0253326	0	4.48518	2.16517	0.00335803	0.519927	up	yes
MSTRG.44927	Gh_D08G0476	MSTRG.44927.1	0.77975	0.334052	0	2.90265	2.45069	2.27535	0.18527	-2.4323	0.000629228	0.369471	down	yes
MSTRG.44945	Gh_D08G0499	MSTRG.44945.1;Gh_D08G0499	3.28631	3.11661	1.77623	4.89729	5.09803	5.03776	0.394131	-1.34325	0.0334642	0.700124	down	yes
MSTRG.45007	Gh_D08G0564	MSTRG.45007.1;Gh_D08G0564	5.08098	5.89126	6.6595	0.764729	0.732471	0.636981	5.07806	2.34428	0.000723308	0.369471	up	yes
MSTRG.45025	Gh_D08G0588	MSTRG.45025.1;Gh_D08G0588	3.15911	2.3614	2.5031	0.254811	0.08712	0.245984	2.4476	1.29137	0.0113704	0.59883	up	yes
MSTRG.45030	Gh_D08G0590	MSTRG.45030.1	0.963736	0.474896	0	0.534491	0.466119	0.335184	0.443764	-1.17213	0.0156163	0.621435	down	yes
MSTRG.45037		MSTRG.45037.1	0.633295	0.07108	0	0.416787	0.203248	0.138291	0.489477	-1.03069	0.00754752	0.56152	down	yes
MSTRG.45076	Gh_D08G0640	MSTRG.45076.1;MSTRG.45076.2;MSTRG.45076.3;MSTRG.45076.4;MSTRG.45076.5;Gh_D08G0640	2.74787	1.89866	1.60759	3.52238	2.76452	3.43916	0.469646	-1.09035	0.0255318	0.663305	down	yes
MSTRG.45111	Gh_D08G0676	MSTRG.45111.1	0.493077	1.28913	1.83417	0.935626	0.734053	0.728226	2.44688	1.29094	0.0297216	0.687537	up	yes
MSTRG.45118	Gh_D08G0680	MSTRG.45118.1;MSTRG.45118.2;MSTRG.45118.3;MSTRG.45118.4;MSTRG.45118.5;MSTRG.45118.6	0.738472	0.468542	0.151918	6.75892	5.48754	4.98672	0.124329	-3.00777	0.0009787	0.391212	down	yes
MSTRG.45186	Gh_D08G0756	MSTRG.45186.1;Gh_D08G0756	0.972656	3.91367	3.56062	0.690725	0.436286	0.806697	6.69933	2.74402	0.013064	0.608716	up	yes
MSTRG.45283	Gh_D08G0852	MSTRG.45283.1;MSTRG.45283.2;Gh_D08G0852	8.06397	4.83948	5.05948	7.47083	7.37548	6.08493	0.47568	-1.07194	0.0167779	0.623094	down	yes
MSTRG.45322	Gh_D08G0875	MSTRG.45322.2;MSTRG.45322.1;MSTRG.45322.3;Gh_D08G0875	12.7332	16.0077	14.9491	56.7909	55.0076	53.9522	0.334598	-1.5795	0.00301322	0.501056	down	yes
MSTRG.45326	Gh_D08G0888	MSTRG.45326.1	0.733753	1.48859	1.83032	0.050364	0.433504	0.635624	3.55876	1.83138	0.0135811	0.614556	up	yes
MSTRG.45343	Gh_D08G0906	MSTRG.45343.1;MSTRG.45343.2	13.4669	9.83604	7.43297	12.0087	13.7571	12.9573	0.433466	-1.20601	0.0232795	0.654913	down	yes
MSTRG.45347		MSTRG.45347.1	0.82813	0.25883	0.231791	0.878137	0.851474	0.950818	0.460506	-1.11871	0.0157381	0.621435	down	yes
MSTRG.45452	Gh_D08G1027	MSTRG.45452.1;MSTRG.45452.2;MSTRG.45452.3	0.965008	0.268011	0.162108	0.656308	0.464822	0.621139	0.472518	-1.08156	0.0225538	0.651484	down	yes
MSTRG.4555		MSTRG.4555.1	1.44678	3.05313	2.84257	1.22098	1.37755	1.19406	2.66974	1.4167	0.0217518	0.647999	up	yes
MSTRG.45648	Gh_D08G1205	MSTRG.45648.1;MSTRG.45648.2;Gh_D08G1205	11.2443	10.9476	10.6758	24.7318	23.9933	21.5714	0.442788	-1.17531	0.00309042	0.505814	down	yes
MSTRG.45692	Gh_D08G1254	MSTRG.45692.1;MSTRG.45692.2;Gh_D08G1254	12.2844	12.9832	10.8328	22.151	24.1668	19.9677	0.48975	-1.02988	0.0253062	0.662136	down	yes
MSTRG.45740	Gh_D08G1309	MSTRG.45740.1;MSTRG.45740.2;Gh_D08G1309	28.4929	48.5867	32.9201	12.5959	13.7193	16.0322	3.5335	1.8211	0.0470549	0.706477	up	yes
MSTRG.45743		MSTRG.45743.1	0	0.783056	1.49217	0.328601	0.024563	0.307114	4.01019	2.00367	0.0175727	0.625375	up	yes
MSTRG.45810	Gh_D08G1392	MSTRG.45810.1;MSTRG.45810.2	0.515932	0	0.00322723	1.54605	1.20729	0.72704	0.276971	-1.85219	0.0103262	0.594279	down	yes
MSTRG.45813	Gh_D08G1395	MSTRG.45813.1;Gh_D08G1395	8.28251	5.03047	3.91091	5.89444	4.41166	4.91472	0.479243	-1.06117	0.0258489	0.664562	down	yes
MSTRG.45892	Gh_D08G1484	Gh_D08G1484	0	0.916183	1.58855	0	0.036483	0.045981	5.21954	2.38392	0.00296782	0.500035	up	yes
MSTRG.45936	Gh_D08G1540	MSTRG.45936.2;MSTRG.45936.1;MSTRG.45936.3;MSTRG.45936.5;MSTRG.45936.4;MSTRG.45936.6;MSTRG.45936.7;MSTRG.45936.8;MSTRG.45936.9	2.79948	2.17863	2.07188	9.05044	9.67883	8.88953	0.248946	-2.00609	0.000284312	0.321715	down	yes
MSTRG.46150	Gh_D08G1718	Gh_D08G1718	6.59849	4.54633	3.86715	7.10755	6.67057	6.94403	0.436197	-1.19695	0.0039229	0.531472	down	yes
MSTRG.46205	Gh_D08G1778	Gh_D08G1778	0.247665	0.950804	1.03794	0	0	0.300827	3.19279	1.67482	0.00503011	0.537966	up	yes
MSTRG.46234		MSTRG.46234.1	0.026059	0.618299	0.888431	0	0	0	3.05781	1.6125	0.00436204	0.535114	up	yes
MSTRG.46261	Gh_D08G1843	Gh_D08G1843	27.6161	15.8959	34.796	0	0	0	27.6588	4.78967	0.0114552	0.599553	up	yes
MSTRG.46264	Gh_D08G1846	Gh_D08G1846	0	0	0	1.59679	1.14565	0.812406	0.409513	-1.28802	0.0447335	0.706477	down	yes
MSTRG.46267	Gh_D08G1851	MSTRG.46267.1	0.425168	1.13735	2.29911	0.691526	0.953852	0.743409	3.11384	1.6387	0.0228572	0.651484	up	yes
MSTRG.46355	Gh_D08G1942	Gh_D08G1942	0	11.0804	15.0142	12.0997	10.4977	15.1102	15.1186	3.91825	0.0315306	0.692683	up	yes
MSTRG.46408	Gh_D08G1999	Gh_D08G1999	2.99383	4.92593	4.64318	0.693247	1.26087	0.788275	4.2583	2.09028	0.0149804	0.621435	up	yes
MSTRG.46495	Gh_D08G2097	MSTRG.46495.1;Gh_D08G2097	4.1281	2.64629	3.55557	9.46307	8.56081	8.85623	0.35007	-1.51429	0.0208083	0.645714	down	yes
MSTRG.4650	Gh_A03G0806	MSTRG.4650.1;MSTRG.4650.2;MSTRG.4650.3;MSTRG.4650.4	4.28579	4.28581	3.4052	9.48022	8.63127	10.423	0.411463	-1.28117	0.0183765	0.628214	down	yes
MSTRG.46594		MSTRG.46594.1	0.686063	0.136042	0.251919	1.1347	1.02586	0.60364	0.419877	-1.25196	0.0302585	0.687537	down	yes
MSTRG.46624	Gh_D08G2229	MSTRG.46624.1	1.92647	0.1266	0.128329	2.30321	1.30821	0.560027	0.154624	-2.69317	0.0209855	0.645714	down	yes
MSTRG.46687	Gh_D08G2303	Gh_D08G2303	6.91261	7.51686	6.74292	1.04673	1.09198	1.32211	3.92012	1.9709	0.00171452	0.441695	up	yes
MSTRG.46708	Gh_D08G2328	Gh_D08G2328	0	0	0	2.75361	3.09129	2.88418	0.257745	-1.95598	0.000265816	0.320418	down	yes
MSTRG.46718	Gh_D08G2333	MSTRG.46718.1;MSTRG.46718.2;MSTRG.46718.3;Gh_D08G2333	0.713049	0.996922	0.616831	3.43831	3.74671	3.76456	0.384295	-1.37971	0.0130639	0.608716	down	yes
MSTRG.46779	Gh_D08G2397	MSTRG.46779.1;MSTRG.46779.2;Gh_D08G2397	12.3012	12.2872	12.6527	3.67368	3.27975	3.04711	3.03138	1.59998	0.00232035	0.483498	up	yes
MSTRG.46797	Gh_D08G2414	MSTRG.46797.1;MSTRG.46797.3;MSTRG.46797.2;MSTRG.46797.5;MSTRG.46797.4;MSTRG.46797.6;MSTRG.46797.7;MSTRG.46797.9;MSTRG.46797.8;MSTRG.46797.10;MSTRG.46797.11;Gh_D08G2414;MSTRG.46797.13	3.08024	1.71682	1.19322	2.12344	1.74035	1.81543	0.467553	-1.0968	0.00683332	0.56152	down	yes
MSTRG.46799	Gh_D08G2417	Gh_D08G2417	22.7986	21.946	24.7324	0	0	0	25.7922	4.68886	3.31768e-05	0.210471	up	yes
MSTRG.46835	Gh_D08G2454	MSTRG.46835.1;MSTRG.46835.2;MSTRG.46835.3	3.4851	4.93999	5.04183	2.4031	2.54568	3.51599	2.31935	1.21372	0.0162711	0.621435	up	yes
MSTRG.46846	Gh_D08G2470	MSTRG.46846.1;MSTRG.46846.2;Gh_D08G2470	3.69789	3.75918	3.73477	8.8487	9.18119	11.3105	0.48393	-1.04713	0.0264072	0.666788	down	yes
MSTRG.46915	Gh_D08G2551	MSTRG.46915.1	1.31305	1.4826	2.23785	0.767957	0.997889	1.05783	2.04441	1.03169	0.0205285	0.641952	up	yes
MSTRG.46924		MSTRG.46924.1;MSTRG.46924.2;MSTRG.46924.3	0.5026	0.171243	0.157611	1.4636	1.3615	1.30809	0.374894	-1.41545	0.000609191	0.369471	down	yes
MSTRG.4694	Gh_A03G0842	Gh_A03G0842	3.79575	3.68696	3.57578	1.03658	1.41202	1.71963	2.0632	1.04489	0.0495389	0.706477	up	yes
MSTRG.47018	Gh_D09G0047	Gh_D09G0047	1.77177	0.36139	0	0.666713	0.169276	0.071308	0.313146	-1.67509	0.00882956	0.58285	down	yes
MSTRG.47033		MSTRG.47033.1;MSTRG.47033.2	2.23164	0.988973	0.884738	1.49394	1.93104	1.10076	0.436232	-1.19683	0.0332077	0.699091	down	yes
MSTRG.47040		MSTRG.47040.1	1.76473	1.82168	2.18866	0	0.08445	0.019038	3.27615	1.712	0.00121878	0.399863	up	yes
MSTRG.47067	Gh_D09G0087	MSTRG.47067.1	0.003611	0.478105	2.31201	0	0.61695	0.394498	5.18708	2.37492	0.0468838	0.706477	up	yes
MSTRG.47113	Gh_D09G0130	MSTRG.47113.1;Gh_D09G0130	1.15186	1.72475	8.03895	0.558062	0.266926	0.590012	11.6119	3.53754	0.0437687	0.706477	up	yes
MSTRG.47114		MSTRG.47114.1	0.603531	0.925752	1.22701	0.275685	0.236435	0.764172	2.23366	1.15941	0.0421531	0.706477	up	yes
MSTRG.4715		MSTRG.4715.1	3.65046	2.89519	3.58399	0	0.060467	0.058711	3.99799	1.99927	0.00313901	0.508975	up	yes
MSTRG.47151	Gh_D09G0175	MSTRG.47151.1;MSTRG.47151.2;MSTRG.47151.3;Gh_D09G0175	1.79027	1.12445	0.748003	1.81822	1.6022	1.81696	0.464325	-1.10679	0.0123361	0.603143	down	yes
MSTRG.47174	Gh_D09G0198	Gh_D09G0198	14.7767	24.8777	25.0985	10.3233	12.5885	11.3551	3.44787	1.78571	0.0085906	0.581443	up	yes
MSTRG.47215	Gh_D09G0248	MSTRG.47215.1	0	0.7908	1.00612	0.35326	0	0.165148	2.99774	1.58387	0.0474802	0.706477	up	yes
MSTRG.47221	Gh_D09G0251	MSTRG.47221.1	1.51234	0.749629	0.117719	1.72029	1.63953	1.26439	0.253454	-1.9802	0.0046714	0.537094	down	yes
MSTRG.47345	Gh_D09G0370	MSTRG.47345.1	1.33313	2.32774	2.65051	1.12016	1.21018	0.851392	2.42968	1.28077	0.0329192	0.696984	up	yes
MSTRG.47365		MSTRG.47365.1	1.81047	1.99003	2.27902	0.528535	0.191225	0.751076	2.60425	1.38087	0.0451513	0.706477	up	yes
MSTRG.47463	Gh_D09G0494	Gh_D09G0494	0	24.7423	18.6263	1.53098	1.54266	20.1672	168.693	7.39826	0.0463693	0.706477	up	yes
MSTRG.4748	Gh_A03G0902	MSTRG.4748.1	1.07906	0	0	1.11828	0.809882	0.806389	0.249452	-2.00316	0.00884035	0.58285	down	yes
MSTRG.47494	Gh_D09G0520	MSTRG.47494.1	0	0.655225	0.563692	0	0	0	2.47622	1.30814	0.0209892	0.645714	up	yes
MSTRG.47506	Gh_D09G0530	MSTRG.47506.1;Gh_D09G0530	44.9953	47.4025	36.7542	14.803	13.0553	16.7112	2.43725	1.28525	0.0410245	0.706477	up	yes
MSTRG.47547	Gh_D09G0575	Gh_D09G0575;MSTRG.47547.2;MSTRG.47547.3	7.43216	9.57678	8.20721	2.22824	2.123	2.97196	3.45623	1.7892	0.011593	0.600018	up	yes
MSTRG.47570	Gh_D09G0596	MSTRG.47570.1	0.56419	0.921653	1.25635	0.316309	0.496233	0.333028	2.08573	1.06055	0.0153582	0.621435	up	yes
MSTRG.47660	Gh_D09G0679	MSTRG.47660.1;MSTRG.47660.2;MSTRG.47660.3;MSTRG.47660.4;MSTRG.47660.5;MSTRG.47660.6;MSTRG.47660.7	0.922929	1.59225	1.40303	0.0419698	0.0289086	0.0437395	3.00306	1.58643	0.00413624	0.534109	up	yes
MSTRG.47716	Gh_D09G0745	MSTRG.47716.1	0.402206	1.68839	1.41022	0.912779	0.947497	1.11447	2.24866	1.16907	0.047113	0.706477	up	yes
MSTRG.47838	Gh_D09G0892	Gh_D09G0892;MSTRG.47838.2	1.31972	2.36873	3.18648	1.33232	0.754951	1.71963	3.093	1.62901	0.0335459	0.70058	up	yes
MSTRG.48069	Gh_D09G1140	Gh_D09G1140	3.26354	3.6761	3.68931	0.87105	1.21232	0.962677	2.56567	1.35934	0.00608361	0.552412	up	yes
MSTRG.48293	Gh_D09G1383	MSTRG.48293.1	2.99175	6.30354	8.36878	2.25979	2.61507	2.57913	5.32465	2.41269	0.00148784	0.420436	up	yes
MSTRG.48311	Gh_D09G1404	MSTRG.48311.1;Gh_D09G1404	12.4384	10.2164	12.3947	4.96622	5.00062	5.32006	2.00286	1.00206	0.0250411	0.660519	up	yes
MSTRG.48343		MSTRG.48343.3;MSTRG.48343.1;MSTRG.48343.2;MSTRG.48343.4;MSTRG.48343.6	4.76585	6.08988	4.94686	0	0	0	6.83665	2.77329	0.00130936	0.40659	up	yes
MSTRG.48401	Gh_D09G1494	MSTRG.48401.1;MSTRG.48401.2;Gh_D09G1494	3.92266	5.21593	3.79488	1.61106	1.46019	1.49536	2.15409	1.10708	0.0426804	0.706477	up	yes
MSTRG.48408	Gh_D09G1503	MSTRG.48408.1;Gh_D09G1503	2.18319	0.937418	0.723983	1.81078	1.22404	1.73059	0.404585	-1.30548	0.0392625	0.706477	down	yes
MSTRG.48417	Gh_D09G1513	MSTRG.48417.3;MSTRG.48417.1;MSTRG.48417.2;MSTRG.48417.4;MSTRG.48417.5;MSTRG.48417.6;Gh_D09G1513	26.4083	30.8163	27.1888	13.1439	12.7629	12.962	2.2311	1.15775	0.00632829	0.55335	up	yes
MSTRG.48419	Gh_D09G1515	MSTRG.48419.1;MSTRG.48419.2;Gh_D09G1515	2.67371	2.42884	1.8592	4.34944	4.57337	5.02767	0.466784	-1.09917	0.0201919	0.639057	down	yes
MSTRG.48451	Gh_D09G1543	Gh_D09G1543	1.33939	2.11535	1.45554	0.012307	0	0.075059	2.96991	1.57042	0.016739	0.622806	up	yes
MSTRG.48581		MSTRG.48581.1	0.634872	1.27332	2.04298	0.743229	1.31649	1.39448	2.37054	1.24521	0.020887	0.645714	up	yes
MSTRG.4860	Gh_A03G0995	MSTRG.4860.1;Gh_A03G0995	0.88024	0.834045	1.27387	0.154114	0.0945881	0.0417711	2.09755	1.0687	0.0244458	0.660361	up	yes
MSTRG.4866	Gh_A03G1001	Gh_A03G1001	0	1.29829	1.11506	0	0	0	4.53432	2.18089	0.0197566	0.63597	up	yes
MSTRG.48667	Gh_D09G1782	MSTRG.48667.1;Gh_D09G1782	12.2814	14.2308	12.6982	30.0842	35.3662	36.9194	0.45919	-1.12284	0.0219316	0.64865	down	yes
MSTRG.48669	Gh_D09G1784	MSTRG.48669.1;MSTRG.48669.2;MSTRG.48669.3	1.32933	2.00233	2.73064	0.301194	0.0296249	0.00697752	4.25082	2.08774	0.0185469	0.628421	up	yes
MSTRG.48687	Gh_D09G1808	Gh_D09G1808	0	0.580338	0.902858	0	0	0	3.11832	1.64077	0.00447996	0.535114	up	yes
MSTRG.48782	Gh_D09G1921	MSTRG.48782.1;MSTRG.48782.3;Gh_D09G1921	1.13686	0.536055	0.0116778	0.825286	0.637432	0.747278	0.369297	-1.43715	0.022993	0.651965	down	yes
MSTRG.48787	Gh_D09G1925	Gh_D09G1925	5.91292	8.19595	9.22169	5.59594	5.7393	5.88789	2.08759	1.06184	0.00112502	0.397239	up	yes
MSTRG.48874	Gh_D09G2032	Gh_D09G2032	5.86218	5.25496	6.29789	0	0	0	7.02439	2.81237	0.000489284	0.350358	up	yes
MSTRG.48879	Gh_D09G2037	MSTRG.48879.4;MSTRG.48879.1;MSTRG.48879.2;MSTRG.48879.3;MSTRG.48879.8;Gh_D09G2037	1.41175	1.17715	1.00329	2.90884	3.05335	2.9267	0.446335	-1.1638	0.000677825	0.369471	down	yes
MSTRG.48882	Gh_D09G2042	MSTRG.48882.1;MSTRG.48882.2;MSTRG.48882.3;MSTRG.48882.4;MSTRG.48882.5;MSTRG.48882.7;Gh_D09G2042	4.22199	9.44637	6.40283	0.793373	1.90318	2.31002	6.03196	2.59263	0.0488972	0.706477	up	yes
MSTRG.48888	Gh_D09G2050	MSTRG.48888.1;Gh_D09G2050	4.88644	4.91889	6.03477	2.03891	2.37874	3.13281	2.3882	1.25592	0.0301128	0.687537	up	yes
MSTRG.48889	Gh_D09G2051	MSTRG.48889.1;Gh_D09G2051	49.2346	42.454	60.0624	2.80144	1.98967	4.64319	17.4811	4.12773	0.0122556	0.603143	up	yes
MSTRG.48969	Gh_D09G2145	MSTRG.48969.1;Gh_D09G2145	0.285124	0.735498	1.1677	0.040913	0.27508	0.167474	2.75586	1.4625	0.00823302	0.577495	up	yes
MSTRG.4898		MSTRG.4898.1	1.15233	0.216621	0.124003	0.841515	0.803172	0.634223	0.347546	-1.52472	0.00328827	0.514295	down	yes
MSTRG.49052	Gh_D09G2247	MSTRG.49052.1;MSTRG.49052.2;MSTRG.49052.3;Gh_D09G2247	12.0342	9.72653	10.8765	3.1757	2.84372	2.80971	2.51586	1.33105	0.0053728	0.545953	up	yes
MSTRG.49125	Gh_D09G2349	MSTRG.49125.1;Gh_D09G2349	4.60409	5.85027	5.94257	0.786918	1.03144	0.969838	4.50259	2.17075	0.000548259	0.369471	up	yes
MSTRG.49332	Gh_D10G0164;Gh_D10G0165	MSTRG.49332.1;Gh_D10G0164;Gh_D10G0165	1.02621	0.683844	0.18089	1.0754	1.10328	0.449794	0.410705	-1.28383	0.0494047	0.706477	down	yes
MSTRG.4938	Gh_A03G1059	MSTRG.4938.1;MSTRG.4938.2;MSTRG.4938.3;MSTRG.4938.4;MSTRG.4938.5;MSTRG.4938.6;MSTRG.4938.7;Gh_A03G1059	2.85651	1.94364	2.67771	0.297286	0.18166	0.275501	2.44538	1.29006	0.0276972	0.676324	up	yes
MSTRG.49410	Gh_D10G0264	MSTRG.49410.1;Gh_D10G0264	0	0.656652	1.12873	0	0	0	3.72529	1.89735	0.00457544	0.535575	up	yes
MSTRG.49438	Gh_D10G0293	MSTRG.49438.1;MSTRG.49438.2;Gh_D10G0293;MSTRG.49438.4	19.37	22.4375	18.671	66.5523	65.8744	74.5308	0.317118	-1.65691	0.0072272	0.56152	down	yes
MSTRG.49462	Gh_D10G0319	MSTRG.49462.1;MSTRG.49462.3	2.10003	2.88444	3.97448	1.80219	1.39457	1.71754	2.53257	1.3406	0.0159695	0.621435	up	yes
MSTRG.49498		MSTRG.49498.1;MSTRG.49498.2;MSTRG.49498.3	0.190918	1.33587	1.91327	1.25858	1.22283	1.26543	2.64119	1.40119	0.0182993	0.627196	up	yes
MSTRG.49515	Gh_D10G0377	MSTRG.49515.1	3.08154	1.52972	0	3.00716	4.17288	1.03972	0.1032	-3.27649	0.0444386	0.706477	down	yes
MSTRG.49563		MSTRG.49563.1	0	0	0	1.667	1.83147	1.4639	0.364878	-1.45451	0.00247084	0.484879	down	yes
MSTRG.49567	Gh_D10G0432	MSTRG.49567.1;Gh_D10G0432	1.01603	0.362578	0	0.951377	0.950711	0.503462	0.316482	-1.6598	0.00294924	0.498149	down	yes
MSTRG.49595	Gh_D10G0460	MSTRG.49595.2;MSTRG.49595.1;MSTRG.49595.3;MSTRG.49595.4;MSTRG.49595.5;MSTRG.49595.6;MSTRG.49595.9;MSTRG.49595.8;MSTRG.49595.10;MSTRG.49595.13;MSTRG.49595.11;Gh_D10G0460	3.86192	4.93185	5.63499	1.62444	1.53074	1.78542	3.21966	1.68691	0.000230646	0.320418	up	yes
MSTRG.49606	Gh_D10G0472	MSTRG.49606.1;MSTRG.49606.2;Gh_D10G0472	1.8324	0.510086	0.347867	0.847486	1.56209	0.907096	0.34024	-1.55538	0.0481301	0.706477	down	yes
MSTRG.4971		MSTRG.4971.1	1.96454	1.47085	1.4023	4.95009	3.78378	4.64777	0.366535	-1.44798	0.0120206	0.603143	down	yes
MSTRG.49722		MSTRG.49722.1	7.38492	7.57821	5.78453	0.082703	0.088578	0.152688	5.93964	2.57038	0.00196123	0.462648	up	yes
MSTRG.49728	Gh_D10G0597	Gh_D10G0597	0	0.289166	0.780364	0	0	0.059375	2.51974	1.33327	0.00857804	0.581443	up	yes
MSTRG.49811	Gh_D10G0688	MSTRG.49811.1;Gh_D10G0688	4.0643	2.94496	3.50828	7.94158	9.17603	8.39587	0.395172	-1.33945	0.0156463	0.621435	down	yes
MSTRG.49984		MSTRG.49984.1;MSTRG.49984.2	5.80702	3.24026	3.79148	0.126463	0.0677793	0.00594697	2.87164	1.52187	0.0135698	0.614556	up	yes
MSTRG.49994		MSTRG.49994.1	1.21694	1.24357	1.36575	0	0.005197	0.069539	2.43566	1.28431	0.000444583	0.347655	up	yes
MSTRG.5000	Gh_A03G1123	MSTRG.5000.1;MSTRG.5000.2	0.215117	1.00235	1.72765	1.18056	1.50237	1.80975	2.12261	1.08584	0.00162287	0.433662	up	yes
MSTRG.50006	Gh_D10G0915	MSTRG.50006.1;Gh_D10G0915	14.3245	13.3933	15.294	2.21786	2.64272	1.70904	4.69178	2.23013	0.00845361	0.581443	up	yes
MSTRG.50105		MSTRG.50105.1	0.390021	1.96066	2.55454	1.29928	2.53744	2.12033	2.86318	1.51762	0.0399008	0.706477	up	yes
MSTRG.50246		MSTRG.50246.1	0.718735	0.356696	0.401081	3.74391	3.62318	3.11967	0.239515	-2.06182	0.000822964	0.369471	down	yes
MSTRG.50324	Gh_D10G1248	Gh_D10G1248	0	0.530798	0.43146	0	0	0	2.09795	1.06898	0.0258511	0.664562	up	yes
MSTRG.50488	Gh_D10G1406	MSTRG.50488.1;Gh_D10G1406	2.13412	3.72528	5.87414	2.81486	2.46088	2.19555	3.09794	1.63131	0.0394356	0.706477	up	yes
MSTRG.5049		MSTRG.5049.1	0.544345	0.39718	0.624237	2.2403	3.02608	2.36198	0.439336	-1.1866	0.0317065	0.693396	down	yes
MSTRG.50494		MSTRG.50494.1;MSTRG.50494.2;MSTRG.50494.3	1.77982	1.15839	0.580917	1.38706	1.48871	0.725236	0.457244	-1.12896	0.0448664	0.706477	down	yes
MSTRG.50510	Gh_D10G1425	MSTRG.50510.1;MSTRG.50510.2;Gh_D10G1425	8.05917	7.80917	6.34124	15.5786	13.7092	17.024	0.428046	-1.22416	0.0270064	0.672089	down	yes
MSTRG.50627	Gh_D10G1539	MSTRG.50627.1	6.09934	6.85571	4.86919	1.4452	1.36797	0.88517	2.41031	1.26922	0.0487748	0.706477	up	yes
MSTRG.5064		MSTRG.5064.1	1.93415	0.680321	0	0.631086	1.14863	0.716473	0.274328	-1.86602	0.0386769	0.706477	down	yes
MSTRG.50799	Gh_D10G1737	Gh_D10G1737	7.16079	7.65663	10.8285	0.70396	1.38829	1.05783	7.14753	2.83745	0.00703134	0.56152	up	yes
MSTRG.50821	Gh_D10G1758;Gh_D10G1761;Gh_D10G1763;Gh_D10G1762	MSTRG.50821.2;MSTRG.50821.1;MSTRG.50821.3;Gh_D10G1758;MSTRG.50821.6;MSTRG.50821.5;MSTRG.50821.7;MSTRG.50821.9;MSTRG.50821.10;Gh_D10G1761;Gh_D10G1762;Gh_D10G1763	70.6085	142.748	115.291	52.4884	46.8874	78.8889	4.17978	2.06343	0.0471908	0.706477	up	yes
MSTRG.50920		MSTRG.50920.1	0.939769	1.6329	2.3561	1.19698	1.66659	1.43911	2.05132	1.03655	0.0227224	0.651484	up	yes
MSTRG.5095	Gh_A03G1204	MSTRG.5095.1;MSTRG.5095.2;MSTRG.5095.3;MSTRG.5095.4;Gh_A03G1204	2.06016	3.00575	3.1531	1.44065	1.44742	1.65664	2.22787	1.15567	0.000735222	0.369471	up	yes
MSTRG.51023	Gh_D10G1979	MSTRG.51023.1;MSTRG.51023.2;Gh_D10G1979	3.02329	1.2211	1.51988	2.32523	2.33359	2.12878	0.447656	-1.15954	0.0475085	0.706477	down	yes
MSTRG.51045	Gh_D10G2009	MSTRG.51045.1;MSTRG.51045.2;Gh_D10G2009;MSTRG.51045.4;MSTRG.51045.5	3.30051	4.07594	4.89848	2.25001	2.33169	2.35217	2.21007	1.14409	0.00133055	0.406938	up	yes
MSTRG.51077		MSTRG.51077.1;MSTRG.51077.2;MSTRG.51077.3;MSTRG.51077.4	0.484578	0.745311	1.12	0.180945	0.332097	0.433264	2.14053	1.09797	0.00582488	0.550367	up	yes
MSTRG.51131	Gh_D10G2104	MSTRG.51131.1;Gh_D10G2104	15.3716	19.2631	16.8289	8.95406	8.67781	10.5757	2.14129	1.09848	0.0246367	0.660519	up	yes
MSTRG.51190	Gh_D10G2162	MSTRG.51190.1;MSTRG.51190.2;Gh_D10G2162	7.32607	9.42304	7.83381	22.2682	21.0865	19.996	0.45288	-1.1428	0.0247957	0.660519	down	yes
MSTRG.51285	Gh_D10G2310	MSTRG.51285.1;MSTRG.51285.2;MSTRG.51285.3;Gh_D10G2310	8.73852	7.22588	8.40028	26.6082	27.6574	32.4294	0.300744	-1.73339	0.0104876	0.594279	down	yes
MSTRG.51303	Gh_D10G2262	MSTRG.51303.1;MSTRG.51303.2;MSTRG.51303.3	13.5213	14.7421	12.173	0	0	0	13.4279	3.74716	0.000276759	0.320418	up	yes
MSTRG.51304	Gh_D10G2262	MSTRG.51304.2;MSTRG.51304.1;MSTRG.51304.3	0.528431	1.31126	1.47355	0.009067	0.055596	0.025031	3.64507	1.86595	0.00229707	0.481786	up	yes
MSTRG.51344	Gh_D10G2341	MSTRG.51344.1;Gh_D10G2341	4.6426	2.79394	2.23711	7.28173	5.41543	5.27812	0.279069	-1.84131	0.00353063	0.524455	down	yes
MSTRG.51408	Gh_D10G2408	MSTRG.51408.1	0	1.3923	1.60719	0	0	0	6.1311	2.61614	0.00842863	0.581385	up	yes
MSTRG.51412	Gh_D10G2414	Gh_D10G2414	4.02595	3.05942	3.14826	0.498708	0.583148	0.537923	2.22911	1.15647	0.00422557	0.534252	up	yes
MSTRG.51566	Gh_D11G0156	MSTRG.51566.1	0.918137	0.116996	0	0.110631	0.23542	0	0.496362	-1.01054	0.0212767	0.645714	down	yes
MSTRG.51600	Gh_D11G0190	Gh_D11G0190	9.36087	4.9205	3.74609	7.8955	6.7075	7.9299	0.309515	-1.69192	0.0162819	0.621435	down	yes
MSTRG.51635	Gh_D11G0236	MSTRG.51635.1;Gh_D11G0236	1.84211	0	0	0.559649	0.0770436	0.119265	0.27231	-1.87668	0.0365779	0.706477	down	yes
MSTRG.5164		MSTRG.5164.1	0.540153	1.22171	0.897197	0.184542	0.279522	0.474055	2.10829	1.07607	0.0431092	0.706477	up	yes
MSTRG.51669	Gh_D11G0284	MSTRG.51669.1;Gh_D11G0284	1.65369	0	0	1.45635	0.945998	1.26558	0.176481	-2.50241	0.019574	0.635275	down	yes
MSTRG.5176		MSTRG.5176.1	0.38966	0.129297	0	0.719534	0.940924	0.457639	0.43459	-1.20227	0.0181753	0.626959	down	yes
MSTRG.51765	Gh_D11G0396	Gh_D11G0396	7.80556	2.68848	1.79654	2.31233	2.30459	2.15971	0.337938	-1.56517	0.0193887	0.635086	down	yes
MSTRG.51783	Gh_D11G0422	MSTRG.51783.1;Gh_D11G0422	0.433194	0.282757	0.428808	2.19646	1.89126	2.05222	0.432838	-1.2081	0.00629153	0.55335	down	yes
MSTRG.51807	Gh_D11G0450;Gh_D11G0449	MSTRG.51807.1;MSTRG.51807.2;MSTRG.51807.3	5.16094	5.76371	10.9595	2.47198	2.35737	2.40612	4.57966	2.19524	0.0226326	0.651484	up	yes
MSTRG.52074	Gh_D11G0773	MSTRG.52074.1	0.741043	1.00045	1.94976	0.606618	0.514555	0.784246	2.44106	1.28751	0.0257723	0.664497	up	yes
MSTRG.5211		MSTRG.5211.1	0	0	0	4.12112	3.3815	5.1861	0.209485	-2.25508	0.00952226	0.589253	down	yes
MSTRG.52117	Gh_D11G0823	Gh_D11G0823	0	0.196633	1.03488	0	0	0	2.86275	1.5174	0.0424434	0.706477	up	yes
MSTRG.52123	Gh_D11G0826	MSTRG.52123.1;Gh_D11G0826	0.524189	0.525071	0.29311	1.84942	1.54438	1.26289	0.446237	-1.16412	0.018656	0.628421	down	yes
MSTRG.52128	Gh_D11G0832	MSTRG.52128.1;Gh_D11G0832	20.28	19.6718	29.0514	6.91741	5.5769	6.2442	4.47035	2.16039	0.0143721	0.621435	up	yes
MSTRG.52177	Gh_D11G0886	MSTRG.52177.1	1.6879	3.60963	2.5754	0	0	0	5.49509	2.45814	0.0118695	0.602385	up	yes
MSTRG.52228	Gh_D11G0937	MSTRG.52228.1;MSTRG.52228.2;MSTRG.52228.3;MSTRG.52228.4;MSTRG.52228.5;Gh_D11G0937	11.7255	11.0244	11.8712	4.80779	4.38749	5.30363	2.21985	1.15046	0.00928848	0.586326	up	yes
MSTRG.52242	Gh_D11G0957	MSTRG.52242.1	1.305	0.31777	0.312925	0.706357	0.747651	0.19119	0.441254	-1.18032	0.0478771	0.706477	down	yes
[truncated: 1,210 more rows]

## Sheet: ARVSCR
gene_id	gene_name	transcript_id	FPKM.AR1	FPKM.AR2	FPKM.AR3	FPKM.CR1	FPKM.CR2	FPKM.CR3	fc	log2(fc)	pval	qval	regulation	significant
[truncated: 1,067 more rows]
