# Supplementary material for: Comparative transcriptome analysis of inbred lines and contrasting hybrids reveals overdominance mediate early biomass vigor in hybrid cotton
Source: BMC Genomics. 2020 Feb 10;21:140. doi: 10.1186/s12864-020-6561-9 (PMC7011360; doi:10.1186/s12864-020-6561-9)
Supplement: Supplementary file 5 — Additional file 5. Information on DEGs in leaf of medium hybrid-parent triad [file 12864_2020_6561_MOESM5_ESM.xlsx]

## Sheet: ALVSML
gene_id	gene_name	transcript_id	FPKM.ML1	FPKM.ML2	FPKM.ML3	FPKM.AL1	FPKM.AL2	FPKM.AL3	fc	log2(fc)	pval	qval	regulation	significant
MSTRG.10035	Gh_A05G2893	MSTRG.10035.1;MSTRG.10035.2;MSTRG.10035.3;MSTRG.10035.4;MSTRG.10035.5;MSTRG.10035.7;Gh_A05G2893	8.36516	9.38982	11.319	0.329114	0.169969	0.276715	8.3074	3.0544	0.000608945	0.0574629	up	yes
MSTRG.10051		MSTRG.10051.2;MSTRG.10051.1;MSTRG.10051.3;MSTRG.10051.4;MSTRG.10051.5;MSTRG.10051.6;MSTRG.10051.7	5.64973	5.0017	6.73278	3.14579	1.53506	2.40514	2.23718	1.16168	0.0451011	0.27202	up	yes
MSTRG.10058	Gh_A05G2908	MSTRG.10058.1;Gh_A05G2908	22.08	22.6408	24.8035	11.0923	10.0786	10.6828	2.08814	1.06222	0.00159874	0.0794304	up	yes
MSTRG.1006	Gh_A01G0959	MSTRG.1006.1;MSTRG.1006.2;MSTRG.1006.3;Gh_A01G0959	1.52095	2.51189	1.61481	5.68828	7.54078	5.36549	0.329597	-1.60123	0.00478921	0.113197	down	yes
MSTRG.1008	Gh_A01G0963	MSTRG.1008.1;Gh_A01G0963	0.923953	0.919669	1.11778	3.44792	3.27753	4.38157	0.43074	-1.21511	0.00627519	0.122802	down	yes
MSTRG.101	Gh_A01G0133	MSTRG.101.1;MSTRG.101.2;Gh_A01G0133	0.427997	1.38636	0.148699	3.438	1.81652	1.82269	0.341863	-1.54851	0.0376339	0.251274	down	yes
MSTRG.10131	Gh_A05G2978	MSTRG.10131.1;MSTRG.10131.2;MSTRG.10131.3;MSTRG.10131.4;MSTRG.10131.5;MSTRG.10131.6;MSTRG.10131.7;MSTRG.10131.8;MSTRG.10131.9;Gh_A05G2978	8.50159	8.81192	9.45967	1.31085	1.27232	1.30766	4.30204	2.10502	6.55127e-05	0.0329518	up	yes
MSTRG.10150	Gh_A05G2996	MSTRG.10150.2;MSTRG.10150.1;MSTRG.10150.3;MSTRG.10150.4;MSTRG.10150.6	15.9629	11.134	19.1083	8.17382	6.36556	6.66257	2.51718	1.33181	0.0117707	0.155847	up	yes
MSTRG.1018		MSTRG.1018.1;MSTRG.1018.2;MSTRG.1018.3;MSTRG.1018.7;MSTRG.1018.5;MSTRG.1018.6;MSTRG.1018.8;MSTRG.1018.9	3.98613	4.49131	4.19538	0.653135	0.983612	1.14225	2.58406	1.36964	0.00429344	0.109009	up	yes
MSTRG.10195	Gh_A05G3028	MSTRG.10195.1;MSTRG.10195.2;MSTRG.10195.3;MSTRG.10195.4;Gh_A05G3028	3.47657	3.83996	3.95341	34.0582	38.9609	35.5721	0.124127	-3.01011	9.51968e-05	0.036267	down	yes
MSTRG.10207	Gh_A05G3045	MSTRG.10207.1;MSTRG.10207.2;Gh_A05G3045	0.886588	1.3	0.481138	2.48998	2.46565	1.77888	0.492745	-1.02109	0.0343771	0.241813	down	yes
MSTRG.10208	Gh_A05G3047	MSTRG.10208.1;MSTRG.10208.2;MSTRG.10208.4;MSTRG.10208.3;MSTRG.10208.5;Gh_A05G3047	42.0201	45.0079	38.6383	232.487	261.847	260.574	0.160686	-2.63768	0.000175241	0.0419389	down	yes
MSTRG.10209	Gh_A05G3047	MSTRG.10209.1	1.37232	0.329084	0.17439	14.2171	11.7841	14.9772	0.133614	-2.90386	0.00673503	0.126441	down	yes
MSTRG.10210	Gh_A05G3048	MSTRG.10210.1;Gh_A05G3048	1.25214	1.94967	1.30034	4.33482	3.67994	4.86383	0.401322	-1.31717	0.00318263	0.0998729	down	yes
MSTRG.10253		MSTRG.10253.1	8.87472	13.7206	9.99906	16.2743	27.715	26.1003	0.392606	-1.34885	0.0337975	0.240332	down	yes
MSTRG.10267	Gh_A05G3102	MSTRG.10267.1;Gh_A05G3102	23.9094	16.7127	24.7451	12.7623	11.0266	14.5749	2.01939	1.01392	0.0137681	0.165534	up	yes
MSTRG.10277	Gh_A05G3111	MSTRG.10277.1;Gh_A05G3111	3.68705	3.83079	3.79959	0.039042	0.03103	0.205805	4.31318	2.10875	0.000365365	0.0508113	up	yes
MSTRG.10286	Gh_A05G3122	Gh_A05G3122;MSTRG.10286.2	17.0733	15.2573	15.6528	45.8607	51.045	53.3055	0.34974	-1.51564	0.000786262	0.0630646	down	yes
MSTRG.10307	Gh_A05G3138	MSTRG.10307.1;MSTRG.10307.2	5.4042	3.92901	3.9197	2.17128	0.980315	1.87409	2.29579	1.19899	0.0435547	0.267931	up	yes
MSTRG.10334		MSTRG.10334.1	1.80726	2.89553	1.42434	4.97928	3.67313	4.3165	0.451777	-1.14632	0.0166224	0.17826	down	yes
MSTRG.10365	Gh_A05G3171	Gh_A05G3171	1.43924	1.28199	1.23433	0	0	0	2.37696	1.24912	0.000152681	0.040765	up	yes
MSTRG.10372		MSTRG.10372.1;MSTRG.10372.2;MSTRG.10372.3	9.72274	11.2828	8.71761	3.34093	3.07858	3.36579	2.31113	1.2086	0.00159922	0.0794304	up	yes
MSTRG.10387	Gh_A05G3190	MSTRG.10387.1;MSTRG.10387.3	0.580592	0.442622	0.371089	2.84508	3.6332	3.62026	0.346415	-1.52943	0.00267051	0.0929083	down	yes
MSTRG.10392		MSTRG.10392.1	0.69953	0.924981	0.670814	3.16664	2.76304	3.10173	0.406824	-1.29753	0.000521585	0.0554973	down	yes
MSTRG.10419	Gh_A05G3223	MSTRG.10419.1;MSTRG.10419.2;MSTRG.10419.3;Gh_A05G3223	5.62208	4.78789	6.53052	1.02053	1.45658	1.26412	3.26473	1.70697	0.0023539	0.0890965	up	yes
MSTRG.1042	Gh_A01G0993	MSTRG.1042.1;Gh_A01G0993	142.156	105.388	175.146	43.519	43.2028	42.3949	3.90211	1.96426	0.00255616	0.0919664	up	yes
MSTRG.1048	Gh_A01G1001	Gh_A01G1001;MSTRG.1048.2	6.92673	4.32874	8.81446	1.62101	2.41274	1.67534	3.4026	1.76664	0.00991829	0.145617	up	yes
MSTRG.10514	Gh_A05G3321	MSTRG.10514.1;MSTRG.10514.2;MSTRG.10514.3;Gh_A05G3321	8.92007	8.18978	11.9487	1.04106	0.630177	0.553441	6.70034	2.74423	0.00232474	0.0888071	up	yes
MSTRG.10522	Gh_A05G3329	MSTRG.10522.1;MSTRG.10522.2;Gh_A05G3329	18.2648	43.3349	21.4018	102.289	114.992	123.532	0.14526	-2.78329	0.000199059	0.0433168	down	yes
MSTRG.1053	Gh_A01G1004	Gh_A01G1004	2.48292	0	2.54804	0	0	0	4.90403	2.29397	0.00285606	0.0951053	up	yes
MSTRG.10579		MSTRG.10579.1;MSTRG.10579.2;MSTRG.10579.3	1.71572	2.87054	1.7858	4.5302	3.41186	4.63299	0.484501	-1.04543	0.0108453	0.151003	down	yes
MSTRG.10623	Gh_A05G3404	MSTRG.10623.1;MSTRG.10623.3;MSTRG.10623.2;Gh_A05G3404	18.9838	10.7257	24.6567	1.85342	1.39799	1.83807	9.70198	3.27828	0.00187818	0.082999	up	yes
MSTRG.10641	Gh_A05G3425	Gh_A05G3425	0	1.223	0.500941	1.61849	1.32327	1.17994	0.418437	-1.25692	0.00745074	0.131314	down	yes
MSTRG.10664	Gh_A05G3446	MSTRG.10664.1;Gh_A05G3446	33.0089	20.0087	51.746	11.7461	14.7447	7.92833	3.97737	1.99182	0.037121	0.249986	up	yes
MSTRG.10679		MSTRG.10679.1	3.67059	1.07813	3.28959	0.056756	0.258937	0.027158	5.01127	2.32518	0.000837856	0.0643875	up	yes
MSTRG.10693		MSTRG.10693.1	1.06307	2.1764	0.861499	4.17424	4.17348	3.5093	0.353989	-1.49822	0.00441332	0.109809	down	yes
MSTRG.10709	Gh_A05G3491	MSTRG.10709.1;Gh_A05G3491	58.0789	69.6414	47.7922	117.457	131.419	108.949	0.427508	-1.22598	0.0106013	0.149682	down	yes
MSTRG.10716	Gh_A05G3500	MSTRG.10716.2;MSTRG.10716.1;MSTRG.10716.3;MSTRG.10716.4;MSTRG.10716.5;Gh_A05G3500	16.9031	14.3154	19.208	7.2748	7.28315	7.21466	2.40086	1.26355	0.00176913	0.0816614	up	yes
MSTRG.10725	Gh_A05G3508	MSTRG.10725.2;MSTRG.10725.1;MSTRG.10725.3;Gh_A05G3508	2.9485	3.89324	2.54451	6.98247	10.8442	14.7667	0.307529	-1.70121	0.0347018	0.2428	down	yes
MSTRG.1076	Gh_A01G1029	MSTRG.1076.1;MSTRG.1076.2;Gh_A01G1029	6.32932	5.95993	6.44566	16.3335	17.3818	11.4055	0.475379	-1.07285	0.030995	0.231997	down	yes
MSTRG.10849	Gh_A06G0050	MSTRG.10849.1;Gh_A06G0050	17.3093	17.5632	18.8679	45.2056	46.9011	46.4307	0.402668	-1.31234	0.000232503	0.0459523	down	yes
MSTRG.10856	Gh_A06G0058	MSTRG.10856.1;MSTRG.10856.2;Gh_A06G0058	35.9808	33.195	46.659	2.98582	2.18946	2.38945	12.233	3.61271	0.000724848	0.0613675	up	yes
MSTRG.10883	Gh_A06G0093	MSTRG.10883.1;MSTRG.10883.3;Gh_A06G0093;MSTRG.10883.5;MSTRG.10883.6	1.27795	0.758352	1.40797	5.78987	5.43618	5.03135	0.391773	-1.35191	0.00139625	0.0762801	down	yes
MSTRG.1089	Gh_A01G1040	MSTRG.1089.1;MSTRG.1089.2;MSTRG.1089.3;Gh_A01G1040	0.955026	2.68019	0.719032	5.32316	4.42312	4.9829	0.262686	-1.92859	0.00398356	0.106717	down	yes
MSTRG.10903	Gh_A06G0116	MSTRG.10903.1;MSTRG.10903.2	4.01223	3.70029	3.41272	0.970909	1.69158	1.10711	2.14069	1.09807	0.0175078	0.182653	up	yes
MSTRG.10938	Gh_A06G0151	MSTRG.10938.2;MSTRG.10938.1;MSTRG.10938.3;MSTRG.10938.4;MSTRG.10938.5;Gh_A06G0151	25.3867	23.5256	29.8181	11.2424	12.1375	14.2049	2.15309	1.10641	0.0107537	0.15068	up	yes
MSTRG.10952	Gh_A06G0174	MSTRG.10952.1;MSTRG.10952.4;MSTRG.10952.3;MSTRG.10952.5;Gh_A06G0174	8.5806	7.4889	8.61901	2.90902	4.51755	4.44457	2.0196	1.01407	0.0295926	0.227479	up	yes
MSTRG.10961	Gh_A06G0183	MSTRG.10961.1;Gh_A06G0183	32.4128	21.8418	19.0964	73.9978	62.1333	69.8388	0.413397	-1.2744	0.0283915	0.224083	down	yes
MSTRG.10999	Gh_A06G0221	MSTRG.10999.1;MSTRG.10999.2;MSTRG.10999.3	15.3812	13.9654	14.702	5.99512	4.84271	5.74025	2.5251	1.33634	0.0017774	0.0817195	up	yes
MSTRG.11046	Gh_A06G0261	MSTRG.11046.1;MSTRG.11046.2	0.500376	1.3561	0.478221	2.17691	1.58989	1.69556	0.470485	-1.08778	0.00843178	0.137261	down	yes
MSTRG.11049	Gh_A06G0266	MSTRG.11049.1;Gh_A06G0266	5.00258	6.60357	3.21812	7.833	8.81837	9.87857	0.481227	-1.05521	0.0498921	0.284714	down	yes
MSTRG.11057	Gh_A06G0273	MSTRG.11057.1;MSTRG.11057.2;Gh_A06G0273	1.59036	4.76199	1.30552	3.7004	3.92531	4.6139	0.389228	-1.36131	0.0140088	0.166436	down	yes
MSTRG.11100	Gh_A06G0308	MSTRG.11100.1	1.96278	2.36978	1.51116	8.57819	7.90148	9.09665	0.276971	-1.85219	0.00157294	0.0793562	down	yes
MSTRG.11171	Gh_A06G0381	Gh_A06G0381;MSTRG.11171.2	2.36703	1.72663	2.86794	0.545397	0.490697	0.806122	2.36883	1.24417	0.00804386	0.135178	up	yes
MSTRG.1118	Gh_A01G1073	Gh_A01G1073	34.8308	26.4025	39.0176	10.0644	10.0736	10.9827	3.5749	1.8379	0.00110089	0.07156	up	yes
MSTRG.1122	Gh_A01G1075	MSTRG.1122.2;MSTRG.1122.1;MSTRG.1122.3;MSTRG.1122.4;Gh_A01G1075	4.14449	1.80181	3.30609	0.818491	0.780646	0.574803	3.22186	1.68789	0.000402363	0.0518886	up	yes
MSTRG.11223	Gh_A06G0423	Gh_A06G0423	0.405805	1.93899	0.318294	3.05436	1.73003	2.55999	0.328757	-1.60491	0.0160545	0.175844	down	yes
MSTRG.11228	Gh_A06G0426	Gh_A06G0426	15.157	26.9347	11.7598	28.9986	23.7078	25.6669	0.45947	-1.12196	0.0355093	0.245044	down	yes
MSTRG.11231		MSTRG.11231.1	2.977	0.253582	2.26367	0	0.766195	0.965596	3.22185	1.68789	0.0420679	0.264164	up	yes
MSTRG.11255	Gh_A06G0448	Gh_A06G0448;MSTRG.11255.2;MSTRG.11255.3;MSTRG.11255.4;MSTRG.11255.5;MSTRG.11255.6;MSTRG.11255.8;MSTRG.11255.7;MSTRG.11255.9	2.41793	2.08461	3.07441	0.40553	0.322119	0.580175	2.67352	1.41874	0.00505491	0.115499	up	yes
MSTRG.11256	Gh_A06G0449	MSTRG.11256.1;MSTRG.11256.2	1.4158	2.82303	1.86573	5.37781	4.56502	4.93613	0.391187	-1.35407	0.000831892	0.064213	down	yes
MSTRG.11314	Gh_A06G0500	MSTRG.11314.1;MSTRG.11314.2;Gh_A06G0500;MSTRG.11314.4;MSTRG.11314.5	3.13456	1.93993	5.40422	0.51649	0.798247	0.509279	3.51448	1.81331	0.0210243	0.197346	up	yes
MSTRG.11315	Gh_A06G0501	MSTRG.11315.1	0.029639	6.49481	0.015993	3.72932	3.97518	3.30457	0.12934	-2.95076	0.00546129	0.117679	down	yes
MSTRG.11322	Gh_A06G0507	MSTRG.11322.1;MSTRG.11322.2;Gh_A06G0507	3.74661	6.22903	5.6809	15.2177	11.6514	12.7489	0.356287	-1.48889	0.00828884	0.136446	down	yes
MSTRG.11329	Gh_A06G0514	MSTRG.11329.2;MSTRG.11329.1;Gh_A06G0514	4.01946	7.17621	3.77184	8.89339	7.92007	8.06165	0.463257	-1.11011	0.00528887	0.116987	down	yes
MSTRG.11351	Gh_A06G0542	MSTRG.11351.1;MSTRG.11351.2;MSTRG.11351.5;MSTRG.11351.6;MSTRG.11351.3;MSTRG.11351.4;MSTRG.11351.8;MSTRG.11351.7;MSTRG.11351.10;MSTRG.11351.9;MSTRG.11351.13;MSTRG.11351.14;MSTRG.11351.15;Gh_A06G0542	5.02652	7.96666	5.11076	35.6803	46.1617	47.7174	0.124205	-3.0092	0.000745367	0.0613675	down	yes
MSTRG.1139	Gh_A01G1088	MSTRG.1139.1;Gh_A01G1088	19.9129	17.1863	25.9769	9.03439	10.2998	10.558	2.24886	1.1692	0.0158243	0.174975	up	yes
MSTRG.11397	Gh_A06G0587	MSTRG.11397.1;MSTRG.11397.2;MSTRG.11397.3;MSTRG.11397.4;Gh_A06G0587	5.74871	5.90582	8.54431	1.50683	1.58292	1.93639	2.98386	1.57718	0.0103136	0.148017	up	yes
MSTRG.11413	Gh_A06G0605	MSTRG.11413.1;MSTRG.11413.2;Gh_A06G0605	8.90723	5.83044	10.9289	1.30699	1.03596	0.655133	6.07588	2.60309	0.00317975	0.0998729	up	yes
MSTRG.11417	Gh_A06G0608	MSTRG.11417.2;MSTRG.11417.1;MSTRG.11417.3;Gh_A06G0608	1.65598	2.93296	0.937967	4.99656	5.28633	6.96166	0.304563	-1.71519	0.0178326	0.183858	down	yes
MSTRG.11431	Gh_A06G0620	MSTRG.11431.2;MSTRG.11431.1;MSTRG.11431.3;MSTRG.11431.4	2.43303	0.75179	1.70832	1.0197	0.547495	0.866488	2.02845	1.02038	0.0117159	0.15556	up	yes
MSTRG.11438	Gh_A06G0628	MSTRG.11438.1;Gh_A06G0628	3.9573	3.71465	3.5691	0.720575	1.29303	1.68399	2.18864	1.13003	0.0329353	0.23775	up	yes
MSTRG.11446		MSTRG.11446.1	1.36773	2.00463	2.69563	5.84987	6.60776	6.9477	0.371507	-1.42854	0.017108	0.180538	down	yes
MSTRG.11449	Gh_A06G0637	MSTRG.11449.1;MSTRG.11449.2;MSTRG.11449.3;MSTRG.11449.6;MSTRG.11449.7	7.85662	7.1326	6.79322	15.5685	19.5174	18.3549	0.452444	-1.14419	0.00615255	0.122131	down	yes
MSTRG.11464	Gh_A06G0655	Gh_A06G0655	31.3792	19.6945	42.483	101.419	110.268	88.1802	0.42092	-1.24838	0.0332176	0.238699	down	yes
MSTRG.11473		MSTRG.11473.1;MSTRG.11473.2	18.9699	18.5943	21.5843	6.45777	6.99668	6.91627	2.73918	1.45374	0.000842035	0.0643875	up	yes
MSTRG.11487	Gh_A06G0675	MSTRG.11487.1;MSTRG.11487.2	5.66513	13.6892	8.52268	9.71883	15.638	15.1351	0.451832	-1.14614	0.0418064	0.263278	down	yes
MSTRG.11498	Gh_A06G0682	MSTRG.11498.2;MSTRG.11498.1;MSTRG.11498.3;Gh_A06G0682	2.61654	3.20544	3.07397	8.21596	9.29929	9.06383	0.374026	-1.41879	0.000669268	0.0595512	down	yes
MSTRG.115	Gh_A01G0149	Gh_A01G0149	14.4796	15.6755	19.2617	4.69274	4.77344	4.64065	3.04311	1.60555	0.0031339	0.0994728	up	yes
MSTRG.11505	Gh_A06G0686	MSTRG.11505.1;MSTRG.11505.3;Gh_A06G0686	3.39235	2.10941	4.20179	1.5566	1.31432	1.33173	2.18595	1.12826	0.0113992	0.154199	up	yes
MSTRG.11506	Gh_A06G0687	MSTRG.11506.1;Gh_A06G0687	257.291	195.643	346.637	52.0492	55.475	53.7722	5.88094	2.55605	0.00258166	0.0920846	up	yes
MSTRG.11520	Gh_A06G0706	MSTRG.11520.1;MSTRG.11520.2;MSTRG.11520.3;MSTRG.11520.4;Gh_A06G0706	7.88237	8.72589	8.71155	3.09493	3.53341	3.65721	2.04757	1.03391	0.00196273	0.0841287	up	yes
MSTRG.1160	Gh_A01G1114	MSTRG.1160.1	8.34533	9.8992	5.50765	14.0379	16.7058	13.6587	0.47127	-1.08537	0.0459659	0.274123	down	yes
MSTRG.11618		MSTRG.11618.1	1.12272	0	0.893312	0	0	0	2.45138	1.2936	0.000235595	0.0459897	up	yes
MSTRG.11626	Gh_A06G0810	MSTRG.11626.1;MSTRG.11626.2;Gh_A06G0810	31.1831	23.0662	42.329	11.4559	11.9014	10.275	3.31119	1.72735	0.00920447	0.141848	up	yes
MSTRG.11665	Gh_A06G0849	MSTRG.11665.1;MSTRG.11665.2;Gh_A06G0849	3.83	4.28897	3.5565	0.717122	1.11614	0.892726	2.40708	1.26729	0.00345657	0.102446	up	yes
MSTRG.11687	Gh_A06G0869	Gh_A06G0869;MSTRG.11687.2	3.53243	6.41366	2.90005	9.37081	5.91018	6.74256	0.449743	-1.15283	0.0445183	0.270505	down	yes
MSTRG.11702	Gh_A06G0878	MSTRG.11702.2	4.30332	4.11198	4.92752	1.38581	1.52657	1.327	2.34998	1.23265	0.00130069	0.0744366	up	yes
MSTRG.11703	Gh_A06G0879	MSTRG.11703.1;Gh_A06G0879	4.47994	4.71184	6.52555	1.43244	1.60025	1.18894	2.6461	1.40387	0.0113215	0.153862	up	yes
MSTRG.11815	Gh_A06G0984	Gh_A06G0984	44.6909	46.5303	54.5851	24.6867	21.2187	23.6561	2.06461	1.04587	0.00830397	0.136632	up	yes
MSTRG.11821	Gh_A06G0990	MSTRG.11821.1;MSTRG.11821.2;MSTRG.11821.3;Gh_A06G0990	2.10286	3.43234	3.23968	0.278034	0.117592	0.134286	2.80803	1.48956	0.00419083	0.10831	up	yes
MSTRG.11831	Gh_A06G0991	MSTRG.11831.1;MSTRG.11831.2;MSTRG.11831.3;MSTRG.11831.4;MSTRG.11831.5;MSTRG.11831.7;MSTRG.11831.6;MSTRG.11831.8;MSTRG.11831.9;MSTRG.11831.10;MSTRG.11831.12;MSTRG.11831.13;MSTRG.11831.14;MSTRG.11831.15;MSTRG.11831.16;MSTRG.11831.17;MSTRG.11831.18	20.7486	21.5261	26.6265	5.01432	5.13989	5.59951	3.88178	1.95672	0.0016706	0.080249	up	yes
MSTRG.11833	Gh_A06G1002	MSTRG.11833.1;Gh_A06G1002	2.8835	2.95144	2.45715	0.087901	0.036886	0	3.50729	1.81036	0.000421608	0.0527937	up	yes
MSTRG.11840	Gh_A06G1006	MSTRG.11840.1	0.39247	1.10157	0.639451	1.78073	1.85218	1.81086	0.480782	-1.05654	0.000154406	0.0408914	down	yes
MSTRG.11874	Gh_A06G1037;Gh_A06G1038	MSTRG.11874.2;MSTRG.11874.3;MSTRG.11874.1;MSTRG.11874.6;MSTRG.11874.4;MSTRG.11874.5;MSTRG.11874.8;MSTRG.11874.7;MSTRG.11874.9;MSTRG.11874.11;MSTRG.11874.10;MSTRG.11874.12;MSTRG.11874.13;MSTRG.11874.15;MSTRG.11874.17;MSTRG.11874.18;Gh_A06G1037;Gh_A06G1038	6.40361	6.55195	7.08189	19.9186	21.1541	23.0412	0.343991	-1.53956	0.000788387	0.0631178	down	yes
MSTRG.11896	Gh_A06G1059	MSTRG.11896.1;MSTRG.11896.2;MSTRG.11896.3;Gh_A06G1059;MSTRG.11896.5	11.3188	11.8723	12.5166	24.3387	24.7553	24.4399	0.499802	-1.00057	0.000480839	0.0540088	down	yes
MSTRG.11915	Gh_A06G1081	MSTRG.11915.1	3.40317	3.57969	3.31988	0.800267	0.850341	0.675446	2.43515	1.28401	0.000371427	0.0508113	up	yes
MSTRG.11920		MSTRG.11920.1	1.47103	0.266966	1.46727	0.196474	0.340971	0.561897	2.16728	1.11589	0.0154774	0.173516	up	yes
MSTRG.11930	Gh_A06G1090	MSTRG.11930.1;MSTRG.11930.2;MSTRG.11930.3;Gh_A06G1090	2.50063	3.24993	2.03161	5.78826	5.28674	6.17801	0.458705	-1.12436	0.00660499	0.125205	down	yes
MSTRG.11933	Gh_A06G1093	Gh_A06G1093	1.72566	0.835267	1.15058	7.89559	6.95752	5.5264	0.349264	-1.51761	0.00658904	0.125139	down	yes
MSTRG.11971	Gh_A06G1139	MSTRG.11971.1;Gh_A06G1139	72.042	80.6721	97.2614	5.79388	9.66724	8.78942	9.18913	3.19993	0.00326083	0.10075	up	yes
MSTRG.11979	Gh_A06G1148	MSTRG.11979.1	0.627931	0.200026	0.446991	2.95917	2.96335	2.61371	0.4339	-1.20457	0.000463093	0.053479	down	yes
MSTRG.11989		MSTRG.11989.3;MSTRG.11989.2;MSTRG.11989.1;MSTRG.11989.5;MSTRG.11989.4;MSTRG.11989.6	1.63178	3.80643	1.97648	10.3587	12.1957	11.7669	0.191753	-2.38268	0.000176482	0.0419389	down	yes
MSTRG.11994	Gh_A06G1162	MSTRG.11994.1;Gh_A06G1162	9.94484	30.68	10.5574	31.1274	20.7418	20.4301	0.344698	-1.5366	0.0222833	0.202428	down	yes
MSTRG.12007	Gh_A06G1172	MSTRG.12007.1	0.309886	3.37309	0	1.60765	1.10817	1.89282	0.329636	-1.60106	0.043368	0.26739	down	yes
MSTRG.12019	Gh_A06G1187	MSTRG.12019.1;MSTRG.12019.2;MSTRG.12019.3;Gh_A06G1187	0.295514	1.26432	0.445599	1.84842	1.9456	2.04406	0.40002	-1.32186	9.26754e-05	0.036267	down	yes
MSTRG.12051	Gh_A06G1218	MSTRG.12051.1	0.057612	7.48669	0.091495	5.93327	7.41555	7.26054	0.0785069	-3.67104	0.00267599	0.092982	down	yes
MSTRG.12100	Gh_A06G1274	Gh_A06G1274	5.68473	4.23817	6.53611	1.8209	2.0077	2.19387	2.51834	1.33247	0.00356992	0.103667	up	yes
MSTRG.12105	Gh_A06G1268	MSTRG.12105.1	10.8365	5.4647	13.9324	0.0215	0.271566	1.3596	10.6636	3.41463	0.0131873	0.162118	up	yes
MSTRG.12142	Gh_A06G1312	MSTRG.12142.1;Gh_A06G1312;MSTRG.12142.3	4.30801	2.85704	5.70632	2.22344	1.78361	1.79341	2.22109	1.15127	0.0204569	0.19522	up	yes
MSTRG.12227	Gh_A06G1388	MSTRG.12227.1;Gh_A06G1388	1.35422	1.72196	1.87492	3.92	4.81531	4.80367	0.454533	-1.13754	0.00707311	0.128703	down	yes
MSTRG.1223		MSTRG.1223.1	1.55136	0.197541	1.4667	0.076178	0.48193	0.190758	2.47851	1.30948	0.0131206	0.161748	up	yes
MSTRG.12289	Gh_A06G1461	MSTRG.12289.1;MSTRG.12289.2;Gh_A06G1461	8.90686	5.64435	8.19855	2.05521	3.02703	2.79019	2.94662	1.55906	0.0040663	0.107524	up	yes
MSTRG.12297		MSTRG.12297.1;MSTRG.12297.2	0.737879	1.54599	1.2494	2.65581	2.89005	2.32916	0.493809	-1.01797	0.00740818	0.130888	down	yes
MSTRG.12298	Gh_A06G1466	Gh_A06G1466	657.716	612.408	506.07	2099.76	2111.98	1932.12	0.28816	-1.79506	0.00248921	0.0908621	down	yes
MSTRG.12340	Gh_A06G1500	MSTRG.12340.1;Gh_A06G1500	1.04018	1.77146	0.830941	3.20384	2.92799	3.59774	0.420277	-1.25059	0.00526129	0.116826	down	yes
MSTRG.12366	Gh_A06G1523	Gh_A06G1523	8.42361	17.5062	4.78954	0	0	0	6.17691	2.62688	0.0124232	0.158711	up	yes
MSTRG.12394	Gh_A06G1545	Gh_A06G1545	11.1561	9.97378	14.2113	0.323522	0.163559	0.086768	11.7832	3.55866	0.000547988	0.0561039	up	yes
MSTRG.12398	Gh_A06G1548	MSTRG.12398.1;MSTRG.12398.2;Gh_A06G1548	6.76738	6.14129	7.91605	2.29115	1.81251	2.04671	2.79609	1.48341	0.00245742	0.0904443	up	yes
MSTRG.12407	Gh_A06G1554	Gh_A06G1554	2.6515	2.02966	1.28229	4.89459	5.59227	5.35226	0.484067	-1.04672	0.0456678	0.273182	down	yes
MSTRG.12433	Gh_A06G1588	MSTRG.12433.1;MSTRG.12433.2;Gh_A06G1588	7.41597	9.66047	8.4271	17.3724	16.9011	13.5516	0.497242	-1.00798	0.0103138	0.148017	down	yes
MSTRG.12462		MSTRG.12462.1;MSTRG.12462.2;MSTRG.12462.3;MSTRG.12462.4	7.32797	6.1526	8.81074	1.80634	3.17611	2.38424	2.75668	1.46293	0.0166881	0.178533	up	yes
MSTRG.12481	Gh_A06G1622	MSTRG.12481.1;Gh_A06G1622	91.8248	72.0088	117.389	26.7122	22.9226	25.9414	4.27271	2.09515	0.00342212	0.102302	up	yes
MSTRG.12491	Gh_A06G1636	MSTRG.12491.1	1.30271	3.40673	1.2633	9.76195	5.31549	6.88145	0.236838	-2.07803	0.0120686	0.15736	down	yes
MSTRG.1250	Gh_A01G1192	Gh_A01G1192;MSTRG.1250.2	1.93759	2.79828	2.61786	4.66382	5.34146	5.74938	0.487196	-1.03743	0.00668152	0.125942	down	yes
MSTRG.12538	Gh_A06G1690	MSTRG.12538.1;MSTRG.12538.2;MSTRG.12538.3;Gh_A06G1690	6.57403	11.0741	6.97371	22.8814	16.9796	18.4578	0.338592	-1.56238	0.00450756	0.110506	down	yes
MSTRG.1256	Gh_A01G1199	MSTRG.1256.2;MSTRG.1256.1;MSTRG.1256.3	3.62622	2.57782	3.8798	0.970223	1.58598	1.47333	2.18283	1.1262	0.0131875	0.162118	up	yes
MSTRG.12586	Gh_A06G1738	MSTRG.12586.1;Gh_A06G1738	4.87873	11.8149	3.6196	12.5351	10.0829	9.90299	0.360103	-1.47352	0.0275409	0.221196	down	yes
MSTRG.12604	Gh_A06G1761	Gh_A06G1761	0.748859	0	1.00844	0	0.168345	0	2.06573	1.04665	0.0220144	0.201485	up	yes
MSTRG.12618	Gh_A06G1787	MSTRG.12618.1	7.57176	7.81263	9.13741	17.673	18.4241	17.4756	0.490687	-1.02713	0.00354842	0.103504	down	yes
MSTRG.12645	Gh_A06G1828	MSTRG.12645.1;MSTRG.12645.2;Gh_A06G1828	12.4257	16.1579	14.3293	4.39211	3.81917	5.19504	2.46506	1.30162	0.00469139	0.112188	up	yes
MSTRG.12655	Gh_A07G0003	MSTRG.12655.2;MSTRG.12655.1;Gh_A07G0003	4.74886	4.11734	2.97206	21.164	10.9815	13.4623	0.315946	-1.66225	0.0411199	0.26123	down	yes
MSTRG.12671	Gh_A07G0022	MSTRG.12671.1	14.9725	7.94651	15.479	3.74607	4.39726	3.06125	4.03391	2.01218	0.00298509	0.0969842	up	yes
MSTRG.12672	Gh_A07G0023	MSTRG.12672.1	144.13	88.1349	148.805	21.4712	28.4288	22.8005	6.70109	2.7444	0.00111177	0.07156	up	yes
MSTRG.12674		MSTRG.12674.1	4.85379	3.55076	4.30257	1.15092	0.770574	0.773411	3.15773	1.65889	0.00149121	0.0781458	up	yes
MSTRG.12677	Gh_A07G0026	MSTRG.12677.1;Gh_A07G0026	5.86105	5.8346	8.32145	1.18618	0.979839	1.60885	3.55817	1.83113	0.00810015	0.135363	up	yes
MSTRG.12686	Gh_A07G0035	MSTRG.12686.1;MSTRG.12686.3;MSTRG.12686.2;MSTRG.12686.4;MSTRG.12686.5;Gh_A07G0035	3.94323	3.87056	3.79555	10.203	10.1346	10.2532	0.436569	-1.19572	1.12426e-05	0.0144524	down	yes
MSTRG.12741	Gh_A07G0102	MSTRG.12741.1;Gh_A07G0102	9.54888	7.30214	11.9895	2.06692	2.25206	2.37497	3.89195	1.96049	0.00260531	0.0920846	up	yes
MSTRG.12750	Gh_A07G0114	MSTRG.12750.1;Gh_A07G0114	8.94888	7.5035	8.68743	39.1673	45.1533	44.4986	0.233233	-2.10016	0.000251891	0.0466658	down	yes
MSTRG.12755	Gh_A07G0121	MSTRG.12755.1;MSTRG.12755.2;MSTRG.12755.3;Gh_A07G0121	2.41889	3.74133	3.11215	6.44288	7.2883	8.31406	0.412306	-1.27821	0.00417428	0.108205	down	yes
MSTRG.12806	Gh_A07G0174	Gh_A07G0174	18.0862	14.2571	20.8516	9.72609	8.79051	10.7693	2.01707	1.01226	0.0125498	0.159333	up	yes
MSTRG.12821	Gh_A07G0191	Gh_A07G0191	3.79171	7.11551	4.28559	15.1498	11.4239	11.2796	0.324346	-1.62439	0.00451236	0.110506	down	yes
MSTRG.12823	Gh_A07G0192	MSTRG.12823.1	10.3526	10.0958	11.1502	4.03308	4.53558	3.82065	2.31578	1.2115	0.00151087	0.0783655	up	yes
MSTRG.12825	Gh_A07G0193	MSTRG.12825.1;Gh_A07G0193	12.0796	9.93266	11.0622	1.66493	2.41438	1.8758	4.43845	2.15006	0.00104315	0.0697778	up	yes
MSTRG.12833	Gh_A07G0202	MSTRG.12833.1;Gh_A07G0202	1.01046	1.12974	1.12754	7.51875	4.28061	5.70594	0.303996	-1.71787	0.0121949	0.157917	down	yes
MSTRG.12840	Gh_A07G0209	MSTRG.12840.1;Gh_A07G0209	3.60009	6.92927	3.23711	27.0053	33.6624	29.7467	0.123056	-3.02261	0.00078599	0.0630646	down	yes
MSTRG.12916	Gh_A07G0274	MSTRG.12916.1;Gh_A07G0274	5.70884	8.24818	5.51109	22.8052	22.3922	19.9502	0.267847	-1.90052	0.000640913	0.0584635	down	yes
MSTRG.12976	Gh_A07G0337	MSTRG.12976.1;Gh_A07G0337;MSTRG.12976.3;MSTRG.12976.4	0.834898	2.24087	0.672555	4.0961	2.50003	2.83324	0.368892	-1.43873	0.0198358	0.192789	down	yes
MSTRG.13012	Gh_A07G0383	MSTRG.13012.1;MSTRG.13012.2;Gh_A07G0383	25.1827	21.8489	30.9238	8.62116	8.74372	8.68289	3.09474	1.62982	0.00246816	0.0905697	up	yes
MSTRG.13024	Gh_A07G0392	MSTRG.13024.1;MSTRG.13024.2;Gh_A07G0392	8.18627	10.4567	9.07267	3.71524	3.49178	2.7835	2.10746	1.0755	0.00629897	0.123232	up	yes
MSTRG.1306	Gh_A01G1238	MSTRG.1306.1;Gh_A01G1238	3.75299	7.58331	2.65111	6.33428	7.76997	7.61673	0.432931	-1.20779	0.0354204	0.244946	down	yes
MSTRG.13071		MSTRG.13071.1;MSTRG.13071.2	17.8466	26.6193	22.8197	42.5124	48.093	39.9752	0.431069	-1.21401	0.00452551	0.110515	down	yes
MSTRG.13087	Gh_A07G0459	MSTRG.13087.5;MSTRG.13087.3;MSTRG.13087.4;MSTRG.13087.2;MSTRG.13087.1;MSTRG.13087.6;MSTRG.13087.7;MSTRG.13087.8;Gh_A07G0459;MSTRG.13087.10	11.051	14.8091	14.1096	3.16064	2.0431	1.72368	3.86736	1.95135	0.00826612	0.13632	up	yes
MSTRG.13123	Gh_A07G0490	MSTRG.13123.1;MSTRG.13123.2;MSTRG.13123.3	19.0114	20.4143	19.9879	7.11182	6.22498	8.74689	2.42013	1.27508	0.00770379	0.132885	up	yes
MSTRG.1314	Gh_A01G1245	MSTRG.1314.1;Gh_A01G1245	32.6177	32.6106	37.704	11.1132	11.5679	11.0928	2.94257	1.55708	0.000703139	0.0611738	up	yes
MSTRG.13184	Gh_A07G0547	MSTRG.13184.1;MSTRG.13184.2;MSTRG.13184.3;MSTRG.13184.5;MSTRG.13184.4;MSTRG.13184.6;Gh_A07G0547	0.49171	0.480403	0.92251	7.9683	7.44696	9.6077	0.182062	-2.4575	0.00207299	0.0857561	down	yes
MSTRG.13186	Gh_A07G0548	Gh_A07G0548	14.2807	0.517806	18.808	0.146084	2.87266	2.33957	13.0053	3.70103	0.0430108	0.266533	up	yes
MSTRG.13217	Gh_A07G0583	MSTRG.13217.2;MSTRG.13217.3;MSTRG.13217.1;MSTRG.13217.4;MSTRG.13217.6;Gh_A07G0583	6.75869	4.50501	6.57287	1.3986	3.40715	2.12491	2.61517	1.38691	0.0415891	0.262574	up	yes
MSTRG.13303	Gh_A07G0655	MSTRG.13303.1	16.2238	13.2324	20.4241	7.36856	5.86496	5.95036	2.74714	1.45793	0.00929853	0.14238	up	yes
MSTRG.13314	Gh_A07G0667	Gh_A07G0667	1.47944	2.42525	1.50015	5.02861	6.21804	4.50157	0.368354	-1.44084	0.00490946	0.114327	down	yes
MSTRG.13321	Gh_A07G0673	MSTRG.13321.1;Gh_A07G0673;MSTRG.13321.3	7.27254	10.3729	7.29791	18.6051	15.2091	16.1722	0.432654	-1.20872	0.00346276	0.102516	down	yes
MSTRG.13336		MSTRG.13336.1;MSTRG.13336.2	0.559973	1.7239	1.49797	2.94457	2.37397	3.1514	0.44571	-1.16582	0.0241139	0.209753	down	yes
MSTRG.13350	Gh_A07G0705	MSTRG.13350.1	3.86978	5.5807	3.41219	0.128683	0.15953	0.0775744	3.86438	1.95024	0.000814282	0.0638882	up	yes
MSTRG.13377		MSTRG.13377.1	1.61481	0.431085	0.743004	0	0.378334	0.132696	2.16266	1.11281	0.0284651	0.22439	up	yes
MSTRG.13378	Gh_A07G0734	Gh_A07G0734	13.8183	15.0397	17.1938	3.19159	4.42747	4.53685	3.19835	1.67733	0.00633272	0.123491	up	yes
MSTRG.13386	Gh_A07G0744	Gh_A07G0744	0.608088	0.266917	0.563235	3.22896	4.0641	3.20199	0.377279	-1.4063	0.00213187	0.0865584	down	yes
MSTRG.13435	Gh_A07G0792	MSTRG.13435.1;Gh_A07G0792	5.16506	4.6523	6.37745	1.79664	2.108	1.94203	2.3411	1.22718	0.00491372	0.114367	up	yes
MSTRG.13445	Gh_A07G0806	MSTRG.13445.1;Gh_A07G0806	3.77751	4.52095	5.03744	0.316228	0.520934	0.497395	3.57821	1.83924	0.00190016	0.0833405	up	yes
MSTRG.1347	Gh_A01G1279	Gh_A01G1279	42.1424	40.3509	40.7724	14.5827	18.5387	16.9769	2.43434	1.28353	0.00343944	0.102391	up	yes
MSTRG.13473	Gh_A07G0841	Gh_A07G0841;MSTRG.13473.2	2.75506	0.931151	4.15355	0.48227	1.27965	0.700691	2.92949	1.55065	0.0437497	0.268347	up	yes
MSTRG.13513	Gh_A07G0875	Gh_A07G0875	8.08313	15.351	9.24677	22.7465	15.0314	15.3909	0.449055	-1.15504	0.02983	0.228368	down	yes
MSTRG.13525	Gh_A07G0885	MSTRG.13525.1;Gh_A07G0885	4.36378	5.10716	3.30371	27.9143	19.3008	17.7065	0.209666	-2.25384	0.0081048	0.135384	down	yes
MSTRG.13542	Gh_A07G0899	MSTRG.13542.1;MSTRG.13542.2;Gh_A07G0899	2.80163	1.66849	2.23421	0.378868	0.160356	0.120283	3.17916	1.66865	0.00160134	0.0794304	up	yes
MSTRG.13545	Gh_A07G0902	MSTRG.13545.1;Gh_A07G0902	1.81035	4.04713	1.77752	8.34206	10.038	10.7356	0.223837	-2.15948	0.00150012	0.07821	down	yes
MSTRG.13576	Gh_A07G0932	Gh_A07G0932;MSTRG.13576.2	11.7969	11.0921	12.6439	4.28702	4.82123	5.69586	2.26585	1.18006	0.00585403	0.120205	up	yes
MSTRG.1358		MSTRG.1358.1;MSTRG.1358.2	5.09915	5.44302	4.86716	1.58537	1.91828	1.4584	2.22908	1.15645	0.00252279	0.0916074	up	yes
MSTRG.13582	Gh_A07G0938	MSTRG.13582.1;MSTRG.13582.2;MSTRG.13582.3	8.61681	8.95235	10.915	3.16043	3.57666	3.27042	2.44691	1.29096	0.00423735	0.108495	up	yes
MSTRG.1361	Gh_A01G1287	MSTRG.1361.1;MSTRG.1361.2;MSTRG.1361.3;MSTRG.1361.6	0.510572	1.41441	0.269393	2.16008	1.4285	1.27917	0.472175	-1.08261	0.0425505	0.26574	down	yes
MSTRG.13653	Gh_A07G0999;Gh_A07G1000	MSTRG.13653.1;MSTRG.13653.2;Gh_A07G0999;Gh_A07G1000	22.0344	17.2599	23.6231	9.44834	10.6141	8.29633	2.43718	1.28521	0.00493831	0.114726	up	yes
MSTRG.13657		MSTRG.13657.1	1.55376	2.39355	2.38394	0	0	0.078242	2.65337	1.40783	0.00314266	0.0995479	up	yes
MSTRG.13669	Gh_A07G1013	MSTRG.13669.1;MSTRG.13669.2;Gh_A07G1013	5.72478	12.6876	9.18878	16.7819	18.0005	20.2018	0.354267	-1.49709	0.00493603	0.114709	down	yes
MSTRG.13670		MSTRG.13670.1	0.552679	2.16398	1.12979	2.07269	2.34037	1.70559	0.496963	-1.00879	0.0101403	0.146956	down	yes
MSTRG.13725	Gh_A07G1066	MSTRG.13725.1;MSTRG.13725.2	46.517	91.4992	46.1678	88.6717	74.0294	74.3327	0.497754	-1.0065	0.0137401	0.165474	down	yes
MSTRG.13758	Gh_A07G1085	MSTRG.13758.1;MSTRG.13758.2;Gh_A07G1085	6.97335	6.63221	7.84982	2.28041	2.41065	2.13686	2.59652	1.37658	0.000845472	0.0645411	up	yes
MSTRG.13765	Gh_A07G1093	MSTRG.13765.1	1.38237	1.46133	1.5175	0.0895785	0.140828	0.0699233	2.21097	1.14468	0.00024822	0.04641	up	yes
MSTRG.13768	Gh_A07G1096	MSTRG.13768.1;MSTRG.13768.2;Gh_A07G1096	11.1884	14.7034	14.1851	2.85764	3.25252	3.53158	3.01805	1.59362	0.00189413	0.0832387	up	yes
MSTRG.13812	Gh_A07G1131	MSTRG.13812.1;MSTRG.13812.2;MSTRG.13812.3;MSTRG.13812.4;MSTRG.13812.5;MSTRG.13812.6;MSTRG.13812.7;Gh_A07G1131;MSTRG.13812.10	2.91457	2.18708	3.11459	23.3709	23.9348	23.4863	0.172351	-2.53658	6.29374e-05	0.0323484	down	yes
MSTRG.13847	Gh_A07G1163	MSTRG.13847.1;MSTRG.13847.2;MSTRG.13847.3;MSTRG.13847.4;Gh_A07G1163	12.7229	2.65001	11.1594	5.1651	5.23634	7.99494	2.61117	1.3847	0.0269243	0.219346	up	yes
MSTRG.13884		MSTRG.13884.1;MSTRG.13884.3;MSTRG.13884.4;MSTRG.13884.6	4.53612	2.50403	5.38006	2.06733	2.30394	2.56667	2.02732	1.01957	0.0185988	0.187447	up	yes
MSTRG.13941	Gh_A07G1254	MSTRG.13941.1;MSTRG.13941.4;MSTRG.13941.3;MSTRG.13941.2;Gh_A07G1254	3.46516	4.67205	3.16174	9.13558	8.45237	8.49879	0.417607	-1.25978	0.00147179	0.0776415	down	yes
MSTRG.13955	Gh_A07G1270	MSTRG.13955.1;MSTRG.13955.2	7.63555	6.82686	6.34518	2.85629	1.46036	2.6949	2.49743	1.32044	0.0304482	0.230367	up	yes
MSTRG.13976	Gh_A07G1287	MSTRG.13976.1	3.42884	1.80089	3.22933	0.929362	1.24321	1.24837	2.28842	1.19435	0.00279524	0.094213	up	yes
MSTRG.13979		MSTRG.13979.1	1.87827	2.41372	2.43866	0.101952	0.009705	0.071734	2.83357	1.50262	0.000937632	0.0668837	up	yes
MSTRG.1398	Gh_A01G1321	MSTRG.1398.1;MSTRG.1398.2;MSTRG.1398.3;MSTRG.1398.4;Gh_A01G1321	10.633	11.0191	12.1421	2.0191	2.21718	2.61465	3.73586	1.90144	0.000974662	0.0677672	up	yes
MSTRG.1400	Gh_A01G1324	MSTRG.1400.2;MSTRG.1400.1;MSTRG.1400.3;MSTRG.1400.4;Gh_A01G1324	54.3683	48.4986	79.713	4.70053	4.01999	3.99115	13.1777	3.72002	0.00127574	0.0742323	up	yes
MSTRG.14013	Gh_A07G1328	MSTRG.14013.2;MSTRG.14013.1;MSTRG.14013.3;MSTRG.14013.4	17.6846	16.5485	21.2283	8.02226	8.50846	11.0271	2.04421	1.03155	0.0246452	0.211759	up	yes
MSTRG.14016	Gh_A07G1326	MSTRG.14016.3;MSTRG.14016.4;MSTRG.14016.1;MSTRG.14016.2;MSTRG.14016.6;MSTRG.14016.5;MSTRG.14016.7;MSTRG.14016.14;MSTRG.14016.12;MSTRG.14016.13;MSTRG.14016.10;MSTRG.14016.8;MSTRG.14016.9;MSTRG.14016.11;MSTRG.14016.15;MSTRG.14016.16;MSTRG.14016.17;MSTRG.14016.18;MSTRG.14016.19;MSTRG.14016.20;MSTRG.14016.21;MSTRG.14016.22;Gh_A07G1326	16.4217	17.3533	16.3322	5.60782	6.59719	6.41457	2.38042	1.25121	0.00105198	0.0698139	up	yes
MSTRG.14035	Gh_A07G1351	MSTRG.14035.2;MSTRG.14035.1;MSTRG.14035.3;MSTRG.14035.4;Gh_A07G1351	28.7197	18.4327	27.0123	5.65113	6.03789	5.45213	4.81963	2.26892	5.71647e-05	0.0318739	up	yes
MSTRG.14047	Gh_A07G1363	MSTRG.14047.1;MSTRG.14047.2;Gh_A07G1363	1.75848	2.80122	0.637463	8.12612	5.62039	6.69813	0.252386	-1.9863	0.0272783	0.220599	down	yes
MSTRG.1405	Gh_A01G1328	MSTRG.1405.1;MSTRG.1405.2;Gh_A01G1328	12.146	11.5907	12.0166	5.4557	4.98562	4.39076	2.236	1.16092	0.00225643	0.0882127	up	yes
MSTRG.14060	Gh_A07G1377	MSTRG.14060.1;MSTRG.14060.2;MSTRG.14060.3;Gh_A07G1377	11.3786	11.1907	13.2536	3.82577	3.3138	3.3867	2.9627	1.56691	0.00129521	0.0743116	up	yes
MSTRG.14135	Gh_A07G1467	MSTRG.14135.1;Gh_A07G1467	8.30947	6.19749	8.8119	2.5518	4.02792	2.12514	2.68417	1.42448	0.0235467	0.207512	up	yes
MSTRG.14146	Gh_A07G1477	MSTRG.14146.1;Gh_A07G1477	1.67525	2.17898	1.73997	4.54868	6.77434	4.54104	0.416965	-1.262	0.0162336	0.176521	down	yes
MSTRG.14183	Gh_A07G1511	MSTRG.14183.1	2.23809	0	0.826005	0.45457	0.620142	0.029343	2.48925	1.31571	0.0346673	0.242732	up	yes
MSTRG.14197	Gh_A07G1521	MSTRG.14197.1;Gh_A07G1521	11.4869	8.97135	13.7338	4.77493	5.92924	5.01374	2.31472	1.21084	0.00993325	0.145766	up	yes
MSTRG.1422	Gh_A01G1348	MSTRG.1422.3;MSTRG.1422.4;MSTRG.1422.5;MSTRG.1422.6;MSTRG.1422.1;MSTRG.1422.2;MSTRG.1422.7;MSTRG.1422.8	8.29553	6.87463	7.32644	18.7005	14.6224	19.5586	0.496818	-1.00921	0.0151725	0.172076	down	yes
MSTRG.14226	Gh_A07G1550	Gh_A07G1550	1.36631	1.98422	1.78197	4.12411	4.47735	5.09012	0.433692	-1.20526	0.00291478	0.0961351	down	yes
MSTRG.14278	Gh_A07G1599	MSTRG.14278.2;MSTRG.14278.1;Gh_A07G1599	13.9174	14.6398	18.8889	32.8705	33.1459	38.4976	0.474716	-1.07486	0.0188065	0.18813	down	yes
MSTRG.14294		MSTRG.14294.1	0.124399	0.828982	0.196224	1.20751	1.31589	1.5552	0.431826	-1.21148	0.00135495	0.0755694	down	yes
MSTRG.14382		MSTRG.14382.1	0.257134	0.650325	0.090133	1.07284	1.30517	1.39452	0.48273	-1.05071	0.0104962	0.149174	down	yes
MSTRG.14457	Gh_A07G1725	MSTRG.14457.1	2.38283	2.16074	2.2718	6.55975	7.17454	7.55019	0.418633	-1.25624	0.000633118	0.058223	down	yes
MSTRG.14494	Gh_A07G1765	Gh_A07G1765	0.363772	1.0631	0.15348	2.11935	1.49747	1.56039	0.414889	-1.2692	0.0164538	0.17739	down	yes
MSTRG.14524	Gh_A07G1794	Gh_A07G1794	0	6.30919	0	3.68682	2.48788	2.5769	0.151837	-2.7194	0.00892975	0.140119	down	yes
MSTRG.14525	Gh_A07G1795	MSTRG.14525.1;Gh_A07G1795	3.2359	3.4962	3.6344	6.70766	8.58042	8.73944	0.485716	-1.04182	0.0102021	0.14734	down	yes
MSTRG.14532	Gh_A07G1802	MSTRG.14532.1;Gh_A07G1802	1.34979	2.95081	1.02658	3.47852	2.93145	2.75414	0.470711	-1.08709	0.0209128	0.196788	down	yes
MSTRG.14551	Gh_A07G1823	Gh_A07G1823	1.83909	0.117506	1.75911	0.082585	0.137923	0.07169	3.27295	1.71059	0.00184495	0.0826133	up	yes
MSTRG.14564	Gh_A07G1836	MSTRG.14564.1;Gh_A07G1836	3.14482	5.71854	3.72008	12.7182	14.6489	11.4097	0.280769	-1.83255	0.00133724	0.0753222	down	yes
MSTRG.14638	Gh_A07G1899	Gh_A07G1899;MSTRG.14638.2	0.64147	0.373865	1.69617	5.53437	4.2268	4.76829	0.378905	-1.40009	0.0454201	0.272651	down	yes
MSTRG.14649	Gh_A07G1908	Gh_A07G1908	3.85402	2.97646	3.86095	1.74749	1.38825	0.655631	2.32422	1.21675	0.0382584	0.253336	up	yes
MSTRG.14681	Gh_A07G1946	MSTRG.14681.1;Gh_A07G1946	9.46404	7.66695	14.2799	3.438	4.35772	4.30427	2.64529	1.40342	0.0265424	0.218163	up	yes
MSTRG.14687	Gh_A07G1950	MSTRG.14687.1;Gh_A07G1950	1.57938	2.58482	0.921062	4.09256	3.44104	3.72059	0.43029	-1.21662	0.0255161	0.214466	down	yes
MSTRG.14737		MSTRG.14737.1	3.05155	3.35284	4.5888	0.03586	0.033961	0.048856	4.4864	2.16556	0.00228256	0.0883788	up	yes
MSTRG.14745	Gh_A07G2011	MSTRG.14745.1;Gh_A07G2011	2.23158	1.19459	2.61723	0.505992	0.57416	0.830427	2.31912	1.21358	0.0102942	0.147905	up	yes
MSTRG.14759	Gh_A07G2022	MSTRG.14759.1;MSTRG.14759.2;MSTRG.14759.3;MSTRG.14759.5;MSTRG.14759.6;MSTRG.14759.7;MSTRG.14759.9;Gh_A07G2022	2.09325	1.37841	2.11665	8.53706	10.6306	9.16278	0.319956	-1.64405	0.00146316	0.0775431	down	yes
MSTRG.14762	Gh_A07G2025	Gh_A07G2025	3.88089	4.61601	6.83303	1.13283	1.3506	2.00455	2.40092	1.26358	0.0492035	0.28296	up	yes
MSTRG.1480	Gh_A01G1402	MSTRG.1480.1	0	0.69345	0	0.90332	0.757855	0.758599	0.481575	-1.05417	0.00312783	0.0994728	down	yes
MSTRG.14817	Gh_A07G2086	MSTRG.14817.1;Gh_A07G2086	0.599975	1.48112	1.0439	2.79719	2.865	3.31635	0.40276	-1.31201	0.00200165	0.0846246	down	yes
MSTRG.14832	Gh_A07G2101	MSTRG.14832.3;MSTRG.14832.2;MSTRG.14832.1;MSTRG.14832.4;Gh_A07G2101	6.30564	3.94698	10.0028	2.24834	1.76312	2.35584	3.19171	1.67433	0.0247762	0.212238	up	yes
MSTRG.14869	Gh_A07G2133	MSTRG.14869.1;MSTRG.14869.2;MSTRG.14869.3;MSTRG.14869.4;Gh_A07G2133	1.75398	2.58797	1.36593	7.46381	12.7299	14.6925	0.193786	-2.36746	0.0136602	0.165019	down	yes
MSTRG.14948	Gh_A08G0080	MSTRG.14948.1	2.04038	2.81271	1.12298	4.86218	4.76721	5.53621	0.395513	-1.3382	0.0245008	0.211256	down	yes
MSTRG.14985	Gh_A08G0124	MSTRG.14985.1;Gh_A08G0124	19.8506	15.9485	19.3785	8.91419	9.41761	10.2509	2.06986	1.04953	0.00132202	0.0748992	up	yes
MSTRG.14992		MSTRG.14992.1	7.77699	7.58562	6.55253	0.893244	0.861377	1.44705	3.98469	1.99447	0.0031144	0.0992898	up	yes
MSTRG.15000	Gh_A08G0146	Gh_A08G0146;MSTRG.15000.2;MSTRG.15000.3;MSTRG.15000.4;MSTRG.15000.5	0.342876	2.73263	1.13607	1.37077	1.78763	1.93729	0.478308	-1.06399	0.0126783	0.159758	down	yes
MSTRG.15038	Gh_A08G0192	MSTRG.15038.1	0.353912	0.95208	0.292792	1.72777	1.72343	2.18354	0.417427	-1.26041	0.00380238	0.105489	down	yes
MSTRG.15053	Gh_A08G0203	MSTRG.15053.1	102.566	81.6783	128.631	59.374	61.4591	58.6916	2.02201	1.01579	0.0167562	0.178754	up	yes
MSTRG.15086	Gh_A08G0237	MSTRG.15086.1;MSTRG.15086.2;Gh_A08G0237	11.492	17.3927	11.9691	42.4908	36.0214	26.2981	0.326677	-1.61406	0.0148866	0.170484	down	yes
MSTRG.15090	Gh_A08G0240	MSTRG.15090.1;MSTRG.15090.2	0	1.29754	0	1.3911	1.44263	1.80559	0.314842	-1.6673	0.00313975	0.0995479	down	yes
MSTRG.15116	Gh_A08G0267	Gh_A08G0267	22.4965	34.3742	18.5233	41.8331	36.1467	36.0035	0.494406	-1.01623	0.0247724	0.212238	down	yes
MSTRG.1512	Gh_A01G1434	Gh_A01G1434	29.5339	16.3755	18.3214	7.81592	7.19792	7.90335	3.2731	1.71066	0.00532983	0.117325	up	yes
MSTRG.15149	Gh_A08G0303	MSTRG.15149.1;Gh_A08G0303	12.2688	23.394	14.7702	31.9107	25.2043	21.5347	0.458647	-1.12454	0.022151	0.2021	down	yes
MSTRG.1517	Gh_A01G1440	MSTRG.1517.1	0.100108	0	0	1.8843	1.80269	2.35349	0.357667	-1.48331	0.00170056	0.0808701	down	yes
MSTRG.1518	Gh_A01G1440	Gh_A01G1440	0.597143	0.703735	0.515916	8.79463	4.08427	6.95199	0.208393	-2.26262	0.0145323	0.168965	down	yes
MSTRG.15180	Gh_A08G0337;Gh_A08G0338	MSTRG.15180.1;MSTRG.15180.2;Gh_A08G0337;MSTRG.15180.4;MSTRG.15180.5;Gh_A08G0338	6.67681	4.09361	7.36474	2.39797	2.4994	1.90874	2.74792	1.45834	0.0045415	0.110805	up	yes
MSTRG.15252	Gh_A08G0414	Gh_A08G0414	5.81098	11.9024	5.48547	23.199	21.1034	26.9825	0.227059	-2.13886	0.00225759	0.0882199	down	yes
MSTRG.15276	Gh_A08G0439	MSTRG.15276.1;MSTRG.15276.2;Gh_A08G0439;MSTRG.15276.4	5.95117	4.3046	7.44254	3.15679	2.47479	2.89145	2.14883	1.10355	0.0167201	0.178649	up	yes
MSTRG.15304	Gh_A08G0471	Gh_A08G0471	21.3854	35.0072	21.2372	0	0	0	19.6539	4.29674	2.48005e-05	0.020944	up	yes
MSTRG.15316	Gh_A08G0480	MSTRG.15316.1	0.567133	1.63855	0.392309	2.92557	1.51684	2.41412	0.398073	-1.3289	0.0327027	0.237116	down	yes
MSTRG.1537	Gh_A01G1462	MSTRG.1537.2;MSTRG.1537.1;MSTRG.1537.3;Gh_A01G1462	0.432865	1.373	0.342163	2.28416	1.59446	1.71582	0.425998	-1.23108	0.0115396	0.154753	down	yes
MSTRG.15428		MSTRG.15428.1;MSTRG.15428.2	7.93119	10.9122	8.21819	16.599	17.9709	16.2697	0.468718	-1.09321	0.000677761	0.059889	down	yes
MSTRG.15448	Gh_A08G0594	MSTRG.15448.1	6.44228	4.82975	7.40564	3.21601	3.16721	3.17382	2.01638	1.01177	0.00503875	0.115447	up	yes
MSTRG.15473	Gh_A08G0616	Gh_A08G0616	0.277786	1.58636	0.468125	2.91927	2.39886	2.08026	0.329565	-1.60136	0.00255252	0.0919664	down	yes
MSTRG.15490	Gh_A08G0632	MSTRG.15490.1;MSTRG.15490.2;Gh_A08G0632	4.62673	4.62444	5.26912	11.363	10.895	11.5615	0.483839	-1.0474	0.00124976	0.0738141	down	yes
MSTRG.15525	Gh_A08G0661	MSTRG.15525.1	3.06466	1.79207	3.85281	0.106235	0.525683	0.171266	3.91088	1.96749	0.00736274	0.130579	up	yes
MSTRG.15531		MSTRG.15531.1	7.31649	10.5483	6.27325	26.7127	23.2654	23.8975	0.278822	-1.84258	0.00222886	0.0878033	down	yes
MSTRG.15547		MSTRG.15547.3;MSTRG.15547.2;MSTRG.15547.1;MSTRG.15547.4;MSTRG.15547.5;MSTRG.15547.6;MSTRG.15547.7	1.24908	2.10655	1.12817	2.99049	3.5979	3.21087	0.471236	-1.08548	0.00434228	0.109414	down	yes
MSTRG.15552	Gh_A08G0682	MSTRG.15552.1;Gh_A08G0682	56.7411	40.2592	67.394	22.6365	26.1211	20.2526	2.88091	1.52652	0.00839749	0.137134	up	yes
MSTRG.15554	Gh_A08G0685	MSTRG.15554.1;Gh_A08G0685	2.56595	2.13229	1.82372	0.753632	0.242159	0.314271	2.31961	1.21389	0.0232898	0.206321	up	yes
MSTRG.15558	Gh_A08G0689	MSTRG.15558.1	9.90201	19.2798	10.8188	21.066	17.7033	18.5374	0.479964	-1.059	0.00397688	0.106665	down	yes
MSTRG.15594	Gh_A08G0724	MSTRG.15594.1;MSTRG.15594.2;Gh_A08G0724	0.431088	1.55434	0.314259	1.8613	1.42514	1.5643	0.450482	-1.15046	0.0116046	0.154958	down	yes
MSTRG.15595	Gh_A08G0725	MSTRG.15595.1;MSTRG.15595.2;MSTRG.15595.4;MSTRG.15595.3;MSTRG.15595.8;MSTRG.15595.5;MSTRG.15595.7;MSTRG.15595.6;MSTRG.15595.9;Gh_A08G0725	1.16401	1.72635	1.99952	8.5978	9.48522	7.82659	0.249252	-2.00432	0.00300749	0.0974185	down	yes
MSTRG.156	Gh_A01G0186	MSTRG.156.1;Gh_A01G0186	15.493	10.0157	26.2674	0.481176	0.589129	0.619007	15.0901	3.91553	0.00320309	0.0999867	up	yes
MSTRG.15606		MSTRG.15606.1;MSTRG.15606.2;MSTRG.15606.3;MSTRG.15606.4	7.73822	7.69106	10.2364	1.76467	1.24996	0.967487	4.31588	2.10965	0.00539769	0.117582	up	yes
MSTRG.15607		MSTRG.15607.1	4.45115	6.84912	5.66741	0.676677	0.083973	0.984182	3.55499	1.82985	0.0216838	0.200143	up	yes
MSTRG.15610		MSTRG.15610.1	4.59313	7.82827	6.54316	13.1832	11.7069	9.79086	0.461502	-1.11559	0.0161511	0.176069	down	yes
MSTRG.15611	Gh_A08G0736	MSTRG.15611.1;Gh_A08G0736	15.6157	10.8946	15.8946	118.894	117.308	113.026	0.156117	-2.6793	6.3044e-05	0.0323484	down	yes
MSTRG.15617		MSTRG.15617.2;MSTRG.15617.1	0.374665	0.340141	0.343745	1.43229	1.87242	2.41315	0.473997	-1.07705	0.0169415	0.179736	down	yes
MSTRG.15665	Gh_A08G0792	MSTRG.15665.1;MSTRG.15665.2;Gh_A08G0792	8.73179	11.4145	11.2853	3.88154	3.2801	4.73917	2.07252	1.05139	0.0191585	0.189942	up	yes
MSTRG.15712		MSTRG.15712.1;MSTRG.15712.2	2.54071	3.35633	2.75893	0.411005	0.528757	0.308942	2.44425	1.28939	0.00112137	0.0718211	up	yes
MSTRG.15726	Gh_A08G0852	MSTRG.15726.1;MSTRG.15726.2	0.179811	0.064523	0.31959	3.04017	1.96626	1.77583	0.399854	-1.32245	0.0181257	0.185314	down	yes
MSTRG.15735	Gh_A08G0863	MSTRG.15735.1;Gh_A08G0863	0.772316	0.739375	1.06468	3.66787	3.06408	4.04801	0.419565	-1.25303	0.00657769	0.125029	down	yes
MSTRG.15757	Gh_A08G0884	MSTRG.15757.1;Gh_A08G0884	28.9628	20.5545	29.8578	4.24496	3.92301	4.71199	6.27686	2.65004	0.000270352	0.0468465	up	yes
MSTRG.15804	Gh_A08G0924	MSTRG.15804.1;Gh_A08G0924	35.2849	48.5225	39.2976	11.2772	13.4624	14.0467	2.5314	1.33994	0.00240827	0.0897208	up	yes
MSTRG.15820	Gh_A08G0940	MSTRG.15820.1;MSTRG.15820.2;MSTRG.15820.3;MSTRG.15820.4;MSTRG.15820.6;MSTRG.15820.7;Gh_A08G0940	3.53643	6.64472	3.3232	7.48184	7.8293	6.18796	0.474541	-1.0754	0.0128672	0.160408	down	yes
MSTRG.15862		MSTRG.15862.1;MSTRG.15862.2	5.1901	5.97386	5.37533	0	0	0.040526	6.0024	2.58554	3.0546e-06	0.00831265	up	yes
MSTRG.15888	Gh_A08G1004	MSTRG.15888.1;MSTRG.15888.2;Gh_A08G1004	1.65821	1.95143	2.18948	0.268108	0.439931	0.425702	2.05559	1.03955	0.00571446	0.119539	up	yes
MSTRG.15901	Gh_A08G1012	Gh_A08G1012	2.41909	1.12577	2.26261	0.430284	0.392905	0.273085	2.78366	1.47698	0.000555204	0.0562725	up	yes
MSTRG.15910		MSTRG.15910.1	3.61748	7.64048	5.01361	11.8809	10.7362	10.5646	0.370138	-1.43387	0.000977466	0.0677672	down	yes
MSTRG.15914	Gh_A08G1031	Gh_A08G1031	13.867	18.923	17.0824	5.52658	6.09461	6.79958	2.15461	1.10743	0.0048108	0.113487	up	yes
MSTRG.15928	Gh_A08G1045	MSTRG.15928.1;MSTRG.15928.2;Gh_A08G1045	13.677	13.1411	19.8573	0.360301	0.441001	0.371391	12.698	3.66653	0.000839045	0.0643875	up	yes
MSTRG.15960	Gh_A08G1094	MSTRG.15960.1;Gh_A08G1094	1.70221	2.2555	0.787516	4.91656	5.20456	5.77688	0.332439	-1.58884	0.0198666	0.192805	down	yes
MSTRG.15961	Gh_A08G1095	Gh_A08G1095;MSTRG.15961.2	0.543827	0.0743372	0.280171	2.40306	2.19513	1.84888	0.494157	-1.01696	0.00462982	0.111658	down	yes
MSTRG.15966	Gh_A08G1099	MSTRG.15966.1	0.800516	1.27824	0.639231	5.45384	6.42277	7.7841	0.214758	-2.21921	0.00235583	0.0890965	down	yes
MSTRG.16006	Gh_A08G1144	MSTRG.16006.1;Gh_A08G1144	4.00867	2.88257	4.91814	1.32101	1.79715	1.10793	2.43871	1.28612	0.0147596	0.169898	up	yes
MSTRG.16029		MSTRG.16029.1	1.19346	1.94562	0.986786	6.54488	5.31952	4.63683	0.299839	-1.73774	0.00513311	0.116049	down	yes
MSTRG.1610		MSTRG.1610.1;MSTRG.1610.2;MSTRG.1610.3	18.251	20.6339	17.8274	4.70962	4.31294	4.37336	3.38	1.75702	0.000109486	0.0371703	up	yes
MSTRG.16105		MSTRG.16105.1	2.314	1.99318	1.55007	0.356565	0.251169	0.399107	2.23933	1.16307	0.0085286	0.137842	up	yes
MSTRG.16106		MSTRG.16106.1;MSTRG.16106.2;MSTRG.16106.4	5.41585	1.51229	4.4216	0.443767	0.770021	0.169294	5.27499	2.39917	0.00302816	0.0977998	up	yes
MSTRG.1614	Gh_A01G1536	Gh_A01G1536	0	0.5556	0.461444	0.955675	1.74829	1.68586	0.439794	-1.1851	0.0323765	0.236173	down	yes
MSTRG.1615		MSTRG.1615.1	1.92747	2.42033	2.4823	5.0136	6.42922	5.09445	0.472559	-1.08143	0.0097631	0.144647	down	yes
MSTRG.16166	Gh_A08G1286	MSTRG.16166.1;Gh_A08G1286	2.11617	2.70472	2.32099	8.49413	7.49666	6.65654	0.361334	-1.4686	0.00200226	0.0846246	down	yes
MSTRG.16186		MSTRG.16186.1;MSTRG.16186.2	1.37215	1.37783	0.898064	0.076873	0.072882	0.023351	2.00759	1.00546	0.00933148	0.142527	up	yes
MSTRG.16205	Gh_A08G1325	MSTRG.16205.1;MSTRG.16205.2;MSTRG.16205.3;Gh_A08G1325	7.54929	8.81286	5.65734	11.6861	16.3164	14.6924	0.481023	-1.05582	0.0373124	0.250544	down	yes
MSTRG.16206	Gh_A08G1326	MSTRG.16206.1;MSTRG.16206.2;Gh_A08G1326	3.33012	3.62864	3.36668	0.726666	1.06034	1.37527	2.09132	1.06442	0.0146777	0.169651	up	yes
MSTRG.16248	Gh_A08G1363	MSTRG.16248.1;MSTRG.16248.2;MSTRG.16248.3;MSTRG.16248.4;MSTRG.16248.5;MSTRG.16248.6;MSTRG.16248.7;MSTRG.16248.8;MSTRG.16248.9;Gh_A08G1363;MSTRG.16248.11;MSTRG.16248.12	2.08389	2.22892	1.27516	7.87487	12.5662	8.66775	0.248989	-2.00585	0.0127657	0.159954	down	yes
MSTRG.16264	Gh_A08G1381	MSTRG.16264.1;MSTRG.16264.2;Gh_A08G1381	5.16767	4.4367	5.03445	1.72826	1.67613	1.96203	2.27248	1.18427	0.000513263	0.0553778	up	yes
MSTRG.16277	Gh_A08G1391	MSTRG.16277.1;MSTRG.16277.2;Gh_A08G1391;MSTRG.16277.4;MSTRG.16277.5	2.29812	3.11735	2.7037	7.25859	7.20202	7.51646	0.395462	-1.33839	0.000105631	0.03702	down	yes
MSTRG.16299	Gh_A08G1409	Gh_A08G1409	2.57449	4.01379	4.67191	7.84735	7.92095	10.8023	0.419512	-1.25322	0.0362095	0.247201	down	yes
MSTRG.16319	Gh_A08G1425	MSTRG.16319.1;MSTRG.16319.2;Gh_A08G1425	0.288843	1.18714	0.588235	6.11776	6.55501	6.15194	0.170771	-2.54987	4.19675e-05	0.0274634	down	yes
MSTRG.16335	Gh_A08G1439	MSTRG.16335.1;Gh_A08G1439	4.14892	4.52478	4.07213	19.2037	19.7918	19.7567	0.243626	-2.03726	8.52236e-06	0.0129933	down	yes
MSTRG.16336	Gh_A08G1440	MSTRG.16336.2;MSTRG.16336.1;MSTRG.16336.3;MSTRG.16336.4;MSTRG.16336.5;Gh_A08G1440	5.37019	5.72235	5.10186	14.3638	15.4236	15.9326	0.378471	-1.40174	0.000360789	0.0506716	down	yes
MSTRG.16354	Gh_A08G1458	Gh_A08G1458	2.29139	0	1.12297	0.769316	0.177129	0	2.86137	1.51671	0.0292262	0.226416	up	yes
MSTRG.16375	Gh_A08G1476	MSTRG.16375.1;Gh_A08G1476	5.21934	6.00696	5.26011	11.5513	16.5183	12.3362	0.422376	-1.2434	0.013041	0.161328	down	yes
MSTRG.16404	Gh_A08G1504	MSTRG.16404.1;MSTRG.16404.2;MSTRG.16404.3;MSTRG.16404.4;Gh_A08G1504	0.855162	0.445159	1.06706	4.85474	5.09262	5.6717	0.337265	-1.56805	0.00211914	0.0863861	down	yes
MSTRG.16418	Gh_A08G1520	MSTRG.16418.2;MSTRG.16418.1;MSTRG.16418.3;MSTRG.16418.5;MSTRG.16418.7;MSTRG.16418.6;MSTRG.16418.8;MSTRG.16418.9;MSTRG.16418.11;Gh_A08G1520	7.43869	6.64811	6.51054	2.74152	3.1784	3.06585	2.04911	1.035	0.0019837	0.084461	up	yes
MSTRG.16442	Gh_A08G1541	MSTRG.16442.1;Gh_A08G1541	1.21826	1.03158	1.74171	7.3176	6.37383	6.04082	0.334297	-1.5808	0.00452231	0.110513	down	yes
MSTRG.16471	Gh_A08G1562	Gh_A08G1562	3.84058	2.62518	6.59006	0.409775	1.21171	1.04331	3.51848	1.81495	0.0359336	0.246448	up	yes
MSTRG.16503	Gh_A08G1589	MSTRG.16503.1;Gh_A08G1589	3.13371	4.54276	3.13894	15.0479	12.5348	18.6514	0.235207	-2.088	0.00355022	0.103523	down	yes
MSTRG.16532	Gh_A08G1619	MSTRG.16532.1	1.71758	2.09272	2.65608	5.82273	4.87664	5.52151	0.475886	-1.07131	0.0159238	0.175416	down	yes
MSTRG.16550	Gh_A08G1636	MSTRG.16550.1;MSTRG.16550.2;MSTRG.16550.3;Gh_A08G1636	3.78998	5.9234	3.9557	8.37673	12.2189	12.693	0.369075	-1.43801	0.0136329	0.164878	down	yes
MSTRG.16562		MSTRG.16562.2;MSTRG.16562.1	2.63929	4.91808	2.05859	6.14485	4.39329	5.48236	0.465636	-1.10272	0.0319824	0.235153	down	yes
MSTRG.16570	Gh_A08G1659	MSTRG.16570.1	1.92519	0.472403	1.84388	0.632631	0	0.350289	2.66365	1.4134	0.0257329	0.215256	up	yes
MSTRG.1659	Gh_A01G1574	MSTRG.1659.2;MSTRG.1659.3;Gh_A01G1574	14.1027	17.1256	14.6618	31.3193	39.8826	34.0529	0.40774	-1.29428	0.00372846	0.104828	down	yes
MSTRG.1660		MSTRG.1660.1;MSTRG.1660.2	2.64232	2.68982	2.71289	8.65118	8.84683	7.24899	0.398088	-1.32884	0.00190624	0.0834447	down	yes
MSTRG.16615	Gh_A08G1702	MSTRG.16615.1;Gh_A08G1702	0.387759	1.04497	0.648345	2.00969	2.08625	1.70225	0.466128	-1.1012	0.00208918	0.0859925	down	yes
MSTRG.16653	Gh_A08G1744	MSTRG.16653.1;Gh_A08G1744	6.18804	9.7188	7.43114	19.0678	18.7462	17.604	0.359654	-1.47532	0.000228656	0.0459523	down	yes
MSTRG.16718	Gh_A08G1809	MSTRG.16718.1;MSTRG.16718.2;Gh_A08G1809	2.98597	5.35546	2.94243	5.745	6.13238	6.80067	0.484619	-1.04508	0.00430577	0.109009	down	yes
MSTRG.16719	Gh_A08G1810	Gh_A08G1810	1.06624	0	0.960036	0	0	0	2.44277	1.28852	0.00104388	0.0697778	up	yes
MSTRG.16721	Gh_A08G1812	MSTRG.16721.1;Gh_A08G1812	0.701535	1.046	0.534274	5.25476	5.32725	4.56768	0.255046	-1.97117	0.000887009	0.0654647	down	yes
MSTRG.1675	Gh_A01G1586	MSTRG.1675.1;MSTRG.1675.2;MSTRG.1675.3;Gh_A01G1586	1.61661	1.94512	2.44144	10.6951	9.63765	8.71805	0.27319	-1.87203	0.00321835	0.100164	down	yes
MSTRG.16751	Gh_A08G1835	MSTRG.16751.1;MSTRG.16751.2;MSTRG.16751.5;MSTRG.16751.4;Gh_A08G1835	14.0383	15.9657	14.5186	0.960872	1.12771	1.11939	7.14887	2.83771	2.0345e-05	0.018883	up	yes
MSTRG.16753	Gh_A08G1837	MSTRG.16753.1;MSTRG.16753.2;Gh_A08G1837	8.90977	7.9935	11.6247	4.53402	4.01322	4.9473	2.08942	1.0631	0.0182964	0.186198	up	yes
MSTRG.16754	Gh_A08G1838	MSTRG.16754.1;Gh_A08G1838	13.278	13.4434	15.1928	5.62671	5.94484	7.41542	2.07412	1.0525	0.0114787	0.154579	up	yes
MSTRG.1679	Gh_A01G1589	MSTRG.1679.1;MSTRG.1679.2;Gh_A01G1589	8.42847	8.23157	10.4329	4.54749	4.03995	3.93199	2.0219	1.01572	0.00883143	0.139595	up	yes
MSTRG.16793		MSTRG.16793.1	0.577311	0.951876	0.695141	2.18339	2.6011	2.20244	0.464832	-1.10522	0.00126543	0.0740532	down	yes
MSTRG.16821	Gh_A08G1909	MSTRG.16821.1;Gh_A08G1909	46.132	57.012	44.4803	94.7925	86.9053	91.1146	0.476864	-1.06835	0.00117613	0.0726492	down	yes
MSTRG.16910	Gh_A08G2003	MSTRG.16910.2;MSTRG.16910.1;MSTRG.16910.3;Gh_A08G2003	43.3327	30.8752	51.3756	12.438	13.0204	16.0422	3.55705	1.83068	0.00539865	0.117582	up	yes
MSTRG.1693	Gh_A01G1600	MSTRG.1693.1	2.31476	1.1984	0.867297	0	0	0	2.78015	1.47516	0.022771	0.20434	up	yes
MSTRG.16972	Gh_A08G2078	Gh_A08G2078	31.2719	26.7752	32.2174	10.5819	13.4955	14.3761	2.47832	1.30936	0.00769611	0.132885	up	yes
MSTRG.16988	Gh_A08G2100	MSTRG.16988.1;MSTRG.16988.2;Gh_A08G2100	2.53933	1.69038	2.64951	8.63564	8.50344	7.47504	0.421286	-1.24713	0.00174282	0.0815486	down	yes
MSTRG.1699	Gh_A01G1605	MSTRG.1699.1;Gh_A01G1605	34.9491	27.7731	16.7619	1.36634	3.36465	2.9862	7.75101	2.95439	0.0193056	0.190581	up	yes
MSTRG.16990	Gh_A08G2104	MSTRG.16990.1;Gh_A08G2104	15.095	13.6474	13.4207	4.03214	6.1367	6.44817	2.41789	1.27375	0.0218706	0.201054	up	yes
MSTRG.16995	Gh_A08G2108	MSTRG.16995.1;MSTRG.16995.2;Gh_A08G2108	7.6608	7.30893	7.72036	2.79823	3.1162	3.46438	2.13111	1.0916	0.00203272	0.0853978	up	yes
MSTRG.17019	Gh_A08G2145	Gh_A08G2145;MSTRG.17019.2	2.49306	3.5823	1.58311	0.20831	0.204681	0	2.47197	1.30566	0.0244121	0.210884	up	yes
MSTRG.1704	Gh_A01G1609	Gh_A01G1609	0.85877	1.17233	0.969678	4.00637	3.95608	3.95808	0.369024	-1.43822	2.63786e-06	0.00825159	down	yes
MSTRG.17042	Gh_A08G2179	MSTRG.17042.1	4.63658	7.40835	3.25969	7.84602	8.85689	8.78121	0.464386	-1.1066	0.0321213	0.235338	down	yes
MSTRG.17083	Gh_A08G2232	MSTRG.17083.1;Gh_A08G2232	7.54074	8.35387	9.60512	2.7569	3.25408	3.65253	2.20363	1.13988	0.0105799	0.149545	up	yes
MSTRG.17133	Gh_A09G0003	MSTRG.17133.1;MSTRG.17133.2;MSTRG.17133.3;MSTRG.17133.4;MSTRG.17133.5;MSTRG.17133.7;MSTRG.17133.6;MSTRG.17133.8;MSTRG.17133.10;MSTRG.17133.11;MSTRG.17133.9;MSTRG.17133.12;Gh_A09G0003	26.7049	25.4287	34.0205	8.70704	8.8335	8.61894	3.2438	1.69768	0.00256732	0.0919664	up	yes
MSTRG.17159	Gh_A09G0036	MSTRG.17159.1;Gh_A09G0036	28.7226	28.0963	53.1861	0.0375819	0	0.00181287	39.7915	5.31439	0.00125576	0.073835	up	yes
MSTRG.17181	Gh_A09G0057	MSTRG.17181.2;MSTRG.17181.1;MSTRG.17181.3;MSTRG.17181.4;MSTRG.17181.5;Gh_A09G0057;MSTRG.17181.7	2.75731	2.38493	2.35671	7.39915	7.72839	8.02333	0.418951	-1.25515	0.000537307	0.055583	down	yes
MSTRG.17182	Gh_A09G0059	MSTRG.17182.1;MSTRG.17182.2;MSTRG.17182.3;MSTRG.17182.4;MSTRG.17182.5;MSTRG.17182.6;MSTRG.17182.7;MSTRG.17182.8;MSTRG.17182.9;MSTRG.17182.10;MSTRG.17182.11;Gh_A09G0059;MSTRG.17182.13	9.9064	8.29516	11.4291	27.4988	27.8513	27.5426	0.424245	-1.23703	0.00227858	0.0883788	down	yes
MSTRG.17186	Gh_A09G0062	MSTRG.17186.1;MSTRG.17186.2;Gh_A09G0062	21.8801	22.0542	26.037	6.91474	7.56848	8.21686	2.89788	1.535	0.00227638	0.0883788	up	yes
MSTRG.17226	Gh_A09G0100	MSTRG.17226.2;MSTRG.17226.1;Gh_A09G0100	40.6195	37.5339	51.061	10.4184	8.69596	10.6478	4.36011	2.12436	0.00243832	0.0902079	up	yes
MSTRG.17234	Gh_A09G0107	MSTRG.17234.1	13.6524	12.7527	12.9477	4.08942	4.23752	4.55922	2.74563	1.45714	0.000188982	0.0423184	up	yes
MSTRG.17254	Gh_A09G0135	MSTRG.17254.1;MSTRG.17254.2;MSTRG.17254.3;MSTRG.17254.4;Gh_A09G0135	17.5065	5.37519	15.4038	6.09369	10.4946	8.05662	2.55924	1.35571	0.0285643	0.22464	up	yes
MSTRG.17274	Gh_A09G0153	MSTRG.17274.1	79.5666	72.572	80.0278	29.3293	25.8505	22.4825	3.10258	1.63347	0.00232649	0.0888268	up	yes
MSTRG.17280	Gh_A09G0160	MSTRG.17280.1;MSTRG.17280.2;MSTRG.17280.3;Gh_A09G0160	8.25665	10.6343	8.3366	3.76067	2.91477	2.83413	2.11129	1.07812	0.00709694	0.128721	up	yes
MSTRG.17300	Gh_A09G0185	Gh_A09G0185	12.7661	24.0865	13.5224	33.1752	21.5147	22.8063	0.458144	-1.12613	0.036456	0.248122	down	yes
MSTRG.17333	Gh_A09G0208	MSTRG.17333.1;MSTRG.17333.2;Gh_A09G0208	26.252	20.7974	33.3533	11.6628	10.8393	12.0782	2.5919	1.37401	0.00861909	0.1384	up	yes
MSTRG.1735		MSTRG.1735.2;MSTRG.1735.1	2.69597	2.95933	3.29009	0.04766	0	0	3.84917	1.94455	0.000317188	0.0492351	up	yes
MSTRG.17365		MSTRG.17365.1	0.737499	1.41808	1.0945	2.28405	2.7661	3.18251	0.467546	-1.09682	0.00784928	0.133493	down	yes
MSTRG.17389	Gh_A09G0263	MSTRG.17389.1;MSTRG.17389.2	0.422312	0.05737	0.188562	3.93228	2.25052	2.05768	0.386155	-1.37275	0.0289251	0.225683	down	yes
MSTRG.17405	Gh_A09G0269	MSTRG.17405.1;Gh_A09G0269	5.5589	7.66347	5.0505	1.80848	1.43008	1.70898	2.21235	1.14558	0.0046491	0.111727	up	yes
MSTRG.17410	Gh_A09G0276	MSTRG.17410.1;Gh_A09G0276	1.8899	1.76501	2.91974	0.0432687	0.0819538	0.0393861	3.22683	1.69012	0.00542138	0.117582	up	yes
MSTRG.17422		MSTRG.17422.1	8.21655	10.7906	10.6502	0.226639	0.142971	0.17192	8.22027	3.03919	0.000184052	0.0419726	up	yes
MSTRG.17460	Gh_A09G0318	MSTRG.17460.1;MSTRG.17460.2;Gh_A09G0318	1.60699	2.42236	1.23538	5.01222	6.48746	7.33577	0.310508	-1.6873	0.00835975	0.136942	down	yes
MSTRG.17478	Gh_A09G0334	MSTRG.17478.1;Gh_A09G0334	6.29479	3.92236	5.91717	1.58276	2.25598	1.69322	2.78937	1.47994	0.00297711	0.0969191	up	yes
MSTRG.17483	Gh_A09G0340	MSTRG.17483.1;Gh_A09G0340	1.9921	7.5747	2.76375	14.3968	9.72227	12.416	0.19437	-2.36312	0.0023511	0.0890896	down	yes
MSTRG.17523	Gh_A09G0368	MSTRG.17523.2;MSTRG.17523.1;MSTRG.17523.3;MSTRG.17523.4;MSTRG.17523.5;MSTRG.17523.6	5.44399	5.69177	5.70534	2.3982	1.92242	2.24008	2.04597	1.03278	0.00215127	0.0869777	up	yes
MSTRG.17527	Gh_A09G0374	MSTRG.17527.1;Gh_A09G0374	1.13052	0	1.96851	0	0	0	3.0746	1.6204	0.0250133	0.213137	up	yes
MSTRG.17551	Gh_A09G0406	MSTRG.17551.1;MSTRG.17551.2;Gh_A09G0406	6.98833	5.43684	5.14026	15.7033	15.1667	14.1228	0.4649	-1.10501	0.00671236	0.126233	down	yes
MSTRG.17558	Gh_A09G0412	Gh_A09G0412;MSTRG.17558.2;MSTRG.17558.3	13.2941	11.9762	14.4619	7.65015	5.88378	4.53382	2.21698	1.1486	0.0318628	0.234831	up	yes
MSTRG.17575	Gh_A09G0432;Gh_A09G0433	MSTRG.17575.1;Gh_A09G0432;Gh_A09G0433	11.5391	9.17752	14.1283	2.98338	2.62501	3.04575	3.7495	1.9067	0.00225018	0.0881422	up	yes
MSTRG.17579	Gh_A09G0437	MSTRG.17579.1	4.79346	5.91187	4.3195	0.94164	1.18966	1.47179	2.43569	1.28433	0.0062139	0.122429	up	yes
MSTRG.17629	Gh_A09G0492	MSTRG.17629.1	0.770833	0	1.39768	0	0	0	2.39808	1.26188	0.0318728	0.234864	up	yes
MSTRG.1763	Gh_A01G1664	MSTRG.1763.1;MSTRG.1763.2	10.1325	10.9763	14.6062	4.73909	4.07812	4.3284	2.40386	1.26535	0.0143567	0.168072	up	yes
MSTRG.17641	Gh_A09G0502	MSTRG.17641.1;Gh_A09G0502	75.5366	78.7248	87.0697	36.5737	34.5881	31.4054	2.31448	1.21069	0.00303123	0.0977998	up	yes
MSTRG.17645		MSTRG.17645.1	3.71221	8.17464	3.14301	9.11211	8.51681	6.1786	0.419947	-1.25172	0.0330758	0.238234	down	yes
MSTRG.17646		MSTRG.17646.1	3.76226	1.2916	1.819	1.11418	0.943444	1.2299	2.12969	1.09064	0.0250308	0.213137	up	yes
MSTRG.17679		MSTRG.17679.1;MSTRG.17679.2;MSTRG.17679.4;MSTRG.17679.3;MSTRG.17679.5	4.91168	3.97087	4.79432	11.7823	12.4492	10.5891	0.487719	-1.03588	0.00188906	0.083192	down	yes
MSTRG.17719	Gh_A09G0578	MSTRG.17719.1;Gh_A09G0578	1.44213	3.16785	1.72868	20.0022	19.8146	22.6989	0.102517	-3.28607	4.79982e-05	0.0296889	down	yes
MSTRG.1775	Gh_A01G1679	Gh_A01G1679;MSTRG.1775.2;MSTRG.1775.3	18.423	18.5097	20.3194	7.34312	6.03874	6.75727	2.64169	1.40146	0.00173342	0.0814995	up	yes
MSTRG.17784	Gh_A09G0639	Gh_A09G0639	12.9209	8.35947	12.1325	6.29499	5.32676	5.85302	2.20717	1.1422	0.00138906	0.076108	up	yes
MSTRG.17795	Gh_A09G0653	MSTRG.17795.1;MSTRG.17795.2;MSTRG.17795.3;Gh_A09G0653	5.57705	5.98057	5.3261	20.4859	21.9745	22.5237	0.280176	-1.83559	0.000137216	0.0394881	down	yes
MSTRG.17802	Gh_A09G0658	Gh_A09G0658	2.88216	2.09824	3.10038	1.07068	0.863081	1.07733	2.11647	1.08166	0.00268228	0.093039	up	yes
MSTRG.17864	Gh_A09G0731	MSTRG.17864.1;MSTRG.17864.2;MSTRG.17864.3;Gh_A09G0731	5.82451	6.15358	6.92051	2.10915	2.62531	2.6296	2.10373	1.07295	0.00604194	0.121479	up	yes
MSTRG.17905	Gh_A09G0775	MSTRG.17905.2;MSTRG.17905.1;Gh_A09G0775;MSTRG.17905.4	6.22281	6.20979	6.56988	0.944306	1.30969	1.30183	3.3913	1.76184	0.000951359	0.0672783	up	yes
MSTRG.17911		MSTRG.17911.1;MSTRG.17911.2	0.465853	1.34821	0.390367	1.87465	1.71078	1.73031	0.454565	-1.13744	0.00367525	0.104354	down	yes
MSTRG.17918		MSTRG.17918.1;MSTRG.17918.2;MSTRG.17918.3;MSTRG.17918.4	18.3785	21.6344	22.2059	1.22046	1.57241	2.20044	7.69377	2.94369	0.00149629	0.0781655	up	yes
MSTRG.17934	Gh_A09G0793	Gh_A09G0793	4.74849	0	0.65168	0	0	0	4.92968	2.30149	0.0281878	0.22351	up	yes
MSTRG.17977	Gh_A09G0832	MSTRG.17977.3;MSTRG.17977.1;MSTRG.17977.2;MSTRG.17977.4;MSTRG.17977.5;MSTRG.17977.7;MSTRG.17977.6;Gh_A09G0832	4.42589	4.70656	4.76081	11.2685	14.3296	13.9774	0.38995	-1.35864	0.00369635	0.104354	down	yes
MSTRG.1798	Gh_A01G1701	MSTRG.1798.1;MSTRG.1798.3;MSTRG.1798.4;Gh_A01G1701;MSTRG.1798.6;MSTRG.1798.7;MSTRG.1798.8;MSTRG.1798.9	7.84405	5.45334	9.9624	21.6662	21.0707	19.5311	0.492904	-1.02062	0.0203981	0.195089	down	yes
MSTRG.1801		MSTRG.1801.1	3.86792	5.83218	5.50506	10.961	10.5825	11.342	0.429401	-1.2196	0.00405912	0.107524	down	yes
MSTRG.18045		MSTRG.18045.1;MSTRG.18045.2;MSTRG.18045.4	2.1251	3.13948	2.20622	5.07544	5.66643	5.63722	0.454691	-1.13704	0.000629036	0.0581574	down	yes
MSTRG.18083		MSTRG.18083.1	10.1645	17.3955	13.7285	27.1252	24.9688	21.3763	0.44289	-1.17498	0.00857972	0.138137	down	yes
MSTRG.18102	Gh_A09G0940	MSTRG.18102.1;Gh_A09G0940	5.09424	6.66526	5.77395	13.823	12.9095	13.3048	0.4214	-1.24674	0.000180414	0.0419726	down	yes
MSTRG.18124	Gh_A09G0962	MSTRG.18124.1	0.938384	2.12315	1.358	3.59346	2.71031	4.34791	0.417199	-1.26119	0.0139856	0.166436	down	yes
MSTRG.18163	Gh_A09G0994	MSTRG.18163.1;Gh_A09G0994	12.8504	4.31353	13.9607	0.661981	0.929429	0.271161	11.6701	3.54475	0.0022283	0.0878033	up	yes
MSTRG.18195	Gh_A09G1018	MSTRG.18195.1;MSTRG.18195.2;MSTRG.18195.4;Gh_A09G1018	0.521421	2.8624	0.518995	4.88044	3.59065	4.49664	0.223962	-2.15867	0.00314977	0.0996658	down	yes
MSTRG.18197	Gh_A09G1020	MSTRG.18197.1;MSTRG.18197.2;MSTRG.18197.3	4.85475	3.92719	7.29339	2.34169	2.4821	2.17335	2.19053	1.13128	0.0309245	0.231918	up	yes
MSTRG.18202		MSTRG.18202.1	0.648904	0.749123	0.709525	6.64283	5.35131	6.07317	0.236076	-2.08268	0.000450653	0.0534132	down	yes
MSTRG.18242		MSTRG.18242.2;MSTRG.18242.1	1.16086	1.99954	1.52519	3.76354	4.09806	2.85537	0.472234	-1.08243	0.0125671	0.159352	down	yes
MSTRG.18251	Gh_A09G1072	MSTRG.18251.2;MSTRG.18251.1;Gh_A09G1072	2.44652	2.16102	3.44236	10.3895	9.88846	10.9526	0.350745	-1.51151	0.00566233	0.119168	down	yes
MSTRG.18252	Gh_A09G1073	MSTRG.18252.1;Gh_A09G1073	2.57461	1.80502	1.90495	20.2839	18.6529	17.3067	0.174741	-2.51671	0.000399516	0.0518377	down	yes
MSTRG.18280	Gh_A09G1097	MSTRG.18280.1;Gh_A09G1097	0.217749	1.01952	0.191159	1.53488	1.01994	1.11311	0.476414	-1.06971	0.0123412	0.158332	down	yes
MSTRG.1831	Gh_A01G1737	MSTRG.1831.2	3.38763	6.15109	3.73858	8.02312	10.2137	10.2365	0.381651	-1.38967	0.00357772	0.103673	down	yes
MSTRG.18314		MSTRG.18314.1	1.0257	2.6596	1.62916	3.97344	3.8174	2.47141	0.452823	-1.14298	0.0262446	0.217236	down	yes
MSTRG.18318		MSTRG.18318.1	1.38454	2.54381	1.70287	3.9516	3.69312	3.85503	0.472559	-1.08143	0.000108482	0.0371703	down	yes
MSTRG.18330		MSTRG.18330.2;MSTRG.18330.1	4.34017	8.51431	5.79067	12.009	11.0285	10.6815	0.422287	-1.24371	0.0011905	0.073045	down	yes
MSTRG.1837	Gh_A01G1741	MSTRG.1837.1	1.41155	2.10494	1.04599	5.41571	6.53406	5.91438	0.299228	-1.74068	0.00313194	0.0994728	down	yes
MSTRG.18380	Gh_A09G1185	MSTRG.18380.1;MSTRG.18380.2;MSTRG.18380.3	10.7904	2.40396	11.2204	1.65726	1.56737	1.38858	6.61965	2.72675	0.00208905	0.0859925	up	yes
MSTRG.1839	Gh_A01G1744	MSTRG.1839.1;Gh_A01G1744	23.1604	22.5983	26.3094	7.46908	10.2563	8.52069	2.66764	1.41556	0.00669188	0.126006	up	yes
MSTRG.18396	Gh_A09G1197	MSTRG.18396.1;MSTRG.18396.2;Gh_A09G1197	14.8597	15.3149	17.1994	7.31463	6.87667	7.21372	2.07249	1.05137	0.00196305	0.0841287	up	yes
MSTRG.18412	Gh_A09G1214	MSTRG.18412.1;MSTRG.18412.2;MSTRG.18412.3;MSTRG.18412.4;MSTRG.18412.5;Gh_A09G1214	0.987094	1.30175	1.61163	3.75585	3.43403	4.87478	0.438065	-1.19078	0.0190009	0.189093	down	yes
MSTRG.18471	Gh_A09G1285	MSTRG.18471.1;MSTRG.18471.2;Gh_A09G1285	5.42969	1.61923	1.7415	0.216893	0.308792	0.157182	4.36429	2.12575	0.0188045	0.18813	up	yes
MSTRG.18474	Gh_A09G1289	MSTRG.18474.1;Gh_A09G1289	10.6928	29.469	12.8212	34.5084	23.3821	23.2898	0.357587	-1.48364	0.0160614	0.175852	down	yes
MSTRG.18495	Gh_A09G1314;Gh_A09G1317	MSTRG.18495.1;MSTRG.18495.2;Gh_A09G1314;MSTRG.18495.4;Gh_A09G1317	11.5107	20.5091	13.2027	26.3073	20.5959	20.923	0.492135	-1.02288	0.0103554	0.148312	down	yes
MSTRG.18527	Gh_A09G1351	MSTRG.18527.1	0	0.305437	0.084337	1.98466	1.57952	1.28128	0.373905	-1.41926	0.00424207	0.10857	down	yes
MSTRG.18543		MSTRG.18543.1;MSTRG.18543.2	16.538	10.1188	13.354	4.84544	4.26821	3.98323	3.35307	1.74548	0.000665485	0.0594882	up	yes
MSTRG.18544		MSTRG.18544.1	10.084	5.30032	8.87783	0.703496	1.63379	0.333379	6.72787	2.75015	0.00879674	0.139455	up	yes
MSTRG.18547		MSTRG.18547.1	0.997411	0	1.42383	0	0.217383	0	2.47846	1.30945	0.0245612	0.211396	up	yes
MSTRG.18573	Gh_A09G1388	MSTRG.18573.1;MSTRG.18573.3;MSTRG.18573.4;Gh_A09G1388	14.4374	14.4802	14.1661	4.61934	4.50653	4.21952	2.80972	1.49043	9.31212e-05	0.036267	up	yes
MSTRG.18583	Gh_A09G1400	MSTRG.18583.1;Gh_A09G1400	70.8562	85.3216	87.5656	8.60653	4.72762	6.08717	10.4107	3.37999	0.00259659	0.0920846	up	yes
MSTRG.18588	Gh_A09G1405	Gh_A09G1405	4.51438	4.43619	6.50225	63.8373	53.1981	59.1569	0.108331	-3.20648	0.00110602	0.07156	down	yes
MSTRG.18589	Gh_A09G1405	MSTRG.18589.1	1.34919	1.7515	1.5674	18.9127	19.4838	20.0787	0.114843	-3.12226	8.92294e-06	0.0129933	down	yes
MSTRG.1859	Gh_A01G1764	MSTRG.1859.1;MSTRG.1859.2;MSTRG.1859.3;MSTRG.1859.4;Gh_A01G1764	1.54101	2.54006	2.22031	7.35343	6.71755	6.67771	0.33102	-1.59501	0.00109605	0.0714685	down	yes
MSTRG.1860	Gh_A01G1767	MSTRG.1860.1;MSTRG.1860.2;Gh_A01G1767	33.8066	32.2242	35.9596	6.2927	3.20313	4.02481	6.78993	2.7634	0.0050792	0.115657	up	yes
MSTRG.18620	Gh_A09G1440	Gh_A09G1440	0.86527	0	0.899724	0	0	0	2.22299	1.1525	0.00325757	0.10075	up	yes
MSTRG.18622	Gh_A09G1442	MSTRG.18622.1;Gh_A09G1442	0.994955	3.72188	3.2602	5.09655	4.44908	5.01728	0.395349	-1.3388	0.043529	0.26785	down	yes
MSTRG.1866	Gh_A01G1774	Gh_A01G1774	4.94291	4.38894	5.75287	1.02789	1.16898	1.21697	3.04042	1.60427	0.00110709	0.07156	up	yes
MSTRG.18672	Gh_A09G1502	MSTRG.18672.1;MSTRG.18672.2;MSTRG.18672.3;MSTRG.18672.4;MSTRG.18672.6;MSTRG.18672.5;MSTRG.18672.18;MSTRG.18672.11;MSTRG.18672.15;MSTRG.18672.17;MSTRG.18672.13;MSTRG.18672.7;MSTRG.18672.9;MSTRG.18672.10;MSTRG.18672.8;MSTRG.18672.12;Gh_A09G1502	64.2751	64.9002	74.0254	11.6709	13.0115	16.7796	4.74159	2.24537	0.00290636	0.0960385	up	yes
MSTRG.18674		MSTRG.18674.2;MSTRG.18674.1;MSTRG.18674.3;MSTRG.18674.4;MSTRG.18674.6	3.59507	4.3258	2.84184	19.3625	18.7864	18.7082	0.202619	-2.30316	0.000744777	0.0613675	down	yes
MSTRG.18676	Gh_A09G1504	MSTRG.18676.1;Gh_A09G1504	4.17894	2.97229	4.42367	21.0653	20.8487	20.2716	0.261895	-1.93294	0.000202267	0.0435217	down	yes
MSTRG.18702	Gh_A09G1533	MSTRG.18702.1;MSTRG.18702.2;MSTRG.18702.3;Gh_A09G1533	2.6593	1.6429	3.14265	8.50478	9.48816	10.7097	0.402435	-1.31317	0.00809708	0.135362	down	yes
MSTRG.1871		MSTRG.1871.1	2.15737	5.20136	2.73377	6.35444	5.80918	6.00611	0.406517	-1.29861	0.000169885	0.0413526	down	yes
MSTRG.18767		MSTRG.18767.1	1.0673	1.39622	1.07338	2.71087	3.26262	3.1409	0.493377	-1.01924	0.00192979	0.0838062	down	yes
MSTRG.18789	Gh_A09G1634	MSTRG.18789.1;Gh_A09G1634	10.0169	10.1536	10.1608	36.0772	36.4495	37.3195	0.293748	-1.76735	4.99158e-06	0.0104831	down	yes
MSTRG.18790	Gh_A09G1635	Gh_A09G1635	1.97621	3.24166	3.73669	9.89383	9.63528	9.65492	0.318102	-1.65244	0.00901056	0.14046	down	yes
MSTRG.18826	Gh_A09G1674	MSTRG.18826.1	2.57538	5.75152	1.95589	5.70145	5.09865	4.70806	0.446541	-1.16313	0.0265945	0.218274	down	yes
MSTRG.18831	Gh_A09G1681	MSTRG.18831.1	4.61331	6.03206	9.90665	0	0.284267	0.328692	6.14119	2.61852	0.0126105	0.15952	up	yes
MSTRG.18858	Gh_A09G1714	MSTRG.18858.1;MSTRG.18858.2;MSTRG.18858.3;Gh_A09G1714	2.42126	7.36158	4.08831	11.1111	8.40238	7.08312	0.338753	-1.56169	0.0140183	0.166436	down	yes
MSTRG.18865	Gh_A09G1721	MSTRG.18865.1;Gh_A09G1721	4.85917	3.97742	7.07238	0.508554	0.75103	0.638488	4.40762	2.14	0.0048363	0.11369	up	yes
MSTRG.18880	Gh_A09G1738	MSTRG.18880.1;MSTRG.18880.2;MSTRG.18880.3;MSTRG.18880.4;MSTRG.18880.5;MSTRG.18880.6;MSTRG.18880.7;Gh_A09G1738	3.3894	5.61113	2.05495	16.3623	15.5515	15.0388	0.19758	-2.33949	0.00675898	0.126441	down	yes
MSTRG.18886	Gh_A09G1748	MSTRG.18886.1;MSTRG.18886.2;Gh_A09G1748	14.332	20.5585	16.6226	6.29042	6.48307	6.57411	2.01366	1.00982	0.000165479	0.0413516	up	yes
MSTRG.18913	Gh_A09G1777	MSTRG.18913.1;MSTRG.18913.2;MSTRG.18913.3;Gh_A09G1777	0.452679	1.5407	0.190778	1.19282	2.03284	2.2972	0.403641	-1.30885	0.0396859	0.257488	down	yes
MSTRG.18916	Gh_A09G1782	MSTRG.18916.1;MSTRG.18916.2;Gh_A09G1782	11.325	8.17828	8.93031	4.81712	4.85654	4.97343	2.03538	1.0253	0.00219413	0.0874043	up	yes
MSTRG.18942	Gh_A09G1809	MSTRG.18942.1;Gh_A09G1809	26.3205	18.0651	24.8022	58.5335	59.5107	57.1226	0.492388	-1.02213	9.56754e-05	0.036267	down	yes
MSTRG.18994	Gh_A09G1876	MSTRG.18994.1;Gh_A09G1876	19.9491	20.1545	25.5037	8.89343	11.9237	10.108	2.0885	1.06246	0.0226134	0.203709	up	yes
MSTRG.19054	Gh_A09G1953	Gh_A09G1953	19.0337	37.4071	21.1569	47.4254	37.1013	34.5282	0.440228	-1.18368	0.0135466	0.164425	down	yes
MSTRG.19058	Gh_A09G1956	MSTRG.19058.1;Gh_A09G1956	5.61031	3.9009	5.6796	14.5762	15.2822	14.6673	0.45441	-1.13793	0.000556954	0.0563255	down	yes
MSTRG.19075	Gh_A09G1976;Gh_A09G1975	MSTRG.19075.1;Gh_A09G1975;MSTRG.19075.3;Gh_A09G1976	10.1841	4.9552	12.2829	1.25383	2.06639	1.55038	5.53599	2.46884	0.00456639	0.110973	up	yes
MSTRG.19146	Gh_A09G2067	MSTRG.19146.1;MSTRG.19146.2;MSTRG.19146.3;Gh_A09G2067;MSTRG.19146.5;MSTRG.19146.6	7.23762	5.70056	12.2674	1.85399	2.51597	2.96493	3.2227	1.68827	0.032611	0.236861	up	yes
MSTRG.1919	Gh_A01G1817	MSTRG.1919.3;MSTRG.1919.5;MSTRG.1919.1;MSTRG.1919.2;MSTRG.1919.7;MSTRG.1919.8;Gh_A01G1817	7.37882	5.08171	8.41095	3.15682	4.03861	3.05843	2.20082	1.13804	0.0127947	0.160153	up	yes
MSTRG.19197	Gh_A09G2135	MSTRG.19197.1;Gh_A09G2135	0.744746	0.607863	0.680623	3.27112	3.13414	2.85106	0.429238	-1.22015	0.000405152	0.0519408	down	yes
MSTRG.19230	Gh_A09G2204	Gh_A09G2204	17.1336	32.8423	16.7794	32.1774	33.3953	34.8212	0.441019	-1.18109	0.00355926	0.103633	down	yes
MSTRG.19248	Gh_A09G2180	MSTRG.19248.1;MSTRG.19248.2;Gh_A09G2180	38.5579	32.8119	43.6307	13.0765	14.8816	11.714	3.09631	1.63055	0.00317621	0.0998729	up	yes
MSTRG.1926	Gh_A01G1825	MSTRG.1926.1;Gh_A01G1825	2.27604	1.43269	2.65336	0.29284	0.069486	0.083793	3.27646	1.71214	0.00303039	0.0977998	up	yes
MSTRG.19301	Gh_A10G0044	MSTRG.19301.1;MSTRG.19301.2	0.938298	1.54676	0.493893	5.73068	4.05717	5.23636	0.258793	-1.95013	0.00874915	0.139081	down	yes
MSTRG.19338	Gh_A10G0077	MSTRG.19338.1;Gh_A10G0077	0.849166	1.57628	1.26928	3.61711	3.70564	4.56214	0.37835	-1.40221	0.002958	0.0966806	down	yes
MSTRG.19362	Gh_A10G0107	MSTRG.19362.1;MSTRG.19362.2;MSTRG.19362.3;MSTRG.19362.4;Gh_A10G0107	10.044	9.23425	11.4972	0.460066	0.569137	0.487336	7.96477	2.99363	0.000127632	0.0382862	up	yes
MSTRG.19413		MSTRG.19413.1	3.03587	5.1066	4.00749	5.64315	9.03857	8.24269	0.471616	-1.08431	0.0348738	0.2433	down	yes
MSTRG.1945	Gh_A01G1843;Gh_A01G1844	MSTRG.1945.1;MSTRG.1945.2;MSTRG.1945.3;MSTRG.1945.4;MSTRG.1945.7;MSTRG.1945.6;MSTRG.1945.8;Gh_A01G1843;Gh_A01G1844	2.51	2.53551	5.114	23.0191	17.9896	23.5725	0.206135	-2.27834	0.0145273	0.168965	down	yes
MSTRG.19465	Gh_A10G0243	MSTRG.19465.1;MSTRG.19465.2;MSTRG.19465.3;Gh_A10G0243	6.56941	6.17549	7.0207	2.816	2.96109	2.79023	2.05025	1.0358	0.000445301	0.0534132	up	yes
MSTRG.19503		MSTRG.19503.1	1.04511	3.66586	2.40322	4.15283	3.91455	4.44917	0.408846	-1.29037	0.0102594	0.147696	down	yes
MSTRG.19505	Gh_A10G0290	MSTRG.19505.1;Gh_A10G0290	0.852473	0.760684	0.946503	2.76601	3.90253	3.694	0.434215	-1.20352	0.00817846	0.135907	down	yes
MSTRG.19558	Gh_A10G0352	Gh_A10G0352;MSTRG.19558.2	11.5553	12.3345	13.8997	4.05906	2.69415	3.33004	3.11278	1.6382	0.00611825	0.12194	up	yes
MSTRG.19577	Gh_A10G0372;Gh_A10G0373	MSTRG.19577.1;MSTRG.19577.2;MSTRG.19577.3;MSTRG.19577.4;Gh_A10G0372;Gh_A10G0373	5.82962	19.4774	7.81552	18.3695	19.8408	17.0377	0.29873	-1.74309	0.000502322	0.0550083	down	yes
MSTRG.19612		MSTRG.19612.1	10.7508	15.9774	9.6632	3.90247	3.20444	4.08986	2.15031	1.10454	0.0105927	0.149631	up	yes
MSTRG.19620	Gh_A10G0416	MSTRG.19620.2;MSTRG.19620.1;MSTRG.19620.3;Gh_A10G0416	17.6618	17.4684	21.1502	5.8614	5.4277	5.10589	3.15901	1.65947	0.00153229	0.0787126	up	yes
MSTRG.19625	Gh_A10G0410	MSTRG.19625.1	1.23256	0.021666	1.41566	0.034077	0.026546	0.036754	2.77033	1.47006	0.00584734	0.120177	up	yes
MSTRG.19652	Gh_A10G0444	MSTRG.19652.1;MSTRG.19652.2;MSTRG.19652.3;Gh_A10G0444	6.69199	5.97578	9.12994	2.20795	2.8597	2.83505	2.4969	1.32014	0.0148548	0.170283	up	yes
MSTRG.1968	Gh_A01G1863	MSTRG.1968.1;Gh_A01G1863	2.57222	2.45647	4.47058	0.52918	1.11836	0.734844	2.50448	1.32451	0.0411296	0.26123	up	yes
MSTRG.19680	Gh_A10G0474	Gh_A10G0474	0	41.0865	0	2.33666	1.00134	2.31576	0.131125	-2.93099	0.0364348	0.248038	down	yes
MSTRG.19681	Gh_A10G0476	Gh_A10G0476	16.7269	36.3214	19.3747	51.1849	39.0688	39.3314	0.355862	-1.49061	0.00562904	0.118855	down	yes
MSTRG.19684	Gh_A10G0479	MSTRG.19684.1;MSTRG.19684.2;MSTRG.19684.3;MSTRG.19684.4;MSTRG.19684.5;Gh_A10G0479	32.3697	25.8328	41.7435	9.64708	13.1454	12.7758	3.13052	1.6464	0.0124984	0.159173	up	yes
MSTRG.19763	Gh_A10G0556	MSTRG.19763.5;MSTRG.19763.4;MSTRG.19763.1;MSTRG.19763.2;MSTRG.19763.3;Gh_A10G0556	9.35565	14.6194	7.98685	35.2033	43.461	46.102	0.203892	-2.29413	0.00287604	0.0955229	down	yes
MSTRG.19771	Gh_A10G0562	MSTRG.19771.1;MSTRG.19771.2;Gh_A10G0562	95.745	14.02	26.7209	9.55522	11.3841	6.22412	8.7424	3.12803	0.0175506	0.182765	up	yes
MSTRG.19779	Gh_A10G0572	Gh_A10G0572	0.341798	2.00761	0.309301	4.16922	2.26276	2.16719	0.284854	-1.81171	0.0211216	0.197742	down	yes
MSTRG.19812	Gh_A10G0603	MSTRG.19812.1;Gh_A10G0603	24.3058	24.6723	31.038	5.60501	4.71629	4.76242	4.71799	2.23817	0.00153661	0.0788185	up	yes
MSTRG.19832	Gh_A10G0626	MSTRG.19832.1;Gh_A10G0626	1.80366	2.14226	1.75416	4.82715	6.59598	5.33346	0.411808	-1.27996	0.0058518	0.120205	down	yes
MSTRG.19839	Gh_A10G0634	MSTRG.19839.1	0.033786	0.092487	0	1.46618	1.70952	1.0658	0.418541	-1.25656	0.00651696	0.12482	down	yes
MSTRG.1998	Gh_A01G1905	Gh_A01G1905	0.52203	1.25835	0.42775	2.6666	2.59925	2.19833	0.381652	-1.38967	0.0031975	0.09996	down	yes
MSTRG.20006	Gh_A10G0796	Gh_A10G0796	21.9254	28.7133	20.5925	6.95652	4.554	4.5606	3.32426	1.73303	0.00939919	0.142946	up	yes
MSTRG.20055	Gh_A10G0845	MSTRG.20055.1;MSTRG.20055.2;Gh_A10G0845	12.7861	12.2135	13.7886	6.1116	5.85675	6.66166	2.00301	1.00217	0.0018592	0.0827547	up	yes
MSTRG.20061	Gh_A10G0849	MSTRG.20061.1	0.21266	0.321973	0.202769	1.27673	1.30079	1.96901	0.471561	-1.08448	0.0119193	0.156516	down	yes
MSTRG.20068	Gh_A10G0858	Gh_A10G0858	1.61981	1.84233	1.19579	4.6987	4.37674	4.6402	0.421503	-1.24638	0.00368275	0.104354	down	yes
MSTRG.2008	Gh_A01G1913	MSTRG.2008.1;Gh_A01G1913	52.2069	31.9541	78.4817	22.7945	21.748	19.3067	3.32517	1.73343	0.0224164	0.202983	up	yes
MSTRG.20087	Gh_A10G0878	MSTRG.20087.1;MSTRG.20087.2;Gh_A10G0878	1.62058	6.89086	3.83961	6.83239	9.1957	9.73726	0.278185	-1.84588	0.0102264	0.147503	down	yes
MSTRG.20135	Gh_A10G0925	Gh_A10G0925	1.76562	1.17179	0.722138	0	0	0	2.33064	1.22073	0.0268084	0.218757	up	yes
MSTRG.20181	Gh_A10G0973	MSTRG.20181.1;MSTRG.20181.2;MSTRG.20181.3	0.745187	1.80125	0.614149	2.86973	1.95979	2.37615	0.437855	-1.19147	0.0142121	0.167225	down	yes
MSTRG.20194	Gh_A10G0985	Gh_A10G0985;MSTRG.20194.1;MSTRG.20194.3	0.205729	0.86906	0.10819	1.57669	1.50822	1.3789	0.413953	-1.27246	0.00395705	0.106516	down	yes
MSTRG.20210	Gh_A10G1004	MSTRG.20210.1;Gh_A10G1004	1.5371	1.45857	4.02525	0	0.196891	0	3.38689	1.75996	0.0437574	0.26836	up	yes
MSTRG.20228	Gh_A10G1020	Gh_A10G1020	2.28857	1.94698	1.27559	5.96294	6.70291	5.62108	0.398458	-1.3275	0.0158156	0.174925	down	yes
MSTRG.20251	Gh_A10G1039	Gh_A10G1039	28.2974	37.7445	32.7435	74.0921	70.0456	68.5352	0.406252	-1.29955	0.000402004	0.0518886	down	yes
MSTRG.2026	Gh_A01G1933	MSTRG.2026.1	6.88064	16.8885	7.35642	19.5567	15.3531	13.5946	0.384808	-1.37779	0.0137477	0.165474	down	yes
MSTRG.20315		MSTRG.20315.1;MSTRG.20315.2	3.6144	5.36923	4.24177	9.82523	9.63626	9.08063	0.429564	-1.21905	0.000274391	0.0468465	down	yes
MSTRG.20348	Gh_A10G1123	MSTRG.20348.1;MSTRG.20348.2;MSTRG.20348.3;MSTRG.20348.4;Gh_A10G1123;MSTRG.20348.6;MSTRG.20348.7	7.94707	6.68836	8.28446	3.54498	3.48716	3.46733	2.10924	1.07672	0.000325368	0.0492351	up	yes
MSTRG.20351		MSTRG.20351.1;MSTRG.20351.2	3.77345	5.03041	4.04216	0.0371845	0.286716	0.0394631	4.13448	2.04771	0.00109608	0.0714685	up	yes
MSTRG.20367		MSTRG.20367.1;MSTRG.20367.2	3.05048	4.42246	3.01866	0.307117	0.047275	0.0623768	3.29953	1.72226	0.00229224	0.0883788	up	yes
MSTRG.20371	Gh_A10G1144	MSTRG.20371.2;MSTRG.20371.1;Gh_A10G1144	7.11391	6.98595	7.1832	28.0557	26.4504	22.5114	0.308624	-1.69608	0.00131628	0.0748992	down	yes
MSTRG.20397	Gh_A10G1163	MSTRG.20397.1;MSTRG.20397.2;MSTRG.20397.3;MSTRG.20397.4;MSTRG.20397.5;Gh_A10G1163	0.385715	1.3083	0.537451	1.86999	1.57539	1.48524	0.483213	-1.04927	0.00219658	0.0874631	down	yes
MSTRG.20402		MSTRG.20402.1	3.30402	3.73906	3.0732	0.089819	0.085062	0.135093	3.69837	1.88689	9.67717e-05	0.036267	up	yes
MSTRG.20431	Gh_A10G1183	MSTRG.20431.1;MSTRG.20431.2;MSTRG.20431.3;MSTRG.20431.4;MSTRG.20431.6;Gh_A10G1183	21.6099	21.5122	25.7129	7.00979	5.69664	6.07024	3.40049	1.76574	0.00196889	0.0841287	up	yes
MSTRG.20435	Gh_A10G1188	Gh_A10G1188	8.91018	12.931	8.63176	50.3849	43.9038	43.9131	0.190141	-2.39485	0.000400743	0.0518886	down	yes
MSTRG.20446		MSTRG.20446.1	1.86616	3.83583	2.31157	4.95923	4.62132	4.9165	0.459365	-1.12229	0.00011346	0.0375765	down	yes
MSTRG.20517	Gh_A10G1264	Gh_A10G1264;MSTRG.20517.2	0.266964	1.65386	0.507385	1.92321	1.66224	1.639	0.414428	-1.27081	0.000599072	0.057056	down	yes
MSTRG.20530	Gh_A10G1277	MSTRG.20530.1;Gh_A10G1277	4.17572	2.76095	4.15591	1.35358	1.41982	1.55214	2.30327	1.20368	0.000696464	0.0607687	up	yes
MSTRG.20535	Gh_A10G1281	MSTRG.20535.1;MSTRG.20535.2;Gh_A10G1281	0.561957	1.43819	0.893045	2.62181	1.59426	2.03559	0.499973	-1.00008	0.0218628	0.201054	down	yes
MSTRG.20547	Gh_A10G1293	MSTRG.20547.1;MSTRG.20547.5;MSTRG.20547.4;MSTRG.20547.2;MSTRG.20547.3;MSTRG.20547.6;MSTRG.20547.7;Gh_A10G1293	7.69776	10.0068	11.4834	28.8053	29.5957	32.1486	0.31352	-1.67337	0.00538343	0.117526	down	yes
MSTRG.20550	Gh_A10G1295	MSTRG.20550.1;Gh_A10G1295;MSTRG.20550.3	16.9871	38.7632	17.7775	40.0091	26.3885	26.36	0.476225	-1.07029	0.0499702	0.284824	down	yes
MSTRG.20565	Gh_A10G1309	MSTRG.20565.1;MSTRG.20565.2;MSTRG.20565.3;Gh_A10G1309	7.51871	7.44446	8.17229	1.5486	3.04095	2.77908	2.60655	1.38214	0.0252421	0.213632	up	yes
MSTRG.20580		MSTRG.20580.1	2.65028	2.59062	2.98288	0.667374	0.96863	0.404861	2.30535	1.20499	0.0137323	0.165416	up	yes
MSTRG.20581	Gh_A10G1322	Gh_A10G1322;MSTRG.20581.2;MSTRG.20581.3	28.5935	25.588	29.8036	9.1729	9.79835	11.0558	2.82432	1.4979	0.00125118	0.073835	up	yes
MSTRG.20621	Gh_A10G1356	MSTRG.20621.1;Gh_A10G1356	0.535115	1.1077	0.329223	1.5167	1.94212	1.84283	0.475171	-1.07348	0.0121092	0.157614	down	yes
MSTRG.20641		MSTRG.20641.2;MSTRG.20641.5;MSTRG.20641.3;MSTRG.20641.4;MSTRG.20641.6;MSTRG.20641.7;MSTRG.20641.8;MSTRG.20641.9;MSTRG.20641.10	30.5935	32.0311	32.7109	2.15398	1.74161	2.29232	10.5982	3.40575	0.000128035	0.0382862	up	yes
MSTRG.20649	Gh_A10G1380	MSTRG.20649.1;Gh_A10G1380	7.53805	9.09563	8.90054	3.33651	2.61701	3.19716	2.1763	1.12188	0.00476587	0.112877	up	yes
MSTRG.20690	Gh_A10G1408	MSTRG.20690.1;Gh_A10G1408	15.0947	18.3844	14.2885	6.68419	5.52721	6.73575	2.04587	1.03272	0.00575914	0.119754	up	yes
MSTRG.20716	Gh_A10G1435	Gh_A10G1435	1.95596	1.42125	1.02752	0.249829	0.239169	0.368646	2.01007	1.00725	0.0270811	0.220003	up	yes
MSTRG.20736	Gh_A10G1451	MSTRG.20736.1;MSTRG.20736.3;MSTRG.20736.4	0.819444	1.5749	1.26243	4.54909	4.13852	5.58977	0.322067	-1.63457	0.0032365	0.10044	down	yes
MSTRG.2074	Gh_A01G1988	Gh_A01G1988	5.27902	11.7365	5.45828	16.6164	13.2295	13.1453	0.346344	-1.52972	0.00505722	0.115504	down	yes
MSTRG.20790	Gh_A10G1515	MSTRG.20790.1;Gh_A10G1515	19.4684	15.0066	18.9075	7.52301	6.45109	5.42003	2.9145	1.54325	0.00362493	0.10399	up	yes
MSTRG.20795	Gh_A10G1519	MSTRG.20795.1;MSTRG.20795.2;MSTRG.20795.3;MSTRG.20795.5;Gh_A10G1519	2.74302	3.10485	3.06557	6.19293	6.95169	6.92226	0.495068	-1.0143	0.00128982	0.0742958	down	yes
MSTRG.20817	Gh_A10G1536	MSTRG.20817.1;MSTRG.20817.2;MSTRG.20817.3;MSTRG.20817.4;MSTRG.20817.5;MSTRG.20817.6;MSTRG.20817.7;Gh_A10G1536	6.55595	8.05379	8.12632	0.333406	0.251625	0.170534	6.33415	2.66315	0.000286181	0.0474188	up	yes
MSTRG.20830	Gh_A10G1552	Gh_A10G1552	27.0131	19.4155	36.0972	10.8261	10.2454	10.6888	3.02575	1.59729	0.00950155	0.143315	up	yes
MSTRG.20833		MSTRG.20833.1	1.70817	0.671312	2.32188	0.230742	0.43704	0.349832	2.5499	1.35044	0.0144557	0.168633	up	yes
MSTRG.20847		MSTRG.20847.1;MSTRG.20847.2;MSTRG.20847.3;MSTRG.20847.5;MSTRG.20847.4;MSTRG.20847.7	3.07268	3.70514	2.8806	0.619613	0.582621	0.711652	2.33549	1.22373	0.000635864	0.0582975	up	yes
MSTRG.20877	Gh_A10G1593	Gh_A10G1593	23.9949	44.4682	24.8214	53.8703	42.6646	43.8098	0.456287	-1.13199	0.00976572	0.144647	down	yes
MSTRG.20964	Gh_A10G1673	MSTRG.20964.1;Gh_A10G1673;MSTRG.20964.3	4.83624	7.62574	4.04507	1.53566	0.610651	0.448784	2.71646	1.44173	0.0452127	0.27225	up	yes
MSTRG.20987		MSTRG.20987.1	1.39691	0.996393	2.31057	0	0	0	2.9553	1.56331	0.0103964	0.148562	up	yes
MSTRG.20990	Gh_A10G1695	MSTRG.20990.1;MSTRG.20990.2;Gh_A10G1695	27.7427	17.4943	20.6977	6.14009	6.59697	9.95628	3.32957	1.73534	0.0135547	0.164452	up	yes
MSTRG.21002	Gh_A10G1707	Gh_A10G1707;MSTRG.21002.2;MSTRG.21002.3;MSTRG.21002.4	5.08372	8.30463	6.72401	0.286192	0.354983	0.210435	4.7727	2.25481	0.000338073	0.0497359	up	yes
MSTRG.2106	Gh_A02G0017	MSTRG.2106.1;MSTRG.2106.2;MSTRG.2106.3;Gh_A02G0017	13.9833	10.4148	20.0966	7.57539	8.09882	6.61334	2.27527	1.18604	0.0351951	0.244358	up	yes
MSTRG.21074	Gh_A10G1766	MSTRG.21074.1;MSTRG.21074.2;Gh_A10G1766	1.08893	1.78262	2.22404	4.06972	5.09001	5.82436	0.402511	-1.3129	0.0277279	0.221674	down	yes
MSTRG.21087	Gh_A10G1777	Gh_A10G1777	2.81798	2.46248	2.9642	0.719174	0.486512	0.31129	2.67457	1.41931	0.00443858	0.110021	up	yes
MSTRG.21104	Gh_A10G1791	MSTRG.21104.1;Gh_A10G1791	8.03243	7.13322	9.22036	3.22885	3.26184	4.14674	2.17773	1.12283	0.00891927	0.140119	up	yes
MSTRG.21135		MSTRG.21135.1	0.554674	0.334983	0.582573	4.10655	3.82572	2.29014	0.379068	-1.39947	0.0212205	0.198215	down	yes
MSTRG.21137	Gh_A10G1830	MSTRG.21137.1;MSTRG.21137.2	6.20714	9.47185	5.6337	10.9539	11.6705	13.2686	0.483367	-1.04881	0.00921665	0.141939	down	yes
MSTRG.21151	Gh_A10G1841	MSTRG.21151.2;MSTRG.21151.3;MSTRG.21151.4;MSTRG.21151.1;Gh_A10G1841	10.7701	7.54107	12.9764	5.37469	5.15326	5.83963	2.16358	1.11342	0.011687	0.155415	up	yes
MSTRG.21163	Gh_A10G1848	MSTRG.21163.1;MSTRG.21163.2;MSTRG.21163.3;MSTRG.21163.4;Gh_A10G1848	0.569467	0.685865	0.77392	4.05945	4.47033	3.68482	0.323646	-1.62751	0.001031	0.0693272	down	yes
MSTRG.21172	Gh_A10G1857	MSTRG.21172.1	7.70056	15.8652	8.50684	23.4202	17.0639	17.0751	0.382336	-1.38709	0.0105933	0.149631	down	yes
MSTRG.21178	Gh_A10G1862	MSTRG.21178.1;Gh_A10G1862	2.71735	1.26013	3.95949	25.3352	20.3229	19.5705	0.217182	-2.20302	0.00811651	0.135461	down	yes
MSTRG.21201	Gh_A10G1882	Gh_A10G1882	22.3251	42.935	24.0244	54.3342	46.0269	44.9144	0.414815	-1.26946	0.00389836	0.105649	down	yes
MSTRG.21211	Gh_A10G1894	MSTRG.21211.2;MSTRG.21211.1;MSTRG.21211.3;MSTRG.21211.4;MSTRG.21211.5;Gh_A10G1894	6.37385	5.37034	6.68389	26.3301	22.5872	20.1354	0.328404	-1.60646	0.00284399	0.0951053	down	yes
MSTRG.21223	Gh_A10G1907	MSTRG.21223.1;Gh_A10G1907	10.3393	21.3077	10.1883	23.5705	19.3938	19.9421	0.429999	-1.21759	0.00844733	0.137401	down	yes
MSTRG.21268		MSTRG.21268.1	3.34914	2.46919	2.29693	0.426594	0.504421	0	3.13212	1.64714	0.0155719	0.17383	up	yes
MSTRG.21269		MSTRG.21269.1	18.2776	10.4671	16.2782	6.34693	5.48552	4.5857	3.26809	1.70845	0.00229688	0.0884017	up	yes
MSTRG.21278	Gh_A10G1960	Gh_A10G1960	16.1793	20.5084	15.6153	32.795	31.0882	34.0632	0.472986	-1.08013	0.00117433	0.0726371	down	yes
MSTRG.21279	Gh_A10G1961	MSTRG.21279.1;MSTRG.21279.2;Gh_A10G1961	7.6918	8.30602	5.89917	30.865	29.1407	27.547	0.252571	-1.98524	0.00206502	0.0856223	down	yes
MSTRG.21293	Gh_A10G1978	MSTRG.21293.1;Gh_A10G1978	10.4519	9.24412	10.3384	25.1094	28.8183	30.0964	0.405217	-1.30323	0.00174842	0.0815921	down	yes
MSTRG.21295	Gh_A10G1980	Gh_A10G1980	0.93781	1.90305	0.772609	4.97765	4.09053	3.80103	0.316571	-1.6594	0.00421877	0.108419	down	yes
MSTRG.21305	Gh_A10G1991	MSTRG.21305.1	116.126	79.3491	119.793	607.67	469.309	473.751	0.256285	-1.96418	0.00263611	0.0923426	down	yes
MSTRG.21306	Gh_A10G1991	Gh_A10G1991	1203.33	837.365	1284.77	4260.41	4279.5	4194.32	0.322844	-1.63109	0.000816482	0.0638894	down	yes
MSTRG.21318	Gh_A10G2003	MSTRG.21318.1;MSTRG.21318.2;Gh_A10G2003	5.41391	5.04539	5.36563	94.7418	94.3577	87.8156	0.069667	-3.84338	6.49587e-06	0.0117363	down	yes
MSTRG.21338		MSTRG.21338.1	0.902251	1.60029	1.0086	4.95242	4.06971	4.23103	0.332994	-1.58643	0.000841068	0.0643875	down	yes
MSTRG.2134	Gh_A02G0055	MSTRG.2134.1;Gh_A02G0055	5.11642	7.49332	4.88186	15.6025	16.9894	20.4224	0.295312	-1.75969	0.00268265	0.093039	down	yes
MSTRG.21396	Gh_A10G2089	Gh_A10G2089	15.4717	16.911	20.8543	62.7593	61.3442	63.7848	0.291349	-1.77918	0.00267721	0.0929887	down	yes
MSTRG.21411		MSTRG.21411.1;MSTRG.21411.2	1.25541	2.30762	2.3168	4.33851	4.24508	3.85197	0.48033	-1.0579	0.0171509	0.180687	down	yes
MSTRG.21416	Gh_A10G2067	MSTRG.21416.1;MSTRG.21416.3;MSTRG.21416.2	4.88682	7.51611	6.11753	8.27357	12.2923	12.2335	0.49669	-1.00958	0.0356428	0.245653	down	yes
MSTRG.2144	Gh_A02G0063	Gh_A02G0063	10.3397	10.412	11.4766	2.61974	2.45005	1.54662	3.75998	1.91073	0.00517803	0.116294	up	yes
MSTRG.21474	Gh_A10G2139	Gh_A10G2139	1.19983	0	0.635399	0	0.027355	0.030624	2.29786	1.20029	0.000464905	0.0535512	up	yes
MSTRG.2150	Gh_A02G0069	MSTRG.2150.1;MSTRG.2150.2;MSTRG.2150.3;MSTRG.2150.4;Gh_A02G0069	0.364738	0.458679	0.226556	3.02173	2.22272	2.96145	0.341927	-1.54824	0.00363851	0.104022	down	yes
MSTRG.21547	Gh_A11G0022	MSTRG.21547.1;Gh_A11G0022	0.208825	1.29443	0.153744	2.76845	1.41914	1.3772	0.352024	-1.50625	0.0301805	0.229555	down	yes
MSTRG.21570	Gh_A11G0045	Gh_A11G0045	7.0107	5.46237	7.30016	3.65334	3.22646	2.94132	2.02797	1.02004	0.00396276	0.106516	up	yes
MSTRG.21578		MSTRG.21578.1	0	1.41083	0	0.624983	0.297516	0.915476	0.495417	-1.01329	0.0438449	0.268609	down	yes
MSTRG.21592	Gh_A11G0071	MSTRG.21592.1;MSTRG.21592.2;MSTRG.21592.3;MSTRG.21592.4;Gh_A11G0071	3.54856	5.69289	4.13348	8.08477	7.17402	8.95263	0.481393	-1.05471	0.00368879	0.104354	down	yes
MSTRG.21593	Gh_A11G0074	MSTRG.21593.1;Gh_A11G0074	7.52197	13.3548	8.97772	16.7054	14.2891	14.7666	0.494833	-1.01499	0.002436	0.0901958	down	yes
MSTRG.21604	Gh_A11G0092	MSTRG.21604.1;MSTRG.21604.2;MSTRG.21604.3;MSTRG.21604.4;Gh_A11G0092	20.8401	19.5253	25.8256	7.38551	7.54067	8.38151	2.80516	1.48808	0.00378081	0.105357	up	yes
MSTRG.21605	Gh_A11G0093;Gh_A11G0094	Gh_A11G0093;MSTRG.21605.2;MSTRG.21605.3;MSTRG.21605.4;Gh_A11G0094	0.283946	1.06064	0.220701	1.60725	1.02982	1.33756	0.477403	-1.06672	0.0146854	0.169667	down	yes
MSTRG.21609	Gh_A11G0100	MSTRG.21609.1;Gh_A11G0100	0	1.96041	1.38525	7.06814	5.92063	8.45827	0.142419	-2.81179	0.009412	0.14302	down	yes
MSTRG.21611	Gh_A11G0102	MSTRG.21611.1;MSTRG.21611.2;MSTRG.21611.4;MSTRG.21611.3;Gh_A11G0102	15.5756	18.4774	18.8279	1.96578	3.09442	2.17696	5.13744	2.36105	0.0023614	0.0891558	up	yes
MSTRG.21648	Gh_A11G0142	MSTRG.21648.1;MSTRG.21648.2;Gh_A11G0142	7.37006	5.43759	8.33752	0.80158	1.35967	1.23215	4.47079	2.16053	0.00255317	0.0919664	up	yes
MSTRG.21664	Gh_A11G0166	MSTRG.21664.1;MSTRG.21664.2;Gh_A11G0166	1.18994	1.72961	1.28945	9.48204	8.3597	7.99907	0.220336	-2.18222	0.000256185	0.0466658	down	yes
MSTRG.21670	Gh_A11G0168	MSTRG.21670.1;MSTRG.21670.2;MSTRG.21670.3;Gh_A11G0168;MSTRG.21670.5	0.291479	0.396029	0.670165	1.79371	3.36361	3.38452	0.380301	-1.39479	0.0353565	0.244798	down	yes
MSTRG.21672	Gh_A11G0171	Gh_A11G0171	9.43206	16.0622	7.25123	16.0891	16.2389	15.5173	0.480618	-1.05704	0.0291908	0.226312	down	yes
MSTRG.21674	Gh_A11G0174	Gh_A11G0174	9.27249	18.4647	8.79475	15.8617	17.1938	16.6036	0.48203	-1.0528	0.0077513	0.132953	down	yes
MSTRG.21677	Gh_A11G0177	Gh_A11G0177	104.416	110.439	103.137	277.296	267.692	259.735	0.383789	-1.38162	9.07773e-05	0.0359256	down	yes
MSTRG.21714		MSTRG.21714.1;MSTRG.21714.2	4.56729	3.19968	3.25226	0.889636	0.876246	1.37298	2.57494	1.36454	0.00937633	0.142742	up	yes
MSTRG.21741	Gh_A11G0260	MSTRG.21741.2;Gh_A11G0260	1.01763	0.869132	0.865277	6.12125	11.5787	7.18305	0.2125	-2.23447	0.010987	0.151689	down	yes
MSTRG.21743	Gh_A11G0263	MSTRG.21743.1;Gh_A11G0263	4.7334	3.92092	7.27454	0.843498	0.922421	1.26968	3.57011	1.83597	0.0116851	0.155412	up	yes
MSTRG.21756	Gh_A11G0276	MSTRG.21756.1;Gh_A11G0276	3.13851	5.72816	3.56724	9.17176	7.55367	7.57359	0.421519	-1.24633	0.00276895	0.0940174	down	yes
MSTRG.21760	Gh_A11G0280	Gh_A11G0280	10.1847	13.5242	10.03	4.36864	3.2878	3.56524	2.19763	1.13595	0.00633497	0.123509	up	yes
MSTRG.21790	Gh_A11G0308	MSTRG.21790.1;Gh_A11G0308	3.09492	4.59768	3.23898	5.84719	6.96052	9.85753	0.454521	-1.13758	0.0341464	0.241049	down	yes
MSTRG.21798	Gh_A11G0317	MSTRG.21798.1;MSTRG.21798.2;MSTRG.21798.4;MSTRG.21798.3;MSTRG.21798.5;Gh_A11G0317	3.25046	4.8263	4.32741	10.3368	8.30874	8.3297	0.440121	-1.18403	0.00757095	0.132344	down	yes
MSTRG.21842	Gh_A11G0370	MSTRG.21842.1;MSTRG.21842.2;Gh_A11G0370	3.16836	2.45737	3.55323	1.07615	1.22405	0.782723	2.27145	1.18361	0.00689658	0.127494	up	yes
MSTRG.21860	Gh_A11G0390	MSTRG.21860.1;MSTRG.21860.3;Gh_A11G0390	9.30298	8.48147	9.20863	3.62175	4.82533	4.20308	2.01778	1.01277	0.00697402	0.127879	up	yes
MSTRG.21873	Gh_A11G0404	MSTRG.21873.2;MSTRG.21873.1;Gh_A11G0404	3.16776	4.30939	4.28307	8.49784	9.10437	9.59206	0.436803	-1.19494	0.00373136	0.104844	down	yes
MSTRG.21874	Gh_A11G0405	MSTRG.21874.1	2.11666	1.16639	3.44291	0.841537	0.369345	0.177707	2.86089	1.51646	0.0412934	0.261745	up	yes
MSTRG.21920	Gh_A11G0455	MSTRG.21920.1;Gh_A11G0455	14.4701	5.60714	14.9466	5.06312	5.36856	5.12121	3.18755	1.67245	0.00303736	0.0978924	up	yes
MSTRG.21931	Gh_A11G0466	MSTRG.21931.1;Gh_A11G0466	0.216206	0.84111	0.148311	1.73666	0.795619	1.49996	0.458524	-1.12493	0.0377317	0.251506	down	yes
MSTRG.21982	Gh_A11G0521	MSTRG.21982.1;MSTRG.21982.2	2.18777	2.17455	2.48512	0.472773	0.440265	0.413873	2.31416	1.21049	0.000442553	0.0534132	up	yes
MSTRG.21987		MSTRG.21987.1	0.411235	2.06293	1.21362	2.65147	1.843	2.19288	0.447253	-1.16084	0.018053	0.185094	down	yes
MSTRG.22012	Gh_A11G0556	MSTRG.22012.1;Gh_A11G0556	14.8001	11.7711	4.96391	57.0651	46.3265	57.7571	0.18904	-2.40324	0.0400558	0.258435	down	yes
MSTRG.22041	Gh_A11G0589	Gh_A11G0589	69.973	84.12	96.443	0.286541	0.554603	0.163408	59.8269	5.90272	0.00022488	0.0459238	up	yes
MSTRG.22043	Gh_A11G0591	MSTRG.22043.1;Gh_A11G0591	1.87394	2.29148	1.86501	7.40204	6.70559	7.20869	0.341669	-1.54933	0.000164446	0.0412517	down	yes
MSTRG.22059	Gh_A11G0607	MSTRG.22059.1;Gh_A11G0607	4.9627	4.33309	6.21949	1.75465	2.54484	1.97267	2.198	1.13619	0.0167636	0.178754	up	yes
MSTRG.2209	Gh_A02G0119	MSTRG.2209.1;Gh_A02G0119	1.0869	2.18098	1.5291	3.23937	2.93643	3.3968	0.48987	-1.02953	0.00159068	0.0794304	down	yes
MSTRG.22090	Gh_A11G0637	MSTRG.22090.1;MSTRG.22090.3;MSTRG.22090.4;Gh_A11G0637	1.49974	1.90169	1.7762	4.57731	4.80875	5.15045	0.429567	-1.21904	0.00061365	0.057606	down	yes
MSTRG.22097	Gh_A11G0646;Gh_A11G0645	MSTRG.22097.1;MSTRG.22097.2;MSTRG.22097.3;MSTRG.22097.4;MSTRG.22097.5;Gh_A11G0646	2.09016	1.31249	1.73359	8.15207	6.02999	7.05583	0.391293	-1.35368	0.00455551	0.110897	down	yes
MSTRG.22102	Gh_A11G0650	MSTRG.22102.1	13.746	15.408	13.3384	25.7191	26.8919	33.0946	0.479313	-1.06096	0.00893413	0.140121	down	yes
MSTRG.22108	Gh_A11G0653	MSTRG.22108.1;Gh_A11G0653;MSTRG.22108.3	8.11687	1.45271	8.35599	0	1.76749	1.13381	7.21564	2.85113	0.032431	0.236289	up	yes
MSTRG.22123	Gh_A11G0672	MSTRG.22123.1	3.59624	1.64065	1.27017	0.191454	0.063133	0.182483	3.27847	1.71302	0.0263257	0.217514	up	yes
MSTRG.2215	Gh_A02G0126	MSTRG.2215.1	5.25121	7.34491	4.7036	12.8794	11.3771	10.6624	0.439273	-1.18681	0.00617371	0.122131	down	yes
MSTRG.22177	Gh_A11G0731	MSTRG.22177.1;Gh_A11G0731	4.7428	6.39026	4.41321	9.67173	10.5669	10.8019	0.45952	-1.1218	0.00221152	0.0876986	down	yes
MSTRG.22194	Gh_A11G0748	Gh_A11G0748	1.08706	2.52785	0.565445	2.81063	2.34758	2.06074	0.464394	-1.10658	0.0494982	0.283758	down	yes
MSTRG.222	Gh_A01G0253	MSTRG.222.1;MSTRG.222.4;MSTRG.222.7;MSTRG.222.6	1.86052	2.17627	2.69053	0.928274	0.462171	0.407966	2.01117	1.00803	0.0378183	0.251792	up	yes
MSTRG.22264	Gh_A11G0822	MSTRG.22264.4;MSTRG.22264.5;MSTRG.22264.3;MSTRG.22264.1;MSTRG.22264.2;MSTRG.22264.6;Gh_A11G0822	0.702278	1.08326	0.534573	5.56931	4.60394	5.80727	0.242788	-2.04223	0.0013997	0.0762843	down	yes
MSTRG.22271	Gh_A11G0828	MSTRG.22271.1;Gh_A11G0828	3.83791	3.43209	3.6823	11.9926	11.5763	12.4995	0.374129	-1.41839	8.42129e-05	0.0351175	down	yes
MSTRG.22298	Gh_A11G0849	Gh_A11G0849;MSTRG.22298.2;MSTRG.22298.3;MSTRG.22298.4;MSTRG.22298.5;MSTRG.22298.6;MSTRG.22298.7	2.13959	2.32356	2.53288	18.596	19.782	21.1043	0.157468	-2.66687	0.000150007	0.040703	down	yes
MSTRG.22309	Gh_A11G0862	Gh_A11G0862	9.00949	10.6087	8.84224	24.1891	23.1542	26.4738	0.372784	-1.42359	0.000625605	0.0580047	down	yes
MSTRG.22328	Gh_A11G0879	MSTRG.22328.1;MSTRG.22328.2	1.209	0	0.866952	0.0663258	0.0695703	0.287882	2.20397	1.14011	0.00508623	0.115657	up	yes
MSTRG.22337	Gh_A11G0889	MSTRG.22337.1	4.78838	5.55122	4.3494	1.40469	1.70793	1.41562	2.14969	1.10413	0.00274981	0.0938727	up	yes
MSTRG.2235	Gh_A02G0142	MSTRG.2235.1	7.27127	4.7576	7.29649	0.212297	1.85862	0.258449	5.59488	2.48411	0.0303145	0.230007	up	yes
MSTRG.22351	Gh_A11G0902	Gh_A11G0902	20.59	34.0933	24.656	66.0715	62.7062	61.1613	0.321686	-1.63628	0.000137223	0.0394881	down	yes
MSTRG.22358		MSTRG.22358.1;MSTRG.22358.2	0.441716	1.9481	1.30856	2.14807	1.95179	2.14912	0.488472	-1.03365	0.0165897	0.178218	down	yes
MSTRG.22363		MSTRG.22363.1;MSTRG.22363.2;MSTRG.22363.3	9.90603	10.0788	10.3354	2.03338	1.83582	2.1117	3.69941	1.88729	0.000102014	0.0365951	up	yes
MSTRG.22364	Gh_A11G0911	MSTRG.22364.1;MSTRG.22364.2;Gh_A11G0911	2.42705	2.41432	2.43789	6.40408	7.71222	7.73994	0.415378	-1.2675	0.00202947	0.0853554	down	yes
MSTRG.22378	Gh_A11G0922	MSTRG.22378.1;MSTRG.22378.2	5.99338	7.11485	7.71303	2.03284	1.71813	1.784	2.64002	1.40055	0.0027408	0.0938399	up	yes
MSTRG.22381	Gh_A11G0926	Gh_A11G0926;MSTRG.22381.3;MSTRG.22381.4;MSTRG.22381.6;MSTRG.22381.5	1.15559	1.1988	0.81294	62.8657	66.7991	67.4692	0.0293991	-5.08808	4.54866e-05	0.029133	down	yes
MSTRG.22386	Gh_A11G0931	MSTRG.22386.1;MSTRG.22386.2;Gh_A11G0931	0.467458	0.487034	0.357892	2.29379	2.46612	1.93154	0.437147	-1.19381	0.00259585	0.0920846	down	yes
MSTRG.22396	Gh_A11G0940	MSTRG.22396.2;MSTRG.22396.1;MSTRG.22396.3;MSTRG.22396.4;MSTRG.22396.6;Gh_A11G0940	4.11913	4.73152	4.46808	1.31419	1.21378	0.97265	2.40474	1.26588	0.00159747	0.0794304	up	yes
MSTRG.22407	Gh_A11G0947	MSTRG.22407.1;MSTRG.22407.2;MSTRG.22407.3;Gh_A11G0947	115.088	87.0609	148.625	3.92655	13.35	1.24379	26.4746	4.72654	0.0320208	0.235153	up	yes
MSTRG.22410	Gh_A11G0952	MSTRG.22410.1;MSTRG.22410.2;MSTRG.22410.3;Gh_A11G0952	1.90988	2.23933	2.28779	4.24422	5.37152	5.74647	0.492709	-1.02119	0.0118654	0.156291	down	yes
MSTRG.22414		MSTRG.22414.1;MSTRG.22414.2	2.14384	3.42008	3.12746	6.23245	5.80297	4.93877	0.496241	-1.01089	0.0130879	0.161576	down	yes
MSTRG.22450	Gh_A11G0997	Gh_A11G0997;MSTRG.22450.2;MSTRG.22450.3	9.22539	9.5145	11.3312	3.37412	4.67642	5.08987	2.08545	1.06036	0.0278159	0.222082	up	yes
MSTRG.22453	Gh_A11G0999;Gh_A11G1000	MSTRG.22453.1;Gh_A11G0999;Gh_A11G1000	0.79634	1.05025	0.876308	7.78107	9.00436	10.1942	0.177815	-2.49155	0.000557652	0.0563255	down	yes
MSTRG.22490	Gh_A11G1043	MSTRG.22490.3;MSTRG.22490.4;MSTRG.22490.5;MSTRG.22490.1;MSTRG.22490.2;MSTRG.22490.6;Gh_A11G1043;MSTRG.22490.8	4.31678	5.78592	5.11228	9.96749	9.77103	10.2101	0.486095	-1.04069	0.000424527	0.0527937	down	yes
MSTRG.22497	Gh_A11G1047	MSTRG.22497.2;MSTRG.22497.1;MSTRG.22497.3	3.65601	3.6951	3.22442	9.528	9.30767	9.16599	0.428493	-1.22266	0.000532443	0.055583	down	yes
MSTRG.22561		MSTRG.22561.1	0.548243	0.759069	0.527209	3.60957	2.54634	2.31778	0.393695	-1.34485	0.010259	0.147696	down	yes
MSTRG.2258		MSTRG.2258.1	6.09412	5.79601	7.44102	0.240295	0.226009	0.381287	6.10243	2.60938	0.000512889	0.0553778	up	yes
MSTRG.22594	Gh_A11G1150	MSTRG.22594.1;Gh_A11G1150	0	1.31441	0.737488	1.71793	1.80272	1.7439	0.381966	-1.38849	0.0107554	0.150681	down	yes
MSTRG.22620	Gh_A11G1173	MSTRG.22620.1	1.17627	6.1941	3.21392	6.65617	4.50272	8.49251	0.297344	-1.74979	0.0276087	0.221368	down	yes
MSTRG.22639	Gh_A11G1193	MSTRG.22639.1;Gh_A11G1193	0.618876	2.0705	0.535228	4.56641	2.91418	3.16465	0.296395	-1.75441	0.00991071	0.14553	down	yes
MSTRG.22660	Gh_A11G1220	MSTRG.22660.1;MSTRG.22660.2;Gh_A11G1220	2.17915	3.57755	2.1738	6.4593	5.69906	5.25279	0.425371	-1.23321	0.0031148	0.0992898	down	yes
MSTRG.22664	Gh_A11G1225	MSTRG.22664.1;Gh_A11G1225;MSTRG.22664.3	9.01594	18.6079	7.99487	18.0142	15.544	14.6494	0.467292	-1.0976	0.0219479	0.201366	down	yes
MSTRG.22683	Gh_A11G1248	MSTRG.22683.1;MSTRG.22683.2;MSTRG.22683.3;MSTRG.22683.4;Gh_A11G1248;MSTRG.22683.7	6.72224	7.10755	5.82098	13.8883	16.308	15.1524	0.445302	-1.16714	0.00366366	0.104207	down	yes
MSTRG.22689	Gh_A11G1254	MSTRG.22689.1;MSTRG.22689.2;MSTRG.22689.3;MSTRG.22689.8;MSTRG.22689.4;MSTRG.22689.5;MSTRG.22689.6;MSTRG.22689.7;MSTRG.22689.9;MSTRG.22689.10;MSTRG.22689.11;Gh_A11G1254	7.5225	8.98778	10.252	21.0838	15.6227	17.3968	0.496809	-1.00924	0.0292452	0.226485	down	yes
MSTRG.22692	Gh_A11G1257	MSTRG.22692.1;MSTRG.22692.2;MSTRG.22692.3	0.897502	1.68532	0.620313	3.54542	3.71574	2.93946	0.365017	-1.45396	0.00736537	0.130594	down	yes
MSTRG.22693	Gh_A11G1258	MSTRG.22693.1;Gh_A11G1258	1.33527	1.64162	1.77626	20.1656	15.601	10.4285	0.155821	-2.68204	0.0078552	0.133493	down	yes
MSTRG.22735	Gh_A11G1298	MSTRG.22735.3;MSTRG.22735.2;MSTRG.22735.1;MSTRG.22735.4;MSTRG.22735.5;MSTRG.22735.6;Gh_A11G1298	11.4244	6.13728	7.66846	1.47706	2.17029	1.34706	4.56466	2.19051	0.00354242	0.103447	up	yes
MSTRG.22743	Gh_A11G1308	MSTRG.22743.1;Gh_A11G1308	15.1099	28.3977	16.9123	32.7735	30.5182	25.3985	0.47688	-1.0683	0.0092955	0.14238	down	yes
MSTRG.22749	Gh_A11G1316	MSTRG.22749.1	3.87192	0	3.61296	0	0.870142	0	5.88122	2.55612	0.0178387	0.183862	up	yes
MSTRG.22789	Gh_A11G1351	MSTRG.22789.1;MSTRG.22789.2;MSTRG.22789.3;MSTRG.22789.4;Gh_A11G1351	3.84133	4.93025	4.74415	1.97351	1.04576	0.89837	2.21716	1.14871	0.0397068	0.257591	up	yes
MSTRG.22793	Gh_A11G1356	MSTRG.22793.1;MSTRG.22793.2;MSTRG.22793.3;MSTRG.22793.4;MSTRG.22793.5	5.66387	4.99019	6.84082	2.57672	2.29753	3.14194	2.03008	1.02154	0.0160089	0.175769	up	yes
MSTRG.22814	Gh_A11G1377	Gh_A11G1377	4.71081	4.0883	5.20178	1.42065	1.15864	1.92729	2.4664	1.30241	0.00957787	0.143696	up	yes
MSTRG.22884	Gh_A11G1444	MSTRG.22884.2;MSTRG.22884.4	2.67446	3.62741	2.31598	5.16153	8.16623	7.75724	0.41269	-1.27687	0.0256083	0.214747	down	yes
MSTRG.22888	Gh_A11G1445	MSTRG.22888.1;Gh_A11G1445	37.5986	33.2742	43.7834	17.9872	18.9223	19.3855	2.17009	1.11776	0.00414564	0.108169	up	yes
MSTRG.22939	Gh_A11G1500	MSTRG.22939.1;Gh_A11G1500	1.85665	2.78713	1.9028	7.10219	6.95266	7.99096	0.32003	-1.64372	0.000405726	0.0519408	down	yes
MSTRG.22943	Gh_A11G1503	MSTRG.22943.1;Gh_A11G1503	9.00228	11.1815	10.8488	4.83647	2.9088	4.4393	2.06924	1.0491	0.0375847	0.251272	up	yes
MSTRG.22961	Gh_A11G1520	MSTRG.22961.1;Gh_A11G1520	9.11011	8.69966	11.621	4.50378	4.00882	3.72285	2.2552	1.17325	0.00954317	0.143489	up	yes
MSTRG.22963		MSTRG.22963.1	3.66326	5.57196	3.46374	9.3327	8.91458	7.37145	0.439144	-1.18724	0.00708285	0.128721	down	yes
MSTRG.22978		MSTRG.22978.1	20.3503	19.8993	22.1023	8.84291	8.19817	7.19644	2.47078	1.30496	0.00239731	0.0895342	up	yes
MSTRG.22996	Gh_A11G1542	Gh_A11G1542;MSTRG.22996.2	2.17169	2.48158	2.45135	0.355309	0.463083	0.355883	2.32085	1.21465	0.000469255	0.0537097	up	yes
MSTRG.23023	Gh_A11G1569	Gh_A11G1569	3.59386	3.43974	3.00669	0.482553	0.945159	0.688907	2.55342	1.35243	0.00674568	0.126441	up	yes
MSTRG.23025	Gh_A11G1574	MSTRG.23025.1;Gh_A11G1574	1.56622	4.5129	0.979974	5.10271	4.84505	4.38538	0.319144	-1.64772	0.0180595	0.185119	down	yes
MSTRG.23057	Gh_A11G1607	MSTRG.23057.1;Gh_A11G1607	0.944576	1.61765	0.579737	4.78141	5.66684	4.7513	0.267774	-1.90091	0.00404215	0.107366	down	yes
MSTRG.23071	Gh_A11G1623	MSTRG.23071.1;Gh_A11G1623	0.385042	0.384294	0.260235	1.71304	2.68316	1.98866	0.425909	-1.23138	0.0107793	0.150717	down	yes
MSTRG.23087	Gh_A11G1640	MSTRG.23087.1;MSTRG.23087.2;Gh_A11G1640	3.56425	3.33054	3.55976	14.9511	15.8476	13.9586	0.291195	-1.77994	0.000186376	0.0420775	down	yes
MSTRG.23098	Gh_A11G1650	MSTRG.23098.1;Gh_A11G1650	0.264718	3.81393	2.00787	5.36086	4.86331	5.33452	0.220322	-2.18232	0.0106201	0.149785	down	yes
MSTRG.23167	Gh_A11G1706	MSTRG.23167.1;Gh_A11G1706	1.56474	3.748	1.75616	3.95182	3.3128	3.54947	0.490853	-1.02664	0.0029859	0.0969842	down	yes
MSTRG.23170	Gh_A11G1707	MSTRG.23170.1;MSTRG.23170.2	5.60347	4.32354	6.58912	2.04689	1.87733	2.07981	2.49781	1.32066	0.00317248	0.0998729	up	yes
MSTRG.23172		MSTRG.23172.1;MSTRG.23172.2;MSTRG.23172.3	13.059	18.1173	17.3194	0.178273	0.090638	0.231649	12.6697	3.66331	0.000169822	0.0413526	up	yes
MSTRG.23232	Gh_A11G1765	MSTRG.23232.1;MSTRG.23232.2;MSTRG.23232.3	6.13905	5.70463	6.59611	1.80329	1.4672	2.51001	2.57904	1.36684	0.0110104	0.151789	up	yes
MSTRG.23237	Gh_A11G1772	MSTRG.23237.1;Gh_A11G1772	5.44452	4.50346	7.97851	1.73948	2.42141	2.5698	2.45481	1.29561	0.0299103	0.228664	up	yes
MSTRG.23238	Gh_A11G1773	MSTRG.23238.1;MSTRG.23238.2;MSTRG.23238.4;MSTRG.23238.3;Gh_A11G1773;MSTRG.23238.6	5.64113	5.21148	6.43601	0.500421	0.89426	0.867796	4.093	2.03316	0.00194728	0.0840794	up	yes
MSTRG.2324	Gh_A02G0237	MSTRG.2324.1;Gh_A02G0237	0.694023	2.25517	0.735663	2.87199	1.54508	1.69998	0.483738	-1.0477	0.0473822	0.278233	down	yes
MSTRG.23277	Gh_A11G1816	MSTRG.23277.1;MSTRG.23277.2;Gh_A11G1816	7.01573	7.81019	7.30057	25.6779	30.9851	27.1362	0.275662	-1.85903	0.00062454	0.0579654	down	yes
MSTRG.23315		MSTRG.23315.1	0.989078	1.62742	1.9273	5.86541	4.08066	3.72765	0.409366	-1.28854	0.0342107	0.241249	down	yes
MSTRG.23348		MSTRG.23348.1;MSTRG.23348.2	3.6935	6.18131	5.06905	11.1159	8.556	9.33324	0.448972	-1.1553	0.00932907	0.142527	down	yes
MSTRG.23350	Gh_A11G1874	Gh_A11G1874	1.03349	0.727074	0.562185	2.96829	2.21663	3.20224	0.493437	-1.01906	0.0255156	0.214466	down	yes
MSTRG.23359	Gh_A11G1884	MSTRG.23359.1;MSTRG.23359.2	1.79547	0.660483	2.36587	0.451155	1.01699	0.745316	2.04591	1.03274	0.0493187	0.283394	up	yes
MSTRG.23375		MSTRG.23375.1	1.63782	0	1.39461	0	0	0	3.2565	1.70332	0.000686967	0.0603502	up	yes
MSTRG.23376	Gh_A11G1901	Gh_A11G1901	1.23615	0.071271	0.942963	0	0.054058	0.058601	2.44547	1.29011	0.000243653	0.0460424	up	yes
MSTRG.23420		MSTRG.23420.1	0.482399	1.07403	0.995344	2.16903	2.63655	2.59364	0.453716	-1.14014	0.00816614	0.135849	down	yes
MSTRG.23421		MSTRG.23421.1	1.09975	0.498804	0.222873	6.72284	8.40834	7.04558	0.209995	-2.25157	0.00811418	0.135447	down	yes
MSTRG.23436	Gh_A11G1961;Gh_A11G1962	MSTRG.23436.1;MSTRG.23436.2;Gh_A11G1961;Gh_A11G1962	20.8065	14.2684	25.8522	5.22855	7.11397	7.08975	3.57658	1.83858	0.00873539	0.138995	up	yes
MSTRG.23452	Gh_A11G1979	MSTRG.23452.1;MSTRG.23452.2;MSTRG.23452.3	4.28272	4.65112	3.88622	10.4572	10.2911	10.5426	0.436618	-1.19556	0.00046452	0.0535512	down	yes
MSTRG.23460	Gh_A11G1986	MSTRG.23460.1	0.025974	0.595932	0.240485	1.02285	2.01667	1.276	0.416852	-1.26239	0.019414	0.190917	down	yes
MSTRG.23478	Gh_A11G2003	MSTRG.23478.1	4.14352	5.82122	3.91031	8.89377	10.7155	10.4034	0.424322	-1.23677	0.00349138	0.102711	down	yes
MSTRG.23504		MSTRG.23504.1	3.64657	3.95262	4.24456	1.08355	0.791222	0.868985	2.54109	1.34545	0.0018343	0.0824941	up	yes
MSTRG.23513	Gh_A11G2032	MSTRG.23513.1;Gh_A11G2032	6.83722	5.25999	6.50903	0.633792	1.85343	1.19952	3.74366	1.90445	0.0139638	0.166232	up	yes
MSTRG.23544		MSTRG.23544.1	0.364601	1.01573	0.253771	2.97359	2.34131	1.55057	0.365895	-1.4505	0.0215666	0.199571	down	yes
MSTRG.2356	Gh_A02G0278	MSTRG.2356.1;Gh_A02G0278;MSTRG.2356.3	4.19483	5.0869	6.00795	1.77311	1.14924	1.04764	2.51635	1.33133	0.0186778	0.187719	up	yes
MSTRG.23592	Gh_A11G2104	MSTRG.23592.1	0.179295	0.829359	0.365019	2.64595	1.6692	2.03539	0.365316	-1.45278	0.00611261	0.12194	down	yes
MSTRG.23594	Gh_A11G2103	MSTRG.23594.1;MSTRG.23594.2;MSTRG.23594.4	0.448483	1.20671	0.51842	1.37422	1.91268	1.90204	0.486944	-1.03817	0.00705234	0.128655	down	yes
MSTRG.23644	Gh_A11G2139	MSTRG.23644.1;Gh_A11G2139	29.7291	15.7938	28.0978	1.49633	2.11862	1.10015	13.8768	3.7946	0.000753506	0.0616537	up	yes
MSTRG.23662	Gh_A11G2155	MSTRG.23662.1;MSTRG.23662.2;MSTRG.23662.3;Gh_A11G2155	1.12461	2.60446	1.61104	4.8328	6.72239	5.6696	0.305047	-1.7129	0.00286096	0.0951971	down	yes
MSTRG.2367	Gh_A02G0288	MSTRG.2367.1;MSTRG.2367.2;Gh_A02G0288	3.56416	3.20472	4.81866	1.16854	1.77428	1.43649	2.14974	1.10417	0.0221329	0.202038	up	yes
MSTRG.23742	Gh_A11G2242	MSTRG.23742.1;MSTRG.23742.2;Gh_A11G2242	1.83364	1.91821	1.78951	6.70191	6.11462	7.11252	0.365253	-1.45303	0.000487945	0.0543339	down	yes
MSTRG.23749	Gh_A11G2249	MSTRG.23749.1	1.75226	2.10505	1.36704	4.47676	5.3281	4.99639	0.417192	-1.26122	0.00456026	0.110914	down	yes
MSTRG.23799	Gh_A11G2291	MSTRG.23799.1;MSTRG.23799.2	2.86683	5.65652	4.11396	9.86987	9.42519	8.68019	0.373135	-1.42223	0.00163782	0.0798399	down	yes
MSTRG.23826		MSTRG.23826.1	0	7.54087	2.234	8.57749	8.82295	6.4231	0.11432	-3.12885	0.00824716	0.13632	down	yes
MSTRG.23852	Gh_A11G2340	MSTRG.23852.1	1.79802	0.320177	1.35479	0.129001	0.377091	0.094597	2.63044	1.3953	0.00327627	0.100863	up	yes
MSTRG.23856	Gh_A11G2344;Gh_A11G2345	MSTRG.23856.1;Gh_A11G2344;Gh_A11G2345	31.807	42.208	33.0249	10.3506	12.8058	10.2127	2.57395	1.36399	0.00318514	0.0999098	up	yes
MSTRG.23894	Gh_A11G2375	Gh_A11G2375	0.835216	0.610587	1.21377	0	0.021098	0	2.07171	1.05082	0.00756959	0.132344	up	yes
MSTRG.23898	Gh_A11G2381	MSTRG.23898.1;MSTRG.23898.3;Gh_A11G2381	1.49271	2.89201	1.6884	4.74453	4.11856	4.64536	0.418103	-1.25807	0.000712207	0.0613494	down	yes
MSTRG.23899	Gh_A11G2382	Gh_A11G2382	112.149	104.993	125.771	40.7969	40.3925	39.4293	2.95797	1.56461	0.000535095	0.055583	up	yes
MSTRG.23911	Gh_A11G2394	MSTRG.23911.1;Gh_A11G2394	5.38909	3.9422	7.9816	0.190028	0.321975	0.379495	6.25266	2.64447	0.00357835	0.103673	up	yes
MSTRG.23921	Gh_A11G2405	Gh_A11G2405	5.32173	2.97394	5.62693	1.76324	3.2289	2.14474	2.20278	1.13933	0.0356091	0.245496	up	yes
MSTRG.23971		MSTRG.23971.1;MSTRG.23971.3;MSTRG.23971.4;MSTRG.23971.5	4.62842	4.56198	4.41261	1.76959	1.56889	1.94571	2.03164	1.02264	0.00177151	0.0816614	up	yes
MSTRG.23988	Gh_A11G2469	MSTRG.23988.1;Gh_A11G2469	30.3465	31.7191	33.5844	0.770787	1.00572	1.21163	16.3391	4.03026	0.000135817	0.0394881	up	yes
MSTRG.23997		MSTRG.23997.1;MSTRG.23997.2;MSTRG.23997.3	6.13055	6.69937	7.2953	3.18428	2.44605	2.32467	2.07724	1.05467	0.0113723	0.154123	up	yes
MSTRG.2402	Gh_A02G0333	Gh_A02G0333	8.93328	8.9556	10.161	32.6254	18.706	24.2061	0.412193	-1.27861	0.038415	0.253864	down	yes
MSTRG.2405		MSTRG.2405.1	0.895491	2.03593	0.820682	3.5236	2.28804	2.19705	0.453486	-1.14087	0.0278203	0.222098	down	yes
MSTRG.24077	Gh_A11G2550	MSTRG.24077.1;Gh_A11G2550	2.39421	2.8142	2.55831	0.490485	0.305046	0.127765	2.59886	1.37788	0.00500346	0.115179	up	yes
MSTRG.24094		MSTRG.24094.1;MSTRG.24094.2	8.28068	12.0814	10.8611	21.4323	21.7484	21.535	0.423869	-1.23831	0.00166822	0.0802193	down	yes
MSTRG.2410	Gh_A02G0340	MSTRG.2410.1;MSTRG.2410.2;MSTRG.2410.3;Gh_A02G0340	1.23414	1.55284	1.90816	6.61073	7.72756	7.79143	0.293765	-1.76727	0.00297203	0.0968728	down	yes
MSTRG.24103	Gh_A11G2560	MSTRG.24103.1;Gh_A11G2560	6.04695	4.64153	7.3503	1.25626	0.741183	0.949059	4.13155	2.04668	0.00330219	0.101103	up	yes
MSTRG.24128	Gh_A11G2570	MSTRG.24128.1;MSTRG.24128.2;MSTRG.24128.3;Gh_A11G2570	4.38513	4.57099	3.72481	23.9871	26.7881	27.4093	0.184874	-2.43538	0.000378263	0.050856	down	yes
MSTRG.24129	Gh_A11G2571	MSTRG.24129.1;Gh_A11G2571	0.443003	0.410793	0.410763	2.56205	2.64251	1.42689	0.456395	-1.13165	0.0325985	0.236829	down	yes
MSTRG.2413	Gh_A02G0344	Gh_A02G0344	10.2199	41.4097	12.345	28.1293	24.5998	23.8201	0.324697	-1.62283	0.00285586	0.0951053	down	yes
MSTRG.24145	Gh_A11G2587	MSTRG.24145.1;MSTRG.24145.2;MSTRG.24145.3;Gh_A11G2587	7.08073	4.25264	6.39096	0.132566	0.0230162	0.168751	7.83344	2.96965	7.30364e-05	0.0345338	up	yes
MSTRG.24153	Gh_A11G2598	Gh_A11G2598	0.793573	0.120427	1.37257	0	0.114115	0.031381	2.23123	1.15784	0.0318417	0.234756	up	yes
MSTRG.24166		MSTRG.24166.1	1.15068	0.63183	0.931602	0.08354	0	0.147304	2.03945	1.02818	0.00174604	0.0815921	up	yes
MSTRG.24167	Gh_A11G2604	MSTRG.24167.1;MSTRG.24167.3;MSTRG.24167.2;Gh_A11G2604	24.6988	24.1438	27.1569	4.69158	6.16621	5.68029	4.1682	2.05943	0.00122942	0.0735327	up	yes
MSTRG.24172	Gh_A11G2610	MSTRG.24172.1;MSTRG.24172.2;Gh_A11G2610	2.16281	2.27598	2.88164	0.584368	0.477891	0.624	2.22173	1.15169	0.0052225	0.116601	up	yes
MSTRG.24187		MSTRG.24187.1	1.47112	1.34171	2.04769	0	0	0	2.78247	1.47636	0.00288114	0.0955866	up	yes
MSTRG.2419		MSTRG.2419.1	3.10249	6.34919	2.92038	8.21213	6.01182	6.83728	0.431163	-1.21369	0.013883	0.165951	down	yes
MSTRG.24238	Gh_A11G2672	Gh_A11G2672	1.08373	2.45236	1.3493	3.94897	3.60256	5.04253	0.373568	-1.42056	0.0042658	0.108871	down	yes
MSTRG.24259		MSTRG.24259.1;MSTRG.24259.2	1.65637	1.88474	1.61304	5.16384	5.38672	4.17623	0.438809	-1.18833	0.00430332	0.109009	down	yes
MSTRG.24267		MSTRG.24267.1	0.524595	0.989936	0.291429	1.52489	1.94682	1.57071	0.488996	-1.03211	0.0152116	0.172296	down	yes
MSTRG.24268		MSTRG.24268.1;MSTRG.24268.2;MSTRG.24268.4;MSTRG.24268.3	0.622627	1.44391	1.60529	5.72217	5.05627	5.05293	0.293877	-1.76672	0.00804442	0.135178	down	yes
MSTRG.24286	Gh_A11G2680	MSTRG.24286.1	1.15134	0.758855	0.794807	3.0609	2.66303	4.68109	0.470991	-1.08623	0.0417531	0.263066	down	yes
MSTRG.24287	Gh_A11G2680	MSTRG.24287.1	4.94984	5.57809	5.07183	0.334239	0.151177	0.027907	5.03661	2.33245	0.000882556	0.0652632	up	yes
MSTRG.24289	Gh_A11G2680	MSTRG.24289.1;MSTRG.24289.2	1.59277	1.45989	2.42334	0.237436	0.257381	0.278362	2.40003	1.26305	0.0097922	0.144813	up	yes
MSTRG.24329	Gh_A11G2739	MSTRG.24329.1;MSTRG.24329.2;MSTRG.24329.3;Gh_A11G2739	0.385998	1.36969	0.289047	2.61322	1.24563	1.81242	0.409032	-1.28971	0.0349867	0.243592	down	yes
MSTRG.24331	Gh_A11G2742	MSTRG.24331.1;Gh_A11G2742	43.5229	40.7512	44.7769	11.2986	11.6049	12.2101	3.6139	1.85356	6.93276e-05	0.03366	up	yes
MSTRG.2434	Gh_A02G0372	MSTRG.2434.1;MSTRG.2434.2;MSTRG.2434.4;MSTRG.2434.5;Gh_A02G0372	0.966978	1.45352	1.5594	3.04405	3.81794	3.61526	0.471386	-1.08502	0.010894	0.151225	down	yes
MSTRG.24342	Gh_A11G2754	MSTRG.24342.1;Gh_A11G2754	12.0202	11.4687	16.4254	39.3472	36.7644	35.3173	0.399922	-1.32221	0.0106925	0.150228	down	yes
MSTRG.24343	Gh_A11G2753;Gh_A11G2752	MSTRG.24343.1;MSTRG.24343.2;MSTRG.24343.3;Gh_A11G2752;Gh_A11G2753	4.37021	2.3371	4.03064	1.11656	0.881001	0.86655	3.02752	1.59814	0.000508676	0.055321	up	yes
MSTRG.2436	Gh_A02G0374	MSTRG.2436.1;Gh_A02G0374	3.72482	2.12954	5.6577	1.37302	1.4638	0.97711	2.77168	1.47076	0.0268972	0.219244	up	yes
MSTRG.24405	Gh_A11G2818	MSTRG.24405.2;MSTRG.24405.1;Gh_A11G2818;MSTRG.24405.4	4.31436	3.77868	3.93573	1.53862	1.49582	1.16356	2.20542	1.14105	0.00241525	0.0899069	up	yes
MSTRG.24426		MSTRG.24426.1	1.45547	0.438652	1.31541	0	0	0	2.75043	1.45966	0.00015265	0.040765	up	yes
MSTRG.24434	Gh_A11G2842	MSTRG.24434.1	29.2499	24.8295	35.1174	6.4184	6.4735	6.84899	4.54503	2.18429	0.000942577	0.0670001	up	yes
MSTRG.24468		MSTRG.24468.1	2.86219	4.11705	4.90678	1.1226	1.24807	0.989575	2.09193	1.06483	0.028923	0.225683	up	yes
MSTRG.24486	Gh_A11G2865	MSTRG.24486.1;Gh_A11G2865	3.06101	4.31367	4.06727	8.05828	9.09335	7.96986	0.450997	-1.14881	0.00382108	0.105489	down	yes
MSTRG.24489	Gh_A11G2867	MSTRG.24489.1;MSTRG.24489.2;Gh_A11G2867	3.13814	1.89711	2.89444	1.09177	0.894376	0.469484	2.46272	1.30025	0.0118033	0.155965	up	yes
MSTRG.24524	Gh_A11G2902	MSTRG.24524.1;MSTRG.24524.2;MSTRG.24524.3;MSTRG.24524.7;MSTRG.24524.4;MSTRG.24524.5;MSTRG.24524.8;MSTRG.24524.10;MSTRG.24524.9;MSTRG.24524.11;MSTRG.24524.12;Gh_A11G2902	11.5736	12.5616	12.4595	1.21781	1.55053	1.62601	5.17836	2.3725	0.000305936	0.0485272	up	yes
MSTRG.24535	Gh_A11G2919	MSTRG.24535.1;Gh_A11G2919	4.95151	3.50181	4.32499	15.8934	22.3886	19.0513	0.304038	-1.71767	0.0041805	0.108205	down	yes
MSTRG.24576	Gh_A12G0014	MSTRG.24576.1;Gh_A12G0014	5.75349	3.5589	7.07364	0.409614	0.812418	1.13686	4.63834	2.21361	0.00786317	0.133502	up	yes
MSTRG.2458	Gh_A02G0393	Gh_A02G0393	22.6493	49.7858	24.6103	63.3654	44.7948	46.0062	0.388686	-1.36332	0.0150062	0.171193	down	yes
MSTRG.24584	Gh_A12G0022	MSTRG.24584.1;MSTRG.24584.3;Gh_A12G0022	2.22156	2.3601	3.72984	9.49982	8.30643	7.22319	0.415678	-1.26646	0.0279107	0.222465	down	yes
MSTRG.24599	Gh_A12G0039	MSTRG.24599.1;Gh_A12G0039	16.8926	18.1957	19.1906	39.698	43.1725	47.4354	0.420067	-1.25131	0.00273566	0.0938399	down	yes
MSTRG.24691	Gh_A12G0144	MSTRG.24691.1;Gh_A12G0144	11.8077	13.0403	11.7213	1.41066	1.85292	1.70377	4.69795	2.23203	0.000296842	0.0479552	up	yes
MSTRG.24721	Gh_A12G0175	Gh_A12G0175	2.22783	2.45702	2.79644	4.64762	7.66692	7.71504	0.454882	-1.13644	0.0454053	0.272644	down	yes
MSTRG.24736	Gh_A12G0197	Gh_A12G0197	7.25167	3.38304	5.89071	2.91138	2.30751	2.47308	2.51429	1.33015	0.00122907	0.0735327	up	yes
MSTRG.24769	Gh_A12G0237	MSTRG.24769.1;Gh_A12G0237	38.6443	38.576	45.3451	3.87215	4.95122	6.25	7.18384	2.84476	0.00215342	0.0870106	up	yes
MSTRG.24842		MSTRG.24842.1	9.33425	7.34137	8.22082	1.55597	1.94738	2.31129	3.53043	1.81984	0.00198305	0.084461	up	yes
MSTRG.24867	Gh_A12G0352	MSTRG.24867.1;MSTRG.24867.2;MSTRG.24867.4	1.20664	1.52655	1.23718	5.01351	4.49488	4.5539	0.377314	-1.40616	0.000244274	0.0460424	down	yes
MSTRG.24868		MSTRG.24868.1;MSTRG.24868.2;MSTRG.24868.3	2.54646	0.991186	2.07414	0.127655	0.016522	0.016711	3.6643	1.87354	0.000136138	0.0394881	up	yes
MSTRG.24875		MSTRG.24875.1;MSTRG.24875.2	3.78375	5.42181	4.30941	10.0415	7.91839	7.7358	0.490637	-1.02727	0.00971605	0.14445	down	yes
MSTRG.24883	Gh_A12G0365	MSTRG.24883.4;MSTRG.24883.1;MSTRG.24883.3;MSTRG.24883.2;MSTRG.24883.6;MSTRG.24883.5;MSTRG.24883.7;MSTRG.24883.8;MSTRG.24883.9;MSTRG.24883.10	8.69488	10.1056	10.9993	1.36345	0.621695	0.900702	5.36954	2.4248	0.0032623	0.100753	up	yes
MSTRG.24893		MSTRG.24893.1	1.01204	0	1.83221	0.056198	0.021846	0.094816	2.71746	1.44226	0.0338748	0.240517	up	yes
MSTRG.24967	Gh_A12G0423	MSTRG.24967.1;MSTRG.24967.3;MSTRG.24967.8;MSTRG.24967.13;MSTRG.24967.15;MSTRG.24967.21;MSTRG.24967.20;MSTRG.24967.22;MSTRG.24967.23;MSTRG.24967.24;MSTRG.24967.25;MSTRG.24967.26;MSTRG.24967.28;MSTRG.24967.32;MSTRG.24967.30;MSTRG.24967.31;MSTRG.24967.29;MSTRG.24967.33;MSTRG.24967.36;MSTRG.24967.37;MSTRG.24967.35;MSTRG.24967.34;MSTRG.24967.39;MSTRG.24967.41;MSTRG.24967.40;MSTRG.24967.42;MSTRG.24967.…	1.02262	0.880635	1.30599	4.31144	4.28462	4.49992	0.410175	-1.28569	0.00149038	0.0781458	down	yes
MSTRG.24969	Gh_A12G0436	MSTRG.24969.1;MSTRG.24969.2;MSTRG.24969.3;Gh_A12G0436;MSTRG.24969.5	47.1771	33.0166	51.2062	19.932	22.9288	21.3989	2.45688	1.29683	0.00352212	0.103113	up	yes
MSTRG.24980		MSTRG.24980.1;MSTRG.24980.2	6.83927	10.5655	6.55658	13.7636	13.1608	14.0868	0.472981	-1.08015	0.00218897	0.0874043	down	yes
MSTRG.2506	Gh_A02G0445	MSTRG.2506.1;MSTRG.2506.2	2.04159	2.11708	2.49909	0.310896	0.455389	0.78975	2.14529	1.10117	0.0173595	0.181899	up	yes
MSTRG.25064		MSTRG.25064.1	2.18517	1.97999	1.90911	14.1197	14.9847	12.7159	0.208097	-2.26467	0.000283497	0.0473226	down	yes
MSTRG.25066		MSTRG.25066.1	0.127488	0.606424	0.224373	1.97493	3.03005	2.9318	0.295259	-1.75995	0.0040166	0.107094	down	yes
MSTRG.25077	Gh_A12G0535	MSTRG.25077.1;MSTRG.25077.2;Gh_A12G0535	3.32547	3.99813	5.54449	0.632522	0.970171	0.927809	2.78014	1.47516	0.0170759	0.180337	up	yes
MSTRG.25095		MSTRG.25095.1;MSTRG.25095.2	3.57446	8.43133	3.84604	8.39432	7.02097	8.5716	0.432515	-1.20918	0.00463351	0.111658	down	yes
MSTRG.25096	Gh_A12G0551	Gh_A12G0551	0.460213	0.85282	0.300744	1.88654	2.60321	1.23651	0.454639	-1.13721	0.044819	0.271474	down	yes
MSTRG.25105	Gh_A12G0561	MSTRG.25105.1	2.41102	2.8407	2.92666	12.3418	13.3164	12.2695	0.260024	-1.94328	0.000278588	0.0472814	down	yes
MSTRG.25106	Gh_A12G0562;Gh_A12G0563	MSTRG.25106.1;Gh_A12G0562;MSTRG.25106.3;MSTRG.25106.4;Gh_A12G0563	84.3658	69.793	90.9917	278.524	280.403	287.565	0.328847	-1.60451	0.00043697	0.0532543	down	yes
MSTRG.25107	Gh_A12G0564	MSTRG.25107.1;MSTRG.25107.2;MSTRG.25107.3;MSTRG.25107.4;MSTRG.25107.5;Gh_A12G0564	4.49661	8.40544	2.26215	20.5569	25.7883	27.2845	0.144483	-2.79103	0.0125105	0.159214	down	yes
MSTRG.25123	Gh_A12G0578	MSTRG.25123.1;MSTRG.25123.2;Gh_A12G0578	11.8878	10.3273	10.5995	5.53837	4.93282	5.49601	2.00377	1.00272	0.00148284	0.0778922	up	yes
MSTRG.25127	Gh_A12G0584	Gh_A12G0584	0.808195	1.01888	0.71675	2.68323	2.197	4.19724	0.432516	-1.20918	0.0357749	0.246007	down	yes
MSTRG.2517	Gh_A02G0453	Gh_A02G0453	2.59679	3.09145	3.50958	0.400349	0.486021	0.356982	2.75273	1.46086	0.00245514	0.0904227	up	yes
MSTRG.25175		MSTRG.25175.1	0.899922	1.74801	1.42976	3.50658	3.54613	3.07452	0.445694	-1.16587	0.0034357	0.102391	down	yes
MSTRG.25191	Gh_A12G0649	MSTRG.25191.3;MSTRG.25191.2;MSTRG.25191.1;MSTRG.25191.4;MSTRG.25191.5;MSTRG.25191.11;MSTRG.25191.6;MSTRG.25191.10;MSTRG.25191.8;MSTRG.25191.7;MSTRG.25191.9;MSTRG.25191.12;MSTRG.25191.13;Gh_A12G0649	6.2722	6.95788	5.97988	12.4503	13.1452	17.2897	0.45766	-1.12765	0.0144542	0.168633	down	yes
MSTRG.252	Gh_A01G0274	Gh_A01G0274	28.9154	43.9579	33.0742	99.7224	87.943	84.8774	0.312851	-1.67645	0.000705903	0.061302	down	yes
MSTRG.2520	Gh_A02G0455	MSTRG.2520.1;Gh_A02G0455	4.02008	2.44753	7.10821	0.339402	0.884591	0.700333	4.32772	2.11361	0.0220832	0.201747	up	yes
MSTRG.25200	Gh_A12G0657	Gh_A12G0657	4.66085	5.13176	5.11845	1.57523	1.54154	2.14626	2.09706	1.06837	0.00707867	0.128721	up	yes
MSTRG.25210	Gh_A12G0665	MSTRG.25210.1;MSTRG.25210.2;MSTRG.25210.3;MSTRG.25210.4;MSTRG.25210.5	0.674477	0.464973	0.878791	3.39342	3.66382	3.39575	0.407373	-1.29558	0.0016953	0.0807767	down	yes
MSTRG.25234	Gh_A12G0694	MSTRG.25234.2;MSTRG.25234.1;Gh_A12G0694	7.62875	6.9726	8.98714	21.487	25.2632	23.6982	0.387677	-1.36707	0.00336686	0.101596	down	yes
MSTRG.25254	Gh_A12G0712	MSTRG.25254.2;MSTRG.25254.4;MSTRG.25254.1;MSTRG.25254.3;MSTRG.25254.10;MSTRG.25254.9;MSTRG.25254.11;MSTRG.25254.6;MSTRG.25254.7;MSTRG.25254.5;MSTRG.25254.8;Gh_A12G0712	26.3625	21.6377	28.5259	9.65991	11.484	12.4565	2.45673	1.29674	0.00581699	0.120006	up	yes
MSTRG.25264		MSTRG.25264.1;MSTRG.25264.2	0.435282	0.573224	0.24556	2.13965	2.17997	2.31155	0.406452	-1.29884	0.00195934	0.0841287	down	yes
MSTRG.25321	Gh_A12G0785	MSTRG.25321.1;Gh_A12G0785	0.281805	1.1781	0.312007	2.21712	1.62635	1.97241	0.3845	-1.37894	0.00327694	0.100863	down	yes
MSTRG.25367	Gh_A12G0827	MSTRG.25367.1;Gh_A12G0827	93.8452	68.4527	99.5032	27.3879	28.1254	22.9308	3.92921	1.97424	0.0013845	0.076108	up	yes
MSTRG.25377	Gh_A12G0834	MSTRG.25377.1;Gh_A12G0834	7.36966	7.97918	6.53904	1.96052	1.64174	2.05254	2.70655	1.43645	0.00174228	0.0815486	up	yes
MSTRG.25402	Gh_A12G0862	MSTRG.25402.1;Gh_A12G0862	17.5141	17.5853	19.3828	33.7818	41.5879	44.0338	0.477367	-1.06683	0.0114776	0.154579	down	yes
MSTRG.25454		MSTRG.25454.1;MSTRG.25454.2;MSTRG.25454.3	2.58836	3.35469	2.5757	7.4709	5.41585	6.77656	0.453368	-1.14125	0.00942786	0.143098	down	yes
MSTRG.25473	Gh_A12G0944	MSTRG.25473.1;Gh_A12G0944	1.00313	0.634206	1.20724	5.98239	6.213	5.24881	0.326698	-1.61397	0.00159427	0.0794304	down	yes
MSTRG.25496	Gh_A12G0972	MSTRG.25496.2;MSTRG.25496.1;MSTRG.25496.4;MSTRG.25496.5;Gh_A12G0972	0	1.11919	0.562309	1.40063	1.17196	1.17281	0.455281	-1.13517	0.0107794	0.150717	down	yes
MSTRG.255	Gh_A01G0275	Gh_A01G0275	395.326	401.435	409.291	0	0	0	401.569	8.6495	3.82841e-08	0.00057622	up	yes
MSTRG.25508	Gh_A12G0982	MSTRG.25508.1;MSTRG.25508.2;MSTRG.25508.3;Gh_A12G0982	6.92803	7.67705	6.7809	3.2149	1.87932	2.78046	2.14212	1.09904	0.0241726	0.209929	up	yes
MSTRG.25519	Gh_A12G1001	MSTRG.25519.1;Gh_A12G1001	21.5429	12.9622	33.8372	6.73436	10.7969	6.93015	3.54609	1.82623	0.0380603	0.252729	up	yes
MSTRG.25536	Gh_A12G1016	MSTRG.25536.2;MSTRG.25536.1;MSTRG.25536.3;MSTRG.25536.4;MSTRG.25536.6;MSTRG.25536.5;MSTRG.25536.7;MSTRG.25536.8;MSTRG.25536.9;Gh_A12G1016	4.39494	5.47807	3.19314	9.25898	8.77355	9.25816	0.448969	-1.15531	0.013866	0.165829	down	yes
MSTRG.25542	Gh_A12G1023	MSTRG.25542.1;MSTRG.25542.2;MSTRG.25542.5;MSTRG.25542.3	6.27068	4.37798	8.20761	3.05325	3.23169	3.06453	2.15343	1.10664	0.0176656	0.183328	up	yes
MSTRG.25548	Gh_A12G1028	MSTRG.25548.1;Gh_A12G1028	1.94495	1.51279	1.03386	5.98269	4.48106	4.00596	0.44455	-1.16958	0.0380969	0.252879	down	yes
MSTRG.25581	Gh_A12G1068	MSTRG.25581.1	1.18911	0.318401	1.70719	0.333265	0.123023	0.133373	2.33822	1.22541	0.0222265	0.202279	up	yes
MSTRG.25588	Gh_A12G1061	MSTRG.25588.5;MSTRG.25588.4;MSTRG.25588.1;MSTRG.25588.2;MSTRG.25588.3;MSTRG.25588.6;MSTRG.25588.9;MSTRG.25588.11;MSTRG.25588.12;MSTRG.25588.10;MSTRG.25588.7;MSTRG.25588.8;Gh_A12G1061	6.04596	5.44528	4.89486	83.1807	86.9705	89.206	0.0754887	-3.7276	7.80105e-05	0.0345338	down	yes
MSTRG.25589	Gh_A12G1062	MSTRG.25589.2;MSTRG.25589.1;Gh_A12G1062	37.2062	30.6651	43.6688	184.464	198.27	195.84	0.223975	-2.15859	0.000867754	0.0650584	down	yes
MSTRG.25590	Gh_A12G1077	MSTRG.25590.1;MSTRG.25590.2;Gh_A12G1077	13.5327	10.4471	15.3909	6.26273	5.47875	5.39273	2.45664	1.29669	0.00399929	0.106884	up	yes
MSTRG.25591	Gh_A12G1078	MSTRG.25591.1;Gh_A12G1078	1.52955	0.646669	1.10391	0.257515	0.280535	0.121988	2.12757	1.08921	0.00185518	0.0827547	up	yes
MSTRG.25625	Gh_A12G1109	MSTRG.25625.2;MSTRG.25625.1;Gh_A12G1109	4.29332	6.65191	4.17529	6.99249	10.4171	10.2706	0.468775	-1.09303	0.0289121	0.225683	down	yes
MSTRG.25636	Gh_A12G1120	Gh_A12G1120;MSTRG.25636.4;MSTRG.25636.2;MSTRG.25636.3	3.94239	2.76617	6.30077	0.0348242	0.189418	0.0950994	5.83975	2.54591	0.00536954	0.117449	up	yes
MSTRG.25639	Gh_A12G1124	MSTRG.25639.1;Gh_A12G1124	2.62463	2.4858	3.3598	0.666718	1.1815	0.911509	2.10237	1.07201	0.0180768	0.185191	up	yes
MSTRG.25640		MSTRG.25640.1;MSTRG.25640.2	5.04771	5.32089	5.02903	14.081	11.5275	12.3363	0.4389	-1.18803	0.00245362	0.0904035	down	yes
MSTRG.25641	Gh_A12G1130	Gh_A12G1130	427.073	331.213	511.876	209.817	191.996	135.968	2.83831	1.50503	0.0225215	0.203487	up	yes
MSTRG.25646		MSTRG.25646.1	1.93938	2.32473	1.5888	4.27008	4	5.26318	0.48588	-1.04133	0.0123716	0.158474	down	yes
MSTRG.25656	Gh_A12G1143	MSTRG.25656.1;Gh_A12G1143	26.5233	24.3297	39.3583	0.416901	1.37432	1.21601	17.3693	4.11847	0.00320002	0.09996	up	yes
MSTRG.25678	Gh_A12G1170	MSTRG.25678.1;MSTRG.25678.2;Gh_A12G1170	0.206164	0.251871	0.213527	10.9569	7.97712	7.87889	0.122004	-3.035	0.000847306	0.0645719	down	yes
MSTRG.25679		MSTRG.25679.1	2.19416	3.17796	2.86578	8.17903	7.53525	8.85481	0.356057	-1.48982	0.00135519	0.0755694	down	yes
MSTRG.25680	Gh_A12G1171	MSTRG.25680.1;Gh_A12G1171	4.28381	4.20099	4.13237	10.5015	11.7063	14.3864	0.398122	-1.32872	0.00648877	0.124609	down	yes
MSTRG.25691	Gh_A12G1188	MSTRG.25691.1;Gh_A12G1188	8.2554	14.4032	5.8489	15.6086	12.6953	14.3056	0.459075	-1.1232	0.0466829	0.276339	down	yes
MSTRG.25721	Gh_A12G1215	MSTRG.25721.1;MSTRG.25721.2	4.85112	1.43539	4.14813	0.672028	0.128843	0.870429	4.54599	2.18459	0.00905037	0.140649	up	yes
MSTRG.25774		MSTRG.25774.1;MSTRG.25774.2;MSTRG.25774.3;MSTRG.25774.4	1.33665	1.49435	1.6955	0.294901	0.296459	0.11922	2.00092	1.00066	0.0061653	0.122131	up	yes
MSTRG.25783		MSTRG.25783.1;MSTRG.25783.2	5.10298	6.99303	4.05425	8.62103	9.12901	10.434	0.497942	-1.00595	0.0197585	0.192443	down	yes
MSTRG.258		MSTRG.258.1	4.26404	5.02434	7.38347	0.308242	0.553699	0.414444	4.49964	2.16981	0.00742209	0.131039	up	yes
MSTRG.25807	Gh_A12G1302	MSTRG.25807.2;MSTRG.25807.1	2.17171	2.82089	1.41515	5.99756	5.96366	5.30833	0.390902	-1.35512	0.0120968	0.157614	down	yes
MSTRG.25819	Gh_A12G1310	MSTRG.25819.1;MSTRG.25819.3;Gh_A12G1310	0.234682	1.2857	0.263707	0.894909	1.77402	1.12345	0.474107	-1.07671	0.0298999	0.228638	down	yes
MSTRG.25850	Gh_A12G1335	Gh_A12G1335	65.5271	58.9617	84.0659	20.2799	20.0817	26.3084	3.34428	1.7417	0.00829907	0.136589	up	yes
MSTRG.25853	Gh_A12G1336	MSTRG.25853.1;MSTRG.25853.4;MSTRG.25853.2;MSTRG.25853.5;Gh_A12G1336	2.73986	1.90912	3.70599	0.0597895	0.0546901	1.00692	3.40264	1.76666	0.0457797	0.273482	up	yes
MSTRG.25916	Gh_A12G1400	MSTRG.25916.1;Gh_A12G1400	4.59347	4.18403	7.58919	2.37033	2.37036	2.37111	2.09621	1.06778	0.0474303	0.278316	up	yes
MSTRG.25940	Gh_A12G1422	Gh_A12G1422;MSTRG.25940.2	1.80397	0.59023	2.14092	0	0.209765	0.185294	3.05699	1.61211	0.00665146	0.125585	up	yes
MSTRG.25957	Gh_A12G1438	MSTRG.25957.1;Gh_A12G1438	2.79107	3.58616	3.33762	6.15035	6.58159	7.39733	0.49401	-1.01739	0.0037644	0.105118	down	yes
MSTRG.25969		MSTRG.25969.1	1.33819	2.16678	1.90332	4.41434	5.01191	4.09886	0.437383	-1.19303	0.00412286	0.107899	down	yes
MSTRG.25976	Gh_A12G1454	Gh_A12G1454	19.6475	17.9895	21.7428	4.78113	5.85458	4.74754	3.62941	1.85974	0.00129895	0.0744366	up	yes
MSTRG.26022	Gh_A12G1497	Gh_A12G1497	8.79454	6.30294	9.77618	0	0.165675	0.003164	10.5473	3.3988	0.000274904	0.0468465	up	yes
MSTRG.26050	Gh_A12G1526	MSTRG.26050.1;Gh_A12G1526	13.4508	16.0176	17.5911	1.87631	3.60684	3.09164	4.13317	2.04725	0.0104291	0.148754	up	yes
MSTRG.26053	Gh_A12G1530	Gh_A12G1530	22.1825	18.6193	29.7959	6.39089	6.65169	6.15463	3.77584	1.9168	0.00426986	0.108871	up	yes
MSTRG.26057	Gh_A12G1534	Gh_A12G1534	1.92686	0	2.63374	0	0	0	4.34096	2.11802	0.0101678	0.147057	up	yes
MSTRG.26169		MSTRG.26169.1	9.03952	4.83417	7.50712	2.50813	2.61437	2.31764	3.0747	1.62045	8.5409e-05	0.0352193	up	yes
MSTRG.26170		MSTRG.26170.1;MSTRG.26170.2	38.7461	12.9898	29.1226	2.36775	2.54827	1.94622	13.9804	3.80533	6.20764e-05	0.0323317	up	yes
MSTRG.26178	Gh_A12G1641	Gh_A12G1641	3.17081	0	4.45799	0	0	0	6.9794	2.8031	0.00951005	0.143328	up	yes
MSTRG.26200	Gh_A12G1663	MSTRG.26200.1;Gh_A12G1663	3.58573	6.43838	3.1159	14.9914	14.0007	15.1788	0.242979	-2.0411	0.00145888	0.0775431	down	yes
MSTRG.26222	Gh_A12G1695	MSTRG.26222.1	5.57656	12.5303	8.8612	0.273219	0.218048	0.285544	5.27145	2.3982	0.000665648	0.0594882	up	yes
MSTRG.26295	Gh_A12G1764	MSTRG.26295.1;MSTRG.26295.2;Gh_A12G1764	3.37397	6.72721	3.19314	12.0478	11.2406	9.9806	0.305618	-1.7102	0.00270835	0.093495	down	yes
MSTRG.2630	Gh_A02G0580	Gh_A02G0580;MSTRG.2630.2;MSTRG.2630.3;MSTRG.2630.5;MSTRG.2630.4;MSTRG.2630.6;MSTRG.2630.7;MSTRG.2630.8;MSTRG.2630.9;MSTRG.2630.10;MSTRG.2630.11	9.99122	9.04369	10.9195	3.85055	5.64423	5.19248	2.00251	1.00181	0.022579	0.203599	up	yes
MSTRG.26343	Gh_A12G1807	MSTRG.26343.2;MSTRG.26343.1;MSTRG.26343.3;MSTRG.26343.4;MSTRG.26343.5;MSTRG.26343.6;MSTRG.26343.7;Gh_A12G1807	6.82475	6.9609	6.30103	18.1824	16.8585	15.1176	0.42643	-1.22962	0.00236161	0.0891558	down	yes
MSTRG.26367	Gh_A12G1829	MSTRG.26367.1	1.32474	3.1919	1.07854	3.63149	2.46793	2.49233	0.491852	-1.02371	0.0406376	0.259758	down	yes
MSTRG.26382	Gh_A12G1845	MSTRG.26382.1;MSTRG.26382.2;Gh_A12G1845	0.699329	1.38994	0.957247	14.9973	15.4625	16.9914	0.09899	-3.33657	3.70518e-05	0.0252294	down	yes
MSTRG.26383	Gh_A12G1846	MSTRG.26383.1;MSTRG.26383.2;Gh_A12G1846	5.56029	8.91979	5.10108	11.9283	12.2797	11.2282	0.442834	-1.17516	0.00395588	0.106516	down	yes
MSTRG.26402	Gh_A12G1869	MSTRG.26402.1;MSTRG.26402.2;Gh_A12G1869	4.30804	3.17886	3.10814	1.18035	1.60296	1.63648	2.01826	1.01311	0.0148231	0.170178	up	yes
MSTRG.26460	Gh_A12G1924	MSTRG.26460.2;Gh_A12G1924	0.526568	0.610372	0.667314	2.24839	3.3282	2.5857	0.368563	-1.44002	0.00735355	0.130573	down	yes
MSTRG.2647	Gh_A02G0604	MSTRG.2647.1	1.1465	2.65333	1.40789	4.51276	5.41231	4.80178	0.334364	-1.58051	0.000587664	0.0569465	down	yes
MSTRG.26477	Gh_A12G1940	Gh_A12G1940	0.885559	0.964416	0.773826	22.682	19.2528	19.8182	0.0840966	-3.57181	8.75978e-05	0.0357765	down	yes
MSTRG.26524	Gh_A12G1993	MSTRG.26524.1;MSTRG.26524.2	3.49741	3.94593	2.61647	27.336	26.5306	28.3239	0.13853	-2.85173	0.000566922	0.0564345	down	yes
MSTRG.26526	Gh_A12G1996	Gh_A12G1996	2.1692	0.668068	1.29437	0.239885	0.366679	0.519425	2.33263	1.22196	0.00655934	0.124988	up	yes
MSTRG.26569	Gh_A12G2042	MSTRG.26569.1;MSTRG.26569.2;MSTRG.26569.3;Gh_A12G2042	3.65057	5.09134	3.18744	5.66946	8.0947	8.97969	0.483948	-1.04708	0.0406734	0.259898	down	yes
MSTRG.26584	Gh_A12G2060	MSTRG.26584.1;MSTRG.26584.3;MSTRG.26584.4	0.304057	1.66849	0	1.56326	1.6074	1.24659	0.383176	-1.38392	0.0291953	0.226312	down	yes
MSTRG.26617	Gh_A12G2096	MSTRG.26617.1;MSTRG.26617.2;Gh_A12G2096	4.70104	8.53974	4.65454	1.20798	0.701383	0.177863	3.03194	1.60024	0.0345886	0.242439	up	yes
MSTRG.2662		MSTRG.2662.1;MSTRG.2662.2;MSTRG.2662.3;MSTRG.2662.4	3.39909	7.83259	3.63939	6.93858	8.45713	8.75879	0.415326	-1.26768	0.00487267	0.114023	down	yes
MSTRG.26640	Gh_A12G2124	Gh_A12G2124	1.5414	2.3587	1.40214	4.04574	3.50755	4.67203	0.453325	-1.14138	0.00745246	0.131319	down	yes
MSTRG.26660	Gh_A12G2147	MSTRG.26660.1;Gh_A12G2147	4.79939	6.19433	6.24806	11.7795	19.6615	18.7149	0.351854	-1.50695	0.0262376	0.217215	down	yes
MSTRG.26667	Gh_A12G2156	MSTRG.26667.3;MSTRG.26667.1;MSTRG.26667.2;MSTRG.26667.4;Gh_A12G2156	11.4264	8.85047	16.2348	3.82052	3.60528	3.04782	3.47905	1.79869	0.00985217	0.145162	up	yes
MSTRG.26670	Gh_A12G2159	MSTRG.26670.1;MSTRG.26670.2;Gh_A12G2159	6.83123	4.18858	7.23484	2.98851	2.4841	3.1303	2.32163	1.21514	0.00536493	0.117449	up	yes
MSTRG.26680		MSTRG.26680.1;MSTRG.26680.2	9.4246	15.1108	13.0791	22.361	23.288	20.7715	0.466618	-1.09968	0.00589197	0.120366	down	yes
MSTRG.26686	Gh_A12G2177	MSTRG.26686.1;Gh_A12G2177	0.439779	0.817558	0.204715	2.33086	2.46733	2.60114	0.357129	-1.48548	0.00382011	0.105489	down	yes
MSTRG.26692	Gh_A12G2182	MSTRG.26692.1;Gh_A12G2182	4.50024	3.15712	4.88149	1.0884	1.21113	1.0782	2.88414	1.52814	0.000850039	0.0646166	up	yes
MSTRG.26705	Gh_A12G2195	MSTRG.26705.1;MSTRG.26705.2;Gh_A12G2195	9.03103	7.64284	11.3752	3.81002	4.32454	4.89652	2.17192	1.11897	0.0161139	0.176004	up	yes
MSTRG.26706	Gh_A12G2196	MSTRG.26706.2;MSTRG.26706.1	10.2632	6.09985	12.7924	5.12143	5.43632	6.06018	2.15554	1.10805	0.0231372	0.205867	up	yes
MSTRG.26734	Gh_A12G2228	MSTRG.26734.1;Gh_A12G2228	0.472441	1.36471	0.687545	2.82116	8.93121	7.89484	0.198213	-2.33488	0.0418976	0.263632	down	yes
MSTRG.26756	Gh_A12G2250	MSTRG.26756.1;MSTRG.26756.2	0.893449	1.4277	1.33633	5.23488	4.35971	4.94918	0.337096	-1.56877	0.00176098	0.0816614	down	yes
MSTRG.26780	Gh_A12G2271	MSTRG.26780.1;Gh_A12G2271	317.498	287.887	312.074	122.338	145.229	103.009	2.63378	1.39713	0.00821597	0.136134	up	yes
MSTRG.26788	Gh_A12G2280	MSTRG.26788.1;Gh_A12G2280	3.95503	2.3305	4.91224	26.8341	29.0572	27.9763	0.207789	-2.26681	0.00175108	0.0815969	down	yes
MSTRG.26808	Gh_A12G2302	MSTRG.26808.1;MSTRG.26808.2;Gh_A12G2302	2.02991	2.38206	1.7468	5.42219	5.62115	5.1687	0.437964	-1.19112	0.00144981	0.0773807	down	yes
MSTRG.2681	Gh_A02G0647	Gh_A02G0647	36.6416	66.4615	32.927	80.4162	65.5373	60.1487	0.443202	-1.17397	0.0234979	0.207269	down	yes
MSTRG.26827	Gh_A12G2324	Gh_A12G2324	1.40792	4.44604	2.7731	5.05852	3.63952	4.36688	0.455138	-1.13563	0.0193857	0.190849	down	yes
MSTRG.2683	Gh_A02G0645	MSTRG.2683.1;MSTRG.2683.2;MSTRG.2683.5;MSTRG.2683.4;MSTRG.2683.3;MSTRG.2683.6;MSTRG.2683.7;MSTRG.2683.8;MSTRG.2683.9;MSTRG.2683.10;MSTRG.2683.12;MSTRG.2683.13;MSTRG.2683.11;Gh_A02G0645	21.818	18.9513	27.0649	8.92179	7.86175	9.35823	2.70249	1.43429	0.00616636	0.122131	up	yes
MSTRG.26853	Gh_A12G2350	MSTRG.26853.1;MSTRG.26853.2	3.27204	5.53375	2.72539	6.57264	7.63928	6.87649	0.444398	-1.17008	0.0102759	0.147792	down	yes
MSTRG.26859	Gh_A12G2359	MSTRG.26859.1;MSTRG.26859.2;Gh_A12G2359	4.05548	1.98112	3.55271	13.0654	9.7802	11.5181	0.446468	-1.16337	0.0070221	0.128316	down	yes
MSTRG.26869	Gh_A12G2364;Gh_A12G2365;Gh_A12G2363	MSTRG.26869.1;MSTRG.26869.2;MSTRG.26869.3;MSTRG.26869.5;MSTRG.26869.4;MSTRG.26869.6;MSTRG.26869.8;MSTRG.26869.9;Gh_A12G2363;Gh_A12G2364;Gh_A12G2365	53.3393	45.0235	77.366	13.5767	15.8672	17.9814	4.06854	2.02451	0.0101198	0.146956	up	yes
MSTRG.26891	Gh_A12G2394	Gh_A12G2394	8.30093	17.5839	9.49445	23.357	17.2334	16.5675	0.415069	-1.26858	0.0140896	0.166718	down	yes
MSTRG.26901	Gh_A12G2401	MSTRG.26901.1;MSTRG.26901.2;MSTRG.26901.3;MSTRG.26901.4;MSTRG.26901.5;Gh_A12G2401	4.59202	4.22978	5.19923	18.5083	19.1795	19.2576	0.299845	-1.73771	0.000331028	0.0494936	down	yes
MSTRG.26921	Gh_A12G2426	MSTRG.26921.1;MSTRG.26921.2;Gh_A12G2426	0.382214	1.47532	0.225433	2.71012	1.68276	1.58902	0.378364	-1.40215	0.0245077	0.211266	down	yes
MSTRG.26946	Gh_A12G2461	Gh_A12G2461	136.228	100.204	155.708	45.9246	44.3802	40.3677	3.5778	1.83907	0.00185977	0.0827547	up	yes
MSTRG.26950	Gh_A12G2465	MSTRG.26950.1;Gh_A12G2465	1.10318	0.633839	0.977559	29.1746	39.0004	38.43	0.0600875	-4.05679	0.000305837	0.0485272	down	yes
MSTRG.26959		MSTRG.26959.1	224.065	181.781	277.898	127.629	150.684	109.361	2.0539	1.03836	0.0358029	0.246118	up	yes
MSTRG.27	Gh_A01G0033	Gh_A01G0033;MSTRG.27.2;MSTRG.27.3;MSTRG.27.4;MSTRG.27.5;MSTRG.27.6;MSTRG.27.7;MSTRG.27.8	0.255238	0.189967	0.215726	2.33847	2.20957	2.56308	0.371878	-1.4271	0.000269135	0.0468465	down	yes
MSTRG.27025	Gh_A13G0034	MSTRG.27025.1;Gh_A13G0034	2.62077	0.626636	1.60358	0.088102	0.038077	0.140928	3.49385	1.80482	0.000509296	0.055321	up	yes
MSTRG.27129	Gh_A13G0147	MSTRG.27129.1	28.6576	22.8157	32.5471	5.38643	7.75389	7.78449	4.22725	2.07972	0.00487181	0.114023	up	yes
MSTRG.2713		MSTRG.2713.1;MSTRG.2713.3;MSTRG.2713.2;MSTRG.2713.4;MSTRG.2713.5	2.51807	2.33116	2.5008	0.392739	0.667989	0.61224	2.29063	1.19574	0.00250865	0.0912398	up	yes
MSTRG.27151	Gh_A13G0170	Gh_A13G0170	2.57628	3.51172	3.30229	6.97203	8.75504	8.34274	0.409444	-1.28826	0.00440296	0.109724	down	yes
MSTRG.27152	Gh_A13G0171	MSTRG.27152.1;Gh_A13G0171	7.64599	6.0893	10.1943	1.56902	2.15771	1.97101	3.58527	1.84208	0.00625884	0.122755	up	yes
MSTRG.27168	Gh_A13G0187	MSTRG.27168.1;Gh_A13G0187	1.37516	1.33533	1.23397	6.03589	4.95035	3.52401	0.404626	-1.30534	0.0215965	0.199725	down	yes
MSTRG.27177	Gh_A13G0197	MSTRG.27177.1;Gh_A13G0197	3.31535	4.96358	3.63056	7.98594	9.66009	6.62511	0.456193	-1.13228	0.0147553	0.169898	down	yes
MSTRG.27190		MSTRG.27190.1	1.20093	0.061699	0.617646	0.221757	0.0301	0	2.12805	1.08953	0.00649293	0.124631	up	yes
MSTRG.27208	Gh_A13G0226	MSTRG.27208.1;MSTRG.27208.2;MSTRG.27208.4;MSTRG.27208.3;Gh_A13G0226	0.206365	0.478604	0.218467	3.8989	3.80439	5.04831	0.216251	-2.20922	0.000968938	0.0677538	down	yes
MSTRG.27265	Gh_A13G0276;Gh_A13G0275	MSTRG.27265.1;MSTRG.27265.2;MSTRG.27265.3;MSTRG.27265.4;MSTRG.27265.5;MSTRG.27265.9;MSTRG.27265.7;MSTRG.27265.10;MSTRG.27265.11;MSTRG.27265.12;MSTRG.27265.13;MSTRG.27265.15;MSTRG.27265.14;Gh_A13G0276	102.699	121.499	129.95	344.712	410.839	361.513	0.299179	-1.74092	0.00245077	0.0903545	down	yes
MSTRG.27266	Gh_A13G0275	MSTRG.27266.1;MSTRG.27266.2;MSTRG.27266.3	1.85166	1.44791	1.72033	12.9548	9.40228	17.835	0.206704	-2.27436	0.0101359	0.146956	down	yes
MSTRG.27267	Gh_A13G0275	MSTRG.27267.1;MSTRG.27267.2	2.45335	11.822	4.84258	38.0047	20.9937	29.5013	0.106584	-3.22994	0.00406361	0.107524	down	yes
MSTRG.27283	Gh_A13G0294	MSTRG.27283.1	71.1033	75.7724	88.7185	4.83895	4.32486	3.97722	14.7445	3.8821	0.000223765	0.0459238	up	yes
MSTRG.27295	Gh_A13G0307	MSTRG.27295.1;MSTRG.27295.2;MSTRG.27295.3;MSTRG.27295.4;Gh_A13G0307	4.11882	2.651	7.29673	0.0516307	0.458188	0.0274026	6.1279	2.61539	0.0128635	0.160408	up	yes
MSTRG.27306	Gh_A13G0319	MSTRG.27306.1;Gh_A13G0319	18.7382	15.1127	13.124	6.18857	4.71655	6.0725	2.66215	1.41259	0.0130198	0.161326	up	yes
MSTRG.27344		MSTRG.27344.1	0.62905	1.13675	0.487629	2.7196	2.434	2.18235	0.421825	-1.24528	0.00433984	0.109383	down	yes
MSTRG.27345	Gh_A13G0352	MSTRG.27345.1;Gh_A13G0352	7.61473	10.5819	7.75287	63.1508	66.4708	69.9002	0.118851	-3.07277	3.44415e-05	0.0251713	down	yes
MSTRG.27357	Gh_A13G0363	MSTRG.27357.1;Gh_A13G0363	3.36207	5.66723	4.27931	12.1871	12.427	12.5123	0.32017	-1.64309	0.000104362	0.0369982	down	yes
MSTRG.27369	Gh_A13G0371	MSTRG.27369.1	2.60146	2.92654	2.97151	5.73761	7.20591	6.55474	0.493954	-1.01755	0.00548085	0.117773	down	yes
MSTRG.27374	Gh_A13G0376	MSTRG.27374.3;Gh_A13G0376	4.76351	4.50588	4.30442	1.79332	1.50796	1.81247	2.11124	1.07809	0.00182925	0.0824747	up	yes
MSTRG.27375	Gh_A13G0377	MSTRG.27375.1;MSTRG.27375.2;MSTRG.27375.3;Gh_A13G0377	9.69616	6.52518	9.92357	4.52544	5.69929	4.46655	2.02338	1.01677	0.00945601	0.143204	up	yes
MSTRG.27383	Gh_A13G0385	MSTRG.27383.1;MSTRG.27383.2;MSTRG.27383.3;Gh_A13G0385	3.50989	4.17435	2.69836	10.1902	10.2109	8.82574	0.367858	-1.44278	0.00544273	0.117582	down	yes
MSTRG.27403	Gh_A13G0396	MSTRG.27403.1;Gh_A13G0396	1.43072	2.35025	1.19557	3.7392	3.09201	3.34703	0.484005	-1.04691	0.00834276	0.136909	down	yes
MSTRG.27405	Gh_A13G0397	MSTRG.27405.1;Gh_A13G0397	1.87541	0.300048	0.745573	0.577969	0.377316	0.178011	2.03198	1.02288	0.0358351	0.24612	up	yes
MSTRG.27460	Gh_A13G0459	Gh_A13G0459	9.96443	9.7292	10.8605	24.0884	24.1875	24.313	0.455094	-1.13576	0.000354396	0.0504008	down	yes
MSTRG.27477	Gh_A13G0480	MSTRG.27477.1;Gh_A13G0480	0.651085	0.947533	0.462932	3.35875	2.78891	2.92493	0.370598	-1.43207	0.0026591	0.0926092	down	yes
MSTRG.27528	Gh_A13G0520	MSTRG.27528.1;Gh_A13G0520;MSTRG.27528.3	1.97538	2.18686	2.10726	0.0734264	0.0707364	0.118983	2.74373	1.45614	3.56642e-05	0.0252294	up	yes
MSTRG.2753	Gh_A02G0711	MSTRG.2753.1;Gh_A02G0711	21.6425	22.1305	24.1555	10.1283	11.4645	9.20638	2.1153	1.08086	0.00555968	0.118471	up	yes
MSTRG.27569	Gh_A13G0554	MSTRG.27569.2;MSTRG.27569.1;MSTRG.27569.3;MSTRG.27569.4;MSTRG.27569.5;MSTRG.27569.6;MSTRG.27569.8;MSTRG.27569.9;MSTRG.27569.7;MSTRG.27569.10;MSTRG.27569.11;MSTRG.27569.12;MSTRG.27569.13;MSTRG.27569.14;Gh_A13G0554	21.9546	15.81	31.3269	8.47683	10.8332	10.4279	2.71919	1.44318	0.0256961	0.215183	up	yes
MSTRG.27574	Gh_A13G0566	MSTRG.27574.1;MSTRG.27574.2;MSTRG.27574.4;MSTRG.27574.3;Gh_A13G0566	9.65811	10.6075	10.2841	3.57626	4.93262	4.53922	2.01292	1.00929	0.0108815	0.15119	up	yes
MSTRG.2759	Gh_A02G0721	MSTRG.2759.1;Gh_A02G0721	12.4857	12.6525	15.1696	35.502	36.7861	34.5138	0.402224	-1.31393	0.00238364	0.0893033	down	yes
MSTRG.27606	Gh_A13G0601	Gh_A13G0601;MSTRG.27606.2	8.03972	13.2645	8.10624	16.95	14.4563	15.9317	0.479751	-1.05964	0.00382195	0.105489	down	yes
MSTRG.27614	Gh_A13G0607	MSTRG.27614.1;MSTRG.27614.2;MSTRG.27614.3;MSTRG.27614.4;MSTRG.27614.7;MSTRG.27614.6;MSTRG.27614.5;MSTRG.27614.8;Gh_A13G0607	5.18769	5.83408	7.10178	1.70553	2.06751	1.65339	2.4595	1.29837	0.00807029	0.135297	up	yes
MSTRG.2767		MSTRG.2767.1;MSTRG.2767.2;MSTRG.2767.3;MSTRG.2767.4;MSTRG.2767.5;MSTRG.2767.6;MSTRG.2767.8	0.541854	1.80818	1.03519	2.63803	3.11877	3.04591	0.383693	-1.38198	0.00146771	0.0776415	down	yes
MSTRG.27675		MSTRG.27675.1	1.46645	0.169599	1.65568	0	0.091247	0	3.03361	1.60103	0.00453624	0.110717	up	yes
MSTRG.27683	Gh_A13G0664	Gh_A13G0664	0	2.91988	0.968652	1.63177	1.21457	0.885731	0.438829	-1.18827	0.0367092	0.248869	down	yes
MSTRG.27695	Gh_A13G0674	MSTRG.27695.1;MSTRG.27695.2;Gh_A13G0674	24.1811	20.9272	31.6108	6.70801	5.48782	6.83327	4.05856	2.02097	0.00424269	0.10857	up	yes
MSTRG.27725		MSTRG.27725.1;MSTRG.27725.2;MSTRG.27725.3;MSTRG.27725.4	5.40491	6.65472	4.10898	12.6652	12.9194	10.9988	0.415106	-1.26845	0.0113864	0.15414	down	yes
MSTRG.27732	Gh_A13G0714	MSTRG.27732.1;Gh_A13G0714	5.16657	5.29191	5.99174	1.60758	1.54332	1.52611	2.55225	1.35177	0.000654937	0.0592639	up	yes
MSTRG.27755	Gh_A13G0745	MSTRG.27755.1;Gh_A13G0745	0.687625	1.63501	0.706143	1.9111	1.97631	2.52301	0.481168	-1.05539	0.00621739	0.122429	down	yes
MSTRG.27824	Gh_A13G0807	Gh_A13G0807	17.742	10.9526	13.1638	3.32746	5.03635	4.71373	3.45888	1.79031	0.00664162	0.125504	up	yes
MSTRG.27833		MSTRG.27833.1	12.9353	20.665	15.8537	29.872	27.0989	25.3288	0.480573	-1.05717	0.00327003	0.100753	down	yes
MSTRG.27858		MSTRG.27858.1;MSTRG.27858.2	2.41451	5.08095	3.33349	6.51737	4.95405	5.77204	0.49084	-1.02668	0.0087308	0.138995	down	yes
MSTRG.27860	Gh_A13G0831	MSTRG.27860.1;Gh_A13G0831	0.36582	1.40749	0.258168	2.12805	1.31804	1.17627	0.45069	-1.14979	0.0342626	0.241467	down	yes
MSTRG.27878	Gh_A13G0845	MSTRG.27878.1;MSTRG.27878.2	12.5468	13.4485	6.12084	1.40631	0.410805	1.36818	4.82145	2.26947	0.0361191	0.247045	up	yes
MSTRG.27879		MSTRG.27879.3;MSTRG.27879.1;MSTRG.27879.2;MSTRG.27879.4;MSTRG.27879.6;MSTRG.27879.5;MSTRG.27879.7;MSTRG.27879.8	2.56818	3.78315	2.25814	6.493	6.22773	6.78543	0.4204	-1.25016	0.00244856	0.0903545	down	yes
MSTRG.27884	Gh_A13G0851	MSTRG.27884.1;Gh_A13G0851	13.0801	13.61	11.2847	67.0836	62.8222	62.6352	0.20007	-2.32142	0.000289705	0.0476547	down	yes
MSTRG.27957	Gh_A13G0917	MSTRG.27957.1	0.03978	0.561037	0	1.54253	1.13148	2.17921	0.353308	-1.501	0.012758	0.159938	down	yes
MSTRG.28006		MSTRG.28006.1;MSTRG.28006.2	4.06386	4.12706	6.06068	1.15805	1.44253	0.978981	2.7285	1.44811	0.0137146	0.16535	up	yes
MSTRG.28007	Gh_A13G0971	MSTRG.28007.1;Gh_A13G0971	3.07398	0.833309	3.39959	1.88719	1.08328	1.02679	2.28222	1.19044	0.0356849	0.245747	up	yes
MSTRG.28027	Gh_A13G0995	MSTRG.28027.1;Gh_A13G0995	9.92494	9.26316	11.1267	4.81332	4.13869	4.1046	2.19229	1.13244	0.00318286	0.0998729	up	yes
MSTRG.28045	Gh_A13G1014	MSTRG.28045.1;Gh_A13G1014	2.51592	0.316982	2.61948	0.432078	0.23562	0.259086	3.55256	1.82886	0.00423348	0.108495	up	yes
MSTRG.2810		MSTRG.2810.1	2.87502	5.93517	2.86004	6.57954	7.79847	5.70601	0.433698	-1.20524	0.0114197	0.154381	down	yes
MSTRG.28116		MSTRG.28116.1	4.12901	7.87271	5.43502	11.7002	9.79995	10.2846	0.429169	-1.22038	0.00248187	0.090775	down	yes
MSTRG.28157	Gh_A13G1098	Gh_A13G1098	0.729215	1.20438	0.954082	4.25589	3.23807	3.47958	0.371744	-1.42762	0.00267129	0.0929083	down	yes
MSTRG.2817	Gh_A02G0773	MSTRG.2817.2;MSTRG.2817.1;MSTRG.2817.3;Gh_A02G0773	3.14078	3.00395	3.2372	10.1296	7.50624	8.7067	0.435004	-1.2009	0.00664998	0.125583	down	yes
MSTRG.28203	Gh_A13G1142	MSTRG.28203.1;MSTRG.28203.2;MSTRG.28203.4;Gh_A13G1142	1.03417	2.58408	0.647051	4.50569	2.46635	2.62829	0.38461	-1.37853	0.0491421	0.282884	down	yes
MSTRG.28217	Gh_A13G1155	Gh_A13G1155	0.825874	0	0.945167	0	0	0	2.21264	1.14577	0.00582273	0.120006	up	yes
MSTRG.28220	Gh_A13G1158	Gh_A13G1158	43.8485	31.7196	54.2858	142.1	151.788	163.971	0.352547	-1.50411	0.00773187	0.132885	down	yes
MSTRG.28227	Gh_A13G1165	MSTRG.28227.1;Gh_A13G1165	7.22388	7.64402	6.44785	2.11749	1.69887	2.6315	2.46623	1.30231	0.00855637	0.138031	up	yes
MSTRG.28288		MSTRG.28288.1	0.045232	0.074741	0.047044	1.88225	1.54658	1.33209	0.403661	-1.30879	0.00260147	0.0920846	down	yes
MSTRG.28293	Gh_A13G1225	Gh_A13G1225	1.59255	2.64483	3.25124	0.081293	0.063106	0.226467	2.6964	1.43104	0.0196119	0.191889	up	yes
MSTRG.28349		MSTRG.28349.1;MSTRG.28349.2;MSTRG.28349.3	7.226	7.76483	9.00999	0.373713	0.389408	0.656109	6.06482	2.60047	0.000847212	0.0645719	up	yes
MSTRG.28367	Gh_A13G1295	MSTRG.28367.1;Gh_A13G1295	1.54843	1.61848	0.92042	3.82224	3.30521	3.50961	0.484233	-1.04623	0.0188019	0.18813	down	yes
MSTRG.28373	Gh_A13G1301	MSTRG.28373.1;MSTRG.28373.2;Gh_A13G1301	4.6117	3.87273	6.01534	13.2928	13.6431	14.0904	0.443594	-1.17269	0.00911176	0.141133	down	yes
MSTRG.28425	Gh_A13G1359	MSTRG.28425.2;MSTRG.28425.5;MSTRG.28425.3;MSTRG.28425.4;MSTRG.28425.6;MSTRG.28425.8;MSTRG.28425.7;MSTRG.28425.10;MSTRG.28425.12;MSTRG.28425.11	30.7043	31.2719	34.6511	6.99197	6.06122	6.22158	4.52957	2.17938	0.000362679	0.050779	up	yes
MSTRG.28427	Gh_A13G1363	Gh_A13G1363	0	0.249115	0.261415	0.943454	1.75159	1.46332	0.447197	-1.16102	0.02201	0.201485	down	yes
MSTRG.28449		MSTRG.28449.1	0	0.264438	0.504744	1.58938	1.60921	1.56203	0.445014	-1.16808	0.0193729	0.1908	down	yes
MSTRG.2845	Gh_A02G0801	MSTRG.2845.2;MSTRG.2845.1	4.73858	5.27259	4.29763	1.01062	0.760009	0.982915	2.81247	1.49184	0.00118197	0.0727539	up	yes
MSTRG.28517	Gh_A13G1435	MSTRG.28517.1	0.850738	2.16555	0.346287	4.26942	3.18384	3.17161	0.303831	-1.71866	0.020497	0.195373	down	yes
MSTRG.28531	Gh_A13G1450	MSTRG.28531.1;MSTRG.28531.2	1.91536	5.04387	2.67082	5.3339	4.69019	3.48217	0.495792	-1.01219	0.0250654	0.213224	down	yes
MSTRG.28548	Gh_A13G1470	MSTRG.28548.1	1.23005	2.52498	0.850096	4.06248	4.01421	2.8341	0.392087	-1.35075	0.0223047	0.202541	down	yes
MSTRG.28558	Gh_A13G1478	MSTRG.28558.1;Gh_A13G1478	6.66331	6.95784	7.82951	2.7733	2.7555	2.91415	2.13372	1.09337	0.00168046	0.0805318	up	yes
MSTRG.28573	Gh_A13G1490	MSTRG.28573.1;Gh_A13G1490	14.0196	16.6105	11.222	22.7793	27.6339	28.7099	0.475973	-1.07105	0.0205559	0.195548	down	yes
MSTRG.28578		MSTRG.28578.1;MSTRG.28578.2	2.16461	4.53447	2.38328	4.75452	4.8623	4.90124	0.482556	-1.05123	0.000397728	0.0516801	down	yes
MSTRG.28587	Gh_A13G1501	MSTRG.28587.1;MSTRG.28587.2;MSTRG.28587.3;MSTRG.28587.5;MSTRG.28587.6	5.18643	4.95657	5.66583	1.20204	1.72679	1.36535	2.6776	1.42094	0.00278755	0.094172	up	yes
MSTRG.286	Gh_A01G0299	MSTRG.286.1	0.55644	1.16519	0.658409	3.73477	2.07186	2.50576	0.397446	-1.33117	0.0201003	0.193869	down	yes
MSTRG.28605	Gh_A13G1523	MSTRG.28605.1;MSTRG.28605.2;MSTRG.28605.3;MSTRG.28605.4;Gh_A13G1523	4.1342	4.37508	4.28141	11.6824	9.43098	9.6567	0.459308	-1.12247	0.00418934	0.10831	down	yes
MSTRG.28612	Gh_A13G1528	MSTRG.28612.1;Gh_A13G1528	0.366307	0.779893	0.304882	1.54527	1.68085	1.29178	0.498229	-1.00512	0.00522511	0.116601	down	yes
MSTRG.28622	Gh_A13G1539	MSTRG.28622.1;MSTRG.28622.2;MSTRG.28622.3;Gh_A13G1539	13.4678	13.2197	10.5777	1.9153	3.82348	4.12804	3.11166	1.63768	0.0331609	0.238618	up	yes
MSTRG.28623	Gh_A13G1540	Gh_A13G1540	3.59773	3.63641	3.62211	0.312311	0.440621	0.25108	3.45466	1.78854	0.000320404	0.0492351	up	yes
MSTRG.28625	Gh_A13G1541	MSTRG.28625.1;Gh_A13G1541	5.08182	10.735	5.47838	16.7973	9.95331	11.1662	0.395951	-1.33661	0.0314598	0.233485	down	yes
MSTRG.28639	Gh_A13G1555	Gh_A13G1555	7.19168	81.6395	7.9532	0	0	0	4.62088	2.20817	0.0101396	0.146956	up	yes
MSTRG.28662	Gh_A13G1580	MSTRG.28662.1;MSTRG.28662.2;Gh_A13G1580	5.24517	7.81304	5.94596	13.0514	18.1228	16.7543	0.35622	-1.48916	0.00572964	0.119539	down	yes
MSTRG.2868	Gh_A02G0820	MSTRG.2868.1;Gh_A02G0820	0.227537	0.951414	1.26503	12.8732	10.5789	11.7681	0.115831	-3.10991	0.00377586	0.105308	down	yes
MSTRG.28688	Gh_A13G1604	MSTRG.28688.1	9.5124	6.21496	5.65557	24.8445	19.5348	23.5468	0.39349	-1.3456	0.0218761	0.201054	down	yes
MSTRG.28690	Gh_A13G1606	MSTRG.28690.1;MSTRG.28690.2;Gh_A13G1606	114.192	112.484	117.672	49.3404	55.4015	58.8015	2.1166	1.08175	0.00273841	0.0938399	up	yes
MSTRG.28695	Gh_A13G1610	MSTRG.28695.1;Gh_A13G1610	13.7021	17.8767	8.51085	44.1784	39.5823	46.9839	0.248783	-2.00704	0.0134762	0.164078	down	yes
MSTRG.28764	Gh_A13G1684	MSTRG.28764.1;Gh_A13G1684	2.55486	1.11976	2.12972	0.479651	0.898275	1.04202	2.13408	1.09362	0.0170701	0.180337	up	yes
MSTRG.28766	Gh_A13G1686	Gh_A13G1686	16.1439	10.3456	23.3941	1.36056	1.4564	1.88383	8.90297	3.15429	0.0033214	0.101359	up	yes
MSTRG.28772	Gh_A13G1695	MSTRG.28772.1	1.48606	1.84701	2.11104	0.525064	0.183835	0.222286	2.06235	1.04429	0.0196004	0.191854	up	yes
MSTRG.28799	Gh_A13G1727	MSTRG.28799.1	2.91431	2.8338	2.81034	0.05268	0.065812	0.062409	3.66267	1.8729	1.91753e-06	0.0082199	up	yes
MSTRG.28808	Gh_A13G1738	MSTRG.28808.1;MSTRG.28808.2;Gh_A13G1738	2.13014	1.46611	1.20646	5.37996	5.42949	4.71547	0.455129	-1.13565	0.0152777	0.172707	down	yes
MSTRG.28811	Gh_A13G1742	MSTRG.28811.1;MSTRG.28811.2;MSTRG.28811.3;MSTRG.28811.4;Gh_A13G1742	12.3792	13.8512	15.8322	5.05567	5.36465	5.81502	2.27507	1.18591	0.00573981	0.119559	up	yes
MSTRG.28845	Gh_A13G1774	MSTRG.28845.1;MSTRG.28845.2;MSTRG.28845.4;Gh_A13G1774	9.79344	8.64205	32.4784	1.70348	2.01447	1.72819	6.94763	2.79652	0.0465345	0.275866	up	yes
MSTRG.28846	Gh_A13G1775	Gh_A13G1775	5.4754	4.95399	6.64539	1.38607	1.67939	2.2538	2.60771	1.38279	0.0115158	0.154753	up	yes
MSTRG.28849		MSTRG.28849.1	1.18387	2.35833	0.647579	3.20975	2.82394	3.0655	0.41999	-1.25157	0.0242031	0.210063	down	yes
MSTRG.28864	Gh_A13G1790	MSTRG.28864.1;MSTRG.28864.2	39.6427	15.2514	32.5599	3.73967	7.42374	5.20047	7.50574	2.90799	0.00472351	0.112491	up	yes
MSTRG.28872		MSTRG.28872.1	1.74865	4.59564	2.54043	4.23531	4.431	3.88332	0.498417	-1.00458	0.00162255	0.0796062	down	yes
MSTRG.28926	Gh_A13G1831	MSTRG.28926.1;Gh_A13G1831	0.599929	1.25828	0.371934	3.10448	3.47099	1.89074	0.361165	-1.46927	0.0257964	0.215367	down	yes
MSTRG.28950	Gh_A13G1875	Gh_A13G1875	12.9374	21.8811	13.3267	71.0253	63.7522	61.7693	0.186644	-2.42164	0.000300846	0.0483157	down	yes
MSTRG.28957	Gh_A13G1883	MSTRG.28957.1;Gh_A13G1883	70.6955	51.3419	64.9653	323.853	330.49	326.308	0.228161	-2.13187	6.7935e-07	0.00629763	down	yes
MSTRG.28980	Gh_A13G1907	MSTRG.28980.1;Gh_A13G1907	2.04629	3.14384	2.18781	6.56805	6.85659	5.01757	0.40529	-1.30297	0.0068161	0.126761	down	yes
MSTRG.29026	Gh_A13G1960	MSTRG.29026.1;MSTRG.29026.2;Gh_A13G1960	40.2997	30.3269	58.0743	2.98572	2.96691	2.78537	13.5883	3.76429	0.00127991	0.0742494	up	yes
MSTRG.29037	Gh_A13G1970	MSTRG.29037.1;Gh_A13G1970	39.7694	44.5461	45.5338	4.95995	4.06359	5.58496	7.23365	2.85472	0.00063379	0.0582255	up	yes
MSTRG.29039	Gh_A13G1972	MSTRG.29039.1;Gh_A13G1972	4.31567	7.03061	3.21858	10.499	13.4702	10.0339	0.346968	-1.52713	0.0167887	0.178874	down	yes
MSTRG.2908	Gh_A02G0862	MSTRG.2908.1;Gh_A02G0862	4.15744	3.07609	4.58708	1.47528	2.54211	1.51621	2.03907	1.02791	0.0365177	0.248179	up	yes
MSTRG.29120	Gh_A13G2055	Gh_A13G2055	28.6691	45.5651	34.6151	69.3831	56.5052	55.7498	0.471207	-1.08557	0.00765513	0.13274	down	yes
MSTRG.29122	Gh_A13G2057	MSTRG.29122.1;Gh_A13G2057	4.75541	4.70526	3.08003	13.6211	18.7	18.3546	0.273599	-1.86986	0.0111076	0.152261	down	yes
MSTRG.29183	Gh_D01G0074	MSTRG.29183.1	42.4494	21.3477	22.3997	6.18964	6.41225	6.0066	5.30677	2.40783	0.00517406	0.116294	up	yes
MSTRG.29185	Gh_D01G0076	MSTRG.29185.1	9.1473	10.4833	9.73759	3.47341	3.52041	3.5612	2.23456	1.15999	1.31143e-05	0.0157909	up	yes
MSTRG.29224	Gh_D01G0143	Gh_D01G0143	2.82834	1.84543	1.39753	0.063009	0.029836	0	3.18737	1.67237	0.0101575	0.14705	up	yes
MSTRG.29249	Gh_D01G0178	MSTRG.29249.1;MSTRG.29249.2;Gh_D01G0178	0.418564	1.38644	0.24584	2.39108	2.08351	1.97021	0.36865	-1.43967	0.00699652	0.128051	down	yes
MSTRG.29308	Gh_D01G0249	Gh_D01G0249	1.90253	0.924271	1.65305	0.082493	0.499761	0.578826	2.25644	1.17405	0.0231634	0.205867	up	yes
MSTRG.29347	Gh_D01G0286	MSTRG.29347.1;MSTRG.29347.3	6.10604	9.27303	6.46707	24.3649	18.2149	19.2136	0.308424	-1.69701	0.00343518	0.102391	down	yes
MSTRG.29349		MSTRG.29349.1	0.115586	0.209994	0.134299	1.54411	0.914116	1.35938	0.48783	-1.03555	0.0128048	0.160176	down	yes
MSTRG.29361	Gh_D01G0300	Gh_D01G0300	0.538172	0.580246	0.508303	1.66822	2.1502	3.68842	0.404631	-1.30532	0.0487222	0.281777	down	yes
MSTRG.2938	Gh_A02G0883	MSTRG.2938.1;MSTRG.2938.2;Gh_A02G0883	2.48512	1.92283	2.90313	0.387471	0.39042	0.303943	2.84323	1.50753	0.0012326	0.0735487	up	yes
MSTRG.29388	Gh_D01G0329;Gh_D01G0330	MSTRG.29388.1;MSTRG.29388.2;Gh_D01G0329;MSTRG.29388.4;MSTRG.29388.5;Gh_D01G0330	6.00174	5.98286	7.45652	2.38311	2.77769	2.89053	2.09067	1.06397	0.00814981	0.135766	up	yes
MSTRG.29389	Gh_D01G0331	MSTRG.29389.1;MSTRG.29389.2;Gh_D01G0331	3.61037	3.77936	5.24796	13.0503	16.2852	14.1566	0.343923	-1.53984	0.00918316	0.14164	down	yes
MSTRG.29402	Gh_D01G0348;Gh_D01G0349	Gh_D01G0348;MSTRG.29402.2;MSTRG.29402.3;MSTRG.29402.4;MSTRG.29402.5;MSTRG.29402.6;MSTRG.29402.7;MSTRG.29402.8	1.94028	2.57432	1.89378	5.83274	6.46975	5.92233	0.391379	-1.35336	0.00045706	0.0534132	down	yes
MSTRG.29428	Gh_D01G0370	Gh_D01G0370	4.24679	5.43417	3.82247	0.47973	0.98749	1.09908	2.59005	1.37298	0.0139236	0.166125	up	yes
MSTRG.29454	Gh_D01G0401	MSTRG.29454.1;Gh_D01G0401	3.5496	4.50511	4.64903	1.41851	0.860811	0.780614	2.41229	1.27041	0.0147868	0.170065	up	yes
MSTRG.29456	Gh_D01G0405	MSTRG.29456.1;Gh_D01G0405	11.7059	5.89858	4.77125	2.46948	1.16527	1.66579	3.72461	1.89709	0.041722	0.262963	up	yes
MSTRG.29474	Gh_D01G0424	MSTRG.29474.1;MSTRG.29474.3;MSTRG.29474.7;MSTRG.29474.6;MSTRG.29474.8;MSTRG.29474.9;MSTRG.29474.5;MSTRG.29474.4;MSTRG.29474.2;Gh_D01G0424	5.94077	4.64718	7.49231	2.37045	2.93158	2.75699	2.20233	1.13903	0.0131146	0.161729	up	yes
MSTRG.29483	Gh_D01G0438	MSTRG.29483.1;Gh_D01G0438	15.0361	18.1582	15.914	2.81359	1.77012	2.3476	4.78668	2.25902	0.00175736	0.0816614	up	yes
MSTRG.29530	Gh_D01G0496	MSTRG.29530.1	2.26708	1.37051	1.89566	0.249598	0.253282	0.338248	2.61726	1.38806	0.00018231	0.0419726	up	yes
MSTRG.29534	Gh_D01G0498	MSTRG.29534.1	2.35917	2.37573	3.48713	0.460229	0.439222	0.415563	2.69463	1.43009	0.00663212	0.125377	up	yes
MSTRG.29567	Gh_D01G0544	MSTRG.29567.1;MSTRG.29567.2;Gh_D01G0544	1.34143	1.225	1.5274	10.335	14.6093	14.293	0.176535	-2.50198	0.00199943	0.0846123	down	yes
MSTRG.29607	Gh_D01G0585	MSTRG.29607.1	73.1904	59.5999	73.7862	36.5824	30.7283	27.006	2.44762	1.29138	0.007183	0.129318	up	yes
MSTRG.29609	Gh_D01G0588	MSTRG.29609.1;Gh_D01G0588	10.244	9.53124	10.9896	3.04127	3.34447	3.64076	2.72165	1.44448	0.000941153	0.0670001	up	yes
MSTRG.29614	Gh_D01G0592	MSTRG.29614.1;Gh_D01G0592	118.164	96.0917	151.268	2.06249	2.58426	2.22882	43.2785	5.43558	0.000195208	0.0427482	up	yes
MSTRG.29627	Gh_D01G0608	MSTRG.29627.1;Gh_D01G0608	21.1297	19.7934	20.5449	1.3927	1.36261	1.60506	9.05009	3.17793	2.43842e-05	0.020944	up	yes
MSTRG.29628	Gh_D01G0609	Gh_D01G0609	35.7573	38.8007	35.2202	0.548749	0.313404	0.432982	25.0169	4.64483	3.05919e-05	0.0230222	up	yes
MSTRG.29659	Gh_D01G0648	Gh_D01G0648;MSTRG.29659.2;MSTRG.29659.3;MSTRG.29659.4	0.765236	0.838353	0.828047	2.74152	2.4951	4.20529	0.433643	-1.20542	0.0230883	0.20568	down	yes
MSTRG.2966	Gh_A02G0915	MSTRG.2966.1;Gh_A02G0915	21.921	23.68	17.6453	10.7736	8.03001	8.42461	2.02988	1.0214	0.0266075	0.218282	up	yes
MSTRG.29681		MSTRG.29681.1;MSTRG.29681.2	5.76535	6.6777	6.64826	12.9939	13.3096	14.888	0.472112	-1.0828	0.00220337	0.0875691	down	yes
MSTRG.29702	Gh_D01G0692	Gh_D01G0692	12.8739	22.768	12.4024	27.2742	24.4419	23.6383	0.45358	-1.14057	0.00602533	0.121456	down	yes
MSTRG.29724	Gh_D01G0711	MSTRG.29724.1	4.80826	3.24942	5.97159	1.1087	1.56513	1.23917	3.08973	1.62748	0.00653131	0.124963	up	yes
MSTRG.29730	Gh_D01G0714	MSTRG.29730.2;MSTRG.29730.1	2.04287	3.79348	1.60793	5.04547	6.22169	5.07126	0.376161	-1.41058	0.0110682	0.152019	down	yes
MSTRG.29765	Gh_D01G0749	MSTRG.29765.1;Gh_D01G0749	5.7837	5.92812	6.14166	1.62447	1.60719	1.50514	2.68524	1.42505	7.97665e-05	0.0347994	up	yes
MSTRG.29820	Gh_D01G0803	MSTRG.29820.1;MSTRG.29820.2;MSTRG.29820.3;Gh_D01G0803	2.76354	1.28709	3.81209	1.26597	0.984509	1.28777	2.23244	1.15862	0.029485	0.227213	up	yes
MSTRG.29826	Gh_D01G0808	MSTRG.29826.1;MSTRG.29826.2;Gh_D01G0808	0.266284	0.222549	0.0466703	8.81914	9.4588	9.89151	0.111906	-3.15964	0.000230384	0.0459523	down	yes
MSTRG.29827	Gh_D01G0809	Gh_D01G0809	9.02257	23.2055	10.842	36.0599	21.7358	22.059	0.3213	-1.63801	0.0223205	0.202632	down	yes
MSTRG.29891	Gh_D01G0873	Gh_D01G0873	12.4352	19.5	13.2688	46.6776	50.4858	53.2452	0.241921	-2.04739	0.000177878	0.0419389	down	yes
MSTRG.29914	Gh_D01G0893	MSTRG.29914.1;Gh_D01G0893	3.03343	5.10711	2.95581	9.87023	7.78429	8.01879	0.376384	-1.40972	0.00448162	0.110248	down	yes
MSTRG.29938	Gh_D01G0921	MSTRG.29938.1	45.2224	82.1044	50.8533	98.9711	84.053	90.7753	0.454786	-1.13674	0.00205296	0.0855149	down	yes
MSTRG.29963		MSTRG.29963.1;MSTRG.29963.3;MSTRG.29963.4;MSTRG.29963.2;MSTRG.29963.5;MSTRG.29963.6;MSTRG.29963.7;MSTRG.29963.8	52.6355	53.9706	58.7505	17.171	16.4968	20.3758	2.9631	1.56711	0.00219304	0.0874043	up	yes
MSTRG.30000	Gh_D01G0978	MSTRG.30000.2;MSTRG.30000.1;Gh_D01G0978	1.61178	1.61924	2.5157	0.28285	0.379256	0.594568	2.13684	1.09548	0.0248546	0.212542	up	yes
MSTRG.30008		MSTRG.30008.1	0.583695	0	1.02326	0	0	0	2.02239	1.01606	0.0320626	0.235175	up	yes
MSTRG.30025	Gh_D01G1006	MSTRG.30025.1;MSTRG.30025.2;Gh_D01G1006	2.06822	2.16771	1.38502	4.66256	4.52174	4.29336	0.489147	-1.03166	0.013341	0.163095	down	yes
MSTRG.30036	Gh_D01G1022	MSTRG.30036.1;Gh_D01G1022	0.523369	2.47471	0.443042	2.96657	2.49616	2.29923	0.333234	-1.58539	0.00695198	0.127748	down	yes
MSTRG.30052	Gh_D01G1043	MSTRG.30052.1;MSTRG.30052.2	3.54991	0	1.93858	0	0.0108129	0	5.46506	2.45024	5.75112e-06	0.0114319	up	yes
MSTRG.30053	Gh_D01G1044	MSTRG.30053.1;Gh_D01G1044	197.269	145.605	260.658	39.4731	38.5019	39.4157	6.14752	2.62	0.00211979	0.0863861	up	yes
MSTRG.30101	Gh_D01G1089	MSTRG.30101.1;MSTRG.30101.2;MSTRG.30101.3;MSTRG.30101.5	1.27469	1.98518	0.495475	3.69292	3.58705	4.63929	0.345822	-1.5319	0.0288555	0.225498	down	yes
MSTRG.30106	Gh_D01G1093	MSTRG.30106.1;MSTRG.30106.2;MSTRG.30106.3;MSTRG.30106.6;Gh_D01G1093	1.486	1.03211	0.985006	0.0251465	0.0230927	0.0228902	2.29128	1.19615	0.00247435	0.0907231	up	yes
MSTRG.30172	Gh_D01G1155	Gh_D01G1155	6.89309	5.23916	9.24346	0	0	0	9.56758	3.25815	0.000821211	0.0638894	up	yes
MSTRG.30174	Gh_D01G1156;Gh_D01G1157	MSTRG.30174.2;MSTRG.30174.1;MSTRG.30174.4;MSTRG.30174.5;MSTRG.30174.6;MSTRG.30174.3;MSTRG.30174.8;MSTRG.30174.10;MSTRG.30174.9;MSTRG.30174.11;MSTRG.30174.12;MSTRG.30174.13;MSTRG.30174.14	3.70412	2.66901	4.04621	1.26408	1.30653	0.957806	2.40196	1.26421	0.00361853	0.10399	up	yes
MSTRG.30207		MSTRG.30207.1	1.09795	0.102297	0.35155	0	0	0	2.00165	1.00119	0.0149658	0.1709	up	yes
MSTRG.30210	Gh_D01G1202	MSTRG.30210.1	5.30975	8.2805	5.7994	21.1551	12.9745	11.0268	0.383108	-1.38418	0.0466062	0.276132	down	yes
MSTRG.30251	Gh_D01G1247	Gh_D01G1247	0.815128	1.49758	1.12111	3.77087	4.73108	5.25016	0.323846	-1.62662	0.00313156	0.0994728	down	yes
MSTRG.30262		MSTRG.30262.1	1.77986	3.1164	2.31669	4.95699	4.24707	4.40449	0.494762	-1.01519	0.0023209	0.0887072	down	yes
MSTRG.3029	Gh_A02G0967	MSTRG.3029.1;MSTRG.3029.2;Gh_A02G0967	2.24765	1.15947	1.54092	5.09834	6.87113	7.11867	0.437807	-1.19163	0.0144345	0.168544	down	yes
MSTRG.3034	Gh_A02G0971	Gh_A02G0971	6.34665	6.26796	8.32597	33.7057	36.9611	34.9204	0.229328	-2.12452	0.00144848	0.0773807	down	yes
MSTRG.30340	Gh_D01G1343	Gh_D01G1343	1.5828	2.69186	1.78439	4.04933	4.43783	3.99125	0.472899	-1.0804	0.000456718	0.0534132	down	yes
MSTRG.30394	Gh_D01G1401	MSTRG.30394.1;Gh_D01G1401	4.20428	4.35129	3.12761	8.94181	8.22043	8.10869	0.489188	-1.03154	0.011556	0.154783	down	yes
MSTRG.30427		MSTRG.30427.1	4.89925	5.93696	4.91211	0.113843	0.03642	0.067695	5.27629	2.39952	2.89787e-05	0.0227157	up	yes
MSTRG.30436	Gh_D01G1450	MSTRG.30436.1;MSTRG.30436.2;Gh_D01G1450	39.6089	38.764	45.6264	12.4882	13.0283	13.5065	3.12216	1.64255	0.000759182	0.0619118	up	yes
MSTRG.30439	Gh_D01G1452	MSTRG.30439.1;Gh_D01G1452	1.75295	0.136545	1.43213	0.024247	0.077623	0.017911	3.15338	1.6569	0.000329905	0.0494878	up	yes
MSTRG.30440	Gh_D01G1455	MSTRG.30440.1;MSTRG.30440.2;MSTRG.30440.3;MSTRG.30440.4;MSTRG.30440.6	1.31336	0.962346	0.895394	0.0915729	0.0417085	0.0689803	2.0514	1.03661	0.00312137	0.0993942	up	yes
MSTRG.30451	Gh_D01G1467	MSTRG.30451.1;MSTRG.30451.2;Gh_D01G1467	3.26727	2.07652	3.749	22.6648	25.6262	24.7744	0.193816	-2.36724	0.00071263	0.0613494	down	yes
MSTRG.30458	Gh_D01G1471	MSTRG.30458.1;Gh_D01G1471	24.0366	25.1324	25.3212	51.9844	46.0543	53.0151	0.494823	-1.01501	0.00216277	0.0871933	down	yes
MSTRG.30468	Gh_D01G1481	MSTRG.30468.2;MSTRG.30468.1	5.01492	5.43463	4.90283	12.2434	14.1176	15.6236	0.39122	-1.35395	0.00295631	0.0966603	down	yes
MSTRG.30530	Gh_D01G1530	MSTRG.30530.2;MSTRG.30530.1;Gh_D01G1530	36.8875	41.277	44.1167	18.0958	19.4165	19.4305	2.0086	1.00619	0.00338986	0.101902	up	yes
MSTRG.30535	Gh_D01G1535	MSTRG.30535.1;MSTRG.30535.2	0.573932	0.821385	0.279156	3.09898	4.79372	4.56302	0.267495	-1.90241	0.00834098	0.136905	down	yes
MSTRG.30536	Gh_D01G1535	MSTRG.30536.2;MSTRG.30536.1;MSTRG.30536.3;MSTRG.30536.4;MSTRG.30536.5	0.765151	0.679748	0.632136	2.79271	3.06067	2.97628	0.436311	-1.19657	0.000372881	0.0508113	down	yes
MSTRG.30542	Gh_D01G1541	MSTRG.30542.1;MSTRG.30542.2;MSTRG.30542.3;MSTRG.30542.4;MSTRG.30542.6;MSTRG.30542.7;MSTRG.30542.8	43.5484	41.4912	61.2103	6.18485	5.98247	5.36554	7.80189	2.96382	0.00155159	0.0788881	up	yes
MSTRG.30546	Gh_D01G1544	MSTRG.30546.2;MSTRG.30546.1;MSTRG.30546.3;Gh_D01G1544	15.5916	15.4765	18.2341	5.48676	5.06391	7.34215	2.5867	1.37111	0.0115239	0.154753	up	yes
MSTRG.30580	Gh_D01G1580	MSTRG.30580.1;Gh_D01G1580	0.0673713	0.598142	0.130686	1.24372	1.31635	0.936383	0.457531	-1.12806	0.00357011	0.103667	down	yes
MSTRG.30589	Gh_D01G1585	MSTRG.30589.1;Gh_D01G1585	3.18002	5.26927	2.2425	5.78362	5.88863	5.76803	0.485308	-1.04303	0.0289593	0.225781	down	yes
MSTRG.30590	Gh_D01G1586	MSTRG.30590.1;MSTRG.30590.2;Gh_D01G1586	10.7063	20.6903	11.1317	23.7797	16.7465	18.2104	0.497168	-1.0082	0.0277028	0.221615	down	yes
MSTRG.30592	Gh_D01G1588	MSTRG.30592.1	6.22328	8.07859	5.30959	13.6778	13.106	14.263	0.432756	-1.20838	0.00408758	0.107652	down	yes
MSTRG.30669	Gh_D01G1673	Gh_D01G1673	47.3764	26.3368	30.2201	10.3411	10.3425	12.6943	3.74429	1.90469	0.00512664	0.116049	up	yes
MSTRG.3068	Gh_A02G1004	Gh_A02G1004	0.788092	0.148418	1.22376	0	0	0	2.24286	1.16534	0.0175668	0.182844	up	yes
MSTRG.30691	Gh_D01G1705	MSTRG.30691.1;MSTRG.30691.2;MSTRG.30691.3;MSTRG.30691.4;MSTRG.30691.5;MSTRG.30691.6;MSTRG.30691.7;Gh_D01G1705	1.78762	2.67013	2.44673	6.34034	6.10345	6.75785	0.389002	-1.36215	0.00135923	0.0756305	down	yes
MSTRG.30725	Gh_D01G1735	MSTRG.30725.1	6.23231	0.329528	2.76986	0	0	0.005037	8.20469	3.03645	0.000279905	0.0472814	up	yes
MSTRG.30757	Gh_D01G1772;Gh_D01G1773	MSTRG.30757.1;MSTRG.30757.2;MSTRG.30757.3;MSTRG.30757.4;MSTRG.30757.5;Gh_D01G1772;MSTRG.30757.7	1.813	2.7334	2.37856	5.74357	5.35114	5.14511	0.4462	-1.16424	0.00146628	0.0776175	down	yes
MSTRG.30838	Gh_D01G1862	MSTRG.30838.1	0.167664	2.1003	0.809741	1.50104	1.08267	1.67599	0.464413	-1.10652	0.0137318	0.165416	down	yes
MSTRG.30843	Gh_D01G1864	MSTRG.30843.1;Gh_D01G1864	0.424741	0.661546	0.269033	2.38357	1.24791	1.6626	0.474285	-1.07618	0.0352105	0.244408	down	yes
MSTRG.30851	Gh_D01G1872	MSTRG.30851.1;MSTRG.30851.2;MSTRG.30851.3;Gh_D01G1872	1.42791	1.44128	1.75902	7.47514	7.24362	7.00901	0.313678	-1.67264	0.000458736	0.0534132	down	yes
MSTRG.30864	Gh_D01G1883	MSTRG.30864.1;Gh_D01G1883	0.07601	1.35359	0.183751	2.86447	1.43212	2.29476	0.291715	-1.77737	0.0115589	0.154783	down	yes
MSTRG.30866	Gh_D01G1885	MSTRG.30866.2;MSTRG.30866.3;MSTRG.30866.1;MSTRG.30866.4;MSTRG.30866.5;MSTRG.30866.6;Gh_D01G1885	13.1663	17.7546	14.1258	35.0407	44.8773	36.6851	0.342595	-1.54543	0.00276732	0.0940174	down	yes
MSTRG.309		MSTRG.309.2;MSTRG.309.4;MSTRG.309.1;MSTRG.309.3;MSTRG.309.5;MSTRG.309.6;MSTRG.309.7;MSTRG.309.12;MSTRG.309.11;MSTRG.309.9;MSTRG.309.10;MSTRG.309.8;MSTRG.309.13;MSTRG.309.14;MSTRG.309.15;MSTRG.309.16;MSTRG.309.17;MSTRG.309.18;MSTRG.309.19	2.11459	4.75488	2.74821	5.26093	4.91024	4.95455	0.480158	-1.05842	0.000220161	0.0458113	down	yes
MSTRG.30900	Gh_D01G1916	Gh_D01G1916;MSTRG.30900.2;MSTRG.30900.3;MSTRG.30900.4;MSTRG.30900.5;MSTRG.30900.6;MSTRG.30900.7	3.09524	4.38449	4.49004	8.78072	8.82928	9.56755	0.437778	-1.19173	0.00604308	0.121479	down	yes
MSTRG.30906	Gh_D01G1928	MSTRG.30906.1;MSTRG.30906.2	14.5017	15.3321	15.4449	6.07939	4.90001	5.48383	2.43437	1.28355	0.0019404	0.0840038	up	yes
MSTRG.30919	Gh_D01G1940	MSTRG.30919.1;Gh_D01G1940	7.0088	5.56924	9.42292	1.80247	0.859679	2.41848	3.6743	1.87747	0.0281464	0.22337	up	yes
MSTRG.30948	Gh_D01G1968	MSTRG.30948.1;Gh_D01G1968	5.94807	10.7108	7.6761	14.4	11.9748	14.2815	0.465153	-1.10422	0.00430391	0.109009	down	yes
MSTRG.30974	Gh_D01G1993	MSTRG.30974.1;Gh_D01G1993;MSTRG.30974.3	37.0343	34.9494	34.896	6.45378	9.85957	10.2988	3.85221	1.94569	0.00770074	0.132885	up	yes
MSTRG.30985	Gh_D01G2010	MSTRG.30985.1;Gh_D01G2010	21.2324	23.9639	23.0455	7.00861	5.24909	7.27649	3.00378	1.58678	0.00445023	0.110166	up	yes
MSTRG.30994	Gh_D01G2007	MSTRG.30994.1;Gh_D01G2007	1.14248	1.58476	1.16108	4.47161	4.26962	4.48686	0.378363	-1.40216	5.71933e-05	0.0318739	down	yes
MSTRG.30999		MSTRG.30999.1	3.81735	4.40173	5.56474	0.030654	0.05884	0.056556	5.19642	2.37752	0.00138367	0.076108	up	yes
MSTRG.31035	Gh_D01G2055	MSTRG.31035.1;Gh_D01G2055	11.2281	10.6517	11.5937	5.0426	4.58706	4.30155	2.23292	1.15893	0.00105146	0.0698139	up	yes
MSTRG.31042	Gh_D01G2063	MSTRG.31042.1;MSTRG.31042.2;MSTRG.31042.3;Gh_D01G2063	3.76883	2.91043	4.68565	0.406397	0.364188	0.411305	3.93682	1.97703	0.00133568	0.0753222	up	yes
MSTRG.31063	Gh_D01G2084	MSTRG.31063.1;Gh_D01G2084	0.339765	0.49786	0.503582	3.65687	2.44421	2.8255	0.349625	-1.51612	0.00557231	0.118488	down	yes
MSTRG.31064	Gh_D01G2085	MSTRG.31064.1	2.33398	2.21902	3.1244	17.5344	15.6448	19.1526	0.203222	-2.29887	0.00154134	0.0788263	down	yes
MSTRG.31065	Gh_D01G2086	MSTRG.31065.1;Gh_D01G2086	1.58742	1.59912	2.13719	11.8789	10.215	13.6769	0.221037	-2.17764	0.00236809	0.0892923	down	yes
MSTRG.31108	Gh_D01G2136;Gh_D01G2137;Gh_D01G2138	Gh_D01G2136;MSTRG.31108.2;MSTRG.31108.3;MSTRG.31108.4;Gh_D01G2138	6.52511	11.2445	5.73048	0.460531	0.302425	0.44224	4.46497	2.15865	0.00153968	0.0788263	up	yes
MSTRG.31129	Gh_D01G2166	Gh_D01G2166	0.574611	1.00358	0.490207	1.97474	1.92804	2.2212	0.472391	-1.08195	0.00210764	0.0862752	down	yes
MSTRG.31132	Gh_D01G2169	Gh_D01G2169	2.03937	2.06358	4.52456	0.51791	0.096463	0.381731	3.0935	1.62924	0.0444239	0.270045	up	yes
MSTRG.31151	Gh_D01G2191	MSTRG.31151.1;MSTRG.31151.2;Gh_D01G2191	12.4994	30.1435	11.9133	24.5728	22.5179	21.2087	0.445809	-1.1655	0.0129432	0.16089	down	yes
MSTRG.31200	Gh_D01G2248	MSTRG.31200.1;Gh_D01G2248	6.56379	13.4701	5.80313	15.6169	11.2607	14.5326	0.411019	-1.28272	0.0217067	0.20029	down	yes
MSTRG.31273	Gh_D02G0075	MSTRG.31273.1;Gh_D02G0075	16.4968	15.6804	17.4951	0.350005	0.510495	0.786685	11.8086	3.56177	0.000345133	0.049789	up	yes
MSTRG.31277	Gh_D02G0081;Gh_D02G0079;Gh_D02G0080	MSTRG.31277.1;MSTRG.31277.2;MSTRG.31277.3;MSTRG.31277.4;MSTRG.31277.5;Gh_D02G0079;MSTRG.31277.7;MSTRG.31277.8;Gh_D02G0080;Gh_D02G0081	2.5899	2.20609	2.58161	8.23624	10.3476	11.1483	0.340197	-1.55556	0.00379642	0.105489	down	yes
MSTRG.31318	Gh_D02G0136	MSTRG.31318.1;Gh_D02G0136	17.5526	33.5037	17.8434	44.7784	42.3503	41.7152	0.360882	-1.4704	0.00119447	0.0731317	down	yes
MSTRG.31320	Gh_D02G0127	MSTRG.31320.1;MSTRG.31320.2;Gh_D02G0127	1.90177	2.74881	2.48849	0.0462495	0.0164205	0.089048	2.82684	1.49919	0.000570796	0.0564837	up	yes
MSTRG.31374	Gh_D02G0182	MSTRG.31374.1;MSTRG.31374.2;MSTRG.31374.3;Gh_D02G0182	7.76901	8.55634	12.1012	3.27016	3.55348	3.64126	2.33136	1.22117	0.0229517	0.205238	up	yes
MSTRG.31411	Gh_D02G0220	MSTRG.31411.1;Gh_D02G0220	11.056	16.5361	7.75341	25.098	25.2047	30.0969	0.335189	-1.57695	0.0175603	0.182825	down	yes
MSTRG.31418	Gh_D02G0227;Gh_D02G0230;Gh_D02G0232	MSTRG.31418.1;MSTRG.31418.3;MSTRG.31418.4;Gh_D02G0230;MSTRG.31418.6;Gh_D02G0232	0.885713	1.23346	2.08208	0.182085	0.0568789	0.0182362	2.17071	1.11817	0.0492815	0.283234	up	yes
MSTRG.31421	Gh_D02G0231	MSTRG.31421.1;MSTRG.31421.2	1.40836	1.28711	1.7702	0	0.0928632	0.138774	2.43109	1.2816	0.00292287	0.0961351	up	yes
MSTRG.31473		MSTRG.31473.1;MSTRG.31473.2	0.914367	1.04223	0.304935	2.64745	2.61051	2.22291	0.446355	-1.16374	0.0322056	0.23562	down	yes
MSTRG.31491		MSTRG.31491.1	0.23138	0.771255	0.176289	1.03981	1.71211	1.10496	0.482135	-1.05249	0.0196753	0.192034	down	yes
MSTRG.31502	Gh_D02G0298	MSTRG.31502.2;MSTRG.31502.3;MSTRG.31502.1;MSTRG.31502.4;MSTRG.31502.6;MSTRG.31502.8;MSTRG.31502.13	8.19808	9.24104	3.67493	0.145267	0.199245	0.0220917	5.70827	2.51305	0.0175717	0.182858	up	yes
MSTRG.31507	Gh_D02G0305	MSTRG.31507.1;Gh_D02G0305	1.28392	4.84654	1.36555	5.73921	3.32793	2.93921	0.373648	-1.42025	0.0420888	0.264172	down	yes
MSTRG.31510	Gh_D02G0309	MSTRG.31510.1;MSTRG.31510.2;Gh_D02G0309	6.72483	7.35799	7.74505	15.8969	17.5786	18.0363	0.442928	-1.17485	0.00183793	0.0824941	down	yes
MSTRG.31540	Gh_D02G0343	MSTRG.31540.1;Gh_D02G0343	8.88037	11.5883	12.0779	4.76697	2.90992	2.7508	2.43406	1.28336	0.0353887	0.244872	up	yes
MSTRG.31546	Gh_D02G0350	MSTRG.31546.1;Gh_D02G0350	5.36392	5.17757	6.21659	2.39866	2.3366	2.3784	2.02564	1.01838	0.00192832	0.0838062	up	yes
MSTRG.31556	Gh_D02G0361	Gh_D02G0361	0	0	0	2.41969	2.54992	1.62831	0.316163	-1.66126	0.00452026	0.110506	down	yes
MSTRG.31559	Gh_D02G0364	MSTRG.31559.1;MSTRG.31559.2;Gh_D02G0364	3.27721	3.51892	3.56953	7.86789	8.69916	8.15848	0.471594	-1.08438	0.000598431	0.057056	down	yes
MSTRG.31584	Gh_D02G0399	MSTRG.31584.1;Gh_D02G0399	11.7551	11.8877	10.6999	66.5691	42.9195	49.1922	0.230316	-2.11831	0.00568302	0.119349	down	yes
MSTRG.31589	Gh_D02G0405	MSTRG.31589.1;MSTRG.31589.2;MSTRG.31589.3;Gh_D02G0405	1.52645	1.8143	1.35766	5.43027	8.60813	8.34698	0.284017	-1.81595	0.00923188	0.142001	down	yes
MSTRG.31590	Gh_D02G0407	Gh_D02G0407	6.67185	12.158	7.3369	16.9552	13.3438	13.9498	0.442326	-1.17682	0.00582459	0.120006	down	yes
MSTRG.31624	Gh_D02G0446	Gh_D02G0446	32.1831	58.1416	29.6191	74.5616	63.6998	62.5626	0.403988	-1.30762	0.00885956	0.139753	down	yes
MSTRG.31626	Gh_D02G0448	Gh_D02G0448	0.340236	0.974486	0.417276	1.96873	1.17817	1.42306	0.497244	-1.00797	0.0175404	0.182758	down	yes
MSTRG.31647		MSTRG.31647.1;MSTRG.31647.2;MSTRG.31647.4;MSTRG.31647.5;MSTRG.31647.6;MSTRG.31647.7	0.731174	2.53472	1.81467	2.83579	3.16416	3.14974	0.45001	-1.15197	0.0145301	0.168965	down	yes
MSTRG.31673	Gh_D02G0504	MSTRG.31673.2;MSTRG.31673.1;MSTRG.31673.3;Gh_D02G0504	9.52065	9.63401	13.5305	2.15269	1.6785	2.6195	3.93271	1.97552	0.0076144	0.132458	up	yes
MSTRG.31674	Gh_D02G0505	MSTRG.31674.1;Gh_D02G0505	1.84776	4.2758	3.25771	0.136469	0.271699	0.142963	2.49674	1.32005	0.00660202	0.125201	up	yes
MSTRG.31676	Gh_D02G0507	MSTRG.31676.1;Gh_D02G0507	4.07501	2.74994	5.98932	0.416691	0.874193	0.799013	3.92163	1.97145	0.0121174	0.157614	up	yes
MSTRG.3169	Gh_A02G1112	MSTRG.3169.1	10.4494	10.002	9.29747	25.7935	26.4417	28.755	0.392093	-1.35073	0.000892939	0.0656132	down	yes
MSTRG.31695	Gh_D02G0536	Gh_D02G0536	0.578125	0.390098	0.186072	2.4905	1.58287	1.96586	0.47405	-1.07689	0.0283785	0.224058	down	yes
MSTRG.31702	Gh_D02G0542	MSTRG.31702.1;MSTRG.31702.2;MSTRG.31702.3;Gh_D02G0542	16.769	7.22783	20.9196	0.549698	0.745335	0.590632	14.8942	3.89668	0.00111168	0.07156	up	yes
MSTRG.31708	Gh_D02G0551	MSTRG.31708.1;MSTRG.31708.2;MSTRG.31708.3;Gh_D02G0551	18.6006	17.0144	20.5848	6.43786	7.21453	8.18414	2.54506	1.3477	0.00381651	0.105489	up	yes
MSTRG.31709	Gh_D02G0551	MSTRG.31709.1	3.42288	10.0059	8.67322	0	0	0.141861	4.89014	2.28988	0.0111809	0.152788	up	yes
MSTRG.31726		MSTRG.31726.1	2.32156	5.21915	4.10264	6.46912	5.97123	6.83398	0.468737	-1.09315	0.0132506	0.162504	down	yes
MSTRG.31738		MSTRG.31738.1;MSTRG.31738.2	7.01258	11.6499	8.6252	16.703	16.3228	13.1594	0.477377	-1.0668	0.00860631	0.138294	down	yes
MSTRG.31832	Gh_D02G0691	Gh_D02G0691;MSTRG.31832.2	10.1614	21.0176	10.4709	23.5131	19.9207	19.7891	0.429388	-1.21965	0.0055672	0.118488	down	yes
MSTRG.31852		MSTRG.31852.1	4.36027	3.83852	5.46897	1.60165	1.26615	2.22394	2.26077	1.17682	0.0252021	0.213482	up	yes
MSTRG.31875	Gh_D02G0723	MSTRG.31875.1;MSTRG.31875.2	1.72163	0.778364	0.720967	0.222907	0.284041	0	2.09291	1.06551	0.0399037	0.258155	up	yes
MSTRG.31882	Gh_D02G0733	MSTRG.31882.1;Gh_D02G0733	3.70822	3.39625	3.35045	0.671314	0.882258	1.71494	2.24499	1.16671	0.0402106	0.258861	up	yes
MSTRG.31892	Gh_D02G0740	MSTRG.31892.1;MSTRG.31892.2;MSTRG.31892.3;Gh_D02G0740	12.0775	15.6156	7.90173	22.7667	22.6764	26.7818	0.404552	-1.3056	0.0328912	0.237738	down	yes
MSTRG.31895	Gh_D02G0745	MSTRG.31895.1;MSTRG.31895.2;MSTRG.31895.3;MSTRG.31895.4;MSTRG.31895.5;Gh_D02G0745	5.60344	5.2314	7.07763	1.90197	1.91977	1.68397	2.61878	1.3889	0.00381318	0.105489	up	yes
MSTRG.31904	Gh_D02G0754	MSTRG.31904.1;Gh_D02G0754	19.0212	21.9618	23.203	4.07017	4.42428	4.0845	4.08736	2.03117	0.000486036	0.0542794	up	yes
MSTRG.31995		MSTRG.31995.1	1.21292	0.667136	1.4606	0	0.53574	0	2.18308	1.12636	0.048768	0.281913	up	yes
MSTRG.32001	Gh_D02G0834	Gh_D02G0834	0	3.55289	0.775772	1.15038	1.14991	1.5192	0.391106	-1.35437	0.00382702	0.105489	down	yes
MSTRG.32029	Gh_D02G0857	Gh_D02G0857	36.6333	72.0596	31.4637	86.6327	84.7325	94.4145	0.327015	-1.61257	0.00711241	0.128873	down	yes
MSTRG.32066	Gh_D02G0891	MSTRG.32066.1	2.82846	3.31979	2.72873	5.70682	8.27513	5.8135	0.487396	-1.03683	0.0239399	0.209145	down	yes
MSTRG.32074	Gh_D02G0899	MSTRG.32074.1;Gh_D02G0899	2.24108	6.13983	2.09037	7.64123	5.19619	5.44314	0.366336	-1.44876	0.018224	0.185835	down	yes
MSTRG.32079	Gh_D02G0905	MSTRG.32079.1;Gh_D02G0905	1.36027	1.76175	0.830446	2.94011	2.88985	3.70519	0.478303	-1.064	0.0253057	0.213838	down	yes
MSTRG.32088	Gh_D02G0911	Gh_D02G0911	23.3932	14.0663	27.7567	8.03968	11.6859	7.37732	3.05614	1.61171	0.0204479	0.195201	up	yes
MSTRG.3209		MSTRG.3209.1;MSTRG.3209.2;MSTRG.3209.3	1.99918	1.06453	2.16106	0.374409	0.354689	0.559278	2.38104	1.25159	0.0038229	0.105489	up	yes
MSTRG.32132		MSTRG.32132.1;MSTRG.32132.2;MSTRG.32132.3	4.58521	5.62142	4.69241	1.73775	1.73055	1.02074	2.18632	1.1285	0.0166136	0.178218	up	yes
MSTRG.32135	Gh_D02G0962	Gh_D02G0962;MSTRG.32135.2	12.8442	10.9172	13.061	4.89038	6.21064	6.09236	2.16318	1.11315	0.00547569	0.117736	up	yes
MSTRG.32136	Gh_D02G0964	Gh_D02G0964;MSTRG.32136.1	89.3156	66.3031	141.788	25.6695	26.9043	26.2693	4.49736	2.16908	0.011702	0.155461	up	yes
MSTRG.32251	Gh_D02G1084	MSTRG.32251.1;Gh_D02G1084	0.300555	0.711989	0.255802	1.89549	1.30345	1.19535	0.486574	-1.03927	0.0163049	0.176881	down	yes
MSTRG.32302	Gh_D02G1137	MSTRG.32302.1;MSTRG.32302.2;Gh_D02G1137	2.05482	1.26831	2.86106	0.659113	0.450694	0.59308	2.37437	1.24754	0.0147581	0.169898	up	yes
MSTRG.32335	Gh_D02G1166	MSTRG.32335.1;MSTRG.32335.2;MSTRG.32335.3;MSTRG.32335.4;MSTRG.32335.5;MSTRG.32335.6;Gh_D02G1166	4.17355	4.91141	3.59267	8.51066	9.43223	11.9445	0.431643	-1.21209	0.0140643	0.166659	down	yes
MSTRG.32337	Gh_D02G1172	Gh_D02G1172	2.26865	3.47674	1.71906	6.59395	4.37845	4.33705	0.456939	-1.12993	0.0421921	0.264549	down	yes
MSTRG.32394	Gh_D02G1225	MSTRG.32394.1;MSTRG.32394.2;MSTRG.32394.3;Gh_D02G1225	339.703	148.739	498.403	125.113	118.686	81.6974	4.7859	2.25879	0.0231525	0.205867	up	yes
MSTRG.32397	Gh_D02G1228	MSTRG.32397.2;MSTRG.32397.1;Gh_D02G1228;MSTRG.32397.4	4.47788	3.85943	4.943	11.7274	10.1053	10.6882	0.498487	-1.00437	0.00375252	0.105028	down	yes
MSTRG.32438	Gh_D02G1269	MSTRG.32438.1;Gh_D02G1269	3.92051	6.13191	3.25323	12.6495	8.89647	9.09603	0.374611	-1.41654	0.0178181	0.183837	down	yes
MSTRG.32449	Gh_D02G1282	MSTRG.32449.1;Gh_D02G1282	9.84038	8.50953	12.7405	2.49607	2.53423	2.21221	3.7062	1.88994	0.00287231	0.0954692	up	yes
MSTRG.32494	Gh_D02G1323	MSTRG.32494.1;MSTRG.32494.2;Gh_D02G1323	13.9785	9.91991	10.9719	1.94001	3.86818	1.82134	4.25636	2.08962	0.0147318	0.169863	up	yes
MSTRG.32504	Gh_D02G1330	MSTRG.32504.1	56.7036	65.1004	74.3383	211.601	216.519	231.139	0.287805	-1.79684	0.00210631	0.0862651	down	yes
MSTRG.32530	Gh_D02G1348	MSTRG.32530.1;MSTRG.32530.3;MSTRG.32530.2;MSTRG.32530.4;MSTRG.32530.5;Gh_D02G1348	14.2783	15.6833	16.9727	5.00853	5.88704	5.74832	2.47326	1.30642	0.00262116	0.0920846	up	yes
MSTRG.32541	Gh_D02G1360	MSTRG.32541.1	1.01173	0	1.24582	0.139089	0.362595	0.268259	2.04187	1.02989	0.0251483	0.213311	up	yes
MSTRG.32559		MSTRG.32559.1	3.6033	3.92636	2.9939	7.48316	7.3482	8.51614	0.479884	-1.05924	0.00574255	0.119559	down	yes
MSTRG.32610	Gh_D02G1441	MSTRG.32610.1;Gh_D02G1441	0.551812	1.27585	0.284786	2.87476	1.79353	2.01032	0.400028	-1.32183	0.0239367	0.209144	down	yes
MSTRG.32612	Gh_D02G1447	MSTRG.32612.1;MSTRG.32612.2	161.897	123.661	179.944	75.3142	66.1327	74.6089	2.52818	1.3381	0.00354462	0.103447	up	yes
MSTRG.32620	Gh_D02G1456	MSTRG.32620.1;Gh_D02G1456	14.7251	8.99554	14.4762	37.7771	41.1091	36.9316	0.445173	-1.16756	0.00146975	0.0776415	down	yes
MSTRG.32622	Gh_D02G1458	Gh_D02G1458	2.14475	0	1.79891	0	0	0	4.02895	2.0104	0.000664579	0.0594882	up	yes
MSTRG.32629	Gh_D02G1469	MSTRG.32629.1;Gh_D02G1469	1.15505	1.25132	2.03417	0	0.033991	0	2.49745	1.32046	0.0122626	0.158066	up	yes
MSTRG.3263	Gh_A02G1198	MSTRG.3263.1;Gh_A02G1198	0.46818	3.57628	1.01676	3.29048	2.92129	3.35574	0.303238	-1.72148	0.000161947	0.0412517	down	yes
MSTRG.32639	Gh_D02G1479	MSTRG.32639.1	1.25964	2.0198	1.23395	0.022177	0.035692	0.033345	2.01804	1.01296	0.000561235	0.0563349	up	yes
MSTRG.32645		MSTRG.32645.1	2.04671	1.97212	2.03856	5.81029	6.17979	5.2328	0.455604	-1.13415	0.00121379	0.0732977	down	yes
MSTRG.3265	Gh_A02G1200	MSTRG.3265.1;MSTRG.3265.2;MSTRG.3265.3;Gh_A02G1200	12.3833	11.8351	17.9411	0.647467	1.04206	0.703286	8.99095	3.16847	0.00186409	0.0828098	up	yes
MSTRG.32662		MSTRG.32662.1	1.01633	1.14978	1.26973	0	0	0	2.10236	1.07201	0.000721729	0.0613675	up	yes
MSTRG.32669		MSTRG.32669.1;MSTRG.32669.2	1.77431	1.87508	2.83035	0.052981	0.050175	0	3.1215	1.64224	0.00581046	0.119937	up	yes
MSTRG.32705		MSTRG.32705.1	1.12494	0.8036	1.08578	0	0	0	2.19953	1.13719	8.72042e-06	0.0129933	up	yes
MSTRG.32751		MSTRG.32751.3;MSTRG.32751.1;MSTRG.32751.5;MSTRG.32751.4;MSTRG.32751.6	11.4083	12.8522	10.5083	0.101919	0.147333	0.278777	9.87491	3.30377	0.00011977	0.0376604	up	yes
MSTRG.3276	Gh_A02G1210	MSTRG.3276.1;Gh_A02G1210	1.78146	2.82854	1.81165	4.17406	4.38468	4.7675	0.471864	-1.08356	0.00110249	0.07156	down	yes
MSTRG.32770	Gh_D02G1608	MSTRG.32770.2;MSTRG.32770.1;MSTRG.32770.3;MSTRG.32770.4;MSTRG.32770.5;Gh_D02G1608	4.1733	7.77845	2.9124	16.3226	17.5346	18.4365	0.212147	-2.23687	0.00567166	0.11928	down	yes
MSTRG.32774	Gh_D02G1615;Gh_D02G1614	MSTRG.32774.3;MSTRG.32774.1;MSTRG.32774.2;MSTRG.32774.4;MSTRG.32774.5;Gh_D02G1614	1.57312	1.71632	1.81952	6.67139	9.55871	9.934	0.275614	-1.85928	0.00578464	0.119866	down	yes
MSTRG.32775	Gh_D02G1616	Gh_D02G1616	2.5596	2.34323	1.87843	8.12655	8.4362	8.69678	0.345655	-1.53259	0.00195196	0.0841009	down	yes
MSTRG.32779		MSTRG.32779.1	1.36469	3.09269	2.00833	0	0	0	2.30255	1.20323	0.00044809	0.0534132	up	yes
MSTRG.32794	Gh_D02G1638	MSTRG.32794.2;MSTRG.32794.1;MSTRG.32794.3;MSTRG.32794.4;MSTRG.32794.5;MSTRG.32794.6;MSTRG.32794.7;MSTRG.32794.9;MSTRG.32794.10;MSTRG.32794.11;Gh_D02G1638	7.89315	8.64816	9.07263	2.28211	1.68739	1.75358	3.20095	1.6785	0.00192861	0.0838062	up	yes
MSTRG.32797	Gh_D02G1642	MSTRG.32797.1;MSTRG.32797.2;Gh_D02G1642	3.18283	3.45464	1.8959	7.95241	6.87803	8.32797	0.393587	-1.34525	0.0213645	0.198821	down	yes
MSTRG.32802		MSTRG.32802.1	1.98175	2.12236	1.20974	0	0	0	2.53749	1.3434	0.00976524	0.144647	up	yes
MSTRG.32810	Gh_D02G1653	MSTRG.32810.1;Gh_D02G1653;MSTRG.32810.4;MSTRG.32810.5	45.1203	39.021	45.3705	142.71	145.545	135.935	0.337606	-1.56659	9.10999e-05	0.0359256	down	yes
MSTRG.32811	Gh_D02G1654	Gh_D02G1654	24.8357	30.5124	27.2071	60.6936	55.4882	52.2506	0.449317	-1.15419	0.00151165	0.0783655	down	yes
MSTRG.32823		MSTRG.32823.1	0.410212	0.918296	0.172549	2.27932	1.46747	2.25869	0.397905	-1.3295	0.0190907	0.189641	down	yes
MSTRG.32830	Gh_D02G1669	MSTRG.32830.1	1.31384	0.278884	1.37165	0.275699	0.393866	0.072711	2.21694	1.14857	0.0127179	0.159893	up	yes
MSTRG.32836	Gh_D02G1674	MSTRG.32836.1;Gh_D02G1674	1.14531	2.89284	1.06622	3.21796	3.64588	4.20027	0.383802	-1.38157	0.00558065	0.118518	down	yes
MSTRG.3287	Gh_A02G1219	MSTRG.3287.1;Gh_A02G1219	6.37347	7.93663	7.81806	13.8684	16.7884	15.2166	0.471049	-1.08605	0.00547011	0.117713	down	yes
MSTRG.32881	Gh_D02G1716	Gh_D02G1716	0.090317	0.22873	0.094447	1.362	0.895009	1.36132	0.48187	-1.05328	0.00817245	0.135867	down	yes
MSTRG.32891	Gh_D02G1724	MSTRG.32891.1;Gh_D02G1724	2.00894	0.769335	2.09802	0.617538	0.48664	0.725943	2.18695	1.12892	0.00590624	0.120497	up	yes
MSTRG.32923	Gh_D02G1751	MSTRG.32923.1;MSTRG.32923.3;Gh_D02G1751	2.66876	0.332256	1.87149	0.184532	0.213731	0.487178	3.296	1.72072	0.00229145	0.0883788	up	yes
MSTRG.32946		MSTRG.32946.1	0	0	0.074619	1.83919	1.89062	2.10166	0.352031	-1.50622	0.000340246	0.0497359	down	yes
MSTRG.32954	Gh_D02G1776	MSTRG.32954.1;Gh_D02G1776	0.91318	2.13799	0.192504	2.87705	3.08538	2.5602	0.345938	-1.53142	0.0427171	0.265882	down	yes
MSTRG.32959	Gh_D02G1780	MSTRG.32959.3;MSTRG.32959.1;MSTRG.32959.2;MSTRG.32959.5;MSTRG.32959.6;MSTRG.32959.4;MSTRG.32959.7;MSTRG.32959.9;MSTRG.32959.8;MSTRG.32959.10;MSTRG.32959.11;MSTRG.32959.12;MSTRG.32959.13	1.29389	3.70652	2.63729	3.84141	5.40259	5.46654	0.406036	-1.30032	0.020645	0.195819	down	yes
MSTRG.32988	Gh_D02G1814	MSTRG.32988.1;MSTRG.32988.2;Gh_D02G1814	0.318855	1.15154	0.264839	1.86598	1.17279	1.552	0.451091	-1.14851	0.0140488	0.166628	down	yes
MSTRG.32991		MSTRG.32991.1;MSTRG.32991.2;MSTRG.32991.3;MSTRG.32991.4	5.75445	6.58726	5.43261	14.9579	15.4186	19.4897	0.364094	-1.45762	0.00442129	0.109822	down	yes
MSTRG.33011	Gh_D02G1837	MSTRG.33011.1	0	1.50945	0	1.93168	2.82859	2.50808	0.229688	-2.12225	0.00334663	0.101418	down	yes
MSTRG.33026	Gh_D02G1859	MSTRG.33026.1	1.92495	0	2.14118	0	0	0	4.03553	2.01276	0.00441571	0.109809	up	yes
MSTRG.33051	Gh_D02G1883	MSTRG.33051.1;Gh_D02G1883	5.55821	6.2345	5.91016	16.8775	15.4147	15.8855	0.38475	-1.37801	0.000188092	0.0422539	down	yes
MSTRG.33065	Gh_D02G1897	MSTRG.33065.1;Gh_D02G1897	1.27089	0.749954	1.86925	5.90765	5.64212	4.90484	0.423271	-1.24035	0.0147132	0.169846	down	yes
MSTRG.33120	Gh_D02G1952	MSTRG.33120.1;MSTRG.33120.2	5.79131	4.7094	9.62897	3.1439	2.54806	2.71223	2.34494	1.22955	0.0466086	0.276132	up	yes
MSTRG.33143	Gh_D02G1978	MSTRG.33143.1	0	0.049423	0.002988	0.73483	2.00536	1.86044	0.400177	-1.32129	0.0453555	0.272498	down	yes
MSTRG.33147		MSTRG.33147.1	1.24959	1.10839	1.77118	0.14501	0.08216	0.033857	2.3399	1.22644	0.00622465	0.122435	up	yes
MSTRG.33235	Gh_D02G2069	MSTRG.33235.1;MSTRG.33235.2	1.9026	2.63714	3.25678	8.11513	12.8538	12.9027	0.273198	-1.87198	0.0179752	0.184618	down	yes
MSTRG.33258	Gh_D02G2105	MSTRG.33258.2;MSTRG.33258.3;MSTRG.33258.1;MSTRG.33258.4;Gh_D02G2105	6.7521	6.48376	8.93735	2.63491	2.42998	2.57879	2.49638	1.31984	0.00635455	0.123704	up	yes
MSTRG.33274	Gh_D02G2128	MSTRG.33274.1;MSTRG.33274.2;MSTRG.33274.3;Gh_D02G2128	1.74546	1.50783	1.92266	6.08102	5.07979	5.12503	0.45296	-1.14254	0.00300506	0.0974185	down	yes
MSTRG.33298	Gh_D02G2150	MSTRG.33298.1;Gh_D02G2150	4.6197	4.78067	3.48627	0.014244	0.011433	0.092665	4.79652	2.26199	0.00107482	0.0707668	up	yes
MSTRG.33302	Gh_D02G2156	MSTRG.33302.1;MSTRG.33302.2;Gh_D02G2156	42.2829	25.6657	57.4527	8.40472	8.19698	8.83328	6.0335	2.59299	0.00381945	0.105489	up	yes
MSTRG.33313	Gh_D02G2171	MSTRG.33313.2;MSTRG.33313.3;MSTRG.33313.4;MSTRG.33313.1;MSTRG.33313.5;Gh_D02G2171	8.3772	8.90467	9.52608	15.8078	20.7985	20.8405	0.488382	-1.03392	0.0162973	0.176881	down	yes
MSTRG.33351	Gh_D02G2225	MSTRG.33351.1;Gh_D02G2225	4.35146	4.3002	5.10485	1.44262	1.03971	2.23696	2.25983	1.17621	0.0353092	0.244697	up	yes
MSTRG.33360	Gh_D02G2235	Gh_D02G2235	7.2129	16.5767	6.39628	0	0	0	6.36356	2.66983	0.00125274	0.073835	up	yes
MSTRG.33381	Gh_D02G2259	MSTRG.33381.1;Gh_D02G2259	51.3762	46.0303	59.6336	22.741	29.3204	26.5525	2.13984	1.0975	0.0130753	0.161544	up	yes
MSTRG.33387	Gh_D02G2264	Gh_D02G2264	17.6748	20.1424	16.3166	45.4405	42.7866	44.8596	0.383705	-1.38193	0.000578962	0.0567359	down	yes
MSTRG.3339	Gh_A02G1268	Gh_A02G1268	80.2622	73.5669	78.9853	1006.33	859.306	719.755	0.0967983	-3.36887	0.000597233	0.057056	down	yes
MSTRG.33408	Gh_D02G2300	Gh_D02G2300	1.70775	0.051816	1.34638	0.038128	0	0	3.20591	1.68074	0.000234124	0.0459632	up	yes
MSTRG.33423	Gh_D02G2311	MSTRG.33423.1;Gh_D02G2311	15.107	20.1648	14.6576	30.9631	28.7822	28.7851	0.484495	-1.04545	0.00147217	0.0776415	down	yes
MSTRG.33435	Gh_D02G2322;Gh_D02G2321	MSTRG.33435.1;MSTRG.33435.2;MSTRG.33435.3;MSTRG.33435.4;Gh_D02G2321;MSTRG.33435.6;MSTRG.33435.7;MSTRG.33435.8;Gh_D02G2322	12.7859	15.1689	19.0207	31.1661	31.48	34.332	0.477265	-1.06714	0.0239657	0.209217	down	yes
MSTRG.33436	Gh_D02G2325	Gh_D02G2325	0.597697	1.28154	0.257595	2.42653	2.00831	2.10215	0.406614	-1.29827	0.0155252	0.173735	down	yes
MSTRG.33447	Gh_D02G2341	MSTRG.33447.1	2.17224	0	4.25907	0	0	0	5.55071	2.47267	0.0249665	0.213004	up	yes
MSTRG.33460	Gh_D02G2360	Gh_D02G2360	3.03607	4.98288	3.99996	12.2013	10.3042	8.03127	0.367208	-1.44533	0.0124272	0.158711	down	yes
MSTRG.33474	Gh_D02G2372;Gh_D02G2373	MSTRG.33474.1;MSTRG.33474.2;MSTRG.33474.3;Gh_D02G2372;Gh_D02G2373	3.31637	2.49773	3.80657	1.59352	0.815958	1.35146	2.161	1.1117	0.0258528	0.215516	up	yes
MSTRG.3348	Gh_A02G1267	MSTRG.3348.1;MSTRG.3348.2;MSTRG.3348.5;MSTRG.3348.7;MSTRG.3348.6;MSTRG.3348.9;MSTRG.3348.10;MSTRG.3348.11;MSTRG.3348.14;MSTRG.3348.15;MSTRG.3348.18;MSTRG.3348.19;MSTRG.3348.20;MSTRG.3348.21;MSTRG.3348.22;MSTRG.3348.23;MSTRG.3348.24;MSTRG.3348.25;MSTRG.3348.26;MSTRG.3348.27	10.1434	6.16448	10.5287	3.58725	3.68961	4.35434	2.61672	1.38776	0.00318192	0.0998729	up	yes
MSTRG.33508	Gh_D03G0023	MSTRG.33508.1;MSTRG.33508.2;MSTRG.33508.3;Gh_D03G0023	0.486945	1.99792	0.218882	3.89093	3.02239	2.66793	0.26898	-1.89443	0.0118933	0.15643	down	yes
MSTRG.33517	Gh_D03G0028	MSTRG.33517.1;Gh_D03G0028	7.65035	8.61884	9.02992	2.62858	2.46103	1.80321	2.76858	1.46915	0.00532611	0.117325	up	yes
MSTRG.33523	Gh_D03G0042	Gh_D03G0042	11.7503	9.70128	13.1992	4.64862	4.41686	3.71753	2.69168	1.4285	0.00326103	0.10075	up	yes
MSTRG.33530	Gh_D03G0048	MSTRG.33530.1;Gh_D03G0048	37.8667	28.5664	47.3956	11.3931	13.2701	11.6198	3.56856	1.83534	0.00439184	0.109622	up	yes
MSTRG.33535		MSTRG.33535.1;MSTRG.33535.2	1.84758	2.40847	4.24322	0	0	0.03879	3.62941	1.85973	0.0204632	0.19522	up	yes
MSTRG.33551	Gh_D03G0069	MSTRG.33551.1;Gh_D03G0069	18.8345	15.2274	20.5378	1.31705	1.84172	2.25946	7.82178	2.9675	0.00126611	0.0740532	up	yes
MSTRG.33584	Gh_D03G0109	MSTRG.33584.1;Gh_D03G0109	26.2171	26.7765	22.1876	60.1712	46.7398	49.3551	0.474208	-1.07641	0.0144308	0.168525	down	yes
MSTRG.3362	Gh_A02G1285	MSTRG.3362.1;MSTRG.3362.2;MSTRG.3362.3;Gh_A02G1285	27.5337	31.2324	30.0246	82.6448	84.3085	83.6786	0.340575	-1.55396	3.71567e-05	0.0252294	down	yes
MSTRG.33654	Gh_D03G0189	MSTRG.33654.1;Gh_D03G0189	4.91469	2.32023	4.99561	0.276877	1.51341	1.21445	3.59913	1.84765	0.0330669	0.238226	up	yes
MSTRG.3374		MSTRG.3374.1	8.3554	2.48185	5.96823	0.173002	0.35791	0.262362	8.3307	3.05844	8.43843e-05	0.0351175	up	yes
MSTRG.33751	Gh_D03G0311	MSTRG.33751.1;MSTRG.33751.2;Gh_D03G0311	9.44695	15.9454	12.6493	21.5335	27.1159	30.9577	0.383658	-1.38211	0.0116089	0.154991	down	yes
MSTRG.3376	Gh_A02G1293	Gh_A02G1293;MSTRG.3376.2	10.8672	8.14962	10.5454	4.96148	4.8198	5.67973	2.04022	1.02873	0.00219404	0.0874043	up	yes
MSTRG.33761	Gh_D03G0321	MSTRG.33761.2;MSTRG.33761.1;MSTRG.33761.3;Gh_D03G0321	172.447	96.0246	270.947	6.58365	15.6481	5.66994	26.9123	4.75019	0.00899385	0.140399	up	yes
MSTRG.33783	Gh_D03G0348	MSTRG.33783.1;Gh_D03G0348	2.47441	3.88235	3.17538	6.73125	5.81533	5.62729	0.494321	-1.01648	0.00441783	0.109816	down	yes
MSTRG.33803	Gh_D03G0364	MSTRG.33803.1;MSTRG.33803.2;MSTRG.33803.3;MSTRG.33803.4;Gh_D03G0364	6.98817	7.72043	7.01397	1.36062	1.62397	1.85824	2.9938	1.58198	0.00108108	0.0709512	up	yes
MSTRG.33843	Gh_D03G0408	MSTRG.33843.1;Gh_D03G0408	22.8856	25.5067	21.1606	264.423	216.416	209.904	0.0974771	-3.35879	0.000344273	0.049789	down	yes
MSTRG.33848	Gh_D03G0414	MSTRG.33848.1	12.5939	15.4363	10.4201	4.21352	4.91064	5.17424	2.05735	1.04078	0.0135958	0.164651	up	yes
MSTRG.33853	Gh_D03G0425	MSTRG.33853.1;MSTRG.33853.2;MSTRG.33853.3;Gh_D03G0425	39.4763	44.8451	43.8239	102.739	91.0078	103.082	0.41268	-1.27691	0.00119877	0.073133	down	yes
MSTRG.33867	Gh_D03G0439	MSTRG.33867.1;Gh_D03G0439	4.66635	4.99694	4.21687	17.4699	19.7517	19.5489	0.269009	-1.89428	0.000431061	0.0529931	down	yes
MSTRG.33880	Gh_D03G0455	MSTRG.33880.1;Gh_D03G0455	11.5244	13.5775	12.5797	23.5201	24.0163	29.2531	0.471948	-1.0833	0.00586994	0.120219	down	yes
MSTRG.33900	Gh_D03G0470	MSTRG.33900.1;Gh_D03G0470	22.068	20.4636	21.886	65.8797	73.2859	71.2632	0.329398	-1.6021	0.000202411	0.0435217	down	yes
MSTRG.33908	Gh_D03G0479	MSTRG.33908.1;Gh_D03G0479	6.06601	18.1195	4.97117	12.4523	16.1735	16.9891	0.309183	-1.69347	0.0195312	0.19141	down	yes
MSTRG.33931		MSTRG.33931.1	1.25605	0.589032	2.02817	0.195297	0.260952	0.552715	2.15457	1.1074	0.0468536	0.276737	up	yes
MSTRG.33936		MSTRG.33936.1;MSTRG.33936.2	5.97979	10.0469	7.38214	17.4176	17.1048	16.7928	0.373735	-1.41991	0.000117296	0.0376604	down	yes
MSTRG.33981	Gh_D03G0554	MSTRG.33981.1;Gh_D03G0554	0.61635	0.473783	0.624208	2.13105	3.19304	3.2272	0.434364	-1.20302	0.0130394	0.161328	down	yes
MSTRG.34096		MSTRG.34096.2;MSTRG.34096.1;MSTRG.34096.3;MSTRG.34096.4;MSTRG.34096.5;MSTRG.34096.6	1.92631	3.42427	2.94198	0.407326	0.413249	0.501736	2.10909	1.07662	0.00508579	0.115657	up	yes
MSTRG.34105	Gh_D03G0677	MSTRG.34105.1	4.67307	10.102	5.19266	11.4375	8.82591	9.76775	0.452458	-1.14414	0.00694668	0.127719	down	yes
MSTRG.34106	Gh_D03G0678	MSTRG.34106.1;Gh_D03G0678	0.650022	1.29361	0.477528	1.76856	1.9462	2.42028	0.470702	-1.08711	0.0121584	0.157851	down	yes
MSTRG.3415		MSTRG.3415.1	0.895932	1.2664	0.655205	3.92931	3.30631	2.82518	0.39108	-1.35446	0.00815169	0.135772	down	yes
MSTRG.34175	Gh_D03G0780	MSTRG.34175.1;Gh_D03G0780	1.43426	0.893755	1.44458	10.4422	12.1683	11.7478	0.209683	-2.25372	0.000261176	0.0468465	down	yes
MSTRG.34226		MSTRG.34226.1	3.14049	1.67653	3.50813	0	0	0	4.85274	2.2788	0.000573056	0.0564837	up	yes
MSTRG.34227		MSTRG.34227.3;MSTRG.34227.2;MSTRG.34227.1;MSTRG.34227.4;MSTRG.34227.5	2.0095	0.709295	1.8425	0	0	0	3.40186	1.76632	0.000120938	0.0376604	up	yes
MSTRG.34263	Gh_D03G0876	MSTRG.34263.1	2.91207	3.59641	2.83414	8.28849	9.40472	10.728	0.35509	-1.49374	0.00250436	0.0911245	down	yes
MSTRG.3428	Gh_A02G1337	MSTRG.3428.1;Gh_A02G1337	22.0578	20.6633	23.2717	64.5687	68.9174	68.1081	0.352667	-1.50362	0.000196	0.042754	down	yes
MSTRG.3432	Gh_A02G1344	MSTRG.3432.1;MSTRG.3432.2;MSTRG.3432.3;Gh_A02G1344	3.43132	3.87502	3.42367	6.89211	10.7795	7.2401	0.471992	-1.08317	0.0333621	0.239209	down	yes
MSTRG.34326	Gh_D03G0942	MSTRG.34326.1;Gh_D03G0942	1.86252	4.69003	1.97377	6.45033	7.33029	7.42508	0.301172	-1.73134	0.000979093	0.0677672	down	yes
MSTRG.34350	Gh_D03G0965	MSTRG.34350.1;Gh_D03G0965	31.6673	32.5388	30.2471	12.0444	9.36633	9.06558	2.86896	1.52053	0.00410945	0.107899	up	yes
MSTRG.344	Gh_A01G0351	MSTRG.344.1;Gh_A01G0351;MSTRG.344.3	19.1516	14.6883	21.3576	8.90512	9.04173	9.34265	2.2464	1.16762	0.00280129	0.0943237	up	yes
MSTRG.34404	Gh_D03G1020	MSTRG.34404.1;Gh_D03G1020	6.283	5.76238	6.03694	22.9141	20.1988	16.5088	0.353714	-1.49934	0.00535421	0.11742	down	yes
MSTRG.34442	Gh_D03G1068	MSTRG.34442.1;MSTRG.34442.3;MSTRG.34442.2;MSTRG.34442.4;MSTRG.34442.5;MSTRG.34442.6;Gh_D03G1068;MSTRG.34442.7	2.97503	2.27316	2.99732	13.4789	12.4007	11.2132	0.315378	-1.66484	0.000753674	0.0616537	down	yes
MSTRG.34479	Gh_D03G1116	MSTRG.34479.1	36.3371	33.7894	45.8008	8.90165	10.2432	12.5304	3.7033	1.88881	0.00627125	0.122786	up	yes
MSTRG.34496	Gh_D03G1125	MSTRG.34496.1;MSTRG.34496.2;Gh_D03G1125	57.5582	59.7885	83.7316	1.25695	1.16203	1.31179	31.0554	4.95677	0.000340877	0.0497359	up	yes
MSTRG.34499	Gh_D03G1128	MSTRG.34499.1;MSTRG.34499.3;Gh_D03G1128	4.29343	6.23773	3.3156	14.8058	12.3187	13.4209	0.303967	-1.71801	0.00551834	0.118208	down	yes
MSTRG.34505	Gh_D03G1135	MSTRG.34505.1;Gh_D03G1135	52.125	80.1935	63.4558	1.40621	0.490527	0.574797	29.4185	4.87865	0.000816345	0.0638894	up	yes
MSTRG.34512	Gh_D03G1146	MSTRG.34512.1;MSTRG.34512.2;Gh_D03G1146	2.0165	2.91589	1.96502	0.130765	0.207072	0.786938	2.0631	1.04482	0.0498553	0.284581	up	yes
MSTRG.34552	Gh_D03G1180	MSTRG.34552.1;Gh_D03G1180	0.814068	1.43465	0.576962	3.07028	2.90732	3.46137	0.377448	-1.40565	0.00441625	0.109809	down	yes
MSTRG.34555	Gh_D03G1182	Gh_D03G1182	1.24851	1.60712	0.62303	4.26143	4.45793	3.71679	0.358312	-1.48071	0.0139638	0.166232	down	yes
MSTRG.34564		MSTRG.34564.1	0	1.84984	0.8015	1.31226	1.41148	1.35779	0.42935	-1.21977	0.0132624	0.162583	down	yes
MSTRG.34585	Gh_D03G1214	MSTRG.34585.1;Gh_D03G1214	8.41233	9.76208	9.41582	3.27179	3.24504	3.18622	2.25612	1.17385	0.000175786	0.0419389	up	yes
MSTRG.34592		MSTRG.34592.1	0.402081	0.871948	0.643265	1.71859	2.05839	2.11642	0.474166	-1.07654	0.0024222	0.0899432	down	yes
MSTRG.34593		MSTRG.34593.1	2.48986	3.95764	2.40581	5.03625	5.13413	6.23897	0.486042	-1.04085	0.00656543	0.124997	down	yes
MSTRG.34623	Gh_D03G1253	MSTRG.34623.1;Gh_D03G1253	2.70144	2.33542	3.30765	11.738	13.7183	12.2602	0.302933	-1.72293	0.00182879	0.0824747	down	yes
MSTRG.34660	Gh_D03G1296	Gh_D03G1296	5.12203	2.36492	5.81113	1.2844	2.82779	1.7432	2.62458	1.39208	0.0388401	0.255192	up	yes
MSTRG.34685	Gh_D03G1321;Gh_D03G1322	MSTRG.34685.1;MSTRG.34685.2;Gh_D03G1321;MSTRG.34685.4;Gh_D03G1322	3.44556	6.42126	4.02576	12.3259	15.7084	15.6753	0.265704	-1.91211	0.00142507	0.0768941	down	yes
MSTRG.3475	Gh_A02G1385	MSTRG.3475.1;Gh_A02G1385	8.8477	8.53465	10.6191	19.4364	22.6353	21.8299	0.484163	-1.04643	0.00752917	0.132017	down	yes
MSTRG.34774		MSTRG.34774.1	0.064058	0.323365	0.217726	1.21876	1.43631	1.20289	0.470279	-1.08841	0.00137121	0.0758632	down	yes
MSTRG.3478	Gh_A02G1390	Gh_A02G1390	0.973663	0	0.966397	0	0	0	2.36192	1.23996	0.002344	0.0890534	up	yes
MSTRG.34813	Gh_D03G1452	MSTRG.34813.1;Gh_D03G1452	4.89309	3.95879	8.27645	0.842871	0.749946	0.734611	4.35838	2.12379	0.0102834	0.147871	up	yes
MSTRG.34815	Gh_D03G1454;Gh_D03G1455	MSTRG.34815.2;MSTRG.34815.1;MSTRG.34815.3;MSTRG.34815.4;MSTRG.34815.5;Gh_D03G1454;MSTRG.34815.7;Gh_D03G1455	16.6291	6.05458	11.9143	5.41326	4.49197	5.59652	3.13425	1.64812	0.00141925	0.0767012	up	yes
MSTRG.34836	Gh_D03G1480	MSTRG.34836.2;MSTRG.34836.1;MSTRG.34836.4;MSTRG.34836.3;MSTRG.34836.5;MSTRG.34836.6;MSTRG.34836.7;Gh_D03G1480	2.8558	2.03974	3.79739	1.32421	1.43903	1.09814	2.0088	1.00633	0.0214957	0.199282	up	yes
MSTRG.3486		MSTRG.3486.1	3.47514	6.35214	4.02918	10.3512	10.4882	9.83699	0.370374	-1.43294	7.65665e-05	0.0345338	down	yes
MSTRG.34867	Gh_D03G1509	MSTRG.34867.1;MSTRG.34867.2;Gh_D03G1509	0.116904	0.815963	0.0581999	2.86861	2.30777	2.22196	0.276859	-1.85277	0.00227096	0.0883788	down	yes
MSTRG.34868	Gh_D03G1510	Gh_D03G1510;MSTRG.34868.2	0.433989	1.15753	0.332492	1.64188	1.12703	1.71329	0.499571	-1.00124	0.0194548	0.191142	down	yes
MSTRG.34878	Gh_D03G1520	Gh_D03G1520	3.21864	4.75009	2.60541	10.2162	9.39622	9.17931	0.339534	-1.55837	0.00369064	0.104354	down	yes
MSTRG.3488	Gh_A02G1402	MSTRG.3488.1;MSTRG.3488.2;Gh_A02G1402	20.0581	9.53117	33.7451	1.45675	3.21407	1.54565	10.9323	3.45052	0.0123193	0.158296	up	yes
MSTRG.34922	Gh_D03G1564	MSTRG.34922.1;Gh_D03G1564	0.384932	2.82451	0.07703	5.10972	4.70624	3.60579	0.171929	-2.54012	0.00981432	0.14501	down	yes
MSTRG.34925	Gh_D03G1568	Gh_D03G1568	0.81529	2.14283	2.62243	5.4368	5.52838	4.87022	0.352886	-1.50273	0.0346707	0.242732	down	yes
MSTRG.3496	Gh_A02G1410	MSTRG.3496.2;MSTRG.3496.3	7.13035	9.17823	9.00947	19.8283	24.7284	22.807	0.361979	-1.46602	0.00372074	0.104708	down	yes
MSTRG.34961	Gh_D03G1586	MSTRG.34961.1;MSTRG.34961.2;MSTRG.34961.3;MSTRG.34961.4;MSTRG.34961.5;MSTRG.34961.6	0.740516	1.57872	1.50635	2.8733	3.15751	3.18032	0.461594	-1.11531	0.0111491	0.152529	down	yes
MSTRG.34962	Gh_D03G1590	MSTRG.34962.1;Gh_D03G1590;MSTRG.34962.3;MSTRG.34962.7;MSTRG.34962.4;MSTRG.34962.5;MSTRG.34962.6;MSTRG.34962.8	5.94865	4.44931	8.65419	1.22851	1.40931	1.29622	3.77936	1.91814	0.00717639	0.129288	up	yes
MSTRG.35013	Gh_D03G1638	MSTRG.35013.1;MSTRG.35013.2;Gh_D03G1638	17.1377	21.7376	19.7623	6.75959	6.19491	5.78241	2.52744	1.33767	0.00108738	0.0711578	up	yes
MSTRG.35115	Gh_D04G0069	Gh_D04G0069	3.00866	0	3.00784	0.171674	0	0.7741	4.52811	2.17891	0.0204517	0.195201	up	yes
MSTRG.35143	Gh_D04G0101	MSTRG.35143.1;Gh_D04G0101	0.40725	0.442779	0.224038	1.70182	1.62815	2.90308	0.429327	-1.21985	0.0288419	0.225447	down	yes
MSTRG.35158	Gh_D04G0115;Gh_D04G0114	MSTRG.35158.3;MSTRG.35158.2;MSTRG.35158.1;MSTRG.35158.4;MSTRG.35158.5;MSTRG.35158.6;MSTRG.35158.7;MSTRG.35158.8;MSTRG.35158.9;MSTRG.35158.11;MSTRG.35158.10;MSTRG.35158.12;Gh_D04G0114;Gh_D04G0115	9.54015	11.0957	10.7332	20.3944	20.59	22.4549	0.483876	-1.04729	0.00108973	0.0712085	down	yes
MSTRG.35181	Gh_D04G0145	Gh_D04G0145	42.9745	48.6834	61.983	15.5036	18.0679	15.7903	2.92258	1.54724	0.009579	0.143696	up	yes
MSTRG.35223	Gh_D04G0190	Gh_D04G0190	36.6681	32.248	40.7974	15.0839	16.526	14.5784	2.5058	1.32527	0.00190345	0.0834436	up	yes
MSTRG.35302	Gh_D04G0269	MSTRG.35302.1;Gh_D04G0269	3.52825	5.38409	4.36473	13.8556	14.7238	15.7836	0.284768	-1.81214	0.000325485	0.0492351	down	yes
MSTRG.35308	Gh_D04G0280	MSTRG.35308.1	0.595158	0.883945	0.722111	3.20398	2.69382	2.6115	0.414621	-1.27013	0.00146314	0.0775431	down	yes
MSTRG.35317	Gh_D04G0292	MSTRG.35317.1;MSTRG.35317.2	7.63637	7.91144	8.1347	22.7391	22.1951	21.8093	0.379003	-1.39972	6.79952e-05	0.0335543	down	yes
MSTRG.35336	Gh_D04G0314	Gh_D04G0314	11.0982	13.5725	11.1968	5.70063	4.18794	4.34963	2.02837	1.02032	0.0121714	0.157903	up	yes
MSTRG.35403	Gh_D04G0387	MSTRG.35403.1;MSTRG.35403.2	3.56227	4.23369	4.31757	11.8263	11.5062	11.723	0.374197	-1.41813	0.000509188	0.055321	down	yes
MSTRG.35410	Gh_D04G0391	MSTRG.35410.1;Gh_D04G0391;MSTRG.35410.3	0.748724	1.15805	1.44242	3.29525	4.33267	4.23138	0.395402	-1.33861	0.0137628	0.165516	down	yes
MSTRG.35417	Gh_D04G0399	MSTRG.35417.1;Gh_D04G0399	0.100437	0.412836	0.105619	1.4848	0.986845	1.03702	0.478744	-1.06267	0.00812733	0.135516	down	yes
MSTRG.3543	Gh_A02G1455	MSTRG.3543.1;Gh_A02G1455	4.13362	5.49197	4.5162	11.1219	9.90235	12.385	0.412687	-1.27688	0.00240814	0.0897208	down	yes
MSTRG.35455	Gh_D04G0443	MSTRG.35455.1;Gh_D04G0443	2.88637	5.27069	2.42121	8.28401	5.15076	7.74005	0.404563	-1.30556	0.0324311	0.236289	down	yes
MSTRG.35512	Gh_D04G0504	Gh_D04G0504	0.75484	0	1.38571	0	0	0	2.37548	1.24822	0.0330948	0.238282	up	yes
MSTRG.35545	Gh_D04G0537	MSTRG.35545.1;MSTRG.35545.2;Gh_D04G0537	27.1255	19.2464	26.9941	12.596	13.2971	16.7513	2.0219	1.01571	0.0146235	0.16931	up	yes
MSTRG.35600	Gh_D04G0597	MSTRG.35600.1;Gh_D04G0597	0.51862	0.546811	0.395024	2.13093	1.55681	2.10277	0.496314	-1.01068	0.00859339	0.138209	down	yes
MSTRG.35601	Gh_D04G0598	MSTRG.35601.1;MSTRG.35601.2;Gh_D04G0598	39.243	40.0854	37.6824	137.885	146.516	153.5	0.267013	-1.90502	0.000145811	0.0402839	down	yes
MSTRG.35622	Gh_D04G0616	MSTRG.35622.4;MSTRG.35622.1;MSTRG.35622.3;MSTRG.35622.2;MSTRG.35622.5;Gh_D04G0616	5.13393	6.51837	7.10957	69.0413	64.61	57.3834	0.103673	-3.26989	0.00054201	0.0557487	down	yes
MSTRG.35630	Gh_D04G0627	MSTRG.35630.1;Gh_D04G0627	1.0388	2.54036	0.927623	3.88736	2.30893	2.52496	0.445677	-1.16593	0.0344456	0.241964	down	yes
MSTRG.35645	Gh_D04G0645	Gh_D04G0645	4.69609	18.6015	6.88122	16.4861	10.2005	10.0145	0.373907	-1.41925	0.0280937	0.22322	down	yes
MSTRG.3566		MSTRG.3566.1;MSTRG.3566.2	4.10021	6.21248	5.3673	11.6418	10.8567	11.3998	0.422328	-1.24356	0.0013024	0.0744873	down	yes
MSTRG.35728	Gh_D04G0724	MSTRG.35728.1;MSTRG.35728.2;Gh_D04G0724	5.55215	4.44467	5.14783	1.33609	1.23174	1.05318	3.02981	1.59923	0.000323389	0.0492351	up	yes
MSTRG.35758	Gh_D04G0760	MSTRG.35758.1;MSTRG.35758.2;Gh_D04G0760	26.3147	24.1727	32.0211	12.0304	12.3834	12.2827	2.31838	1.21312	0.00439519	0.109676	up	yes
MSTRG.35766	Gh_D04G0767	MSTRG.35766.1;MSTRG.35766.2;MSTRG.35766.3;Gh_D04G0767	11.1185	8.90312	14.072	4.50815	4.13878	4.34002	2.6764	1.42029	0.00602793	0.121456	up	yes
MSTRG.35843	Gh_D04G0843	MSTRG.35843.1;MSTRG.35843.4;MSTRG.35843.2;MSTRG.35843.3;MSTRG.35843.6;MSTRG.35843.7;MSTRG.35843.8;MSTRG.35843.10;MSTRG.35843.9;Gh_D04G0843	18.9418	25.2677	21.0323	49.8554	56.6276	57.1964	0.350718	-1.51162	0.000600224	0.057056	down	yes
MSTRG.35854	Gh_D04G0855	MSTRG.35854.1;MSTRG.35854.2;MSTRG.35854.3;Gh_D04G0855	15.2723	15.8799	16.0546	5.36064	5.25281	4.62443	2.72052	1.44388	0.000561915	0.0563349	up	yes
MSTRG.35859		MSTRG.35859.1	0.137649	0.523525	0.195244	1.14794	1.18854	1.59217	0.467814	-1.09599	0.00383218	0.105504	down	yes
MSTRG.35868		MSTRG.35868.1;MSTRG.35868.3	0.90927	1.08774	2.04425	0.159272	0	0.065779	2.19222	1.13239	0.0441824	0.26942	up	yes
MSTRG.35921	Gh_D04G0928	MSTRG.35921.1;MSTRG.35921.2;MSTRG.35921.3;Gh_D04G0928	15.1684	13.7651	16.2578	40.2946	41.371	37.2827	0.421678	-1.24579	0.000935722	0.0668184	down	yes
MSTRG.35931	Gh_D04G0937	Gh_D04G0937	16.1246	26.3482	21.3766	43.1459	33.2802	36.6112	0.449266	-1.15436	0.0104051	0.148628	down	yes
MSTRG.35945	Gh_D04G0953	MSTRG.35945.1;Gh_D04G0953	228.318	183.234	275.959	132.094	131.265	110.969	2.13357	1.09327	0.0155634	0.173796	up	yes
MSTRG.35957	Gh_D04G0964	MSTRG.35957.1;MSTRG.35957.2;MSTRG.35957.3;Gh_D04G0964	3.05602	2.66086	5.25958	1.24189	0.909452	1.05907	2.50523	1.32494	0.0330392	0.238087	up	yes
MSTRG.35973		MSTRG.35973.1	0.085126	0.854053	0.267663	1.18223	1.43544	1.41735	0.433563	-1.20568	0.000572815	0.0564837	down	yes
MSTRG.35981	Gh_D04G0993	MSTRG.35981.1;MSTRG.35981.2;Gh_D04G0993	15.3196	18.7965	15.325	48.5777	47.8083	46.5434	0.318868	-1.64897	5.30859e-05	0.0309292	down	yes
MSTRG.36054	Gh_D04G1053	MSTRG.36054.1;Gh_D04G1053	22.0313	23.4156	28.3786	3.0835	3.69485	2.87976	6.09112	2.60671	0.00114734	0.0724071	up	yes
MSTRG.36089	Gh_D04G1081	MSTRG.36089.1;MSTRG.36089.2;Gh_D04G1081	125.036	169.227	141.165	48.3827	28.7411	29.3153	3.4974	1.80628	0.0178159	0.183837	up	yes
MSTRG.36102	Gh_D04G1090	MSTRG.36102.1;MSTRG.36102.2;MSTRG.36102.3;Gh_D04G1090	9.09764	7.3909	14.9276	87.9892	84.3616	79.9935	0.156609	-2.67477	0.0056092	0.118741	down	yes
MSTRG.36122	Gh_D04G1110	MSTRG.36122.1	21.0778	39.729	25.667	62.9855	48.2737	48.4651	0.38339	-1.38311	0.0064519	0.124418	down	yes
MSTRG.36123	Gh_D04G1111;Gh_D04G1112	MSTRG.36123.1;MSTRG.36123.2;MSTRG.36123.3;MSTRG.36123.5;Gh_D04G1112	23.0546	35.487	26.7974	60.114	47.1934	48.0696	0.441454	-1.17966	0.00708969	0.128721	down	yes
MSTRG.36124	Gh_D04G1111	MSTRG.36124.1	2.29526	10.0826	3.12533	5.69858	4.46762	3.99816	0.470696	-1.08713	0.0160992	0.17597	down	yes
MSTRG.36136	Gh_D04G1125	Gh_D04G1125	0.515303	0.674824	0.648244	1.39128	2.8015	2.48258	0.485012	-1.04391	0.0491601	0.282934	down	yes
MSTRG.36148	Gh_D04G1147	MSTRG.36148.1;MSTRG.36148.2;Gh_D04G1147	0.71715	2.04792	0.288285	3.00933	1.87329	2.36473	0.37773	-1.40457	0.0366251	0.248515	down	yes
MSTRG.36174	Gh_D04G1172	Gh_D04G1172	0.42788	1.13346	0.264359	2.22888	1.16383	1.68993	0.454547	-1.1375	0.0357115	0.24581	down	yes
MSTRG.36188	Gh_D04G1188	MSTRG.36188.1;Gh_D04G1188	0.4979	0.914954	0.623618	4.61583	5.19683	4.54568	0.252782	-1.98403	0.000153178	0.040765	down	yes
MSTRG.36199	Gh_D04G1200	MSTRG.36199.1;MSTRG.36199.2;Gh_D04G1200	35.9058	28.344	45.2344	14.9682	14.4736	15.0566	2.77196	1.4709	0.00603561	0.12147	up	yes
MSTRG.36210	Gh_D04G1208	Gh_D04G1208	2.69664	1.73374	1.71213	0.446815	1.01797	0.708838	2.00831	1.00598	0.0358423	0.24612	up	yes
MSTRG.36218	Gh_D04G1215	MSTRG.36218.1;MSTRG.36218.2;Gh_D04G1215	3.0795	2.82242	3.43969	8.76223	8.81637	8.85867	0.441182	-1.18055	0.000552474	0.0561678	down	yes
MSTRG.36249	Gh_D04G1244	MSTRG.36249.1;MSTRG.36249.2	1.73967	0.667829	1.91901	0.333749	0.744459	0.66657	2.05133	1.03656	0.0226553	0.203863	up	yes
MSTRG.36256	Gh_D04G1251	MSTRG.36256.2	2.27599	2.41233	1.86471	5.69957	7.66575	4.71144	0.427749	-1.22516	0.0273279	0.220759	down	yes
MSTRG.36269	Gh_D04G1266	MSTRG.36269.1	60.6294	42.7872	58.0632	142.868	142.615	132.607	0.471559	-1.08449	0.000406895	0.0519408	down	yes
MSTRG.36332	Gh_D04G1328	MSTRG.36332.1;MSTRG.36332.2;Gh_D04G1328	0.0517256	0.525266	0.0998361	1.75187	1.09804	1.77398	0.386044	-1.37316	0.00739967	0.130848	down	yes
MSTRG.36336	Gh_D04G1332	MSTRG.36336.1;Gh_D04G1332	0.0215846	0.810536	0	9.55674	13.5342	13.8073	0.0658265	-3.92519	0.000743649	0.0613675	down	yes
MSTRG.36365	Gh_D04G1363	MSTRG.36365.1;MSTRG.36365.3;MSTRG.36365.2;MSTRG.36365.7;Gh_D04G1363	27.8972	47.0176	40.1211	9.06242	10.0912	12.4111	2.62222	1.39079	0.0109939	0.151692	up	yes
MSTRG.36380	Gh_D04G1379	MSTRG.36380.1;MSTRG.36380.2;Gh_D04G1379	3.79172	5.57004	4.8775	12.02	15.2577	14.5483	0.327374	-1.61099	0.0027779	0.0941254	down	yes
MSTRG.36409	Gh_D04G1407	Gh_D04G1407	3.45994	6.28853	3.31365	9.06058	9.83189	7.08582	0.402319	-1.31359	0.0115863	0.154885	down	yes
MSTRG.36423	Gh_D04G1427	MSTRG.36423.2;MSTRG.36423.1;MSTRG.36423.3;Gh_D04G1427	5.8862	6.99009	6.02214	1.86578	1.75071	1.51334	2.47283	1.30616	0.000735747	0.0613675	up	yes
MSTRG.36431		MSTRG.36431.1	0.650488	0.384668	0.271007	3.54511	2.03553	4.41858	0.35954	-1.47578	0.039448	0.256863	down	yes
MSTRG.36441	Gh_D04G1448	MSTRG.36441.1;MSTRG.36441.2;Gh_D04G1448	42.2719	42.619	48.0053	14.4175	16.042	17.0402	2.73096	1.44941	0.00183533	0.0824941	up	yes
MSTRG.36455	Gh_D04G1461	MSTRG.36455.2;MSTRG.36455.1;Gh_D04G1461	3.32204	3.41864	2.9237	7.52807	6.94973	7.2084	0.49794	-1.00596	0.00144506	0.0773807	down	yes
MSTRG.36472	Gh_D04G1482	Gh_D04G1482	6.122	5.92372	5.99992	2.48367	1.85321	2.07226	2.27788	1.18769	0.0029419	0.0964979	up	yes
MSTRG.36491	Gh_D04G1509	Gh_D04G1509;MSTRG.36491.2;MSTRG.36491.3	0.818108	0.653929	1.32236	4.27707	4.29729	4.76035	0.386769	-1.37046	0.00714744	0.129041	down	yes
MSTRG.36524	Gh_D04G1546	Gh_D04G1546	13.2677	14.5483	15.6978	0	0	0	15.0789	3.91446	3.512e-05	0.0251713	up	yes
MSTRG.36584	Gh_D04G1623;Gh_D04G1622	MSTRG.36584.1;MSTRG.36584.2;Gh_D04G1622	56.8406	34.4992	88.0072	25.2464	25.5286	16.2064	3.58347	1.84136	0.0378911	0.252106	up	yes
MSTRG.36607		MSTRG.36607.2;MSTRG.36607.1	1.02544	1.94437	1.34028	3.85359	4.49629	3.26671	0.407078	-1.29662	0.00489376	0.11421	down	yes
MSTRG.36613	Gh_D04G1654	Gh_D04G1654;MSTRG.36613.2	3.52515	3.17646	3.61525	1.01139	0.873347	1.2023	2.30343	1.20378	0.001695	0.0807767	up	yes
MSTRG.36618	Gh_D04G1661;Gh_D04G1662;Gh_D04G1664;Gh_D04G1663;Gh_D04G1666	MSTRG.36618.1;MSTRG.36618.2;MSTRG.36618.3;Gh_D04G1661;MSTRG.36618.6;MSTRG.36618.7;MSTRG.36618.8;Gh_D04G1663;MSTRG.36618.11;MSTRG.36618.13;MSTRG.36618.14;Gh_D04G1666	15.3054	12.707	18.0033	3.4797	4.38473	3.44721	3.89366	1.96113	0.00237362	0.0893033	up	yes
MSTRG.36661	Gh_D04G1736	MSTRG.36661.1;MSTRG.36661.2;Gh_D04G1736	0.671209	2.21788	1.07874	2.09769	2.94537	2.76249	0.435965	-1.19772	0.00564368	0.118963	down	yes
MSTRG.36686	Gh_D04G1765	Gh_D04G1765	0.840998	2.87819	0.645097	2.48229	1.47154	2.36954	0.464203	-1.10717	0.0454093	0.272644	down	yes
MSTRG.36694	Gh_D04G1777	MSTRG.36694.1;Gh_D04G1777	2.54735	1.76566	3.6453	1.09971	1.22436	0.612482	2.21792	1.14921	0.0401294	0.258541	up	yes
MSTRG.36697	Gh_D04G1784	MSTRG.36697.2;MSTRG.36697.1;MSTRG.36697.3;Gh_D04G1784	0.556813	0.640562	0.789608	2.65212	3.22245	3.22747	0.408368	-1.29206	0.00289969	0.0959552	down	yes
MSTRG.36706	Gh_D04G1792	MSTRG.36706.1	5.83086	9.53363	2.63554	0	0	0	4.44673	2.15275	0.0288926	0.225683	up	yes
MSTRG.36716	Gh_D04G1805	MSTRG.36716.1;Gh_D04G1805	45.9594	55.886	49.699	103.709	98.4841	101.614	0.453354	-1.14129	8.97131e-05	0.0359256	down	yes
MSTRG.36815	Gh_D05G0005	MSTRG.36815.1;MSTRG.36815.2;MSTRG.36815.3;Gh_D05G0005	6.4057	9.46949	8.01233	17.1393	16.4743	17.4417	0.413179	-1.27516	0.000632086	0.0581873	down	yes
MSTRG.36846	Gh_D05G0037	MSTRG.36846.1;Gh_D05G0037	0.0121315	0.179585	0.468433	4.10569	2.11134	1.79801	0.331676	-1.59215	0.0468317	0.276737	down	yes
MSTRG.36847		MSTRG.36847.6;MSTRG.36847.3;MSTRG.36847.4;MSTRG.36847.5;MSTRG.36847.1;MSTRG.36847.2;MSTRG.36847.7;MSTRG.36847.8;MSTRG.36847.9	8.86108	8.90654	7.22238	17.1727	18.8034	19.7137	0.460091	-1.12001	0.0059314	0.120533	down	yes
MSTRG.36848		MSTRG.36848.1	1.06607	1.46059	0.655539	2.43499	3.49504	3.19643	0.439143	-1.18724	0.0212048	0.198193	down	yes
MSTRG.36849	Gh_D05G0038	MSTRG.36849.1;MSTRG.36849.2;Gh_D05G0038	4.33445	4.75924	4.88673	12.3732	11.0612	11.3347	0.436667	-1.19539	0.000978834	0.0677672	down	yes
MSTRG.36881	Gh_D05G0076	MSTRG.36881.1;Gh_D05G0076	4.07396	5.07226	4.80374	1.20281	1.08325	1.12712	2.42002	1.27502	0.000429154	0.0528726	up	yes
MSTRG.36882	Gh_D05G0085	MSTRG.36882.1;Gh_D05G0085	1.0304	1.95697	0.948238	3.13206	3.10472	2.98155	0.441994	-1.1779	0.00160307	0.0794304	down	yes
MSTRG.36896	Gh_D05G0091	MSTRG.36896.1;MSTRG.36896.2;MSTRG.36896.3;MSTRG.36896.4;MSTRG.36896.5;MSTRG.36896.6;Gh_D05G0091	5.18535	2.75592	6.34657	2.61879	2.70034	2.62995	2.10919	1.07669	0.0167876	0.178874	up	yes
MSTRG.36907	Gh_D05G0111	MSTRG.36907.1;Gh_D05G0111	11.8867	11.9622	12.3409	3.44432	4.18288	3.26498	2.83923	1.5055	0.0016176	0.0795211	up	yes
MSTRG.36910	Gh_D05G0112	Gh_D05G0112;MSTRG.36910.2	9.86369	8.37356	12.5914	4.6413	3.7887	3.1726	2.6219	1.39061	0.0148338	0.170178	up	yes
MSTRG.36918	Gh_D05G0120	MSTRG.36918.2;MSTRG.36918.1;Gh_D05G0120;MSTRG.36918.4	3.2211	3.73279	3.87378	16.8429	16.0104	18.0453	0.244846	-2.03005	0.000358867	0.0506642	down	yes
MSTRG.36921	Gh_D05G0122	MSTRG.36921.1;Gh_D05G0122	13.4568	15.579	12.8691	38.3616	39.1589	39.6536	0.340771	-1.55313	0.000126421	0.038183	down	yes
MSTRG.36992	Gh_D05G0210	Gh_D05G0210	2.30795	0.614231	1.3896	0.540838	0	0.174991	2.80055	1.48571	0.0159474	0.175568	up	yes
MSTRG.37015	Gh_D05G0239	MSTRG.37015.1;Gh_D05G0239	0.713458	0.932576	0.94169	2.56233	3.53453	3.4858	0.422816	-1.2419	0.00738655	0.130796	down	yes
MSTRG.37068	Gh_D05G0299	Gh_D05G0299	9.29819	10.3176	7.15526	15.8392	20.9241	18.6154	0.461771	-1.11475	0.0224497	0.203163	down	yes
MSTRG.37092	Gh_D05G0333	Gh_D05G0333	10.9215	20.2525	11.5548	25.9829	17.709	18.8964	0.486953	-1.03814	0.0316377	0.234002	down	yes
MSTRG.37094	Gh_D05G0335	MSTRG.37094.1;MSTRG.37094.2;MSTRG.37094.3	3.84949	6.9093	2.50915	9.20635	8.62604	10.2719	0.349826	-1.51529	0.0218949	0.201079	down	yes
MSTRG.37116	Gh_D05G0362	MSTRG.37116.1;MSTRG.37116.2;MSTRG.37116.3	1.47967	1.31013	1.55645	5.2871	4.60034	4.69199	0.438677	-1.18877	0.000913676	0.0661148	down	yes
MSTRG.37226	Gh_D05G0497	MSTRG.37226.1;Gh_D05G0497	0.460233	1.04109	0.509212	2.30838	1.94622	1.69321	0.457586	-1.12788	0.00442652	0.109911	down	yes
MSTRG.37256	Gh_D05G0532	MSTRG.37256.1	0	0	0.152714	1.55585	2.83509	1.46812	0.371601	-1.42817	0.0242674	0.210278	down	yes
MSTRG.37258	Gh_D05G0532	MSTRG.37258.1;MSTRG.37258.2;Gh_D05G0532	5.33322	11.6924	5.98957	17.4754	13.8185	12.5494	0.357866	-1.48251	0.00717211	0.129288	down	yes
MSTRG.37259	Gh_D05G0533	MSTRG.37259.1;Gh_D05G0533	18.694	18.6686	15.3172	158.793	174.501	170.837	0.106165	-3.23562	0.000225279	0.0459238	down	yes
MSTRG.37293	Gh_D05G0570	MSTRG.37293.1	6.65537	6.20756	8.92585	2.59024	2.50739	2.72176	2.45427	1.29529	0.00808265	0.135333	up	yes
MSTRG.37324	Gh_D05G0609	MSTRG.37324.1	0.373383	1.6946	0.608209	2.6648	1.49273	1.39237	0.445379	-1.16689	0.0343406	0.241747	down	yes
MSTRG.37327	Gh_D05G0612	MSTRG.37327.1	10.859	10.5188	16.2944	2.05803	1.84653	2.00293	4.85838	2.28047	0.00410885	0.107899	up	yes
MSTRG.37333	Gh_D05G0619	MSTRG.37333.1;MSTRG.37333.2;Gh_D05G0619	0.768287	0.631667	1.94735	4.97798	5.4621	4.50125	0.390743	-1.35571	0.0435514	0.267931	down	yes
MSTRG.37344	Gh_D05G0632	MSTRG.37344.1;MSTRG.37344.2	3.54188	4.06983	3.05655	0.949743	1.12122	1.03732	2.04851	1.03457	0.00307985	0.0986463	up	yes
MSTRG.37396	Gh_D05G0685	MSTRG.37396.1	20.9161	19.8847	22.8303	4.11486	4.40524	7.85085	3.68013	1.87976	0.0186903	0.187719	up	yes
MSTRG.37411	Gh_D05G0701	Gh_D05G0701	0.468368	0.229628	0.448978	10.3402	8.57287	7.28329	0.158894	-2.65387	0.00100801	0.068702	down	yes
MSTRG.37443	Gh_D05G0741	Gh_D05G0741	2.09983	4.11548	3.12273	7.13286	6.55703	4.74144	0.443757	-1.17216	0.0227477	0.204283	down	yes
MSTRG.37451	Gh_D05G0751	MSTRG.37451.1;Gh_D05G0751	14.7887	12.0468	14.3371	35.1636	36.49	35.3098	0.446821	-1.16223	3.773e-05	0.0253615	down	yes
MSTRG.37455	Gh_D05G0755	MSTRG.37455.1;MSTRG.37455.3;MSTRG.37455.2;MSTRG.37455.4;Gh_D05G0755	3.90871	5.61093	4.58157	1.60834	1.06299	1.07064	2.16766	1.11614	0.00880482	0.139486	up	yes
MSTRG.37463	Gh_D05G0763	Gh_D05G0763	19.2918	28.0715	18.831	38.461	36.0633	36.9596	0.477879	-1.06528	0.00158259	0.0794304	down	yes
MSTRG.37503	Gh_D05G0803	MSTRG.37503.1;MSTRG.37503.2;MSTRG.37503.3;Gh_D05G0803	8.37621	10.0568	11.4858	2.59337	2.02579	2.22391	3.16355	1.66155	0.00430439	0.109009	up	yes
MSTRG.3754	Gh_A02G1674	MSTRG.3754.1;Gh_A02G1674	37.2479	32.543	43.1694	4.69333	5.17822	5.32987	7.01445	2.81033	0.000334714	0.0497359	up	yes
MSTRG.37541	Gh_D05G0849	MSTRG.37541.1;MSTRG.37541.4;MSTRG.37541.3;MSTRG.37541.5;MSTRG.37541.7;Gh_D05G0849	7.38697	16.7081	8.07184	19.8446	12.3071	12.9105	0.456855	-1.13019	0.0455668	0.273145	down	yes
MSTRG.37545	Gh_D05G0856	Gh_D05G0856	1.02984	0	1.00361	0	0	0	2.43608	1.28456	0.00204659	0.0854908	up	yes
MSTRG.37561	Gh_D05G0874	MSTRG.37561.1;Gh_D05G0874	10.5573	10.7591	12.9455	2.37188	2.13484	2.59519	3.75372	1.90832	0.00130769	0.0746428	up	yes
MSTRG.37570	Gh_D05G0883	MSTRG.37570.1;MSTRG.37570.2;MSTRG.37570.3;MSTRG.37570.5;MSTRG.37570.6;Gh_D05G0883	4.07735	4.25986	3.54302	12.9409	15.9204	11.6208	0.33132	-1.5937	0.00509344	0.115688	down	yes
MSTRG.37599	Gh_D05G0921	MSTRG.37599.1;MSTRG.37599.2;MSTRG.37599.3;MSTRG.37599.4;Gh_D05G0921	8.43135	10.1214	10.6582	4.32742	3.73424	3.71433	2.04148	1.02961	0.0068303	0.12684	up	yes
MSTRG.37611	Gh_D05G0937	MSTRG.37611.1;MSTRG.37611.2;MSTRG.37611.3;MSTRG.37611.4;Gh_D05G0937	12.1255	11.0879	12.0467	4.55391	4.00969	3.80677	2.61895	1.38899	0.000750077	0.0615283	up	yes
MSTRG.37647	Gh_D05G0972	Gh_D05G0972	1.75792	1.89713	2.08603	5.51347	5.74644	5.93507	0.427503	-1.22599	0.00068699	0.0603502	down	yes
MSTRG.37652	Gh_D05G0976	MSTRG.37652.1;Gh_D05G0976	8.67515	6.57707	9.31002	2.15247	2.28915	2.88564	3.10291	1.63362	0.00262161	0.0920846	up	yes
MSTRG.37696	Gh_D05G1029	MSTRG.37696.1;Gh_D05G1029	1.61827	2.62229	2.11533	0.162507	0.102216	0.160018	2.29363	1.19763	0.00054857	0.0561039	up	yes
MSTRG.37698	Gh_D05G1030	MSTRG.37698.1;Gh_D05G1030	2.99132	3.14346	2.58642	0.389748	0.948813	0.528684	2.3332	1.22231	0.0153892	0.173263	up	yes
MSTRG.3771	Gh_A02G1695	MSTRG.3771.3;MSTRG.3771.2;MSTRG.3771.1;MSTRG.3771.4;Gh_A02G1695;MSTRG.3771.6	2.25388	3.00689	4.06335	7.41872	6.97125	7.31701	0.465814	-1.10217	0.0308621	0.231694	down	yes
MSTRG.3772	Gh_A02G1696	MSTRG.3772.1;Gh_A02G1696	0.584526	2.3833	0.251932	4.93854	3.29957	2.77066	0.252104	-1.98791	0.0213437	0.198689	down	yes
MSTRG.37753	Gh_D05G1090	MSTRG.37753.1;MSTRG.37753.2;Gh_D05G1090	2.85966	4.58247	4.72716	0.501437	0.557657	0.56442	2.7613	1.46535	0.00685595	0.127059	up	yes
MSTRG.37760	Gh_D05G1100	MSTRG.37760.1;MSTRG.37760.2;MSTRG.37760.5;MSTRG.37760.6;MSTRG.37760.7	2.3192	0.905624	4.01263	0.275558	0.502621	0.393447	3.50094	1.80774	0.0245639	0.211396	up	yes
MSTRG.37774	Gh_D05G1113	Gh_D05G1113	16.4671	11.7651	17.8017	58.2183	59.7678	54.2782	0.337732	-1.56605	0.00121042	0.0732977	down	yes
MSTRG.37801	Gh_D05G1140	Gh_D05G1140	5.36073	6.33772	7.04129	14.3733	21.2959	19.9381	0.355899	-1.49046	0.0153791	0.173223	down	yes
MSTRG.37823	Gh_D05G1165	MSTRG.37823.1;Gh_D05G1165	6.52524	12.3141	7.66689	14.4665	10.9887	13.3906	0.499887	-1.00033	0.0102847	0.147871	down	yes
MSTRG.37832	Gh_D05G1177	Gh_D05G1177	2.50239	1.05209	2.83828	0.248525	0.353792	0.138067	3.40323	1.7669	0.00313486	0.0994728	up	yes
MSTRG.37835	Gh_D05G1179	MSTRG.37835.1;MSTRG.37835.2;MSTRG.37835.3;MSTRG.37835.4;Gh_D05G1179	2.34714	2.06816	2.11866	6.44773	9.75893	7.01906	0.383347	-1.38328	0.0126963	0.159758	down	yes
MSTRG.37851	Gh_D05G1197	MSTRG.37851.1;Gh_D05G1197	1.33005	2.93568	1.59894	7.25299	4.43668	5.8816	0.316721	-1.65871	0.0093338	0.142527	down	yes
MSTRG.37865	Gh_D05G1216	Gh_D05G1216	2.56192	2.66814	1.81117	7.74653	4.80659	6.12007	0.441427	-1.17975	0.0355393	0.245183	down	yes
MSTRG.37895	Gh_D05G1251	Gh_D05G1251	2.04502	0.748342	2.14714	0.429897	0.272917	0.241426	2.73843	1.45335	0.00284911	0.0951053	up	yes
MSTRG.37931	Gh_D05G1287	MSTRG.37931.1;Gh_D05G1287	9.95315	15.9374	9.88038	21.4198	24.1193	26.1587	0.390853	-1.3553	0.00288476	0.0956365	down	yes
MSTRG.37938	Gh_D05G1294	Gh_D05G1294	8.19253	11.1132	5.34272	16.2974	15.8955	17.7711	0.402253	-1.31382	0.0287158	0.224951	down	yes
MSTRG.37943	Gh_D05G1300	MSTRG.37943.1;MSTRG.37943.2;MSTRG.37943.3;Gh_D05G1300	6.90086	5.83613	8.55985	2.47427	2.13398	2.41985	2.70348	1.43482	0.00429138	0.109009	up	yes
MSTRG.37947	Gh_D05G1303	MSTRG.37947.1;Gh_D05G1303	15.3938	22.7411	18.7783	31.4334	30.4355	33.7857	0.495863	-1.01199	0.00164283	0.0798917	down	yes
MSTRG.37957	Gh_D05G1317	MSTRG.37957.1;Gh_D05G1317	0.355943	0.762622	0.477315	2.20632	2.58515	1.55844	0.428537	-1.22251	0.0127893	0.160123	down	yes
MSTRG.37967	Gh_D05G1324	MSTRG.37967.1;MSTRG.37967.3;MSTRG.37967.2;MSTRG.37967.4;MSTRG.37967.5;MSTRG.37967.6;MSTRG.37967.7;Gh_D05G1324	3.83043	3.36036	4.3413	0.509766	0.450454	0.368053	3.62343	1.85736	0.000487314	0.0543307	up	yes
MSTRG.37988	Gh_D05G1342	MSTRG.37988.1;MSTRG.37988.2;Gh_D05G1342	130.856	98.5048	117.648	33.0948	35.3812	25.7176	4.21	2.07382	0.00228001	0.0883788	up	yes
MSTRG.38023	Gh_D05G1377	MSTRG.38023.1	97.369	146.271	116.341	196.651	199.146	214.555	0.471578	-1.08443	0.000774012	0.0626332	down	yes
MSTRG.38059	Gh_D05G1425	Gh_D05G1425	8.7103	14.5626	9.70851	28.1117	23.3496	28.0359	0.327863	-1.60883	0.00126266	0.0740174	down	yes
MSTRG.38062	Gh_D05G1428	MSTRG.38062.1;Gh_D05G1428	2.33859	4.62472	4.57764	9.37543	8.39031	9.73459	0.369173	-1.43763	0.0156655	0.174132	down	yes
MSTRG.38092	Gh_D05G1461	Gh_D05G1461	10.2376	20.9004	11.1512	28.3991	17.7017	19.1197	0.440018	-1.18436	0.0375398	0.251148	down	yes
MSTRG.38141	Gh_D05G1519	MSTRG.38141.1;MSTRG.38141.2;MSTRG.38141.3;Gh_D05G1519	30.6443	39.5451	37.7789	3.91009	6.22	7.30435	4.90475	2.29418	0.0084217	0.137261	up	yes
MSTRG.3815	Gh_A03G0016	MSTRG.3815.1;MSTRG.3815.2;Gh_A03G0016	5.46938	4.32567	3.84465	75.0817	70.409	64.6112	0.0833388	-3.58487	0.000373038	0.0508113	down	yes
MSTRG.38154	Gh_D05G1533	MSTRG.38154.1	3.14946	5.72217	3.62521	8.93904	8.6237	7.94667	0.405988	-1.30049	0.000462801	0.053479	down	yes
MSTRG.38155	Gh_D05G1534	MSTRG.38155.1;MSTRG.38155.2;Gh_D05G1534	0.676414	0.481162	0.450452	2.82663	2.39311	2.45608	0.454054	-1.13907	0.00234871	0.0890661	down	yes
MSTRG.38195	Gh_D05G1586	MSTRG.38195.1;Gh_D05G1586	2.53561	1.22538	4.76462	0.437739	0.334278	0.227644	3.84001	1.94111	0.0238871	0.208927	up	yes
MSTRG.38199	Gh_D05G1589	MSTRG.38199.1;MSTRG.38199.2;Gh_D05G1589	0.349003	1.05349	0.507443	1.79992	1.86015	2.10824	0.436036	-1.19748	0.0003932	0.0516261	down	yes
MSTRG.38200	Gh_D05G1590	MSTRG.38200.1;MSTRG.38200.3;MSTRG.38200.4;MSTRG.38200.2;MSTRG.38200.5;Gh_D05G1590	1.28535	2.21288	1.21473	2.59155	4.78653	4.90406	0.411851	-1.27981	0.0425969	0.265828	down	yes
MSTRG.38208	Gh_D05G1605	MSTRG.38208.1	13.2164	12.4411	18.3748	2.17831	1.50779	2.0681	5.79792	2.53554	0.00317573	0.0998729	up	yes
MSTRG.38239	Gh_D05G1637	MSTRG.38239.1;MSTRG.38239.2;Gh_D05G1637	13.5257	17.0124	14.913	60.9954	53.558	56.1097	0.248402	-2.00925	0.0001955	0.0427482	down	yes
MSTRG.38293	Gh_D05G1700	Gh_D05G1700	86.1528	84.0781	84.0704	194.802	189.797	191.578	0.448982	-1.15527	1.43064e-05	0.016354	down	yes
MSTRG.38297	Gh_D05G1704	MSTRG.38297.1;Gh_D05G1704	77.7413	65.3079	84.4546	37.9068	43.7161	43.5613	2.01155	1.0083	0.00562221	0.118855	up	yes
MSTRG.38298	Gh_D05G1709	MSTRG.38298.1	0.358239	0.634054	0.386787	1.39251	1.76471	2.21616	0.4702	-1.08865	0.011061	0.152014	down	yes
MSTRG.38305	Gh_D05G1711	MSTRG.38305.1;MSTRG.38305.3;MSTRG.38305.2;MSTRG.38305.5;Gh_D05G1711	41.2709	45.6847	60.2992	7.59084	12.4646	14.9932	4.01339	2.00482	0.0266189	0.218296	up	yes
MSTRG.38310	Gh_D05G1716	MSTRG.38310.1;MSTRG.38310.2;MSTRG.38310.3;MSTRG.38310.4;MSTRG.38310.5;MSTRG.38310.6;MSTRG.38310.7;MSTRG.38310.8;Gh_D05G1716;MSTRG.38310.10;MSTRG.38310.11	3.75267	5.26908	3.33763	7.82993	7.24037	8.03876	0.484831	-1.04445	0.00447761	0.110248	down	yes
MSTRG.38311	Gh_D05G1720	MSTRG.38311.1;MSTRG.38311.2;Gh_D05G1720	0.252861	0.812547	0.18811	2.1529	2.91254	2.22092	0.324143	-1.6253	0.00344104	0.102391	down	yes
MSTRG.38315	Gh_D05G1724	MSTRG.38315.1;MSTRG.38315.2;MSTRG.38315.3;MSTRG.38315.4;Gh_D05G1724	2.97794	4.0488	3.21946	6.80825	8.29161	8.88318	0.428616	-1.22224	0.00450293	0.110502	down	yes
MSTRG.38344	Gh_D05G1758	MSTRG.38344.1;MSTRG.38344.2;Gh_D05G1758	4.46739	3.40917	7.79928	0.408367	0.428118	0.564139	5.00194	2.32249	0.00998399	0.146107	up	yes
MSTRG.38359	Gh_D05G1773	Gh_D05G1773	4.5896	3.75414	5.45374	0.95828	0.95403	1.50124	2.94526	1.55839	0.00680762	0.126761	up	yes
MSTRG.38362	Gh_D05G1777	Gh_D05G1777	16.2091	18.3391	17.6975	7.03627	6.62109	8.14098	2.10622	1.07466	0.00352336	0.103113	up	yes
MSTRG.38370	Gh_D05G1788	MSTRG.38370.1;Gh_D05G1788	1.3876	1.55772	1.67226	4.95241	5.44219	5.68233	0.389949	-1.35864	0.000960259	0.0675887	down	yes
MSTRG.38380	Gh_D05G1800	MSTRG.38380.1;Gh_D05G1800	3.43259	2.49373	2.8726	0.748546	0.838786	0.839038	2.44135	1.28768	0.000301209	0.0483157	up	yes
MSTRG.38383	Gh_D05G1804	MSTRG.38383.1;Gh_D05G1804	11.0857	8.59647	12.9653	4.10582	4.42287	3.60771	2.74675	1.45773	0.00415642	0.108169	up	yes
MSTRG.38415	Gh_D05G1836	Gh_D05G1836	12.1654	17.7128	9.88227	27.7905	43.088	29.7974	0.321383	-1.63764	0.0207509	0.196105	down	yes
MSTRG.38424	Gh_D05G1843	MSTRG.38424.2;MSTRG.38424.1	4.6372	11.133	4.13971	8.3725	7.86403	10.2708	0.447628	-1.15963	0.0222612	0.202352	down	yes
MSTRG.38435		MSTRG.38435.1	1.77788	6.42567	1.57381	9.26509	4.71804	5.00574	0.292385	-1.77406	0.0379519	0.252273	down	yes
MSTRG.38448	Gh_D05G1870	MSTRG.38448.1;MSTRG.38448.2;MSTRG.38448.3;Gh_D05G1870	4.81768	6.13738	4.88223	12.1419	16.346	15.495	0.355635	-1.49153	0.0046618	0.111843	down	yes
MSTRG.3847		MSTRG.3847.1	0.437181	1.50155	0.919468	1.46832	1.8645	2.43044	0.493063	-1.02015	0.0226924	0.204015	down	yes
MSTRG.38472	Gh_D05G1895	MSTRG.38472.1;Gh_D05G1895	0.180217	1.12097	0.057772	2.84035	2.64662	3.17404	0.246041	-2.02303	0.00237634	0.0893033	down	yes
MSTRG.38484	Gh_D05G1906	MSTRG.38484.1;Gh_D05G1906	0.67394	1.47731	2.12935	4.47451	5.01831	5.74066	0.339216	-1.55972	0.0309682	0.231991	down	yes
MSTRG.38495	Gh_D05G1919	MSTRG.38495.1;MSTRG.38495.2;Gh_D05G1919	3.44653	6.84074	4.30926	11.833	12.9999	14.3518	0.297187	-1.75056	0.00058939	0.0569465	down	yes
MSTRG.38530		MSTRG.38530.1;MSTRG.38530.2;MSTRG.38530.3;MSTRG.38530.4	0	0.783485	0.104861	1.17668	0.883664	1.16477	0.4348	-1.20158	0.00178086	0.0817195	down	yes
MSTRG.38535	Gh_D05G1970	MSTRG.38535.1;Gh_D05G1970	14.2379	11.0928	17.6928	4.04831	4.94758	5.07188	3.15951	1.6597	0.00595639	0.120764	up	yes
MSTRG.38544	Gh_D05G1979	Gh_D05G1979	1.00757	1.50406	0.786027	4.64605	3.04501	3.19655	0.391046	-1.35459	0.0158785	0.175213	down	yes
MSTRG.38567	Gh_D05G2008	Gh_D05G2008	0.497024	1.32973	0.120494	2.25695	1.92603	1.84411	0.38388	-1.38127	0.0216112	0.1998	down	yes
MSTRG.38573	Gh_D05G2015	MSTRG.38573.1;Gh_D05G2015	7.50493	8.2674	7.78152	19.2928	23.9297	23.3774	0.365064	-1.45378	0.00223718	0.0879901	down	yes
MSTRG.38585	Gh_D05G2034	MSTRG.38585.1	0.42969	0.526833	0.504852	4.10778	3.84834	4.00459	0.289064	-1.79054	2.96816e-05	0.0227157	down	yes
MSTRG.38594	Gh_D05G2045	MSTRG.38594.1;MSTRG.38594.2;MSTRG.38594.3;Gh_D05G2045	3.50619	3.3447	2.60691	7.87395	8.77131	9.00682	0.42665	-1.22887	0.00610029	0.121853	down	yes
MSTRG.38619	Gh_D05G2070	Gh_D05G2070	3.14482	0.077925	4.21214	0.051247	0.314862	0.276802	5.4983	2.45899	0.0127614	0.159938	up	yes
MSTRG.38644	Gh_D05G2102	Gh_D05G2102	6.65823	4.0981	6.30923	2.20738	2.61874	2.01613	2.55207	1.35167	0.00177212	0.0816614	up	yes
MSTRG.38679	Gh_D05G2142	MSTRG.38679.1;Gh_D05G2142	6.0461	6.04384	6.14475	1.56324	1.82971	1.84821	2.58383	1.36951	0.000407635	0.0519408	up	yes
MSTRG.38694	Gh_D05G2157	Gh_D05G2157	10.0584	13.7262	10.1087	31.8087	38.4444	35.751	0.283204	-1.82008	0.000812503	0.0638848	down	yes
MSTRG.38704	Gh_D05G2169	Gh_D05G2169	3.77422	3.76463	3.29657	8.32882	10.3938	8.48518	0.4522	-1.14497	0.00611617	0.12194	down	yes
MSTRG.38775	Gh_D05G2234	MSTRG.38775.1;MSTRG.38775.2;MSTRG.38775.3;Gh_D05G2234;MSTRG.38775.5;MSTRG.38775.6	4.85657	2.80898	4.75969	2.07112	1.94395	1.85402	2.20602	1.14145	0.000822506	0.0638894	up	yes
MSTRG.38799	Gh_D05G2264	Gh_D05G2264	4.13103	1.18789	2.34904	0.176581	0.17507	0.021164	4.65069	2.21744	0.00111337	0.07156	up	yes
MSTRG.3880	Gh_A03G0087	MSTRG.3880.1;MSTRG.3880.2;Gh_A03G0087	0.475875	2.42615	0.0373896	3.85894	3.0625	3.85315	0.216099	-2.21024	0.0152207	0.172301	down	yes
MSTRG.38839	Gh_D05G2307	MSTRG.38839.1;MSTRG.38839.2;Gh_D05G2307	0.834822	2.66188	1.25896	2.25694	3.21924	2.50559	0.465011	-1.10466	0.0081943	0.136005	down	yes
MSTRG.3884	Gh_A03G0090	MSTRG.3884.1;MSTRG.3884.2;MSTRG.3884.3;Gh_A03G0090	1.27542	1.84463	1.52889	4.05975	4.05952	4.33892	0.438398	-1.18969	0.000178331	0.0419389	down	yes
MSTRG.38863	Gh_D05G2338	MSTRG.38863.1;MSTRG.38863.2;MSTRG.38863.3;MSTRG.38863.8;MSTRG.38863.5;MSTRG.38863.6;MSTRG.38863.7;MSTRG.38863.9;MSTRG.38863.10;MSTRG.38863.11	29.3557	31.3434	36.5922	7.45531	7.5919	8.40208	3.76541	1.91281	0.00132066	0.0748992	up	yes
MSTRG.38879	Gh_D05G2356	Gh_D05G2356	0.21838	0.905947	0.124233	2.2812	1.74805	2.49629	0.328493	-1.60607	0.00508134	0.115657	down	yes
MSTRG.38916	Gh_D05G2397	MSTRG.38916.1;Gh_D05G2397	38.9836	24.1699	35.515	10.2673	9.4462	8.00498	4.25012	2.0875	0.000742016	0.0613675	up	yes
MSTRG.3893		MSTRG.3893.1;MSTRG.3893.2;MSTRG.3893.3;MSTRG.3893.5;MSTRG.3893.6;MSTRG.3893.4;MSTRG.3893.7;MSTRG.3893.8	14.3928	18.5654	16.7695	5.58447	6.59912	5.702	2.23248	1.15865	0.002285	0.0883788	up	yes
MSTRG.38933	Gh_D05G2416	MSTRG.38933.1;MSTRG.38933.2;Gh_D05G2416	0.274737	1.03609	0.171364	1.94646	1.3382	1.43864	0.421719	-1.24565	0.0115588	0.154783	down	yes
MSTRG.38971	Gh_D05G2461	Gh_D05G2461	1.61439	0.314446	0.758001	0.064217	0.273298	0.474241	2.04129	1.02948	0.0323806	0.236184	up	yes
MSTRG.39009	Gh_D05G2505	MSTRG.39009.1	0.315132	0.767959	0.319953	2.24719	1.96711	1.51387	0.421803	-1.24536	0.00643482	0.124355	down	yes
MSTRG.39073	Gh_D05G2576	MSTRG.39073.1	0.025264	3.65918	1.32583	1.25253	1.81357	2.07889	0.381157	-1.39154	0.0319879	0.235153	down	yes
MSTRG.39081	Gh_D05G2583	MSTRG.39081.1;Gh_D05G2583	7.8359	5.53925	9.06032	2.27413	2.93112	3.26978	2.68032	1.42241	0.00935694	0.142607	up	yes
MSTRG.39103	Gh_D05G2603	MSTRG.39103.1	8.85384	7.25851	12.1221	4.81921	4.16952	4.61108	2.15539	1.10795	0.0227742	0.20434	up	yes
MSTRG.39114	Gh_D05G2615	MSTRG.39114.1;Gh_D05G2615	5.30698	6.03223	7.67975	2.01581	2.55127	3.20185	2.01293	1.00929	0.045161	0.272172	up	yes
MSTRG.39139	Gh_D05G2640	MSTRG.39139.1;Gh_D05G2640	6.14907	7.17363	6.35052	13.7611	14.6879	15.1562	0.450186	-1.15141	0.0002988	0.0481853	down	yes
MSTRG.39144	Gh_D05G2644	MSTRG.39144.1;MSTRG.39144.2;MSTRG.39144.4;MSTRG.39144.5;MSTRG.39144.6;MSTRG.39144.7;MSTRG.39144.8;Gh_D05G2644	2.53331	4.10213	3.01177	5.00646	6.4159	6.94676	0.481253	-1.05513	0.0113969	0.154191	down	yes
MSTRG.39166	Gh_D05G2672	MSTRG.39166.1;MSTRG.39166.2;MSTRG.39166.3;Gh_D05G2672	11.3611	21.7189	7.84222	26.9168	24.4078	23.9295	0.341746	-1.549	0.0252486	0.213632	down	yes
MSTRG.39184	Gh_D05G2695	MSTRG.39184.1;MSTRG.39184.2;MSTRG.39184.3;MSTRG.39184.4;MSTRG.39184.5;MSTRG.39184.6;Gh_D05G2695	0.725345	1.62249	0.3966	2.7014	1.74658	1.68174	0.462662	-1.11197	0.0455059	0.272948	down	yes
MSTRG.39185	Gh_D05G2696	MSTRG.39185.1;MSTRG.39185.2;MSTRG.39185.3;MSTRG.39185.4;MSTRG.39185.5;Gh_D05G2696	0.877992	0.499719	1.0017	15.6759	16.3886	14.9882	0.123515	-3.01724	9.08979e-05	0.0359256	down	yes
MSTRG.39198	Gh_D05G2708	MSTRG.39198.1;Gh_D05G2708	4.46466	0.073861	7.8798	0.049771	0.048735	0.168918	9.86263	3.30197	0.0163785	0.177084	up	yes
MSTRG.3922		MSTRG.3922.1	3.09669	5.39034	2.78823	7.19569	5.28598	6.54857	0.479509	-1.06037	0.0189294	0.18887	down	yes
MSTRG.3924	Gh_A03G0120	MSTRG.3924.1;MSTRG.3924.2;Gh_A03G0120	0.94573	1.04872	1.05883	4.9199	3.86299	4.29123	0.369827	-1.43508	0.00172311	0.0812609	down	yes
MSTRG.39245	Gh_D05G2755	MSTRG.39245.1;MSTRG.39245.3;MSTRG.39245.4;Gh_D05G2755;MSTRG.39245.7	3.16447	3.64555	3.97069	1.26942	0.779555	0.801976	2.29071	1.1958	0.0109549	0.151478	up	yes
MSTRG.3929	Gh_A03G0127	MSTRG.3929.1;Gh_A03G0127	12.9514	13.0357	13.2116	5.94009	4.19866	5.48193	2.28162	1.19006	0.00933092	0.142527	up	yes
MSTRG.3930	Gh_A03G0129	MSTRG.3930.1;MSTRG.3930.2;Gh_A03G0129	3.89168	2.68712	3.12717	0.487056	0.661971	0.545734	3.10048	1.63249	0.000534953	0.055583	up	yes
MSTRG.39308	Gh_D05G2829	MSTRG.39308.1;MSTRG.39308.2;Gh_D05G2829	9.27215	11.839	8.76143	31.3851	38.2403	43.3442	0.24546	-2.02644	0.00272252	0.0936462	down	yes
MSTRG.39318	Gh_D05G2841	Gh_D05G2841	6.37552	11.6896	6.82841	16.7989	12.73	14.1603	0.425224	-1.23371	0.00688311	0.127324	down	yes
MSTRG.39319	Gh_D05G2838	MSTRG.39319.1;Gh_D05G2838;MSTRG.39319.3	2.41003	3.35098	2.38291	5.34597	4.98927	6.37018	0.482465	-1.0515	0.00581817	0.120006	down	yes
MSTRG.39397	Gh_D05G2931	MSTRG.39397.1;Gh_D05G2931	45.6725	42.8117	55.2861	21.3611	20.0678	25.6261	2.23806	1.16225	0.0131543	0.161953	up	yes
MSTRG.39401	Gh_D05G2935	MSTRG.39401.1;Gh_D05G2935	5.93492	5.70902	7.54772	2.67846	2.83023	3.06158	2.01276	1.00918	0.00998333	0.146107	up	yes
MSTRG.39402	Gh_D05G2936	Gh_D05G2936	15.0606	13.9325	16.2268	5.15802	7.68932	7.06812	2.23939	1.1631	0.0182303	0.185835	up	yes
MSTRG.39468	Gh_D05G3005	MSTRG.39468.2;MSTRG.39468.3	6.22818	3.57909	8.43515	1.71043	1.57112	1.42516	3.75949	1.91054	0.00750111	0.13179	up	yes
MSTRG.39507	Gh_D05G3049	Gh_D05G3049	1.27798	3.33649	0.767293	3.96917	2.63199	2.85047	0.412016	-1.27923	0.0441429	0.269297	down	yes
MSTRG.39554	Gh_D05G3103	Gh_D05G3103;MSTRG.39554.2	13.9243	12.6155	14.7788	3.1755	2.48143	2.65886	4.18475	2.06514	0.000619124	0.0577759	up	yes
MSTRG.39640		MSTRG.39640.1	0	1.1177	0	0.596311	0.490767	1.12254	0.475611	-1.07214	0.0308196	0.23159	down	yes
MSTRG.3968	Gh_A03G0165	MSTRG.3968.1;Gh_A03G0165	5.76826	13.08	8.98063	15.7601	12.4859	14.1691	0.448046	-1.15828	0.0108199	0.150905	down	yes
MSTRG.39723	Gh_D05G3263	MSTRG.39723.2;MSTRG.39723.3;MSTRG.39723.1;MSTRG.39723.4;MSTRG.39723.5;MSTRG.39723.6;Gh_D05G3263	10.5656	3.24436	12.4002	1.38275	2.3646	0.880182	6.60436	2.72342	0.0109504	0.151478	up	yes
MSTRG.39730	Gh_D05G3270	MSTRG.39730.1;Gh_D05G3270	7.54274	6.41698	8.97245	1.78416	2.16242	1.57082	3.39077	1.76161	0.00287971	0.0955866	up	yes
MSTRG.39739	Gh_D05G3283	MSTRG.39739.1;MSTRG.39739.2	4.79978	3.40474	4.71742	1.45182	1.51511	1.39523	2.52662	1.33721	0.000127968	0.0382862	up	yes
MSTRG.39745	Gh_D05G3289	MSTRG.39745.1;Gh_D05G3289	9.16941	10.5154	10.6348	4.55344	3.84132	4.29678	2.01458	1.01048	0.0033655	0.101596	up	yes
MSTRG.39751	Gh_D05G3294	Gh_D05G3294	2.89371	0.676688	2.84731	0.551011	0.605585	0.953106	2.85389	1.51293	0.00728361	0.130069	up	yes
MSTRG.39752	Gh_D05G3295	Gh_D05G3295	32.5011	35.5131	34.9685	6.83864	7.78567	7.08665	4.1225	2.04352	0.000158676	0.0412517	up	yes
MSTRG.3977	Gh_A03G0173	Gh_A03G0173	41.0729	48.9486	50.6373	108.041	95.8247	94.4464	0.444338	-1.17027	0.0045552	0.110897	down	yes
MSTRG.39910		MSTRG.39910.1;MSTRG.39910.2	2.32875	2.57197	1.61218	0	0	0	2.89563	1.53388	0.00402498	0.107286	up	yes
MSTRG.39912	Gh_D05G3447	MSTRG.39912.1;Gh_D05G3447	2.58015	3.32754	2.30324	0	0.0123096	0	3.25674	1.70343	0.000388471	0.0514393	up	yes
MSTRG.39925	Gh_D05G3457	MSTRG.39925.1;Gh_D05G3457	3.1611	5.38887	3.83561	7.3858	6.64734	7.11547	0.497232	-1.00801	0.000665688	0.0594882	down	yes
MSTRG.39931	Gh_D05G3464;Gh_D05G3465	MSTRG.39931.1;MSTRG.39931.2;MSTRG.39931.3;MSTRG.39931.4;MSTRG.39931.5;Gh_D05G3465	2.11366	2.03125	3.66143	0.0702618	0.129778	0.146451	3.43577	1.78063	0.00995222	0.14593	up	yes
MSTRG.39957		MSTRG.39957.1;MSTRG.39957.2;MSTRG.39957.3;MSTRG.39957.5;MSTRG.39957.6	3.47888	3.83515	5.70937	1.1485	0.655025	1.02717	2.77789	1.47399	0.0215445	0.199496	up	yes
MSTRG.3996	Gh_A03G0194	MSTRG.3996.1;MSTRG.3996.2;Gh_A03G0194	0.477122	2.24048	0.850315	1.97982	2.04802	1.61618	0.466671	-1.09952	0.00258472	0.0920846	down	yes
MSTRG.39966	Gh_D05G3506;Gh_D05G3507;Gh_D05G3508	Gh_D05G3506;MSTRG.39966.4;MSTRG.39966.3;MSTRG.39966.5;MSTRG.39966.7;MSTRG.39966.8;MSTRG.39966.11;Gh_D05G3507;MSTRG.39966.13;MSTRG.39966.14;Gh_D05G3508	1.84866	3.56966	1.94809	4.69077	5.44674	5.22414	0.416765	-1.2627	0.00123854	0.0736543	down	yes
MSTRG.40014	Gh_D05G3553	MSTRG.40014.2;MSTRG.40014.1;MSTRG.40014.5;MSTRG.40014.6;MSTRG.40014.7;MSTRG.40014.8;MSTRG.40014.9;MSTRG.40014.10;MSTRG.40014.12	12.3456	6.73683	6.16045	2.09714	0.830845	0.253747	5.94302	2.5712	0.0335349	0.239649	up	yes
MSTRG.40015		MSTRG.40015.1	12.0326	21.4936	10.8731	0.716699	0.849363	0.733942	6.09224	2.60697	0.000729326	0.0613675	up	yes
MSTRG.40036		MSTRG.40036.2;MSTRG.40036.1	4.2544	3.4151	3.71373	0.0153207	0.0148032	0.00711431	5.15127	2.36493	1.64305e-05	0.0170876	up	yes
MSTRG.40040	Gh_D05G3571	MSTRG.40040.1	1.17426	0.714371	0.62112	0	0	0	2.00185	1.00134	0.00962891	0.144014	up	yes
MSTRG.40066	Gh_D05G3607	Gh_D05G3607	12.4412	8.90148	14.9651	46.2199	51.0541	51.1343	0.314871	-1.66717	0.00363533	0.10399	down	yes
MSTRG.40075	Gh_D05G3614;Gh_D05G3613	MSTRG.40075.1;MSTRG.40075.2;Gh_D05G3613;MSTRG.40075.4;MSTRG.40075.5;MSTRG.40075.6;Gh_D05G3614	5.38121	7.6903	3.73006	12.9549	10.4502	13.68	0.380686	-1.39333	0.023598	0.207754	down	yes
MSTRG.40081	Gh_D05G3627	MSTRG.40081.1;Gh_D05G3627	56.1038	54.2516	52.0782	104.265	159.96	138.12	0.416676	-1.263	0.0218505	0.201054	down	yes
MSTRG.40083		MSTRG.40083.1	0.086155	0.46847	0.271799	0.760008	1.75046	1.46863	0.473042	-1.07996	0.0398351	0.257954	down	yes
MSTRG.40088	Gh_D05G3626	MSTRG.40088.1	1.86154	0.683526	1.27292	6.10591	8.56133	6.82581	0.362801	-1.46275	0.00609743	0.12184	down	yes
MSTRG.40090	Gh_D05G3626	Gh_D05G3626;MSTRG.40090.2	1.29836	1.31486	1.24625	5.52237	6.99621	4.56998	0.343171	-1.543	0.00753453	0.132018	down	yes
MSTRG.401	Gh_A01G0390	MSTRG.401.1;Gh_A01G0390	14.4461	15.1809	15.3033	41.4551	48.2863	43.8024	0.344911	-1.53571	0.000670641	0.0595512	down	yes
MSTRG.40135		MSTRG.40135.4;MSTRG.40135.5;MSTRG.40135.2;MSTRG.40135.3;MSTRG.40135.6	0.458598	1.30749	0.627719	2.30514	2.59148	2.29756	0.399963	-1.32206	0.000274043	0.0468465	down	yes
MSTRG.40173	Gh_D05G3698;Gh_D05G3699	Gh_D05G3698;MSTRG.40173.1;MSTRG.40173.4;MSTRG.40173.5	0.882453	1.89666	0.897653	2.77929	2.72033	3.31301	0.428127	-1.22389	0.00239921	0.0895681	down	yes
MSTRG.40187	Gh_D05G3715	MSTRG.40187.1	12.9488	12.1546	16.5171	5.58382	5.43047	5.73578	2.41013	1.26911	0.00592702	0.120525	up	yes
MSTRG.40188	Gh_D05G3716	MSTRG.40188.1	0.319769	1.3869	0	2.47605	1.46591	2.1293	0.327954	-1.60844	0.0262902	0.217392	down	yes
MSTRG.40204	Gh_D06G0006	MSTRG.40204.1;Gh_D06G0006	17.017	15.748	16.9828	40.7019	41.5112	35.521	0.45773	-1.12743	0.00190436	0.0834436	down	yes
MSTRG.40206	Gh_D06G0010	MSTRG.40206.1;MSTRG.40206.2;Gh_D06G0010	3.9756	5.53226	3.38598	9.69487	8.97745	9.28668	0.421366	-1.24685	0.00379552	0.105489	down	yes
MSTRG.40224		MSTRG.40224.1	4.5588	4.16185	1.81788	12.1223	14.4188	11.6936	0.295514	-1.7587	0.0393706	0.256778	down	yes
MSTRG.40230	Gh_D06G0035	MSTRG.40230.1;Gh_D06G0035	72.2551	69.9974	88.3321	4.29723	5.42325	4.65944	14.1163	3.81929	0.000307043	0.0485607	up	yes
MSTRG.40234	Gh_D06G0041	Gh_D06G0041	27.9342	43.1722	34.5677	74.7991	91.3583	70.461	0.361174	-1.46924	0.00461885	0.111617	down	yes
MSTRG.4025	Gh_A03G0225	Gh_A03G0225	8.91375	5.90162	9.34659	2.03271	2.14081	1.87004	3.70511	1.88952	0.000495554	0.0546422	up	yes
MSTRG.40257	Gh_D06G0066	MSTRG.40257.1;MSTRG.40257.2;Gh_D06G0066	2.4578	1.3618	2.49495	6.99399	10.2894	7.6203	0.418485	-1.25675	0.0154553	0.173447	down	yes
MSTRG.40280	Gh_D06G0092	Gh_D06G0092	0.964288	0.254484	1.43983	0.182125	0.22981	0.093861	2.11463	1.0804	0.0241758	0.209929	up	yes
MSTRG.40289	Gh_D06G0108	MSTRG.40289.1;MSTRG.40289.2;MSTRG.40289.3;MSTRG.40289.4;MSTRG.40289.5;Gh_D06G0108	6.23782	6.43418	7.01512	2.01377	3.04422	2.47732	2.16689	1.11563	0.0122403	0.158055	up	yes
MSTRG.40292	Gh_D06G0111;Gh_D06G0113	MSTRG.40292.1;MSTRG.40292.2;MSTRG.40292.3;Gh_D06G0113	19.426	17.8128	20.357	6.62077	7.64289	9.33511	2.41999	1.275	0.00873131	0.138995	up	yes
MSTRG.40319	Gh_D06G0147	MSTRG.40319.1;Gh_D06G0147	3.63901	4.67358	3.82242	0.03699	0.284572	0	4.07716	2.02756	0.00147553	0.0776415	up	yes
MSTRG.40320	Gh_D06G0148	MSTRG.40320.1;Gh_D06G0148	9.19419	10.6919	10.8143	4.22623	3.37235	3.91063	2.19311	1.13298	0.00430813	0.109009	up	yes
MSTRG.40366		MSTRG.40366.1	0.390301	0.513109	0.181304	4.2875	3.09437	2.6031	0.29432	-1.76454	0.00903769	0.140621	down	yes
MSTRG.40372	Gh_D06G0215	MSTRG.40372.1;MSTRG.40372.2;MSTRG.40372.3;MSTRG.40372.4;Gh_D06G0215	12.7149	10.5667	13.1409	6.19434	5.45257	5.95443	2.12443	1.08708	0.00128179	0.0742494	up	yes
MSTRG.40373	Gh_D06G0216	MSTRG.40373.1;MSTRG.40373.2;Gh_D06G0216	0.643239	2.24424	1.07567	2.14574	2.05692	2.70646	0.466941	-1.09869	0.00393548	0.10628	down	yes
MSTRG.40396	Gh_D06G0233	MSTRG.40396.1;MSTRG.40396.2	1.68048	1.16385	1.13875	0.028378	0	0.012574	2.50282	1.32355	0.00181379	0.0822694	up	yes
MSTRG.40398	Gh_D06G0235	Gh_D06G0235	2.37167	2.40013	1.59139	0.463456	0.245472	0.162463	2.30226	1.20305	0.0169357	0.17972	up	yes
MSTRG.40401	Gh_D06G0237	MSTRG.40401.1;MSTRG.40401.2	6.14532	9.14936	6.42384	0	0	0	6.63151	2.72934	6.75791e-06	0.0117363	up	yes
MSTRG.40448	Gh_D06G0289	MSTRG.40448.1;Gh_D06G0289	4.76074	7.23795	3.09628	17.637	18.1981	19.8755	0.225844	-2.1466	0.00713425	0.129035	down	yes
MSTRG.40454	Gh_D06G0294	MSTRG.40454.1	0	0	0.00584035	1.33121	1.52036	1.19199	0.427557	-1.22581	0.000916783	0.066151	down	yes
MSTRG.4046	Gh_A03G0244	Gh_A03G0244	2.89758	0.026784	1.07359	0.182049	0	0.025729	3.81596	1.93205	0.00367966	0.104354	up	yes
MSTRG.40494	Gh_D06G0337	MSTRG.40494.1;MSTRG.40494.3	4.04002	4.51016	5.04708	16.9443	16.7759	19.3696	0.288379	-1.79396	0.00133063	0.0751975	down	yes
MSTRG.4052	Gh_A03G0248	MSTRG.4052.1;Gh_A03G0248;MSTRG.4052.3	4.31814	5.94459	4.15018	8.8336	9.31747	9.19371	0.481866	-1.0533	0.000980034	0.0677672	down	yes
MSTRG.40546	Gh_D06G0402	MSTRG.40546.1;Gh_D06G0402	3.01311	3.49531	3.05423	33.6819	35.0042	35.6816	0.109318	-3.19339	4.00864e-06	0.00910032	down	yes
MSTRG.40553	Gh_D06G0411	MSTRG.40553.1;Gh_D06G0411	7.97302	5.76922	6.4973	1.95066	2.30891	2.74308	2.6602	1.41153	0.00410912	0.107899	up	yes
MSTRG.40560	Gh_D06G0417	MSTRG.40560.1;MSTRG.40560.2;Gh_D06G0417	3.11068	2.87942	4.50459	10.5647	13.646	8.00536	0.420677	-1.24922	0.0491065	0.282772	down	yes
MSTRG.40562	Gh_D06G0419	MSTRG.40562.1;Gh_D06G0419	8.01664	7.89242	7.88166	3.95012	3.7274	2.79528	2.01848	1.01327	0.0122511	0.158066	up	yes
MSTRG.4057	Gh_A03G0251	MSTRG.4057.1	3.49056	1.81963	3.44267	1.5416	1.29593	1.75296	2.00213	1.00154	0.0065747	0.125025	up	yes
MSTRG.40589	Gh_D06G0461	MSTRG.40589.1;Gh_D06G0461	0.277092	1.20491	0.237423	1.9837	1.42339	1.32242	0.425233	-1.23367	0.0115517	0.154783	down	yes
MSTRG.40684		MSTRG.40684.1	9.68009	19.3985	11.1624	20.1762	17.6815	17.9048	0.490626	-1.0273	0.00199392	0.0845673	down	yes
MSTRG.40702		MSTRG.40702.1;MSTRG.40702.3;MSTRG.40702.4;MSTRG.40702.5;MSTRG.40702.6	0.593136	1.03845	0.832544	2.65665	2.76142	2.71394	0.430994	-1.21426	0.000237361	0.0459897	down	yes
MSTRG.40703	Gh_D06G0564	MSTRG.40703.1;Gh_D06G0564	8.53583	11.0956	10.7779	25.0865	21.1354	20.8156	0.427831	-1.22489	0.00562502	0.118855	down	yes
MSTRG.4071		MSTRG.4071.1	11.0352	18.271	14.3561	23.0483	23.4111	22.9763	0.496307	-1.0107	0.00147417	0.0776415	down	yes
MSTRG.40731	Gh_D06G0592	MSTRG.40731.1;MSTRG.40731.2;Gh_D06G0592	2.62151	1.45403	2.28795	0.564132	0.095426	0.10236	3.10605	1.63508	0.00853658	0.137855	up	yes
MSTRG.40740	Gh_D06G0610	MSTRG.40740.1;MSTRG.40740.2;MSTRG.40740.4;MSTRG.40740.3;MSTRG.40740.5;Gh_D06G0610	2.12397	4.7257	6.10099	47.1744	49.1006	50.7079	0.0799593	-3.64459	0.00491799	0.114387	down	yes
MSTRG.40759	Gh_D06G0630	MSTRG.40759.1;MSTRG.40759.2	1.42123	0.872508	1.09558	0	0.114215	0.0430986	2.3003	1.20182	0.000961735	0.0675887	up	yes
MSTRG.4077	Gh_A03G0271	MSTRG.4077.4;MSTRG.4077.3;MSTRG.4077.1;MSTRG.4077.2;Gh_A03G0271	7.18482	4.95423	9.82617	2.83147	3.8043	2.90751	2.46318	1.30052	0.0251784	0.213351	up	yes
MSTRG.40806	Gh_D06G0686	MSTRG.40806.1;MSTRG.40806.3;Gh_D06G0686	12.1595	10.916	14.7138	4.11784	3.8257	3.31589	3.11779	1.64052	0.00308072	0.0986463	up	yes
MSTRG.40826	Gh_D06G0713	MSTRG.40826.2;Gh_D06G0713	2.8768	2.87669	3.70544	0.319263	0.351721	0.243499	3.27697	1.71236	0.0015099	0.0783655	up	yes
MSTRG.40835	Gh_D06G0724	MSTRG.40835.1;MSTRG.40835.2;MSTRG.40835.3;MSTRG.40835.4;Gh_D06G0724;MSTRG.40835.5	6.70066	7.38688	7.36779	15.4552	14.9761	15.445	0.481525	-1.05432	0.00022714	0.0459523	down	yes
MSTRG.40878	Gh_D06G0784	MSTRG.40878.1;MSTRG.40878.2;MSTRG.40878.3;Gh_D06G0784	4.12658	3.66651	4.00228	16.3098	20.6929	20.2815	0.25935	-1.94703	0.00131201	0.0747533	down	yes
MSTRG.40882	Gh_D06G0788	MSTRG.40882.1;Gh_D06G0788	311.058	222.572	408.355	53.5724	55.7128	60.9851	6.76087	2.75721	0.00217755	0.0873545	up	yes
MSTRG.4091	Gh_A03G0281	Gh_A03G0281;MSTRG.4091.2	6.79848	6.61918	8.38998	24.2237	30.4337	28.4122	0.300937	-1.73246	0.00345358	0.102391	down	yes
MSTRG.40937	Gh_D06G0862	MSTRG.40937.1	1.14195	0	0.648014	0.100301	0.039137	0	2.20504	1.14081	0.000535375	0.055583	up	yes
MSTRG.40956	Gh_D06G0881	MSTRG.40956.1;MSTRG.40956.2;Gh_D06G0881	9.5554	9.61414	9.41172	30.2576	29.5529	35.9158	0.318691	-1.64977	0.0012063	0.0732977	down	yes
MSTRG.40975		MSTRG.40975.1	7.28818	4.80681	7.23141	1.42301	1.05125	0.814927	4.37411	2.12899	0.00169005	0.0806854	up	yes
MSTRG.40978		MSTRG.40978.1	2.77748	1.48087	2.61777	0.046925	0.110809	0.061165	3.85614	1.94716	7.79734e-05	0.0345338	up	yes
MSTRG.40986	Gh_D06G0907	MSTRG.40986.1;Gh_D06G0907	2.50466	3.3648	1.07627	8.3173	8.11837	8.60411	0.272526	-1.87553	0.0217643	0.200575	down	yes
MSTRG.41021	Gh_D06G0939	MSTRG.41021.1;Gh_D06G0939	28.6445	17.8284	44.1003	15.2872	15.1084	12.6059	2.7025	1.43429	0.0404209	0.259207	up	yes
MSTRG.41041	Gh_D06G0959	MSTRG.41041.1;Gh_D06G0959	20.0845	20.4991	23.9528	8.47607	10.8761	10.942	2.06314	1.04484	0.0157588	0.174724	up	yes
MSTRG.41065	Gh_D06G0982	Gh_D06G0982	88.7589	68.5383	107.623	36.2564	35.9104	32.9165	2.93775	1.55471	0.00437792	0.109487	up	yes
MSTRG.41085	Gh_D06G0999	MSTRG.41085.1;Gh_D06G0999	18.8614	24.8674	19.8102	1.33805	0.956483	1.30521	8.63625	3.11041	0.000162525	0.0412517	up	yes
MSTRG.41098	Gh_D06G1012	Gh_D06G1012;MSTRG.41098.2;MSTRG.41098.3	1.45917	3.21804	0.527989	7.868	3.91214	5.47617	0.256685	-1.96193	0.0463012	0.275269	down	yes
MSTRG.41099	Gh_D06G1013	MSTRG.41099.1;Gh_D06G1013	1.05179	1.61401	1.06571	4.15903	3.88376	3.85226	0.389032	-1.36204	0.000211273	0.0445781	down	yes
MSTRG.41112	Gh_D06G1023	MSTRG.41112.1;MSTRG.41112.2;Gh_D06G1023	3.64654	4.07121	3.93193	9.26306	9.12098	9.16347	0.459252	-1.12264	3.62573e-05	0.0252294	down	yes
MSTRG.41118	Gh_D06G1029	MSTRG.41118.3;MSTRG.41118.2;MSTRG.41118.4;MSTRG.41118.5;MSTRG.41118.6;Gh_D06G1029	3.86021	3.56936	5.61733	1.22696	0.970351	1.28541	2.71703	1.44203	0.0119668	0.15669	up	yes
MSTRG.41141	Gh_D06G1057	MSTRG.41141.1;MSTRG.41141.2;Gh_D06G1057	1.7677	1.45527	1.82372	7.36608	6.48818	6.66506	0.368798	-1.4391	0.000444592	0.0534132	down	yes
MSTRG.41148	Gh_D06G1066	MSTRG.41148.1;MSTRG.41148.2;Gh_D06G1066	3.42411	4.84102	4.66856	8.97216	9.99825	8.99122	0.450847	-1.14929	0.00443695	0.110021	down	yes
MSTRG.41187	Gh_D06G1108	MSTRG.41187.1;MSTRG.41187.2;Gh_D06G1108	8.1637	5.47168	9.12182	3.23876	3.14004	3.52213	2.45669	1.29672	0.00348636	0.102704	up	yes
MSTRG.412	Gh_A01G0396	MSTRG.412.1;MSTRG.412.2;MSTRG.412.3;Gh_A01G0396;MSTRG.412.5	26.409	23.529	38.5158	8.59076	13.9898	10.3764	2.87279	1.52245	0.0348167	0.243151	up	yes
MSTRG.41218	Gh_D06G1145	MSTRG.41218.1;MSTRG.41218.2;Gh_D06G1145;MSTRG.41218.4;MSTRG.41218.5;MSTRG.41218.6	3.91409	3.2598	3.90821	8.99335	10.5473	11.5417	0.450173	-1.15145	0.00504614	0.115451	down	yes
MSTRG.41259	Gh_D06G1179	MSTRG.41259.1;MSTRG.41259.3;MSTRG.41259.2;MSTRG.41259.4;MSTRG.41259.5	2.07446	2.86454	3.81769	0.274861	0.20419	0.292269	2.8774	1.52477	0.0132513	0.162504	up	yes
MSTRG.41261	Gh_D06G1180	MSTRG.41261.1;MSTRG.41261.2	74.4317	64.55	86.6654	11.4876	12.0939	13.2795	6.35329	2.6675	0.000512351	0.0553778	up	yes
MSTRG.41270	Gh_D06G1194	MSTRG.41270.1	1.74014	0	0.867344	0.439221	0	0	2.63174	1.39601	0.0157999	0.174916	up	yes
MSTRG.41276	Gh_D06G1200	MSTRG.41276.1;Gh_D06G1200	0.452233	0.801977	1.03326	3.47286	3.38182	2.06813	0.415276	-1.26786	0.0353588	0.244798	down	yes
MSTRG.41288	Gh_D06G1219	Gh_D06G1219	8.79515	7.39821	10.0684	3.2061	3.45547	4.55139	2.29978	1.2015	0.0133512	0.163154	up	yes
MSTRG.413	Gh_A01G0403	MSTRG.413.1;Gh_A01G0403;MSTRG.413.4;MSTRG.413.5	5.27082	4.14988	6.18056	1.80739	2.71137	2.10187	2.24089	1.16407	0.0156963	0.174286	up	yes
MSTRG.4133	Gh_A03G0331	MSTRG.4133.1;MSTRG.4133.2;Gh_A03G0331	4.90538	11.1157	3.56425	13.6616	12.1981	13.7117	0.302509	-1.72495	0.0143033	0.167774	down	yes
MSTRG.41420	Gh_D06G1361	MSTRG.41420.1;MSTRG.41420.2;MSTRG.41420.3;MSTRG.41420.5;MSTRG.41420.4;MSTRG.41420.6	15.3429	7.85734	19.2612	0.776182	1.55482	0.853243	10.5364	3.39731	0.0029175	0.0961351	up	yes
MSTRG.41459	Gh_D06G1400	MSTRG.41459.1;Gh_D06G1400	251.972	265.619	314.918	21.6723	35.3072	40.7741	8.52449	3.09161	0.00621281	0.122429	up	yes
MSTRG.41498	Gh_D06G1443	MSTRG.41498.1;Gh_D06G1443	13.5417	31.8477	14.1575	36.1485	31.9429	31.5996	0.349906	-1.51496	0.00263865	0.0923926	down	yes
MSTRG.41519	Gh_D06G1474	Gh_D06G1474	9.23507	9.55803	10.6223	2.57438	2.5629	3.09581	2.88998	1.53106	0.00150417	0.078247	up	yes
MSTRG.41525	Gh_D06G1480	MSTRG.41525.1;Gh_D06G1480	5.18233	7.25278	6.88351	11.8438	13.2672	12.1501	0.481813	-1.05345	0.00509491	0.115692	down	yes
MSTRG.4154	Gh_A03G0353	Gh_A03G0353	1.72344	0.976854	2.22453	0.485608	0.472173	0.346502	2.25319	1.17197	0.00946957	0.143244	up	yes
MSTRG.41551	Gh_D06G1509	MSTRG.41551.1;Gh_D06G1509	2.28037	4.85559	4.8305	10.2142	11.9997	12.0785	0.301357	-1.73046	0.0133483	0.16314	down	yes
MSTRG.41564	Gh_D06G1519	MSTRG.41564.1;MSTRG.41564.2;Gh_D06G1519	2.11892	1.22681	1.58013	10.1681	8.81274	8.22469	0.309891	-1.69017	0.00136294	0.0756503	down	yes
MSTRG.4161	Gh_A03G0358	MSTRG.4161.1;Gh_A03G0358	4.60332	5.08489	5.89285	1.40404	1.51265	1.85731	2.34733	1.23102	0.0063507	0.123704	up	yes
MSTRG.41617	Gh_D06G1573	MSTRG.41617.1;Gh_D06G1573;MSTRG.41617.3;MSTRG.41617.4	34.521	33.9238	33.8011	93.3468	76.7423	73.8192	0.432223	-1.21015	0.00511204	0.115957	down	yes
MSTRG.41634	Gh_D06G1594;Gh_D06G1593	MSTRG.41634.1;MSTRG.41634.2;MSTRG.41634.3;Gh_D06G1593;Gh_D06G1594	124.534	138.733	159.591	0.222311	0.540107	3.78367	65.4035	6.0313	0.00843545	0.137261	up	yes
MSTRG.41635	Gh_D06G1593	MSTRG.41635.1;MSTRG.41635.2;MSTRG.41635.3	30.5922	39.8783	50.683	0.0479332	0.0353939	0.392494	32.7365	5.03283	0.000929899	0.0665423	up	yes
MSTRG.41646	Gh_D06G1599	Gh_D06G1599	6.19927	7.79283	9.42701	2.10287	1.97486	1.12668	3.05339	1.61041	0.0206308	0.195728	up	yes
MSTRG.41678	Gh_D06G1634	MSTRG.41678.1;MSTRG.41678.2;MSTRG.41678.3;Gh_D06G1634	2.52619	2.80772	2.78922	0.800682	0.572092	0.79872	2.08053	1.05695	0.002341	0.0890121	up	yes
MSTRG.41696	Gh_D06G1658	Gh_D06G1658	1.31027	0.341863	2.11441	0.169943	0	0	2.94403	1.55779	0.0198658	0.192805	up	yes
MSTRG.41707	Gh_D06G1666	Gh_D06G1666	12.2938	0	11.0428	0	0	0	25.2422	4.65776	0.00163512	0.0798399	up	yes
MSTRG.41737	Gh_D06G1695	MSTRG.41737.1;Gh_D06G1695	12.3249	12.2364	12.2854	32.7297	32.9171	36.734	0.379533	-1.3977	0.00045835	0.0534132	down	yes
MSTRG.41742		MSTRG.41742.1;MSTRG.41742.2	5.4874	5.72447	5.87459	18.3404	19.1881	17.0969	0.344921	-1.53566	0.00031812	0.0492351	down	yes
MSTRG.41747	Gh_D06G1704	MSTRG.41747.1;MSTRG.41747.2;Gh_D06G1704	12.3037	14.0666	14.0992	27.5154	29.9174	31.605	0.446897	-1.16199	0.00187807	0.082999	down	yes
MSTRG.41775		MSTRG.41775.1;MSTRG.41775.2	2.88162	6.13433	5.53007	9.43798	8.43659	8.47109	0.437744	-1.19184	0.0227332	0.204214	down	yes
MSTRG.41795	Gh_D06G1752	MSTRG.41795.1;MSTRG.41795.2;Gh_D06G1752	3.52424	3.82037	2.41948	0.641536	0.371918	0.758069	2.44352	1.28896	0.0181869	0.185561	up	yes
MSTRG.41826	Gh_D06G1794	MSTRG.41826.1;Gh_D06G1794	18.1224	12.4656	19.8427	7.43064	6.61521	7.71738	2.65801	1.41035	0.00314278	0.0995479	up	yes
MSTRG.41832	Gh_D06G1799	Gh_D06G1799	587.007	539.618	543.609	2387.79	2853.25	2776.37	0.21693	-2.2047	0.000473747	0.0537616	down	yes
MSTRG.41833	Gh_D06G1799	MSTRG.41833.1	0.132373	0.119299	0.191206	1.86847	2.52891	1.77921	0.383331	-1.38334	0.00420623	0.108419	down	yes
MSTRG.41843	Gh_D06G1814	MSTRG.41843.2;MSTRG.41843.1	1.1699	1.55045	1.78808	3.71174	8.16506	6.08638	0.348508	-1.52073	0.0470016	0.276982	down	yes
MSTRG.41861	Gh_D06G1832	MSTRG.41861.1;MSTRG.41861.2;MSTRG.41861.4;MSTRG.41861.3;Gh_D06G1832;MSTRG.41861.6	1.76526	1.26353	2.77499	0.412727	0.669481	0.645383	2.16463	1.11412	0.0321204	0.235338	up	yes
MSTRG.41899	Gh_D06G1866	Gh_D06G1866;MSTRG.41899.3;MSTRG.41899.2;MSTRG.41899.4	1.72802	2.28192	1.23342	5.83892	5.05941	5.72719	0.359806	-1.47471	0.0052411	0.11668	down	yes
MSTRG.41930	Gh_D06G1891	MSTRG.41930.1	4.88112	8.2866	2.71697	30.2311	22.0203	31.5573	0.144688	-2.78898	0.0107389	0.150613	down	yes
MSTRG.41934	Gh_D06G1888	MSTRG.41934.1;MSTRG.41934.2;MSTRG.41934.4;MSTRG.41934.5;MSTRG.41934.6;MSTRG.41934.7;Gh_D06G1888;MSTRG.41934.9	7.6512	6.64313	7.69262	2.85302	3.6076	2.6344	2.2371	1.16163	0.00578628	0.119866	up	yes
MSTRG.41942	Gh_D06G1898	MSTRG.41942.1;MSTRG.41942.3	2.38036	2.93302	2.77397	5.38915	8.92007	7.56619	0.41958	-1.25298	0.0245836	0.211456	down	yes
MSTRG.41966	Gh_D06G1918	MSTRG.41966.2;Gh_D06G1918	5.78661	7.17381	7.05876	2.66536	2.41765	2.46719	2.00594	1.00428	0.00229001	0.0883788	up	yes
MSTRG.41992	Gh_D06G1948	MSTRG.41992.1;Gh_D06G1948	4.21587	2.60307	5.69515	0.781074	0.49993	0.594404	4.0239	2.00859	0.00543224	0.117582	up	yes
MSTRG.42003		MSTRG.42003.1	14.3459	11.0485	13.4635	2.0168	3.55722	2.14235	4.53253	2.18031	0.00528694	0.116987	up	yes
MSTRG.42004		MSTRG.42004.1;MSTRG.42004.2	26.9745	15.7714	17.8933	3.16592	4.00621	1.9417	6.71536	2.74746	0.00624348	0.122587	up	yes
MSTRG.42013	Gh_D06G1967	MSTRG.42013.1	0	1.68827	1.07844	1.81549	1.80839	1.631	0.40213	-1.31427	0.0331265	0.238466	down	yes
MSTRG.42018	Gh_D06G1972	MSTRG.42018.1;Gh_D06G1972	1.75604	1.20964	1.78077	0.483328	0.489884	0.313542	2.06104	1.04337	0.00208254	0.085864	up	yes
MSTRG.4203	Gh_A03G0391	MSTRG.4203.1;MSTRG.4203.2	3.4879	3.20355	4.26895	1.18787	1.08313	1.42913	2.21671	1.14842	0.0062545	0.122752	up	yes
MSTRG.42040	Gh_D06G1991	MSTRG.42040.1;Gh_D06G1991	127.19	92.6103	159.394	21.9925	20.9472	22.2332	6.8587	2.77794	0.00119375	0.0731317	up	yes
MSTRG.42048	Gh_D06G2002	MSTRG.42048.1	1.19669	2.79846	0.894653	7.10549	5.09361	6.0678	0.25061	-1.99649	0.00599618	0.121195	down	yes
MSTRG.42053	Gh_D06G2007	MSTRG.42053.1;Gh_D06G2007	0.361658	0.202484	0.449068	1.88521	3.86392	3.01494	0.377932	-1.4038	0.0287946	0.225259	down	yes
MSTRG.42095	Gh_D06G2062	MSTRG.42095.2;MSTRG.42095.1;MSTRG.42095.3;MSTRG.42095.5;MSTRG.42095.4;MSTRG.42095.6;MSTRG.42095.7;MSTRG.42095.8;Gh_D06G2062	6.05933	9.56598	5.70084	12.4114	11.8283	11.1691	0.483264	-1.04912	0.00439922	0.109716	down	yes
MSTRG.42112	Gh_D06G2091	Gh_D06G2091	0.793596	0	1.06304	0.365989	0	0	2.03024	1.02165	0.0478378	0.279328	up	yes
MSTRG.42134	Gh_D06G2116	MSTRG.42134.1;Gh_D06G2116	63.1136	77.5007	61.6298	28.5362	21.0427	20.9843	2.4784	1.30941	0.0109762	0.151656	up	yes
MSTRG.42159	Gh_D06G2145	MSTRG.42159.1;MSTRG.42159.2;Gh_D06G2145	10.2635	10.284	13.2498	2.71683	3.26808	2.5775	3.29553	1.72051	0.00382791	0.105489	up	yes
MSTRG.42162	Gh_D06G2150	MSTRG.42162.1;Gh_D06G2150	3.14219	0.227561	0.754247	0.418217	0.448442	0.239668	2.74074	1.45457	0.0375413	0.251148	up	yes
MSTRG.42208	Gh_D06G2208	MSTRG.42208.1;Gh_D06G2208	0.634188	1.91021	0.770712	2.5847	1.70142	2.46439	0.4519	-1.14592	0.0118876	0.1564	down	yes
MSTRG.4222	Gh_A03G0405	MSTRG.4222.1;Gh_A03G0405	73.5986	109.639	88.397	0.722686	1.71787	0.906466	35.4252	5.14671	0.000521745	0.0554973	up	yes
MSTRG.42226	Gh_D06G2233	MSTRG.42226.1;Gh_D06G2233	12.4322	15.2475	12.2533	7.05761	4.57232	4.3735	2.04371	1.03119	0.0413117	0.261769	up	yes
MSTRG.42232	Gh_D06G2239	MSTRG.42232.1;Gh_D06G2239	5.27718	6.89422	4.78789	18.7159	11.4072	13.8445	0.3696	-1.43596	0.0215196	0.199381	down	yes
MSTRG.42241	Gh_D06G2250	Gh_D06G2250;MSTRG.42241.2	0.890762	0.628379	1.91285	0.112552	0.174996	0.0779088	2.17699	1.12234	0.0488299	0.282061	up	yes
MSTRG.4225	Gh_A03G0409	MSTRG.4225.1;Gh_A03G0409	12.985	13.5446	13.6064	6.12282	3.30865	2.866	2.89227	1.5322	0.0375828	0.251272	up	yes
MSTRG.4228	Gh_A03G0410	MSTRG.4228.2;MSTRG.4228.1;Gh_A03G0410	5.92233	4.12573	7.09127	0.973219	2.2365	1.53766	3.19878	1.67752	0.0199117	0.192915	up	yes
MSTRG.42289	Gh_D07G0029	MSTRG.42289.1	37.1277	18.2187	44.865	11.2041	6.71455	8.84683	5.15166	2.36504	0.00973069	0.144484	up	yes
MSTRG.42291	Gh_D07G0028	Gh_D07G0028	3.70378	2.88109	4.27256	1.34365	1.49511	1.79378	2.06198	1.04403	0.00866123	0.138625	up	yes
MSTRG.42293	Gh_D07G0033	MSTRG.42293.1;Gh_D07G0033	1.16934	2.28231	1.19236	3.68132	4.12746	3.94528	0.397182	-1.33213	0.000727109	0.0613675	down	yes
MSTRG.4232		MSTRG.4232.1;MSTRG.4232.2	4.76468	6.76201	4.4899	10.181	10.3606	9.91057	0.466265	-1.10078	0.00149224	0.0781458	down	yes
MSTRG.4236	Gh_A03G0417	Gh_A03G0417	5.46578	8.22741	3.52663	16.4664	15.9009	16.423	0.285286	-1.80952	0.011929	0.156535	down	yes
MSTRG.4237	Gh_A03G0420	MSTRG.4237.1;MSTRG.4237.2;MSTRG.4237.3;Gh_A03G0420;MSTRG.4237.5	33.5046	32.9558	51.3735	0.337456	0.391883	0.245351	32.2491	5.01119	0.00054944	0.0561293	up	yes
MSTRG.42445	Gh_D07G0202	Gh_D07G0202	1.88978	3.75708	1.07837	9.8263	7.12441	7.75737	0.23459	-2.09179	0.0128238	0.160203	down	yes
MSTRG.42461	Gh_D07G0223	MSTRG.42461.1;Gh_D07G0223;MSTRG.42461.3	4.21295	4.72724	4.75273	12.8572	12.5807	10.756	0.410409	-1.28487	0.00222105	0.0877029	down	yes
MSTRG.42480	Gh_D07G0245	Gh_D07G0245	1.47708	5.16545	2.91838	5.93419	6.82719	4.97002	0.355853	-1.49065	0.00894768	0.140247	down	yes
MSTRG.42495	Gh_D07G0263	MSTRG.42495.1;MSTRG.42495.2;Gh_D07G0263	6.60387	7.85709	5.6124	37.807	39.4451	36.799	0.174683	-2.51719	0.000370543	0.0508113	down	yes
MSTRG.4250	Gh_A03G0428	MSTRG.4250.1	49.8811	46.0741	61.5588	14.7601	18.0174	19.4746	3.13768	1.6497	0.00661105	0.125241	up	yes
MSTRG.42506	Gh_D07G0271	MSTRG.42506.1;Gh_D07G0271	2.34871	3.77011	1.79629	4.98564	4.53327	4.7924	0.483068	-1.0497	0.0147586	0.169898	down	yes
MSTRG.4254	Gh_A03G0437	Gh_A03G0437	0.197469	1.22202	0.857518	2.05772	1.67771	1.54948	0.459463	-1.12198	0.0185077	0.187059	down	yes
MSTRG.4255		MSTRG.4255.1	1.0331	0.164098	1.08588	0.128923	0	0.12014	2.2092	1.14353	0.00516205	0.116247	up	yes
MSTRG.42568	Gh_D07G0326	MSTRG.42568.1;MSTRG.42568.2;Gh_D07G0326	7.70596	6.70001	11.555	23.2839	19.7972	20.967	0.484218	-1.04627	0.0428247	0.266055	down	yes
MSTRG.42570	Gh_D07G0330	MSTRG.42570.1;Gh_D07G0330	6.57223	7.4194	5.63544	14.1382	14.0484	13.8929	0.4588	-1.12406	0.00243287	0.0901541	down	yes
MSTRG.4260	Gh_A03G0435	MSTRG.4260.1;MSTRG.4260.2;Gh_A03G0435;MSTRG.4260.4	4.39395	4.14385	5.50465	1.6715	1.4171	2.36698	2.14269	1.09942	0.0261471	0.216731	up	yes
MSTRG.4262	Gh_A03G0438	MSTRG.4262.1;MSTRG.4262.2;MSTRG.4262.3	28.3721	20.8681	21.9758	4.84132	7.9976	3.62009	4.5236	2.17747	0.0178091	0.183837	up	yes
MSTRG.42627		MSTRG.42627.1;MSTRG.42627.2;MSTRG.42627.3;MSTRG.42627.4;MSTRG.42627.5	10.5903	12.039	14.8539	4.28494	3.78384	3.766	2.65953	1.41117	0.00773165	0.132885	up	yes
MSTRG.42631	Gh_D07G0394	Gh_D07G0394	2.30509	5.92865	2.23504	8.55569	5.56422	6.05242	0.353004	-1.50224	0.0168511	0.179157	down	yes
MSTRG.42632	Gh_D07G0395	MSTRG.42632.1;MSTRG.42632.2;MSTRG.42632.3;Gh_D07G0395	0.422392	1.20287	0.40992	2.4561	1.75056	1.59891	0.43368	-1.2053	0.012283	0.158066	down	yes
MSTRG.42652	Gh_D07G0419	MSTRG.42652.1;MSTRG.42652.2	1.74433	0	1.15553	0.0566787	0.466558	0.580467	2.43371	1.28316	0.0248778	0.21267	up	yes
MSTRG.42672	Gh_D07G0447	MSTRG.42672.1;Gh_D07G0447	21.9379	18.2342	28.864	8.63964	10.5939	8.1418	2.72453	1.44601	0.0139548	0.166212	up	yes
MSTRG.42673	Gh_D07G0448	Gh_D07G0448;MSTRG.42673.2	16.8828	0	21.2105	0	0	0	42.9976	5.42618	0.00471467	0.11234	up	yes
MSTRG.42681	Gh_D07G0457	MSTRG.42681.1;MSTRG.42681.2;MSTRG.42681.3;Gh_D07G0457	190.61	142.865	230.958	33.4483	66.536	24.1056	5.89151	2.55864	0.0340653	0.240979	up	yes
MSTRG.42682	Gh_D07G0458	MSTRG.42682.1;MSTRG.42682.2;MSTRG.42682.3;Gh_D07G0458	13.1097	8.10055	13.5494	1.335	1.9524	1.32967	6.38726	2.6752	0.0010017	0.0685224	up	yes
MSTRG.42683	Gh_D07G0460	MSTRG.42683.1;MSTRG.42683.2;MSTRG.42683.3;Gh_D07G0460;MSTRG.42683.5	8.28727	7.47379	9.16729	3.87073	3.82162	3.61799	2.08871	1.06261	0.00135482	0.0755694	up	yes
MSTRG.42720	Gh_D07G0502	MSTRG.42720.1	3.19395	2.18603	2.95679	1.11648	0.704476	1.32502	2.15461	1.10743	0.0134904	0.164189	up	yes
MSTRG.42737	Gh_D07G0523	MSTRG.42737.2;MSTRG.42737.1;MSTRG.42737.4;MSTRG.42737.5;MSTRG.42737.7;Gh_D07G0523	9.62356	13.5554	12.0461	2.14061	0.637534	1.06324	4.93753	2.30379	0.0139461	0.166152	up	yes
MSTRG.42765	Gh_D07G0549	MSTRG.42765.1;Gh_D07G0549	20.4048	30.8207	27.3178	4.2427	4.58452	9.12548	3.29757	1.7214	0.0391768	0.256141	up	yes
MSTRG.42774		MSTRG.42774.1	1.41466	1.01972	1.94221	0.042894	0.121313	0.038658	2.61933	1.3892	0.00507649	0.115657	up	yes
MSTRG.42779	Gh_D07G0563	Gh_D07G0563	6.93422	0.079365	4.48828	1.88574	0.063232	0.150234	7.43811	2.89494	0.0278966	0.222423	up	yes
MSTRG.42792	Gh_D07G0578	Gh_D07G0578	0.525357	1.42159	0.660617	2.66729	1.95716	1.68379	0.458478	-1.12508	0.0138483	0.165747	down	yes
MSTRG.42842	Gh_D07G0614	MSTRG.42842.1;MSTRG.42842.2;MSTRG.42842.3;Gh_D07G0614	0.217808	0.458439	0.0678559	6.57758	6.79183	5.25129	0.151868	-2.71911	0.000948917	0.0672568	down	yes
MSTRG.42912	Gh_D07G0683	MSTRG.42912.1;Gh_D07G0683	18.2027	29.6167	23.3162	8.05994	5.0464	6.64533	2.55037	1.3507	0.017044	0.180249	up	yes
MSTRG.42913	Gh_D07G0684	MSTRG.42913.1;Gh_D07G0684	1.59064	0.233581	1.72871	0	0	0	3.24047	1.6962	0.00256235	0.0919664	up	yes
MSTRG.42933		MSTRG.42933.1	0.172984	0.29347	0.17002	1.5411	3.49387	3.42063	0.307528	-1.70121	0.028126	0.223354	down	yes
MSTRG.42968	Gh_D07G0736	MSTRG.42968.1;MSTRG.42968.2;MSTRG.42968.3;MSTRG.42968.4;MSTRG.42968.5;MSTRG.42968.6;Gh_D07G0736	16.6908	14.5789	21.3768	5.27226	4.8234	5.676	3.28986	1.71802	0.00417751	0.108205	up	yes
MSTRG.43013	Gh_D07G0786	Gh_D07G0786	5.88385	4.77004	5.40395	0	0	0	6.96105	2.7993	6.97358e-07	0.00629763	up	yes
MSTRG.43029	Gh_D07G0806	MSTRG.43029.1;MSTRG.43029.2;MSTRG.43029.3;MSTRG.43029.4;Gh_D07G0806	3.53467	1.79714	3.136	11.3613	13.0063	12.5783	0.370369	-1.43296	0.00057988	0.0567359	down	yes
MSTRG.4303	Gh_A03G0473	MSTRG.4303.1;MSTRG.4303.2;MSTRG.4303.3;MSTRG.4303.4	4.07913	3.63562	3.64269	12.4921	8.58369	14.5341	0.393552	-1.34537	0.0267025	0.218464	down	yes
MSTRG.43042	Gh_D07G0821	MSTRG.43042.1;MSTRG.43042.2;Gh_D07G0821	45.8721	88.3408	43.2992	91.5108	75.4381	68.7215	0.486841	-1.03848	0.027306	0.220711	down	yes
MSTRG.43089	Gh_D07G0867	MSTRG.43089.1;Gh_D07G0867	4.44687	3.58421	5.73324	0.212286	0.687941	0.436029	4.42081	2.14431	0.00502792	0.115272	up	yes
MSTRG.43119	Gh_D07G0909	MSTRG.43119.1;Gh_D07G0909	1.3213	0.973365	0.685655	0	0	0.101308	2.00001	1.00001	0.0189809	0.189075	up	yes
MSTRG.43150	Gh_D07G0944	MSTRG.43150.1;Gh_D07G0944	4.57601	7.10571	3.98054	9.68897	9.0641	7.82865	0.486206	-1.04036	0.0146112	0.16931	down	yes
MSTRG.43152		MSTRG.43152.1	1.26118	0.422064	1.33501	0.199908	0.200111	0	2.30694	1.20598	0.00615303	0.122131	up	yes
MSTRG.43161	Gh_D07G0955	MSTRG.43161.1;Gh_D07G0955	7.17802	6.64667	6.03932	21.0733	16.0336	15.1317	0.42481	-1.23511	0.0142576	0.167423	down	yes
MSTRG.43173	Gh_D07G0965	MSTRG.43173.1;Gh_D07G0965	3.67809	3.17616	3.47293	0.259602	0.491982	0.752382	3.16023	1.66003	0.00472638	0.11253	up	yes
MSTRG.43177	Gh_D07G0969	MSTRG.43177.1;MSTRG.43177.2;Gh_D07G0969	17.8949	15.7783	20.1264	1.83183	2.20898	1.79459	7.01736	2.81093	0.000296067	0.0479552	up	yes
MSTRG.43181	Gh_D07G0974	MSTRG.43181.1;Gh_D07G0974	4.76321	11.8158	5.25843	8.29374	10.0866	10.7817	0.453878	-1.13962	0.00790893	0.133902	down	yes
MSTRG.43189	Gh_D07G0984	MSTRG.43189.1;Gh_D07G0984	2.17254	3.30305	2.56781	0	0.112693	0.04735	2.94584	1.55868	0.000242892	0.0460424	up	yes
MSTRG.43208		MSTRG.43208.2;MSTRG.43208.1;MSTRG.43208.3;MSTRG.43208.4	6.44025	6.76188	6.38912	1.65785	2.10624	2.06859	2.49361	1.31824	0.00139953	0.0762843	up	yes
MSTRG.43221	Gh_D07G1016	MSTRG.43221.1;MSTRG.43221.2;Gh_D07G1016	8.60509	6.94732	11.8197	1.55686	0.959118	2.42716	4.50467	2.17142	0.0164656	0.177441	up	yes
MSTRG.43259	Gh_D07G1062	MSTRG.43259.1;MSTRG.43259.2;MSTRG.43259.3;MSTRG.43259.4	1.86307	2.21418	1.37764	0.0345985	0.21783	0.0123204	2.37641	1.24878	0.00963106	0.144023	up	yes
MSTRG.43303	Gh_D07G1112	MSTRG.43303.1;MSTRG.43303.2;Gh_D07G1112	0.882173	0.800911	0.780426	3.61333	2.36257	3.80962	0.439511	-1.18603	0.0196079	0.191886	down	yes
MSTRG.43306		MSTRG.43306.1	2.90337	2.20081	2.39415	0.052544	0.298567	0.070794	3.38265	1.75815	0.0017928	0.0818922	up	yes
MSTRG.43346	Gh_D07G1160	MSTRG.43346.1	50.4812	81.6311	53.8157	108.752	87.3805	96.1114	0.477892	-1.06524	0.00592049	0.120504	down	yes
MSTRG.43347		MSTRG.43347.1	2.33702	3.8451	2.01514	5.14732	5.45425	4.4301	0.479797	-1.0595	0.0113322	0.153868	down	yes
MSTRG.43361	Gh_D07G1176	MSTRG.43361.1;Gh_D07G1176	18.4419	22.0682	20.598	7.91666	6.59123	6.11975	2.5011	1.32256	0.00371445	0.104564	up	yes
MSTRG.43364		MSTRG.43364.1	3.12318	5.97679	5.76713	9.85159	8.29139	9.93814	0.443538	-1.17287	0.0265992	0.218274	down	yes
MSTRG.43368	Gh_D07G1183	MSTRG.43368.2;MSTRG.43368.1;MSTRG.43368.3;Gh_D07G1183	7.66911	5.7549	8.02331	3.1741	3.59522	3.7299	2.10144	1.07138	0.00279934	0.0942933	up	yes
MSTRG.43383	Gh_D07G1197	MSTRG.43383.1;MSTRG.43383.2;Gh_D07G1197	2.96396	5.08017	2.64007	6.2451	7.14788	6.86958	0.437414	-1.19293	0.00532279	0.117325	down	yes
MSTRG.43384	Gh_D07G1195	MSTRG.43384.2;MSTRG.43384.1;MSTRG.43384.3;MSTRG.43384.4;MSTRG.43384.5;MSTRG.43384.6;Gh_D07G1195	5.82016	6.70433	6.92764	2.12965	2.58754	1.94467	2.21896	1.14989	0.00545927	0.117679	up	yes
MSTRG.43388	Gh_D07G1203	MSTRG.43388.1;Gh_D07G1203	2.70839	2.92334	2.91705	6.79118	8.02251	6.76269	0.459563	-1.12167	0.00238293	0.0893033	down	yes
MSTRG.43390	Gh_D07G1201;Gh_D07G1202	MSTRG.43390.1;MSTRG.43390.2;MSTRG.43390.3;MSTRG.43390.4;MSTRG.43390.5;MSTRG.43390.6;MSTRG.43390.7;MSTRG.43390.8;MSTRG.43390.10;MSTRG.43390.9;MSTRG.43390.11;MSTRG.43390.12;MSTRG.43390.14;MSTRG.43390.15;MSTRG.43390.16;MSTRG.43390.17;MSTRG.43390.18;MSTRG.43390.19;MSTRG.43390.20;MSTRG.43390.21;MSTRG.43390.22;Gh_D07G1202	1.92481	1.95701	1.71549	6.05975	5.76111	5.97597	0.405498	-1.30223	0.000254709	0.0466658	down	yes
MSTRG.43401	Gh_D07G1216	MSTRG.43401.1;Gh_D07G1216	0.679421	2.25959	0.403259	5.49895	4.16783	3.76772	0.237574	-2.07355	0.00878237	0.139338	down	yes
MSTRG.43415	Gh_D07G1231	MSTRG.43415.1;Gh_D07G1231	2.07953	1.88661	1.82231	15.5904	15.5196	13.7111	0.188727	-2.40563	0.000171294	0.0414719	down	yes
MSTRG.43422	Gh_D07G1237	MSTRG.43422.1;Gh_D07G1237	8.63759	9.18538	9.00722	3.41718	3.83889	3.83264	2.0608	1.04321	0.000665224	0.0594882	up	yes
MSTRG.43426	Gh_D07G1241	Gh_D07G1241	3.87086	3.83783	3.03555	0.97182	0.858671	0.985299	2.29277	1.19709	0.00367257	0.104354	up	yes
MSTRG.43445	Gh_D07G1262	MSTRG.43445.1;MSTRG.43445.2;Gh_D07G1262	2.043	2.83536	3.48983	6.36737	10.5665	6.68404	0.400055	-1.32173	0.0473465	0.27815	down	yes
MSTRG.43484	Gh_D07G1303	MSTRG.43484.1;MSTRG.43484.2;MSTRG.43484.3;Gh_D07G1303	0.490285	0.559366	0.42406	2.85321	2.18562	2.85585	0.397748	-1.33007	0.00304658	0.0981197	down	yes
MSTRG.43535	Gh_D07G1362	MSTRG.43535.1	10.1605	9.51661	12.8506	3.87249	4.55435	5.20962	2.28283	1.19082	0.0145985	0.169211	up	yes
MSTRG.43649	Gh_D07G1471	MSTRG.43649.1;Gh_D07G1471	0.341057	0.741796	0.0523784	2.94402	2.31464	3.02358	0.295693	-1.75783	0.00709449	0.128721	down	yes
MSTRG.43653	Gh_D07G1477	MSTRG.43653.2	0.372159	0.98541	0.379194	2.24676	1.93803	1.31588	0.442145	-1.17741	0.0169458	0.179742	down	yes
MSTRG.43691	Gh_D07G1519	MSTRG.43691.1;MSTRG.43691.2;Gh_D07G1519	0.153157	0.29416	0.256487	4.51872	2.41686	1.74786	0.314867	-1.66718	0.038467	0.254078	down	yes
MSTRG.43720		MSTRG.43720.1	2.36112	2.31768	1.32259	0	0	0.074237	2.73822	1.45324	0.0129688	0.161035	up	yes
MSTRG.43762	Gh_D07G1580	MSTRG.43762.1	1.20302	1.65594	1.70945	3.6493	5.33099	4.10705	0.433804	-1.20488	0.0151138	0.17181	down	yes
MSTRG.43785		MSTRG.43785.1	0.242677	0.419995	0.065984	0.919924	1.74856	1.41785	0.474831	-1.07451	0.0297671	0.228121	down	yes
MSTRG.43892	Gh_D07G1708	MSTRG.43892.1;MSTRG.43892.2;MSTRG.43892.3;Gh_D07G1708	3.18832	2.64431	3.63149	0.642661	1.23743	0.993975	2.34982	1.23255	0.0125876	0.159387	up	yes
MSTRG.43893	Gh_D07G1709	Gh_D07G1709	0.408214	1.10197	0.604568	1.82533	2.05755	1.86569	0.463357	-1.10981	0.000325584	0.0492351	down	yes
MSTRG.43899	Gh_D07G1715	MSTRG.43899.1;Gh_D07G1715	10.8768	17.0237	10.9833	25.5338	20.4628	20.6841	0.462462	-1.11259	0.00810581	0.135384	down	yes
MSTRG.43904	Gh_D07G1721	MSTRG.43904.2;MSTRG.43904.1;MSTRG.43904.3	2.1007	2.38874	3.49276	0.227382	0.505499	0.714392	2.47229	1.30585	0.0304651	0.23042	up	yes
MSTRG.43970	Gh_D07G1783	Gh_D07G1783	1.59643	2.30428	2.24953	4.44177	4.30384	4.64846	0.498076	-1.00556	0.00395768	0.106516	down	yes
MSTRG.43988		MSTRG.43988.1;MSTRG.43988.2;MSTRG.43988.3	0.870917	1.11976	0.975519	0.0804202	0.193487	0.115915	2.98581	1.57812	0.00436272	0.109487	up	yes
MSTRG.43997	Gh_D07G1809	MSTRG.43997.1;Gh_D07G1809	0.87494	40.3913	1.40048	2.51135	1.81044	2.45202	0.286298	-1.80441	0.0268078	0.218757	down	yes
MSTRG.44018		MSTRG.44018.1	4.91377	5.68997	6.61367	1.42288	1.60675	1.84298	2.47434	1.30704	0.00648907	0.124609	up	yes
MSTRG.44019		MSTRG.44019.1;MSTRG.44019.2	13.1755	16.7107	10.2247	4.7741	4.42181	5.45204	2.02449	1.01756	0.0244254	0.210959	up	yes
MSTRG.44028		MSTRG.44028.1;MSTRG.44028.2	1.71356	2.20021	2.11706	0.296241	0.193401	0.223796	2.24978	1.16978	0.000974595	0.0677672	up	yes
MSTRG.44072	Gh_D07G1890	Gh_D07G1890	3.56611	2.40564	4.54037	0.205637	0.278796	0.224017	4.39914	2.13722	0.00180101	0.0820083	up	yes
MSTRG.44146	Gh_D07G1957	MSTRG.44146.1;Gh_D07G1957	4.42263	2.11855	6.00311	2.52284	2.33395	2.38651	2.09162	1.06462	0.036635	0.24852	up	yes
MSTRG.44163	Gh_D07G1979	MSTRG.44163.2	0.671861	1.26599	0.320449	2.00256	1.49878	2.50119	0.457601	-1.12784	0.0389744	0.25544	down	yes
MSTRG.4420	Gh_A03G0591	MSTRG.4420.1;MSTRG.4420.2;Gh_A03G0591	237.049	263.969	234.444	6.36625	6.11732	10.1948	27.3605	4.77403	0.000723843	0.0613675	up	yes
MSTRG.44212	Gh_D07G2027	MSTRG.44212.4;MSTRG.44212.1;MSTRG.44212.2;MSTRG.44212.3;MSTRG.44212.5;MSTRG.44212.6;MSTRG.44212.7	9.65494	8.96749	8.1391	1.28322	1.29579	1.34906	4.35062	2.12122	0.000239449	0.0460424	up	yes
MSTRG.44223	Gh_D07G2042	MSTRG.44223.1;Gh_D07G2042	0.278257	0.438069	0.328818	1.38852	1.74419	1.56638	0.492675	-1.02129	0.00151665	0.0783996	down	yes
MSTRG.44242	Gh_D07G2060	MSTRG.44242.1;Gh_D07G2060	1.44126	0.302757	1.33968	0.455399	0.120672	0.044404	2.37291	1.24666	0.0139331	0.166126	up	yes
MSTRG.44260	Gh_D07G2080	MSTRG.44260.1;MSTRG.44260.2;Gh_D07G2080	14.3003	8.26099	15.3517	6.68763	6.44755	5.84237	2.47388	1.30678	0.00399313	0.106878	up	yes
MSTRG.44291	Gh_D07G2115	MSTRG.44291.1;Gh_D07G2115	1.0606	0.631503	0.622227	4.81385	4.30734	3.79639	0.368734	-1.43935	0.00408283	0.107589	down	yes
MSTRG.44307	Gh_D07G2131	Gh_D07G2131	3.49998	2.84271	3.29936	0.903397	0.590075	0.84995	2.58354	1.36935	0.0017158	0.0812609	up	yes
MSTRG.44334	Gh_D07G2163	MSTRG.44334.1;MSTRG.44334.2;Gh_D07G2163	13.6843	9.7026	18.2652	6.2805	8.11741	7.08139	2.2496	1.16967	0.0297396	0.227968	up	yes
MSTRG.44406	Gh_D07G2238	MSTRG.44406.3;MSTRG.44406.4;MSTRG.44406.2;MSTRG.44406.1;MSTRG.44406.5;MSTRG.44406.8	4.18831	2.91479	5.53556	0.965905	0.995633	0.687272	3.3467	1.74274	0.00621587	0.122429	up	yes
MSTRG.44409	Gh_D07G2242	MSTRG.44409.1;MSTRG.44409.3;MSTRG.44409.2;MSTRG.44409.5;MSTRG.44409.6;MSTRG.44409.7;Gh_D07G2242	1.42416	2.74686	2.73091	17.2239	16.4273	16.729	0.150359	-2.73352	0.00134659	0.0754786	down	yes
MSTRG.44412	Gh_D07G2245	MSTRG.44412.1;MSTRG.44412.2;Gh_D07G2245	10.3085	10.009	11.0966	2.76412	2.79691	3.8608	2.85767	1.51484	0.0046968	0.11224	up	yes
MSTRG.44450	Gh_D07G2287	MSTRG.44450.1;Gh_D07G2287	3.08879	5.11769	3.25943	7.43568	7.77488	7.23009	0.442212	-1.17719	0.000380686	0.050856	down	yes
MSTRG.44463	Gh_D07G2304	Gh_D07G2304	1.38021	2.24072	0.818386	7.44876	7.32032	7.76732	0.201436	-2.31161	0.00420772	0.108419	down	yes
MSTRG.44468	Gh_D07G2309	MSTRG.44468.1;Gh_D07G2309	7.83697	6.39835	10.0872	2.78758	3.87528	2.7178	2.53537	1.3422	0.0175276	0.182695	up	yes
MSTRG.44474	Gh_D07G2314	MSTRG.44474.1;MSTRG.44474.2;MSTRG.44474.3;MSTRG.44474.4;MSTRG.44474.5;Gh_D07G2314	6.58671	3.97099	9.71699	2.38146	2.03125	2.72413	2.99136	1.5808	0.0222	0.202144	up	yes
MSTRG.44478	Gh_D07G2318	MSTRG.44478.1;Gh_D07G2318	1.394	2.78276	2.24602	3.15459	4.16922	4.75535	0.493556	-1.01871	0.027503	0.221108	down	yes
MSTRG.445	Gh_A01G0431	MSTRG.445.1;Gh_A01G0431	19.7457	23.2458	19.6031	2.6917	2.14624	2.88286	5.5665	2.47677	0.000460875	0.0534384	up	yes
MSTRG.44514	Gh_D07G2352	MSTRG.44514.1;Gh_D07G2352;MSTRG.44514.3	2.07398	3.4971	1.51189	4.36987	4.15045	6.5404	0.42206	-1.24448	0.0375224	0.251118	down	yes
MSTRG.44524	Gh_D08G0001	MSTRG.44524.1	0.380347	0.314147	0.097462	2.48776	1.98356	2.39299	0.38031	-1.39475	0.00542372	0.117582	down	yes
MSTRG.44548	Gh_D08G0032	MSTRG.44548.1;Gh_D08G0032	7.75415	16.4132	6.8293	17.4381	13.1178	11.5994	0.465422	-1.10339	0.0477764	0.279149	down	yes
MSTRG.44550	Gh_D08G0034;Gh_D08G0035	MSTRG.44550.1;MSTRG.44550.2;Gh_D08G0034;Gh_D08G0035	0.528376	1.94916	0.493017	27.6094	11.159	11.5967	0.0779469	-3.68136	0.0112647	0.153456	down	yes
MSTRG.44668	Gh_D08G0176;Gh_D08G0177	MSTRG.44668.1;Gh_D08G0176;Gh_D08G0177	12.1304	11.1488	10.9237	4.6769	3.7388	4.24253	2.45566	1.29611	0.00220421	0.0875691	up	yes
MSTRG.44681	Gh_D08G0203	MSTRG.44681.1	0	1.93644	1.18775	1.83262	3.65795	2.44752	0.309982	-1.68974	0.0412106	0.261406	down	yes
MSTRG.44683	Gh_D08G0205	Gh_D08G0205;MSTRG.44683.1	0.513485	1.46365	0.537759	1.95284	2.00431	1.91517	0.45305	-1.14226	0.000903628	0.065916	down	yes
MSTRG.44715	Gh_D08G0240	MSTRG.44715.1	8.91063	9.70943	11.3761	2.47514	2.00194	2.21106	3.36477	1.75051	0.00217261	0.0872786	up	yes
MSTRG.44726	Gh_D08G0252	MSTRG.44726.2;Gh_D08G0252	9.33657	12.5289	8.25253	3.49671	2.27423	2.39542	2.49577	1.31948	0.0161782	0.176215	up	yes
MSTRG.44746	Gh_D08G0270	MSTRG.44746.1;MSTRG.44746.2	1.42796	1.25766	1.46316	0.227308	0.082618	0	2.27198	1.18395	0.00325786	0.10075	up	yes
MSTRG.44777	Gh_D08G0310	Gh_D08G0310	0.788517	1.13991	0.630771	6.90292	4.64484	4.15678	0.266689	-1.90677	0.00902176	0.140535	down	yes
MSTRG.44785	Gh_D08G0316	Gh_D08G0316	22.8492	13.29	16.3143	8.18828	7.50959	9.02068	2.52643	1.3371	0.00470733	0.112283	up	yes
MSTRG.44795	Gh_D08G0326	MSTRG.44795.2;MSTRG.44795.1;Gh_D08G0326;MSTRG.44795.4	10.3515	18.2443	11.2899	23.0327	23.5389	23.2316	0.422682	-1.24236	0.000108104	0.0371703	down	yes
MSTRG.44798	Gh_D08G0329	MSTRG.44798.1	0.008894	2.48013	0	2.95577	3.81364	3.50109	0.163587	-2.61187	0.00245773	0.0904443	down	yes
MSTRG.44891	Gh_D08G0434;Gh_D08G0435	MSTRG.44891.1;MSTRG.44891.2;MSTRG.44891.4;MSTRG.44891.3;MSTRG.44891.5;Gh_D08G0434;MSTRG.44891.7;Gh_D08G0435	12.067	7.80191	12.0553	3.01901	3.00481	2.1948	3.91201	1.96791	0.00174904	0.0815921	up	yes
MSTRG.44914	Gh_D08G0480	MSTRG.44914.1;MSTRG.44914.2;MSTRG.44914.4;MSTRG.44914.5;MSTRG.44914.7	1.78239	1.91527	2.10809	0.0734087	0.172354	0.0486316	2.65414	1.40824	0.000920751	0.066151	up	yes
MSTRG.44951	Gh_D08G0504	Gh_D08G0504	11.4289	18.4586	12.4817	31.4046	32.0295	31.9713	0.350035	-1.51443	1.51791e-05	0.0169232	down	yes
MSTRG.44993	Gh_D08G0540	MSTRG.44993.1;MSTRG.44993.2;MSTRG.44993.4;Gh_D08G0540;MSTRG.44993.5;MSTRG.44993.7;MSTRG.44993.8;MSTRG.44993.9;MSTRG.44993.10;MSTRG.44993.11;MSTRG.44993.12;MSTRG.44993.14;MSTRG.44993.13;MSTRG.44993.15;MSTRG.44993.16;MSTRG.44993.18;MSTRG.44993.20	1.48499	1.75472	1.12144	4.3922	5.14343	5.40087	0.374221	-1.41804	0.00415396	0.108169	down	yes
MSTRG.45006	Gh_D08G0563	Gh_D08G0563	0.330984	1.45356	0.274404	3.63096	2.41552	1.94729	0.308597	-1.6962	0.015978	0.175644	down	yes
MSTRG.45081	Gh_D08G0648	MSTRG.45081.1;MSTRG.45081.2;MSTRG.45081.3	7.33557	7.6992	6.72872	2.67211	2.2651	2.43236	2.29981	1.20152	0.00125455	0.073835	up	yes
MSTRG.45095	Gh_D08G0665	MSTRG.45095.2;MSTRG.45095.1;MSTRG.45095.3;Gh_D08G0665	1.64477	2.84865	2.20525	5.55021	5.47713	5.80696	0.398159	-1.32858	0.000394427	0.0516261	down	yes
MSTRG.45138	Gh_D08G0699	Gh_D08G0699	5.04145	3.32159	3.11659	1.32295	1.06699	1.21036	2.4845	1.31296	0.0105889	0.149625	up	yes
MSTRG.45145	Gh_D08G0710	Gh_D08G0710	0.590665	1.93572	0.475411	3.35547	2.27083	2.68847	0.347715	-1.52402	0.00971447	0.14445	down	yes
MSTRG.45166	Gh_D08G0734	MSTRG.45166.1	9.14951	9.79023	8.12802	3.15997	3.55368	3.80475	2.10309	1.07251	0.00374158	0.104935	up	yes
MSTRG.45181	Gh_D08G0748	MSTRG.45181.1;MSTRG.45181.2;MSTRG.45181.3;MSTRG.45181.4;MSTRG.45181.5;MSTRG.45181.6;MSTRG.45181.7;MSTRG.45181.8;MSTRG.45181.10;MSTRG.45181.9;MSTRG.45181.11;MSTRG.45181.12;Gh_D08G0748	2.0585	2.83954	2.47509	5.41765	5.66028	5.0547	0.481633	-1.054	0.00101152	0.068734	down	yes
MSTRG.4520	Gh_A03G0677	MSTRG.4520.1;Gh_A03G0677	1.06224	1.19363	0.47391	3.39303	3.0621	2.84674	0.419686	-1.25262	0.0193847	0.190849	down	yes
MSTRG.45207		MSTRG.45207.1	1.66121	1.28847	0.727301	0	0	0.02349	2.21683	1.1485	0.0281773	0.223479	up	yes
MSTRG.45271	Gh_D08G0839	MSTRG.45271.1;Gh_D08G0839	6.9355	6.71806	9.36557	2.71717	2.8408	2.93375	2.38309	1.25284	0.00873617	0.138995	up	yes
MSTRG.45322	Gh_D08G0875	MSTRG.45322.2;MSTRG.45322.1;MSTRG.45322.3;Gh_D08G0875	9.13157	8.27994	8.02591	74.3578	65.6778	76.8166	0.133829	-2.90153	0.000183441	0.0419726	down	yes
MSTRG.45353	Gh_D08G0921	MSTRG.45353.1;Gh_D08G0921	3.7894	4.87944	3.24956	9.44765	12.2824	10.279	0.367921	-1.44253	0.00589052	0.120366	down	yes
MSTRG.45374	Gh_D08G0944	MSTRG.45374.1;MSTRG.45374.2	0.015954	2.01062	0.0457106	0.894717	0.717754	0.717811	0.434899	-1.20125	0.0100071	0.146326	down	yes
MSTRG.45390	Gh_D08G0958	MSTRG.45390.1	0.525634	0.272142	0.629756	2.45598	2.30465	2.84008	0.464223	-1.10711	0.0037525	0.105028	down	yes
MSTRG.45410	Gh_D08G0981	MSTRG.45410.1;Gh_D08G0981	2.09293	3.37844	2.00367	5.22493	4.03123	4.91188	0.487432	-1.03673	0.00893414	0.140121	down	yes
MSTRG.45416	Gh_D08G0987	MSTRG.45416.1	1.83068	2.31635	1.11971	6.17655	6.37996	5.9969	0.327273	-1.61143	0.00713625	0.129036	down	yes
MSTRG.45447	Gh_D08G1020	MSTRG.45447.1;MSTRG.45447.2;MSTRG.45447.7;MSTRG.45447.8;MSTRG.45447.5;MSTRG.45447.4;MSTRG.45447.3;MSTRG.45447.10	0.500087	4.09216	0.703452	3.02295	4.07999	1.53839	0.310877	-1.68559	0.0426543	0.265882	down	yes
MSTRG.45462	Gh_D08G1037	MSTRG.45462.1	3.38466	3.44866	3.57323	0.159033	0.282647	0.968942	3.102	1.6332	0.0216656	0.200053	up	yes
MSTRG.4547	Gh_A03G0714	MSTRG.4547.1;MSTRG.4547.2;Gh_A03G0714	141.962	119.539	176.162	73.804	83.2161	79.3319	2.08803	1.06214	0.0140858	0.166713	up	yes
MSTRG.45508	Gh_D08G1076	MSTRG.45508.1;Gh_D08G1076	9.40534	10.8187	11.4403	1.52875	1.85133	1.92781	3.97254	1.99006	0.000873494	0.0651178	up	yes
MSTRG.4551		MSTRG.4551.1	1.754	0.804582	0.640625	0	0.200834	0.18838	2.11357	1.07968	0.0460064	0.274292	up	yes
MSTRG.45562	Gh_D08G1128	Gh_D08G1128	69.2256	82.6781	79.3331	19.4039	19.3191	21.2808	3.41185	1.77055	0.000316016	0.0492042	up	yes
MSTRG.45563	Gh_D08G1126	MSTRG.45563.6;MSTRG.45563.5;MSTRG.45563.3;MSTRG.45563.4;MSTRG.45563.1;MSTRG.45563.2;MSTRG.45563.7;MSTRG.45563.8;MSTRG.45563.9;MSTRG.45563.10;MSTRG.45563.11;Gh_D08G1126	1.35625	3.13831	2.03138	3.79057	3.94698	3.88078	0.471621	-1.0843	0.00082708	0.0640575	down	yes
MSTRG.45616	Gh_D08G1173	MSTRG.45616.1;Gh_D08G1173	0.290101	1.26592	0.300908	0.873189	1.58619	1.37714	0.492821	-1.02087	0.0235729	0.207629	down	yes
MSTRG.45638	Gh_D08G1195	MSTRG.45638.1;MSTRG.45638.2;Gh_D08G1195	2.48626	2.53027	3.86895	6.96481	7.58216	8.08457	0.480333	-1.05789	0.0260686	0.216397	down	yes
MSTRG.45649	Gh_D08G1216	MSTRG.45649.1	0	1.50992	0	0.554849	0.63616	0.517066	0.498903	-1.00317	0.0124712	0.159016	down	yes
MSTRG.45677	Gh_D08G1237	MSTRG.45677.1;Gh_D08G1237	1.16687	1.04569	1.48268	3.69938	4.27205	4.48194	0.45746	-1.12828	0.00518889	0.116363	down	yes
MSTRG.45711	Gh_D08G1276	MSTRG.45711.1;MSTRG.45711.2;Gh_D08G1276	2.77324	2.6344	3.91594	0.554504	0.859432	0.437551	2.7074	1.43691	0.0122743	0.158066	up	yes
MSTRG.45719	Gh_D08G1285	Gh_D08G1285	16.1122	10.8262	22.9344	5.59443	6.37094	4.61189	3.44748	1.78554	0.0159687	0.175628	up	yes
MSTRG.45740	Gh_D08G1309	MSTRG.45740.1;MSTRG.45740.2;Gh_D08G1309	10.4755	13.3115	15.0845	4.05985	4.37805	3.82217	2.51998	1.33341	0.00869148	0.138822	up	yes
MSTRG.45752	Gh_D08G1323	MSTRG.45752.1;Gh_D08G1323	17.1434	14.7503	24.7938	0.079186	0.11623	0.126474	20.266	4.34099	0.000623354	0.0579654	up	yes
MSTRG.45770	Gh_D08G1343	MSTRG.45770.1	2.00105	1.88798	3.10629	8.0373	6.45475	5.83587	0.459966	-1.1204	0.0338384	0.240404	down	yes
MSTRG.4578	Gh_A03G0731	Gh_A03G0731	3.67939	0	0.485716	0	0	0	3.99193	1.99709	0.0348379	0.243151	up	yes
MSTRG.45803	Gh_D08G1379	MSTRG.45803.1;Gh_D08G1379	3.48519	5.11398	3.14763	13.4234	11.9696	12.5736	0.291228	-1.77978	0.00098375	0.0679201	down	yes
MSTRG.45804	Gh_D08G1382	Gh_D08G1382	2.35352	2.3172	2.28647	0.602545	0.425839	0.42165	2.25031	1.17013	0.00100196	0.0685224	up	yes
MSTRG.45847	Gh_D08G1427	MSTRG.45847.1;Gh_D08G1427	7.10738	3.55699	7.37065	3.2556	2.80939	3.3679	2.32067	1.21454	0.00531252	0.117248	up	yes
MSTRG.45875	Gh_D08G1461	MSTRG.45875.1;MSTRG.45875.2;MSTRG.45875.3;Gh_D08G1461	3.5285	6.23645	3.00098	8.51123	9.31396	11.345	0.351641	-1.50783	0.00887053	0.139803	down	yes
MSTRG.45914	Gh_D08G1516	Gh_D08G1516	0.16758	0.502357	0	1.19081	2.02179	1.55163	0.3936	-1.3452	0.0148344	0.170178	down	yes
MSTRG.45983	Gh_D08G1578	MSTRG.45983.1;Gh_D08G1578	3.51405	4.42134	3.82829	8.07157	8.00164	8.01403	0.492332	-1.0223	7.89752e-06	0.0129771	down	yes
MSTRG.46011	Gh_D08G1602	MSTRG.46011.1;Gh_D08G1602	0.494898	1.76282	0.446464	2.89386	2.78505	2.10444	0.349795	-1.51542	0.00638609	0.123837	down	yes
MSTRG.46014	Gh_D08G1604	MSTRG.46014.1	0.815896	0.719629	0.784974	3.32378	4.35605	3.82756	0.378991	-1.39976	0.00216844	0.0872569	down	yes
MSTRG.46039	Gh_D08G1629	MSTRG.46039.1;Gh_D08G1629	1.12711	1.24143	1.79205	4.85271	5.0545	4.92697	0.403995	-1.30759	0.00631105	0.123302	down	yes
MSTRG.46082	Gh_D08G1658	MSTRG.46082.1;Gh_D08G1658	3.83753	0.6631	3.47473	12.2466	14.0316	12.6204	0.443709	-1.17231	0.00647366	0.124568	down	yes
MSTRG.46099	Gh_D08G1674	Gh_D08G1674	1.50797	0	1.06344	0	0	0	2.90891	1.54048	2.70463e-05	0.0218078	up	yes
MSTRG.46119	Gh_D08G1689	MSTRG.46119.1	2.05521	3.37515	2.64139	5.44209	4.47239	5.75096	0.488389	-1.0339	0.00686956	0.127151	down	yes
MSTRG.46130	Gh_D08G1701	MSTRG.46130.1;Gh_D08G1701	5.47595	3.92532	3.2932	10.9291	16.9467	12.7085	0.396459	-1.33476	0.0363094	0.247631	down	yes
MSTRG.46149	Gh_D08G1717	MSTRG.46149.1;MSTRG.46149.2;Gh_D08G1717;MSTRG.46149.3	0.881472	1.8401	0.49297	9.57486	6.58105	7.95068	0.167971	-2.57372	0.00446398	0.110235	down	yes
MSTRG.46167	Gh_D08G1734	MSTRG.46167.2;MSTRG.46167.1;MSTRG.46167.4;MSTRG.46167.3;MSTRG.46167.7;MSTRG.46167.5;MSTRG.46167.6;Gh_D08G1734	3.5306	3.03377	3.75348	9.03961	8.37725	9.27335	0.483776	-1.04759	0.0011649	0.072486	down	yes
MSTRG.46168	Gh_D08G1733	MSTRG.46168.4;MSTRG.46168.1;MSTRG.46168.3;MSTRG.46168.2;MSTRG.46168.7;MSTRG.46168.6;MSTRG.46168.8;MSTRG.46168.5;MSTRG.46168.10;MSTRG.46168.9;MSTRG.46168.11;MSTRG.46168.12;MSTRG.46168.14;MSTRG.46168.13;MSTRG.46168.16;MSTRG.46168.15;MSTRG.46168.17;MSTRG.46168.22;MSTRG.46168.21;MSTRG.46168.20;MSTRG.46168.18;MSTRG.46168.19;Gh_D08G1733	4.96769	5.79639	5.01398	15.7548	17.4553	17.9893	0.320408	-1.64202	0.000324806	0.0492351	down	yes
MSTRG.46181	Gh_D08G1752	MSTRG.46181.1;MSTRG.46181.2	2.83122	1.02292	2.50814	1.11638	0.570544	0.513743	2.54431	1.34727	0.0115029	0.154698	up	yes
MSTRG.46217	Gh_D08G1791	Gh_D08G1791;MSTRG.46217.2	6.3657	9.93663	7.68739	17.0699	14.7837	14.6711	0.437305	-1.19329	0.00204111	0.0854908	down	yes
MSTRG.46227	Gh_D08G1802	MSTRG.46227.1;MSTRG.46227.2;Gh_D08G1802	1.96837	2.08981	1.38725	6.00493	6.15647	5.48131	0.383636	-1.38219	0.00466311	0.111843	down	yes
MSTRG.46243	Gh_D08G1820	Gh_D08G1820	2.38346	1.62374	1.98312	1.02795	0.514898	0.5633	2.01974	1.01417	0.0175909	0.18291	up	yes
MSTRG.46254	Gh_D08G1835	MSTRG.46254.1;MSTRG.46254.2;Gh_D08G1835	10.2564	15.6454	11.9691	3.98661	2.49522	3.82494	2.48213	1.31158	0.0148474	0.170241	up	yes
MSTRG.46291	Gh_D08G1868	MSTRG.46291.1;Gh_D08G1868	3.74722	3.25208	5.67998	0.449739	1.04147	0.456636	3.563	1.83309	0.0162208	0.176467	up	yes
MSTRG.463		MSTRG.463.1;MSTRG.463.2	15.8355	14.4269	15.8127	7.87225	6.79921	6.70609	2.12601	1.08815	0.00181231	0.0822694	up	yes
MSTRG.46312	Gh_D08G1888	MSTRG.46312.1;MSTRG.46312.2;Gh_D08G1888	1.85457	1.21084	2.09631	5.10516	6.124	5.31684	0.489509	-1.03059	0.00656386	0.124997	down	yes
MSTRG.46320	Gh_D08G1896	Gh_D08G1896	0.988199	2.80691	1.52324	4.8344	4.36493	5.02601	0.328018	-1.60815	0.000386109	0.051277	down	yes
MSTRG.46323	Gh_D08G1899	MSTRG.46323.1;Gh_D08G1899	1.54641	2.25525	1.58897	13.3704	8.50284	14.9285	0.1852	-2.43285	0.0066009	0.125201	down	yes
MSTRG.46326	Gh_D08G1902	MSTRG.46326.1;Gh_D08G1902	0.897474	0.895854	1.69233	12.0698	14.4992	8.11921	0.184838	-2.43566	0.0114394	0.154392	down	yes
MSTRG.46348	Gh_D08G1932	MSTRG.46348.1;MSTRG.46348.2	1.26946	2.06191	1.30798	4.70501	4.65496	5.33716	0.358247	-1.48097	0.000516416	0.0553871	down	yes
MSTRG.46362	Gh_D08G1949	MSTRG.46362.1;MSTRG.46362.2;Gh_D08G1949	36.4808	31.6646	38.0969	75.6185	113.768	115.869	0.392187	-1.35039	0.024359	0.210668	down	yes
MSTRG.46367	Gh_D08G1956	MSTRG.46367.1;Gh_D08G1956	8.41347	12.2628	8.84924	14.9233	18.7615	16.8017	0.494431	-1.01616	0.00590528	0.120497	down	yes
MSTRG.4637		MSTRG.4637.1	2.25197	0.334341	2.98037	0.414144	0.333938	0.450308	3.25962	1.7047	0.0135096	0.164247	up	yes
MSTRG.46373	Gh_D08G1960	Gh_D08G1960	103.165	96.5353	105.522	39.0138	42.8417	60.9721	2.23654	1.16127	0.0319593	0.235086	up	yes
MSTRG.4643	Gh_A03G0803	MSTRG.4643.1;Gh_A03G0803	686.74	346.635	1098.29	313.384	297.456	198.006	3.94487	1.97998	0.0404888	0.259345	up	yes
MSTRG.46477	Gh_D08G2078	MSTRG.46477.1;Gh_D08G2078	5.2577	6.57141	3.52573	9.07105	9.08632	9.44348	0.496162	-1.01112	0.0347268	0.242867	down	yes
MSTRG.4650	Gh_A03G0806	MSTRG.4650.1;MSTRG.4650.2;MSTRG.4650.3;MSTRG.4650.4;Gh_A03G0806	2.61933	2.42412	2.62442	9.12211	8.01796	7.18855	0.405793	-1.30118	0.00259559	0.0920846	down	yes
MSTRG.46532	Gh_D08G2140	Gh_D08G2140	1.66751	1.70445	1.57596	4.79246	5.91521	5.5168	0.408389	-1.29198	0.00178423	0.0817331	down	yes
MSTRG.46568	Gh_D08G2172	MSTRG.46568.1;MSTRG.46568.2;Gh_D08G2172	1.73677	2.01864	1.91689	4.4273	4.54579	4.79399	0.492274	-1.02247	0.000271206	0.0468465	down	yes
MSTRG.4658		MSTRG.4658.1	0.688859	0.155445	1.1504	0	0	0.056714	2.06795	1.0482	0.0258221	0.215367	up	yes
MSTRG.46585	Gh_D08G2193	Gh_D08G2193	35.3924	39.1439	36.3229	1.56349	1.05419	1.36338	15.4956	3.95379	0.000113616	0.0375765	up	yes
MSTRG.46588	Gh_D08G2196	MSTRG.46588.1;MSTRG.46588.2;Gh_D08G2196	26.664	25.4727	29.5766	9.68029	10.4537	14.0695	2.3914	1.25785	0.0157133	0.174413	up	yes
MSTRG.46632	Gh_D08G2234	MSTRG.46632.1;MSTRG.46632.4	6.31938	3.48198	8.07851	3.32164	3.31115	3.61668	2.10226	1.07194	0.0254167	0.214283	up	yes
MSTRG.46720	Gh_D08G2334	MSTRG.46720.1;MSTRG.46720.4;MSTRG.46720.6;MSTRG.46720.8	12.5179	10.8535	12.4817	30.8833	32.0546	29.5712	0.439313	-1.18668	0.00022209	0.0458177	down	yes
MSTRG.46734	Gh_D08G2351	MSTRG.46734.1	2.44909	2.18012	3.44417	0.442196	0.577807	0.502466	2.65356	1.40793	0.0067412	0.126441	up	yes
MSTRG.46779	Gh_D08G2397	MSTRG.46779.1;MSTRG.46779.2;Gh_D08G2397	25.4345	19.1279	31.761	7.69735	7.89697	7.51715	3.63567	1.86222	0.0030625	0.09843	up	yes
MSTRG.46803	Gh_D08G2421	Gh_D08G2421	15.6764	18.2089	17.3124	8.27545	6.27397	7.10898	2.05859	1.04166	0.00813005	0.135536	up	yes
MSTRG.46831	Gh_D08G2453	MSTRG.46831.1;Gh_D08G2453	12.0792	9.7344	11.2993	30.7524	31.6987	29.9349	0.420813	-1.24875	5.12707e-05	0.0302621	down	yes
MSTRG.46841	Gh_D08G2462	Gh_D08G2462	5.35673	7.24909	5.22451	1.41057	0.729686	0.661486	3.08731	1.62635	0.0100309	0.146356	up	yes
MSTRG.46846	Gh_D08G2470	MSTRG.46846.1;MSTRG.46846.2;Gh_D08G2470	1.13878	1.35487	0.981533	3.44409	3.74132	3.29194	0.447331	-1.16059	0.00138334	0.076108	down	yes
MSTRG.46848	Gh_D08G2474	MSTRG.46848.3;MSTRG.46848.4;Gh_D08G2474	9.5614	10.0299	11.4916	2.28748	2.36208	3.00668	3.26182	1.70568	0.00275047	0.0938727	up	yes
MSTRG.46944		MSTRG.46944.1	5.62547	7.73407	3.40011	16.0749	14.1334	17.7214	0.296503	-1.75388	0.0188979	0.188663	down	yes
MSTRG.46989	Gh_D09G0003	MSTRG.46989.1;MSTRG.46989.2;Gh_D09G0003	7.96483	10.1744	9.38878	17.5621	18.8665	18.989	0.467114	-1.09815	0.000960877	0.0675887	down	yes
MSTRG.47008	Gh_D09G0035	Gh_D09G0035;MSTRG.47008.2	45.2431	46.9887	65.6283	0.950648	1.01237	0.739539	28.9789	4.85693	0.000411631	0.0520632	up	yes
MSTRG.47025	Gh_D09G0053	MSTRG.47025.1;MSTRG.47025.2;MSTRG.47025.3;MSTRG.47025.4;Gh_D09G0053;MSTRG.47025.6	3.45355	2.84502	3.21558	9.53874	10.1815	9.89678	0.414564	-1.27033	7.58867e-05	0.0345338	down	yes
MSTRG.47028	Gh_D09G0055	MSTRG.47028.1;MSTRG.47028.2;MSTRG.47028.3;MSTRG.47028.4;Gh_D09G0055	20.0714	18.5377	22.2329	49.5077	51.6354	47.6381	0.446567	-1.16305	0.00136399	0.0756618	down	yes
MSTRG.47031	Gh_D09G0059	MSTRG.47031.1;Gh_D09G0059	10.486	9.38299	10.3965	3.20943	2.61835	3.30646	2.91268	1.54235	0.00116083	0.072486	up	yes
MSTRG.4704	Gh_A03G0852	MSTRG.4704.1	1.33515	1.42219	1.41068	4.07102	4.34628	4.24415	0.450042	-1.15187	8.2596e-05	0.0351175	down	yes
MSTRG.47040		MSTRG.47040.1	1.09493	2.53169	1.88643	5.95264	5.2099	4.18303	0.353009	-1.50222	0.00831592	0.13671	down	yes
MSTRG.47052	Gh_D09G0075	Gh_D09G0075	19.0996	26.5927	18.6872	47.8711	50.9069	42.4745	0.381714	-1.38944	0.00234002	0.0890121	down	yes
MSTRG.47056	Gh_D09G0078	MSTRG.47056.1;MSTRG.47056.2;Gh_D09G0078	10.1994	13.5458	14.2141	29.9547	27.8379	39.8306	0.365777	-1.45096	0.0162412	0.17656	down	yes
MSTRG.47078	Gh_D09G0097	MSTRG.47078.1;MSTRG.47078.2;Gh_D09G0097	53.0274	43.4297	66.2098	16.5761	13.996	16.3989	3.81803	1.93283	0.0035158	0.103085	up	yes
MSTRG.47118	Gh_D09G0139	MSTRG.47118.1;Gh_D09G0139	8.2906	11.0297	13.2231	30.8287	29.7073	32.3046	0.335482	-1.57569	0.00972203	0.14445	down	yes
MSTRG.47122	Gh_D09G0145	MSTRG.47122.1	68.3422	70.1165	62.2588	24.3447	17.6361	21.6476	2.98748	1.57893	0.00534302	0.117399	up	yes
MSTRG.47150	Gh_D09G0171	Gh_D09G0171	13.3033	22.7186	13.8021	32.8082	27.107	24.79	0.43866	-1.18883	0.00961702	0.143929	down	yes
MSTRG.47173	Gh_D09G0197	MSTRG.47173.1;Gh_D09G0197	17.5845	12.1755	26.267	7.94238	7.83203	8.45376	2.71555	1.44124	0.0260472	0.216358	up	yes
MSTRG.47175		MSTRG.47175.1;MSTRG.47175.2	2.65231	1.68063	3.61705	1.13173	0.968705	1.28245	2.09677	1.06817	0.0239782	0.209217	up	yes
MSTRG.47205	Gh_D09G0237	Gh_D09G0237	72.8632	66.4531	76.8667	33.1103	35.9603	34.8442	2.18042	1.12461	0.000713826	0.0613675	up	yes
MSTRG.47234	Gh_D09G0265	MSTRG.47234.1;MSTRG.47234.2;MSTRG.47234.3	0.222873	0.0577275	0.0767598	1.71388	1.47267	1.09845	0.495286	-1.01367	0.0113862	0.15414	down	yes
MSTRG.47240	Gh_D09G0270	MSTRG.47240.1;MSTRG.47240.2;Gh_D09G0270	6.74613	9.88112	7.51808	3.00195	2.26295	2.05416	2.17572	1.12149	0.00950281	0.143315	up	yes
MSTRG.47246	Gh_D09G0277	MSTRG.47246.1;Gh_D09G0277	18.7234	22.8801	22.3949	0.711595	0.656364	0.207729	13.584	3.76384	0.00079532	0.0634583	up	yes
MSTRG.47266	Gh_D09G0295	Gh_D09G0295;MSTRG.47266.2	5.24459	5.32907	6.41142	1.98788	2.57367	2.26216	2.0738	1.05228	0.00850379	0.137749	up	yes
MSTRG.47292	Gh_D09G0318	MSTRG.47292.2;MSTRG.47292.1;Gh_D09G0318	1.50095	4.86099	1.12302	6.29901	9.12502	9.21979	0.201154	-2.31363	0.00849153	0.137625	down	yes
MSTRG.47312	Gh_D09G0337	MSTRG.47312.1;Gh_D09G0337	2.34592	2.94265	2.56273	0.460631	0.877193	0.379717	2.12313	1.08619	0.0152416	0.172441	up	yes
MSTRG.47318	Gh_D09G0343	MSTRG.47318.1;MSTRG.47318.2;Gh_D09G0343	2.75987	7.80089	3.42328	18.5385	17.5942	21.3013	0.161515	-2.63026	0.000225161	0.0459238	down	yes
MSTRG.47341	Gh_D09G0368	MSTRG.47341.1;Gh_D09G0368	1.82633	1.35504	2.7265	0.614585	0.622692	0.833274	2.02402	1.01722	0.0290579	0.226012	up	yes
MSTRG.47355	Gh_D09G0381	MSTRG.47355.1;MSTRG.47355.2;MSTRG.47355.3;MSTRG.47355.4;MSTRG.47355.5	3.69187	3.31149	3.55927	0.650782	1.14722	1.05691	2.43598	1.2845	0.00621764	0.122429	up	yes
MSTRG.47383		MSTRG.47383.1	1.91176	1.00723	1.34139	0.332416	0.060556	0.536427	2.22361	1.15291	0.022017	0.201487	up	yes
MSTRG.47398	Gh_D09G0424	MSTRG.47398.1;MSTRG.47398.2;MSTRG.47398.3;MSTRG.47398.4;MSTRG.47398.5;Gh_D09G0424	3.62417	7.96741	3.69545	6.31889	6.66443	7.52407	0.498625	-1.00397	0.00674948	0.126441	down	yes
MSTRG.47422	Gh_D09G0448	MSTRG.47422.1;MSTRG.47422.2;Gh_D09G0448	3.81594	6.66453	3.73957	9.62564	7.39645	9.12553	0.43656	-1.19575	0.0083399	0.136905	down	yes
MSTRG.47436	Gh_D09G0460	MSTRG.47436.1;MSTRG.47436.2;MSTRG.47436.3;MSTRG.47436.4;MSTRG.47436.5;MSTRG.47436.6;MSTRG.47436.8;MSTRG.47436.9;Gh_D09G0460;MSTRG.47436.14	8.26903	7.48402	10.8406	3.44449	4.6232	3.80521	2.17233	1.11924	0.0211357	0.197821	up	yes
MSTRG.47441	Gh_D09G0470	MSTRG.47441.1;Gh_D09G0470	1.32924	1.13817	1.40132	0.455983	0	0.146659	2.0425	1.03034	0.0265267	0.218075	up	yes
MSTRG.47445	Gh_D09G0472	Gh_D09G0472	6.46008	10.8783	6.56801	12.9914	14.1905	11.5718	0.478883	-1.06225	0.00592263	0.120504	down	yes
MSTRG.4746	Gh_A03G0900	Gh_A03G0900;MSTRG.4746.2	12.7063	12.5093	16.5142	3.99693	3.42444	3.34243	3.39843	1.76487	0.00341128	0.102143	up	yes
MSTRG.47486	Gh_D09G0511	MSTRG.47486.1;Gh_D09G0511	0.354456	1.91184	0.300597	1.96752	3.62688	1.80444	0.321022	-1.63926	0.027036	0.2198	down	yes
MSTRG.47506	Gh_D09G0530	MSTRG.47506.1;Gh_D09G0530	18.7355	16.9674	22.1547	8.17802	9.15317	9.67441	2.19206	1.13229	0.00684348	0.126954	up	yes
MSTRG.47537	Gh_D09G0562	MSTRG.47537.1;MSTRG.47537.2;MSTRG.47537.3;Gh_D09G0562;MSTRG.47537.6	1.85861	3.09855	1.25173	4.11947	4.29905	3.08366	0.481281	-1.05505	0.0422144	0.264611	down	yes
MSTRG.47538		MSTRG.47538.1	0.338873	2.52214	0.01785	3.86234	1.76204	2.55422	0.249223	-2.00449	0.0339426	0.24062	down	yes
MSTRG.47540	Gh_D09G0565	MSTRG.47540.2;MSTRG.47540.1;Gh_D09G0565	0.672838	1.89359	0.278083	1.85111	2.21176	2.41241	0.400748	-1.31923	0.0264313	0.217826	down	yes
MSTRG.47548	Gh_D09G0576	MSTRG.47548.1;Gh_D09G0576	5.91157	6.81889	6.85933	37.68	34.3374	38.6515	0.188295	-2.40893	0.000186069	0.0420775	down	yes
MSTRG.47569	Gh_D09G0595	MSTRG.47569.1;Gh_D09G0595	3.45521	4.13548	5.48392	1.07228	0.971881	1.2298	2.47297	1.30625	0.0152108	0.172296	up	yes
MSTRG.47590	Gh_D09G0640	MSTRG.47590.1;Gh_D09G0640	25.0379	21.5927	26.0361	9.16694	8.45441	7.96041	2.89917	1.53564	0.000568049	0.0564345	up	yes
MSTRG.47708	Gh_D09G0737	Gh_D09G0737	2.15362	3.02554	2.80276	4.87663	8.35672	6.99802	0.425625	-1.23235	0.0315797	0.23388	down	yes
MSTRG.47733	Gh_D09G0765	Gh_D09G0765	1067.38	918.31	1216.04	522.327	592.896	511.266	2.19039	1.13119	0.00603674	0.12147	up	yes
MSTRG.47852	Gh_D09G0904;Gh_D09G0903	MSTRG.47852.1;MSTRG.47852.2;Gh_D09G0903;Gh_D09G0904	4.41132	5.7744	6.10266	11.4413	14.6566	13.7922	0.409553	-1.28788	0.0100283	0.146356	down	yes
MSTRG.47872	Gh_D09G0925	MSTRG.47872.1;MSTRG.47872.2	7.40589	9.26637	4.71443	14.9506	17.7215	15.7175	0.384813	-1.37777	0.0267492	0.218649	down	yes
MSTRG.47876	Gh_D09G0930	MSTRG.47876.1;MSTRG.47876.2;Gh_D09G0930	9.08117	19.6145	10.7424	24.1599	20.9829	20.028	0.397204	-1.33205	0.00210266	0.0861936	down	yes
MSTRG.47882	Gh_D09G0938;Gh_D09G0937	MSTRG.47882.1;MSTRG.47882.2;Gh_D09G0938	68.6294	77.7932	84.1508	32.0733	33.9045	34.0303	2.16841	1.11663	0.00334045	0.101359	up	yes
MSTRG.47883	Gh_D09G0937	Gh_D09G0937	15.5687	21.2792	20.9244	6.07188	4.46285	6.46646	2.66028	1.41158	0.0127585	0.159938	up	yes
MSTRG.4789	Gh_A03G0939	Gh_A03G0939	3.73175	2.68299	3.39142	0.763527	0.864408	0.407006	2.93262	1.55219	0.00403767	0.107366	up	yes
MSTRG.47899		MSTRG.47899.1	0.518573	1.51702	0.690483	2.57047	3.40953	3.35873	0.341379	-1.55055	0.00204645	0.0854908	down	yes
MSTRG.47919	Gh_D09G0981	MSTRG.47919.2;MSTRG.47919.1;Gh_D09G0981	8.25356	7.33799	9.36381	21.3117	23.268	24.0281	0.421807	-1.24535	0.00241904	0.0899263	down	yes
MSTRG.47950	Gh_D09G1014	MSTRG.47950.1;MSTRG.47950.2;Gh_D09G1014;MSTRG.47950.5;MSTRG.47950.6;MSTRG.47950.7	7.96673	3.14222	15.4014	0.949393	1.65942	0.363517	7.7872	2.9611	0.0270576	0.219877	up	yes
MSTRG.47961	Gh_D09G1027	MSTRG.47961.1;MSTRG.47961.2;Gh_D09G1027;MSTRG.47961.4;MSTRG.47961.5	7.13915	10.0033	8.3812	2.43323	2.60181	2.84527	2.22239	1.15211	0.000868819	0.0650584	up	yes
MSTRG.4797	Gh_A03G0947	MSTRG.4797.1	56.3683	56.1125	73.8013	165.24	182.922	181.116	0.369526	-1.43625	0.00626698	0.122766	down	yes
MSTRG.47975	Gh_D09G1039	MSTRG.47975.1;Gh_D09G1039	0.664371	1.26602	0.570232	3.08132	2.38172	2.00337	0.4314	-1.2129	0.0133998	0.163478	down	yes
MSTRG.48012	Gh_D09G1080	MSTRG.48012.2;MSTRG.48012.3;MSTRG.48012.1;MSTRG.48012.4;MSTRG.48012.5;MSTRG.48012.6;MSTRG.48012.7;Gh_D09G1080	2.53458	1.95147	4.07848	10.5594	10.3051	8.96308	0.407335	-1.29571	0.0263718	0.217673	down	yes
MSTRG.48013	Gh_D09G1081	MSTRG.48013.1;Gh_D09G1081	0.585448	1.23761	1.88977	11.4493	11.4858	12.4917	0.152175	-2.71619	0.00553025	0.11829	down	yes
MSTRG.48033	Gh_D09G1103	MSTRG.48033.1;Gh_D09G1103	0.160777	0.888247	0.116988	2.49184	1.5306	1.72431	0.346968	-1.52712	0.00940948	0.14302	down	yes
MSTRG.48110	Gh_D09G1183	MSTRG.48110.1;MSTRG.48110.2;Gh_D09G1183;MSTRG.48110.4	3.87652	3.45785	4.28318	0.967449	1.36117	1.03016	2.4605	1.29895	0.0031657	0.0998729	up	yes
MSTRG.48134	Gh_D09G1203	MSTRG.48134.1;MSTRG.48134.3;MSTRG.48134.2;MSTRG.48134.4;MSTRG.48134.5;MSTRG.48134.6;Gh_D09G1203	15.0401	10.4892	20.3411	8.03908	7.91579	4.91192	2.59868	1.37778	0.04493	0.271695	up	yes
MSTRG.48145	Gh_D09G1217;Gh_D09G1216	MSTRG.48145.1;MSTRG.48145.3;Gh_D09G1216;Gh_D09G1217	2.56366	0.157633	3.99028	0.195678	0.222792	0.186935	4.7336	2.24294	0.0167471	0.178754	up	yes
MSTRG.48149	Gh_D09G1220	MSTRG.48149.2;MSTRG.48149.1;Gh_D09G1220	4.50876	5.44946	5.45778	16.9583	18.7367	18.5107	0.29986	-1.73764	0.00053502	0.055583	down	yes
MSTRG.4816		MSTRG.4816.1;MSTRG.4816.2	0.434122	0.63801	0.378928	2.67102	2.09624	2.18552	0.410717	-1.28378	0.00233728	0.0890121	down	yes
MSTRG.48168	Gh_D09G1236	MSTRG.48168.1;Gh_D09G1236	16.0159	39.6395	19.1005	50.4951	40.8601	39.3376	0.331423	-1.59325	0.00339483	0.10192	down	yes
MSTRG.48174	Gh_D09G1244	MSTRG.48174.1;MSTRG.48174.2;Gh_D09G1244	1.30554	1.82824	1.53228	3.05945	4.58908	4.74975	0.449798	-1.15265	0.0200246	0.193548	down	yes
MSTRG.48181	Gh_D09G1252	MSTRG.48181.1;MSTRG.48181.2;Gh_D09G1252	1.70078	1.63356	1.75013	5.09458	5.59014	5.75271	0.423495	-1.23958	0.000444588	0.0534132	down	yes
MSTRG.48188		MSTRG.48188.1	2.08043	4.78552	4.57074	0	0.13966	0.06712	3.27402	1.71106	0.0131955	0.162172	up	yes
MSTRG.4820	Gh_A03G0960	MSTRG.4820.1	2.20914	3.84929	1.54322	6.1112	5.32316	3.82983	0.427518	-1.22594	0.0437856	0.268496	down	yes
MSTRG.48216	Gh_D09G1296;Gh_D09G1298	MSTRG.48216.1;MSTRG.48216.2;MSTRG.48216.3;Gh_D09G1296;Gh_D09G1298	11.5815	20.2003	14.9208	26.6857	26.3726	24.0333	0.461869	-1.11444	0.00184973	0.082695	down	yes
MSTRG.48244	Gh_D09G1328	MSTRG.48244.1;Gh_D09G1328	1.36675	9.14594	1.7832	5.38938	4.21688	2.74565	0.349809	-1.51536	0.033331	0.239099	down	yes
MSTRG.4825	Gh_A03G0963	MSTRG.4825.1;MSTRG.4825.2;Gh_A03G0963	40.6112	39.8299	48.5271	18.2691	20.2297	21.9657	2.15805	1.10973	0.00795703	0.134407	up	yes
MSTRG.48259		MSTRG.48259.1	18.1665	40.5588	17.7979	33.5279	28.4383	28.6683	0.496626	-1.00977	0.0161059	0.17598	down	yes
MSTRG.48309	Gh_D09G1401	Gh_D09G1401	0	5.64976	0.034164	0.439656	0.602203	0.279314	0.428247	-1.22348	0.0478181	0.279304	down	yes
MSTRG.48311	Gh_D09G1404	MSTRG.48311.1;Gh_D09G1404	113.201	131.589	138.66	20.4908	10.4581	10.5828	8.59327	3.10321	0.0078898	0.133739	up	yes
MSTRG.48318	Gh_D09G1409	Gh_D09G1409	2.43744	3.31354	3.23186	41.0285	35.0092	37.3759	0.0926971	-3.43133	0.000181263	0.0419726	down	yes
MSTRG.48337	Gh_D09G1428	Gh_D09G1428	8.01654	11.3058	8.88157	19.0719	17.4055	16.5538	0.466283	-1.10072	0.00129225	0.0742958	down	yes
MSTRG.48343		MSTRG.48343.3;MSTRG.48343.1;MSTRG.48343.2;MSTRG.48343.4;MSTRG.48343.5;MSTRG.48343.6	8.3328	7.0687	8.4526	0	0	0	9.76412	3.28749	3.22691e-06	0.00831265	up	yes
MSTRG.48417	Gh_D09G1513	MSTRG.48417.3;MSTRG.48417.1;MSTRG.48417.2;MSTRG.48417.4;MSTRG.48417.5;MSTRG.48417.6;Gh_D09G1513	41.5858	41.5002	49.2496	5.44474	5.92828	7.38927	6.40186	2.67849	0.00114228	0.0723706	up	yes
MSTRG.48419	Gh_D09G1515	MSTRG.48419.1;MSTRG.48419.2;Gh_D09G1515	2.92887	2.07143	2.39241	18.711	16.8183	16.9769	0.211163	-2.24357	0.000159186	0.0412517	down	yes
MSTRG.48451	Gh_D09G1543	Gh_D09G1543	1.2134	3.02289	2.8537	0.053367	0	0	2.44485	1.28975	0.0219725	0.201457	up	yes
MSTRG.48455	Gh_D09G1547	Gh_D09G1547	17.4579	15.3299	13.4208	38.5703	29.6006	34.0671	0.483775	-1.04759	0.0199653	0.193145	down	yes
MSTRG.48459	Gh_D09G1551	MSTRG.48459.1;MSTRG.48459.2;MSTRG.48459.3;Gh_D09G1551	2.50376	2.36729	3.0068	13.1423	14.1428	14.379	0.254256	-1.97565	0.000503746	0.0550083	down	yes
MSTRG.48510	Gh_D09G1607	MSTRG.48510.1;MSTRG.48510.2;MSTRG.48510.3;Gh_D09G1607	6.10502	6.5603	6.60737	3.27443	1.72595	2.21038	2.1656	1.11477	0.0344247	0.241943	up	yes
MSTRG.48547	Gh_D09G1646	MSTRG.48547.1;Gh_D09G1646	15.7653	11.8886	13.7532	6.14063	6.11358	6.39567	2.33798	1.22526	0.000176805	0.0419389	up	yes
MSTRG.48551	Gh_D09G1653	Gh_D09G1653	0.502063	0.823351	0.774274	3.02805	3.38554	4.38746	0.338463	-1.56293	0.0051711	0.116294	down	yes
MSTRG.48555	Gh_D09G1659	MSTRG.48555.1;Gh_D09G1659	0.890433	1.91609	0.940476	2.87871	4.21305	3.67422	0.374095	-1.41852	0.00615035	0.122131	down	yes
MSTRG.48588	Gh_D09G1692	Gh_D09G1692	16.849	43.4241	22.8762	46.0531	39.4553	37.6602	0.386564	-1.37122	0.00271524	0.0935557	down	yes
MSTRG.48619	Gh_D09G1728	MSTRG.48619.1;Gh_D09G1728	12.3363	11.2557	11.1338	43.0559	47.4633	42.6431	0.287156	-1.8001	0.000296741	0.0479552	down	yes
MSTRG.48655	Gh_D09G1769	MSTRG.48655.1	1.84991	6.38726	3.46249	5.23482	4.39113	6.26801	0.441074	-1.18091	0.0157845	0.174859	down	yes
MSTRG.48662	Gh_D09G1776	MSTRG.48662.1	6.91082	9.06548	9.3713	0.946985	0.948969	1.02984	4.29617	2.10305	0.000860037	0.0649658	up	yes
MSTRG.48667	Gh_D09G1782	MSTRG.48667.1;Gh_D09G1782	25.8741	14.2343	34.4782	165.84	158.699	154.882	0.223476	-2.16181	0.00630571	0.123284	down	yes
MSTRG.48669	Gh_D09G1784	MSTRG.48669.1;MSTRG.48669.2;MSTRG.48669.3	0.0477679	0.3993	0.0151935	0.93888	0.969776	0.930817	0.490587	-1.02742	0.00102773	0.0692108	down	yes
MSTRG.4868	Gh_A03G1004	MSTRG.4868.1;Gh_A03G1004	49.4636	20.7441	32.3912	17.0725	20.8078	19.7794	2.54978	1.35037	0.00604524	0.121479	up	yes
MSTRG.48695	Gh_D09G1818	MSTRG.48695.1;Gh_D09G1818	5.78731	11.991	5.25222	15.4291	9.66761	10.8897	0.42993	-1.21783	0.0406764	0.259898	down	yes
MSTRG.48726	Gh_D09G1857	MSTRG.48726.1;Gh_D09G1857	11.7414	15.2736	12.3181	2.38231	2.19559	2.25409	3.72508	1.89727	2.41667e-05	0.020944	up	yes
MSTRG.48763	Gh_D09G1900	MSTRG.48763.1;Gh_D09G1900	0.67216	2.6965	0.30309	4.74239	4.19506	4.39239	0.219867	-2.1853	0.00778574	0.133057	down	yes
MSTRG.48766	Gh_D09G1905	MSTRG.48766.1;MSTRG.48766.2;Gh_D09G1905	8.79019	8.64216	8.95406	3.60125	3.08824	3.16689	2.31762	1.21265	0.000735627	0.0613675	up	yes
MSTRG.48792	Gh_D09G1931	MSTRG.48792.2;MSTRG.48792.3;MSTRG.48792.4;Gh_D09G1931	26.0218	17.9023	26.7475	73.7886	71.555	65.9447	0.42231	-1.24362	0.00160574	0.0794304	down	yes
MSTRG.48858		MSTRG.48858.1	4.23428	4.65975	4.62901	15.9457	14.598	17.269	0.314148	-1.67048	0.000623485	0.0579654	down	yes
MSTRG.48867	Gh_D09G2019	Gh_D09G2019	0	1.03187	0.125408	1.35474	0.743835	0.618289	0.468301	-1.09449	0.0277184	0.221647	down	yes
MSTRG.48879	Gh_D09G2037	MSTRG.48879.4;MSTRG.48879.1;MSTRG.48879.2;MSTRG.48879.3;MSTRG.48879.5;MSTRG.48879.6;MSTRG.48879.7;MSTRG.48879.8;Gh_D09G2037	2.41047	4.22035	2.68918	12.5395	12.0621	12.1483	0.23899	-2.06498	1.3054e-05	0.0157909	down	yes
MSTRG.48924	Gh_D09G2089	MSTRG.48924.1;Gh_D09G2089	4.99244	6.31129	4.39416	16.3468	11.3068	11.357	0.391315	-1.3536	0.0177385	0.183642	down	yes
MSTRG.48943	Gh_D09G2112	MSTRG.48943.1;Gh_D09G2112	19.2965	37.8467	20.5724	41.0452	34.744	35.4332	0.463815	-1.10838	0.00472272	0.112491	down	yes
MSTRG.48980	Gh_D09G2158	Gh_D09G2158	10.7	21.7753	11.8059	25.2441	21.7546	16.8169	0.46747	-1.09705	0.0275236	0.221195	down	yes
MSTRG.48983	Gh_D09G2161	MSTRG.48983.1;Gh_D09G2161	8.68855	9.49087	7.71178	20.7029	24.123	22.5815	0.383846	-1.3814	0.00193147	0.0838062	down	yes
MSTRG.48990	Gh_D09G2167	MSTRG.48990.1;MSTRG.48990.2;MSTRG.48990.3;MSTRG.48990.4;Gh_D09G2167	14.5844	22.5213	14.8871	29.8798	30.0979	26.9616	0.471269	-1.08538	0.00195022	0.0840794	down	yes
MSTRG.49024	Gh_D09G2214	Gh_D09G2214	53.6458	42.5438	69.3197	22.9819	24.505	23.8552	2.65635	1.40944	0.00894839	0.140247	up	yes
MSTRG.49083	Gh_D09G2285	MSTRG.49083.2;MSTRG.49083.1;Gh_D09G2285	5.29784	2.69062	9.42285	1.78613	1.19848	1.60563	3.70659	1.89009	0.0320604	0.235175	up	yes
MSTRG.49118	Gh_D09G2341	MSTRG.49118.1;MSTRG.49118.2;MSTRG.49118.3;MSTRG.49118.4;MSTRG.49118.5;Gh_D09G2341	0.767973	1.51368	0.471842	6.72474	5.05609	3.2763	0.252577	-1.98521	0.0208351	0.196491	down	yes
MSTRG.49119	Gh_D09G2342	MSTRG.49119.1;MSTRG.49119.4;Gh_D09G2342	1.99329	1.27822	1.46948	6.41862	4.32829	4.36373	0.491153	-1.02576	0.0297232	0.227946	down	yes
MSTRG.49150	Gh_D09G2382	Gh_D09G2382;MSTRG.49150.2	9.1843	16.2012	7.29348	21.9359	17.5308	17.0912	0.405835	-1.30104	0.0241048	0.209753	down	yes
MSTRG.49166	Gh_D09G2404	Gh_D09G2404	15.8345	25.8282	13.6795	24.9533	29.2031	29.2076	0.483038	-1.04979	0.0173997	0.182033	down	yes
MSTRG.4920		MSTRG.4920.1	1.78169	3.50183	1.88118	5.19365	4.58077	5.60044	0.407046	-1.29674	0.00199822	0.0846123	down	yes
MSTRG.49228	Gh_D10G0047	MSTRG.49228.1;MSTRG.49228.3;MSTRG.49228.2;MSTRG.49228.5;Gh_D10G0047	0.58908	1.65547	0.22415	3.61254	2.45936	2.48483	0.31952	-1.64602	0.0202281	0.194343	down	yes
MSTRG.49285	Gh_D10G0111	MSTRG.49285.2;MSTRG.49285.1	7.07647	9.53481	9.31914	0	0.013306	0	8.46182	3.08097	0.000159742	0.0412517	up	yes
MSTRG.49303	Gh_D10G0126	MSTRG.49303.1;MSTRG.49303.2;Gh_D10G0126	8.50134	5.17841	9.70401	3.62625	3.38832	4.5645	2.3346	1.22317	0.0145298	0.168965	up	yes
MSTRG.49307	Gh_D10G0135	MSTRG.49307.1;MSTRG.49307.2;MSTRG.49307.3;MSTRG.49307.5;MSTRG.49307.4;Gh_D10G0135	2.84335	3.75721	2.6218	6.92415	5.02105	7.79264	0.47006	-1.08908	0.0271902	0.220415	down	yes
MSTRG.49333	Gh_D10G0166	MSTRG.49333.1;Gh_D10G0166	0.551146	1.91129	0.286504	2.59395	1.48104	1.57797	0.421226	-1.24733	0.0450664	0.271999	down	yes
MSTRG.49335	Gh_D10G0167	MSTRG.49335.1	1.45376	2.26328	1.76358	6.12227	5.07605	6.80547	0.345954	-1.53135	0.00278228	0.0941398	down	yes
MSTRG.49355	Gh_D10G0195	MSTRG.49355.1;Gh_D10G0195	1.11336	2.44628	2.00926	4.20377	4.15002	3.90725	0.435087	-1.20062	0.00592971	0.120525	down	yes
MSTRG.4938	Gh_A03G1059	MSTRG.4938.1;MSTRG.4938.2;MSTRG.4938.3;MSTRG.4938.4;MSTRG.4938.5;MSTRG.4938.6;MSTRG.4938.7;Gh_A03G1059	5.90401	4.84977	8.27622	0.0261188	0	0	8.28817	3.05105	0.00116373	0.072486	up	yes
MSTRG.49387	Gh_D10G0225	MSTRG.49387.1;MSTRG.49387.2;MSTRG.49387.3;MSTRG.49387.4;MSTRG.49387.5;MSTRG.49387.6;Gh_D10G0225	8.31028	8.15244	6.70093	3.09835	2.98399	2.9432	2.12404	1.08681	0.00427869	0.108905	up	yes
MSTRG.49428		MSTRG.49428.3;MSTRG.49428.1;MSTRG.49428.2;MSTRG.49428.4;MSTRG.49428.5;MSTRG.49428.6	8.64427	15.7848	9.03291	15.9757	18.8517	17.2982	0.462474	-1.11256	0.00317341	0.0998729	down	yes
MSTRG.49438	Gh_D10G0293	MSTRG.49438.1;MSTRG.49438.2;Gh_D10G0293;MSTRG.49438.4	1.64583	2.29937	1.3922	2.96871	4.32335	4.39197	0.488262	-1.03427	0.026616	0.218296	down	yes
MSTRG.49497	Gh_D10G0360	Gh_D10G0360	12.7435	15.8641	16.2874	3.79168	3.05757	3.69927	3.23781	1.69502	0.00234927	0.0890661	up	yes
MSTRG.49504	Gh_D10G0365	MSTRG.49504.1	13.686	12.1928	14.5909	6.78394	6.54257	6.3941	2.05701	1.04055	0.000721822	0.0613675	up	yes
MSTRG.49505	Gh_D10G0366	MSTRG.49505.1;MSTRG.49505.2;Gh_D10G0366	22.9978	21.8217	24.3589	11.1825	11.4257	11.2474	2.0349	1.02496	0.000281943	0.0473226	up	yes
MSTRG.49565	Gh_D10G0430	MSTRG.49565.1;MSTRG.49565.2;MSTRG.49565.3;Gh_D10G0430	22.7577	18.1023	18.0043	6.54981	5.05873	6.19811	3.26321	1.70629	0.00312776	0.0994728	up	yes
MSTRG.49579	Gh_D10G0444	MSTRG.49579.2;MSTRG.49579.1;MSTRG.49579.3;MSTRG.49579.5;MSTRG.49579.4;Gh_D10G0444	1.78225	2.2914	2.49702	6.003	6.67287	6.96819	0.395042	-1.33992	0.00357632	0.103673	down	yes
MSTRG.49597	Gh_D10G0461	MSTRG.49597.1;MSTRG.49597.3;MSTRG.49597.4;Gh_D10G0461	7.23381	6.00142	7.23366	2.23535	3.91712	3.28921	2.10783	1.07576	0.0325866	0.236793	up	yes
MSTRG.49628	Gh_D10G0495	MSTRG.49628.3;MSTRG.49628.2;MSTRG.49628.1	4.60601	5.31997	4.88993	10.2755	13.1837	10.3049	0.457031	-1.12964	0.00740682	0.130888	down	yes
MSTRG.49632	Gh_D10G0500	Gh_D10G0500	11.3414	23.5833	13.6255	38.4852	31.3351	31.6505	0.322709	-1.63169	0.00179212	0.0818922	down	yes
MSTRG.49634	Gh_D10G0505	MSTRG.49634.1;MSTRG.49634.2;MSTRG.49634.3;MSTRG.49634.4;MSTRG.49634.5;MSTRG.49634.6;Gh_D10G0505	27.6476	26.8697	33.6282	11.0648	12.435	15.5561	2.27535	1.18609	0.0190606	0.189426	up	yes
MSTRG.49659	Gh_D10G0529	MSTRG.49659.1	0	0.498394	0.016894	0.969092	1.07382	1.55533	0.413205	-1.27507	0.00655065	0.124984	down	yes
MSTRG.49680	Gh_D10G0552	Gh_D10G0552	12.1789	14.8139	7.70555	25.9293	23.7622	28.1564	0.379452	-1.39801	0.0290075	0.225918	down	yes
MSTRG.4971		MSTRG.4971.1	1.22191	2.04289	0.906669	2.89486	2.27453	4.00497	0.472339	-1.08211	0.045104	0.27202	down	yes
MSTRG.49722		MSTRG.49722.1	5.87489	5.24428	7.04616	0.074599	0	0	7.45114	2.89746	0.000267318	0.0468465	up	yes
MSTRG.49730	Gh_D10G0596;Gh_D10G0595	MSTRG.49730.1;MSTRG.49730.2;MSTRG.49730.3;MSTRG.49730.4;Gh_D10G0595;Gh_D10G0596	4.97481	7.07737	5.17026	18.0888	16.1594	11.3531	0.353014	-1.5022	0.0158435	0.175019	down	yes
MSTRG.49736	Gh_D10G0602	MSTRG.49736.1;MSTRG.49736.2;Gh_D10G0602	11.3864	2.3859	4.11182	1.67247	1.61687	1.29746	4.47426	2.16165	0.0132534	0.162509	up	yes
MSTRG.49744	Gh_D10G0614	MSTRG.49744.1;Gh_D10G0614	0.445591	1.39035	0.244584	3.26935	1.73402	1.99236	0.359841	-1.47457	0.0293316	0.226804	down	yes
MSTRG.49748	Gh_D10G0618	MSTRG.49748.2;MSTRG.49748.1;MSTRG.49748.4;MSTRG.49748.3;Gh_D10G0618;MSTRG.49748.6	1.27481	1.86596	1.80707	3.83777	4.02501	3.59729	0.493286	-1.01951	0.00385117	0.105649	down	yes
MSTRG.49752	Gh_D10G0624	MSTRG.49752.1;Gh_D10G0624	19.5849	21.7334	21.9192	53.8727	58.4854	59.2972	0.363273	-1.46087	0.000493066	0.0545677	down	yes
MSTRG.49865	Gh_D10G0755	Gh_D10G0755	4.65373	0	0.749892	0	0	0	5.0089	2.32449	0.0214655	0.199224	up	yes
MSTRG.49877	Gh_D10G0767	MSTRG.49877.1;MSTRG.49877.2;Gh_D10G0767	5.03637	10.9481	4.6139	14.5356	12.4762	14.9514	0.324446	-1.62395	0.00499073	0.115141	down	yes
MSTRG.49884	Gh_D10G0773	MSTRG.49884.1;Gh_D10G0773	1.55065	1.47597	1.56487	4.0959	4.80019	5.2724	0.451323	-1.14777	0.00368308	0.104354	down	yes
MSTRG.49903		MSTRG.49903.1	2.3621	4.05392	1.43291	6.76973	7.45732	6.06241	0.332009	-1.59071	0.018169	0.18553	down	yes
MSTRG.49948		MSTRG.49948.1;MSTRG.49948.2;MSTRG.49948.3	2.96332	4.58663	4.44429	16.2038	15.177	13.6617	0.265418	-1.91366	0.00238485	0.0893033	down	yes
MSTRG.49952	Gh_D10G0852	MSTRG.49952.1;Gh_D10G0852	1.65509	0.516517	1.12247	0.189529	0.241635	0.34861	2.18955	1.13063	0.00177017	0.0816614	up	yes
MSTRG.49971	Gh_D10G0875	MSTRG.49971.1;Gh_D10G0875	0.608411	5.70813	1.67528	3.60703	4.53061	4.01726	0.280817	-1.8323	0.00124816	0.0737681	down	yes
MSTRG.49990	Gh_D10G0895	MSTRG.49990.1;Gh_D10G0895	2.04573	2.20945	1.34237	5.98737	5.3862	6.96085	0.371581	-1.42825	0.0104535	0.148923	down	yes
MSTRG.50122		MSTRG.50122.1;MSTRG.50122.2;MSTRG.50122.3;MSTRG.50122.5;MSTRG.50122.4;MSTRG.50122.8	1.77566	1.61524	2.03763	8.50423	12.2425	8.24212	0.28077	-1.83254	0.0067979	0.126761	down	yes
MSTRG.50128	Gh_D10G1050	MSTRG.50128.1;Gh_D10G1050	17.1413	17.0772	18.9837	4.27265	3.28531	3.33739	4.13867	2.04917	0.0011976	0.073133	up	yes
MSTRG.50129		MSTRG.50129.1	3.24278	2.03941	3.67154	0.690679	0.735486	0.411443	3.03537	1.60187	0.00387793	0.105649	up	yes
MSTRG.5013		MSTRG.5013.1	0.906815	0.118277	0.827703	0	0.044896	0	2.12171	1.08523	0.00081834	0.0638894	up	yes
MSTRG.50244	Gh_D10G1168	MSTRG.50244.1;MSTRG.50244.2;MSTRG.50244.3;MSTRG.50244.6;MSTRG.50244.7;Gh_D10G1168	3.42766	4.08532	3.77817	0.956347	1.03374	0.828583	2.28897	1.1947	0.000594311	0.057056	up	yes
[truncated: 1,911 more rows]

## Sheet: CLVSML
gene_id	gene_name	transcript_id	FPKM.ML1	FPKM.ML2	FPKM.ML3	FPKM.CL1	FPKM.CL2	FPKM.CL3	fc	log2(fc)	pval	qval	regulation	significant
MSTRG.1008	Gh_A01G0963	MSTRG.1008.1;Gh_A01G0963	0.923953	0.919669	1.11778	2.69643	3.52364	3.80736	0.458893	-1.12377	0.00370708	0.119823	down	yes
MSTRG.10131	Gh_A05G2978	MSTRG.10131.1;MSTRG.10131.2;MSTRG.10131.3;MSTRG.10131.4;MSTRG.10131.5;MSTRG.10131.6;MSTRG.10131.7;MSTRG.10131.8;MSTRG.10131.9;Gh_A05G2978	8.50159	8.81192	9.45967	2.29558	3.36574	3.46686	2.46527	1.30175	0.00315173	0.114235	up	yes
MSTRG.10180		MSTRG.10180.1;MSTRG.10180.2	6.58	4.21891	3.18527	19.5107	19.4012	18.141	0.275797	-1.85832	0.00665232	0.146728	down	yes
MSTRG.10195	Gh_A05G3028	MSTRG.10195.1;MSTRG.10195.2;MSTRG.10195.3;MSTRG.10195.4;Gh_A05G3028	3.47657	3.83996	3.95341	26.3632	31.4008	23.3763	0.17002	-2.55623	0.0002929	0.0549541	down	yes
MSTRG.10198		MSTRG.10198.1	0	0	0	0.864406	0.873141	1.3215	0.4977	-1.00665	0.00360047	0.118876	down	yes
MSTRG.10208	Gh_A05G3047	MSTRG.10208.1;MSTRG.10208.2;MSTRG.10208.4;MSTRG.10208.3;MSTRG.10208.5;Gh_A05G3047	42.0201	45.0079	38.6383	152.068	154.043	185.54	0.260114	-1.94278	0.00051828	0.0660815	down	yes
MSTRG.10209	Gh_A05G3047	MSTRG.10209.1	1.37232	0.329084	0.17439	8.98872	9.11932	5.64037	0.178264	-2.48791	0.00797937	0.156555	down	yes
MSTRG.10277	Gh_A05G3111	MSTRG.10277.1;Gh_A05G3111	3.68705	3.83079	3.79959	0.073759	0.193352	0.235607	4.08587	2.03064	5.58871e-05	0.0331887	up	yes
MSTRG.10289	Gh_A05G3125	MSTRG.10289.1;MSTRG.10289.3	9.87927	9.08376	9.00282	5.06606	4.24407	3.0851	2.04336	1.03094	0.0116018	0.177292	up	yes
MSTRG.10334		MSTRG.10334.1	1.80726	2.89553	1.42434	7.36756	10.7484	3.77701	0.378715	-1.40081	0.0469388	0.30098	down	yes
MSTRG.10352		MSTRG.10352.1	3.84974	4.36011	3.17878	0	0.079948	0	4.63074	2.21124	0.000187268	0.0505007	up	yes
MSTRG.10365	Gh_A05G3171	Gh_A05G3171	1.43924	1.28199	1.23433	0	0	0	2.31914	1.21359	7.79539e-05	0.0364689	up	yes
MSTRG.10419	Gh_A05G3223	MSTRG.10419.1;MSTRG.10419.2;MSTRG.10419.3;Gh_A05G3223	5.62208	4.78789	6.53052	1.01252	1.71349	2.08519	2.57659	1.36546	0.0115251	0.176872	up	yes
MSTRG.1042	Gh_A01G0993	MSTRG.1042.1;Gh_A01G0993	142.156	105.388	175.146	43.6682	45.3525	53.8203	2.89128	1.53171	0.00632649	0.144469	up	yes
MSTRG.1048	Gh_A01G1001	Gh_A01G1001;MSTRG.1048.2	6.92673	4.32874	8.81446	1.37835	1.44548	2.9907	2.6396	1.40032	0.0308187	0.25539	up	yes
MSTRG.10514	Gh_A05G3321	MSTRG.10514.1;MSTRG.10514.2;MSTRG.10514.3;Gh_A05G3321	8.92007	8.18978	11.9487	0.921176	0.859646	0.731402	5.77985	2.53103	0.000591913	0.0690148	up	yes
MSTRG.10522	Gh_A05G3329	MSTRG.10522.1;MSTRG.10522.2;Gh_A05G3329	18.2648	43.3349	21.4018	97.6002	94.2856	58.0301	0.319941	-1.64412	0.0231748	0.227405	down	yes
MSTRG.10546	Gh_A05G3346	Gh_A05G3346	0	0	0	3.17819	3.54273	4.47445	0.212433	-2.23492	0.00043663	0.0630245	down	yes
MSTRG.10619	Gh_A05G3401	MSTRG.10619.1;MSTRG.10619.5	0.924897	0.824347	0.901269	2.92387	2.55202	3.50202	0.475038	-1.07389	0.0021373	0.10174	down	yes
MSTRG.10623	Gh_A05G3404	MSTRG.10623.1;MSTRG.10623.3;MSTRG.10623.2;Gh_A05G3404	18.9838	10.7257	24.6567	1.39798	1.40354	2.13824	7.0216	2.8118	0.0030681	0.113345	up	yes
MSTRG.10624		MSTRG.10624.1	5.79027	8.60698	6.8416	0.124211	0.101407	0.068246	7.237	2.85539	0.000123138	0.0426054	up	yes
MSTRG.10687	Gh_A05G3469	MSTRG.10687.1	0.400313	0.374436	0.453626	1.10297	2.39006	2.07093	0.499981	-1.00006	0.0182845	0.208448	down	yes
MSTRG.10693		MSTRG.10693.1	1.06307	2.1764	0.861499	6.67881	5.01272	4.49648	0.361094	-1.46955	0.0149066	0.194928	down	yes
MSTRG.107	Gh_A01G0141	Gh_A01G0141	3.46247	4.52463	5.04015	1.77091	1.73899	1.33858	2.09382	1.06614	0.00879356	0.161737	up	yes
MSTRG.10725	Gh_A05G3508	MSTRG.10725.2;MSTRG.10725.1;MSTRG.10725.3;Gh_A05G3508	2.9485	3.89324	2.54451	11.1339	9.48719	8.3799	0.384381	-1.37939	0.0053851	0.135674	down	yes
MSTRG.10823	Gh_A06G0017	MSTRG.10823.1;MSTRG.10823.2;Gh_A06G0017	0.701504	0.580917	0.592762	5.19019	6.84107	7.22651	0.220084	-2.18387	0.000644581	0.0705915	down	yes
MSTRG.10849	Gh_A06G0050	MSTRG.10849.1;Gh_A06G0050	17.3093	17.5632	18.8679	37.6874	42.3665	45.7205	0.440996	-1.18116	0.00117446	0.0830325	down	yes
MSTRG.10856	Gh_A06G0058	MSTRG.10856.1;MSTRG.10856.2;Gh_A06G0058	35.9808	33.195	46.659	2.36312	2.95972	3.88662	9.75633	3.28634	0.000897782	0.0773602	up	yes
MSTRG.10883	Gh_A06G0093	MSTRG.10883.1;MSTRG.10883.3;Gh_A06G0093;MSTRG.10883.5;MSTRG.10883.6	1.27795	0.758352	1.40797	3.67184	3.69003	5.22579	0.41602	-1.26527	0.00727706	0.150975	down	yes
MSTRG.1089	Gh_A01G1040	MSTRG.1089.1;MSTRG.1089.2;MSTRG.1089.3;Gh_A01G1040	0.955026	2.68019	0.719032	4.93495	5.90475	3.83877	0.389801	-1.35919	0.0148396	0.194673	down	yes
MSTRG.10961	Gh_A06G0183	MSTRG.10961.1;Gh_A06G0183	32.4128	21.8418	19.0964	59.6682	55.9969	61.0487	0.417671	-1.25956	0.0115182	0.176857	down	yes
MSTRG.10999	Gh_A06G0221	MSTRG.10999.1;MSTRG.10999.2;MSTRG.10999.3;Gh_A06G0221	15.3812	13.9654	14.702	7.1078	7.3607	5.67521	2.04437	1.03166	0.00348141	0.117441	up	yes
MSTRG.11100	Gh_A06G0308	MSTRG.11100.1;Gh_A06G0308	1.96278	2.36978	1.51116	5.41513	4.47006	5.89283	0.46891	-1.09262	0.00879596	0.161737	down	yes
MSTRG.11223	Gh_A06G0423	Gh_A06G0423	0.405805	1.93899	0.318294	2.60598	4.09467	1.72478	0.467053	-1.09834	0.0377682	0.275227	down	yes
MSTRG.11227		MSTRG.11227.1	0	0	0	1.56113	1.9321	2.33976	0.340944	-1.55239	0.0010392	0.0803436	down	yes
MSTRG.11256	Gh_A06G0449	MSTRG.11256.1;MSTRG.11256.2	1.4158	2.82303	1.86573	4.93124	4.59695	5.42552	0.494484	-1.016	0.00828231	0.158451	down	yes
MSTRG.11322	Gh_A06G0507	MSTRG.11322.1;MSTRG.11322.2;Gh_A06G0507	3.74661	6.22903	5.6809	13.6351	11.8085	10.1121	0.476608	-1.06912	0.0186941	0.20992	down	yes
MSTRG.11334	Gh_A06G0520	MSTRG.11334.1;MSTRG.11334.2;Gh_A06G0520	1.0702	1.23785	0.4311	3.79096	3.31398	3.54409	0.412221	-1.27851	0.0114841	0.176658	down	yes
MSTRG.11351	Gh_A06G0542	MSTRG.11351.1;MSTRG.11351.2;MSTRG.11351.5;MSTRG.11351.6;MSTRG.11351.3;MSTRG.11351.4;MSTRG.11351.8;MSTRG.11351.7;MSTRG.11351.10;MSTRG.11351.9;MSTRG.11351.11;MSTRG.11351.12;MSTRG.11351.13;MSTRG.11351.14;MSTRG.11351.15;Gh_A06G0542	5.02652	7.96666	5.11076	33.5908	31.53	33.8244	0.20185	-2.30865	0.000645798	0.0705915	down	yes
MSTRG.11397	Gh_A06G0587	MSTRG.11397.1;MSTRG.11397.2;MSTRG.11397.3;MSTRG.11397.4;Gh_A06G0587	5.74871	5.90582	8.54431	2.238	2.32201	2.19066	2.3534	1.23475	0.00696674	0.149293	up	yes
MSTRG.11413	Gh_A06G0605	MSTRG.11413.1;MSTRG.11413.2;Gh_A06G0605	8.90723	5.83044	10.9289	1.07108	1.42531	1.89635	3.84199	1.94185	0.00643736	0.145249	up	yes
MSTRG.11417	Gh_A06G0608	MSTRG.11417.2;MSTRG.11417.1;MSTRG.11417.3;Gh_A06G0608	1.65598	2.93296	0.937967	8.39347	10.8036	6.52252	0.285502	-1.80843	0.00915766	0.163509	down	yes
MSTRG.11446		MSTRG.11446.1	1.36773	2.00463	2.69563	4.93892	5.83967	6.08357	0.448292	-1.15749	0.0123831	0.182359	down	yes
MSTRG.11449	Gh_A06G0637	MSTRG.11449.1;MSTRG.11449.2;MSTRG.11449.3;MSTRG.11449.5;MSTRG.11449.4;MSTRG.11449.6;MSTRG.11449.7	7.85662	7.1326	6.79322	17.8077	18.3393	18.3922	0.430453	-1.21607	0.0003062	0.0553804	down	yes
MSTRG.11464	Gh_A06G0655	Gh_A06G0655	31.3792	19.6945	42.483	63.5749	69.1113	87.9557	0.421187	-1.24747	0.0335946	0.263016	down	yes
MSTRG.115	Gh_A01G0149	Gh_A01G0149	14.4796	15.6755	19.2617	6.10761	5.32445	5.47185	2.62402	1.39178	0.00229958	0.103722	up	yes
MSTRG.11506	Gh_A06G0687	MSTRG.11506.1;Gh_A06G0687	257.291	195.643	346.637	60.1557	57.8326	70.1547	4.13615	2.04829	0.00335225	0.116127	up	yes
MSTRG.11626	Gh_A06G0810	MSTRG.11626.1;MSTRG.11626.2;Gh_A06G0810	31.1831	23.0662	42.329	10.2034	11.0055	11.7189	2.71718	1.44211	0.0104762	0.171131	up	yes
MSTRG.11665	Gh_A06G0849	MSTRG.11665.1;MSTRG.11665.2;Gh_A06G0849	3.83	4.28897	3.5565	1.34879	1.4507	1.14689	2.10558	1.07422	0.000836416	0.0757146	up	yes
MSTRG.11687	Gh_A06G0869	Gh_A06G0869;MSTRG.11687.2	3.53243	6.41366	2.90005	8.12758	14.8199	7.86459	0.458623	-1.12462	0.0176699	0.206384	down	yes
MSTRG.11690		MSTRG.11690.1	1.04981	1.43622	1.1806	0	0.139005	0	2.11102	1.07794	0.000104393	0.0410688	up	yes
MSTRG.11703	Gh_A06G0879	MSTRG.11703.1;Gh_A06G0879	4.47994	4.71184	6.52555	1.46175	1.565	1.53099	2.45293	1.2945	0.00446478	0.128153	up	yes
MSTRG.11821	Gh_A06G0990	MSTRG.11821.1;MSTRG.11821.2;MSTRG.11821.3;Gh_A06G0990	2.10286	3.43234	3.23968	0.160184	0.317162	0.123522	3.21275	1.68381	0.00108509	0.0812489	up	yes
MSTRG.11831	Gh_A06G0991	MSTRG.11831.1;MSTRG.11831.2;MSTRG.11831.3;MSTRG.11831.4;MSTRG.11831.5;MSTRG.11831.7;MSTRG.11831.6;MSTRG.11831.8;MSTRG.11831.9;MSTRG.11831.10;MSTRG.11831.12;MSTRG.11831.13;MSTRG.11831.14;MSTRG.11831.15;MSTRG.11831.16;MSTRG.11831.17;MSTRG.11831.18	20.7486	21.5261	26.6265	6.40408	7.26416	7.32058	2.98183	1.5762	0.00145083	0.0891283	up	yes
MSTRG.11836		MSTRG.11836.1	7.44405	9.23979	4.81617	0.190155	0.165041	0	7.08632	2.82504	0.00175235	0.0950984	up	yes
MSTRG.11874	Gh_A06G1037;Gh_A06G1038	MSTRG.11874.3;MSTRG.11874.1;MSTRG.11874.6;MSTRG.11874.4;MSTRG.11874.5;MSTRG.11874.8;MSTRG.11874.7;MSTRG.11874.9;MSTRG.11874.11;MSTRG.11874.10;MSTRG.11874.12;MSTRG.11874.13;MSTRG.11874.14;MSTRG.11874.15;MSTRG.11874.16;MSTRG.11874.17;MSTRG.11874.18;Gh_A06G1037;Gh_A06G1038	6.40361	6.55195	7.08189	16.6433	16.8779	16.0581	0.43789	-1.19136	0.000161916	0.0484043	down	yes
MSTRG.11915	Gh_A06G1081	MSTRG.11915.1	3.40317	3.57969	3.31988	0.915024	1.61341	0.925454	2.072	1.05102	0.0048245	0.131047	up	yes
MSTRG.11933	Gh_A06G1093	Gh_A06G1093	1.72566	0.835267	1.15058	4.20792	4.87057	5.11089	0.388396	-1.3644	0.00438207	0.127691	down	yes
MSTRG.11971	Gh_A06G1139	MSTRG.11971.1;Gh_A06G1139	72.042	80.6721	97.2614	8.19548	11.2533	12.2933	7.27898	2.86374	0.000926174	0.0778134	up	yes
MSTRG.11979	Gh_A06G1148	MSTRG.11979.1	0.627931	0.200026	0.446991	2.46323	2.44695	3.91964	0.365993	-1.45011	0.00670786	0.147324	down	yes
MSTRG.11989		MSTRG.11989.3;MSTRG.11989.2;MSTRG.11989.1;MSTRG.11989.5;MSTRG.11989.4;MSTRG.11989.6	1.63178	3.80643	1.97648	9.37838	8.5756	9.46707	0.326894	-1.61311	0.00450161	0.12842	down	yes
MSTRG.12083	Gh_A06G1255	MSTRG.12083.1;Gh_A06G1255	2.91451	3.79613	3.04116	0	0.0913764	0.054374	4.01699	2.00612	5.91615e-06	0.0276849	up	yes
MSTRG.12084	Gh_A06G1257	MSTRG.12084.1;Gh_A06G1257	7.82634	7.99435	9.20759	33.4084	34.0679	37.0302	0.260453	-1.94091	0.000230407	0.0531397	down	yes
MSTRG.12100	Gh_A06G1274	Gh_A06G1274	5.68473	4.23817	6.53611	1.31941	1.88157	1.28616	2.59333	1.37481	0.00707992	0.149833	up	yes
MSTRG.12211	Gh_A06G1378	MSTRG.12211.1	0.681694	0	0	2.63916	0.954639	1.96504	0.437963	-1.19112	0.0178241	0.206986	down	yes
MSTRG.12289	Gh_A06G1461	MSTRG.12289.1;MSTRG.12289.2;Gh_A06G1461	8.90686	5.64435	8.19855	2.18703	2.63363	3.62884	2.25867	1.17548	0.0166586	0.202707	up	yes
MSTRG.12298	Gh_A06G1466	Gh_A06G1466	657.716	612.408	506.07	1859	1680.63	1709.24	0.33757	-1.56674	0.00144781	0.0891283	down	yes
MSTRG.12334	Gh_A06G1493	Gh_A06G1493	1.2517	1.14775	1.15858	0	0	0	2.1873	1.12915	1.11723e-05	0.0276871	up	yes
MSTRG.12340	Gh_A06G1500	MSTRG.12340.1;Gh_A06G1500	1.04018	1.77146	0.830941	3.73944	3.58666	2.92612	0.491508	-1.02471	0.0111468	0.174445	down	yes
MSTRG.12394	Gh_A06G1545	Gh_A06G1545	11.1561	9.97378	14.2113	0.23914	0.369229	0.386332	9.54138	3.2542	0.000287605	0.0548379	up	yes
MSTRG.12398	Gh_A06G1548	MSTRG.12398.1;MSTRG.12398.2;Gh_A06G1548	6.76738	6.14129	7.91605	2.41315	2.75303	3.10953	2.11296	1.07926	0.00431507	0.12693	up	yes
MSTRG.12481	Gh_A06G1622	MSTRG.12481.1;Gh_A06G1622	91.8248	72.0088	117.389	35.3737	33.0903	34.3992	2.65512	1.40878	0.00420187	0.125443	up	yes
MSTRG.12586	Gh_A06G1738	MSTRG.12586.1;Gh_A06G1738	4.87873	11.8149	3.6196	15.7404	19.2521	13.1561	0.407987	-1.29341	0.0314809	0.257514	down	yes
MSTRG.12677	Gh_A07G0026	MSTRG.12677.1;Gh_A07G0026	5.86105	5.8346	8.32145	0.684139	1.215	1.40322	3.64598	1.86631	0.00469814	0.129884	up	yes
MSTRG.12720	Gh_A07G0078	MSTRG.12720.1;MSTRG.12720.2;MSTRG.12720.3;Gh_A07G0078	1.0356	1.45147	0.879171	2.41927	3.23845	4.20054	0.495281	-1.01368	0.0120425	0.180093	down	yes
MSTRG.12727	Gh_A07G0086	Gh_A07G0086	2.05358	2.8116	1.72499	0.479532	0.61382	0.253038	2.18162	1.1254	0.00553095	0.136954	up	yes
MSTRG.12741	Gh_A07G0102	MSTRG.12741.1;Gh_A07G0102	9.54888	7.30214	11.9895	3.29291	3.10207	3.49317	2.46182	1.29973	0.00449461	0.12842	up	yes
MSTRG.12750	Gh_A07G0114	MSTRG.12750.1;Gh_A07G0114	8.94888	7.5035	8.68743	29.0488	35.368	36.8146	0.270854	-1.88441	0.000941579	0.0780988	down	yes
MSTRG.12825	Gh_A07G0193	MSTRG.12825.1;Gh_A07G0193	12.0796	9.93266	11.0622	2.17561	3.30817	3.48441	3.03815	1.60319	0.00408561	0.124302	up	yes
MSTRG.12840	Gh_A07G0209	MSTRG.12840.1;Gh_A07G0209	3.60009	6.92927	3.23711	17.4661	19.7052	17.4406	0.275826	-1.85817	0.00195177	0.0983984	down	yes
MSTRG.12916	Gh_A07G0274	MSTRG.12916.1;Gh_A07G0274	5.70884	8.24818	5.51109	17.4431	17.3428	14.8029	0.419672	-1.25267	0.00346592	0.117441	down	yes
MSTRG.12917	Gh_A07G0275	MSTRG.12917.2;MSTRG.12917.1;Gh_A07G0275	0.876906	0.856387	0.541278	2.95952	3.20545	2.56201	0.44824	-1.15766	0.00294316	0.112041	down	yes
MSTRG.13012	Gh_A07G0383	MSTRG.13012.1;MSTRG.13012.2;Gh_A07G0383	25.1827	21.8489	30.9238	10.7668	10.7888	12.1274	2.19828	1.13637	0.00493394	0.131727	up	yes
MSTRG.1307	Gh_A01G1240	MSTRG.1307.1;Gh_A01G1240;MSTRG.1307.3	2.27261	2.85472	2.02815	0.374768	0.306117	0.261836	2.55532	1.35351	0.00104553	0.0805336	up	yes
MSTRG.13087	Gh_A07G0459	MSTRG.13087.5;MSTRG.13087.3;MSTRG.13087.4;MSTRG.13087.2;MSTRG.13087.1;MSTRG.13087.6;MSTRG.13087.7;MSTRG.13087.8;Gh_A07G0459;MSTRG.13087.10	11.051	14.8091	14.1096	4.48742	4.58119	4.46423	2.56848	1.36091	0.000897852	0.0773602	up	yes
MSTRG.1314	Gh_A01G1245	MSTRG.1314.1;Gh_A01G1245	32.6177	32.6106	37.704	14.499	14.713	14.53	2.26285	1.17814	0.000619088	0.0698353	up	yes
MSTRG.13184	Gh_A07G0547	MSTRG.13184.1;MSTRG.13184.2;MSTRG.13184.3;MSTRG.13184.5;MSTRG.13184.4;MSTRG.13184.6;Gh_A07G0547	0.49171	0.480403	0.92251	6.42072	7.94252	4.99294	0.220024	-2.18427	0.00279308	0.109312	down	yes
MSTRG.13258	Gh_A07G0617	Gh_A07G0617	0.493127	0	0	2.08782	2.00367	3.0246	0.344366	-1.53798	0.00739724	0.152048	down	yes
MSTRG.13303	Gh_A07G0655	MSTRG.13303.1	16.2238	13.2324	20.4241	9.82951	6.54281	6.87272	2.0359	1.02567	0.00978959	0.166751	up	yes
MSTRG.13305		MSTRG.13305.2;MSTRG.13305.1	7.82723	8.18823	8.22618	2.05308	2.19219	2.82932	2.713	1.43989	0.00109543	0.081337	up	yes
MSTRG.13314	Gh_A07G0667	Gh_A07G0667	1.47944	2.42525	1.50015	4.16323	5.59056	4.17085	0.488886	-1.03243	0.00105855	0.0807312	down	yes
MSTRG.13327	Gh_A07G0685	MSTRG.13327.1;MSTRG.13327.2;Gh_A07G0685	3.16719	4.69116	3.65758	9.27345	10.0887	8.87625	0.457893	-1.12692	0.000616357	0.06981	down	yes
MSTRG.13350	Gh_A07G0705	MSTRG.13350.1	3.86978	5.5807	3.41219	0	0.0506593	0	5.1573	2.36661	0.000333383	0.057305	up	yes
MSTRG.13386	Gh_A07G0744	Gh_A07G0744	0.608088	0.266917	0.563235	2.2072	2.25285	2.61079	0.441102	-1.18082	0.00134849	0.0866878	down	yes
MSTRG.13445	Gh_A07G0806	MSTRG.13445.1;Gh_A07G0806	3.77751	4.52095	5.03744	0.410327	0.697298	0.544634	3.48964	1.80308	0.000575246	0.0684444	up	yes
MSTRG.13525	Gh_A07G0885	MSTRG.13525.1;Gh_A07G0885	4.36378	5.10716	3.30371	15.8812	14.8358	14.9272	0.320017	-1.64378	0.0019895	0.0992768	down	yes
MSTRG.13542	Gh_A07G0899	MSTRG.13542.1;MSTRG.13542.2;Gh_A07G0899	2.80163	1.66849	2.23421	0.44976	0.139143	0.258962	2.53474	1.34184	4.92787e-05	0.032398	up	yes
MSTRG.13545	Gh_A07G0902	MSTRG.13545.1;Gh_A07G0902	1.81035	4.04713	1.77752	12.1676	11.922	7.29947	0.299387	-1.73991	0.0132402	0.186318	down	yes
MSTRG.13553	Gh_A07G0910	MSTRG.13553.1	1.53937	1.94774	0.649024	0.131367	0.053655	0.247999	2.01406	1.01011	0.038179	0.276092	up	yes
MSTRG.13576	Gh_A07G0932	Gh_A07G0932;MSTRG.13576.2	11.7969	11.0921	12.6439	4.20155	3.87436	4.51263	2.47836	1.30938	0.000285454	0.0548379	up	yes
MSTRG.13582	Gh_A07G0938	MSTRG.13582.1;MSTRG.13582.2;MSTRG.13582.3	8.61681	8.95235	10.915	2.6202	2.05865	2.48768	3.09996	1.63225	0.00103512	0.0803045	up	yes
MSTRG.13592	Gh_A07G0945	MSTRG.13592.1	3.87756	3.92113	5.94933	1.60346	1.5455	1.74324	2.09832	1.06924	0.0115506	0.176916	up	yes
MSTRG.13657		MSTRG.13657.1	1.55376	2.39355	2.38394	0	0.048404	0	3.01928	1.5942	0.000936183	0.0780988	up	yes
MSTRG.13669	Gh_A07G1013	MSTRG.13669.1;MSTRG.13669.2;Gh_A07G1013	5.72478	12.6876	9.18878	25.5063	21.1934	18.8418	0.426791	-1.2284	0.0273629	0.242603	down	yes
MSTRG.13670		MSTRG.13670.1	0.552679	2.16398	1.12979	4.04117	3.19792	3.50424	0.473255	-1.07931	0.029115	0.248904	down	yes
MSTRG.13717	Gh_A07G1057	Gh_A07G1057	1.07966	0	0.718089	2.42157	2.21722	2.4562	0.462046	-1.11389	0.00942129	0.164392	down	yes
MSTRG.13729		MSTRG.13729.1	0.074218	0	0.079361	5.8926	4.79452	5.65083	0.164101	-2.60735	2.21562e-05	0.0288398	down	yes
MSTRG.13736		MSTRG.13736.1	0	0	0	1.40053	1.40081	1.53885	0.408841	-1.29039	3.08142e-05	0.0288398	down	yes
MSTRG.13748		MSTRG.13748.1	0	0.054081	0	1.98785	2.63329	3.0407	0.287397	-1.79888	0.000778878	0.0736912	down	yes
MSTRG.13765	Gh_A07G1093	MSTRG.13765.1	1.38237	1.46133	1.5175	0.0322883	0.131374	0.316036	2.12447	1.0871	0.00258766	0.107392	up	yes
MSTRG.13768	Gh_A07G1096	MSTRG.13768.1;MSTRG.13768.2;Gh_A07G1096	11.1884	14.7034	14.1851	4.54216	6.5838	4.9408	2.24638	1.1676	0.00211216	0.101292	up	yes
MSTRG.13812	Gh_A07G1131	MSTRG.13812.1;MSTRG.13812.2;MSTRG.13812.3;MSTRG.13812.4;MSTRG.13812.5;MSTRG.13812.8;Gh_A07G1131;MSTRG.13812.10	2.91457	2.18708	3.11459	17.101	15.6347	16.8385	0.213532	-2.22748	6.09186e-05	0.0339903	down	yes
MSTRG.13860	Gh_A07G1177	MSTRG.13860.1;Gh_A07G1177	6.96004	5.96667	10.0576	2.6137	3.29058	2.5488	2.2397	1.1633	0.0176468	0.206384	up	yes
MSTRG.13942		MSTRG.13942.1;MSTRG.13942.3	0.814169	0.950043	2.04299	5.06787	4.09394	4.65153	0.396601	-1.33424	0.0161362	0.200308	down	yes
MSTRG.1398	Gh_A01G1321	MSTRG.1398.1;MSTRG.1398.2;MSTRG.1398.3;MSTRG.1398.4;Gh_A01G1321	10.633	11.0191	12.1421	3.76244	3.94364	3.60941	2.56658	1.35985	0.000283814	0.054739	up	yes
MSTRG.1400	Gh_A01G1324	MSTRG.1400.2;MSTRG.1400.1;MSTRG.1400.3;MSTRG.1400.4;Gh_A01G1324	54.3683	48.4986	79.713	4.30394	4.50009	5.40148	10.6265	3.4096	0.000864189	0.0763417	up	yes
MSTRG.14013	Gh_A07G1328	MSTRG.14013.2;MSTRG.14013.1;MSTRG.14013.3;MSTRG.14013.4	17.6846	16.5485	21.2283	6.45469	7.34293	11.9091	2.0875	1.06178	0.0392933	0.279135	up	yes
MSTRG.14045	Gh_A07G1362	MSTRG.14045.1;MSTRG.14045.2;MSTRG.14045.3;Gh_A07G1362;MSTRG.14045.5	1.97057	2.17298	1.37827	0	0	0.0081361	2.80387	1.48742	0.00157574	0.0924939	up	yes
MSTRG.14047	Gh_A07G1363	MSTRG.14047.1;MSTRG.14047.2;Gh_A07G1363	1.75848	2.80122	0.637463	9.1122	8.26459	6.36773	0.289239	-1.78967	0.0209038	0.218134	down	yes
MSTRG.14054	Gh_A07G1373	Gh_A07G1373	0.518322	0.469357	0.37663	1.85097	2.25753	1.735	0.493645	-1.01845	0.00171262	0.0946379	down	yes
MSTRG.14060	Gh_A07G1377	MSTRG.14060.1;MSTRG.14060.2;MSTRG.14060.3;Gh_A07G1377	11.3786	11.1907	13.2536	4.91258	5.69689	5.54369	2.02368	1.01698	0.00227855	0.103234	up	yes
MSTRG.1422	Gh_A01G1348	MSTRG.1422.3;MSTRG.1422.4;MSTRG.1422.5;MSTRG.1422.6;MSTRG.1422.1;MSTRG.1422.2;MSTRG.1422.7;MSTRG.1422.8	8.29553	6.87463	7.32644	22.6127	24.8236	21.1521	0.356678	-1.48731	0.000738189	0.0733468	down	yes
MSTRG.1423	Gh_A01G1348	MSTRG.1423.1;MSTRG.1423.2;MSTRG.1423.3;MSTRG.1423.4;Gh_A01G1348	1.38454	0.80637	1.01367	3.45861	4.61148	3.55861	0.424543	-1.23602	0.00607133	0.142185	down	yes
MSTRG.14263		MSTRG.14263.1	0.80458	0.89757	0.282028	1.63508	2.22417	3.33948	0.488865	-1.03249	0.0386258	0.277421	down	yes
MSTRG.14286	Gh_A07G1610	MSTRG.14286.1;MSTRG.14286.2;Gh_A07G1610	23.387	30.431	19.1929	57.0071	170.349	185.845	0.198206	-2.33493	0.0182667	0.20843	down	yes
MSTRG.14457	Gh_A07G1725	MSTRG.14457.1	2.38283	2.16074	2.2718	6.18034	6.91273	6.50312	0.434542	-1.20243	0.000234223	0.0531397	down	yes
MSTRG.14480		MSTRG.14480.1	0.887438	1.8293	1.3941	0	0	0	2.32024	1.21427	0.0023742	0.104883	up	yes
MSTRG.14608		MSTRG.14608.1;MSTRG.14608.2;MSTRG.14608.3	0.994542	1.36106	1.54929	3.59756	5.16342	2.81527	0.477622	-1.06606	0.0193582	0.212659	down	yes
MSTRG.14638	Gh_A07G1899	Gh_A07G1899;MSTRG.14638.2	0.64147	0.373865	1.69617	2.79315	2.56008	3.73868	0.459958	-1.12043	0.0433588	0.291682	down	yes
MSTRG.14681	Gh_A07G1946	MSTRG.14681.1;Gh_A07G1946	9.46404	7.66695	14.2799	3.31466	3.55483	5.00285	2.28631	1.19302	0.0300833	0.252309	up	yes
MSTRG.14737		MSTRG.14737.1	3.05155	3.35284	4.5888	0.076783	0.169127	0.041629	4.21702	2.07623	0.0012174	0.0836852	up	yes
MSTRG.14748		MSTRG.14748.1	0.358877	0.336154	0.343115	2.07009	1.85627	1.40613	0.48781	-1.03561	0.00308192	0.113348	down	yes
MSTRG.14832	Gh_A07G2101	MSTRG.14832.3;MSTRG.14832.2;MSTRG.14832.1;MSTRG.14832.4;Gh_A07G2101	6.30564	3.94698	10.0028	1.72678	1.55735	2.19547	2.64549	1.40354	0.0223729	0.224052	up	yes
MSTRG.14936		MSTRG.14936.1;MSTRG.14936.2	3.86548	3.65471	3.53001	11.4088	13.4409	8.44681	0.392237	-1.3502	0.00743146	0.152237	down	yes
MSTRG.14992		MSTRG.14992.1	7.77699	7.58562	6.55253	1.6337	1.94967	2.06002	2.87612	1.52413	0.000625615	0.0699214	up	yes
MSTRG.15025	Gh_A08G0172	MSTRG.15025.1;Gh_A08G0172	0.241817	1.60847	1.84669	4.35164	7.45878	3.19609	0.358275	-1.48086	0.0420623	0.287993	down	yes
MSTRG.15038	Gh_A08G0192	MSTRG.15038.1	0.353912	0.95208	0.292792	1.99062	3.37102	2.27649	0.424504	-1.23615	0.00121154	0.0836852	down	yes
MSTRG.15042	Gh_A08G0193	MSTRG.15042.1	11.0103	11.5558	9.29286	3.77236	4.39921	5.86527	2.05458	1.03884	0.0120542	0.180143	up	yes
MSTRG.15086	Gh_A08G0237	MSTRG.15086.1;MSTRG.15086.2;Gh_A08G0237	11.492	17.3927	11.9691	34.6803	33.6349	21.8048	0.469116	-1.09198	0.0289813	0.248392	down	yes
MSTRG.1514	Gh_A01G1439	MSTRG.1514.1;Gh_A01G1439	8.15189	7.94703	7.91621	2.97693	2.42354	5.33607	2.04242	1.03028	0.0436213	0.292314	up	yes
MSTRG.15141	Gh_A08G0291	MSTRG.15141.1	0	0.0546649	0.0947211	5.53975	5.97826	3.66918	0.173769	-2.52476	0.0012557	0.0848745	down	yes
MSTRG.1517	Gh_A01G1440	MSTRG.1517.1	0.100108	0	0	3.69553	2.15904	1.94817	0.295167	-1.76039	0.00321567	0.114791	down	yes
MSTRG.1518	Gh_A01G1440	Gh_A01G1440	0.597143	0.703735	0.515916	8.06403	8.66655	7.99505	0.173156	-2.52986	1.12825e-05	0.0276871	down	yes
MSTRG.15181	Gh_A08G0341	MSTRG.15181.1;MSTRG.15181.2	3.43659	4.57708	0.953521	0	0	0	3.60523	1.85009	0.0328615	0.261261	up	yes
MSTRG.15252	Gh_A08G0414	Gh_A08G0414	5.81098	11.9024	5.48547	27.1444	24.931	13.8631	0.369543	-1.43619	0.0431609	0.291281	down	yes
MSTRG.15525	Gh_A08G0661	MSTRG.15525.1	3.06466	1.79207	3.85281	0.32966	0.501369	0.628541	2.58858	1.37216	0.0113026	0.17538	up	yes
MSTRG.15531		MSTRG.15531.1	7.31649	10.5483	6.27325	25.1226	28.8279	19.791	0.347149	-1.52637	0.00559271	0.137638	down	yes
MSTRG.15595	Gh_A08G0725	MSTRG.15595.1;MSTRG.15595.2;MSTRG.15595.3;MSTRG.15595.8;MSTRG.15595.5;MSTRG.15595.7;MSTRG.15595.6;MSTRG.15595.9;Gh_A08G0725	1.16401	1.72635	1.99952	4.76892	5.49986	7.05176	0.386492	-1.37149	0.00704073	0.149707	down	yes
MSTRG.156	Gh_A01G0186	MSTRG.156.1;Gh_A01G0186	15.493	10.0157	26.2674	0.667965	1.24909	1.64179	7.99973	2.99995	0.00763585	0.153609	up	yes
MSTRG.15606		MSTRG.15606.1;MSTRG.15606.2;MSTRG.15606.3;MSTRG.15606.4	7.73822	7.69106	10.2364	2.53113	2.78302	3.58728	2.40733	1.26743	0.00707886	0.149833	up	yes
MSTRG.15607		MSTRG.15607.1	4.45115	6.84912	5.66741	1.37891	2.13108	1.19203	2.56684	1.35999	0.00222908	0.102378	up	yes
MSTRG.15610		MSTRG.15610.1	4.59313	7.82827	6.54316	11.03	16.3163	15.128	0.473819	-1.07759	0.00261952	0.107392	down	yes
MSTRG.15611	Gh_A08G0736	MSTRG.15611.1;Gh_A08G0736	15.6157	10.8946	15.8946	68.5767	77.8387	82.4875	0.195055	-2.35804	0.000915478	0.077772	down	yes
MSTRG.15665	Gh_A08G0792	MSTRG.15665.1;MSTRG.15665.2;Gh_A08G0792	8.73179	11.4145	11.2853	4.96765	4.64482	3.92738	2.06891	1.04887	0.00606252	0.142185	up	yes
MSTRG.15712		MSTRG.15712.1;MSTRG.15712.2	2.54071	3.35633	2.75893	0.828335	0.710634	0.884294	2.13539	1.0945	0.00126167	0.0849586	up	yes
MSTRG.15719		MSTRG.15719.1	0	0	0.331843	1.87459	1.54166	1.35404	0.427773	-1.22508	0.0057884	0.13985	down	yes
MSTRG.15757	Gh_A08G0884	MSTRG.15757.1;Gh_A08G0884	28.9628	20.5545	29.8578	3.98636	4.90872	5.56128	4.71336	2.23675	0.00178964	0.0959067	up	yes
MSTRG.15812	Gh_A08G0934	Gh_A08G0934	1.43677	2.05348	2.38837	0.721538	0.553448	0	2.10955	1.07693	0.0437551	0.292665	up	yes
MSTRG.15837	Gh_A08G0957	MSTRG.15837.1;Gh_A08G0957	2.03691	1.38667	3.10879	0.194878	0.444264	0.397522	2.32217	1.21547	0.0193945	0.2129	up	yes
MSTRG.15910		MSTRG.15910.1	3.61748	7.64048	5.01361	15.8443	15.0906	9.59811	0.432006	-1.21088	0.0314362	0.257347	down	yes
MSTRG.15915	Gh_A08G1032	MSTRG.15915.1;Gh_A08G1032	5.65095	5.07067	4.05786	1.45151	2.56948	1.58458	2.07215	1.05113	0.016908	0.203893	up	yes
MSTRG.15928	Gh_A08G1045	MSTRG.15928.1;MSTRG.15928.2;Gh_A08G1045	13.677	13.1411	19.8573	0.435841	0.80835	0.742417	9.85134	3.30032	0.000815245	0.0747832	up	yes
MSTRG.15961	Gh_A08G1095	Gh_A08G1095;MSTRG.15961.2	0.543827	0.0743372	0.280171	1.79457	1.50716	1.59372	0.493121	-1.01999	0.000788919	0.0740467	down	yes
MSTRG.15966	Gh_A08G1099	MSTRG.15966.1	0.800516	1.27824	0.639231	4.83074	4.60657	4.76884	0.327364	-1.61103	0.00105525	0.080689	down	yes
MSTRG.16029		MSTRG.16029.1	1.19346	1.94562	0.986786	4.62031	4.69102	4.15688	0.423765	-1.23866	0.00327925	0.115393	down	yes
MSTRG.1606	Gh_A01G1531	Gh_A01G1531	5.17878	1.39044	8.10021	0	0	0	5.24729	2.39157	0.0147206	0.194042	up	yes
MSTRG.16065		MSTRG.16065.1	1.5291	0.217354	1.52277	3.31358	3.056	3.43322	0.472577	-1.08138	0.0176731	0.206384	down	yes
MSTRG.1608	Gh_A01G1532	MSTRG.1608.1	0	0	0	2.25532	1.52713	0.760596	0.411815	-1.27993	0.021191	0.219289	down	yes
MSTRG.1610		MSTRG.1610.1;MSTRG.1610.2;MSTRG.1610.3	18.251	20.6339	17.8274	6.75043	7.27718	7.05957	2.46601	1.30218	2.89508e-05	0.0288398	up	yes
MSTRG.1611	Gh_A01G1534	MSTRG.1611.1	2.91517	5.59755	3.45348	0.208478	1.9037	1.45626	2.31652	1.21196	0.0155658	0.197825	up	yes
MSTRG.1615		MSTRG.1615.1	1.92747	2.42033	2.4823	5.62887	6.56006	5.25115	0.478973	-1.06198	0.00188559	0.0974943	down	yes
MSTRG.16166	Gh_A08G1286	MSTRG.16166.1;Gh_A08G1286	2.11617	2.70472	2.32099	5.32922	6.52849	6.04044	0.482369	-1.05179	2.84312e-05	0.0288398	down	yes
MSTRG.16186		MSTRG.16186.1;MSTRG.16186.2	1.37215	1.37783	0.898064	0	0.091091	0.045468	2.10372	1.07294	0.00300611	0.112534	up	yes
MSTRG.16205	Gh_A08G1325	MSTRG.16205.1;MSTRG.16205.2;MSTRG.16205.3;Gh_A08G1325	7.54929	8.81286	5.65734	2.4257	2.80372	1.87228	2.44701	1.29102	0.00771511	0.154455	up	yes
MSTRG.16248	Gh_A08G1363	MSTRG.16248.1;MSTRG.16248.2;MSTRG.16248.3;MSTRG.16248.4;MSTRG.16248.5;MSTRG.16248.6;MSTRG.16248.7;MSTRG.16248.8;MSTRG.16248.9;Gh_A08G1363;MSTRG.16248.11;MSTRG.16248.12	2.08389	2.22892	1.27516	8.39697	8.62956	6.92348	0.315131	-1.66598	0.00364561	0.119317	down	yes
MSTRG.16264	Gh_A08G1381	MSTRG.16264.1;MSTRG.16264.2;Gh_A08G1381	5.16767	4.4367	5.03445	1.91301	2.05117	1.83235	2.01469	1.01056	0.000513856	0.0660815	up	yes
MSTRG.16277	Gh_A08G1391	MSTRG.16277.1;MSTRG.16277.2;Gh_A08G1391;MSTRG.16277.4;MSTRG.16277.5	2.29812	3.11735	2.7037	7.64364	7.66136	6.69273	0.441754	-1.17869	0.0010742	0.0811011	down	yes
MSTRG.16299	Gh_A08G1409	Gh_A08G1409	2.57449	4.01379	4.67191	8.36435	7.28167	9.98534	0.490736	-1.02698	0.0290302	0.248645	down	yes
MSTRG.16319	Gh_A08G1425	MSTRG.16319.1;MSTRG.16319.2;Gh_A08G1425	0.288843	1.18714	0.588235	4.70328	4.84011	3.28528	0.311935	-1.68068	0.0046486	0.129733	down	yes
MSTRG.16335	Gh_A08G1439	MSTRG.16335.1;Gh_A08G1439	4.14892	4.52478	4.07213	13.4977	12.7754	14.4744	0.359716	-1.47507	0.00021918	0.053046	down	yes
MSTRG.16336	Gh_A08G1440	MSTRG.16336.2;MSTRG.16336.1;MSTRG.16336.3;MSTRG.16336.4;MSTRG.16336.5;Gh_A08G1440	5.37019	5.72235	5.10186	13.0183	14.4751	13.7831	0.432268	-1.21	5.78808e-05	0.0334187	down	yes
MSTRG.16339	Gh_A08G1444	Gh_A08G1444	8.30494	9.74131	12.4761	5.52798	3.81142	4.00485	2.05331	1.03795	0.0206126	0.216894	up	yes
MSTRG.16364		MSTRG.16364.1;MSTRG.16364.2	5.79184	6.22044	8.14985	15.5846	15.6839	13.2297	0.485051	-1.04379	0.00934042	0.164168	down	yes
MSTRG.16404	Gh_A08G1504	MSTRG.16404.1;MSTRG.16404.2;MSTRG.16404.3;MSTRG.16404.4;Gh_A08G1504	0.855162	0.445159	1.06706	2.8128	4.36723	3.53373	0.391492	-1.35295	0.0110085	0.173899	down	yes
MSTRG.16442	Gh_A08G1541	MSTRG.16442.1;Gh_A08G1541	1.21826	1.03158	1.74171	3.7494	3.72426	7.03178	0.410582	-1.28426	0.0284832	0.246722	down	yes
MSTRG.16471	Gh_A08G1562	Gh_A08G1562	3.84058	2.62518	6.59006	0.699919	1.23703	0.665444	2.77568	1.47284	0.0297583	0.251158	up	yes
MSTRG.1658	Gh_A01G1576	MSTRG.1658.1;Gh_A01G1576	6.17621	0.963858	1.64655	16.9529	16.4987	16.4137	0.194168	-2.36463	0.0147568	0.1943	down	yes
MSTRG.16585	Gh_A08G1671	MSTRG.16585.2;MSTRG.16585.1;MSTRG.16585.3;MSTRG.16585.4;MSTRG.16585.5;Gh_A08G1671	0.167885	0.887776	0.226322	2.81756	3.8402	2.00555	0.360117	-1.47346	0.00621464	0.143709	down	yes
MSTRG.1660		MSTRG.1660.1;MSTRG.1660.2	2.64232	2.68982	2.71289	7.8331	8.8232	6.90488	0.416785	-1.26262	0.00108054	0.0812489	down	yes
MSTRG.16610	Gh_A08G1696	MSTRG.16610.1	0.891989	1.03436	0.621227	3.07295	3.52277	2.36401	0.463381	-1.10973	0.00675688	0.147719	down	yes
MSTRG.16653	Gh_A08G1744	MSTRG.16653.1;Gh_A08G1744	6.18804	9.7188	7.43114	21.7659	20.4835	21.3522	0.387384	-1.36816	0.002071	0.100721	down	yes
MSTRG.1675	Gh_A01G1586	MSTRG.1675.1;MSTRG.1675.2;MSTRG.1675.3;Gh_A01G1586	1.61661	1.94512	2.44144	11.0343	8.078	10.2025	0.27963	-1.83841	0.00215238	0.101873	down	yes
MSTRG.16751	Gh_A08G1835	MSTRG.16751.1;MSTRG.16751.2;MSTRG.16751.5;MSTRG.16751.4;Gh_A08G1835	14.0383	15.9657	14.5186	1.02626	1.39077	1.96499	6.47537	2.69496	0.000517081	0.0660815	up	yes
MSTRG.16910	Gh_A08G2003	MSTRG.16910.2;MSTRG.16910.1;MSTRG.16910.3;Gh_A08G2003	43.3327	30.8752	51.3756	16.4521	16.4149	21.3877	2.23456	1.15999	0.0145296	0.193107	up	yes
MSTRG.1693	Gh_A01G1600	MSTRG.1693.1	2.31476	1.1984	0.867297	0	0	0	2.40123	1.26378	0.0169412	0.204051	up	yes
MSTRG.16972	Gh_A08G2078	Gh_A08G2078	31.2719	26.7752	32.2174	11.6631	10.6001	15.6317	2.31212	1.20922	0.00690926	0.148951	up	yes
MSTRG.16988	Gh_A08G2100	MSTRG.16988.1;MSTRG.16988.2;Gh_A08G2100	2.53933	1.69038	2.64951	5.77464	5.6966	7.94102	0.443706	-1.17233	0.00827797	0.158435	down	yes
MSTRG.1699	Gh_A01G1605	MSTRG.1699.1;Gh_A01G1605	34.9491	27.7731	16.7619	1.42826	1.85362	2.34354	9.23994	3.20788	0.00343835	0.117042	up	yes
MSTRG.17019	Gh_A08G2145	Gh_A08G2145;MSTRG.17019.2	2.49306	3.5823	1.58311	0.151125	1.22413	0.874313	2.01448	1.01041	0.031384	0.257165	up	yes
MSTRG.17083	Gh_A08G2232	MSTRG.17083.1;Gh_A08G2232	7.54074	8.35387	9.60512	3.48874	3.5689	3.98375	2.02175	1.01561	0.00314232	0.114235	up	yes
MSTRG.17133	Gh_A09G0003	MSTRG.17133.1;MSTRG.17133.2;MSTRG.17133.3;MSTRG.17133.4;MSTRG.17133.5;MSTRG.17133.7;MSTRG.17133.6;MSTRG.17133.8;MSTRG.17133.10;MSTRG.17133.11;MSTRG.17133.9;MSTRG.17133.12;Gh_A09G0003	26.7049	25.4287	34.0205	10.6162	10.7582	13.3265	2.36296	1.2406	0.00614099	0.142888	up	yes
MSTRG.17159	Gh_A09G0036	MSTRG.17159.1;Gh_A09G0036	28.7226	28.0963	53.1861	0.0406386	0	0.0442135	35.2363	5.13899	0.00056391	0.0679029	up	yes
MSTRG.17181	Gh_A09G0057	MSTRG.17181.2;MSTRG.17181.1;MSTRG.17181.3;MSTRG.17181.4;MSTRG.17181.5;Gh_A09G0057;MSTRG.17181.7	2.75731	2.38493	2.35671	5.86149	7.02618	6.56756	0.467636	-1.09654	0.00147138	0.0896059	down	yes
MSTRG.17182	Gh_A09G0059	MSTRG.17182.1;MSTRG.17182.2;MSTRG.17182.3;MSTRG.17182.4;MSTRG.17182.5;MSTRG.17182.6;MSTRG.17182.7;MSTRG.17182.8;MSTRG.17182.9;MSTRG.17182.11;Gh_A09G0059;MSTRG.17182.13	9.9064	8.29516	11.4291	22.5898	22.1008	26.4539	0.440395	-1.18313	0.00348667	0.117441	down	yes
MSTRG.17186	Gh_A09G0062	MSTRG.17186.1;MSTRG.17186.2;Gh_A09G0062	21.8801	22.0542	26.037	5.92312	7.5158	7.06854	3.10006	1.6323	0.00112587	0.0820004	up	yes
MSTRG.17206	Gh_A09G0080	MSTRG.17206.1;MSTRG.17206.2;Gh_A09G0080	15.3663	10.482	9.40541	37.4006	30.4033	36.137	0.354988	-1.49416	0.00477073	0.13063	down	yes
MSTRG.17209	Gh_A09G0084	MSTRG.17209.3;MSTRG.17209.2;MSTRG.17209.1;MSTRG.17209.4	5.38521	7.07898	6.80109	0.691578	0.564105	0.494278	4.65528	2.21887	0.000377739	0.0602281	up	yes
MSTRG.17226	Gh_A09G0100	MSTRG.17226.2;MSTRG.17226.1;Gh_A09G0100	40.6195	37.5339	51.061	12.6165	13.4871	12.5475	3.15678	1.65845	0.00152979	0.091257	up	yes
MSTRG.17234	Gh_A09G0107	MSTRG.17234.1	13.6524	12.7527	12.9477	4.17336	4.20598	4.99778	2.5938	1.37507	0.000505466	0.0659816	up	yes
MSTRG.17268	Gh_A09G0145	MSTRG.17268.1;MSTRG.17268.2	5.52545	4.08081	6.53867	9.54829	12.189	13.8351	0.495784	-1.01222	0.0261818	0.238608	down	yes
MSTRG.17274	Gh_A09G0153	MSTRG.17274.1	79.5666	72.572	80.0278	28.0682	36.7301	28.6163	2.45066	1.29317	0.00305904	0.113345	up	yes
MSTRG.1735		MSTRG.1735.2;MSTRG.1735.1	2.69597	2.95933	3.29009	8.0609	7.92193	8.82892	0.428904	-1.22127	0.000785527	0.0740467	down	yes
MSTRG.17365		MSTRG.17365.1	0.737499	1.41808	1.0945	3.54804	4.18361	3.23836	0.441293	-1.18019	0.00133849	0.0864212	down	yes
MSTRG.17389	Gh_A09G0263	MSTRG.17389.1;MSTRG.17389.2	0.422312	0.05737	0.188562	7.3414	6.97593	8.19375	0.143862	-2.79724	0.000116777	0.0424116	down	yes
MSTRG.17410	Gh_A09G0276	MSTRG.17410.1;Gh_A09G0276	1.8899	1.76501	2.91974	0.0467875	0.0766523	0.0753431	2.96397	1.56753	0.00303749	0.113039	up	yes
MSTRG.17422		MSTRG.17422.1	8.21655	10.7906	10.6502	37.0634	41.1232	36.1226	0.275535	-1.85969	0.000362679	0.0592431	down	yes
MSTRG.17478	Gh_A09G0334	MSTRG.17478.1;Gh_A09G0334	6.29479	3.92236	5.91717	1.59401	1.17812	2.36811	2.38041	1.25121	0.00878116	0.161709	up	yes
MSTRG.17490		MSTRG.17490.1	1.90014	1.43783	0.854536	0	0	0	2.3608	1.23928	0.0104898	0.171131	up	yes
MSTRG.17526		MSTRG.17526.1;MSTRG.17526.2	2.36701	1.91897	1.74016	5.17181	5.71474	5.48324	0.464878	-1.10508	0.00201495	0.0995991	down	yes
MSTRG.17551	Gh_A09G0406	MSTRG.17551.1;MSTRG.17551.2;Gh_A09G0406	6.98833	5.43684	5.14026	12.0366	12.7777	13.6228	0.494745	-1.01524	0.00518925	0.13407	down	yes
MSTRG.17575	Gh_A09G0432;Gh_A09G0433	MSTRG.17575.1;Gh_A09G0432;Gh_A09G0433	11.5391	9.17752	14.1283	3.17767	3.85122	3.99092	2.68253	1.42359	0.00562703	0.138062	up	yes
MSTRG.17579	Gh_A09G0437	MSTRG.17579.1	4.79346	5.91187	4.3195	1.94477	1.89095	1.77129	2.08624	1.0609	0.00198483	0.0992411	up	yes
MSTRG.1763	Gh_A01G1664	MSTRG.1763.1;MSTRG.1763.2	10.1325	10.9763	14.6062	4.18298	5.04682	4.0991	2.34853	1.23176	0.00753493	0.152947	up	yes
MSTRG.17645		MSTRG.17645.1	3.71221	8.17464	3.14301	11.5152	11.8293	11.7432	0.436817	-1.1949	0.0198152	0.213847	down	yes
MSTRG.17719	Gh_A09G0578	MSTRG.17719.1;Gh_A09G0578	1.44213	3.16785	1.72868	23.0262	16.155	12.2802	0.170722	-2.55028	0.00644798	0.145265	down	yes
MSTRG.1775	Gh_A01G1679	Gh_A01G1679;MSTRG.1775.2;MSTRG.1775.3	18.423	18.5097	20.3194	8.60104	8.37545	7.47699	2.19773	1.13602	0.000743484	0.0733468	up	yes
MSTRG.17795	Gh_A09G0653	MSTRG.17795.1;MSTRG.17795.2;MSTRG.17795.3;Gh_A09G0653	5.57705	5.98057	5.3261	14.9519	17.15	17.233	0.379021	-1.39965	0.000138829	0.0453056	down	yes
MSTRG.17905	Gh_A09G0775	MSTRG.17905.2;MSTRG.17905.1;Gh_A09G0775;MSTRG.17905.4	6.22281	6.20979	6.56988	2.56521	2.50754	2.42686	2.09651	1.06799	5.26858e-05	0.0330645	up	yes
MSTRG.17911		MSTRG.17911.1;MSTRG.17911.2	0.465853	1.34821	0.390367	2.96245	3.14087	1.74027	0.468488	-1.09392	0.0281593	0.245671	down	yes
MSTRG.17916		MSTRG.17916.1	4.86248	6.73179	5.79209	16.2454	13.6909	13.1322	0.44003	-1.18433	0.0048145	0.13097	down	yes
MSTRG.17918		MSTRG.17918.1;MSTRG.17918.2;MSTRG.17918.3;MSTRG.17918.4	18.3785	21.6344	22.2059	2.67444	4.21034	3.10884	5.02086	2.32793	0.000420352	0.0624703	up	yes
MSTRG.18045		MSTRG.18045.1;MSTRG.18045.2;MSTRG.18045.4	2.1251	3.13948	2.20622	6.85599	8.30108	4.47486	0.465834	-1.10211	0.022175	0.223108	down	yes
MSTRG.18103		MSTRG.18103.1;MSTRG.18103.2	0.672235	0.606236	0.579019	5.55674	5.60858	6.6393	0.234088	-2.09488	0.000158297	0.0481801	down	yes
MSTRG.18132	Gh_A09G0968	MSTRG.18132.1	0.221404	0.621955	0.530322	0.955337	2.26478	2.77548	0.494805	-1.01507	0.0327933	0.261063	down	yes
MSTRG.18195	Gh_A09G1018	MSTRG.18195.1;MSTRG.18195.2;MSTRG.18195.3;MSTRG.18195.4;Gh_A09G1018	0.521421	2.8624	0.518995	3.84563	5.35192	2.2977	0.433777	-1.20498	0.0476082	0.302937	down	yes
MSTRG.18202		MSTRG.18202.1	0.648904	0.749123	0.709525	4.4385	5.13408	3.9449	0.309483	-1.69207	0.000370455	0.0595837	down	yes
MSTRG.18231		MSTRG.18231.1	4.12084	7.5572	4.03176	14.376	11.6447	9.24176	0.475946	-1.07113	0.0391127	0.278577	down	yes
MSTRG.18242		MSTRG.18242.2;MSTRG.18242.1	1.16086	1.99954	1.52519	5.57532	4.25579	3.84603	0.459135	-1.12301	0.0128213	0.184239	down	yes
MSTRG.18252	Gh_A09G1073	MSTRG.18252.1;Gh_A09G1073	2.57461	1.80502	1.90495	22.136	15.9134	8.38189	0.201259	-2.31288	0.0121253	0.180666	down	yes
MSTRG.18314		MSTRG.18314.1	1.0257	2.6596	1.62916	3.62316	5.56532	3.91465	0.498984	-1.00293	0.0016328	0.0933127	down	yes
MSTRG.18318		MSTRG.18318.1	1.38454	2.54381	1.70287	4.98514	5.38664	4.33773	0.477577	-1.06619	0.00306753	0.113345	down	yes
MSTRG.1837	Gh_A01G1741	MSTRG.1837.1	1.41155	2.10494	1.04599	4.91531	4.017	5.90989	0.41925	-1.25412	0.0133977	0.186996	down	yes
MSTRG.18396	Gh_A09G1197	MSTRG.18396.1;MSTRG.18396.2;Gh_A09G1197	14.8597	15.3149	17.1994	6.72212	7.93495	6.95527	2.04339	1.03097	0.00170423	0.0944614	up	yes
MSTRG.18568		MSTRG.18568.1;MSTRG.18568.2;MSTRG.18568.4;MSTRG.18568.3	1.55306	2.0431	2.3175	0.0470387	0.0247527	0.0127944	2.86728	1.51968	0.00114988	0.0823174	up	yes
MSTRG.18583	Gh_A09G1400	MSTRG.18583.1;Gh_A09G1400	70.8562	85.3216	87.5656	16.157	17.6228	16.3665	4.60752	2.20399	0.000140765	0.0454268	up	yes
MSTRG.18588	Gh_A09G1405	Gh_A09G1405	4.51438	4.43619	6.50225	47.8012	43.6493	49.0351	0.127742	-2.9687	0.000421624	0.0624703	down	yes
MSTRG.18589	Gh_A09G1405	MSTRG.18589.1	1.34919	1.7515	1.5674	21.621	14.3808	19.4877	0.132852	-2.9121	0.000725472	0.0729907	down	yes
MSTRG.1859	Gh_A01G1764	MSTRG.1859.1;MSTRG.1859.2;MSTRG.1859.3;MSTRG.1859.4;Gh_A01G1764	1.54101	2.54006	2.22031	5.5992	6.59923	4.5031	0.467972	-1.09551	0.00706705	0.149833	down	yes
MSTRG.1860	Gh_A01G1767	MSTRG.1860.1;MSTRG.1860.2;Gh_A01G1767	33.8066	32.2242	35.9596	9.86546	11.4346	11.0345	2.97187	1.57137	0.000339402	0.057482	up	yes
MSTRG.18630	Gh_A09G1448	MSTRG.18630.2;MSTRG.18630.3;MSTRG.18630.1;MSTRG.18630.4;Gh_A09G1448	36.5395	37.8051	37.1015	8.14792	8.02022	9.85857	3.95456	1.98352	0.00028119	0.0545835	up	yes
MSTRG.1866	Gh_A01G1774	Gh_A01G1774	4.94291	4.38894	5.75287	0.703961	0.539451	0.854676	3.55807	1.8311	0.000503882	0.0659717	up	yes
MSTRG.18674		MSTRG.18674.2;MSTRG.18674.1;MSTRG.18674.4;MSTRG.18674.6	3.59507	4.3258	2.84184	12.0736	15.6053	13.3948	0.308582	-1.69627	0.000815306	0.0747832	down	yes
MSTRG.18676	Gh_A09G1504	MSTRG.18676.1;Gh_A09G1504	4.17894	2.97229	4.42367	14.3528	15.5567	17.9565	0.286509	-1.80335	0.00159279	0.0924939	down	yes
MSTRG.18702	Gh_A09G1533	MSTRG.18702.1;MSTRG.18702.2;MSTRG.18702.3;Gh_A09G1533	2.6593	1.6429	3.14265	10.2043	9.55646	9.04908	0.325977	-1.61716	0.001632	0.0933127	down	yes
MSTRG.18767		MSTRG.18767.1	1.0673	1.39622	1.07338	0.145312	0	0.103457	2.00764	1.0055	0.00221434	0.102378	up	yes
MSTRG.18789	Gh_A09G1634	MSTRG.18789.1;Gh_A09G1634	10.0169	10.1536	10.1608	27.2987	26.4561	23.2046	0.417911	-1.25873	0.000555982	0.067672	down	yes
MSTRG.18826	Gh_A09G1674	MSTRG.18826.1	2.57538	5.75152	1.95589	7.06334	9.38428	5.91856	0.488108	-1.03473	0.032506	0.260233	down	yes
MSTRG.18831	Gh_A09G1681	MSTRG.18831.1	4.61331	6.03206	9.90665	1.03141	0.624477	0.064392	4.97949	2.316	0.0143017	0.192162	up	yes
MSTRG.18858	Gh_A09G1714	MSTRG.18858.2;MSTRG.18858.3;Gh_A09G1714	2.42126	7.36158	4.08831	12.9321	11.6062	8.61744	0.431633	-1.21212	0.0404004	0.282407	down	yes
MSTRG.18865	Gh_A09G1721	MSTRG.18865.1;Gh_A09G1721	4.85917	3.97742	7.07238	0.634097	0.684864	0.867067	3.60051	1.8482	0.00375276	0.120075	up	yes
MSTRG.18880	Gh_A09G1738	MSTRG.18880.1;MSTRG.18880.2;MSTRG.18880.3;MSTRG.18880.4;MSTRG.18880.5;MSTRG.18880.6;MSTRG.18880.7;Gh_A09G1738	3.3894	5.61113	2.05495	10.8694	13.2594	18.2106	0.296678	-1.75303	0.0141156	0.191072	down	yes
MSTRG.18886	Gh_A09G1748	MSTRG.18886.1;MSTRG.18886.2;Gh_A09G1748	14.332	20.5585	16.6226	7.18575	7.38044	7.25937	2.15871	1.11017	0.00107384	0.0811011	up	yes
MSTRG.18912	Gh_A09G1776	MSTRG.18912.1;Gh_A09G1776	3.91278	3.23951	4.21215	9.26996	8.76096	10.1702	0.461415	-1.11586	0.00101449	0.0800483	down	yes
MSTRG.18991	Gh_A09G1867	MSTRG.18991.2;MSTRG.18991.3;MSTRG.18991.4;MSTRG.18991.7;MSTRG.18991.5;Gh_A09G1867	4.84502	5.18783	4.08409	1.40955	2.51336	1.0654	2.2153	1.1475	0.0192502	0.212385	up	yes
MSTRG.18992	Gh_A09G1868	MSTRG.18992.1;MSTRG.18992.2;Gh_A09G1868	4.06942	5.03197	6.609	0.502523	1.14066	0.52954	3.59334	1.84533	0.00485633	0.131315	up	yes
MSTRG.19054	Gh_A09G1953	Gh_A09G1953	19.0337	37.4071	21.1569	59.7625	52.9043	47.7932	0.468402	-1.09418	0.0242181	0.231715	down	yes
MSTRG.19058	Gh_A09G1956	MSTRG.19058.1;Gh_A09G1956	5.61031	3.9009	5.6796	13.2613	14.7041	17.9395	0.372894	-1.42316	0.00510408	0.133408	down	yes
MSTRG.19075	Gh_A09G1976	MSTRG.19075.1;MSTRG.19075.3;Gh_A09G1976	10.1841	4.9552	12.2829	1.42153	1.32961	2.81451	3.50628	1.80994	0.0171483	0.20482	up	yes
MSTRG.19146	Gh_A09G2067	MSTRG.19146.1;MSTRG.19146.2;MSTRG.19146.3;Gh_A09G2067;MSTRG.19146.5;MSTRG.19146.6	7.23762	5.70056	12.2674	2.53914	3.5143	3.47044	2.18156	1.12536	0.0498885	0.308172	up	yes
MSTRG.19197	Gh_A09G2135	MSTRG.19197.1;Gh_A09G2135	0.744746	0.607863	0.680623	3.33296	4.78782	3.13042	0.356187	-1.48929	0.00335252	0.116127	down	yes
MSTRG.1926	Gh_A01G1825	MSTRG.1926.1;Gh_A01G1825	2.27604	1.43269	2.65336	0.23618	0.408459	0.342794	2.33095	1.22092	0.00682047	0.148208	up	yes
MSTRG.19301	Gh_A10G0044	MSTRG.19301.1;MSTRG.19301.2	0.938298	1.54676	0.493893	3.08864	4.98532	3.17597	0.403799	-1.30829	0.00869915	0.161469	down	yes
MSTRG.19362	Gh_A10G0107	MSTRG.19362.1;MSTRG.19362.2;MSTRG.19362.3;MSTRG.19362.4;Gh_A10G0107	10.044	9.23425	11.4972	1.62182	1.08754	1.25742	4.8815	2.28732	0.000166993	0.048408	up	yes
MSTRG.19412	Gh_A10G0170	MSTRG.19412.1;Gh_A10G0170	2.97968	2.76485	2.81509	0.601292	0.551656	0.761298	2.35835	1.23778	0.0003004	0.0551298	up	yes
MSTRG.19428	Gh_A10G0202	MSTRG.19428.1;Gh_A10G0202;MSTRG.19428.3	1.94008	3.00644	2.04849	0.546351	0.530777	0.526258	2.13574	1.09474	0.00159511	0.0924939	up	yes
MSTRG.1945	Gh_A01G1843;Gh_A01G1844	MSTRG.1945.1;MSTRG.1945.2;MSTRG.1945.3;MSTRG.1945.4;MSTRG.1945.7;MSTRG.1945.6;MSTRG.1945.8;Gh_A01G1843;Gh_A01G1844	2.51	2.53551	5.114	9.26393	7.06645	12.2089	0.413606	-1.27367	0.0401501	0.281711	down	yes
MSTRG.19470	Gh_A10G0249	MSTRG.19470.1;MSTRG.19470.2	1.31197	6.51623	2.34969	0.396432	0.30116	0.409348	2.76669	1.46816	0.0268081	0.240729	up	yes
MSTRG.19620	Gh_A10G0416	MSTRG.19620.2;MSTRG.19620.1;MSTRG.19620.3;Gh_A10G0416	17.6618	17.4684	21.1502	6.24124	7.07942	6.26633	2.6181	1.38852	0.00122335	0.0836852	up	yes
MSTRG.1968	Gh_A01G1863	MSTRG.1968.1;Gh_A01G1863	2.57222	2.45647	4.47058	0.645564	0.510137	1.20726	2.31963	1.21389	0.0271725	0.241982	up	yes
MSTRG.19684	Gh_A10G0479	MSTRG.19684.1;MSTRG.19684.2;MSTRG.19684.3;MSTRG.19684.4;Gh_A10G0479	32.3697	25.8328	41.7435	13.5173	12.8282	12.0697	2.46115	1.29933	0.00567368	0.1384	up	yes
MSTRG.19763	Gh_A10G0556	MSTRG.19763.5;MSTRG.19763.4;MSTRG.19763.1;MSTRG.19763.2;MSTRG.19763.3;Gh_A10G0556	9.35565	14.6194	7.98685	26.619	26.7407	32.0386	0.381811	-1.38907	0.00736649	0.151761	down	yes
MSTRG.19779	Gh_A10G0572	Gh_A10G0572	0.341798	2.00761	0.309301	3.25683	5.30057	2.05299	0.391631	-1.35243	0.0284875	0.246722	down	yes
MSTRG.19803	Gh_A10G0594	MSTRG.19803.1;Gh_A10G0594	23.3682	29.7229	21.4423	12.4831	11.4599	10.059	2.07386	1.05232	0.00725809	0.150929	up	yes
MSTRG.19812	Gh_A10G0603	MSTRG.19812.1;Gh_A10G0603	24.3058	24.6723	31.038	5.34627	6.56837	5.02991	4.1522	2.05388	0.00121108	0.0836852	up	yes
MSTRG.19839	Gh_A10G0634	MSTRG.19839.1	0.033786	0.092487	0	1.63871	1.32797	1.02846	0.44938	-1.15399	0.00325809	0.115352	down	yes
MSTRG.20001	Gh_A10G0790	MSTRG.20001.1	0.64577	0.256214	0.063278	1.81419	1.96785	1.49798	0.473613	-1.07822	0.0167386	0.203054	down	yes
MSTRG.20060		MSTRG.20060.1	0.24486	0.553457	0.665441	3.19497	5.03201	1.95317	0.347764	-1.52382	0.0205118	0.216486	down	yes
MSTRG.20228	Gh_A10G1020	Gh_A10G1020	2.28857	1.94698	1.27559	5.31203	3.8526	8.13563	0.430336	-1.21646	0.0398139	0.28062	down	yes
MSTRG.2026	Gh_A01G1933	MSTRG.2026.1	6.88064	16.8885	7.35642	24.2159	24.1698	20.0387	0.437134	-1.19385	0.0241365	0.231534	down	yes
MSTRG.20314	Gh_A10G1099	Gh_A10G1099	3.62373	6.16231	3.04204	9.94773	9.36434	8.24941	0.473369	-1.07896	0.0226686	0.22544	down	yes
MSTRG.20339		MSTRG.20339.2	1.30945	1.29967	0.301176	3.00694	3.54879	3.16138	0.438092	-1.19069	0.0337417	0.263358	down	yes
MSTRG.20351		MSTRG.20351.1;MSTRG.20351.2	3.77345	5.03041	4.04216	9.97606	12.9328	10.2938	0.434379	-1.20297	0.000266211	0.053521	down	yes
MSTRG.20367		MSTRG.20367.1;MSTRG.20367.2	3.05048	4.42246	3.01866	10.2336	11.3325	9.23323	0.393195	-1.34668	0.00106681	0.0809752	down	yes
MSTRG.20375		MSTRG.20375.1	3.82968	4.17416	3.99843	0.034121	0.023356	0	4.89943	2.29261	4.44086e-06	0.0276849	up	yes
MSTRG.20402		MSTRG.20402.1	3.30402	3.73906	3.0732	10.2771	11.9894	9.10973	0.381112	-1.39171	0.00113185	0.0820816	down	yes
MSTRG.20431	Gh_A10G1183	MSTRG.20431.1;MSTRG.20431.2;MSTRG.20431.3;MSTRG.20431.4;MSTRG.20431.6;Gh_A10G1183	21.6099	21.5122	25.7129	7.11103	7.10486	7.55051	2.89533	1.53373	0.000533358	0.0665093	up	yes
MSTRG.20435	Gh_A10G1188	Gh_A10G1188	8.91018	12.931	8.63176	51.108	42.2265	35.5339	0.251514	-1.99129	0.00373487	0.119843	down	yes
MSTRG.20537	Gh_A10G1280	MSTRG.20537.1;MSTRG.20537.2;MSTRG.20537.3;MSTRG.20537.4;MSTRG.20537.6;MSTRG.20537.8;MSTRG.20537.5;MSTRG.20537.7;Gh_A10G1280	3.60674	2.3476	3.8555	0.949744	0.75144	1.2267	2.16291	1.11297	0.0043642	0.127459	up	yes
MSTRG.20547	Gh_A10G1293	MSTRG.20547.1;MSTRG.20547.5;MSTRG.20547.4;MSTRG.20547.2;MSTRG.20547.3;MSTRG.20547.6;MSTRG.20547.7;Gh_A10G1293	7.69776	10.0068	11.4834	27.3232	23.1838	17.6734	0.45345	-1.14099	0.0238287	0.230507	down	yes
MSTRG.20550	Gh_A10G1295	MSTRG.20550.1;Gh_A10G1295	16.9871	38.7632	17.7775	51.6671	49.0324	43.4043	0.477083	-1.06769	0.0343236	0.265	down	yes
MSTRG.20551	Gh_A10G1296	MSTRG.20551.1	4.57859	6.80134	4.62572	13.33	15.5751	9.52054	0.456656	-1.13082	0.0149773	0.195253	down	yes
MSTRG.20580		MSTRG.20580.1	2.65028	2.59062	2.98288	0.40602	1.12474	0.46948	2.2714	1.18358	0.0101924	0.169364	up	yes
MSTRG.20581	Gh_A10G1322	Gh_A10G1322;MSTRG.20581.2;MSTRG.20581.3	28.5935	25.588	29.8036	12.195	13.0695	15.0798	2.01331	1.00957	0.00328031	0.115393	up	yes
MSTRG.20641		MSTRG.20641.2;MSTRG.20641.5;MSTRG.20641.3;MSTRG.20641.4;MSTRG.20641.6;MSTRG.20641.7;MSTRG.20641.8;MSTRG.20641.9;MSTRG.20641.10	30.5935	32.0311	32.7109	3.66319	5.07882	4.16174	6.20576	2.63361	0.00012976	0.0434903	up	yes
MSTRG.20736	Gh_A10G1451	MSTRG.20736.1;MSTRG.20736.3;MSTRG.20736.2;MSTRG.20736.4	0.819444	1.5749	1.26243	3.50725	4.28895	3.99564	0.442547	-1.1761	0.000525047	0.0663691	down	yes
MSTRG.2074	Gh_A01G1988	Gh_A01G1988	5.27902	11.7365	5.45828	22.3294	18.5872	13.8346	0.418337	-1.25726	0.0401326	0.281653	down	yes
MSTRG.20817	Gh_A10G1536	MSTRG.20817.1;MSTRG.20817.2;MSTRG.20817.3;MSTRG.20817.4;MSTRG.20817.5;MSTRG.20817.6;MSTRG.20817.7;Gh_A10G1536	6.55595	8.05379	8.12632	0.274935	0.276286	0.520725	6.29972	2.65529	0.000250924	0.0534469	up	yes
MSTRG.20835		MSTRG.20835.1;MSTRG.20835.2;MSTRG.20835.3;MSTRG.20835.4;MSTRG.20835.5;MSTRG.20835.6	2.83503	3.89683	3.8027	0.0251657	0.124088	0.0445009	4.19291	2.06795	0.000181261	0.0502104	up	yes
MSTRG.20845	Gh_A10G1562	MSTRG.20845.1;Gh_A10G1562	4.8696	5.53644	6.12461	1.66429	1.91363	2.55471	2.14201	1.09897	0.00658006	0.146237	up	yes
MSTRG.20987		MSTRG.20987.1	1.39691	0.996393	2.31057	0	0	0	2.52709	1.33748	0.0084323	0.159491	up	yes
MSTRG.20990	Gh_A10G1695	MSTRG.20990.1;MSTRG.20990.2;Gh_A10G1695	27.7427	17.4943	20.6977	6.92584	9.11833	7.10176	2.6214	1.39034	0.00939681	0.164392	up	yes
MSTRG.21002	Gh_A10G1707	Gh_A10G1707;MSTRG.21002.2;MSTRG.21002.3;MSTRG.21002.4	5.08372	8.30463	6.72401	0.820421	0.855905	0.861501	4.07715	2.02756	0.000492224	0.0657381	up	yes
MSTRG.21074	Gh_A10G1766	MSTRG.21074.1;MSTRG.21074.2;Gh_A10G1766	1.08893	1.78262	2.22404	5.73926	5.00328	4.36982	0.440919	-1.18142	0.015244	0.196337	down	yes
MSTRG.21087	Gh_A10G1777	Gh_A10G1777	2.81798	2.46248	2.9642	0.742994	0.579304	0.771035	2.21545	1.1476	0.000190424	0.0505943	up	yes
MSTRG.21147		MSTRG.21147.2;MSTRG.21147.1	1.79861	2.14216	1.31028	5.21365	5.80916	5.77299	0.411747	-1.28017	0.0018408	0.0965992	down	yes
MSTRG.21157		MSTRG.21157.1	2.34616	3.88482	3.55182	0.027592	0.01601	0	4.11891	2.04226	0.000811842	0.0747832	up	yes
MSTRG.21163	Gh_A10G1848	MSTRG.21163.1;MSTRG.21163.2;MSTRG.21163.3;Gh_A10G1848	0.569467	0.685865	0.77392	3.29607	3.11664	3.49259	0.383402	-1.38307	0.000332602	0.0572801	down	yes
MSTRG.21178	Gh_A10G1862	MSTRG.21178.1;Gh_A10G1862	2.71735	1.26013	3.95949	13.5024	17.335	24.2044	0.185657	-2.42929	0.0108365	0.173054	down	yes
MSTRG.21201	Gh_A10G1882	Gh_A10G1882	22.3251	42.935	24.0244	67.4551	70.845	59.6318	0.434991	-1.20094	0.00882609	0.161809	down	yes
MSTRG.21224	Gh_A10G1908	Gh_A10G1908	0.382134	0.867464	0.533023	3.89021	4.20224	2.76316	0.34335	-1.54225	0.00312221	0.113853	down	yes
MSTRG.21279	Gh_A10G1961	MSTRG.21279.1;MSTRG.21279.2;Gh_A10G1961	7.6918	8.30602	5.89917	14.7465	13.6251	19.6729	0.488373	-1.03394	0.020047	0.214769	down	yes
MSTRG.21293	Gh_A10G1978	MSTRG.21293.1;Gh_A10G1978	10.4519	9.24412	10.3384	24.6841	27.2053	27.415	0.401738	-1.31567	0.000443668	0.0634304	down	yes
MSTRG.21305	Gh_A10G1991	MSTRG.21305.1	116.126	79.3491	119.793	393.564	357.221	378.676	0.279518	-1.83899	0.000422748	0.0624703	down	yes
MSTRG.21306	Gh_A10G1991	Gh_A10G1991	1203.33	837.365	1284.77	3691.57	2951.21	3339.59	0.333037	-1.58625	0.000412535	0.062422	down	yes
MSTRG.21318	Gh_A10G2003	MSTRG.21318.1;MSTRG.21318.2;Gh_A10G2003	5.41391	5.04539	5.36563	56.1598	63.993	64.462	0.10044	-3.3156	2.9776e-05	0.0288398	down	yes
MSTRG.21338		MSTRG.21338.1	0.902251	1.60029	1.0086	5.59054	4.22908	3.49798	0.398847	-1.32609	0.0111997	0.174737	down	yes
MSTRG.21396	Gh_A10G2089	Gh_A10G2089	15.4717	16.911	20.8543	50.5612	48.9209	62.6709	0.340179	-1.55563	0.00375267	0.120075	down	yes
MSTRG.21411		MSTRG.21411.1;MSTRG.21411.2	1.25541	2.30762	2.3168	4.41117	6.16569	4.74796	0.475702	-1.07187	0.00706317	0.149833	down	yes
MSTRG.2144	Gh_A02G0063	Gh_A02G0063	10.3397	10.412	11.4766	1.69857	2.62068	1.23667	4.18114	2.0639	0.00288857	0.110996	up	yes
MSTRG.21499	Gh_A10G2163	Gh_A10G2163;MSTRG.21499.2;MSTRG.21499.3;MSTRG.21499.4	3.96391	4.1428	5.20217	0.502727	0.938604	0.763058	3.12597	1.64431	0.00191318	0.097867	up	yes
MSTRG.2150	Gh_A02G0069	MSTRG.2150.1;MSTRG.2150.2;MSTRG.2150.3;Gh_A02G0069	0.364738	0.458679	0.226556	2.04828	1.71285	2.15037	0.453981	-1.1393	0.00205739	0.100436	down	yes
MSTRG.21604	Gh_A11G0092	MSTRG.21604.1;MSTRG.21604.2;MSTRG.21604.3;MSTRG.21604.4;Gh_A11G0092	20.8401	19.5253	25.8256	7.87475	8.60098	8.5782	2.45542	1.29597	0.00257517	0.107313	up	yes
MSTRG.21607	Gh_A11G0097	MSTRG.21607.1;Gh_A11G0097	0.28686	0.333589	0.264149	0.876016	2.59828	1.68175	0.48802	-1.03499	0.0244321	0.232622	down	yes
MSTRG.21609	Gh_A11G0100	MSTRG.21609.1;Gh_A11G0100	0	1.96041	1.38525	11.0209	8.2797	3.94877	0.23032	-2.11829	0.0456487	0.297466	down	yes
MSTRG.21611	Gh_A11G0102	MSTRG.21611.1;MSTRG.21611.2;MSTRG.21611.4;MSTRG.21611.3;Gh_A11G0102	15.5756	18.4774	18.8279	2.07354	2.81222	2.85232	5.18539	2.37445	0.000215567	0.053046	up	yes
MSTRG.21632	Gh_A11G0124	Gh_A11G0124	15.0795	12.5378	21.3366	3.22112	3.86	7.42253	3.05289	1.61018	0.0317377	0.257841	up	yes
MSTRG.21645	Gh_A11G0138	MSTRG.21645.1;Gh_A11G0138	14.7354	17.7821	12.3157	5.37062	7.92809	6.12591	2.11247	1.07893	0.00417053	0.125108	up	yes
MSTRG.21648	Gh_A11G0142	MSTRG.21648.1;MSTRG.21648.2;Gh_A11G0142	7.37006	5.43759	8.33752	2.13675	1.33029	2.50585	2.72696	1.44729	0.00389653	0.121985	up	yes
MSTRG.21664	Gh_A11G0166	MSTRG.21664.1;MSTRG.21664.2;Gh_A11G0166	1.18994	1.72961	1.28945	7.62197	5.84643	7.27945	0.303211	-1.72161	0.00173403	0.095004	down	yes
MSTRG.21677	Gh_A11G0177	Gh_A11G0177	104.416	110.439	103.137	251.876	207.932	252.89	0.450717	-1.14971	0.00185861	0.0967578	down	yes
MSTRG.21741	Gh_A11G0260	MSTRG.21741.2;Gh_A11G0260	1.01763	0.869132	0.865277	3.22461	3.02088	3.43051	0.443837	-1.1719	0.000202409	0.0519225	down	yes
MSTRG.21743	Gh_A11G0263	MSTRG.21743.1;Gh_A11G0263	4.7334	3.92092	7.27454	1.66027	1.32952	1.37749	2.53106	1.33974	0.00898029	0.162567	up	yes
MSTRG.21864	Gh_A11G0395	MSTRG.21864.1	2.42362	2.71224	2.93536	0	0.309629	0.322381	3.05315	1.6103	0.0013418	0.0865436	up	yes
MSTRG.21982	Gh_A11G0521	MSTRG.21982.1;MSTRG.21982.2	2.18777	2.17455	2.48512	0.267861	0.50893	0.509458	2.29861	1.20076	0.00136491	0.0872508	up	yes
MSTRG.22012	Gh_A11G0556	MSTRG.22012.1;Gh_A11G0556	14.8001	11.7711	4.96391	44.1154	46.8315	52.7445	0.217649	-2.19992	0.0216297	0.220882	down	yes
MSTRG.22041	Gh_A11G0589	Gh_A11G0589	69.973	84.12	96.443	0	0.690153	0.350373	63.044	5.97829	0.000124909	0.0426054	up	yes
MSTRG.22043	Gh_A11G0591	MSTRG.22043.1;Gh_A11G0591	1.87394	2.29148	1.86501	5.61512	4.9318	5.41771	0.474912	-1.07427	0.00120192	0.0836852	down	yes
MSTRG.22059	Gh_A11G0607	MSTRG.22059.1;Gh_A11G0607	4.9627	4.33309	6.21949	2.04643	1.64764	2.04381	2.11883	1.08327	0.00322912	0.114929	up	yes
MSTRG.22097	Gh_A11G0646;Gh_A11G0645	MSTRG.22097.1;MSTRG.22097.2;MSTRG.22097.3;MSTRG.22097.4;MSTRG.22097.5;Gh_A11G0646	2.09016	1.31249	1.73359	4.64421	4.31493	4.47878	0.494971	-1.01458	0.000461325	0.064521	down	yes
MSTRG.22108	Gh_A11G0653	MSTRG.22108.1;Gh_A11G0653;MSTRG.22108.3	8.11687	1.45271	8.35599	0	0	0	6.11791	2.61304	0.0102664	0.169606	up	yes
MSTRG.22264	Gh_A11G0822	MSTRG.22264.4;MSTRG.22264.5;MSTRG.22264.1;MSTRG.22264.2;MSTRG.22264.6;Gh_A11G0822	0.702278	1.08326	0.534573	5.52238	5.4934	2.97082	0.317088	-1.65705	0.0114354	0.176646	down	yes
MSTRG.22298	Gh_A11G0849	Gh_A11G0849;MSTRG.22298.2;MSTRG.22298.4;MSTRG.22298.5;MSTRG.22298.6;MSTRG.22298.7	2.13959	2.32356	2.53288	10.9399	12.0029	9.48092	0.282479	-1.82378	0.000536454	0.0666461	down	yes
MSTRG.22351	Gh_A11G0902	Gh_A11G0902	20.59	34.0933	24.656	63.1329	61.1339	46.8891	0.462644	-1.11202	0.0142539	0.191848	down	yes
MSTRG.22352	Gh_A11G0903	MSTRG.22352.1;MSTRG.22352.2	0	1.60628	0.01617	1.81728	4.37609	1.37477	0.406463	-1.2988	0.0254606	0.236354	down	yes
MSTRG.22363		MSTRG.22363.1;MSTRG.22363.2;MSTRG.22363.3	9.90603	10.0788	10.3354	3.58467	4.65178	4.02721	2.184	1.12697	0.000880659	0.076787	up	yes
MSTRG.22364	Gh_A11G0911	MSTRG.22364.1;MSTRG.22364.2;Gh_A11G0911	2.42705	2.41432	2.43789	6.86918	6.1809	6.06971	0.465899	-1.10191	0.00018594	0.050293	down	yes
MSTRG.22381	Gh_A11G0926	Gh_A11G0926;MSTRG.22381.2;MSTRG.22381.3;MSTRG.22381.4;MSTRG.22381.6;MSTRG.22381.5	1.15559	1.1988	0.81294	28.8604	28.0359	30.0693	0.0682475	-3.87308	4.37256e-05	0.0313575	down	yes
MSTRG.22396	Gh_A11G0940	MSTRG.22396.2;MSTRG.22396.1;MSTRG.22396.3;MSTRG.22396.4;MSTRG.22396.6;Gh_A11G0940	4.11913	4.73152	4.46808	1.09223	1.26989	1.37	2.44321	1.28878	0.000132324	0.0441424	up	yes
MSTRG.22453	Gh_A11G0999;Gh_A11G1000	MSTRG.22453.1;Gh_A11G0999;Gh_A11G1000	0.79634	1.05025	0.876308	3.67056	4.12427	3.64411	0.394559	-1.34169	2.60339e-05	0.0288398	down	yes
MSTRG.22561		MSTRG.22561.1	0.548243	0.759069	0.527209	4.83544	3.7712	4.75774	0.295992	-1.75637	0.000912999	0.077772	down	yes
MSTRG.2258		MSTRG.2258.1	6.09412	5.79601	7.44102	0.260284	0.073379	0.073094	6.57356	2.71667	0.000161771	0.0484043	up	yes
MSTRG.22620	Gh_A11G1173	MSTRG.22620.1;Gh_A11G1173	1.17627	6.1941	3.21392	9.19226	15.7214	6.55407	0.360485	-1.47199	0.0310272	0.256207	down	yes
MSTRG.22639	Gh_A11G1193	MSTRG.22639.1;Gh_A11G1193	0.618876	2.0705	0.535228	4.27047	5.22461	2.32064	0.405262	-1.30307	0.0354889	0.268544	down	yes
MSTRG.22664	Gh_A11G1225	MSTRG.22664.1;Gh_A11G1225;MSTRG.22664.3	9.01594	18.6079	7.99487	27.3238	27.9664	20.9659	0.453674	-1.14027	0.0315588	0.257533	down	yes
MSTRG.22735	Gh_A11G1298	MSTRG.22735.3;MSTRG.22735.2;MSTRG.22735.1;MSTRG.22735.4;MSTRG.22735.5;MSTRG.22735.6;Gh_A11G1298	11.4244	6.13728	7.66846	1.96453	2.94217	3.63101	2.43681	1.28499	0.029078	0.248794	up	yes
MSTRG.22743	Gh_A11G1308	MSTRG.22743.1;Gh_A11G1308	15.1099	28.3977	16.9123	46.9761	38.7055	37.4855	0.482301	-1.05199	0.02789	0.244552	down	yes
MSTRG.22793	Gh_A11G1356	MSTRG.22793.1;MSTRG.22793.2;MSTRG.22793.3;MSTRG.22793.4;MSTRG.22793.5	5.66387	4.99019	6.84082	2.08212	2.45702	2.4215	2.05132	1.03655	0.0050849	0.133124	up	yes
MSTRG.22910		MSTRG.22910.1;MSTRG.22910.2;MSTRG.22910.3;MSTRG.22910.4	1.09546	0.556642	0.828748	4.79362	4.29476	4.1479	0.33797	-1.56503	0.000167606	0.048408	down	yes
MSTRG.22963		MSTRG.22963.1	3.66326	5.57196	3.46374	11.3233	10.2633	7.88926	0.477202	-1.06733	0.0180571	0.207821	down	yes
MSTRG.22996	Gh_A11G1542	Gh_A11G1542;MSTRG.22996.2	2.17169	2.48158	2.45135	0.547916	0.448432	0.341034	2.33021	1.22046	0.000713304	0.0727821	up	yes
MSTRG.23023	Gh_A11G1569	Gh_A11G1569	3.59386	3.43974	3.00669	0.646697	0.681383	0.669922	2.60387	1.38066	0.000271689	0.0541174	up	yes
MSTRG.23057	Gh_A11G1607	MSTRG.23057.1;Gh_A11G1607	0.944576	1.61765	0.579737	4.07577	4.88108	3.98325	0.374298	-1.41774	0.00362381	0.11909	down	yes
MSTRG.23075	Gh_A11G1628	MSTRG.23075.1;MSTRG.23075.3;Gh_A11G1628	1.58561	2.18682	3.0984	7.49386	6.32736	7.37296	0.401742	-1.31566	0.0113196	0.175452	down	yes
MSTRG.23087	Gh_A11G1640	MSTRG.23087.1;MSTRG.23087.2;Gh_A11G1640	3.56425	3.33054	3.55976	11.4483	11.343	11.9545	0.356885	-1.48647	1.60248e-05	0.0288398	down	yes
MSTRG.23098	Gh_A11G1650	MSTRG.23098.1;Gh_A11G1650	0.264718	3.81393	2.00787	4.39419	6.21507	5.78295	0.399043	-1.32538	0.0340502	0.26404	down	yes
MSTRG.23172		MSTRG.23172.1;MSTRG.23172.2;MSTRG.23172.3	13.059	18.1173	17.3194	0.13207	0.18998	0.032591	15.1486	3.92111	8.05405e-05	0.0368238	up	yes
MSTRG.23232	Gh_A11G1765	MSTRG.23232.1;MSTRG.23232.2;MSTRG.23232.3	6.13905	5.70463	6.59611	1.9406	2.47772	2.19699	2.23083	1.15758	0.00138693	0.0877176	up	yes
MSTRG.23238	Gh_A11G1773	MSTRG.23238.1;MSTRG.23238.2;MSTRG.23238.4;MSTRG.23238.3;Gh_A11G1773;MSTRG.23238.6	5.64113	5.21148	6.43601	0.713355	0.909562	1.7077	3.26099	1.70531	0.00616404	0.143122	up	yes
MSTRG.23315		MSTRG.23315.1	0.989078	1.62742	1.9273	6.79447	5.69936	5.77689	0.350352	-1.51312	0.0051849	0.134012	down	yes
MSTRG.23421		MSTRG.23421.1	1.09975	0.498804	0.222873	4.96708	7.0813	6.81306	0.216963	-2.20448	0.00560318	0.13774	down	yes
MSTRG.23436	Gh_A11G1961;Gh_A11G1962	MSTRG.23436.1;MSTRG.23436.2;Gh_A11G1961;Gh_A11G1962	20.8065	14.2684	25.8522	7.04807	7.09812	7.98317	2.50411	1.3243	0.00875282	0.161637	up	yes
MSTRG.23452	Gh_A11G1979	MSTRG.23452.1;MSTRG.23452.2;MSTRG.23452.3	4.28272	4.65112	3.88622	11.6679	12.0288	11.6878	0.410461	-1.28468	0.000165648	0.048408	down	yes
MSTRG.23459	Gh_A11G1985	MSTRG.23459.1;Gh_A11G1985	0.206404	0.56439	0.453581	2.3621	1.30626	2.31206	0.474727	-1.07483	0.0213122	0.21948	down	yes
MSTRG.23504		MSTRG.23504.1	3.64657	3.95262	4.24456	0.840718	1.29679	0.80167	2.50219	1.32319	0.00166084	0.0936758	up	yes
MSTRG.23584	Gh_A11G2095	MSTRG.23584.1;Gh_A11G2095	96.0442	109.794	104.225	40.9273	35.4342	44.0138	2.54193	1.34592	0.0015722	0.0924937	up	yes
MSTRG.23592	Gh_A11G2104	MSTRG.23592.1	0.179295	0.829359	0.365019	2.58672	2.4468	1.43344	0.457028	-1.12965	0.0201997	0.215363	down	yes
MSTRG.23615	Gh_A11G2118	MSTRG.23615.1;MSTRG.23615.2;Gh_A11G2118	0.493427	2.42933	1.87087	0.159223	0.284771	0.103679	2.04755	1.0339	0.0378063	0.275244	up	yes
MSTRG.23733	Gh_A11G2236	Gh_A11G2236	5.16861	5.52921	5.07041	0	0	0	6.24428	2.64253	1.88367e-06	0.0223839	up	yes
MSTRG.23742	Gh_A11G2242	MSTRG.23742.1;MSTRG.23742.2;Gh_A11G2242	1.83364	1.91821	1.78951	4.61304	6.00535	5.26041	0.452429	-1.14424	0.000692574	0.0722828	down	yes
MSTRG.23749	Gh_A11G2249	MSTRG.23749.1	1.75226	2.10505	1.36704	4.07018	5.29585	5.87083	0.448723	-1.1561	0.00445209	0.128074	down	yes
MSTRG.23799	Gh_A11G2291	MSTRG.23799.1;MSTRG.23799.2	2.86683	5.65652	4.11396	11.2176	11.8326	9.28243	0.428979	-1.22102	0.00688579	0.148819	down	yes
MSTRG.23811	Gh_A11G2303	MSTRG.23811.1;MSTRG.23811.2;MSTRG.23811.3;MSTRG.23811.4;Gh_A11G2303	6.73902	6.80433	8.41443	2.36599	2.13051	2.84041	2.41786	1.27373	0.00285837	0.110352	up	yes
MSTRG.23856	Gh_A11G2344;Gh_A11G2345	MSTRG.23856.1;Gh_A11G2344;Gh_A11G2345	31.807	42.208	33.0249	18.6127	12.0057	19.5166	2.09591	1.06758	0.0321318	0.258865	up	yes
MSTRG.23898	Gh_A11G2381	MSTRG.23898.1;MSTRG.23898.2;MSTRG.23898.3;Gh_A11G2381	1.49271	2.89201	1.6884	6.15255	6.06664	4.87904	0.440241	-1.18363	0.00659406	0.146287	down	yes
MSTRG.23911	Gh_A11G2394	MSTRG.23911.1;Gh_A11G2394	5.38909	3.9422	7.9816	0.258306	0.614799	0.741008	4.33069	2.1146	0.00710707	0.15016	up	yes
MSTRG.23919	Gh_A11G2403	Gh_A11G2403	0.557707	1.23412	0.206925	2.64347	3.89844	1.64827	0.44013	-1.184	0.035398	0.268286	down	yes
MSTRG.23921	Gh_A11G2405	Gh_A11G2405	5.32173	2.97394	5.62693	0.930957	1.55826	2.11953	2.22557	1.15418	0.0404827	0.282767	up	yes
MSTRG.23960	Gh_A11G2438	MSTRG.23960.1	2.67448	6.83723	3.51004	11.1731	11.7401	9.92689	0.417786	-1.25916	0.00958882	0.165373	down	yes
MSTRG.2398	Gh_A02G0328	MSTRG.2398.1;Gh_A02G0328;MSTRG.2398.3;MSTRG.2398.4	2.26524	2.56417	2.02795	5.32074	5.88397	5.95693	0.486469	-1.03958	0.000416986	0.0624703	down	yes
MSTRG.23988	Gh_A11G2469	MSTRG.23988.1;Gh_A11G2469	30.3465	31.7191	33.5844	1.49494	2.49026	2.86941	10.1193	3.33904	0.00047983	0.065186	up	yes
MSTRG.2402	Gh_A02G0333	Gh_A02G0333	8.93328	8.9556	10.161	2.39911	4.38695	4.52038	2.20527	1.14095	0.0186128	0.209805	up	yes
MSTRG.2405		MSTRG.2405.1	0.895491	2.03593	0.820682	0.089736	0.098663	0	2.03804	1.02718	0.0102874	0.169638	up	yes
MSTRG.2410	Gh_A02G0340	MSTRG.2410.1;MSTRG.2410.2;MSTRG.2410.3;Gh_A02G0340	1.23414	1.55284	1.90816	5.87214	6.56721	4.70671	0.381323	-1.39091	0.00453362	0.128815	down	yes
MSTRG.24103	Gh_A11G2560	MSTRG.24103.1;Gh_A11G2560	6.04695	4.64153	7.3503	1.15703	1.44255	1.26939	3.04132	1.6047	0.00296485	0.112363	up	yes
MSTRG.24128	Gh_A11G2570	MSTRG.24128.1;MSTRG.24128.2;MSTRG.24128.3;Gh_A11G2570	4.38513	4.57099	3.72481	24.5197	24.7446	30.886	0.188797	-2.40509	0.000460074	0.064521	down	yes
MSTRG.24129	Gh_A11G2571	MSTRG.24129.1	0.443003	0.410793	0.410763	2.26576	2.28537	3.39968	0.393367	-1.34605	0.00381654	0.120914	down	yes
MSTRG.24145	Gh_A11G2587	MSTRG.24145.1;MSTRG.24145.2;MSTRG.24145.3;Gh_A11G2587	7.08073	4.25264	6.39096	0.185649	0.583312	0.217299	5.18561	2.37451	0.00241377	0.10499	up	yes
MSTRG.24157		MSTRG.24157.1;MSTRG.24157.2;MSTRG.24157.3	0.626415	1.0989	0.554636	2.2723	3.14816	2.41264	0.48112	-1.05553	0.000814102	0.0747832	down	yes
MSTRG.24167	Gh_A11G2604	MSTRG.24167.1;MSTRG.24167.3;MSTRG.24167.2;Gh_A11G2604	24.6988	24.1438	27.1569	7.17185	8.54358	9.50702	2.80722	1.48914	0.00152753	0.091257	up	yes
MSTRG.2419		MSTRG.2419.1	3.10249	6.34919	2.92038	8.11632	10.8987	9.26681	0.465315	-1.10372	0.00360967	0.119038	down	yes
MSTRG.24238	Gh_A11G2672	Gh_A11G2672	1.08373	2.45236	1.3493	5.29725	6.22573	3.82559	0.420062	-1.25133	0.00955338	0.165134	down	yes
MSTRG.24252		MSTRG.24252.1	1.36611	1.61475	2.19189	0.231781	0.297887	0	2.3092	1.20739	0.00871724	0.161469	up	yes
MSTRG.24259		MSTRG.24259.1;MSTRG.24259.2	1.65637	1.88474	1.61304	4.70506	5.83337	5.26419	0.432465	-1.20934	0.000145854	0.0465854	down	yes
MSTRG.24268		MSTRG.24268.1;MSTRG.24268.2;MSTRG.24268.4;MSTRG.24268.3	0.622627	1.44391	1.60529	4.41209	4.74637	4.38163	0.392369	-1.34972	0.00733958	0.151598	down	yes
MSTRG.24277	Gh_A11G2690	MSTRG.24277.2;MSTRG.24277.1;MSTRG.24277.4;Gh_A11G2690	5.88496	10.0648	12.6136	4.18046	3.99799	3.00624	2.14154	1.09865	0.0493676	0.306869	up	yes
MSTRG.24287	Gh_A11G2680	MSTRG.24287.1	4.94984	5.57809	5.07183	13.1231	19.1234	15.459	0.367714	-1.44335	0.00100478	0.0797983	down	yes
MSTRG.24289	Gh_A11G2680	MSTRG.24289.1;MSTRG.24289.2	1.59277	1.45989	2.42334	0.209894	0.427837	0.393483	2.08661	1.06116	0.0115207	0.176865	up	yes
MSTRG.24304		MSTRG.24304.1	0	0	0	2.21705	3.16237	2.83304	0.268094	-1.89919	0.000365497	0.0594229	down	yes
MSTRG.24305		MSTRG.24305.1;MSTRG.24305.3	0	0.0989203	0	1.99043	3.7626	3.31304	0.241718	-2.04861	0.0013097	0.0861775	down	yes
MSTRG.24331	Gh_A11G2742	MSTRG.24331.1;Gh_A11G2742	43.5229	40.7512	44.7769	16.1982	17.9764	17.23	2.42796	1.27974	0.000295291	0.0549541	up	yes
MSTRG.24342	Gh_A11G2754	MSTRG.24342.1;Gh_A11G2754	12.0202	11.4687	16.4254	34.4153	33.1592	38.7242	0.390275	-1.35744	0.00485357	0.1313	down	yes
MSTRG.2436	Gh_A02G0374	MSTRG.2436.1;Gh_A02G0374	3.72482	2.12954	5.6577	0.368148	1.05301	0.720521	2.74685	1.45778	0.0351672	0.26763	up	yes
MSTRG.24426		MSTRG.24426.1	1.45547	0.438652	1.31541	0	0	0	2.03881	1.02772	0.00837875	0.159063	up	yes
MSTRG.24434	Gh_A11G2842	MSTRG.24434.1	29.2499	24.8295	35.1174	2.33968	1.13969	2.7608	10.2754	3.36113	0.000914711	0.077772	up	yes
MSTRG.24489	Gh_A11G2867	MSTRG.24489.1;MSTRG.24489.2;Gh_A11G2867	3.13814	1.89711	2.89444	1.10937	0.697693	0.639899	2.01774	1.01274	0.00107778	0.0812489	up	yes
MSTRG.24524	Gh_A11G2902	MSTRG.24524.1;MSTRG.24524.2;MSTRG.24524.3;MSTRG.24524.7;MSTRG.24524.4;MSTRG.24524.5;MSTRG.24524.6;MSTRG.24524.8;MSTRG.24524.10;MSTRG.24524.9;MSTRG.24524.11;MSTRG.24524.12;Gh_A11G2902	11.5736	12.5616	12.4595	3.17378	3.87455	3.88833	2.83696	1.50434	0.000193363	0.0507762	up	yes
MSTRG.24576	Gh_A12G0014	MSTRG.24576.1;Gh_A12G0014	5.75349	3.5589	7.07364	1.76781	2.07513	2.43291	2.05886	1.04184	0.0253549	0.235901	up	yes
MSTRG.24584	Gh_A12G0022	MSTRG.24584.1;MSTRG.24584.3;Gh_A12G0022	2.22156	2.3601	3.72984	8.20597	7.46957	6.68682	0.441601	-1.17918	0.0118256	0.178797	down	yes
MSTRG.24599	Gh_A12G0039	MSTRG.24599.1;Gh_A12G0039	16.8926	18.1957	19.1906	46.09	43.891	44.9106	0.414892	-1.26919	0.000263721	0.0534469	down	yes
MSTRG.24605	Gh_A12G0047	MSTRG.24605.1;Gh_A12G0047	5.79497	2.65387	4.0849	1.06984	0.887338	1.87007	2.27179	1.18383	0.0193291	0.212597	up	yes
MSTRG.2465		MSTRG.2465.1;MSTRG.2465.2	0	0.041529	0.076091	9.26797	12.5299	10.8404	0.0876093	-3.51277	6.38818e-05	0.0346617	down	yes
MSTRG.24691	Gh_A12G0144	MSTRG.24691.1;Gh_A12G0144	11.8077	13.0403	11.7213	4.07545	4.97772	3.47919	2.55169	1.35145	0.00160765	0.0928013	up	yes
MSTRG.24769	Gh_A12G0237	MSTRG.24769.1;Gh_A12G0237	38.6443	38.576	45.3451	6.89674	9.47991	7.69255	4.64434	2.21547	0.000717088	0.0727821	up	yes
MSTRG.24868		MSTRG.24868.1;MSTRG.24868.2;MSTRG.24868.3	2.54646	0.991186	2.07414	0.254779	0.042479	0.430344	2.29763	1.20015	0.00478239	0.130689	up	yes
MSTRG.24875		MSTRG.24875.1;MSTRG.24875.2	3.78375	5.42181	4.30941	13.5923	13.3004	9.79183	0.414494	-1.27058	0.0065554	0.146114	down	yes
MSTRG.24883	Gh_A12G0365	MSTRG.24883.4;MSTRG.24883.1;MSTRG.24883.3;MSTRG.24883.2;MSTRG.24883.6;MSTRG.24883.5;MSTRG.24883.7;MSTRG.24883.8;MSTRG.24883.9;MSTRG.24883.10	8.69488	10.1056	10.9993	2.17667	2.07661	2.00706	3.5247	1.8175	0.000411857	0.062422	up	yes
MSTRG.24896		MSTRG.24896.1	0.697306	1.38043	0.313076	2.57555	3.50215	2.5277	0.448098	-1.15811	0.010652	0.172248	down	yes
MSTRG.24980		MSTRG.24980.1;MSTRG.24980.2	6.83927	10.5655	6.55658	17.2937	18.0729	15.2365	0.489783	-1.02979	0.00666316	0.146808	down	yes
MSTRG.25064		MSTRG.25064.1	2.18517	1.97999	1.90911	9.66863	9.62185	9.76351	0.283174	-1.82024	2.56844e-05	0.0288398	down	yes
MSTRG.25077	Gh_A12G0535	MSTRG.25077.1;MSTRG.25077.2;Gh_A12G0535	3.32547	3.99813	5.54449	0.817224	1.14333	1.15917	2.55446	1.35302	0.00808728	0.15713	up	yes
MSTRG.25105	Gh_A12G0561	MSTRG.25105.1	2.41102	2.8407	2.92666	6.59541	9.79647	10.3327	0.378478	-1.40172	0.0042374	0.12592	down	yes
MSTRG.25106	Gh_A12G0562;Gh_A12G0563	MSTRG.25106.1;Gh_A12G0562;MSTRG.25106.4;Gh_A12G0563	84.3658	69.793	90.9917	258.48	255.306	209.191	0.343038	-1.54356	0.00170062	0.0944614	down	yes
MSTRG.25107	Gh_A12G0564	MSTRG.25107.1;MSTRG.25107.2;MSTRG.25107.3;MSTRG.25107.4;MSTRG.25107.5;Gh_A12G0564	4.49661	8.40544	2.26215	14.4074	13.9884	11.9676	0.377581	-1.40514	0.0462695	0.29896	down	yes
MSTRG.25139		MSTRG.25139.1	1.06617	1.42031	1.09357	3.54809	4.11427	3.35349	0.466935	-1.09871	0.000363733	0.0592431	down	yes
MSTRG.2517	Gh_A02G0453	Gh_A02G0453	2.59679	3.09145	3.50958	0.538299	1.05279	1.54233	2.01027	1.00739	0.025054	0.234819	up	yes
MSTRG.252	Gh_A01G0274	Gh_A01G0274	28.9154	43.9579	33.0742	72.5221	70.6082	68.8578	0.495449	-1.01319	0.004155	0.125046	down	yes
MSTRG.2520	Gh_A02G0455	MSTRG.2520.1;Gh_A02G0455	4.02008	2.44753	7.10821	0.826364	0.593716	1.61789	2.67614	1.42016	0.0395817	0.280035	up	yes
MSTRG.25234	Gh_A12G0694	MSTRG.25234.2;MSTRG.25234.1;Gh_A12G0694	7.62875	6.9726	8.98714	18.2192	17.7861	19.4251	0.454699	-1.13702	0.00155811	0.0922069	down	yes
MSTRG.25249		MSTRG.25249.1	0.266754	0.115433	0.137263	1.24888	2.0399	2.52229	0.404727	-1.30498	0.010313	0.169681	down	yes
MSTRG.25264		MSTRG.25264.1;MSTRG.25264.2	0.435282	0.573224	0.24556	1.77273	2.03212	3.11817	0.431183	-1.21363	0.010737	0.172754	down	yes
MSTRG.25367	Gh_A12G0827	MSTRG.25367.1;Gh_A12G0827	93.8452	68.4527	99.5032	27.9491	32.9318	49.2316	2.38812	1.25588	0.0292334	0.249342	up	yes
MSTRG.25377	Gh_A12G0834	MSTRG.25377.1;Gh_A12G0834	7.36966	7.97918	6.53904	3.24424	2.49715	3.24939	2.07971	1.05638	0.00452678	0.128783	up	yes
MSTRG.25402	Gh_A12G0862	MSTRG.25402.1	17.5141	17.5853	19.3828	38.204	41.0201	43.91	0.455732	-1.13374	0.000855338	0.0763417	down	yes
MSTRG.25454		MSTRG.25454.1;MSTRG.25454.2;MSTRG.25454.3	2.58836	3.35469	2.5757	0.051869	0.0566516	0.108378	3.55015	1.82788	0.000123391	0.0426054	up	yes
MSTRG.25477		MSTRG.25477.1;MSTRG.25477.2	1.02081	1.46071	0.699206	3.32671	3.57325	2.39445	0.497948	-1.00593	0.0154283	0.197181	down	yes
MSTRG.25485		MSTRG.25485.1;MSTRG.25485.2;MSTRG.25485.3	4.51572	7.77778	4.62614	13.3491	12.2832	10.6261	0.492615	-1.02147	0.0155872	0.19792	down	yes
MSTRG.255	Gh_A01G0275	Gh_A01G0275	395.326	401.435	409.291	0	0	0	402.923	8.65436	1.53067e-08	0.00137867	up	yes
MSTRG.25531		MSTRG.25531.1	0	0.136731	0	1.57493	2.26043	2.21792	0.34562	-1.53274	0.000310258	0.0557176	down	yes
MSTRG.25588	Gh_A12G1061	MSTRG.25588.5;MSTRG.25588.4;MSTRG.25588.1;MSTRG.25588.2;MSTRG.25588.3;MSTRG.25588.6;MSTRG.25588.9;MSTRG.25588.11;MSTRG.25588.12;MSTRG.25588.10;MSTRG.25588.7;MSTRG.25588.8;Gh_A12G1061	6.04596	5.44528	4.89486	60.291	53.7334	65.8529	0.10634	-3.23324	0.000112541	0.0418866	down	yes
MSTRG.25589	Gh_A12G1062	MSTRG.25589.2;MSTRG.25589.1;Gh_A12G1062	37.2062	30.6651	43.6688	130.715	140.697	153.77	0.266575	-1.90739	0.00137783	0.0874571	down	yes
MSTRG.25596	Gh_A12G1087	MSTRG.25596.1	1.8177	1.71828	0.614822	6.0557	4.80154	3.50342	0.406463	-1.2988	0.0391878	0.278847	down	yes
MSTRG.25636	Gh_A12G1120	Gh_A12G1120;MSTRG.25636.4;MSTRG.25636.2;MSTRG.25636.3	3.94239	2.76617	6.30077	0.511424	0.877935	1.8181	2.58444	1.36985	0.0498159	0.307977	up	yes
MSTRG.25640		MSTRG.25640.1;MSTRG.25640.2	5.04771	5.32089	5.02903	13.5985	14.1314	13.6562	0.413814	-1.27295	1.58407e-06	0.0223839	down	yes
MSTRG.25641	Gh_A12G1130	Gh_A12G1130	427.073	331.213	511.876	144.272	176.79	196.042	2.43863	1.28607	0.0136297	0.188344	up	yes
MSTRG.25644	Gh_A12G1134	MSTRG.25644.1	4.32141	3.88583	1.41529	13.6101	12.1139	12.3041	0.290557	-1.78311	0.0239731	0.231031	down	yes
MSTRG.25656	Gh_A12G1143	MSTRG.25656.1;Gh_A12G1143	26.5233	24.3297	39.3583	1.22644	1.75345	1.76742	11.8512	3.56696	0.000900116	0.0773602	up	yes
MSTRG.25678	Gh_A12G1170	MSTRG.25678.1;MSTRG.25678.2;Gh_A12G1170	0.206164	0.251871	0.213527	3.91174	3.44392	4.68756	0.245427	-2.02663	0.000458687	0.0644524	down	yes
MSTRG.25679		MSTRG.25679.1	2.19416	3.17796	2.86578	8.27734	10.0193	9.44837	0.361493	-1.46796	0.000203866	0.0519225	down	yes
MSTRG.25680	Gh_A12G1171	MSTRG.25680.1;Gh_A12G1171	4.28381	4.20099	4.13237	10.026	9.84298	10.4468	0.469035	-1.09223	4.19501e-05	0.0313575	down	yes
MSTRG.25724	Gh_A12G1219	MSTRG.25724.1;Gh_A12G1219	9.2974	21.2029	11.4851	30.449	34.9394	27.0753	0.440014	-1.18438	0.00934378	0.164168	down	yes
MSTRG.25850	Gh_A12G1335	Gh_A12G1335	65.5271	58.9617	84.0659	19.926	20.284	27.3906	3.00448	1.58711	0.00616534	0.143122	up	yes
MSTRG.25853	Gh_A12G1336	MSTRG.25853.1;MSTRG.25853.4;MSTRG.25853.2;MSTRG.25853.3;MSTRG.25853.5;Gh_A12G1336	2.73986	1.90912	3.70599	0.0350012	0.0102719	0.0280068	3.65223	1.86878	0.00193185	0.0981949	up	yes
MSTRG.25969		MSTRG.25969.1	1.33819	2.16678	1.90332	5.38121	6.62068	5.31122	0.408916	-1.29012	0.000829056	0.0752267	down	yes
MSTRG.25976	Gh_A12G1454	Gh_A12G1454	19.6475	17.9895	21.7428	5.981	8.18324	4.54504	2.92377	1.54783	0.00918725	0.163509	up	yes
MSTRG.25985		MSTRG.25985.1	1.72575	2.15439	0.64554	0	0	0	2.403	1.26484	0.0252123	0.235489	up	yes
MSTRG.26022	Gh_A12G1497	Gh_A12G1497	8.79454	6.30294	9.77618	0.26245	0.256554	0.201115	7.45065	2.89737	0.000224708	0.0531218	up	yes
MSTRG.26050	Gh_A12G1526	MSTRG.26050.1;Gh_A12G1526	13.4508	16.0176	17.5911	4.02349	4.31644	4.39341	3.15676	1.65844	0.000714556	0.0727821	up	yes
MSTRG.26053	Gh_A12G1530	Gh_A12G1530	22.1825	18.6193	29.7959	7.11806	7.88506	8.74776	2.72235	1.44485	0.00735087	0.151716	up	yes
MSTRG.26149	Gh_A12G1617	MSTRG.26149.1;MSTRG.26149.2;Gh_A12G1617	5.63605	8.81203	11.772	16.9563	23.605	30.9893	0.385271	-1.37605	0.0361685	0.27062	down	yes
MSTRG.26151	Gh_A12G1619	MSTRG.26151.1;MSTRG.26151.2;Gh_A12G1619	4.17077	4.76963	5.09999	15.1046	15.2899	18.9118	0.326038	-1.61689	0.00129438	0.0858703	down	yes
MSTRG.26158		MSTRG.26158.1	0	0	0	1.10833	0.888188	1.07906	0.495134	-1.01411	0.00025324	0.0534469	down	yes
MSTRG.26169		MSTRG.26169.1	9.03952	4.83417	7.50712	2.15081	2.1466	2.8078	2.39006	1.25705	0.00680732	0.148069	up	yes
MSTRG.26170		MSTRG.26170.1;MSTRG.26170.2	38.7461	12.9898	29.1226	2.09609	2.25544	1.86129	8.52394	3.09152	0.00238621	0.104883	up	yes
MSTRG.26200	Gh_A12G1663	MSTRG.26200.1;Gh_A12G1663	3.58573	6.43838	3.1159	13.232	12.2851	10.8979	0.392452	-1.34941	0.0109792	0.173883	down	yes
MSTRG.26222	Gh_A12G1695	MSTRG.26222.1	5.57656	12.5303	8.8612	0.640818	0.249533	0.189659	7.04164	2.81591	0.00351427	0.117582	up	yes
MSTRG.26295	Gh_A12G1764	MSTRG.26295.1;MSTRG.26295.2;Gh_A12G1764	3.37397	6.72721	3.19314	9.84394	11.1307	8.80636	0.471926	-1.08337	0.0110363	0.174042	down	yes
MSTRG.26330	Gh_A12G1793	MSTRG.26330.1;Gh_A12G1793	3.35121	2.9563	3.8588	0.466561	0.71938	0.778228	2.66197	1.41249	0.00208142	0.100901	up	yes
MSTRG.26343	Gh_A12G1807	MSTRG.26343.2;MSTRG.26343.1;MSTRG.26343.3;MSTRG.26343.4;MSTRG.26343.5;MSTRG.26343.6;MSTRG.26343.7;Gh_A12G1807	6.82475	6.9609	6.30103	11.7734	14.6544	19.5736	0.478077	-1.06469	0.0172504	0.205231	down	yes
MSTRG.26382	Gh_A12G1845	MSTRG.26382.1;MSTRG.26382.2;Gh_A12G1845	0.699329	1.38994	0.957247	10.4862	8.79318	9.42625	0.188374	-2.40833	0.000621827	0.0698353	down	yes
MSTRG.26451	Gh_A12G1916	MSTRG.26451.1;MSTRG.26451.2;MSTRG.26451.3	8.22703	6.4452	9.97768	3.06753	3.24369	4.35198	2.02413	1.0173	0.0172182	0.205029	up	yes
MSTRG.2647	Gh_A02G0604	MSTRG.2647.1	1.1465	2.65333	1.40789	6.82033	5.0677	3.61992	0.438277	-1.19009	0.0392411	0.278981	down	yes
MSTRG.26477	Gh_A12G1940	Gh_A12G1940	0.885559	0.964416	0.773826	14.1136	12.4024	9.05364	0.147847	-2.75783	0.000918632	0.077772	down	yes
MSTRG.26524	Gh_A12G1993	MSTRG.26524.1;MSTRG.26524.2	3.49741	3.94593	2.61647	18.9005	15.1734	16.99	0.240259	-2.05734	0.00152394	0.0911428	down	yes
MSTRG.26667	Gh_A12G2156	MSTRG.26667.3;MSTRG.26667.1;MSTRG.26667.2;MSTRG.26667.4;Gh_A12G2156	11.4264	8.85047	16.2348	5.04483	4.43641	3.86054	2.38499	1.25398	0.012597	0.183135	up	yes
MSTRG.26692	Gh_A12G2182	MSTRG.26692.1;Gh_A12G2182	4.50024	3.15712	4.88149	1.00431	0.891599	1.18536	2.55116	1.35115	0.00156716	0.0924937	up	yes
MSTRG.26693	Gh_A12G2185	MSTRG.26693.1;Gh_A12G2185	0.330833	0.165167	0.807322	1.84968	3.03682	3.12606	0.389359	-1.36083	0.0191362	0.212005	down	yes
MSTRG.26705	Gh_A12G2195	MSTRG.26705.1;MSTRG.26705.2;Gh_A12G2195	9.03103	7.64284	11.3752	3.22298	3.96756	4.26485	2.1387	1.09674	0.0120131	0.18004	up	yes
MSTRG.26788	Gh_A12G2280	MSTRG.26788.1;Gh_A12G2280	3.95503	2.3305	4.91224	21.0917	21.5767	24.6308	0.198825	-2.33043	0.00189381	0.0976465	down	yes
MSTRG.2681	Gh_A02G0647	Gh_A02G0647	36.6416	66.4615	32.927	100.963	93.9926	94.0282	0.448206	-1.15777	0.0204712	0.21628	down	yes
MSTRG.2683	Gh_A02G0645	MSTRG.2683.1;MSTRG.2683.2;MSTRG.2683.5;MSTRG.2683.4;MSTRG.2683.3;MSTRG.2683.6;MSTRG.2683.7;MSTRG.2683.8;MSTRG.2683.9;MSTRG.2683.10;Gh_A02G0645	21.818	18.9513	27.0649	8.81833	10.8766	11.3115	2.07905	1.05592	0.0133977	0.186996	up	yes
MSTRG.26869	Gh_A12G2364;Gh_A12G2365;Gh_A12G2363	MSTRG.26869.1;MSTRG.26869.2;MSTRG.26869.3;MSTRG.26869.5;MSTRG.26869.4;MSTRG.26869.6;MSTRG.26869.8;MSTRG.26869.9;Gh_A12G2363;Gh_A12G2364;Gh_A12G2365	53.3393	45.0235	77.366	22.852	27.9125	22.8537	2.29169	1.19641	0.022525	0.224801	up	yes
MSTRG.26888	Gh_A12G2392	MSTRG.26888.1;MSTRG.26888.2;MSTRG.26888.3;Gh_A12G2392	2.77604	2.01258	2.88785	0.418289	0.918188	0.785517	2.09022	1.06365	0.0133223	0.18679	up	yes
MSTRG.26901	Gh_A12G2401	MSTRG.26901.1;MSTRG.26901.2;MSTRG.26901.3;MSTRG.26901.4;MSTRG.26901.5;Gh_A12G2401	4.59202	4.22978	5.19923	11.6396	12.5808	12.6982	0.426103	-1.23073	0.000850841	0.0763417	down	yes
MSTRG.26923	Gh_A12G2429	MSTRG.26923.1;MSTRG.26923.2;Gh_A12G2429	2.35128	4.14765	2.43559	10.3429	12.5412	7.99401	0.3459	-1.53157	0.00444266	0.128007	down	yes
MSTRG.26946	Gh_A12G2461	Gh_A12G2461	136.228	100.204	155.708	53.4508	46.0233	59.4682	2.43711	1.28517	0.00402609	0.123651	up	yes
MSTRG.26950	Gh_A12G2465	MSTRG.26950.1;Gh_A12G2465	1.10318	0.633839	0.977559	22.1179	22.3538	18.0445	0.0875705	-3.51341	0.000119187	0.0426054	down	yes
MSTRG.26951	Gh_A12G2466	MSTRG.26951.1;MSTRG.26951.2;MSTRG.26951.3;Gh_A12G2466	2.11526	3.55822	2.56125	7.73889	7.30215	6.75272	0.444828	-1.16868	0.0034905	0.117441	down	yes
MSTRG.27	Gh_A01G0033	Gh_A01G0033;MSTRG.27.2;MSTRG.27.3;MSTRG.27.4;MSTRG.27.5;MSTRG.27.6;MSTRG.27.7;MSTRG.27.8	0.255238	0.189967	0.215726	1.99783	1.58574	2.5186	0.406524	-1.29859	0.00258769	0.107392	down	yes
MSTRG.27129	Gh_A13G0147	MSTRG.27129.1	28.6576	22.8157	32.5471	12.0799	12.9783	14.1916	2.05308	1.03779	0.00702462	0.149704	up	yes
MSTRG.27133	Gh_A13G0152	MSTRG.27133.1;Gh_A13G0152	21.4991	20.1866	18.2954	53.6871	51.4601	45.2456	0.411242	-1.28194	0.00137193	0.0873287	down	yes
MSTRG.27152	Gh_A13G0171	MSTRG.27152.1;Gh_A13G0171	7.64599	6.0893	10.1943	2.10245	3.52767	3.77452	2.1723	1.11923	0.0382275	0.276175	up	yes
MSTRG.27197	Gh_A13G0216	MSTRG.27197.1;Gh_A13G0216	2.11911	2.35302	0.817589	0	0.061802	0.110183	2.51155	1.32858	0.022427	0.224272	up	yes
MSTRG.27203	Gh_A13G0222	MSTRG.27203.2;MSTRG.27203.1;Gh_A13G0222	282.722	328.991	340.939	153.733	168.708	139.663	2.04689	1.03343	0.00271348	0.108294	up	yes
MSTRG.27210	Gh_A13G0231	MSTRG.27210.1;MSTRG.27210.2;Gh_A13G0231	26.1443	25.2918	32.3413	8.34316	6.67083	8.09234	3.3335	1.73704	0.000948307	0.0782316	up	yes
MSTRG.27265	Gh_A13G0276;Gh_A13G0275	MSTRG.27265.1;MSTRG.27265.2;MSTRG.27265.3;MSTRG.27265.4;MSTRG.27265.5;MSTRG.27265.9;MSTRG.27265.7;MSTRG.27265.11;MSTRG.27265.12;MSTRG.27265.13;MSTRG.27265.14;Gh_A13G0276	102.699	121.499	129.95	284.545	316.322	199.025	0.449433	-1.15382	0.0191718	0.212198	down	yes
MSTRG.27266	Gh_A13G0275	MSTRG.27266.1;MSTRG.27266.2;MSTRG.27266.3	1.85166	1.44791	1.72033	6.89742	13.5552	11.644	0.234218	-2.09408	0.00594128	0.141121	down	yes
MSTRG.27267	Gh_A13G0275	MSTRG.27267.1;MSTRG.27267.2	2.45335	11.822	4.84258	29.2167	22.0139	19.2605	0.257912	-1.95505	0.0298277	0.25152	down	yes
MSTRG.27283	Gh_A13G0294	MSTRG.27283.1	71.1033	75.7724	88.7185	7.8634	12.6791	12.4507	6.68547	2.74103	0.00126549	0.0849981	up	yes
MSTRG.27345	Gh_A13G0352	MSTRG.27345.1;Gh_A13G0352	7.61473	10.5819	7.75287	63.0558	45.5378	57.992	0.170245	-2.55432	0.00141685	0.0887456	down	yes
MSTRG.2738	Gh_A02G0694	MSTRG.2738.1;MSTRG.2738.2;MSTRG.2738.3;MSTRG.2738.4;MSTRG.2738.5;Gh_A02G0694	1.16503	1.86372	1.25084	5.18097	5.96069	6.21824	0.352735	-1.50334	0.000175072	0.0495834	down	yes
MSTRG.27383	Gh_A13G0385	MSTRG.27383.1;MSTRG.27383.2;MSTRG.27383.3;Gh_A13G0385	3.50989	4.17435	2.69836	0.507684	0.345234	0.925675	2.79806	1.48442	0.00785283	0.155573	up	yes
MSTRG.27384	Gh_A13G0385	MSTRG.27384.1	2.82813	0.72937	0.946432	0.081383	0.100163	0	2.24305	1.16546	0.035763	0.269577	up	yes
MSTRG.27404		MSTRG.27404.1	1.49153	2.44862	2.3564	0	0	0.056201	2.9945	1.58231	0.00146625	0.0895134	up	yes
MSTRG.27460	Gh_A13G0459	Gh_A13G0459	9.96443	9.7292	10.8605	23.4469	20.9428	24.3016	0.469614	-1.09045	0.00066307	0.0710893	down	yes
MSTRG.27477	Gh_A13G0480	MSTRG.27477.1;Gh_A13G0480	0.651085	0.947533	0.462932	3.56873	2.75896	1.87923	0.455785	-1.13357	0.0224659	0.224435	down	yes
MSTRG.27493		MSTRG.27493.1;MSTRG.27493.2	1.76691	2.10751	1.29629	4.83331	6.00393	3.28834	0.480019	-1.05884	0.0248791	0.234077	down	yes
MSTRG.27528	Gh_A13G0520	MSTRG.27528.1;Gh_A13G0520;MSTRG.27528.3	1.97538	2.18686	2.10726	0.326246	0.560338	0.297699	2.21417	1.14676	0.000632734	0.0702717	up	yes
MSTRG.2759	Gh_A02G0721	MSTRG.2759.1;Gh_A02G0721	12.4857	12.6525	15.1696	25.8707	31.1421	28.8356	0.486214	-1.04034	0.0037484	0.120031	down	yes
MSTRG.27603	Gh_A13G0600	MSTRG.27603.2	3.36027	2.70216	4.43397	7.92285	7.4183	8.36093	0.489715	-1.02999	0.00792471	0.156341	down	yes
MSTRG.27605	Gh_A13G0599	MSTRG.27605.1;MSTRG.27605.2;Gh_A13G0599	1.84312	1.69445	1.95002	6.0791	7.39752	7.95102	0.348533	-1.52063	0.00114316	0.0822312	down	yes
MSTRG.27608	Gh_A13G0603	Gh_A13G0603	4.14599	7.78411	3.89116	1.42086	1.6398	1.82317	2.27392	1.18518	0.00693613	0.14907	up	yes
MSTRG.27610		MSTRG.27610.1;MSTRG.27610.2;MSTRG.27610.3	0	0	0	8.21994	7.71241	7.86836	0.112059	-3.15766	8.58844e-07	0.0154712	down	yes
MSTRG.27614	Gh_A13G0607	MSTRG.27614.1;MSTRG.27614.2;MSTRG.27614.3;MSTRG.27614.4;MSTRG.27614.7;MSTRG.27614.6;MSTRG.27614.5;MSTRG.27614.8;Gh_A13G0607	5.18769	5.83408	7.10178	1.289	1.85486	1.6598	2.69119	1.42825	0.00266226	0.107964	up	yes
MSTRG.27695	Gh_A13G0674	MSTRG.27695.1;MSTRG.27695.2;Gh_A13G0674	24.1811	20.9272	31.6108	9.2366	9.65963	9.71724	2.49821	1.3209	0.00505512	0.132706	up	yes
MSTRG.27824	Gh_A13G0807	Gh_A13G0807	17.742	10.9526	13.1638	5.11989	5.08444	5.41035	2.38924	1.25655	0.00324769	0.115256	up	yes
MSTRG.27879		MSTRG.27879.3;MSTRG.27879.1;MSTRG.27879.2;MSTRG.27879.4;MSTRG.27879.6;MSTRG.27879.5;MSTRG.27879.7;MSTRG.27879.8	2.56818	3.78315	2.25814	6.80458	9.17867	8.72469	0.4114	-1.28138	0.00104829	0.0805336	down	yes
MSTRG.27884	Gh_A13G0851	MSTRG.27884.1;Gh_A13G0851	13.0801	13.61	11.2847	42.01	35.8888	38.8785	0.341993	-1.54796	0.000874123	0.0764391	down	yes
MSTRG.27927		MSTRG.27927.1	3.03894	2.23094	2.83224	0	0	0.626937	3.14675	1.65386	0.00963791	0.165611	up	yes
MSTRG.28030	Gh_A13G0998	Gh_A13G0998	70.5072	62.0917	78.4711	30.2589	24.2033	31.1464	2.43492	1.28387	0.00148832	0.0900287	up	yes
MSTRG.2810		MSTRG.2810.1	2.87502	5.93517	2.86004	8.85978	8.56751	7.88555	0.491985	-1.02331	0.0176963	0.206491	down	yes
MSTRG.28116		MSTRG.28116.1	4.12901	7.87271	5.43502	13.9469	14.2219	10.4243	0.477596	-1.06614	0.0161783	0.20042	down	yes
MSTRG.2812	Gh_A02G0769	MSTRG.2812.1;MSTRG.2812.2;MSTRG.2812.3;Gh_A02G0769	3.32615	2.88041	4.8079	11.6944	6.54089	11.2403	0.441677	-1.17894	0.0202969	0.215584	down	yes
MSTRG.28349		MSTRG.28349.1;MSTRG.28349.2;MSTRG.28349.3	7.226	7.76483	9.00999	0.472453	0.585594	0.601083	5.77223	2.52913	0.000148207	0.0468387	up	yes
MSTRG.28425	Gh_A13G1359	MSTRG.28425.2;MSTRG.28425.5;MSTRG.28425.3;MSTRG.28425.4;MSTRG.28425.6;MSTRG.28425.8;MSTRG.28425.7;MSTRG.28425.10;MSTRG.28425.12;MSTRG.28425.11	30.7043	31.2719	34.6511	11.2794	9.79035	8.72134	3.06073	1.61388	0.000905397	0.077552	up	yes
MSTRG.28444	Gh_A13G1380	MSTRG.28444.1	4.20308	2.73864	4.76542	7.26844	8.14305	11.3594	0.496545	-1.01	0.0326786	0.260843	down	yes
MSTRG.28515		MSTRG.28515.1	0.056112	0	0	14.1856	12.4506	11.9211	0.0738881	-3.75852	1.37594e-05	0.0288398	down	yes
MSTRG.28517	Gh_A13G1435	MSTRG.28517.1	0.850738	2.16555	0.346287	3.84516	6.60967	4.07766	0.340879	-1.55267	0.010237	0.169482	down	yes
MSTRG.28541		MSTRG.28541.1;MSTRG.28541.2	2.20645	2.57084	1.79428	0.633797	0.357332	0.619305	2.0716	1.05074	0.00652798	0.145936	up	yes
MSTRG.28578		MSTRG.28578.1;MSTRG.28578.2	2.16461	4.53447	2.38328	9.93564	11.8721	7.77778	0.358083	-1.48164	0.0054154	0.13576	down	yes
MSTRG.28587	Gh_A13G1501	MSTRG.28587.1;MSTRG.28587.2;MSTRG.28587.3;MSTRG.28587.5;MSTRG.28587.6	5.18643	4.95657	5.66583	1.32741	1.59772	1.77904	2.44447	1.28952	0.00107153	0.0811011	up	yes
MSTRG.28596		MSTRG.28596.3;MSTRG.28596.1;MSTRG.28596.2	2.27032	2.79382	2.98887	0.04307	0.0670505	0.046703	3.48066	1.79936	0.00025614	0.0534469	up	yes
MSTRG.28623	Gh_A13G1540	Gh_A13G1540	3.59773	3.63641	3.62211	0.14372	0.479842	0.171004	3.66313	1.87308	0.000518883	0.0660815	up	yes
MSTRG.28625	Gh_A13G1541	MSTRG.28625.1;Gh_A13G1541	5.08182	10.735	5.47838	18.988	16.4533	12.0204	0.461113	-1.11681	0.0424377	0.289245	down	yes
MSTRG.28632		MSTRG.28632.1;MSTRG.28632.2;MSTRG.28632.3;MSTRG.28632.4;MSTRG.28632.5	0.0778834	0.0625624	0.0596152	2.28202	5.37562	6.93966	0.1922	-2.37932	0.00971477	0.166478	down	yes
MSTRG.28662	Gh_A13G1580	MSTRG.28662.1;MSTRG.28662.2;Gh_A13G1580	5.24517	7.81304	5.94596	12.7182	14.6137	14.3856	0.483314	-1.04897	0.000279295	0.0544281	down	yes
MSTRG.28674		MSTRG.28674.1;MSTRG.28674.2	0	0	0	10.2403	7.67852	8.35462	0.10348	-3.27257	7.51109e-05	0.0363723	down	yes
MSTRG.2868	Gh_A02G0820	MSTRG.2868.1;Gh_A02G0820	0.227537	0.951414	1.26503	6.40056	6.86021	5.32683	0.243366	-2.0388	0.00601097	0.141668	down	yes
MSTRG.28688	Gh_A13G1604	MSTRG.28688.1	9.5124	6.21496	5.65557	34.9901	21.9786	28.8253	0.276861	-1.85277	0.00341877	0.11695	down	yes
MSTRG.28695	Gh_A13G1610	MSTRG.28695.1;Gh_A13G1610	13.7021	17.8767	8.51085	28.9111	28.2402	27.9865	0.466651	-1.09958	0.0337605	0.263365	down	yes
MSTRG.28766	Gh_A13G1686	Gh_A13G1686	16.1439	10.3456	23.3941	1.18232	1.62875	2.67372	6.13706	2.61755	0.00802416	0.156665	up	yes
MSTRG.28776	Gh_A13G1698	MSTRG.28776.1	0.808471	1.84478	1.73766	3.90404	3.13749	5.59734	0.469501	-1.0908	0.0403478	0.282306	down	yes
MSTRG.28800	Gh_A13G1727	MSTRG.28800.1	0.808642	1.24454	0.703061	3.32314	3.14845	2.41811	0.480923	-1.05612	0.00729121	0.151074	down	yes
MSTRG.28820	Gh_A13G1751	MSTRG.28820.1;MSTRG.28820.2;MSTRG.28820.3	0.0590322	0	0	2.12212	2.58019	1.20846	0.349789	-1.51545	0.00815373	0.157418	down	yes
MSTRG.28846	Gh_A13G1775	Gh_A13G1775	5.4754	4.95399	6.64539	1.47827	2.11255	2.60184	2.19643	1.13516	0.0138969	0.190104	up	yes
MSTRG.28874		MSTRG.28874.1;MSTRG.28874.2	2.89826	3.68198	3.03472	7.54083	8.97978	7.13705	0.470636	-1.08732	0.000654961	0.0709043	down	yes
MSTRG.28907	Gh_A13G1825	MSTRG.28907.1	3.74301	2.71696	2.51401	0	0	0.984322	3.26564	1.70737	0.0270206	0.241378	up	yes
MSTRG.28957	Gh_A13G1883	MSTRG.28957.1;Gh_A13G1883	70.6955	51.3419	64.9653	224.059	201.225	258.356	0.278006	-1.84681	0.000607983	0.0694936	down	yes
MSTRG.29026	Gh_A13G1960	MSTRG.29026.1;MSTRG.29026.2;Gh_A13G1960	40.2997	30.3269	58.0743	1.81358	2.04757	2.70256	13.5005	3.75495	0.0011411	0.0822312	up	yes
MSTRG.29037	Gh_A13G1970	MSTRG.29037.1;Gh_A13G1970	39.7694	44.5461	45.5338	3.61024	3.50405	3.19398	9.96068	3.31624	2.98784e-05	0.0288398	up	yes
MSTRG.29039	Gh_A13G1972	MSTRG.29039.1;Gh_A13G1972	4.31567	7.03061	3.21858	12.5291	14.9437	8.98803	0.43158	-1.2123	0.0262316	0.238731	down	yes
MSTRG.29098	Gh_A13G2032	Gh_A13G2032	0	9.32453	0	16.0553	12.0765	17.56	0.129058	-2.95391	0.0452756	0.296325	down	yes
MSTRG.29122	Gh_A13G2057	MSTRG.29122.1;Gh_A13G2057	4.75541	4.70526	3.08003	11.2297	10.0323	8.56394	0.469815	-1.08984	0.016384	0.201541	down	yes
MSTRG.29190	Gh_D01G0078	MSTRG.29190.1;MSTRG.29190.2;MSTRG.29190.3;MSTRG.29190.4;Gh_D01G0078	37.3697	27.3406	45.5855	12.6099	17.5919	16.7875	2.24921	1.16942	0.0255052	0.236523	up	yes
MSTRG.29224	Gh_D01G0143	Gh_D01G0143	2.82834	1.84543	1.39753	0.0511	0.055811	0.100635	2.78601	1.4782	0.00650548	0.145748	up	yes
MSTRG.29241	Gh_D01G0168	MSTRG.29241.1	3.29563	2.30207	5.54747	0	0.886318	0.311495	3.34715	1.74293	0.0308387	0.255457	up	yes
MSTRG.29347	Gh_D01G0286	MSTRG.29347.2;MSTRG.29347.1;MSTRG.29347.3	6.10604	9.27303	6.46707	16.3386	18.7135	14.0286	0.468805	-1.09294	0.00387569	0.121717	down	yes
MSTRG.29349		MSTRG.29349.1	0.115586	0.209994	0.134299	1.87342	2.02351	0.896604	0.451916	-1.14587	0.0186349	0.209805	down	yes
MSTRG.29361	Gh_D01G0300	Gh_D01G0300	0.538172	0.580246	0.508303	2.8149	1.71942	2.17749	0.445001	-1.16812	0.00494638	0.131767	down	yes
MSTRG.29402	Gh_D01G0348;Gh_D01G0349	Gh_D01G0348;MSTRG.29402.2;MSTRG.29402.3;MSTRG.29402.4;MSTRG.29402.5;MSTRG.29402.6;MSTRG.29402.7;MSTRG.29402.8	1.94028	2.57432	1.89378	4.92351	5.87359	5.9288	0.472427	-1.08184	0.000314261	0.0561617	down	yes
MSTRG.29404		MSTRG.29404.1	2.68584	3.00556	2.01964	5.64048	6.92135	7.09928	0.468554	-1.09371	0.00396758	0.122872	down	yes
MSTRG.29411		MSTRG.29411.2;MSTRG.29411.1	0.961569	0.397062	1.28161	2.52966	3.85698	3.52235	0.433826	-1.20481	0.0230142	0.22689	down	yes
MSTRG.29422	Gh_D01G0347	MSTRG.29422.4;MSTRG.29422.3;MSTRG.29422.2;MSTRG.29422.1;MSTRG.29422.7;MSTRG.29422.10;MSTRG.29422.6;MSTRG.29422.8;MSTRG.29422.5;MSTRG.29422.9;MSTRG.29422.11;MSTRG.29422.12;MSTRG.29422.13;MSTRG.29422.14;MSTRG.29422.17;MSTRG.29422.16;MSTRG.29422.15;MSTRG.29422.18;MSTRG.29422.19;MSTRG.29422.20;MSTRG.29422.21;MSTRG.29422.22;MSTRG.29422.23;Gh_D01G0347	6.66393	5.20132	7.44624	17.6038	16.0821	16.4454	0.419582	-1.25298	0.000840368	0.0759283	down	yes
MSTRG.29428	Gh_D01G0370	Gh_D01G0370	4.24679	5.43417	3.82247	1.03022	1.11434	1.85507	2.35438	1.23534	0.00838037	0.159063	up	yes
MSTRG.29483	Gh_D01G0438	MSTRG.29483.1;Gh_D01G0438	15.0361	18.1582	15.914	6.18674	5.2539	5.66567	2.58405	1.36963	0.000979249	0.0789893	up	yes
MSTRG.29530	Gh_D01G0496	MSTRG.29530.1	2.26708	1.37051	1.89566	0.115032	0.085902	0	2.66434	1.41378	0.000662566	0.0710893	up	yes
MSTRG.29534	Gh_D01G0498	MSTRG.29534.1	2.35917	2.37573	3.48713	0.627555	0.490986	0.642014	2.3442	1.22909	0.00440663	0.12788	up	yes
MSTRG.29561	Gh_D01G0534	MSTRG.29561.1;Gh_D01G0534;MSTRG.29561.3	0.036353	1.12424	0	20.9975	19.7654	19.1844	0.0610692	-4.03341	0.000697956	0.0724908	down	yes
MSTRG.29567	Gh_D01G0544	MSTRG.29567.1;MSTRG.29567.2	1.34143	1.225	1.5274	11.6822	13.4029	13.0933	0.172264	-2.53731	9.78303e-05	0.0402355	down	yes
MSTRG.29609	Gh_D01G0588	MSTRG.29609.1;Gh_D01G0588	10.244	9.53124	10.9896	3.3799	3.40401	4.31188	2.40602	1.26665	0.00173518	0.095004	up	yes
MSTRG.29614	Gh_D01G0592	MSTRG.29614.1;Gh_D01G0592	118.164	96.0917	151.268	5.55835	6.23111	7.05465	16.7246	4.0639	0.000346372	0.0578808	up	yes
MSTRG.29627	Gh_D01G0608	MSTRG.29627.1;Gh_D01G0608	21.1297	19.7934	20.5449	3.72182	3.51635	3.28206	4.77969	2.25692	1.39519e-05	0.0288398	up	yes
MSTRG.29724	Gh_D01G0711	MSTRG.29724.1	4.80826	3.24942	5.97159	0.580804	1.0555	1.53835	2.84467	1.50826	0.0199298	0.214325	up	yes
MSTRG.29763	Gh_D01G0747	MSTRG.29763.2;MSTRG.29763.1;MSTRG.29763.3;Gh_D01G0747	2.8409	3.24826	2.65563	0.738437	0.743097	1.20988	2.06723	1.0477	0.00515336	0.133751	up	yes
MSTRG.29765	Gh_D01G0749	MSTRG.29765.1;Gh_D01G0749	5.7837	5.92812	6.14166	1.51695	1.92248	1.7978	2.53016	1.33923	0.000240215	0.0534049	up	yes
MSTRG.29826	Gh_D01G0808	MSTRG.29826.1;MSTRG.29826.2;Gh_D01G0808	0.266284	0.222549	0.0466703	2.0208	2.25692	2.12702	0.374297	-1.41774	0.000764983	0.0736912	down	yes
MSTRG.29891	Gh_D01G0873	Gh_D01G0873	12.4352	19.5	13.2688	48.1626	42.132	25.7078	0.408005	-1.29334	0.0352686	0.267949	down	yes
MSTRG.29914	Gh_D01G0893	MSTRG.29914.1;Gh_D01G0893	3.03343	5.10711	2.95581	8.88021	8.55293	7.54745	0.489862	-1.02955	0.00973346	0.166478	down	yes
MSTRG.30053	Gh_D01G1044	MSTRG.30053.1;Gh_D01G1044	197.269	145.605	260.658	44.3892	48.2874	59.546	3.8575	1.94767	0.00606009	0.142185	up	yes
MSTRG.30101	Gh_D01G1089	MSTRG.30101.1;MSTRG.30101.2;MSTRG.30101.3;MSTRG.30101.4;MSTRG.30101.5	1.27469	1.98518	0.495475	4.31242	4.32089	3.83717	0.416364	-1.26408	0.0231224	0.227156	down	yes
MSTRG.30106	Gh_D01G1093	MSTRG.30106.1;MSTRG.30106.2;MSTRG.30106.3;MSTRG.30106.6;Gh_D01G1093	1.486	1.03211	0.985006	4.51688	3.16978	3.36368	0.46736	-1.09739	0.00311051	0.113732	down	yes
MSTRG.30172	Gh_D01G1155	Gh_D01G1155	6.89309	5.23916	9.24346	0	0	0	8.01635	3.00294	0.000610669	0.0695056	up	yes
MSTRG.30181		MSTRG.30181.1	1.85119	0.857609	1.46961	0	0	0	2.37715	1.24923	0.00192823	0.0981947	up	yes
MSTRG.30191	Gh_D01G1180	MSTRG.30191.2;MSTRG.30191.1;MSTRG.30191.3;MSTRG.30191.4	5.55827	6.02051	1.86257	24.8977	19.5479	22.064	0.219864	-2.18532	0.0208786	0.218058	down	yes
MSTRG.30192	Gh_D01G1180	MSTRG.30192.1	0.11999	0.578634	0.093701	4.08678	4.45861	5.57493	0.217628	-2.20007	0.000779702	0.0736912	down	yes
MSTRG.30196		MSTRG.30196.1	0.423964	0.801975	0.38225	2.49993	3.26887	1.6432	0.444169	-1.17082	0.0128649	0.184393	down	yes
MSTRG.30210	Gh_D01G1202	MSTRG.30210.1	5.30975	8.2805	5.7994	16.0258	13.3863	14.7636	0.466159	-1.10111	0.00869631	0.161469	down	yes
MSTRG.30286		MSTRG.30286.1;MSTRG.30286.2	2.33315	2.28388	2.77047	0	0.112577	0	3.33378	1.73716	0.000343207	0.0577806	up	yes
MSTRG.3034	Gh_A02G0971	Gh_A02G0971	6.34665	6.26796	8.32597	25.3193	22.2364	22.2454	0.328353	-1.60668	0.00130528	0.0860815	down	yes
MSTRG.30427		MSTRG.30427.1	4.89925	5.93696	4.91211	14.4971	13.7	13.235	0.419759	-1.25237	0.000586538	0.0688781	down	yes
MSTRG.30436	Gh_D01G1450	MSTRG.30436.1;MSTRG.30436.2;Gh_D01G1450	39.6089	38.764	45.6264	15.2304	16.5533	14.4692	2.5762	1.36525	0.000936806	0.0780988	up	yes
MSTRG.30440	Gh_D01G1455	MSTRG.30440.1;MSTRG.30440.2;MSTRG.30440.3;MSTRG.30440.4;MSTRG.30440.5;MSTRG.30440.6	1.31336	0.962346	0.895394	3.26845	3.72782	2.62607	0.490476	-1.02774	0.00807373	0.157029	down	yes
MSTRG.30465	Gh_D01G1478	MSTRG.30465.2;MSTRG.30465.1;Gh_D01G1478	12.4356	12.0036	11.1629	1.84624	1.78838	1.71968	4.61948	2.20773	3.02275e-05	0.0288398	up	yes
MSTRG.30535	Gh_D01G1535	MSTRG.30535.1;MSTRG.30535.2	0.573932	0.821385	0.279156	5.01914	5.63901	3.43652	0.272898	-1.87356	0.00434844	0.127456	down	yes
MSTRG.30542	Gh_D01G1541	MSTRG.30542.1;MSTRG.30542.2;MSTRG.30542.3;MSTRG.30542.4;MSTRG.30542.6;MSTRG.30542.7;MSTRG.30542.8	43.5484	41.4912	61.2103	5.2107	5.95248	6.95311	7.00968	2.80935	0.0011985	0.0836852	up	yes
MSTRG.30803		MSTRG.30803.1	1.01875	1.90241	1.00058	0	0	0	2.25274	1.17168	0.0025999	0.107392	up	yes
MSTRG.30808		MSTRG.30808.1	0.88389	1.88995	1.63445	0	0	0	2.41111	1.2697	0.00402898	0.123684	up	yes
MSTRG.30811		MSTRG.30811.1;MSTRG.30811.2	5.94093	10.078	8.05844	21.6046	20.6699	13.623	0.456089	-1.13261	0.0275789	0.243437	down	yes
MSTRG.30851	Gh_D01G1872	MSTRG.30851.1;MSTRG.30851.2;MSTRG.30851.3;Gh_D01G1872	1.42791	1.44128	1.75902	7.10884	5.54732	6.98032	0.339194	-1.55982	0.000840464	0.0759283	down	yes
MSTRG.30864	Gh_D01G1883	MSTRG.30864.1	0.07601	1.35359	0.183751	1.19997	2.56543	2.4359	0.469421	-1.09105	0.00340806	0.11693	down	yes
MSTRG.30906	Gh_D01G1928	MSTRG.30906.1;MSTRG.30906.2	14.5017	15.3321	15.4449	6.35462	6.47918	6.11298	2.19724	1.13569	5.9815e-05	0.0338839	up	yes
MSTRG.30919	Gh_D01G1940	MSTRG.30919.1;Gh_D01G1940	7.0088	5.56924	9.42292	3.57885	2.0789	1.76228	2.44385	1.28915	0.0139384	0.190232	up	yes
MSTRG.30985	Gh_D01G2010	MSTRG.30985.1;Gh_D01G2010	21.2324	23.9639	23.0455	9.01139	8.84493	8.34588	2.43323	1.28287	0.000179102	0.0499433	up	yes
MSTRG.30990	Gh_D01G2015	MSTRG.30990.1;MSTRG.30990.2	26.1407	27.6444	27.9251	7.50308	5.623	9.62907	3.35774	1.74749	0.00443014	0.128007	up	yes
MSTRG.30999		MSTRG.30999.1	3.81735	4.40173	5.56474	0.133701	0.095682	0	5.16096	2.36764	0.000708214	0.0727821	up	yes
[truncated: 1,546 more rows]

## Sheet: ALVSCL
gene_id	gene_name	transcript_id	FPKM.AL1	FPKM.AL2	FPKM.AL3	FPKM.CL1	FPKM.CL2	FPKM.CL3	fc	log2(fc)	pval	qval	regulation	significant
[truncated: 1,586 more rows]
