# Supplementary material for: Comparative transcriptome analysis of inbred lines and contrasting hybrids reveals overdominance mediate early biomass vigor in hybrid cotton
Source: BMC Genomics. 2020 Feb 10;21:140. doi: 10.1186/s12864-020-6561-9 (PMC7011360; doi:10.1186/s12864-020-6561-9)
Supplement: Supplementary file 6 — Additional file 6. Information on DEGs in root of low hybrid-parent triad [file 12864_2020_6561_MOESM6_ESM.xlsx]

## Sheet: ARVSLR
gene_id	gene_name	transcript_id	FPKM.LR1	FPKM.LR2	FPKM.LR3	FPKM.AR1	FPKM.AR2	FPKM.AR3	fc	log2(fc)	pval	qval	regulation	significant
Gh_A01G1000	Gh_A01G1000	Gh_A01G1000	0.250676	0.493063	0.488979	0	0	0.038214	2.04822	1.03437	0.0218484	0.666244	up	yes
Gh_A01G1104	Gh_A01G1104	Gh_A01G1104	0.62754	0.265476	0.228473	0.292435	0.145788	0.325732	0.494787	-1.01512	0.000901331	0.527131	down	yes
Gh_A02G1023	Gh_A02G1023	Gh_A02G1023	0	0.905113	0.964339	0	0	0	7.44973	2.89719	0.0220209	0.666244	up	yes
Gh_A03G0915	Gh_A03G0915	Gh_A03G0915	0.648647	0	0	0.1772	0.048803	0.680795	0.186768	-2.42068	0.024945	0.666244	down	yes
Gh_A03G1440	Gh_A03G1440	Gh_A03G1440	0.248588	0.077133	0.15302	1.23508	0.934804	1.1991	0.357822	-1.48269	0.00684959	0.666244	down	yes
Gh_A04G0997	Gh_A04G0997	Gh_A04G0997	0.248737	0	0	0.16169	0.08498	0.233096	0.484089	-1.04666	0.000507957	0.522863	down	yes
Gh_A05G0373	Gh_A05G0373	Gh_A05G0373	0	0.619606	0.595667	0	0.276209	0.169227	4.32307	2.11206	0.0168547	0.666244	up	yes
Gh_A05G0950	Gh_A05G0950	Gh_A05G0950	0.74703	0	0	0.320667	0	0.420191	0.178797	-2.48361	0.00017956	0.390839	down	yes
Gh_A05G1020	Gh_A05G1020	Gh_A05G1020	0	0.225894	0.202548	0	0.298157	0	2.22262	1.15226	0.0474005	0.666244	up	yes
Gh_A05G1467	Gh_A05G1467	Gh_A05G1467	0	0.35066	0.333937	0	0	0	2.45246	1.29423	0.0214734	0.666244	up	yes
Gh_A05G2481	Gh_A05G2481	Gh_A05G2481	0.024247	0.832321	1.19918	0.197759	0.272078	0.008394	8.37695	3.06643	0.011894	0.666244	up	yes
Gh_A05G2650	Gh_A05G2650	Gh_A05G2650	0.779246	0.121026	0.349766	0.598691	0.232571	0.532536	0.30593	-1.70873	0.0254489	0.666244	down	yes
Gh_A05G4014	Gh_A05G4014	Gh_A05G4014	0	1.06353	0.892884	0	0	0	7.99553	2.99919	0.0226021	0.666244	up	yes
Gh_A07G0106	Gh_A07G0106	Gh_A07G0106	0.262039	0.051102	0	0.170337	0	0.251104	0.470098	-1.08897	0.0179482	0.666244	down	yes
Gh_A07G0186	Gh_A07G0186	Gh_A07G0186	0.282431	0	0	0.080788	0	0.158793	0.483607	-1.04809	0.000839294	0.527131	down	yes
Gh_A07G1193	Gh_A07G1193	Gh_A07G1193	0.218446	0	0	0.225516	0	0.20328	0.47328	-1.07923	0.0178805	0.666244	down	yes
Gh_A07G1657	Gh_A07G1657	Gh_A07G1657	0	0.557659	0.384062	0.170406	0.285597	0.134065	3.08908	1.62718	0.00839588	0.666244	up	yes
Gh_A07G1978	Gh_A07G1978	Gh_A07G1978	0.375505	0	0	0.460465	0.420221	0.824005	0.271697	-1.87993	0.0134165	0.666244	down	yes
Gh_A07G2218	Gh_A07G2218	Gh_A07G2218	0.612738	0	0	0.403202	0	0.132086	0.260967	-1.93806	0.0372977	0.666244	down	yes
Gh_A07G2319	Gh_A07G2319	Gh_A07G2319	0.289402	0.685022	0.64087	0.33262	0.313533	0.328191	2.0858	1.0606	0.0323117	0.666244	up	yes
Gh_A08G1270	Gh_A08G1270	Gh_A08G1270	0	0.447446	0.237443	0	0.279765	0	2.97541	1.57309	0.0249819	0.666244	up	yes
Gh_A08G1607	Gh_A08G1607	Gh_A08G1607	0.660415	0.226066	0.156604	0.419767	0.083076	0.364395	0.359573	-1.47564	0.0145776	0.666244	down	yes
Gh_A08G2166	Gh_A08G2166	Gh_A08G2166	0.144067	0.411301	0.508023	0.176471	0.111635	0.084993	2.12836	1.08975	0.0434305	0.666244	up	yes
Gh_A09G0478	Gh_A09G0478	Gh_A09G0478	1.02059	0.085503	0.139556	0.346653	0	0.530371	0.166204	-2.58897	0.000957516	0.527131	down	yes
Gh_A09G1902	Gh_A09G1902	Gh_A09G1902	1.13389	0.334564	0.372533	0.186274	0.04895	0.198842	0.402433	-1.31318	0.00729433	0.666244	down	yes
Gh_A10G1680	Gh_A10G1680	Gh_A10G1680	0	0.300982	0.286628	0	0	0	2.19235	1.13248	0.0214763	0.666244	up	yes
Gh_A10G1781	Gh_A10G1781	Gh_A10G1781	0	0.400321	0.340765	0.162639	0.269348	0.199688	2.32778	1.21895	0.0113525	0.666244	up	yes
Gh_A10G1909	Gh_A10G1909	Gh_A10G1909	0.096459	0.627066	0.696936	0	0	0	3.88142	1.95659	0.0192629	0.666244	up	yes
Gh_A11G0817	Gh_A11G0817	Gh_A11G0817	0.048261	0.753183	0.726038	0.198876	0.740148	0.104155	6.03069	2.59232	0.00543033	0.64927	up	yes
Gh_A11G1123	Gh_A11G1123	Gh_A11G1123	0.922302	0.270951	0.460805	0.316858	0.289888	0.556368	0.414479	-1.27063	0.0430605	0.666244	down	yes
Gh_A12G1261	Gh_A12G1261	Gh_A12G1261	0.179848	0.751931	0.967266	0.289572	0.27066	0.02754	4.61789	2.20723	0.0199849	0.666244	up	yes
Gh_A12G2449	Gh_A12G2449	Gh_A12G2449	0.171585	0.044551	0.084853	0.742615	0.468151	0.577359	0.489465	-1.03072	0.0359291	0.666244	down	yes
Gh_A12G2625	Gh_A12G2625	Gh_A12G2625	0	0.336986	0.274254	0.073716	0.151676	0.042765	2.29533	1.1987	0.0020274	0.580078	up	yes
Gh_A13G0041	Gh_A13G0041	Gh_A13G0041	0.486124	0	0	0	0	0.093167	0.402289	-1.3137	0.0235014	0.666244	down	yes
Gh_A13G0413	Gh_A13G0413	Gh_A13G0413	0.196201	0.603974	0.554084	0.232604	0.502733	0.245445	2.61724	1.38804	0.00355913	0.607449	up	yes
Gh_A13G0740	Gh_A13G0740	Gh_A13G0740	0	0.499662	0.495961	0.067768	0.290307	0.100426	3.60057	1.84823	0.00147608	0.546301	up	yes
Gh_A13G1334	Gh_A13G1334	Gh_A13G1334	0.157457	0	0	0.199456	0.14651	0.404596	0.49941	-1.0017	0.0408606	0.666244	down	yes
Gh_D02G1257	Gh_D02G1257	Gh_D02G1257	0.135771	0.403366	0.296213	0.036698	0.278197	0.098848	2.05203	1.03706	0.0409421	0.666244	up	yes
Gh_D02G2335	Gh_D02G2335	Gh_D02G2335	0.34201	0	0	0.066696	0	0.13153	0.456652	-1.13083	0.00169119	0.56516	down	yes
Gh_D03G0687	Gh_D03G0687	Gh_D03G0687	0.007796	0.283076	0.230279	0.071741	0.22623	0.078443	2.03735	1.02669	0.00291213	0.607156	up	yes
Gh_D04G0401	Gh_D04G0401	Gh_D04G0401	0	0.197845	0.287609	0	0.10334	0	2.08417	1.05947	0.00735085	0.666244	up	yes
Gh_D04G0665	Gh_D04G0665	Gh_D04G0665	0	0.324778	0.154901	0.067772	0.142477	0	2.0458	1.03266	0.0313308	0.666244	up	yes
Gh_D04G1516	Gh_D04G1516	Gh_D04G1516	0.153145	0.462789	0.392634	0	0.023858	0	2.25475	1.17297	0.00818375	0.666244	up	yes
Gh_D04G1751	Gh_D04G1751	Gh_D04G1751	0.591298	0	0.079102	0	0	0.073756	0.399335	-1.32433	0.037028	0.666244	down	yes
Gh_D05G2018	Gh_D05G2018	Gh_D05G2018	0.456948	0.007463	0	0.505768	0.307052	0.522054	0.274799	-1.86355	0.000316897	0.464721	down	yes
Gh_D05G2027	Gh_D05G2027	Gh_D05G2027	0.375693	0.092926	0	0.178739	0.105956	0.390024	0.401178	-1.31769	0.0254534	0.666244	down	yes
Gh_D05G2969	Gh_D05G2969	Gh_D05G2969	0.288976	0	0	0.178509	0	0.326497	0.388016	-1.36581	0.0141521	0.666244	down	yes
Gh_D06G0155	Gh_D06G0155	Gh_D06G0155	0	0.464464	0.619449	0	0.145574	0	4.12888	2.04575	0.00524904	0.64927	up	yes
Gh_D06G0158	Gh_D06G0158	Gh_D06G0158	0.499592	0	0	0	0	0.117766	0.385171	-1.37643	0.0209937	0.666244	down	yes
Gh_D06G0359	Gh_D06G0359	Gh_D06G0359	0	0.552616	0.233467	0.070705	0.205239	0	3.01192	1.59068	0.0361618	0.666244	up	yes
Gh_D06G0741	Gh_D06G0741	Gh_D06G0741	1.19591	0.616746	0.412828	0.528193	0.321537	0.671857	0.373387	-1.42126	0.0174496	0.666244	down	yes
Gh_D06G0866	Gh_D06G0866	Gh_D06G0866	0	0.458842	0.487837	0.071802	0.046676	0.043399	3.06869	1.61762	0.027643	0.666244	up	yes
Gh_D07G1617	Gh_D07G1617	Gh_D07G1617	0.075249	0.311202	0.42289	0.015286	0.337595	0.025539	2.68963	1.42741	0.0330516	0.666244	up	yes
Gh_D08G0788	Gh_D08G0788	Gh_D08G0788	0	0.570485	0.589662	0	0	0	4.02544	2.00915	0.0217431	0.666244	up	yes
Gh_D08G1985	Gh_D08G1985	Gh_D08G1985	0.475504	0	0	0.075961	0	0	0.429725	-1.21851	0.0486687	0.666244	down	yes
Gh_D09G0703	Gh_D09G0703	Gh_D09G0703	0	0.395704	0.398363	0	0.421978	0.134208	3.17568	1.66706	0.0315925	0.666244	up	yes
Gh_D09G2348	Gh_D09G2348	Gh_D09G2348	0.2713	0	0	0.174196	0	0.369384	0.386044	-1.37316	0.0278664	0.666244	down	yes
Gh_D10G0230	Gh_D10G0230	Gh_D10G0230	0.809484	1.27018	1.16332	0.802513	0.684333	0.581423	2.04815	1.03432	0.0435002	0.666244	up	yes
Gh_D10G1343	Gh_D10G1343	Gh_D10G1343	0.783935	0	0	0	0	0.414523	0.207202	-2.27089	0.0299207	0.666244	down	yes
Gh_D11G3176	Gh_D11G3176	Gh_D11G3176	0	0.289461	0.222878	0	0	0	2.00574	1.00414	0.0263499	0.666244	up	yes
Gh_D12G1667	Gh_D12G1667	Gh_D12G1667	0.814444	0.148968	0.281704	0.345377	0.373247	0.694023	0.309116	-1.69378	0.033558	0.666244	down	yes
Gh_D12G2696	Gh_D12G2696	Gh_D12G2696	0.490326	0	0	0	0	0.314379	0.325098	-1.62105	0.0374499	0.666244	down	yes
Gh_D13G0501	Gh_D13G0501	Gh_D13G0501	0.854488	0	0	0.381072	0	0.300013	0.169649	-2.55938	0.00263107	0.607156	down	yes
Gh_D13G1825	Gh_D13G1825	Gh_D13G1825	0.665235	0.24206	0.240991	0.587284	0.382293	0.409219	0.439543	-1.18592	0.0356731	0.666244	down	yes
Gh_Sca027063G01	Gh_Sca027063G01	Gh_Sca027063G01	0.241383	0.945732	0.886682	0.065635	0.138743	0.23371	3.91083	1.96747	0.042106	0.666244	up	yes
Gh_Sca042048G01	Gh_Sca042048G01	Gh_Sca042048G01	0.607974	0.125521	0.039094	0.549031	0.386994	0.420797	0.31431	-1.66974	0.0245831	0.666244	down	yes
Gh_Sca068518G01	Gh_Sca068518G01	Gh_Sca068518G01	0.392014	0	0	0.152078	0	0.268784	0.353863	-1.49874	0.00124091	0.527131	down	yes
Gh_Sca079216G01	Gh_Sca079216G01	Gh_Sca079216G01	0.394585	0.051544	0	0.09884	0	0.122399	0.451917	-1.14587	0.00420194	0.616816	down	yes
Gh_Sca087463G01	Gh_Sca087463G01	Gh_Sca087463G01	0.552502	0	0	0.061459	0	0.120401	0.343878	-1.54003	0.008656	0.666244	down	yes
Gh_Sca125516G01	Gh_Sca125516G01	Gh_Sca125516G01	0	0.717565	0.521858	0.164194	0.521647	0	5.47378	2.45254	0.00642866	0.66363	up	yes
Gh_Sca144748G01	Gh_Sca144748G01	Gh_Sca144748G01	0.757768	0.130624	0	0	0	0.171146	0.320216	-1.64288	0.0385297	0.666244	down	yes
Gh_Sca146667G01	Gh_Sca146667G01	Gh_Sca146667G01	0.228099	0.47923	0.400768	0.061144	0.33903	0	2.41908	1.27446	0.0499292	0.666244	up	yes
Gh_Sca228359G01	Gh_Sca228359G01	Gh_Sca228359G01	0.046125	0.285198	0.315167	0	0.072472	0.054072	2.01811	1.01301	0.0153183	0.666244	up	yes
MSTRG.10044	Gh_A05G2899	MSTRG.10044.1;Gh_A05G2899	2.25353	1.74603	1.89242	3.57418	3.49306	3.85582	0.422359	-1.24346	0.00257714	0.605066	down	yes
MSTRG.10049		MSTRG.10049.1	0.015289	0.35317	0.455581	0	0	0	2.71221	1.43947	0.0276176	0.666244	up	yes
MSTRG.10089	Gh_A05G2945	MSTRG.10089.1;MSTRG.10089.2	0.182317	0.830668	0.911025	0.243134	0.127039	0.143983	3.89843	1.96289	0.0422254	0.666244	up	yes
MSTRG.10129	Gh_A05G2977	MSTRG.10129.1;Gh_A05G2977	0.635433	0.334237	0.169531	0.41862	0.388017	0.698935	0.409741	-1.28722	0.0479848	0.666244	down	yes
MSTRG.10137	Gh_A05G2984	MSTRG.10137.1;Gh_A05G2984	1.24542	0.559908	0.599075	1.2523	0.910792	0.897673	0.362958	-1.46213	0.0485294	0.666244	down	yes
MSTRG.10169		MSTRG.10169.1	0.262319	0.612057	0.83762	0.581853	0.715773	0.552187	2.22141	1.15147	0.0306254	0.666244	up	yes
MSTRG.10174	Gh_A05G3013	MSTRG.10174.2;MSTRG.10174.1;MSTRG.10174.3;MSTRG.10174.4	7.1323	4.84133	5.57498	6.51284	6.41624	6.4546	0.469824	-1.08981	0.0485077	0.666244	down	yes
MSTRG.10179		MSTRG.10179.1;MSTRG.10179.2;MSTRG.10179.3;MSTRG.10179.4	0.820536	1.68035	1.51409	1.49678	1.62758	1.51511	2.2254	1.15406	0.0273758	0.666244	up	yes
MSTRG.10187	Gh_A05G3025	Gh_A05G3025	1.74566	1.15318	1.23011	1.79816	1.13453	1.78501	0.399854	-1.32245	0.0315658	0.666244	down	yes
MSTRG.10222	Gh_A05G3060	MSTRG.10222.1;MSTRG.10222.2	1.34229	2.27604	2.19726	1.50575	1.69827	1.34517	2.86215	1.5171	0.000887597	0.527131	up	yes
MSTRG.10247	Gh_A05G3081	MSTRG.10247.1;Gh_A05G3081	2.46665	1.7587	1.82871	3.42847	2.51672	3.0954	0.368504	-1.44025	0.0150428	0.666244	down	yes
MSTRG.10249	Gh_A05G3084	MSTRG.10249.2;MSTRG.10249.1;Gh_A05G3084	0.989065	0.395072	0.448851	0.746567	0.317777	0.678745	0.341925	-1.54825	0.0114325	0.666244	down	yes
MSTRG.10335		MSTRG.10335.1;MSTRG.10335.2	6.43153	8.45644	8.12403	5.59255	5.40265	4.49105	2.67331	1.41862	0.0221212	0.666244	up	yes
MSTRG.10337		MSTRG.10337.1	0	0.848479	0.644279	0	0.440527	0	7.29769	2.86744	0.00308815	0.607156	up	yes
MSTRG.10387	Gh_A05G3190	MSTRG.10387.1;MSTRG.10387.3	0.610685	0.0616727	0.287599	1.35502	1.20349	1.3956	0.237757	-2.07244	0.0138667	0.666244	down	yes
MSTRG.10395	Gh_A05G3199	MSTRG.10395.1;MSTRG.10395.2	4.071	4.15777	3.7986	9.58868	8.00725	8.74903	0.437643	-1.19217	0.0346995	0.666244	down	yes
MSTRG.10419	Gh_A05G3223	MSTRG.10419.1;MSTRG.10419.2;MSTRG.10419.3;Gh_A05G3223	6.24326	6.19938	6.1827	1.40657	1.00869	1.23279	2.77608	1.47305	0.0209213	0.666244	up	yes
MSTRG.10467		MSTRG.10467.1	0.275288	1.01009	0.814378	0.333085	0.282152	0.32975	3.19696	1.6767	0.0462932	0.666244	up	yes
MSTRG.10500	Gh_A05G3303	MSTRG.10500.1;MSTRG.10500.2;Gh_A05G3303	1.8688	1.49855	1.60391	3.73044	3.92349	4.00587	0.409846	-1.28685	0.00570384	0.649492	down	yes
MSTRG.10524	Gh_A05G3332	MSTRG.10524.1;MSTRG.10524.2;Gh_A05G3332	1.62025	0.799508	0.852115	1.63318	1.27033	1.87687	0.266115	-1.90988	0.000306543	0.460142	down	yes
MSTRG.10572	Gh_A05G3364	MSTRG.10572.1;MSTRG.10572.3;MSTRG.10572.4	2.14031	1.33469	1.25712	2.25924	1.89289	2.10745	0.356751	-1.48701	0.00620068	0.659109	down	yes
MSTRG.10582		MSTRG.10582.1;MSTRG.10582.2;MSTRG.10582.3;MSTRG.10582.4	0.662081	1.15725	1.28149	0.851905	1.07117	0.918267	2.26537	1.17975	0.0103407	0.666244	up	yes
MSTRG.10653		MSTRG.10653.1;MSTRG.10653.2	0	1.42477	0.792902	0.638624	0.914601	0.68668	6.35343	2.66754	0.036242	0.666244	up	yes
MSTRG.1067	Gh_A01G1023	Gh_A01G1023	2.87771	3.35118	3.93893	2.28303	2.68513	2.31836	2.18986	1.13084	0.0255289	0.666244	up	yes
MSTRG.10671	Gh_A05G3453	Gh_A05G3453	0	0.923999	1.01985	0.155126	0.259042	0.076075	7.91351	2.98432	0.00610673	0.655299	up	yes
MSTRG.10685	Gh_A05G3467	Gh_A05G3467	21.6472	25.7139	26.3068	12.938	12.5058	11.6897	3.00822	1.58891	0.00468817	0.632271	up	yes
MSTRG.10705	Gh_A05G3488	MSTRG.10705.1;MSTRG.10705.2;Gh_A05G3488;MSTRG.10705.4	4.25544	6.03968	7.54633	5.97679	6.66178	5.80116	2.70743	1.43692	0.0450333	0.666244	up	yes
MSTRG.10824	Gh_A06G0018	MSTRG.10824.2;MSTRG.10824.1;Gh_A06G0018	3.32539	10.0313	10.0411	6.84953	6.73912	6.94989	9.498	3.24762	0.0459956	0.666244	up	yes
MSTRG.10825	Gh_A06G0019	Gh_A06G0019	0.742227	1.62684	1.93514	1.6493	1.53509	1.2163	3.19315	1.67498	0.0439414	0.666244	up	yes
MSTRG.10832	Gh_A06G0028	MSTRG.10832.1;MSTRG.10832.2;Gh_A06G0028	3.83048	4.87223	5.59575	3.54268	3.66189	2.54652	3.08521	1.62537	0.0446347	0.666244	up	yes
MSTRG.10849	Gh_A06G0050	MSTRG.10849.1;Gh_A06G0050	1.79307	1.35213	1.36451	3.36983	3.348	3.07516	0.411242	-1.28194	0.0199046	0.666244	down	yes
MSTRG.1087	Gh_A01G1042	MSTRG.1087.1;Gh_A01G1042	7.69871	2.56778	3.13437	2.16692	1.64922	3.6032	0.128935	-2.95528	0.0150216	0.666244	down	yes
MSTRG.10872	Gh_A06G0080	MSTRG.10872.1;MSTRG.10872.2;Gh_A06G0080	4.74919	3.6921	3.13342	5.43923	5.31871	6.43188	0.334385	-1.58042	0.0201321	0.666244	down	yes
MSTRG.10887	Gh_A06G0098	MSTRG.10887.1;MSTRG.10887.2;Gh_A06G0098	13.1071	8.01271	7.44418	6.04398	3.84235	5.59567	0.371872	-1.42712	0.0337766	0.666244	down	yes
MSTRG.10908		MSTRG.10908.1;MSTRG.10908.2;MSTRG.10908.3	7.0324	8.07281	8.0422	4.94049	5.22354	4.86543	2.05205	1.03706	1.65795e-06	0.15181	up	yes
MSTRG.10959	Gh_A06G0181	MSTRG.10959.1	1.01615	4.36628	4.65012	2.97908	3.32789	3.46637	10.1179	3.33884	0.0477893	0.666244	up	yes
MSTRG.11000	Gh_A06G0222	MSTRG.11000.1;MSTRG.11000.2;MSTRG.11000.3;MSTRG.11000.4;MSTRG.11000.5;Gh_A06G0222	6.55958	3.61049	3.91987	2.34429	1.99264	2.39336	0.49709	-1.00842	0.0257797	0.666244	down	yes
MSTRG.11011		MSTRG.11011.1;MSTRG.11011.2;MSTRG.11011.3;MSTRG.11011.4	8.36601	5.93329	7.59838	11.4842	9.9676	11.512	0.371272	-1.42945	0.0431967	0.666244	down	yes
MSTRG.11046	Gh_A06G0261	MSTRG.11046.1;MSTRG.11046.2	2.23398	3.54046	3.3259	2.49568	2.32083	2.03986	2.72	1.4436	0.0255493	0.666244	up	yes
MSTRG.11105	Gh_A06G0309	MSTRG.11105.1;MSTRG.11105.2;MSTRG.11105.3;MSTRG.11105.4;MSTRG.11105.5;MSTRG.11105.6;MSTRG.11105.7	7.94523	9.28877	8.73072	4.80111	5.51997	5.57167	2.07351	1.05207	0.0366263	0.666244	up	yes
MSTRG.11151	Gh_A06G0362	MSTRG.11151.1;MSTRG.11151.3;Gh_A06G0362	9.10761	7.55863	6.31278	8.76243	7.91233	8.64679	0.466342	-1.10054	0.0471582	0.666244	down	yes
MSTRG.11182	Gh_A06G0388	Gh_A06G0388;MSTRG.11182.1	3.39808	5.73645	5.46382	1.18439	1.28687	1.17848	7.21931	2.85186	0.00284744	0.607156	up	yes
MSTRG.11185	Gh_A06G0391	MSTRG.11185.1	0.084259	0.723421	0.501708	0.274216	0.651644	0.080194	4.21254	2.07469	0.0197292	0.666244	up	yes
MSTRG.11200		MSTRG.11200.1;MSTRG.11200.2	9.18868	10.0689	11.2536	6.08264	6.47975	5.78151	2.35878	1.23804	0.0104135	0.666244	up	yes
MSTRG.11210		MSTRG.11210.1;MSTRG.11210.2	1.04965	1.57299	1.3428	1.02284	1.51862	1.01346	2.10927	1.07674	0.047788	0.666244	up	yes
MSTRG.11215	Gh_A06G0412	MSTRG.11215.1;MSTRG.11215.2;Gh_A06G0412	5.20923	4.04185	4.0258	6.04685	5.66658	6.11246	0.44047	-1.18288	0.00088123	0.527131	down	yes
MSTRG.11218	Gh_A06G0419	MSTRG.11218.1;MSTRG.11218.2;Gh_A06G0419	3.52719	4.42739	4.81501	2.66138	3.18049	3.0045	2.38862	1.25618	0.0192124	0.666244	up	yes
MSTRG.11252	Gh_A06G0445	Gh_A06G0445	11.9272	14.2269	12.599	7.74415	7.48958	6.78863	2.29214	1.1967	0.0281896	0.666244	up	yes
MSTRG.11263	Gh_A06G0454	MSTRG.11263.1;Gh_A06G0454	2.20602	0.91127	1.1397	0.687231	0.27069	0.602531	0.393159	-1.34682	0.0219685	0.666244	down	yes
MSTRG.11265	Gh_A06G0457	Gh_A06G0457	1.52678	1.01031	1.13968	1.37204	1.14114	1.65646	0.472522	-1.08155	0.0205778	0.666244	down	yes
MSTRG.11321	Gh_A06G0506	Gh_A06G0506	0	1.75453	1.50461	0.025583	0	0.034357	18.0056	4.17037	0.0272731	0.666244	up	yes
MSTRG.11345	Gh_A06G0534	MSTRG.11345.1;MSTRG.11345.2;MSTRG.11345.3;MSTRG.11345.5;MSTRG.11345.6;Gh_A06G0534	1.17421	0.253641	0.0921257	0.698638	0.601528	0.829786	0.171369	-2.54483	0.0149661	0.666244	down	yes
MSTRG.11351	Gh_A06G0542	MSTRG.11351.1;MSTRG.11351.2;MSTRG.11351.5;MSTRG.11351.6;MSTRG.11351.3;MSTRG.11351.8;MSTRG.11351.7;MSTRG.11351.10;MSTRG.11351.9;MSTRG.11351.13;Gh_A06G0542	1.08081	0.53931	0.818421	6.86712	7.16749	7.2135	0.132551	-2.91538	0.00548895	0.64927	down	yes
MSTRG.11387	Gh_A06G0581	Gh_A06G0581	2.1955	1.01972	1.45256	1.55022	1.44596	2.01338	0.330913	-1.59548	0.0373986	0.666244	down	yes
MSTRG.1141	Gh_A01G1090	MSTRG.1141.1;MSTRG.1141.2;MSTRG.1141.4	12.72	11.8366	10.7993	19.2106	19.203	20.4994	0.456061	-1.1327	0.011016	0.666244	down	yes
MSTRG.11413	Gh_A06G0605	MSTRG.11413.1;MSTRG.11413.2;Gh_A06G0605	16.7403	17.4521	17.2199	6.08571	7.21621	7.0301	2.70594	1.43613	0.016999	0.666244	up	yes
MSTRG.11464	Gh_A06G0655	Gh_A06G0655	6.27715	4.86144	3.85172	13.021	13.2568	13.2488	0.202171	-2.30635	0.019321	0.666244	down	yes
MSTRG.11487	Gh_A06G0675	MSTRG.11487.1;MSTRG.11487.2	0.834887	1.43472	1.658	1.66363	1.62716	1.31069	2.15365	1.10678	0.0483595	0.666244	up	yes
MSTRG.11488		MSTRG.11488.1;MSTRG.11488.2;MSTRG.11488.3	1.56937	0.967872	1.0695	1.16666	0.818472	1.37674	0.444683	-1.16915	0.0205718	0.666244	down	yes
MSTRG.11498	Gh_A06G0682	MSTRG.11498.2;MSTRG.11498.1;MSTRG.11498.3;Gh_A06G0682	2.87815	2.23979	2.48709	5.32258	4.42908	5.35827	0.348189	-1.52206	0.00681829	0.666244	down	yes
MSTRG.11519	Gh_A06G0705	MSTRG.11519.1;Gh_A06G0705	5.21964	2.78918	3.20531	3.87489	3.53971	3.88493	0.310169	-1.68887	0.01704	0.666244	down	yes
MSTRG.11527	Gh_A06G0714	MSTRG.11527.1;MSTRG.11527.2	4.32909	2.80776	3.15907	14.0969	11.4223	12.0582	0.145708	-2.77885	0.00574323	0.650035	down	yes
MSTRG.11556		MSTRG.11556.1	15.4205	10.1215	10.6869	11.9774	9.17322	11.9974	0.342036	-1.54778	0.00396416	0.616262	down	yes
MSTRG.11646	Gh_A06G0830	MSTRG.11646.2;MSTRG.11646.1;MSTRG.11646.3;MSTRG.11646.4;Gh_A06G0830	5.43994	3.38732	3.1766	3.1839	2.91961	3.30463	0.409034	-1.28971	0.016269	0.666244	down	yes
MSTRG.11666	Gh_A06G0850	MSTRG.11666.1;Gh_A06G0850	19.4633	15.5797	14.9938	20.7791	18.6371	18.3957	0.492606	-1.02149	0.0484488	0.666244	down	yes
MSTRG.11731	Gh_A06G0907	MSTRG.11731.1;MSTRG.11731.2;MSTRG.11731.3;MSTRG.11731.5;Gh_A06G0907	5.53952	4.66871	4.10863	5.39928	5.0135	5.8601	0.4993	-1.00202	0.022903	0.666244	down	yes
MSTRG.11794	Gh_A06G0958	MSTRG.11794.1;MSTRG.11794.2;MSTRG.11794.3;MSTRG.11794.4;MSTRG.11794.5;Gh_A06G0958	4.2929	2.70962	3.53967	5.27671	4.9963	5.15772	0.379208	-1.39894	0.0482373	0.666244	down	yes
MSTRG.11802	Gh_A06G0969	MSTRG.11802.1;MSTRG.11802.3;MSTRG.11802.4;Gh_A06G0969;MSTRG.11802.6	5.39727	4.29466	4.5239	12.282	15.307	15.7906	0.260492	-1.94069	0.0401993	0.666244	down	yes
MSTRG.11804	Gh_A06G0972	Gh_A06G0972	4.61723	3.79166	3.39041	6.94241	5.74894	5.8622	0.396857	-1.33331	0.039932	0.666244	down	yes
MSTRG.11891		MSTRG.11891.1	1.54721	0	0.025333	2.2144	1.23909	1.54378	0.0465764	-4.42426	0.0107882	0.666244	down	yes
MSTRG.11896	Gh_A06G1059	MSTRG.11896.1;MSTRG.11896.2;MSTRG.11896.3;Gh_A06G1059;MSTRG.11896.5	7.82352	5.3795	6.05071	8.92846	8.55015	9.05192	0.36685	-1.44674	0.0109951	0.666244	down	yes
MSTRG.11942	Gh_A06G1101	Gh_A06G1101	0	2.42869	3.11019	0	0	0	55.7144	5.79998	0.0244556	0.666244	up	yes
MSTRG.11953	Gh_A06G1119	Gh_A06G1119	2.18366	2.85726	3.08538	2.16573	2.85953	2.40502	2.11708	1.08208	0.0269135	0.666244	up	yes
MSTRG.12019	Gh_A06G1187	MSTRG.12019.1;MSTRG.12019.2;MSTRG.12019.4;MSTRG.12019.3;Gh_A06G1187	1.88316	0.16137	0	2.95414	2.87415	2.75674	0.038214	-4.70975	0.0215846	0.666244	down	yes
MSTRG.12023		MSTRG.12023.1	0.91702	1.37309	1.651	1.02156	1.57854	1.18944	2.37128	1.24567	0.0416396	0.666244	up	yes
MSTRG.12028	Gh_A06G1191	MSTRG.12028.1	1.24685	0.538712	0.823507	0.900549	0.653992	0.912138	0.426585	-1.22909	0.0324091	0.666244	down	yes
MSTRG.12039	Gh_A06G1205	MSTRG.12039.1;Gh_A06G1205	0.757755	0.170662	0.213858	0.349691	0.088143	0.350677	0.335613	-1.57513	0.00118993	0.527131	down	yes
MSTRG.12060	Gh_A06G1231	MSTRG.12060.1;MSTRG.12060.2;Gh_A06G1231;MSTRG.12060.4;MSTRG.12060.5	1.92677	2.36232	2.4762	1.38155	1.91259	1.60176	2.09146	1.06451	0.0346928	0.666244	up	yes
MSTRG.12098	Gh_A06G1272	Gh_A06G1272	1.29397	0.588727	0.427221	0.674906	0.518667	0.565019	0.381458	-1.3904	0.0467206	0.666244	down	yes
MSTRG.12104	Gh_A06G1267	Gh_A06G1267;MSTRG.12104.2	1.60766	2.46641	2.90307	1.49872	1.73571	1.43571	3.27156	1.70998	0.00880967	0.666244	up	yes
MSTRG.12109	Gh_A06G1277	Gh_A06G1277;MSTRG.12109.2	2.11693	3.2185	2.95147	1.24384	2.29867	0.924542	5.11314	2.35421	0.0473455	0.666244	up	yes
MSTRG.12147	Gh_A06G1320	MSTRG.12147.1;Gh_A06G1320	4.28002	0.454889	0.099359	1.25568	0.169243	1.24493	0.0182408	-5.77669	0.00412053	0.616816	down	yes
MSTRG.12210	Gh_A06G1378	MSTRG.12210.1;MSTRG.12210.2;MSTRG.12210.3;Gh_A06G1378	2.40338	0.993302	0.906592	1.52303	1.29711	2.31853	0.16894	-2.56542	0.00894597	0.666244	down	yes
MSTRG.12243	Gh_A06G1409	MSTRG.12243.1;MSTRG.12243.2;Gh_A06G1409	1.82702	0.940056	1.18624	2.04372	1.52863	2.18111	0.289155	-1.79008	0.00545555	0.64927	down	yes
MSTRG.12298	Gh_A06G1466	Gh_A06G1466	7.89362	6.94132	5.87632	39.9081	30.4253	35.3361	0.115429	-3.11492	0.00733783	0.666244	down	yes
MSTRG.12309	Gh_A06G1477	MSTRG.12309.2;MSTRG.12309.1;Gh_A06G1477	1.84422	6.86576	3.85662	3.11524	6.81938	2.70488	14.067	3.81424	0.0427624	0.666244	up	yes
MSTRG.12338	Gh_A06G1498	MSTRG.12338.1;MSTRG.12338.2;MSTRG.12338.3;Gh_A06G1498	3.27827	2.42713	2.27048	3.14711	2.28058	2.99929	0.423837	-1.23842	0.0198423	0.666244	down	yes
MSTRG.12341	Gh_A06G1501	MSTRG.12341.3;MSTRG.12341.2;MSTRG.12341.4;MSTRG.12341.5	1.87764	3.00749	2.6858	1.26034	1.77567	1.25196	3.65015	1.86795	0.003409	0.607449	up	yes
MSTRG.12364	Gh_A06G1518	MSTRG.12364.1;MSTRG.12364.2;Gh_A06G1518;MSTRG.12364.5	2.03797	1.15794	1.51557	1.77754	1.48423	2.17661	0.380913	-1.39247	0.0308652	0.666244	down	yes
MSTRG.12371		MSTRG.12371.1;MSTRG.12371.2	0	1.47873	1.45534	1.00437	0.804277	0	15.7053	3.97318	0.0467003	0.666244	up	yes
MSTRG.12425	Gh_A06G1578	MSTRG.12425.1;Gh_A06G1578	1.33893	2.81711	3.05575	2.71618	2.82299	2.66711	3.176	1.66721	0.0369374	0.666244	up	yes
MSTRG.12464	Gh_A06G1606	MSTRG.12464.1;MSTRG.12464.2	12.9083	15.7811	14.9963	10.4187	11.1602	10.144	2.17198	1.11901	0.000986967	0.527131	up	yes
MSTRG.12494	Gh_A06G1640	Gh_A06G1640	4.02383	16.8583	15.8603	11.4311	10.1362	8.33415	22.3502	4.48222	0.0318935	0.666244	up	yes
MSTRG.12495		MSTRG.12495.1	3.40192	4.52871	4.33807	2.58101	2.98433	3.05314	2.21225	1.14551	0.0363292	0.666244	up	yes
MSTRG.12496	Gh_A06G1641	MSTRG.12496.1;MSTRG.12496.2;MSTRG.12496.3;Gh_A06G1641	1.70613	1.08223	1.35943	7.28548	5.62116	5.54478	0.192982	-2.37346	0.0246652	0.666244	down	yes
MSTRG.12515		MSTRG.12515.1;MSTRG.12515.2	6.03574	4.04304	4.27052	3.94211	3.58103	4.63599	0.447661	-1.15952	0.00930297	0.666244	down	yes
MSTRG.12538	Gh_A06G1690	MSTRG.12538.1;MSTRG.12538.2;Gh_A06G1690	0.617457	0.205561	0.193838	0.507134	0.152191	0.435451	0.369026	-1.4382	0.0143001	0.666244	down	yes
MSTRG.12570	Gh_A06G1721	MSTRG.12570.1;Gh_A06G1721	0.68213	0.340167	0.161329	0.335376	0.138422	0.428514	0.416878	-1.2623	0.0293128	0.666244	down	yes
MSTRG.12633	Gh_A06G1812	Gh_A06G1812	3.6889	2.64625	2.59193	3.66504	3.93429	3.82199	0.460353	-1.11919	0.0446087	0.666244	down	yes
MSTRG.12667	Gh_A07G0015	MSTRG.12667.1;MSTRG.12667.2;Gh_A07G0015	20.2377	14.7183	17.1795	38.8229	37.7607	38.309	0.262536	-1.92941	0.0106483	0.666244	down	yes
MSTRG.12708	Gh_A07G0062	MSTRG.12708.1	1.89957	2.46485	3.19053	0	0	0	6.60374	2.72328	0.010321	0.666244	up	yes
MSTRG.12723	Gh_A07G0081	MSTRG.12723.1;Gh_A07G0081	0.13549	0.588511	0.428033	0.102027	0.0832571	0.0280887	2.61101	1.38461	0.0225171	0.666244	up	yes
MSTRG.12770	Gh_A07G0139	MSTRG.12770.1;MSTRG.12770.2	3.88808	6.37349	6.1521	5.67572	6.41396	4.35635	3.40794	1.7689	0.0133854	0.666244	up	yes
MSTRG.12772	Gh_A07G0141	MSTRG.12772.1	0.224857	0.436534	0.368583	0.12406	0.203238	0.0244817	2.11378	1.07983	0.0180412	0.666244	up	yes
MSTRG.12774	Gh_A07G0142	Gh_A07G0142	1.23223	0.541512	0.643899	2.103	1.18424	1.54996	0.24184	-2.04788	0.0300762	0.666244	down	yes
MSTRG.12791	Gh_A07G0160	MSTRG.12791.1	5.55795	4.4092	3.2099	8.64613	7.9102	8.04437	0.26375	-1.92276	0.0459235	0.666244	down	yes
MSTRG.12811	Gh_A07G0179	MSTRG.12811.1	33.359	40.2131	40.8516	26.5463	29.6912	27.0826	2.36777	1.24353	0.00101616	0.527131	up	yes
MSTRG.12890	Gh_A07G0255	MSTRG.12890.1	1.7422	0	0	0	0	0.908597	0.0613922	-4.0258	0.0333583	0.666244	down	yes
MSTRG.12921		MSTRG.12921.1	0.091931	0.572435	0.342982	0.060024	0.29437	0.173509	2.58933	1.37258	0.042268	0.666244	up	yes
MSTRG.12943	Gh_A07G0306	MSTRG.12943.1;Gh_A07G0306	0.332195	1.03386	0.911833	0.227334	0.281866	0.353721	3.3317	1.73626	0.0380805	0.666244	up	yes
MSTRG.12944	Gh_A07G0307	MSTRG.12944.1;MSTRG.12944.2;MSTRG.12944.3;Gh_A07G0307	6.08641	5.07773	4.92073	9.90107	8.24122	8.81341	0.386888	-1.37001	0.0143661	0.666244	down	yes
MSTRG.1295	Gh_A01G1227	MSTRG.1295.1;Gh_A01G1227	2.17107	4.01793	3.49922	3.12112	3.18206	2.71614	3.01211	1.59077	0.0187792	0.666244	up	yes
MSTRG.12976	Gh_A07G0337	MSTRG.12976.1;Gh_A07G0337;MSTRG.12976.3;MSTRG.12976.4	7.37821	9.9542	9.09846	7.01277	6.60316	6.72145	2.09827	1.0692	0.047492	0.666244	up	yes
MSTRG.12979	Gh_A07G0340	MSTRG.12979.1;Gh_A07G0340	0.567061	0.84318	0.980985	0.440885	0.623288	0.44138	2.17861	1.12341	0.0069978	0.666244	up	yes
MSTRG.12988	Gh_A07G0353	Gh_A07G0353;MSTRG.12988.2	0.094559	0.364536	0.350976	0.184944	0.527593	0.259252	2.03442	1.02462	0.0458822	0.666244	up	yes
MSTRG.12998	Gh_A07G0370	Gh_A07G0370	2.63004	0.294304	0.273206	0.700504	0.3234	1.21425	0.0548955	-4.18717	0.00135035	0.528674	down	yes
MSTRG.13023	Gh_A07G0391	Gh_A07G0391	2.4719	1.93708	1.71968	3.04669	2.53773	2.80346	0.443541	-1.17286	0.0159379	0.666244	down	yes
MSTRG.1303		MSTRG.1303.1;MSTRG.1303.2;MSTRG.1303.3;MSTRG.1303.4	2.66733	3.65664	4.21433	2.5378	3.40156	2.31979	3.23785	1.69504	0.0146307	0.666244	up	yes
MSTRG.13035	Gh_A07G0402	Gh_A07G0402	29.3927	24.4871	23.1684	33.0062	33.1579	34.1892	0.466832	-1.09903	0.0129717	0.666244	down	yes
MSTRG.13056	Gh_A07G0429	MSTRG.13056.1;MSTRG.13056.2;Gh_A07G0429	13.6536	18.2665	19.1439	16.2296	16.6392	15.5665	2.22568	1.15425	0.0140993	0.666244	up	yes
MSTRG.13067	Gh_A07G0437	MSTRG.13067.1;Gh_A07G0437	5.62135	4.76951	5.41861	15.8176	16.9544	17.1758	0.292376	-1.7741	0.00820438	0.666244	down	yes
MSTRG.1311		MSTRG.1311.1	0	0.36337	0.17781	0	0.165751	0	2.33874	1.22573	0.025253	0.666244	up	yes
MSTRG.13119	Gh_A07G0485	Gh_A07G0485	3.68221	6.04885	5.08983	3.72143	3.56889	3.18745	3.09788	1.63128	0.029798	0.666244	up	yes
MSTRG.13187	Gh_A07G0550	MSTRG.13187.2;MSTRG.13187.1;MSTRG.13187.4;MSTRG.13187.3;MSTRG.13187.5;Gh_A07G0550	1.39237	2.03843	1.97533	1.23732	1.51711	1.30102	2.28392	1.19151	0.00197333	0.575788	up	yes
MSTRG.13199	Gh_A07G0566	MSTRG.13199.1;Gh_A07G0566	1.48783	0.628283	0.652364	0.576352	0.109098	0.389563	0.386845	-1.37017	0.0433442	0.666244	down	yes
MSTRG.13214	Gh_A07G0579	MSTRG.13214.1;MSTRG.13214.2;Gh_A07G0579	5.09499	4.36517	4.04204	10.7359	10.3171	11.2487	0.297547	-1.74881	0.00116468	0.527131	down	yes
MSTRG.13263	Gh_A07G0622	MSTRG.13263.1;Gh_A07G0622	2.12822	1.44885	1.68113	3.97925	3.80703	3.83133	0.342753	-1.54476	0.0085278	0.666244	down	yes
MSTRG.13284	Gh_A07G0639	MSTRG.13284.2;MSTRG.13284.1;MSTRG.13284.3;Gh_A07G0639	12.7958	25.2943	27.651	11.9504	11.2586	11.0666	8.93762	3.15989	0.023225	0.666244	up	yes
MSTRG.13318		MSTRG.13318.1	0.377294	0.100647	0.075516	0.341835	0.184334	0.37716	0.440849	-1.18164	0.000675368	0.527131	down	yes
MSTRG.13350	Gh_A07G0705	MSTRG.13350.1;Gh_A07G0705	4.74347	3.77598	4.13153	0.18255	0	0.0415626	3.10956	1.63671	0.01522	0.666244	up	yes
MSTRG.13367	Gh_A07G0724	Gh_A07G0724	11.9228	22.7618	22.3438	23.1016	22.6952	19.5423	3.94236	1.97906	0.0273201	0.666244	up	yes
MSTRG.13368	Gh_A07G0725	MSTRG.13368.1	0.796884	1.29104	1.2489	0.374442	0.369224	0.31602	2.79469	1.48269	0.00476226	0.634725	up	yes
MSTRG.13384	Gh_A07G0742	Gh_A07G0742	0	3.8367	4.18065	0	0	0	134.547	7.07197	0.0219616	0.666244	up	yes
MSTRG.13418		MSTRG.13418.1;MSTRG.13418.2	10.572	7.57326	7.54062	11.3859	8.22412	10.0129	0.336724	-1.57036	0.0238215	0.666244	down	yes
MSTRG.13492		MSTRG.13492.1	14.3373	15.3309	17.3551	7.21081	9.18199	8.44229	2.72312	1.44526	0.0442162	0.666244	up	yes
MSTRG.13496	Gh_A07G0861	Gh_A07G0861	1.29056	2.26344	2.36531	1.7661	2.19341	1.93419	2.67057	1.41715	0.0108764	0.666244	up	yes
MSTRG.1354	Gh_A01G1283	MSTRG.1354.1;Gh_A01G1283	0	0.425219	0.531121	0.133334	0.0726666	0.0131439	3.13375	1.64789	0.0316822	0.666244	up	yes
MSTRG.1359	Gh_A01G1286	MSTRG.1359.1;MSTRG.1359.2;MSTRG.1359.3	1.6673	2.10144	2.37241	1.0049	1.09421	1.09608	2.34639	1.23044	0.0177029	0.666244	up	yes
MSTRG.13652	Gh_A07G0998	MSTRG.13652.1;MSTRG.13652.2;Gh_A07G0998	1.92023	2.15954	2.34114	0.741358	1.11713	0.808598	2.5898	1.37284	0.0206527	0.666244	up	yes
MSTRG.13665		MSTRG.13665.1;MSTRG.13665.2	3.51051	2.48172	2.36122	2.20674	1.84786	2.6661	0.475258	-1.07322	0.0196137	0.666244	down	yes
MSTRG.13682	Gh_A07G1028	MSTRG.13682.1;MSTRG.13682.2;Gh_A07G1028	0.623678	1.73854	1.09074	0.461958	0.602965	0.515422	3.78545	1.92047	0.0457563	0.666244	up	yes
MSTRG.13685	Gh_A07G1031	MSTRG.13685.1	2.07048	0	0	0	0	0.265274	0.0773496	-3.69246	0.0245577	0.666244	down	yes
MSTRG.1372	Gh_A01G1295	MSTRG.1372.1;Gh_A01G1295	3.42339	7.77056	7.90325	6.85776	6.84184	6.28022	5.03541	2.33211	0.0303655	0.666244	up	yes
MSTRG.13727		MSTRG.13727.1	0.666764	3.54372	2.99148	0.5676	0.580913	0.705105	17.0563	4.09223	0.0310895	0.666244	up	yes
MSTRG.13738		MSTRG.13738.1;MSTRG.13738.2;MSTRG.13738.3	0.796285	0.890754	1.14843	0.0710045	0.0511929	0	2.51969	1.33325	0.019387	0.666244	up	yes
MSTRG.13748		MSTRG.13748.1	2.121	2.26224	2.73982	0.176506	0.048323	0.135086	3.52873	1.81915	0.0220951	0.666244	up	yes
MSTRG.1375		MSTRG.1375.1	0.893761	1.18282	0.890872	0	0	0	2.36151	1.23971	0.0231068	0.666244	up	yes
MSTRG.1376		MSTRG.1376.1	1.35895	1.6547	1.15207	0	0.067152	0	2.61083	1.38451	0.0482067	0.666244	up	yes
MSTRG.13779		MSTRG.13779.1	0	0.47988	0.546118	0.339184	0.240878	0	3.43623	1.78083	0.049199	0.666244	up	yes
MSTRG.13798	Gh_A07G1121	Gh_A07G1121	6.93624	4.24737	4.08342	6.50181	6.92051	6.9417	0.280383	-1.83453	0.0312094	0.666244	down	yes
MSTRG.13807		MSTRG.13807.1	0.397772	0	0	0.481445	0	0.352053	0.276188	-1.85628	0.0305181	0.666244	down	yes
MSTRG.13812	Gh_A07G1131	MSTRG.13812.1;MSTRG.13812.2;MSTRG.13812.3;MSTRG.13812.4;MSTRG.13812.5;MSTRG.13812.6;MSTRG.13812.7;MSTRG.13812.8;Gh_A07G1131;MSTRG.13812.10	3.09457	2.39447	2.56561	6.06114	6.43375	6.60464	0.337531	-1.56691	0.00704926	0.666244	down	yes
MSTRG.13814	Gh_A07G1133	MSTRG.13814.1	0.549024	1.5339	1.43578	0.667724	0.702391	0.673499	3.97142	1.98966	0.0198889	0.666244	up	yes
MSTRG.13833		MSTRG.13833.1;MSTRG.13833.2	1.53382	2.28888	2.13135	1.16171	1.33423	1.3139	2.37514	1.24801	0.0153062	0.666244	up	yes
MSTRG.13856	Gh_A07G1174	Gh_A07G1174	7.12762	9.86845	9.68698	8.03044	7.91041	7.80183	2.16643	1.11532	0.0273614	0.666244	up	yes
MSTRG.13874	Gh_A07G1188	MSTRG.13874.1;MSTRG.13874.2;Gh_A07G1188	1.65877	0.797602	0.695817	1.87259	1.82067	1.64546	0.278802	-1.84269	0.040944	0.666244	down	yes
MSTRG.13876	Gh_A07G1190	MSTRG.13876.1;MSTRG.13876.2;MSTRG.13876.3;MSTRG.13876.4;MSTRG.13876.5	2.11383	3.74807	3.65882	2.35126	2.6647	2.43233	3.4122	1.7707	0.00794495	0.666244	up	yes
MSTRG.13938	Gh_A07G1251	Gh_A07G1251	0.254315	21.3313	20.8205	0.139917	29.4667	0.011163	105796	16.6909	0.0274854	0.666244	up	yes
MSTRG.14015	Gh_A07G1325	MSTRG.14015.1;Gh_A07G1325	0.315889	1.03395	0.808707	1.03694	1.16305	0.9443	2.26155	1.17731	0.026723	0.666244	up	yes
MSTRG.14028	Gh_A07G1340	MSTRG.14028.1;MSTRG.14028.2;Gh_A07G1340	0.563458	0.839204	0.913634	0.623467	0.639576	0.388088	2.0129	1.00928	0.035103	0.666244	up	yes
MSTRG.14137		MSTRG.14137.1	3.21507	0.682081	0.595773	0.63522	0.656737	1.14004	0.108516	-3.20402	0.0241031	0.666244	down	yes
MSTRG.14138	Gh_A07G1470	Gh_A07G1470	11.398	12.8621	14.9849	9.81663	11.017	9.34068	2.27209	1.18402	0.0303371	0.666244	up	yes
MSTRG.14197	Gh_A07G1521	MSTRG.14197.1;Gh_A07G1521	1.29416	3.60872	2.48997	2.12632	2.32938	1.89475	4.66978	2.22335	0.0371401	0.666244	up	yes
MSTRG.14211	Gh_A07G1537	Gh_A07G1537	6.57608	4.60384	4.77955	5.12706	3.64795	4.6646	0.453303	-1.14145	0.0369493	0.666244	down	yes
MSTRG.14222	Gh_A07G1547	MSTRG.14222.1	1.995	3.67427	3.33411	3.08341	3.15582	2.82807	2.77522	1.4726	0.0198542	0.666244	up	yes
MSTRG.1424		MSTRG.1424.1;MSTRG.1424.2	1.54931	1.50738	1.78553	0	0	0	2.83083	1.50122	0.00575639	0.650721	up	yes
MSTRG.14292	Gh_A07G1615	Gh_A07G1615	0.322083	0.594371	0.713695	0.172201	0.256919	0.077002	2.57988	1.36731	0.00546419	0.64927	up	yes
MSTRG.14340		MSTRG.14340.1	2.11632	1.26951	1.55989	2.11499	1.69265	2.12675	0.403617	-1.30894	0.0117081	0.666244	down	yes
MSTRG.14349		MSTRG.14349.1	0.430287	0.075843	0.033004	0.252801	0.034756	0.094196	0.452015	-1.14556	0.0483608	0.666244	down	yes
MSTRG.14360	Gh_A07G1672	Gh_A07G1672;MSTRG.14360.2;MSTRG.14360.3	0.700542	1.16198	1.06373	0.577852	0.619092	0.491284	2.2735	1.18492	0.00362855	0.607449	up	yes
MSTRG.14412	Gh_A07G1694	MSTRG.14412.1	0.124554	0.416829	0.384377	0.124239	0.283111	0.14211	2.13127	1.09171	0.0018039	0.575788	up	yes
MSTRG.14448	Gh_A07G1715	MSTRG.14448.1;MSTRG.14448.2;Gh_A07G1715;MSTRG.14448.4	2.42474	1.71027	1.6968	2.18299	2.023	2.239	0.493009	-1.02032	0.00264646	0.607156	down	yes
MSTRG.14453	Gh_A07G1721	Gh_A07G1721	1.34477	2.52304	2.69055	0.901261	1.60267	1.1248	5.16544	2.36889	0.00758305	0.666244	up	yes
MSTRG.14456	Gh_A07G1723	Gh_A07G1723	19.7522	24.2384	24.2449	15.86	15.6071	16.3017	2.14488	1.1009	0.0249183	0.666244	up	yes
MSTRG.14474	Gh_A07G1741;Gh_A07G1742	MSTRG.14474.2;MSTRG.14474.1;MSTRG.14474.3;MSTRG.14474.4;MSTRG.14474.5;MSTRG.14474.7;Gh_A07G1741;Gh_A07G1742	12.918	23.6593	21.1304	11.5555	10.4531	9.56011	6.09309	2.60717	0.0221188	0.666244	up	yes
MSTRG.14503	Gh_A07G1775	MSTRG.14503.2;MSTRG.14503.1;MSTRG.14503.3;Gh_A07G1775	6.03323	4.70079	4.32382	4.92579	4.918	5.70811	0.491724	-1.02408	0.0293007	0.666244	down	yes
MSTRG.14506	Gh_A07G1777	Gh_A07G1777;MSTRG.14506.2;MSTRG.14506.3;MSTRG.14506.4	1.60466	1.26266	1.15134	2.704	2.20191	2.84445	0.363291	-1.4608	0.00598696	0.655299	down	yes
MSTRG.1456	Gh_A01G1380	MSTRG.1456.1;MSTRG.1456.2;MSTRG.1456.3;Gh_A01G1380	1.39549	2.22536	2.60351	1.07008	1.15364	0.776823	4.13181	2.04677	0.00890609	0.666244	up	yes
MSTRG.14572	Gh_A07G1843	MSTRG.14572.1;MSTRG.14572.2;MSTRG.14572.3;MSTRG.14572.4;MSTRG.14572.5;MSTRG.14572.6;Gh_A07G1843	1.60925	1.14351	1.15269	2.11032	1.8042	1.95026	0.45346	-1.14095	0.0050722	0.644155	down	yes
MSTRG.14591	Gh_A07G1863	Gh_A07G1863	0.015551	0.692279	0.576745	0	0	0.058206	4.06594	2.02359	0.0384148	0.666244	up	yes
MSTRG.14597		MSTRG.14597.2;MSTRG.14597.1;MSTRG.14597.3	1.2182	2.57745	2.5726	2.90791	3.07062	2.67506	2.68789	1.42647	0.0206635	0.666244	up	yes
MSTRG.14608		MSTRG.14608.1;MSTRG.14608.2;MSTRG.14608.3	0.759617	2.20721	2.33592	1.59406	1.91061	1.32818	5.5349	2.46856	0.00323713	0.607449	up	yes
MSTRG.14619	Gh_A07G1886	Gh_A07G1886	1.38408	0.448496	0.31434	0.792047	0.678149	0.829468	0.234375	-2.09311	0.0176538	0.666244	down	yes
MSTRG.14626		MSTRG.14626.1	9.05747	10.5791	10.4976	8.40561	8.84628	6.93834	2.0395	1.02822	0.0492096	0.666244	up	yes
MSTRG.14641	Gh_A07G1901	MSTRG.14641.1;MSTRG.14641.2;Gh_A07G1901	1.9492	1.10466	1.26771	3.03713	2.53734	2.8014	0.281266	-1.82999	0.00497427	0.642947	down	yes
MSTRG.14644	Gh_A07G1903	MSTRG.14644.1	0.496635	1.13487	1.17867	0.483538	1.41847	0.414626	4.76479	2.25241	0.0489021	0.666244	up	yes
MSTRG.14666		MSTRG.14666.1	1.10757	0.066478	0	0	0	0.107174	0.214698	-2.21962	0.0360079	0.666244	down	yes
MSTRG.14668	Gh_A07G1925	MSTRG.14668.1;MSTRG.14668.2;Gh_A07G1925	17.2674	13.9364	14.7147	21.0425	21.9355	21.8112	0.480418	-1.05764	0.0213607	0.666244	down	yes
MSTRG.14687	Gh_A07G1950	MSTRG.14687.1;Gh_A07G1950	4.01104	3.13729	3.53319	13.3892	11.5246	11.1689	0.240515	-2.0558	0.0146329	0.666244	down	yes
MSTRG.14729	Gh_A07G1995	Gh_A07G1995	0.792004	0	0	1.00929	1.35164	1.53968	0.131357	-2.92844	0.0283037	0.666244	down	yes
MSTRG.14752	Gh_A07G2016	MSTRG.14752.1;MSTRG.14752.2;Gh_A07G2016	10.1878	11.4453	12.4371	41.0701	37.4763	35.3342	0.452558	-1.14383	0.0465679	0.666244	down	yes
MSTRG.14783	Gh_A07G2050	Gh_A07G2050	0	1.79865	1.4598	0	0	0	18.9888	4.24708	0.0227706	0.666244	up	yes
MSTRG.14802	Gh_A07G2072	Gh_A07G2072	55.3738	50.5712	43.8113	0.068666	0.243453	0.251345	30.8643	4.94787	0.00222569	0.597641	up	yes
MSTRG.14808	Gh_A07G2077	MSTRG.14808.1;MSTRG.14808.2;Gh_A07G2077	2.03549	4.24653	4.31696	5.19092	6.1271	5.05036	3.03709	1.60269	0.00735372	0.666244	up	yes
MSTRG.14822		MSTRG.14822.1	1.12396	0.02457	0.020846	0.448944	0.118172	0.150729	0.167071	-2.58147	0.0401942	0.666244	down	yes
MSTRG.14826	Gh_A07G2094	MSTRG.14826.1;Gh_A07G2094	4.98632	4.46523	4.48084	0.707599	0.758517	0.808054	2.56083	1.35661	0.00183904	0.575788	up	yes
MSTRG.1484	Gh_A01G1403	MSTRG.1484.1;MSTRG.1484.2;MSTRG.1484.3;Gh_A01G1403	2.00487	2.27019	2.33797	9.64865	7.95881	8.84797	0.358354	-1.48054	0.0336569	0.666244	down	yes
MSTRG.14912	Gh_A08G0039	MSTRG.14912.1	0.278306	0	0	0.179963	0	0.121627	0.476234	-1.07026	0.00822059	0.666244	down	yes
MSTRG.14971	Gh_A08G0107	MSTRG.14971.1	0	1.23158	2.20533	1.19351	2.94893	0.396213	23.7495	4.56983	0.0327486	0.666244	up	yes
MSTRG.15023		MSTRG.15023.1	0.074931	0.545841	0.330218	0	0	0	2.60399	1.38072	0.0416351	0.666244	up	yes
MSTRG.15024	Gh_A08G0172	MSTRG.15024.1	0.951421	0	0	0.937592	0.696347	0.993061	0.114619	-3.12508	0.00327106	0.607449	down	yes
MSTRG.15069	Gh_A08G0219	MSTRG.15069.1	0.41995	0	1e-06	0.579274	0.401212	0.42251	0.316195	-1.66112	0.0175243	0.666244	down	yes
MSTRG.1509	Gh_A01G1429	MSTRG.1509.1	0.685844	0	0	0.571524	0.686576	1.05492	0.171011	-2.54784	0.0198184	0.666244	down	yes
MSTRG.1512	Gh_A01G1434	Gh_A01G1434	5.96988	13.3575	11.0555	4.82156	4.81797	4.4095	9.07178	3.18139	0.0149006	0.666244	up	yes
MSTRG.15205	Gh_A08G0371	MSTRG.15205.1	0.265204	0.861479	0.88739	0.048113	0.254303	0.030253	4.69402	2.23082	0.000103994	0.390839	up	yes
MSTRG.15238	Gh_A08G0396	MSTRG.15238.1	0.431983	2.63584	1.89437	1.27163	1.01003	0.817896	8.96592	3.16445	0.0452749	0.666244	up	yes
MSTRG.15247	Gh_A08G0407	MSTRG.15247.1	1.01461	1.78514	1.3897	0.805141	0.881217	0.850258	2.39917	1.26253	0.0384717	0.666244	up	yes
MSTRG.1529	Gh_A01G1457	Gh_A01G1457	1.2695	1.14454	1.09597	3.37862	3.36808	3.0732	0.456551	-1.13115	0.0123978	0.666244	down	yes
MSTRG.15301	Gh_A08G0467	MSTRG.15301.1;Gh_A08G0467	62.4881	78.0598	73.4574	54.6929	51.4607	51.5606	2.07148	1.05066	0.0336228	0.666244	up	yes
MSTRG.15315		MSTRG.15315.1	0.275069	0	0.065182	0.53642	0.495336	0.515836	0.431864	-1.21135	0.0107103	0.666244	down	yes
MSTRG.15333	Gh_A08G0492	MSTRG.15333.2;MSTRG.15333.3;MSTRG.15333.4;MSTRG.15333.5;MSTRG.15333.7;MSTRG.15333.6;MSTRG.15333.10;MSTRG.15333.11	1.40045	1.14586	1.12142	1.82037	1.47262	2.02765	0.494796	-1.01509	0.0271713	0.666244	down	yes
MSTRG.15337		MSTRG.15337.1	1.70761	0.609382	0.146781	0.513757	0	0.415462	0.172728	-2.53343	0.0470187	0.666244	down	yes
MSTRG.15368	Gh_A08G0516	MSTRG.15368.1;Gh_A08G0516	55.3873	73.1249	73.3317	46.8857	42.9768	41.5843	2.90087	1.53648	0.024845	0.666244	up	yes
MSTRG.1540	Gh_A01G1470	MSTRG.1540.1;MSTRG.1540.2;MSTRG.1540.3;Gh_A01G1470	1.66863	2.76111	3.07545	1.46335	1.37081	1.04301	4.15238	2.05394	0.0165366	0.666244	up	yes
MSTRG.15573	Gh_A08G0709	MSTRG.15573.1;MSTRG.15573.2;MSTRG.15573.3;MSTRG.15573.5;MSTRG.15573.4;MSTRG.15573.6;MSTRG.15573.7;Gh_A08G0709	2.52738	1.61073	1.59153	3.26965	3.2067	3.39281	0.312824	-1.67658	0.00589459	0.655299	down	yes
MSTRG.15611	Gh_A08G0736	MSTRG.15611.1;Gh_A08G0736	20.8802	24.6144	19.3705	105.94	129.909	132.206	0.216185	-2.20966	0.0425596	0.666244	down	yes
MSTRG.15634		MSTRG.15634.2;MSTRG.15634.1	1.51858	0.788629	0.74355	1.89993	1.74415	1.66354	0.310641	-1.68668	0.0251472	0.666244	down	yes
MSTRG.15695	Gh_A08G0820	MSTRG.15695.1;MSTRG.15695.2	4.16765	6.6572	5.31199	3.63955	3.75474	3.6002	2.87464	1.52338	0.0400352	0.666244	up	yes
MSTRG.15705	Gh_A08G0830	MSTRG.15705.1;Gh_A08G0830	28.7655	26.1575	27.3357	79.3768	79.5356	70.9426	0.338334	-1.56348	0.0142746	0.666244	down	yes
MSTRG.15716	Gh_A08G0838	MSTRG.15716.1;Gh_A08G0838	1.30981	2.19209	2.04367	1.8726	1.89223	1.41449	2.45407	1.29518	0.0224516	0.666244	up	yes
MSTRG.15735	Gh_A08G0863	MSTRG.15735.1;Gh_A08G0863	1.36591	0.911593	0.913878	1.95226	1.33359	1.89138	0.356313	-1.48878	0.0125362	0.666244	down	yes
MSTRG.15774	Gh_A08G0899	Gh_A08G0899	3.95474	2.84131	1.93707	4.8613	3.03512	4.54165	0.207611	-2.26805	0.0446327	0.666244	down	yes
MSTRG.15775	Gh_A08G0898	MSTRG.15775.1;MSTRG.15775.2;MSTRG.15775.4;MSTRG.15775.5;MSTRG.15775.3;Gh_A08G0898	2.74936	4.1161	4.47805	3.41398	3.75768	3.12582	2.77215	1.47101	0.00483469	0.636511	up	yes
MSTRG.15787	Gh_A08G0908	MSTRG.15787.1;MSTRG.15787.3;MSTRG.15787.4;MSTRG.15787.2;MSTRG.15787.6;MSTRG.15787.5;MSTRG.15787.7;MSTRG.15787.8;MSTRG.15787.9;MSTRG.15787.10;MSTRG.15787.11;MSTRG.15787.12;Gh_A08G0908	2.96473	2.56873	2.55062	3.97619	3.36399	4.26037	0.485924	-1.0412	0.0210667	0.666244	down	yes
MSTRG.15821		MSTRG.15821.2;MSTRG.15821.1;MSTRG.15821.3	0.367964	1.40934	1.48157	0.246751	0.699962	0.646554	6.00814	2.58692	0.0366778	0.666244	up	yes
MSTRG.15846	Gh_A08G0968	MSTRG.15846.1;MSTRG.15846.2;MSTRG.15846.3;Gh_A08G0968	1.1336	1.72265	1.40362	0.91776	1.03373	0.739838	2.27334	1.18481	0.02386	0.666244	up	yes
MSTRG.15850		MSTRG.15850.1	0.464158	0.618594	0.820285	0.321607	0.340555	0.166105	2.08177	1.05781	0.0439777	0.666244	up	yes
MSTRG.15861		MSTRG.15861.1	14.8292	11.4703	10.3423	26.7963	21.1932	20.7327	0.26422	-1.92019	0.047209	0.666244	down	yes
MSTRG.15879	Gh_A08G0987	Gh_A08G0987	5.0245	5.30041	5.2609	2.18131	2.42503	2.19272	2.27074	1.18316	0.00172792	0.568939	up	yes
MSTRG.15888	Gh_A08G1004	MSTRG.15888.1;MSTRG.15888.2;Gh_A08G1004	0.371209	1.31235	1.28778	0.839383	1.14395	1.11024	3.48662	1.80183	0.0376322	0.666244	up	yes
MSTRG.15899		MSTRG.15899.1;MSTRG.15899.2;MSTRG.15899.3;MSTRG.15899.4	2.83258	2.98324	2.96364	0	0	0	4.27886	2.09723	1.18789e-05	0.225202	up	yes
MSTRG.15900	Gh_A08G1012	MSTRG.15900.1	0.094776	0.766085	0.484537	0.111634	0.117344	0	3.6986	1.88698	0.0223747	0.666244	up	yes
MSTRG.15924	Gh_A08G1043	Gh_A08G1043	0.105778	0.44961	0.451727	0	0.436973	0	3.36878	1.75223	0.0373497	0.666244	up	yes
MSTRG.15985	Gh_A08G1118	Gh_A08G1118	1.67405	1.2073	1.26677	4.26624	3.24929	3.90349	0.269158	-1.89347	0.00642015	0.66363	down	yes
MSTRG.15994	Gh_A08G1127	MSTRG.15994.1;Gh_A08G1127	4.81177	3.45468	4.1856	6.9649	5.5056	6.18331	0.388661	-1.36342	0.0435925	0.666244	down	yes
MSTRG.16064		MSTRG.16064.1	3.70121	4.31731	4.40226	2.72986	3.06506	2.55249	2.12311	1.08618	0.00295041	0.607156	up	yes
MSTRG.16074	Gh_A08G1206	Gh_A08G1206	3.07938	1.95409	2.15155	3.14106	2.26879	2.7979	0.370602	-1.43206	0.0166701	0.666244	down	yes
MSTRG.1612	Gh_A01G1536	MSTRG.1612.1	0.465483	0	0	0	0	0.178246	0.3805	-1.39403	0.0207152	0.666244	down	yes
MSTRG.16154		MSTRG.16154.1;MSTRG.16154.2	0.902554	2.09097	1.94693	1.49424	1.87851	1.58449	3.35458	1.74613	0.00746826	0.666244	up	yes
MSTRG.16170	Gh_A08G1290	MSTRG.16170.1;MSTRG.16170.2;MSTRG.16170.3;MSTRG.16170.4;MSTRG.16170.5;Gh_A08G1290	2.25541	3.95361	4.80614	3.57187	6.04399	3.67565	4.43955	2.15041	0.0288711	0.666244	up	yes
MSTRG.16186		MSTRG.16186.1	3.70903	2.94896	4.17148	0.05495	0.056805	0.108008	3.68444	1.88145	0.0390476	0.666244	up	yes
MSTRG.1620		MSTRG.1620.1;MSTRG.1620.2	6.86061	4.97323	4.29862	4.09603	3.75761	4.38225	0.498768	-1.00356	0.0385508	0.666244	down	yes
MSTRG.16205	Gh_A08G1325	MSTRG.16205.1;MSTRG.16205.2;Gh_A08G1325	1.13213	1.12571	1.09235	3.20378	3.1047	3.19109	0.483408	-1.04869	0.000219715	0.390839	down	yes
MSTRG.16221		MSTRG.16221.1	0.002241	0.289507	0.30367	0.219833	0.531062	0.105661	2.40558	1.26638	0.0334603	0.666244	up	yes
MSTRG.16222		MSTRG.16222.1	0.508683	1.08293	1.19894	0.248205	0.892413	0.426876	4.18338	2.06467	0.0318199	0.666244	up	yes
MSTRG.16248	Gh_A08G1363	MSTRG.16248.1;MSTRG.16248.2;MSTRG.16248.3;MSTRG.16248.4;MSTRG.16248.5;MSTRG.16248.6;MSTRG.16248.7;MSTRG.16248.8;MSTRG.16248.9;Gh_A08G1363;MSTRG.16248.11;MSTRG.16248.12	3.36161	2.76877	2.2215	7.68459	6.3925	7.9363	0.217626	-2.20008	0.0082448	0.666244	down	yes
MSTRG.16277	Gh_A08G1391	MSTRG.16277.1;MSTRG.16277.2;Gh_A08G1391;MSTRG.16277.4;MSTRG.16277.5	2.47688	1.55975	1.90811	2.26905	2.11242	2.3473	0.473214	-1.07944	0.0264436	0.666244	down	yes
MSTRG.16292	Gh_A08G1404	Gh_A08G1404	0.969062	0.311652	0.513384	0.994264	0.579686	1.2244	0.260172	-1.94246	0.0156204	0.666244	down	yes
MSTRG.16302	Gh_A08G1411	Gh_A08G1411	0	0.261813	0.249327	0	0	0	2.00085	1.00061	0.0214789	0.666244	up	yes
MSTRG.16331		MSTRG.16331.1;MSTRG.16331.2	1.29582	1.9049	1.65725	0.318363	0.495205	0.339782	3.39569	1.7637	0.00276997	0.607156	up	yes
MSTRG.16349		MSTRG.16349.1	2.18466	1.35306	1.22876	1.19277	0.756465	1.28848	0.426371	-1.22982	0.0111429	0.666244	down	yes
MSTRG.1635	Gh_A01G1557	Gh_A01G1557;MSTRG.1635.2	1.37968	0.833493	0.740998	1.64545	1.22795	2.27929	0.25819	-1.95349	0.0241985	0.666244	down	yes
MSTRG.16352		MSTRG.16352.1	2.01877	2.3863	3.09226	0	0	0	5.66446	2.50194	0.0104072	0.666244	up	yes
MSTRG.16356		MSTRG.16356.1	0.128709	0.582708	0.602652	0.355985	0.59107	0.552066	2.31499	1.21101	0.0483891	0.666244	up	yes
MSTRG.16384	Gh_A08G1486	Gh_A08G1486	12.3206	10.5231	9.91946	16.1299	14.7286	16.1821	0.424211	-1.23715	0.00212485	0.58618	down	yes
MSTRG.16425	Gh_A08G1527	Gh_A08G1527;MSTRG.16425.1;MSTRG.16425.5;MSTRG.16425.4;MSTRG.16425.3;MSTRG.16425.6	4.21294	5.65373	5.74883	3.99416	3.93974	3.83372	2.30501	1.20477	0.0146348	0.666244	up	yes
MSTRG.16462		MSTRG.16462.1	10.1833	12.1397	12.5673	5.97264	6.41961	6.25575	2.75982	1.46457	0.00287973	0.607156	up	yes
MSTRG.16549	Gh_A08G1639	MSTRG.16549.1	0.549524	1.71929	1.85776	0.62261	0.56493	0.668063	5.36746	2.42424	0.0412881	0.666244	up	yes
MSTRG.16644	Gh_A08G1734	Gh_A08G1734;MSTRG.16644.2;MSTRG.16644.3	3.52401	2.20193	2.52462	4.6443	4.7782	4.64461	0.328339	-1.60674	0.0251307	0.666244	down	yes
MSTRG.16663	Gh_A08G1751	MSTRG.16663.1;MSTRG.16663.2;MSTRG.16663.4;MSTRG.16663.3;MSTRG.16663.5;MSTRG.16663.6;MSTRG.16663.7;MSTRG.16663.8;MSTRG.16663.9;MSTRG.16663.10;Gh_A08G1751	11.3495	15.552	14.9341	5.68468	6.44091	4.57689	5.6881	2.50795	0.00425176	0.616816	up	yes
MSTRG.16672	Gh_A08G1761	Gh_A08G1761	2.61186	1.05641	0.964088	1.61372	0.630437	1.27001	0.187276	-2.41676	0.018671	0.666244	down	yes
MSTRG.16723		MSTRG.16723.1;MSTRG.16723.2	1.17883	1.69233	2.12285	1.05569	1.2084	1.02005	2.71299	1.43988	0.0217536	0.666244	up	yes
MSTRG.16761	Gh_A08G1845	MSTRG.16761.2;MSTRG.16761.1;Gh_A08G1845	3.27338	4.24667	4.23826	2.74878	2.87274	2.56487	2.30684	1.20592	0.00106377	0.527131	up	yes
MSTRG.1677		MSTRG.1677.1	0.827836	0.36104	0.382762	0.471853	0.510172	0.546672	0.499818	-1.00053	0.0388523	0.666244	down	yes
MSTRG.16780	Gh_A08G1868	Gh_A08G1868	5.95599	1.55095	1.25986	3.65334	0.527122	2.75752	0.0309829	-5.01238	0.0311063	0.666244	down	yes
MSTRG.16810	Gh_A08G1897	MSTRG.16810.1;MSTRG.16810.2;MSTRG.16810.3;Gh_A08G1897	7.51189	9.67383	10.0806	7.34985	7.62929	7.17681	2.25548	1.17344	0.00644395	0.66363	up	yes
MSTRG.16860	Gh_A08G1952	Gh_A08G1952;MSTRG.16860.2	5.5857	8.19312	8.08463	4.58203	4.44228	4.87843	2.96065	1.56592	0.0410182	0.666244	up	yes
MSTRG.16876		MSTRG.16876.1	0.246656	1.01188	0.541806	0.142378	0.157449	0	3.71484	1.8933	0.0441432	0.666244	up	yes
MSTRG.16880	Gh_A08G1975	MSTRG.16880.3;Gh_A08G1975	0.883499	0.351802	0.360932	0.350593	0.250624	0.387006	0.430549	-1.21575	0.00361288	0.607449	down	yes
MSTRG.16885	Gh_A08G1979	MSTRG.16885.2;MSTRG.16885.1;Gh_A08G1979	3.86831	6.55921	6.27724	4.97052	6.70464	5.17204	3.47168	1.79563	0.00287897	0.607156	up	yes
MSTRG.16900	Gh_A08G1991	MSTRG.16900.2;MSTRG.16900.3;MSTRG.16900.4;Gh_A08G1991;MSTRG.16900.6	5.44531	7.19385	7.67314	5.21063	4.86407	4.80362	2.43015	1.28104	0.0337989	0.666244	up	yes
MSTRG.16907	Gh_A08G2002	MSTRG.16907.1;Gh_A08G2002	9.34317	10.3757	10.9533	5.78727	5.20522	5.72513	2.06156	1.04374	0.0428994	0.666244	up	yes
MSTRG.16935	Gh_A08G2029	Gh_A08G2029;MSTRG.16935.2	6.46356	9.00296	8.63122	6.11523	5.80439	5.48126	2.59441	1.37541	0.0190883	0.666244	up	yes
MSTRG.16957	Gh_A08G2058	Gh_A08G2058	11.8501	10.5151	9.42463	13.5855	11.413	13.4553	0.484187	-1.04636	0.0312539	0.666244	down	yes
MSTRG.16988	Gh_A08G2100	MSTRG.16988.1;MSTRG.16988.2;Gh_A08G2100	3.4894	3.75729	3.79664	21.7852	20.2229	20.6617	0.238085	-2.07045	0.0014088	0.528674	down	yes
MSTRG.17000	Gh_A08G2116	MSTRG.17000.1;Gh_A08G2116	17.6609	26.9351	26.8281	13.9142	16.5587	13.6322	4.94322	2.30545	6.75892e-05	0.330375	up	yes
MSTRG.17061	Gh_A08G2199	MSTRG.17061.1;Gh_A08G2199	4.35325	2.88902	2.42212	6.52181	7.25613	7.83834	0.199958	-2.32223	0.0227041	0.666244	down	yes
MSTRG.17100	Gh_A08G2253	MSTRG.17100.1;MSTRG.17100.2;Gh_A08G2253	11.1116	14.15	12.2648	9.49757	9.35869	8.23262	2.14357	1.10001	0.04641	0.666244	up	yes
MSTRG.1716	Gh_A01G1622	Gh_A01G1622	1.28742	0	0	0.423237	0.36438	0.508709	0.117121	-3.09393	0.0184686	0.666244	down	yes
MSTRG.17168	Gh_A09G0045	MSTRG.17168.1;MSTRG.17168.2;MSTRG.17168.3;MSTRG.17168.5;MSTRG.17168.4	1.26162	1.66863	1.86466	1.24502	1.62619	1.16459	2.18424	1.12713	0.0151035	0.666244	up	yes
MSTRG.17181	Gh_A09G0057	MSTRG.17181.2;MSTRG.17181.1;MSTRG.17181.3;MSTRG.17181.4;MSTRG.17181.5;Gh_A09G0057;MSTRG.17181.7	1.67862	1.2087	1.50216	4.35569	4.11687	4.33635	0.32358	-1.6278	0.00694316	0.666244	down	yes
MSTRG.17182	Gh_A09G0059	MSTRG.17182.1;MSTRG.17182.2;MSTRG.17182.3;MSTRG.17182.4;MSTRG.17182.5;MSTRG.17182.6;MSTRG.17182.7;MSTRG.17182.9;MSTRG.17182.13	2.59763	2.35546	2.50916	7.17699	5.72747	6.43547	0.362444	-1.46417	0.0235032	0.666244	down	yes
MSTRG.17267		MSTRG.17267.1	0.237103	0.645516	0.616482	0	0.242478	0.075485	3.14412	1.65266	0.00631577	0.661623	up	yes
MSTRG.1727	Gh_A01G1634	MSTRG.1727.1;Gh_A01G1634	2.71596	2.28081	1.97169	6.27484	4.23495	5.15933	0.28064	-1.83321	0.044867	0.666244	down	yes
MSTRG.17279	Gh_A09G0159	Gh_A09G0159;MSTRG.17279.2	0.414341	1.25738	1.61216	0.29742	1.30669	0.442967	7.86194	2.97489	0.0270438	0.666244	up	yes
MSTRG.17285		MSTRG.17285.1	0.553484	1.14066	1.08338	0.429156	0.550687	0.562352	2.67591	1.42003	0.0231604	0.666244	up	yes
MSTRG.17304		MSTRG.17304.3;MSTRG.17304.1;MSTRG.17304.2	6.2622	7.96513	6.96391	3.69181	4.06436	3.30175	2.89169	1.53191	0.0115242	0.666244	up	yes
MSTRG.17317	Gh_A09G0195	Gh_A09G0195	0.491995	2.0169	2.97676	1.59676	2.02542	0.737068	13.0819	3.7095	0.0209342	0.666244	up	yes
MSTRG.17326	Gh_A09G0203	MSTRG.17326.1;MSTRG.17326.2;MSTRG.17326.3;Gh_A09G0203;MSTRG.17326.5;MSTRG.17326.6	3.21945	5.11517	4.80862	3.63235	3.44636	3.07764	2.92074	1.54633	0.0214207	0.666244	up	yes
MSTRG.17338	Gh_A09G0220	MSTRG.17338.1;Gh_A09G0220	8.18782	8.75993	8.73913	0.0454436	0.0465584	0.040399	10.5967	3.40555	7.24481e-06	0.225202	up	yes
MSTRG.17350	Gh_A09G0228	Gh_A09G0228	0.769397	0.351582	0.302607	1.55563	1.1205	1.2085	0.293405	-1.76904	0.0172797	0.666244	down	yes
MSTRG.17357	Gh_A09G0237	Gh_A09G0237	1.03538	1.54033	1.81284	1.05094	1.23528	0.85993	2.70705	1.43672	0.0102025	0.666244	up	yes
MSTRG.17392		MSTRG.17392.1	1.38513	0.312276	0.403492	0.368342	0.044946	0.666363	0.201868	-2.30852	0.00596194	0.655299	down	yes
MSTRG.17422		MSTRG.17422.1	11.5441	10.5959	10.7452	0.727283	0.233892	0.388778	5.70295	2.51171	0.0260412	0.666244	up	yes
MSTRG.17448	Gh_A09G0308	MSTRG.17448.1;Gh_A09G0308	3.29229	4.63071	3.64146	2.15234	2.53092	2.26434	2.46146	1.29952	0.0443619	0.666244	up	yes
MSTRG.17473	Gh_A09G0330	MSTRG.17473.1;Gh_A09G0330	4.40326	7.51114	8.1924	7.1719	8.05272	7.03567	3.26673	1.70785	0.01243	0.666244	up	yes
MSTRG.17485	Gh_A09G0342	MSTRG.17485.1	0.179781	1.45852	0.697701	0.750179	1.42077	0.456089	5.80795	2.53803	0.0495728	0.666244	up	yes
MSTRG.17515	Gh_A09G0362	MSTRG.17515.2;MSTRG.17515.4;MSTRG.17515.3;Gh_A09G0362	16.7031	17.6023	16.4039	7.82667	9.04445	7.27314	2.51947	1.33312	0.0335861	0.666244	up	yes
MSTRG.1754	Gh_A01G1656	MSTRG.1754.1;Gh_A01G1656	130.735	160.823	163.099	116.769	105.66	105.51	2.21157	1.14507	0.0457862	0.666244	up	yes
MSTRG.17542	Gh_A09G0393	MSTRG.17542.2;MSTRG.17542.3	1.67233	1.06312	0.860664	1.3951	1.25338	1.3655	0.40989	-1.28669	0.026019	0.666244	down	yes
MSTRG.17560	Gh_A09G0414	MSTRG.17560.1	6.32495	4.38352	4.73931	5.49272	4.71023	5.44427	0.442131	-1.17746	0.00352971	0.607449	down	yes
MSTRG.17614	Gh_A09G0482	MSTRG.17614.1;Gh_A09G0482	9.17106	8.35221	8.1994	14.2885	14.3909	14.5444	0.49615	-1.01115	0.00174908	0.569944	down	yes
MSTRG.17630	Gh_A09G0493	MSTRG.17630.1;Gh_A09G0493	19.2998	22.6526	22.0063	10.1953	10.1427	10.4013	2.70621	1.43627	0.00423436	0.616816	up	yes
MSTRG.17634	Gh_A09G0496	MSTRG.17634.1	0.0146161	0.723505	1.00667	0.271062	0.293823	0.00447899	7.29709	2.86732	0.0160899	0.666244	up	yes
MSTRG.1764	Gh_A01G1665	MSTRG.1764.1;Gh_A01G1665	4.95171	6.2752	6.08397	3.46249	3.41786	2.95086	2.68905	1.42709	0.00691349	0.666244	up	yes
MSTRG.17670	Gh_A09G0528	MSTRG.17670.1;MSTRG.17670.2;Gh_A09G0528	1.57398	2.21155	1.97806	1.05032	1.27684	1.32036	2.08324	1.05883	0.0488244	0.666244	up	yes
MSTRG.17679		MSTRG.17679.1;MSTRG.17679.2;MSTRG.17679.4;MSTRG.17679.3	1.34115	1.00389	0.666874	1.60384	1.30282	1.50292	0.404647	-1.30526	0.0471032	0.666244	down	yes
MSTRG.1772	Gh_A01G1674	MSTRG.1772.1	0.430688	0	0	0	0	0.323035	0.350824	-1.51118	0.0476329	0.666244	down	yes
MSTRG.1774	Gh_A01G1678	MSTRG.1774.1	6.86419	9.18091	7.80581	6.37115	6.48888	5.49291	2.20823	1.14289	0.0445227	0.666244	up	yes
MSTRG.17755	Gh_A09G0613	MSTRG.17755.1;MSTRG.17755.2;MSTRG.17755.3;Gh_A09G0613	5.11587	6.6533	6.10769	4.65508	6.00942	5.23656	2.03847	1.02749	0.0497696	0.666244	up	yes
MSTRG.1778	Gh_A01G1682	MSTRG.1778.1;Gh_A01G1682	0.359126	0.079635	0.0910048	0.252619	0.0844291	0.307722	0.46452	-1.10619	0.00296642	0.607156	down	yes
MSTRG.17780	Gh_A09G0635;Gh_A09G0636	MSTRG.17780.1;MSTRG.17780.2;Gh_A09G0635;Gh_A09G0636	34.4197	1.51308	1.5685	5.26707	1.66344	23.4995	0.000202432	-12.2703	0.00961066	0.666244	down	yes
MSTRG.1779	Gh_A01G1683	Gh_A01G1683;MSTRG.1779.2	2.01935	1.40375	1.52075	1.62574	1.44261	2.05648	0.490301	-1.02826	0.0336061	0.666244	down	yes
MSTRG.17834	Gh_A09G0692	Gh_A09G0692	0.164542	0.92897	1.11337	0	0.949183	0.052448	9.92838	3.31156	0.0307263	0.666244	up	yes
MSTRG.17841	Gh_A09G0700	MSTRG.17841.1;Gh_A09G0700	6.6908	5.56558	6.55405	11.5881	10.4287	11.1821	0.4461	-1.16456	0.0292852	0.666244	down	yes
MSTRG.17847	Gh_A09G0709	Gh_A09G0709	1.1524	0.292471	0.428332	1.53628	1.59233	1.76767	0.191895	-2.38161	0.0128203	0.666244	down	yes
MSTRG.17852	Gh_A09G0715	Gh_A09G0715;MSTRG.17852.2	40.9989	47.2204	49.3344	37.1874	35.1382	31.2126	2.06852	1.0486	0.0484824	0.666244	up	yes
MSTRG.17869	Gh_A09G0737	MSTRG.17869.1;Gh_A09G0737	8.8604	7.40821	7.69416	14.2412	14.7273	14.5652	0.418906	-1.2553	0.00724326	0.666244	down	yes
MSTRG.17927	Gh_A09G0791	MSTRG.17927.1	0	0.562976	0.330891	0.14416	0.581734	0.171694	3.38076	1.75735	0.0276485	0.666244	up	yes
MSTRG.18003	Gh_A09G0855	MSTRG.18003.1	0.288235	0.119373	0.0053914	0.559764	0.363998	0.473133	0.440051	-1.18426	0.0232875	0.666244	down	yes
MSTRG.18114	Gh_A09G0950	MSTRG.18114.1;Gh_A09G0950	20.7274	16.7411	16.0061	27.3236	28.7305	27.0603	0.408217	-1.29259	0.033053	0.666244	down	yes
MSTRG.18159	Gh_A09G0987	MSTRG.18159.1;MSTRG.18159.3;MSTRG.18159.2;MSTRG.18159.4	4.6403	3.49941	2.78724	6.12047	6.53259	6.84955	0.289193	-1.7899	0.0358049	0.666244	down	yes
MSTRG.18167	Gh_A09G0999	Gh_A09G0999	0	0.382732	0.447638	0	0.492016	0.094279	3.5622	1.83277	0.0343305	0.666244	up	yes
MSTRG.18169	Gh_A09G1001	MSTRG.18169.1;Gh_A09G1001	2.83633	1.56128	1.66803	2.33942	1.8955	2.50689	0.30134	-1.73053	0.000130713	0.390839	down	yes
MSTRG.18172	Gh_A09G1004	MSTRG.18172.1;MSTRG.18172.2;Gh_A09G1004	14.9471	18.5123	17.2598	8.85467	7.78599	7.21511	3.03931	1.60374	0.0290927	0.666244	up	yes
MSTRG.18197	Gh_A09G1020	MSTRG.18197.1;MSTRG.18197.2;MSTRG.18197.3	5.12358	0.65883	0.391327	1.54858	0.358144	1.75776	0.0192931	-5.69577	0.00115018	0.527131	down	yes
MSTRG.1830		MSTRG.1830.1	4.75903	6.09053	6.12817	3.47603	3.84863	3.96182	2.31815	1.21298	0.0245262	0.666244	up	yes
MSTRG.18335	Gh_A09G1140	Gh_A09G1140;MSTRG.18335.1	1.20546	0.094376	0.02784	0.083288	0	0.02286	0.219882	-2.1852	0.0489076	0.666244	down	yes
MSTRG.18338	Gh_A09G1143	MSTRG.18338.1;Gh_A09G1143	9.82635	7.53005	6.58962	21.4208	21.29	22.5657	0.185058	-2.43395	0.00529628	0.64927	down	yes
MSTRG.18341	Gh_A09G1148	MSTRG.18341.1;Gh_A09G1148	18.5304	22.5366	22.0416	15.0444	13.9883	13.5303	2.20565	1.14121	0.0231504	0.666244	up	yes
MSTRG.18407	Gh_A09G1210;Gh_A09G1211	MSTRG.18407.1;MSTRG.18407.2;Gh_A09G1211	1.60248	4.03235	2.72281	0.357879	0.403112	0.600211	7.80927	2.96519	0.0495019	0.666244	up	yes
MSTRG.18426	Gh_A09G1232	MSTRG.18426.1;MSTRG.18426.2;Gh_A09G1232	57.5558	81.6962	82.2077	59.5025	64.2737	59.2301	2.983	1.57676	0.003858	0.612767	up	yes
MSTRG.18469	Gh_A09G1283	MSTRG.18469.1;Gh_A09G1283	22.0525	1.5465	1.09071	2.03507	1.05501	20.3689	0.000565856	-10.7873	0.0471173	0.666244	down	yes
MSTRG.18474	Gh_A09G1289	MSTRG.18474.1;Gh_A09G1289	60.9426	90.3375	90.5656	54.7538	51.452	43.4425	4.47431	2.16167	0.0172366	0.666244	up	yes
MSTRG.18475	Gh_A09G1290	MSTRG.18475.1;MSTRG.18475.2;MSTRG.18475.3;Gh_A09G1290	2.18932	1.28585	1.18628	2.92114	2.18348	2.30549	0.283731	-1.81741	0.0260236	0.666244	down	yes
MSTRG.18485	Gh_A09G1299	MSTRG.18485.1;Gh_A09G1299	8.68431	11.1596	9.45304	4.68161	4.90938	3.94312	3.29052	1.71831	0.0198344	0.666244	up	yes
MSTRG.18494	Gh_A09G1310	MSTRG.18494.1;Gh_A09G1310	3.93523	5.01084	4.93843	3.39587	3.49664	3.28138	2.10849	1.07621	0.00248432	0.602476	up	yes
MSTRG.18507		MSTRG.18507.1;MSTRG.18507.2	2.80197	1.9472	1.94681	2.19258	2.07427	2.64172	0.458836	-1.12395	0.0109941	0.666244	down	yes
MSTRG.18517	Gh_A09G1341	Gh_A09G1341	0.848133	0.406524	0.430141	1.72913	2.06952	1.92954	0.306236	-1.70729	0.0296984	0.666244	down	yes
MSTRG.18518	Gh_A09G1339	MSTRG.18518.1;MSTRG.18518.2;MSTRG.18518.4;MSTRG.18518.3;Gh_A09G1339	117.272	146.523	133.205	85.1943	80.6792	78.2382	2.46407	1.30104	0.0213418	0.666244	up	yes
MSTRG.1852	Gh_A01G1758	MSTRG.1852.1	0.402099	0	0	0.568928	0.01688	0.56898	0.226412	-2.14298	0.0334417	0.666244	down	yes
MSTRG.18535		MSTRG.18535.1	0.659681	1.06339	0.926507	0.390134	0.34156	0.183824	2.43884	1.28619	0.0259785	0.666244	up	yes
MSTRG.18556	Gh_A09G1373	MSTRG.18556.1;MSTRG.18556.2;Gh_A09G1373	10.7255	7.83071	7.94348	9.25357	8.653	9.08801	0.477032	-1.06784	0.0107699	0.666244	down	yes
MSTRG.18598	Gh_A09G1415	MSTRG.18598.1;Gh_A09G1415	165.087	148.025	151.698	43.3738	45.241	40.9889	3.06627	1.61648	0.00915976	0.666244	up	yes
MSTRG.18632	Gh_A09G1451	MSTRG.18632.2;MSTRG.18632.1;Gh_A09G1451	1.998	1.34808	1.4651	2.2108	1.96298	2.21994	0.445828	-1.16544	0.0016803	0.564581	down	yes
MSTRG.18661	Gh_A09G1484	MSTRG.18661.1;Gh_A09G1484	5.18897	7.09871	5.96144	3.41218	3.5907	3.25518	2.73553	1.45182	0.0164713	0.666244	up	yes
MSTRG.1867		MSTRG.1867.1	0.666307	0	0	0.311949	0.264275	0.484369	0.226682	-2.14126	0.0068632	0.666244	down	yes
MSTRG.18676	Gh_A09G1504	MSTRG.18676.1;Gh_A09G1504	4.54057	4.11018	3.97531	9.27313	9.80168	10.2888	0.379286	-1.39864	0.00605284	0.655299	down	yes
MSTRG.18689	Gh_A09G1521	Gh_A09G1521	0.058592	0.333758	0.216677	0.050853	0.304226	0.093167	2.01823	1.01309	0.0470941	0.666244	up	yes
MSTRG.18743	Gh_A09G1578	MSTRG.18743.1;Gh_A09G1578	2.81248	0.473802	0.913037	1.1359	0.745245	2.07531	0.0820605	-3.60717	0.0137456	0.666244	down	yes
MSTRG.18761	Gh_A09G1594	MSTRG.18761.1;MSTRG.18761.2	1.65676	1.19386	0.926644	1.69201	1.3957	1.54517	0.441651	-1.17902	0.0359919	0.666244	down	yes
MSTRG.18781		MSTRG.18781.1	0.09108	0.913293	1.14195	0.165856	0.886529	0.250856	8.2739	3.04857	0.00936991	0.666244	up	yes
MSTRG.18884	Gh_A09G1746	Gh_A09G1746	19.9296	26.7444	28.6107	22.8333	21.6381	20.239	2.49294	1.31785	0.0359744	0.666244	up	yes
MSTRG.18906	Gh_A09G1768	MSTRG.18906.1	8.3244	10.1397	9.41659	5.1754	5.81972	4.97418	2.63967	1.40036	0.00310096	0.607156	up	yes
MSTRG.18920	Gh_A09G1787	MSTRG.18920.1	0	1.75308	0.641397	0	0.960963	0.055864	16.3389	4.03024	0.0424811	0.666244	up	yes
MSTRG.18935	Gh_A09G1797;Gh_A09G1796	MSTRG.18935.1;MSTRG.18935.2;MSTRG.18935.5;MSTRG.18935.8;MSTRG.18935.4;MSTRG.18935.6;MSTRG.18935.7;MSTRG.18935.10;MSTRG.18935.11;MSTRG.18935.9;MSTRG.18935.12;Gh_A09G1796;MSTRG.18935.15;MSTRG.18935.14;MSTRG.18935.16;Gh_A09G1797	20.5467	26.3015	25.6103	17.4237	15.9186	16.0884	2.35556	1.23607	0.0346217	0.666244	up	yes
MSTRG.18942	Gh_A09G1809	MSTRG.18942.1;Gh_A09G1809	11.0561	9.32349	8.78024	23.8308	24.5584	25.3231	0.267789	-1.90083	0.0034295	0.607449	down	yes
MSTRG.19002	Gh_A09G1886	MSTRG.19002.1;MSTRG.19002.3;MSTRG.19002.4	42.0595	83.5909	103.768	70.2206	67.9299	62.8023	7.14788	2.83752	0.0442519	0.666244	up	yes
MSTRG.1902		MSTRG.1902.1	1.46001	2.79226	2.13223	1.01601	1.89228	1.17646	4.19891	2.07001	0.0326863	0.666244	up	yes
MSTRG.19031	Gh_A09G1928	MSTRG.19031.1	9.82199	25.9286	25.0879	25.4129	28.5014	26.0288	6.67913	2.73966	0.0306334	0.666244	up	yes
MSTRG.19048	Gh_A09G1947	Gh_A09G1947	11.9852	22.3052	22.8026	24.6761	24.1815	22.1906	3.42044	1.77418	0.0428817	0.666244	up	yes
MSTRG.19054	Gh_A09G1953	Gh_A09G1953	76.1749	95.1052	94.7588	75.5124	75.7314	59.3382	2.56194	1.35724	0.045519	0.666244	up	yes
MSTRG.19062		MSTRG.19062.1	2.47712	1.4407	1.38234	1.04099	0.685665	1.14994	0.453441	-1.14101	0.00207159	0.580078	down	yes
MSTRG.19074	Gh_A09G1973	MSTRG.19074.1;Gh_A09G1973	0.915264	1.27752	1.46339	0.843667	0.786037	0.577367	2.29735	1.19997	0.0345723	0.666244	up	yes
MSTRG.19087	Gh_A09G1995	MSTRG.19087.1	3.28866	2.30591	2.72839	3.51187	2.85343	3.24713	0.48535	-1.0429	0.037425	0.666244	down	yes
MSTRG.1909	Gh_A01G1808	MSTRG.1909.1;Gh_A01G1808	9.01183	11.6081	11.5703	8.19023	8.1569	8.03285	2.22548	1.15411	0.0123087	0.666244	up	yes
MSTRG.1910	Gh_A01G1809	MSTRG.1910.1;MSTRG.1910.2;MSTRG.1910.4;MSTRG.1910.3;MSTRG.1910.5;MSTRG.1910.6;Gh_A01G1809;MSTRG.1910.9	0.489172	1.21521	1.1044	1.04142	0.967437	0.697443	2.70906	1.43779	0.0329692	0.666244	up	yes
MSTRG.19113	Gh_A09G2028	MSTRG.19113.1;MSTRG.19113.2;Gh_A09G2028	0.0188846	2.26768	4.0511	0.0282824	4.41819	0.0266167	245.054	7.93696	0.0418046	0.666244	up	yes
MSTRG.19150	Gh_A09G2070	MSTRG.19150.1;MSTRG.19150.2;Gh_A09G2070	0.282111	0.711555	0.764367	0.324792	0.417743	0.38839	2.44232	1.28825	0.017284	0.666244	up	yes
MSTRG.19164	Gh_A09G2092	Gh_A09G2092	1.11813	1.75211	2.44501	1.20151	1.80504	1.15376	3.69462	1.88543	0.0312913	0.666244	up	yes
MSTRG.19169	Gh_A09G2098	Gh_A09G2098	0.765173	0	0	0.87281	0	0.684868	0.114398	-3.12787	0.0237304	0.666244	down	yes
MSTRG.19234	Gh_A09G2167	MSTRG.19234.1;Gh_A09G2167	1.16385	0.857797	0.809773	1.25823	1.25246	1.592	0.495169	-1.01401	0.0235383	0.666244	down	yes
MSTRG.19295	Gh_A10G0038	Gh_A10G0038	0	1.63679	2.65415	0	1.4197	0.28369	47.1693	5.55978	0.017109	0.666244	up	yes
MSTRG.19409	Gh_A10G0166	MSTRG.19409.1;Gh_A10G0166	5.85778	3.78222	4.63805	12.8039	12.5263	12.2487	0.217754	-2.19923	0.0149979	0.666244	down	yes
MSTRG.19415	Gh_A10G0189	MSTRG.19415.1;MSTRG.19415.2;Gh_A10G0189	0.825339	1.48268	1.49082	0.733627	1.32851	0.995808	2.91097	1.5415	0.0300285	0.666244	up	yes
MSTRG.19419	Gh_A10G0192	MSTRG.19419.1	0	3.26612	4.08133	2.48422	3.23829	2.61427	34.5386	5.11014	0.0275273	0.666244	up	yes
MSTRG.1945	Gh_A01G1843;Gh_A01G1844	MSTRG.1945.1;MSTRG.1945.2;MSTRG.1945.3;MSTRG.1945.4;MSTRG.1945.5;MSTRG.1945.7;MSTRG.1945.6;MSTRG.1945.8;Gh_A01G1843;Gh_A01G1844	26.0007	20.0738	18.7091	105.204	94.5649	100.395	0.104914	-3.25273	0.00084048	0.527131	down	yes
MSTRG.19475	Gh_A10G0256	MSTRG.19475.2;MSTRG.19475.1;MSTRG.19475.3;Gh_A10G0256	1.61689	2.24025	2.4019	1.6607	1.61853	1.57838	2.07231	1.05124	0.0259385	0.666244	up	yes
MSTRG.19494	Gh_A10G0275	Gh_A10G0275	0.357478	0.120243	0.181277	0.824807	0.770642	1.07401	0.37893	-1.4	0.00897399	0.666244	down	yes
MSTRG.19499	Gh_A10G0281	MSTRG.19499.1;MSTRG.19499.2;MSTRG.19499.3;Gh_A10G0281	1.90872	4.31388	3.90588	1.341	1.57068	1.46155	7.0442	2.81644	0.00991537	0.666244	up	yes
MSTRG.19573	Gh_A10G0368	MSTRG.19573.1;Gh_A10G0368	6.98506	7.80782	8.81312	4.50656	4.3939	4.60613	2.21062	1.14445	0.0340931	0.666244	up	yes
MSTRG.19613	Gh_A10G0405	MSTRG.19613.1	0.405791	0.0531886	0.0461235	0.265199	0.279226	0.302171	0.360005	-1.47391	0.0246993	0.666244	down	yes
MSTRG.19647	Gh_A10G0443	MSTRG.19647.1;MSTRG.19647.2;MSTRG.19647.3;MSTRG.19647.5;MSTRG.19647.4;MSTRG.19647.6;MSTRG.19647.7;Gh_A10G0443;MSTRG.19647.10;MSTRG.19647.9;MSTRG.19647.11;MSTRG.19647.12	5.68127	6.9295	7.74487	2.44685	2.76907	2.55754	3.90872	1.9667	0.00386619	0.612767	up	yes
MSTRG.19658	Gh_A10G0446	Gh_A10G0446;MSTRG.19658.2;MSTRG.19658.3;MSTRG.19658.4	20.4875	17.1194	19.0785	31.547	33.9155	34.9411	0.432211	-1.21019	0.0287509	0.666244	down	yes
MSTRG.19677		MSTRG.19677.1	0	0.534086	0.505236	0	0	0.064664	3.33614	1.73818	0.0431101	0.666244	up	yes
MSTRG.19765	Gh_A10G0558	MSTRG.19765.1;Gh_A10G0558	24.6953	28.3743	29.8716	17.1147	16.8773	17.3664	2.23563	1.16068	0.0147951	0.666244	up	yes
MSTRG.19778	Gh_A10G0571	Gh_A10G0571	0.960933	1.92073	1.55769	0.322505	0.569755	0.316967	4.72061	2.23897	0.00321071	0.607156	up	yes
MSTRG.19779	Gh_A10G0572	Gh_A10G0572	6.93548	8.8202	8.22809	5.49942	5.60786	4.41332	2.65281	1.40752	0.0241977	0.666244	up	yes
MSTRG.19790		MSTRG.19790.5;MSTRG.19790.2;MSTRG.19790.4;MSTRG.19790.1;MSTRG.19790.6;MSTRG.19790.7;MSTRG.19790.8;MSTRG.19790.9	1.74762	0.0830824	0.551741	0.79438	0.496019	1.57883	0.0879949	-3.50644	0.025576	0.666244	down	yes
MSTRG.19801	Gh_A10G0592	MSTRG.19801.1;Gh_A10G0592	4.4819	3.89347	4.08352	9.76491	10.8239	10.4497	0.383105	-1.38419	0.0124469	0.666244	down	yes
MSTRG.19825	Gh_A10G0618	Gh_A10G0618	11.4509	9.20574	7.01411	31.7027	20.3876	26.166	0.127979	-2.96602	0.0310418	0.666244	down	yes
MSTRG.19840	Gh_A10G0635	MSTRG.19840.1;Gh_A10G0635	8.29581	2.91255	2.17581	7.18339	6.5903	7.9465	0.0510022	-4.2933	0.0141172	0.666244	down	yes
MSTRG.19850	Gh_A10G0647	MSTRG.19850.1;Gh_A10G0647	2.17916	1.55066	1.52239	2.27487	2.25763	2.2364	0.49271	-1.02119	0.0221343	0.666244	down	yes
MSTRG.19851	Gh_A10G0648	MSTRG.19851.1;MSTRG.19851.2;MSTRG.19851.3;MSTRG.19851.4;MSTRG.19851.5;MSTRG.19851.6;Gh_A10G0648	4.66777	6.04779	5.74464	4.31792	4.22675	3.96388	2.06843	1.04854	0.0129741	0.666244	up	yes
MSTRG.19887	Gh_A10G0679	Gh_A10G0679	6.04369	8.70088	9.15881	6.11506	7.26093	6.46771	2.99441	1.58227	0.0056028	0.649492	up	yes
MSTRG.19910	Gh_A10G0698	MSTRG.19910.1;Gh_A10G0698	12.7169	18.4111	19.3696	7.23146	5.91704	5.17637	6.1995	2.63215	0.027831	0.666244	up	yes
MSTRG.1994	Gh_A01G1899	MSTRG.1994.1	15.481	13.0639	12.3899	28.1467	25.2889	23.8341	0.357967	-1.4821	0.0321667	0.666244	down	yes
MSTRG.2002	Gh_A01G1900	MSTRG.2002.3;MSTRG.2002.1;MSTRG.2002.2;MSTRG.2002.7;MSTRG.2002.9;MSTRG.2002.6;MSTRG.2002.5;MSTRG.2002.4;MSTRG.2002.8;MSTRG.2002.11;MSTRG.2002.10;MSTRG.2002.15;MSTRG.2002.12;MSTRG.2002.14;MSTRG.2002.13;MSTRG.2002.16;MSTRG.2002.18;MSTRG.2002.20;MSTRG.2002.21;MSTRG.2002.22;MSTRG.2002.23;MSTRG.2002.25;MSTRG.2002.27;MSTRG.2002.28;MSTRG.2002.29;MSTRG.2002.30;Gh_A01G1900	5.59569	6.03908	5.54671	15.0129	14.4594	14.6805	0.449269	-1.15435	0.00615808	0.657952	down	yes
MSTRG.20031	Gh_A10G0823	MSTRG.20031.1;Gh_A10G0823;MSTRG.20031.3	2.87676	4.03018	3.76157	2.62636	2.83634	2.6434	2.26675	1.18062	0.00546377	0.64927	up	yes
MSTRG.2004	Gh_A01G1910	MSTRG.2004.1;Gh_A01G1910	0.594508	1.3096	1.53901	0.361524	0.879413	0.265569	5.83432	2.54456	0.00749612	0.666244	up	yes
MSTRG.20049		MSTRG.20049.1	0.536253	0	0	0.128517	0.147282	0.137702	0.369645	-1.43579	0.0493844	0.666244	down	yes
MSTRG.20078	Gh_A10G0870	MSTRG.20078.1;Gh_A10G0870	1.35795	1.86247	2.33076	1.18493	1.82214	1.16365	3.01658	1.59291	0.0324531	0.666244	up	yes
MSTRG.20084	Gh_A10G0876	MSTRG.20084.1;MSTRG.20084.2;Gh_A10G0876	0.206473	1.17819	1.02476	1.14745	2.01703	0.795244	4.88325	2.28784	0.0114173	0.666244	up	yes
MSTRG.20113	Gh_A10G0904	MSTRG.20113.1;Gh_A10G0904	2.13634	3.17507	2.90661	1.94739	2.30992	1.3121	3.32103	1.73163	0.0368967	0.666244	up	yes
MSTRG.20125	Gh_A10G0913	MSTRG.20125.1	0.526378	1.03425	1.43332	0.688069	0.617311	0.408897	3.35115	1.74465	0.0465794	0.666244	up	yes
MSTRG.20126	Gh_A10G0914	Gh_A10G0914;MSTRG.20126.2	5.76706	11.3419	10.9074	8.14426	8.45426	8.05894	4.54118	2.18307	0.0224264	0.666244	up	yes
MSTRG.20164		MSTRG.20164.1	1.15202	0	0	0	0	0.222861	0.16629	-2.58823	0.0214786	0.666244	down	yes
MSTRG.20187	Gh_A10G0980	MSTRG.20187.1;MSTRG.20187.2;MSTRG.20187.4;Gh_A10G0980	1.55758	0.939098	0.957377	0.949704	0.823348	1.17944	0.475857	-1.0714	0.00591512	0.655299	down	yes
MSTRG.20191	Gh_A10G0983	MSTRG.20191.1;Gh_A10G0983	2.35585	0	0	0.581442	0	0.769659	0.0325631	-4.94062	6.85537e-05	0.330375	down	yes
MSTRG.20220	Gh_A10G1012	MSTRG.20220.1;Gh_A10G1012	9.4512	13.0566	13.6929	12.7423	12.6326	11.3472	2.24502	1.16673	0.024451	0.666244	up	yes
MSTRG.2026	Gh_A01G1933	MSTRG.2026.1	23.0171	29.6094	31.5661	15.8556	15.6231	15.181	3.38428	1.75885	0.00870241	0.666244	up	yes
MSTRG.20264	Gh_A10G1051	Gh_A10G1051	0.175625	0	0	0.210163	0.063293	0.298052	0.495046	-1.01437	0.015038	0.666244	down	yes
MSTRG.20314	Gh_A10G1099	MSTRG.20314.1;Gh_A10G1099	17.4823	20.8597	24.0715	15.0902	15.6267	12.9098	2.83439	1.50304	0.02542	0.666244	up	yes
MSTRG.20351		MSTRG.20351.1;MSTRG.20351.2	2.66825	2.61733	3.1762	0.0894834	0.0488079	0.217614	3.41527	1.772	0.0269183	0.666244	up	yes
MSTRG.20355		MSTRG.20355.1	0.439963	0.239068	0.160093	0.649904	0.78006	0.98075	0.43331	-1.20653	0.04935	0.666244	down	yes
MSTRG.20367		MSTRG.20367.1;MSTRG.20367.2	7.05726	8.13443	7.47273	0.128318	0	0.216388	7.82106	2.96737	0.00761987	0.666244	up	yes
MSTRG.20402		MSTRG.20402.1	5.13752	5.0088	5.2848	0.191976	0.10112	0.125849	5.16498	2.36876	0.000946125	0.527131	up	yes
MSTRG.20459		MSTRG.20459.1	0.931767	0.376896	0.27031	0.473063	0.124315	0.558821	0.314497	-1.66888	0.0119127	0.666244	down	yes
MSTRG.20461	Gh_A10G1211	Gh_A10G1211	0.448102	0.174993	0.175098	0.358804	0.075935	0.439969	0.439144	-1.18723	0.0395013	0.666244	down	yes
MSTRG.20522	Gh_A10G1272	MSTRG.20522.1;MSTRG.20522.2;Gh_A10G1272	18.9228	22.7078	22.6945	15.3152	15.545	15.1228	2.1236	1.08651	0.00350012	0.607449	up	yes
MSTRG.20531	Gh_A10G1278	MSTRG.20531.1	0.16126	0	0.029212	0.334739	0.402672	0.582386	0.494527	-1.01588	0.0471778	0.666244	down	yes
MSTRG.20595		MSTRG.20595.1	0.918184	0.046353	0.182618	0.505849	0.231376	0.452934	0.213878	-2.22514	0.00669129	0.666244	down	yes
MSTRG.20607		MSTRG.20607.1	1.75022	2.75213	2.20785	0.82548	0.761849	0.676277	3.29504	1.72029	0.0207535	0.666244	up	yes
MSTRG.20634	Gh_A10G1368	MSTRG.20634.1;MSTRG.20634.2;MSTRG.20634.3;Gh_A10G1368	7.4026	5.7508	5.5922	7.97329	7.87288	8.62142	0.425383	-1.23317	0.00498126	0.642947	down	yes
MSTRG.20698		MSTRG.20698.1	2.91249	4.73389	5.07475	2.00773	2.61201	2.39848	4.57214	2.19287	0.0111358	0.666244	up	yes
MSTRG.2073	Gh_A01G1987	Gh_A01G1987	1.45149	0.552131	0.406749	0.843889	0.249298	0.632296	0.240812	-2.05402	0.0223175	0.666244	down	yes
MSTRG.20760	Gh_A10G1484	MSTRG.20760.1;MSTRG.20760.2	1.36508	3.6493	4.05316	1.54989	4.33958	1.89644	12.7885	3.67678	0.0231825	0.666244	up	yes
MSTRG.20767	Gh_A10G1489	MSTRG.20767.1;MSTRG.20767.2;MSTRG.20767.3;MSTRG.20767.4;MSTRG.20767.5;MSTRG.20767.6;MSTRG.20767.7;MSTRG.20767.9;MSTRG.20767.11;MSTRG.20767.12;Gh_A10G1489	2.55816	3.67831	3.68499	2.7696	2.71303	2.53579	2.31167	1.20893	0.0154482	0.666244	up	yes
MSTRG.2079	Gh_A01G1993	MSTRG.2079.2;MSTRG.2079.1	8.69529	0.161906	0.236993	4.68048	3.2248	3.05434	0.00338065	-8.20848	0.0291903	0.666244	down	yes
MSTRG.20795	Gh_A10G1519	MSTRG.20795.1;MSTRG.20795.2;MSTRG.20795.5;MSTRG.20795.6;Gh_A10G1519	4.81516	4.26209	3.59638	8.16278	7.76737	8.06741	0.374614	-1.41652	0.0167392	0.666244	down	yes
MSTRG.20883	Gh_A10G1601	MSTRG.20883.1;Gh_A10G1601	7.46525	9.96481	8.53139	7.40257	7.61156	6.66711	2.03626	1.02592	0.0419599	0.666244	up	yes
MSTRG.20937	Gh_A10G1653	MSTRG.20937.1;Gh_A10G1653	18.9064	25.0038	25.5637	16.5596	16.1904	16.5327	2.60011	1.37857	0.0231933	0.666244	up	yes
MSTRG.20961	Gh_A10G1672	MSTRG.20961.1	1.51254	0.880389	0.91119	2.61698	2.30317	2.54442	0.280231	-1.83531	0.00122429	0.527131	down	yes
MSTRG.20963		MSTRG.20963.2;MSTRG.20963.3;MSTRG.20963.4	5.65295	7.03814	7.57076	5.12149	6.15645	4.59493	2.70287	1.43449	0.0132605	0.666244	up	yes
MSTRG.21026	Gh_A10G1726	Gh_A10G1726;MSTRG.21026.2	5.10171	4.40586	4.46726	8.65075	8.30475	8.83171	0.422993	-1.24129	1.98036e-05	0.225202	down	yes
MSTRG.21092		MSTRG.21092.1	1.61278	4.95677	3.6843	2.2482	2.54495	1.45364	10.1996	3.35043	0.0124583	0.666244	up	yes
MSTRG.21093		MSTRG.21093.1	0.095097	0.474644	0.490923	0.040338	0	0	2.68297	1.42383	0.0243183	0.666244	up	yes
MSTRG.21121	Gh_A10G1812	MSTRG.21121.1;MSTRG.21121.2;Gh_A10G1812	4.15051	2.52618	2.8726	3.64401	3.0067	3.36003	0.383625	-1.38223	0.0154497	0.666244	down	yes
MSTRG.21122	Gh_A10G1816	MSTRG.21122.1;MSTRG.21122.2;MSTRG.21122.3;Gh_A10G1816	0.0726271	1.69894	1.17572	0.0692565	0.974133	0.104038	19.0158	4.24913	0.00707947	0.666244	up	yes
MSTRG.21153	Gh_A10G1843	Gh_A10G1843	5.10087	10.132	8.65881	4.86894	5.8553	5.09497	5.70555	2.51236	0.00804385	0.666244	up	yes
MSTRG.21156		MSTRG.21156.1	3.47663	4.99772	5.33649	3.62311	3.30237	3.35451	2.58595	1.3707	0.0467214	0.666244	up	yes
MSTRG.21214	Gh_A10G1900	Gh_A10G1900	0.573435	0.158347	0.330124	0.41535	0.404207	0.620171	0.457914	-1.12685	0.0458889	0.666244	down	yes
MSTRG.21273	Gh_A10G1956	MSTRG.21273.1;MSTRG.21273.2;MSTRG.21273.3	2.65961	1.84523	2.35282	4.68013	4.75594	4.73971	0.380912	-1.39247	0.0315969	0.666244	down	yes
MSTRG.21284	Gh_A10G1970	MSTRG.21284.1;Gh_A10G1970	10.8762	15.1749	14.8366	11.1869	11.3014	11.4902	2.37167	1.2459	0.0292834	0.666244	up	yes
MSTRG.21306	Gh_A10G1991	Gh_A10G1991	10.0029	8.89644	8.30563	59.0697	36.5058	44.2079	0.114806	-3.12273	0.0330301	0.666244	down	yes
MSTRG.21309	Gh_A10G1993	MSTRG.21309.1;MSTRG.21309.2	3.36076	0.65376	0.247846	3.45596	0.679566	2.47282	0.0205892	-5.60197	0.0189881	0.666244	down	yes
MSTRG.21313	Gh_A10G2001	MSTRG.21313.1;MSTRG.21313.2;Gh_A10G2001	2.97002	2.02253	2.1068	3.67087	2.69691	2.93626	0.388566	-1.36377	0.0443156	0.666244	down	yes
MSTRG.21318	Gh_A10G2003	MSTRG.21318.1;MSTRG.21318.2;Gh_A10G2003	9.77197	9.91149	10.1899	29.0689	29.2506	29.623	0.380628	-1.39355	0.000300419	0.458465	down	yes
MSTRG.21354	Gh_A10G2041	Gh_A10G2041	0.510369	0	0	0.301334	0.103009	0.251259	0.303074	-1.72226	0.00347226	0.607449	down	yes
MSTRG.21385	Gh_A10G2066	MSTRG.21385.1;MSTRG.21385.2;Gh_A10G2066	4.64173	0.00269943	0.428614	9.45592	5.28565	8.0388	0.00371573	-8.07214	0.00503622	0.643629	down	yes
MSTRG.21404	Gh_A10G2094	Gh_A10G2094	100.099	157.265	158.031	93.7333	123.158	87.8098	5.60727	2.4873	0.000921953	0.527131	up	yes
MSTRG.21468	Gh_A10G2134	MSTRG.21468.1	38.5573	31.5804	33.8009	48.5994	49.2403	48.821	0.489326	-1.03113	0.0179102	0.666244	down	yes
MSTRG.21470	Gh_A10G2136	MSTRG.21470.1;Gh_A10G2136	7.06806	5.16058	5.78911	11.0474	9.79938	11.3824	0.302225	-1.72631	0.00253708	0.604968	down	yes
MSTRG.21480	Gh_A10G2145	MSTRG.21480.1;MSTRG.21480.2;Gh_A10G2145;MSTRG.21480.4	1.523	3.2083	3.65286	4.3867	4.76149	4.02906	2.94007	1.55585	0.0310691	0.666244	up	yes
MSTRG.21482	Gh_A10G2147	MSTRG.21482.1;Gh_A10G2147	4.59361	4.7662	3.95877	11.3782	10.5271	10.929	0.390914	-1.35508	0.0238086	0.666244	down	yes
MSTRG.21487	Gh_A10G2155	Gh_A10G2155	0	0.560187	0.734861	0	0.424785	0	6.00041	2.58506	0.00582406	0.651965	up	yes
MSTRG.21575	Gh_A11G0052	MSTRG.21575.1;Gh_A11G0052	10.9684	31.9304	35.1369	29.6069	28.7209	27.5112	10.352	3.37184	0.0482941	0.666244	up	yes
MSTRG.21599	Gh_A11G0089	MSTRG.21599.1;MSTRG.21599.2;Gh_A11G0089	0.695064	0.30125	0.0788452	2.29701	1.75714	1.63868	0.194304	-2.36361	0.0396832	0.666244	down	yes
MSTRG.2164	Gh_A02G0076	MSTRG.2164.1;Gh_A02G0076	19.3762	13.0124	16.0928	17.0419	15.1805	17.5751	0.4298	-1.21826	0.0482638	0.666244	down	yes
MSTRG.21648	Gh_A11G0142	MSTRG.21648.1;MSTRG.21648.2;Gh_A11G0142	4.02142	3.19304	3.92	10.2517	11.6545	12.3572	0.295305	-1.75972	0.0338843	0.666244	down	yes
MSTRG.2165	Gh_A02G0077	Gh_A02G0077	13.1215	16.7928	16.6654	12.6696	12.9095	12.7634	2.0789	1.05582	0.0136268	0.666244	up	yes
MSTRG.21662		MSTRG.21662.1	0	0.322118	0.41595	0	0.281218	0	3.15183	1.65619	0.00871642	0.666244	up	yes
MSTRG.21670	Gh_A11G0168	MSTRG.21670.1;MSTRG.21670.2;MSTRG.21670.3;Gh_A11G0168;MSTRG.21670.5	1.80467	0.666824	0.982717	3.61902	3.05886	3.42029	0.152505	-2.71307	0.00762723	0.666244	down	yes
MSTRG.21672	Gh_A11G0171	Gh_A11G0171	35.4694	47.4505	44.3291	36.0382	38.3371	36.1476	2.21621	1.14809	0.00812866	0.666244	up	yes
MSTRG.21674	Gh_A11G0174	Gh_A11G0174	36.1077	48.4251	45.8219	32.806	37.2156	34.2657	2.54952	1.35023	0.00481606	0.635931	up	yes
MSTRG.21729	Gh_A11G0248	MSTRG.21729.1;Gh_A11G0248	32.1794	44.4087	40.1955	29.6431	26.9707	26.4679	2.56553	1.35926	0.0458872	0.666244	up	yes
MSTRG.21738	Gh_A11G0257	MSTRG.21738.2;MSTRG.21738.1;Gh_A11G0257	7.77014	5.52938	5.29632	7.2952	6.44767	6.34539	0.429487	-1.21931	0.0491101	0.666244	down	yes
MSTRG.21760	Gh_A11G0280	Gh_A11G0280	24.2728	28.1944	31.4714	19.4582	19.4991	19.2486	2.27236	1.18419	0.0245441	0.666244	up	yes
MSTRG.21787	Gh_A11G0306	MSTRG.21787.2;MSTRG.21787.3;MSTRG.21787.4;MSTRG.21787.5;MSTRG.21787.6;Gh_A11G0306	9.80471	13.6032	12.924	11.5889	12.0055	11.2283	2.12756	1.0892	0.0107866	0.666244	up	yes
MSTRG.21794	Gh_A11G0311	MSTRG.21794.1;Gh_A11G0311	4.71496	6.00498	7.2997	4.60409	5.20753	4.06488	2.9582	1.56472	0.0245671	0.666244	up	yes
MSTRG.21804	Gh_A11G0321	Gh_A11G0321;MSTRG.21804.2;MSTRG.21804.4;MSTRG.21804.3	2.52815	1.3149	1.72271	1.85027	1.49842	1.81667	0.397858	-1.32968	0.0271222	0.666244	down	yes
MSTRG.21812	Gh_A11G0334	Gh_A11G0334;MSTRG.21812.2	24.0065	29.5709	27.5649	21.6406	20.8609	19.261	2.03043	1.02178	0.0268072	0.666244	up	yes
MSTRG.21820	Gh_A11G0349	Gh_A11G0349	0.510856	0.050125	0.036366	0.051933	0.022018	0.199739	0.392183	-1.3504	0.0115083	0.666244	down	yes
MSTRG.21843	Gh_A11G0371	MSTRG.21843.1;MSTRG.21843.2;Gh_A11G0371	41.472	52.8317	50.5964	30.7922	33.0132	30.8829	2.71608	1.44153	0.001188	0.527131	up	yes
MSTRG.21853	Gh_A11G0382	MSTRG.21853.1;MSTRG.21853.2;MSTRG.21853.3;MSTRG.21853.4;MSTRG.21853.5;Gh_A11G0382	8.52749	6.80813	6.54019	16.2852	17.7292	17.3081	0.285244	-1.80973	0.0122853	0.666244	down	yes
MSTRG.21893		MSTRG.21893.1	0.529727	1.20062	1.24772	0.135609	0.096297	0	4.71999	2.23878	0.00801083	0.666244	up	yes
MSTRG.21897	Gh_A11G0429	Gh_A11G0429	0.17021	0.519716	0.59964	0.395742	0.453839	0.388586	2.0822	1.05811	0.0187677	0.666244	up	yes
MSTRG.21904	Gh_A11G0436	MSTRG.21904.1;MSTRG.21904.5;MSTRG.21904.2;MSTRG.21904.4;MSTRG.21904.3;MSTRG.21904.6;Gh_A11G0436	3.07739	3.65466	4.05673	2.30246	2.31289	2.12649	2.22646	1.15475	0.0122822	0.666244	up	yes
MSTRG.2191	Gh_A02G0104	MSTRG.2191.1;MSTRG.2191.2;MSTRG.2191.3;MSTRG.2191.4;MSTRG.2191.6	2.4069	1.88477	1.58536	3.99885	3.76766	3.7779	0.353999	-1.49818	0.0169177	0.666244	down	yes
MSTRG.2192	Gh_A02G0101	Gh_A02G0101;MSTRG.2192.3;MSTRG.2192.6	1.22233	0.582327	0.34635	1.67537	1.63306	1.71149	0.226178	-2.14447	0.0230473	0.666244	down	yes
MSTRG.21942	Gh_A11G0476	MSTRG.21942.1;MSTRG.21942.2	3.12825	4.145	3.88114	2.89071	2.89722	2.4704	2.18589	1.12822	0.013069	0.666244	up	yes
MSTRG.21944	Gh_A11G0479	MSTRG.21944.1;Gh_A11G0479	0.23602	0.013256	0.028895	0.51404	0.363261	0.794499	0.346531	-1.52894	0.0210539	0.666244	down	yes
MSTRG.21983	Gh_A11G0524	MSTRG.21983.1	11.6212	8.70847	10.3304	13.8017	11.4058	13.1257	0.441398	-1.17985	0.0445036	0.666244	down	yes
MSTRG.21999	Gh_A11G0541	MSTRG.21999.1;MSTRG.21999.2;Gh_A11G0541;MSTRG.21999.5	5.28967	7.2959	7.02555	3.62959	3.61891	3.45791	3.15324	1.65683	0.00533818	0.64927	up	yes
MSTRG.2204	Gh_A02G0111	MSTRG.2204.2;MSTRG.2204.1;Gh_A02G0111	4.40511	3.56601	3.26638	5.13918	5.39639	5.67855	0.447756	-1.15922	0.0234551	0.666244	down	yes
MSTRG.22043	Gh_A11G0591	MSTRG.22043.1;Gh_A11G0591	0.616793	0.32335	0.318784	1.48906	1.00548	1.64217	0.276696	-1.85363	0.0096751	0.666244	down	yes
MSTRG.22067	Gh_A11G0617	MSTRG.22067.1;Gh_A11G0617	1.36714	0	0	0.191517	0.188433	0.211658	0.141032	-2.82591	0.0421376	0.666244	down	yes
MSTRG.22090	Gh_A11G0637	MSTRG.22090.1;MSTRG.22090.3;MSTRG.22090.4;MSTRG.22090.5;Gh_A11G0637	4.36278	3.25503	2.75472	5.50151	5.59608	5.57933	0.338313	-1.56357	0.0297269	0.666244	down	yes
MSTRG.22138	Gh_A11G0688	MSTRG.22138.1;MSTRG.22138.2;MSTRG.22138.4;MSTRG.22138.5;MSTRG.22138.6;Gh_A11G0688	6.03091	4.36482	4.28166	5.75607	5.06199	5.76697	0.40878	-1.2906	0.000758061	0.527131	down	yes
MSTRG.22167	Gh_A11G0719	MSTRG.22167.1;MSTRG.22167.3;MSTRG.22167.4;MSTRG.22167.5;Gh_A11G0719	0.494523	2.38672	2.93474	2.16645	3.42196	2.52227	8.22226	3.03953	0.0156646	0.666244	up	yes
MSTRG.22237	Gh_A11G0796	MSTRG.22237.1;Gh_A11G0796	2.4348	2.00285	1.63703	2.57568	2.45048	2.79322	0.479072	-1.06169	0.0323796	0.666244	down	yes
MSTRG.22246	Gh_A11G0807	MSTRG.22246.1;MSTRG.22246.2;Gh_A11G0807	1.67035	2.28276	2.05952	1.19175	1.22133	0.945312	2.38019	1.25108	0.0124448	0.666244	up	yes
MSTRG.22260		MSTRG.22260.2;MSTRG.22260.1;MSTRG.22260.3	0.459748	1.13032	1.5471	0.78555	0.805915	0.589747	3.86948	1.95214	0.0301305	0.666244	up	yes
MSTRG.22291		MSTRG.22291.1;MSTRG.22291.2	0.265834	0.671295	1.32312	0	0.527673	0	6.71117	2.74656	0.0436117	0.666244	up	yes
MSTRG.22296	Gh_A11G0847	Gh_A11G0847	2.81855	2.16285	2.02047	4.51748	3.32265	4.67103	0.291108	-1.78037	0.0136434	0.666244	down	yes
MSTRG.22347		MSTRG.22347.1	1.4206	0.660661	0.415256	0.727339	0.736661	1.21512	0.266707	-1.90667	0.0399152	0.666244	down	yes
MSTRG.22374	Gh_A11G0920	MSTRG.22374.3;MSTRG.22374.2;MSTRG.22374.4;MSTRG.22374.5;MSTRG.22374.6;MSTRG.22374.7;MSTRG.22374.8;MSTRG.22374.9;MSTRG.22374.10;Gh_A11G0920	6.54028	5.13198	5.81933	20.0847	17.7679	19.4559	0.210278	-2.24963	0.00233104	0.60111	down	yes
MSTRG.22381	Gh_A11G0926	Gh_A11G0926;MSTRG.22381.2;MSTRG.22381.3;MSTRG.22381.4;MSTRG.22381.6;MSTRG.22381.5	5.65501	4.67124	5.37691	37.1016	40.5489	41.2629	0.121611	-3.03966	0.00292119	0.607156	down	yes
MSTRG.22433	Gh_A11G0970	MSTRG.22433.1;Gh_A11G0970	0.280344	0.719026	0.734477	0	0.064888	0	3.345	1.74201	0.00226259	0.599778	up	yes
MSTRG.22442	Gh_A11G0980	MSTRG.22442.1;Gh_A11G0980	14.675	14.1083	12.3654	25.4375	24.3611	24.2798	0.45008	-1.15175	0.0247276	0.666244	down	yes
MSTRG.22450	Gh_A11G0997	Gh_A11G0997;MSTRG.22450.2;MSTRG.22450.3	13.0947	13.102	13.5318	4.78614	6.10889	5.61464	2.58273	1.3689	0.0400148	0.666244	up	yes
MSTRG.22457	Gh_A11G1003	MSTRG.22457.1;Gh_A11G1003	7.73043	9.30458	10.1056	7.83283	8.66413	7.4011	2.07786	1.0551	0.00831114	0.666244	up	yes
MSTRG.22460	Gh_A11G1007	MSTRG.22460.1;Gh_A11G1007	0.381658	0.737201	0.848622	0.413656	0.718541	0.387302	2.56555	1.35927	0.00851258	0.666244	up	yes
MSTRG.22471	Gh_A11G1022	MSTRG.22471.1;Gh_A11G1022	18.2289	15.0434	14.9764	22.1594	21.8989	23.1362	0.449691	-1.15299	0.00242646	0.602476	down	yes
MSTRG.22548	Gh_A11G1101	MSTRG.22548.1	0.425691	0	0	0.135737	0	0.032025	0.429165	-1.2204	0.0327563	0.666244	down	yes
MSTRG.22577	Gh_A11G1130	MSTRG.22577.1;MSTRG.22577.2;Gh_A11G1130	4.42956	3.66228	3.04834	5.04681	4.23015	5.14871	0.400988	-1.31837	0.0233798	0.666244	down	yes
MSTRG.22606	Gh_A11G1161	MSTRG.22606.1	5.1965	6.75322	6.48562	4.27151	4.63631	3.96991	2.48854	1.3153	0.00061552	0.526729	up	yes
MSTRG.22635	Gh_A11G1188	MSTRG.22635.1	1.00626	0	0	1.15633	0	1.64916	0.0481678	-4.37579	0.030325	0.666244	down	yes
MSTRG.22673	Gh_A11G1234	MSTRG.22673.2;MSTRG.22673.3;MSTRG.22673.1;MSTRG.22673.4;MSTRG.22673.8;MSTRG.22673.10;Gh_A11G1234	4.51633	3.68096	3.9104	7.28935	7.39313	7.41381	0.430137	-1.21713	0.0057222	0.649492	down	yes
MSTRG.22681	Gh_A11G1246	MSTRG.22681.1;MSTRG.22681.2;Gh_A11G1246	2.074	1.49857	1.31665	1.77306	1.26547	1.59237	0.484719	-1.04478	0.0329443	0.666244	down	yes
MSTRG.22691	Gh_A11G1257	MSTRG.22691.1;MSTRG.22691.2;MSTRG.22691.5;MSTRG.22691.4;MSTRG.22691.3;Gh_A11G1257	7.18337	4.11632	4.66594	5.62372	4.63022	4.99856	0.337683	-1.56626	0.026768	0.666244	down	yes
MSTRG.2271	Gh_A02G0182	MSTRG.2271.1;MSTRG.2271.2;MSTRG.2271.3	1.04106	0.601281	0.403053	1.1867	1.11958	1.4049	0.321521	-1.63702	0.0155573	0.666244	down	yes
MSTRG.22710	Gh_A11G1277	Gh_A11G1277	0	0.250764	0.226118	0	0.251745	0	2.29335	1.19746	0.0198572	0.666244	up	yes
MSTRG.22727	Gh_A11G1287	MSTRG.22727.1;MSTRG.22727.3;MSTRG.22727.4;MSTRG.22727.6;MSTRG.22727.5;MSTRG.22727.7;Gh_A11G1287	2.7977	1.81127	2.14264	2.67088	2.50597	2.87054	0.443279	-1.17371	0.0146422	0.666244	down	yes
MSTRG.22728		MSTRG.22728.1	1.07695	0	0	0	0	0.172001	0.187568	-2.41452	0.0240213	0.666244	down	yes
MSTRG.22744	Gh_A11G1310	Gh_A11G1310	1.10197	0.833555	0.601722	1.93158	1.80644	1.81512	0.391715	-1.35212	0.0277438	0.666244	down	yes
MSTRG.22791	Gh_A11G1353	MSTRG.22791.1;Gh_A11G1353	0.840749	0.992986	0.711837	3.51815	3.52894	3.68727	0.398604	-1.32697	0.0234159	0.666244	down	yes
MSTRG.22797	Gh_A11G1360	Gh_A11G1360	1.66375	2.12312	2.31023	1.01124	0.859611	0.8009	2.4931	1.31794	0.0253052	0.666244	up	yes
MSTRG.22836	Gh_A11G1395	Gh_A11G1395	7.3754	7.72872	8.10949	3.95786	4.68063	3.61987	2.46066	1.29905	0.0277619	0.666244	up	yes
MSTRG.22867		MSTRG.22867.1;MSTRG.22867.2	0.00159	0.473961	0.431574	0.564632	0.632725	0.471505	2.20417	1.14023	0.0135597	0.666244	up	yes
MSTRG.22897	Gh_A11G1456	MSTRG.22897.1;Gh_A11G1456	19.2854	24.1244	22.219	16.8249	17.2469	15.6338	2.14001	1.09761	0.00903182	0.666244	up	yes
MSTRG.22984		MSTRG.22984.1	0.024038	0.365652	0.404464	0	0.147208	0.152605	2.43744	1.28537	0.0448758	0.666244	up	yes
MSTRG.23001	Gh_A11G1546	MSTRG.23001.1;Gh_A11G1546	1.47125	0.7804	1.01533	1.229	1.13037	1.28036	0.461167	-1.11664	0.0261849	0.666244	down	yes
MSTRG.2308		MSTRG.2308.1	6.54134	5.24522	5.22103	11.2626	10.793	10.4477	0.360658	-1.4713	0.00955126	0.666244	down	yes
MSTRG.23087	Gh_A11G1640	MSTRG.23087.1;MSTRG.23087.2;Gh_A11G1640	1.6389	0.942776	0.809689	3.3708	3.38901	3.50495	0.207483	-2.26893	0.00722158	0.666244	down	yes
MSTRG.23095		MSTRG.23095.1;MSTRG.23095.2;MSTRG.23095.3	5.88426	6.60153	7.19806	4.68619	4.82928	4.0679	2.12486	1.08737	0.0220446	0.666244	up	yes
MSTRG.23188	Gh_A11G1723	Gh_A11G1723	2.40746	3.18322	3.456	2.58455	3.46395	2.71172	2.22975	1.15688	0.0228943	0.666244	up	yes
MSTRG.23192		MSTRG.23192.1	1.27706	0.749716	0.646769	0.674208	0.475081	0.727456	0.48685	-1.03845	0.00459818	0.625605	down	yes
MSTRG.23200		MSTRG.23200.2	1.09782	0.279879	0.449795	1.05538	0.559995	0.801434	0.251057	-1.99391	0.019313	0.666244	down	yes
MSTRG.2322	Gh_A02G0236	MSTRG.2322.1	0.954154	0.272016	0.400038	0.340456	0.12297	0.243428	0.429588	-1.21897	0.0281062	0.666244	down	yes
MSTRG.23228		MSTRG.23228.1;MSTRG.23228.2	1.79978	0.704769	0.647327	1.48966	1.42549	1.74298	0.207256	-2.27052	0.00842285	0.666244	down	yes
MSTRG.23240		MSTRG.23240.1	3.58239	4.85723	5.32282	3.72124	3.36771	2.94504	2.64039	1.40075	0.044198	0.666244	up	yes
MSTRG.23263	Gh_A11G1801	MSTRG.23263.1;MSTRG.23263.2;Gh_A11G1801	6.64706	3.94571	3.84925	4.16866	4.41472	4.74369	0.351196	-1.50965	0.0414048	0.666244	down	yes
MSTRG.23264		MSTRG.23264.1;MSTRG.23264.2;MSTRG.23264.3	5.75443	3.86058	3.28926	3.69574	2.80813	3.84322	0.359185	-1.4772	0.0135764	0.666244	down	yes
MSTRG.23277	Gh_A11G1816	MSTRG.23277.1;MSTRG.23277.2;Gh_A11G1816	5.41715	3.64127	4.21479	6.9422	7.2976	8.2554	0.311798	-1.68132	0.0209848	0.666244	down	yes
MSTRG.23296		MSTRG.23296.1	1.11538	0.248751	0.134132	0.282844	0.246386	0.407431	0.253014	-1.98271	0.0232508	0.666244	down	yes
MSTRG.2332	Gh_A02G0247	Gh_A02G0247	0.067628	1.12827	1.0299	0	0.189987	0	9.34161	3.22367	0.00236256	0.602476	up	yes
MSTRG.23341	Gh_A11G1868	Gh_A11G1868	0.003884	0.512347	0.56377	0.002264	0.744758	0	5.70194	2.51145	0.0434146	0.666244	up	yes
MSTRG.23390		MSTRG.23390.1	0.515955	0.115808	0.125956	0.873065	0.450008	0.852178	0.26666	-1.90693	0.0044598	0.622519	down	yes
MSTRG.23470		MSTRG.23470.1;MSTRG.23470.3;MSTRG.23470.2;MSTRG.23470.4;MSTRG.23470.5;MSTRG.23470.6;MSTRG.23470.7;MSTRG.23470.8	1.63308	0.82721	0.834301	0.967606	0.638375	1.16252	0.34403	-1.53939	0.00194713	0.575788	down	yes
MSTRG.23506		MSTRG.23506.1	6.22002	7.74164	8.94203	5.72286	6.48466	5.1734	2.78607	1.47823	0.0148056	0.666244	up	yes
MSTRG.23551	Gh_A11G2072	MSTRG.23551.1	0.532623	0	0	0	0	0.170132	0.349892	-1.51502	0.0196638	0.666244	down	yes
MSTRG.23600	Gh_A11G2109	MSTRG.23600.1	0.404287	0.033571	0.068316	0.257736	0.157733	0.508796	0.351751	-1.50737	0.0143809	0.666244	down	yes
MSTRG.23637		MSTRG.23637.1	3.91181	4.19979	3.28841	0.413966	0.239412	0.421633	2.784	1.47716	0.0467025	0.666244	up	yes
MSTRG.23677	Gh_A11G2173	MSTRG.23677.1;MSTRG.23677.2;MSTRG.23677.4;Gh_A11G2173;MSTRG.23677.7;MSTRG.23677.8	1.32036	0.7276	0.559254	1.2163	1.22317	1.34162	0.345332	-1.53395	0.0238765	0.666244	down	yes
MSTRG.23758	Gh_A11G2258	MSTRG.23758.1;Gh_A11G2258	0.711965	1.16616	0.872565	0.256779	0.36524	0.27332	2.36716	1.24316	0.0225036	0.666244	up	yes
MSTRG.23767	Gh_A11G2267	MSTRG.23767.1;MSTRG.23767.3;Gh_A11G2267;MSTRG.23767.5	1.50514	1.00316	0.738325	1.44995	1.3364	1.51052	0.39059	-1.35627	0.0279209	0.666244	down	yes
MSTRG.23776		MSTRG.23776.1	0	0.404374	0.679837	0	0.422938	0	4.84561	2.27668	0.0200464	0.666244	up	yes
MSTRG.23839		MSTRG.23839.1;MSTRG.23839.3	1.68996	0.790943	0.954879	1.5741	1.70808	2.02577	0.299026	-1.74166	0.023552	0.666244	down	yes
MSTRG.23851	Gh_A11G2338	MSTRG.23851.1;MSTRG.23851.2;MSTRG.23851.3;MSTRG.23851.4;MSTRG.23851.5;Gh_A11G2338	0.637115	0.229495	0.379065	0.799984	0.566454	0.716447	0.425655	-1.23224	0.0182879	0.666244	down	yes
MSTRG.2393	Gh_A02G0319	MSTRG.2393.1;MSTRG.2393.2;MSTRG.2393.3;MSTRG.2393.4;MSTRG.2393.5;Gh_A02G0319	1.28497	5.35542	6.67685	0.789337	3.16493	0.645338	81.6626	6.3516	0.00527758	0.64927	up	yes
MSTRG.23960	Gh_A11G2438	MSTRG.23960.1	17.7226	20.7246	21.8014	12.7431	11.2388	11.2897	2.38066	1.25136	0.0407471	0.666244	up	yes
MSTRG.23979	Gh_A11G2459	MSTRG.23979.2;MSTRG.23979.3;MSTRG.23979.4;MSTRG.23979.1;MSTRG.23979.5;MSTRG.23979.6;MSTRG.23979.8;MSTRG.23979.7;MSTRG.23979.9;Gh_A11G2459;MSTRG.23979.11	24.5519	18.7032	18.6248	33.9789	28.5907	33.9074	0.28886	-1.79156	0.000591952	0.525412	down	yes
MSTRG.24012	Gh_A11G2492	Gh_A11G2492	1.19106	0.714382	0.498946	1.13753	0.904556	1.1244	0.365992	-1.45012	0.0171483	0.666244	down	yes
MSTRG.24026	Gh_A11G2503	MSTRG.24026.1;MSTRG.24026.2;MSTRG.24026.3;MSTRG.24026.4;MSTRG.24026.5	1.30395	2.52756	2.67437	1.98648	2.71165	1.39081	4.82171	2.26954	0.0126592	0.666244	up	yes
MSTRG.2409	Gh_A02G0339	MSTRG.2409.1;Gh_A02G0339	55.7149	7.11515	7.96465	26.1949	4.84843	29.8818	0.00166093	-9.23379	0.00827307	0.666244	down	yes
MSTRG.24097	Gh_A11G2557	Gh_A11G2557	1.01021	0	0	0	0	0.275313	0.182352	-2.4552	0.0196279	0.666244	down	yes
MSTRG.2413	Gh_A02G0344	Gh_A02G0344	53.896	64.7028	66.499	52.1918	53.1041	44.0389	2.26877	1.18191	0.0253181	0.666244	up	yes
MSTRG.24131	Gh_A11G2574	MSTRG.24131.1	0.139909	0.630058	0.862529	0.013722	0.576419	0.040303	5.60763	2.48739	0.0231084	0.666244	up	yes
MSTRG.24143	Gh_A11G2583	MSTRG.24143.1;MSTRG.24143.2	0.378265	0.694196	0.64689	0.245467	0.578148	0.290729	2.30601	1.2054	0.0268683	0.666244	up	yes
MSTRG.24152		MSTRG.24152.1;MSTRG.24152.2	2.9472	3.02906	4.49444	0	0	0	6.64142	2.73149	0.0237905	0.666244	up	yes
MSTRG.24167	Gh_A11G2604	MSTRG.24167.1;MSTRG.24167.3;MSTRG.24167.2;Gh_A11G2604	31.6854	29.7989	29.6562	8.06633	7.80125	8.83392	2.66321	1.41317	0.00327096	0.607449	up	yes
MSTRG.24287	Gh_A11G2680	MSTRG.24287.1	8.41894	10.2837	9.37213	0	0.039584	0	14.8695	3.89428	0.000186794	0.390839	up	yes
MSTRG.24291	Gh_A11G2680	MSTRG.24291.2;MSTRG.24291.1	6.43635	7.5163	7.97859	4.3996	6.15737	4.92534	2.53416	1.34151	0.049461	0.666244	up	yes
MSTRG.24326	Gh_A11G2736	MSTRG.24326.1;Gh_A11G2736	1.48389	2.32209	2.36564	1.79943	1.97244	1.76677	2.33009	1.22039	0.00509287	0.644286	up	yes
MSTRG.24338	Gh_A11G2748	Gh_A11G2748	2.74424	0.83572	0.898603	1.53855	0.882658	1.82566	0.123705	-3.01503	2.21353e-05	0.225202	down	yes
MSTRG.2435		MSTRG.2435.1	0	0.403201	0.382541	0	0	0	2.74509	1.45685	0.0214835	0.666244	up	yes
MSTRG.24408	Gh_A11G2823	Gh_A11G2823	0.625693	0	0	0.419256	0	0.481861	0.188221	-2.4095	0.0039133	0.612767	down	yes
MSTRG.2442	Gh_A02G0383	MSTRG.2442.1;Gh_A02G0383	6.99292	6.7216	7.92082	23.1356	22.3517	21.6191	0.386575	-1.37118	0.0218539	0.666244	down	yes
MSTRG.24440		MSTRG.24440.1	0.111367	0.374571	0.410917	0.033799	0.074784	0.013664	2.25046	1.17022	0.0032226	0.607156	up	yes
MSTRG.24453		MSTRG.24453.1	0.971197	0.10331	0.049192	0.342075	0	0.232588	0.20298	-2.30059	0.00704385	0.666244	down	yes
MSTRG.24457	Gh_A11G2852	MSTRG.24457.1	4.97984	6.25123	6.82868	4.07497	4.07901	2.82158	3.2672	1.70805	0.047448	0.666244	up	yes
MSTRG.24496	Gh_A11G2875	MSTRG.24496.1;MSTRG.24496.3;Gh_A11G2875	6.50445	5.10328	5.71409	10.6457	9.11225	9.08726	0.415448	-1.26726	0.0411265	0.666244	down	yes
MSTRG.24600	Gh_A12G0040	Gh_A12G0040	44.1293	60.0599	59.1495	43.2631	39.0532	38.6255	2.62018	1.38967	0.0431246	0.666244	up	yes
MSTRG.24614	Gh_A12G0056	MSTRG.24614.1;Gh_A12G0056	4.31183	15.5866	15.796	9.16166	7.75867	7.94541	17.52	4.13093	0.049187	0.666244	up	yes
MSTRG.24635		MSTRG.24635.1;MSTRG.24635.2	1.76005	1.76835	1.96418	0	0	0	3.08104	1.62342	0.00140565	0.528674	up	yes
MSTRG.2465		MSTRG.2465.1	4.15884	4.39804	4.37086	0.282298	0.07496	0.140168	4.54952	2.18571	0.00944591	0.666244	up	yes
MSTRG.24653	Gh_A12G0103	MSTRG.24653.1;MSTRG.24653.2;Gh_A12G0103	4.28262	3.79013	3.42552	6.5686	5.11727	5.96706	0.427402	-1.22634	0.037444	0.666244	down	yes
MSTRG.24660	Gh_A12G0111	MSTRG.24660.1;MSTRG.24660.2;MSTRG.24660.3;Gh_A12G0111	3.81555	3.44917	3.28844	6.44513	5.12215	6.49063	0.409467	-1.28818	0.0286046	0.666244	down	yes
MSTRG.24711		MSTRG.24711.1	0.718734	1.17681	0.865625	0.294153	0.239392	0.115942	2.47941	1.31	0.0467931	0.666244	up	yes
MSTRG.24712		MSTRG.24712.1	0.75029	1.92589	1.949	0.916199	1.80556	0.426283	8.33213	3.05868	0.0239674	0.666244	up	yes
MSTRG.24713	Gh_A12G0166	Gh_A12G0166	17.7656	16.3371	16.5089	29.667	24.5265	27.0256	0.466813	-1.09908	0.0337858	0.666244	down	yes
MSTRG.24718	Gh_A12G0173	MSTRG.24718.1	3.94501	3.37767	3.94597	16.8844	19.0484	18.2743	0.229873	-2.12109	0.009183	0.666244	down	yes
MSTRG.24732	Gh_A12G0189	MSTRG.24732.1;Gh_A12G0189	12.0121	14.5329	15.3967	10.6865	10.0293	8.66232	2.44655	1.29075	0.0392604	0.666244	up	yes
MSTRG.24735	Gh_A12G0196	MSTRG.24735.1;Gh_A12G0196	0.500973	0.111705	0.0992239	0.53198	0.0734098	0.383671	0.326671	-1.61409	0.0353192	0.666244	down	yes
MSTRG.24750	Gh_A12G0213	MSTRG.24750.1	0.056978	0.314811	0.384838	0	0	0.0273	2.15219	1.1058	0.0361364	0.666244	up	yes
MSTRG.24758	Gh_A12G0222	MSTRG.24758.1;Gh_A12G0222	1.6309	0	0	1.51966	1.57104	5.3502	0.0197125	-5.66475	0.036567	0.666244	down	yes
MSTRG.248	Gh_A01G0270	MSTRG.248.1	0.40395	0.162889	0.271376	0.781761	0.488196	0.627926	0.486014	-1.04093	0.0431329	0.666244	down	yes
MSTRG.2480	Gh_A02G0417	MSTRG.2480.1;MSTRG.2480.2;Gh_A02G0417	6.2436	8.08091	8.15307	6.01725	7.22724	6.4497	2.20491	1.14072	0.00841765	0.666244	up	yes
MSTRG.2481	Gh_A02G0418	Gh_A02G0418	1.8072	1.21281	1.21964	1.99568	1.92602	1.84768	0.473924	-1.07727	0.0299091	0.666244	down	yes
MSTRG.24822	Gh_A12G0294	MSTRG.24822.1;MSTRG.24822.2;Gh_A12G0294	0.554228	1.58678	1.88192	1.43516	1.83814	1.49404	3.88224	1.95689	0.0155642	0.666244	up	yes
MSTRG.24868		MSTRG.24868.1;MSTRG.24868.2;MSTRG.24868.3	1.84311	1.80944	1.68506	0.009831	0.020668	0	2.5895	1.37267	0.00123951	0.527131	up	yes
MSTRG.24871	Gh_A12G0355	MSTRG.24871.1;MSTRG.24871.2;Gh_A12G0355	1.71409	2.73884	2.33881	1.98479	1.96047	1.88181	2.10957	1.07695	0.0428418	0.666244	up	yes
MSTRG.2492		MSTRG.2492.1	5.21271	4.23809	4.57324	6.62231	6.59616	7.70903	0.455995	-1.13291	0.0207637	0.666244	down	yes
MSTRG.24956	Gh_A12G0427	Gh_A12G0427	2.09202	0.726537	1.30784	1.21672	0.683856	1.35004	0.273309	-1.8714	0.0486803	0.666244	down	yes
MSTRG.24988	Gh_A12G0453	MSTRG.24988.1;MSTRG.24988.2;MSTRG.24988.3;MSTRG.24988.4;MSTRG.24988.5;Gh_A12G0453	11.5287	8.82521	9.90225	23.0464	22.5208	22.418	0.293329	-1.76941	0.00754339	0.666244	down	yes
MSTRG.25072	Gh_A12G0529	MSTRG.25072.1;MSTRG.25072.2;MSTRG.25072.3;MSTRG.25072.4;Gh_A12G0529	3.21975	1.52377	1.61291	2.71441	2.38118	2.58562	0.241352	-2.05079	0.0119622	0.666244	down	yes
MSTRG.2509	Gh_A02G0448	MSTRG.2509.1;MSTRG.2509.2	2.28836	1.72649	1.78411	2.30071	1.88744	2.43165	0.499922	-1.00023	0.00663454	0.666244	down	yes
MSTRG.25095		MSTRG.25095.1;MSTRG.25095.2	7.05611	7.87716	8.24855	4.92106	6.06948	4.82308	2.27781	1.18764	0.0243885	0.666244	up	yes
MSTRG.25096	Gh_A12G0551	Gh_A12G0551	9.8394	4.67671	4.63438	4.61221	3.31908	4.13856	0.239049	-2.06462	0.0121092	0.666244	down	yes
MSTRG.25121		MSTRG.25121.1	0.246705	0.083826	0	0.538006	0.366641	0.407125	0.472953	-1.08023	0.0296092	0.666244	down	yes
MSTRG.25145	Gh_A12G0603	MSTRG.25145.2;MSTRG.25145.3;MSTRG.25145.1;MSTRG.25145.4;Gh_A12G0603	8.7332	11.5333	11.5013	8.46389	9.31868	8.81134	2.27579	1.18637	0.00560587	0.649492	up	yes
MSTRG.25153	Gh_A12G0615	MSTRG.25153.1;MSTRG.25153.2;MSTRG.25153.3	1.99275	0.691134	0.378239	0.73248	0.51893	1.30175	0.146977	-2.76634	0.018716	0.666244	down	yes
MSTRG.2516		MSTRG.2516.1	2.23736	1.49312	1.63712	2.76966	1.98363	2.43406	0.388541	-1.36386	0.0217971	0.666244	down	yes
MSTRG.25218	Gh_A12G0676	MSTRG.25218.1;Gh_A12G0676	32.7183	20.1682	20.0309	13.9636	13.606	16.7702	0.437128	-1.19387	0.0353843	0.666244	down	yes
MSTRG.25227	Gh_A12G0686	Gh_A12G0686	0.68599	0	0	0.356896	0.279032	0.392995	0.234554	-2.09201	0.0105888	0.666244	down	yes
MSTRG.25319	Gh_A12G0784	MSTRG.25319.1;MSTRG.25319.2;Gh_A12G0784	1.02928	1.1537	1.5172	9.1178	8.20205	7.41112	0.345552	-1.53303	0.0491649	0.666244	down	yes
MSTRG.2532	Gh_A02G0472	MSTRG.2532.1;MSTRG.2532.2;Gh_A02G0472	6.51842	5.48059	4.65179	12.0679	12.3474	11.2511	0.327003	-1.61262	0.0382456	0.666244	down	yes
MSTRG.25364		MSTRG.25364.1;MSTRG.25364.2	1.16726	2.44783	3.16001	1.18158	1.50584	1.51374	5.12915	2.35872	0.0419344	0.666244	up	yes
MSTRG.25373	Gh_A12G0828	MSTRG.25373.1;Gh_A12G0828;MSTRG.25373.3	1.41925	2.44655	1.99383	1.48543	1.58866	1.45409	2.4341	1.28339	0.0281227	0.666244	up	yes
MSTRG.25385	Gh_A12G0841	MSTRG.25385.1	0.269956	2.5632	3.15065	1.7831	2.07498	1.8806	13.7767	3.78416	0.0338691	0.666244	up	yes
MSTRG.25398	Gh_A12G0856	MSTRG.25398.1;MSTRG.25398.2	2.87945	2.1727	1.9556	3.31174	2.90967	2.92935	0.451189	-1.1482	0.0329201	0.666244	down	yes
MSTRG.25402	Gh_A12G0862	MSTRG.25402.1	1.2221	0.49622	0.813171	1.29562	0.961025	1.11293	0.373395	-1.42122	0.0471607	0.666244	down	yes
MSTRG.25446	Gh_A12G0916	Gh_A12G0916	0	0.57356	0.712299	0	0.790478	0	7.14876	2.83769	0.0333141	0.666244	up	yes
MSTRG.255	Gh_A01G0275	Gh_A01G0275	0	9.40406	11.6043	0	0	0	1663.12	10.6997	0.0226665	0.666244	up	yes
MSTRG.25509	Gh_A12G0984	MSTRG.25509.1;MSTRG.25509.2	0.0344594	0.238457	0.341137	0.0336002	0.0350847	0	2.04043	1.02887	0.0249422	0.666244	up	yes
MSTRG.25512	Gh_A12G0991	MSTRG.25512.1;MSTRG.25512.2;MSTRG.25512.3;Gh_A12G0991	2.11649	1.58199	1.69402	4.70462	5.2136	5.04319	0.328892	-1.60431	0.0129261	0.666244	down	yes
MSTRG.25522	Gh_A12G1004	MSTRG.25522.1;Gh_A12G1004	4.0594	3.85293	3.7197	8.9811	10.7328	10.0793	0.433137	-1.2071	0.0409094	0.666244	down	yes
MSTRG.25524	Gh_A12G1006	Gh_A12G1006	3.84943	0.232612	0.542097	0.754863	0.807884	1.09733	0.0497149	-4.33018	0.0342174	0.666244	down	yes
MSTRG.25567	Gh_A12G1048	MSTRG.25567.1;MSTRG.25567.2;MSTRG.25567.4;MSTRG.25567.6;Gh_A12G1048	1.23764	2.37459	2.38241	1.88993	1.75852	1.70009	2.82477	1.49813	0.0398819	0.666244	up	yes
MSTRG.25569		MSTRG.25569.1	1.02704	0.142011	0.136693	0.382164	0.079357	0.125888	0.262695	-1.92854	0.0479789	0.666244	down	yes
MSTRG.25588	Gh_A12G1061	MSTRG.25588.5;MSTRG.25588.4;MSTRG.25588.1;MSTRG.25588.2;MSTRG.25588.3;MSTRG.25588.6;MSTRG.25588.9;MSTRG.25588.11;MSTRG.25588.12;MSTRG.25588.10;MSTRG.25588.7;MSTRG.25588.8;Gh_A12G1061	9.38749	10.7029	11.222	42.9734	42.3563	41.2932	0.37412	-1.41843	0.00317536	0.607156	down	yes
MSTRG.25589	Gh_A12G1062	MSTRG.25589.2;MSTRG.25589.1;Gh_A12G1062	29.5574	27.8344	30.422	56.6988	58.9903	59.2677	0.494759	-1.0152	0.0137418	0.666244	down	yes
MSTRG.25597	Gh_A12G1085	Gh_A12G1085;MSTRG.25597.2	2.55153	3.52155	3.34621	2.52806	2.8008	1.76111	2.76872	1.46922	0.0498049	0.666244	up	yes
MSTRG.25621	Gh_A12G1103	Gh_A12G1103	5.85063	2.35354	2.4214	3.04838	2.74407	3.57881	0.161972	-2.62619	0.00751372	0.666244	down	yes
MSTRG.25682	Gh_A12G1172	MSTRG.25682.1;Gh_A12G1172	55.7365	68.8887	69.1035	52.567	53.6818	45.4899	2.39328	1.25899	0.0115308	0.666244	up	yes
MSTRG.25702		MSTRG.25702.1	0.092332	0.671485	0.54642	0.230351	0.186344	0.060875	3.31894	1.73072	0.0209415	0.666244	up	yes
MSTRG.25718	Gh_A12G1213	Gh_A12G1213	30.0863	37.8266	44.8976	21.2391	21.813	21.0851	3.62182	1.85672	0.0215418	0.666244	up	yes
MSTRG.25724	Gh_A12G1219	MSTRG.25724.1;Gh_A12G1219	37.1584	62.0463	48.859	25.6949	26.1274	27.1162	4.4575	2.15624	0.0404093	0.666244	up	yes
MSTRG.25769		MSTRG.25769.1	2.50143	1.48843	1.74972	3.28322	3.13539	4.098	0.267674	-1.90145	0.0100608	0.666244	down	yes
MSTRG.25772		MSTRG.25772.1	9.82523	10.5337	10.3079	5.82584	6.10042	5.45479	2.05273	1.03754	0.00419366	0.616816	up	yes
MSTRG.25798	Gh_A12G1291	MSTRG.25798.2;MSTRG.25798.1;MSTRG.25798.4	11.3729	12.7327	13.5797	5.6251	4.67393	4.57885	3.00734	1.58849	0.0353728	0.666244	up	yes
MSTRG.25821		MSTRG.25821.1	0.292334	0	0	0.201601	0.211912	0.396256	0.418812	-1.25563	0.0170861	0.666244	down	yes
MSTRG.25824	Gh_A12G1314	Gh_A12G1314	25.6092	39.814	38.1707	26.4006	27.3302	27.6059	3.2899	1.71804	0.0252729	0.666244	up	yes
MSTRG.25843	Gh_A12G1327	MSTRG.25843.1;MSTRG.25843.2;MSTRG.25843.3;Gh_A12G1327	44.6161	34.6025	34.1585	41.8362	40.3481	41.5098	0.481963	-1.05301	0.013084	0.666244	down	yes
MSTRG.2585	Gh_A02G0533	MSTRG.2585.2;MSTRG.2585.4;MSTRG.2585.5;MSTRG.2585.3	1.61773	1.34195	1.32964	2.24275	2.46638	2.70972	0.490515	-1.02763	0.0355024	0.666244	down	yes
MSTRG.25880	Gh_A12G1364	MSTRG.25880.1;MSTRG.25880.2;MSTRG.25880.4	0.0892651	0.328476	0.577629	0.296314	0.380935	0.200017	2.30584	1.20529	0.0485155	0.666244	up	yes
MSTRG.25903	Gh_A12G1383	MSTRG.25903.1;Gh_A12G1383	0.394039	0.0977216	0.133204	0.469404	0.117452	0.462566	0.388596	-1.36366	0.0308056	0.666244	down	yes
MSTRG.25941	Gh_A12G1423	MSTRG.25941.1;MSTRG.25941.2;MSTRG.25941.6;MSTRG.25941.7;Gh_A12G1423	14.4551	19.6914	19.4504	12.2296	12.3814	10.9614	3.15568	1.65795	0.00374537	0.612632	up	yes
MSTRG.25960	Gh_A12G1441	MSTRG.25960.3;MSTRG.25960.2;MSTRG.25960.1;Gh_A12G1441	2.37577	6.0189	6.69378	2.38673	2.09004	1.27145	15.4587	3.95034	0.018254	0.666244	up	yes
MSTRG.25970	Gh_A12G1448	MSTRG.25970.1;Gh_A12G1448	9.64085	2.67422	2.48396	6.8642	5.42172	11.2127	0.0254704	-5.29504	0.00382715	0.612767	down	yes
MSTRG.26022	Gh_A12G1497	Gh_A12G1497	0.046768	0.449702	0.642739	0	0	0	3.39392	1.76295	0.0324291	0.666244	up	yes
MSTRG.26048	Gh_A12G1524	MSTRG.26048.1;MSTRG.26048.2;Gh_A12G1524	1.72879	1.01261	1.2031	1.67215	1.27874	1.609	0.418107	-1.25806	0.00886629	0.666244	down	yes
MSTRG.26049	Gh_A12G1525	MSTRG.26049.1;Gh_A12G1525	1.72288	2.67724	3.18361	2.6001	3.25101	2.33265	2.84268	1.50725	0.0134406	0.666244	up	yes
MSTRG.26105	Gh_A12G1577	MSTRG.26105.1;MSTRG.26105.2;MSTRG.26105.3;Gh_A12G1577;MSTRG.26105.5	9.8584	8.96475	8.04199	13.3054	12.2511	12.9098	0.491744	-1.02402	0.0179947	0.666244	down	yes
MSTRG.26154		MSTRG.26154.1	0.997676	1.11416	1.06749	0.206872	0.288113	0.129682	2.15884	1.11026	0.0109717	0.666244	up	yes
MSTRG.26158		MSTRG.26158.1	0.370507	0.883839	0.77318	0	0	0	3.30266	1.72363	0.0110024	0.666244	up	yes
MSTRG.26214	Gh_A12G1689	Gh_A12G1689	0	1.1802	1.863	0	0	0	16.0524	4.00472	0.0337481	0.666244	up	yes
MSTRG.26220	Gh_A12G1693	Gh_A12G1693;MSTRG.26220.1;MSTRG.26220.3;MSTRG.26220.4	1.34588	0.571913	0.783997	1.81604	1.24312	1.4391	0.291169	-1.78007	0.0261063	0.666244	down	yes
MSTRG.26222	Gh_A12G1695	MSTRG.26222.1	16.1206	14.6849	20.7615	0.195353	0.121946	0.068732	19.1837	4.26181	0.00837387	0.666244	up	yes
MSTRG.26246	Gh_A12G1722	MSTRG.26246.1;Gh_A12G1722	11.7457	14.0552	15.1034	9.97002	9.77546	10.0923	2.07486	1.05301	0.0349639	0.666244	up	yes
MSTRG.26252		MSTRG.26252.1	0.801297	0	0	1.00328	0.64215	0.570064	0.168289	-2.57099	0.0393631	0.666244	down	yes
MSTRG.26254	Gh_A12G1726	MSTRG.26254.1	0	0.72626	0.499045	0.421408	0.625861	0.202249	4.04568	2.01638	0.00869675	0.666244	up	yes
MSTRG.26283	Gh_A12G1754	MSTRG.26283.1;MSTRG.26283.3;Gh_A12G1754	1.81487	3.32229	3.50194	2.11714	4.32407	2.27218	5.12351	2.35713	0.0384052	0.666244	up	yes
MSTRG.26305	Gh_A12G1771	MSTRG.26305.1	1.86411	2.78413	2.55706	2.31785	2.34821	1.67404	2.36276	1.24047	0.0458384	0.666244	up	yes
MSTRG.2634	Gh_A02G0589	MSTRG.2634.2;MSTRG.2634.1;Gh_A02G0589	7.10503	10.3741	9.81223	8.33079	8.54352	7.508	2.5551	1.35338	0.00805292	0.666244	up	yes
MSTRG.26350	Gh_A12G1812	MSTRG.26350.1;Gh_A12G1812	8.73231	11.3503	12.0358	9.16983	8.93749	9.01901	2.13783	1.09615	0.0396166	0.666244	up	yes
MSTRG.26355	Gh_A12G1817	MSTRG.26355.1;MSTRG.26355.2;Gh_A12G1817	1.55423	0.337986	0.596681	0.278989	0.115838	0.345443	0.306733	-1.70495	0.0213866	0.666244	down	yes
MSTRG.26358	Gh_A12G1821	MSTRG.26358.1	1.0148	1.92794	1.52191	1.70825	1.8507	1.59073	2.03967	1.02833	0.0462978	0.666244	up	yes
MSTRG.26374	Gh_A12G1837	MSTRG.26374.2;MSTRG.26374.1;MSTRG.26374.3;MSTRG.26374.4;MSTRG.26374.5;MSTRG.26374.6;MSTRG.26374.9;MSTRG.26374.8;MSTRG.26374.11;MSTRG.26374.10;MSTRG.26374.12;MSTRG.26374.13;MSTRG.26374.14	2.3063	3.36401	3.64783	2.83594	3.27212	2.71473	2.48729	1.31457	0.00297947	0.607156	up	yes
MSTRG.26465	Gh_A12G1928	MSTRG.26465.1;Gh_A12G1928	11.5031	10.2797	9.0586	16.2691	14.1106	15.243	0.430608	-1.21555	0.0248478	0.666244	down	yes
MSTRG.26500	Gh_A12G1968	Gh_A12G1968	79.5761	99.8452	99.2878	84.6725	84.3064	77.3369	2.03633	1.02597	0.0111547	0.666244	up	yes
MSTRG.26531		MSTRG.26531.1	6.19684	10.3976	12.8748	7.76583	9.43078	8.11636	4.88891	2.28951	0.0210531	0.666244	up	yes
MSTRG.26536	Gh_A12G2003	Gh_A12G2003	11.092	7.08096	8.67812	9.79876	8.1325	10.3838	0.353342	-1.50086	0.0235283	0.666244	down	yes
MSTRG.26658	Gh_A12G2145	MSTRG.26658.1;Gh_A12G2145	2.95649	0.996742	1.04803	1.37895	1.48956	1.82411	0.18388	-2.44316	0.026986	0.666244	down	yes
MSTRG.26660	Gh_A12G2147	MSTRG.26660.1;Gh_A12G2147	30.2315	27.5746	25.9827	49.2295	54.1247	51.0311	0.450907	-1.1491	0.0307632	0.666244	down	yes
MSTRG.26700	Gh_A12G2188;Gh_A12G2190	MSTRG.26700.1;Gh_A12G2188;MSTRG.26700.3;MSTRG.26700.6;MSTRG.26700.4;MSTRG.26700.5;Gh_A12G2190	9.77936	7.15319	6.38908	10.3615	10.4648	10.3667	0.352902	-1.50266	0.0332429	0.666244	down	yes
MSTRG.26704	Gh_A12G2194	Gh_A12G2194	0.843749	0.364942	0.482143	1.08553	0.973065	1.23789	0.353225	-1.50134	0.00360967	0.607449	down	yes
MSTRG.26718	Gh_A12G2209	MSTRG.26718.1;MSTRG.26718.3;MSTRG.26718.2;MSTRG.26718.4;MSTRG.26718.6;MSTRG.26718.5;MSTRG.26718.7;Gh_A12G2209	6.81804	10.3766	9.38843	7.57433	7.10753	6.42745	2.80998	1.49056	0.032268	0.666244	up	yes
MSTRG.26755		MSTRG.26755.1	1.51217	0.661268	0.328272	1.14599	0.754856	0.893648	0.234363	-2.09318	0.0455074	0.666244	down	yes
MSTRG.26762	Gh_A12G2256	MSTRG.26762.1	3.39108	3.7971	4.64824	0.682736	0.491387	0.460902	4.63152	2.21149	0.0203684	0.666244	up	yes
MSTRG.26788	Gh_A12G2280	MSTRG.26788.1;Gh_A12G2280	4.30025	3.67836	3.21068	16.5537	19.9965	19.2381	0.173567	-2.52644	0.0161729	0.666244	down	yes
MSTRG.26833	Gh_A12G2332	MSTRG.26833.1;Gh_A12G2332	0.841101	0.558439	0.492941	1.24375	0.898119	1.13976	0.428285	-1.22336	0.0096328	0.666244	down	yes
MSTRG.26841		MSTRG.26841.1	1.5108	2.01988	2.05767	1.086	1.11515	1.19439	2.05442	1.03873	0.0258995	0.666244	up	yes
MSTRG.2690	Gh_A02G0657	MSTRG.2690.1;MSTRG.2690.2;MSTRG.2690.3;MSTRG.2690.4	25.8354	31.9687	27.495	10.388	9.95328	9.66274	3.71361	1.89282	0.0106123	0.666244	up	yes
MSTRG.26909	Gh_A12G2414	MSTRG.26909.1	6.44859	3.86701	5.16453	8.51438	8.70509	10.1302	0.258537	-1.95156	0.0363887	0.666244	down	yes
MSTRG.26929	Gh_A12G2438	Gh_A12G2438	0.733806	1.1611	1.07817	0.173888	0.185279	0.031284	3.17879	1.66848	0.00474976	0.634725	up	yes
MSTRG.26950	Gh_A12G2465	MSTRG.26950.1;Gh_A12G2465	5.47377	6.58493	6.48579	30.8041	28.1606	27.9787	0.335227	-1.57679	0.0108883	0.666244	down	yes
MSTRG.26953	Gh_A12G2468	Gh_A12G2468	0.626107	1.04554	1.05279	0.639794	0.609389	0.467912	2.23765	1.16198	0.0139152	0.666244	up	yes
MSTRG.26975	Gh_A12G2490	MSTRG.26975.1;MSTRG.26975.3;Gh_A12G2490	9.60523	12.4039	12.2139	8.12923	8.91587	8.64407	2.32997	1.22031	0.00798287	0.666244	up	yes
MSTRG.27002	Gh_A13G0008	MSTRG.27002.1;Gh_A13G0008	0	0.859912	0.942786	0.151893	0.222923	0	7.53268	2.91316	0.00524324	0.64927	up	yes
MSTRG.2703	Gh_A02G0665	MSTRG.2703.1;MSTRG.2703.2;Gh_A02G0665	3.61856	2.45681	3.20209	9.67124	8.92106	9.40399	0.232007	-2.10776	0.0125903	0.666244	down	yes
MSTRG.27118	Gh_A13G0133	MSTRG.27118.1;Gh_A13G0133	0.879341	0.404222	0.401895	0.778367	0.272725	0.605672	0.373436	-1.42107	0.0416252	0.666244	down	yes
MSTRG.2712	Gh_A02G0673	MSTRG.2712.1;Gh_A02G0673	3.23085	2.22459	2.40213	2.76131	1.96794	2.43353	0.488896	-1.0324	0.0432623	0.666244	down	yes
MSTRG.27137	Gh_A13G0156	Gh_A13G0156	7.52954	10.4049	9.40258	2.50993	2.22216	1.78018	6.24204	2.64202	0.0111788	0.666244	up	yes
MSTRG.27233	Gh_A13G0250	MSTRG.27233.1;Gh_A13G0250	0.571023	0.302934	0.132132	3.8909	2.43777	3.52893	0.121753	-3.03797	0.0113767	0.666244	down	yes
MSTRG.27265	Gh_A13G0276;Gh_A13G0275	MSTRG.27265.1;MSTRG.27265.2;MSTRG.27265.4;MSTRG.27265.7;MSTRG.27265.14;Gh_A13G0276	1.8319	1.68828	1.15993	7.02384	5.08922	6.47539	0.189775	-2.39764	0.0267447	0.666244	down	yes
MSTRG.27271	Gh_A13G0283	MSTRG.27271.1;MSTRG.27271.2;Gh_A13G0283	2.22158	3.27546	2.78953	2.43874	2.61671	2.20009	2.09498	1.06694	0.0224376	0.666244	up	yes
MSTRG.27273	Gh_A13G0286	MSTRG.27273.1;Gh_A13G0286	8.76172	9.80904	10.4807	5.87814	5.63294	5.4881	2.1954	1.13449	0.0122422	0.666244	up	yes
MSTRG.2730	Gh_A02G0668	MSTRG.2730.6;MSTRG.2730.5;MSTRG.2730.1;MSTRG.2730.4;MSTRG.2730.7;MSTRG.2730.10;MSTRG.2730.11;MSTRG.2730.8;MSTRG.2730.9;MSTRG.2730.14;MSTRG.2730.13;MSTRG.2730.15;MSTRG.2730.17;MSTRG.2730.18;MSTRG.2730.19	15.2585	32.3203	34.4761	14.5832	24.6331	22.2139	9.64459	3.26972	0.0448055	0.666244	up	yes
MSTRG.27337		MSTRG.27337.1	0	0.462395	0.440344	0.256878	0.270016	0	3.22805	1.69066	0.0203472	0.666244	up	yes
MSTRG.27343	Gh_A13G0351	MSTRG.27343.1;Gh_A13G0351	0.64235	0.396703	0.525177	2.67175	2.68544	2.79351	0.30064	-1.73389	0.00294394	0.607156	down	yes
MSTRG.27378	Gh_A13G0379	Gh_A13G0379;MSTRG.27378.2	0.760178	1.11677	1.07687	0.613925	0.720876	0.330169	2.43226	1.2823	0.0391913	0.666244	up	yes
MSTRG.27391	Gh_A13G0393	MSTRG.27391.1;MSTRG.27391.2;MSTRG.27391.4;MSTRG.27391.3;MSTRG.27391.5;MSTRG.27391.6;MSTRG.27391.7;Gh_A13G0393	9.95886	8.15391	9.27649	18.0476	15.576	17.1343	0.373424	-1.42111	0.0150911	0.666244	down	yes
MSTRG.27401		MSTRG.27401.1	0	0.205509	0.390769	0	0.309953	0	2.70239	1.43424	0.0451126	0.666244	up	yes
MSTRG.27417	Gh_A13G0411	Gh_A13G0411	10.7848	18.9317	18.5346	10.9914	13.4401	12.8218	4.66845	2.22294	0.0185402	0.666244	up	yes
MSTRG.27452	Gh_A13G0448	Gh_A13G0448	0.622483	3.46936	3.73881	2.98289	5.0088	1.81234	19.9179	4.31599	0.00297197	0.607156	up	yes
MSTRG.27484	Gh_A13G0486	Gh_A13G0486	7.94996	0	0	0.064704	0	0.121794	0.0095206	-6.71473	0.0428588	0.666244	down	yes
MSTRG.27566	Gh_A13G0559	Gh_A13G0559	0	9.85416	7.81913	0	0	0	1049.32	10.0352	0.0219282	0.666244	up	yes
MSTRG.27568	Gh_A13G0560	MSTRG.27568.1	2.62127	4.63666	4.3084	4.17004	5.25093	3.22691	3.59637	1.84654	0.013896	0.666244	up	yes
MSTRG.27635		MSTRG.27635.1	0.810586	0.3643	0.116672	0.816742	0.828665	0.882077	0.302564	-1.72469	0.0494056	0.666244	down	yes
MSTRG.27657	Gh_A13G0642	MSTRG.27657.1;MSTRG.27657.2;MSTRG.27657.3;MSTRG.27657.4	3.25671	8.28254	9.64608	5.60307	13.6748	5.21619	17.0882	4.09493	0.0226671	0.666244	up	yes
MSTRG.27665	Gh_A13G0650	Gh_A13G0650;MSTRG.27665.2	2.77916	3.37544	3.61903	1.00535	1.1675	1.07824	3.25857	1.70424	0.00198348	0.575788	up	yes
MSTRG.27712	Gh_A13G0690	MSTRG.27712.1	6.7657	4.5792	4.90578	4.80315	3.6548	4.31707	0.492554	-1.02165	0.0345581	0.666244	down	yes
MSTRG.27756	Gh_A13G0745	MSTRG.27756.1	1.09849	0.084168	0	0.47527	0.711663	1.01977	0.133488	-2.90522	0.0401548	0.666244	down	yes
MSTRG.27787	Gh_A13G0773	Gh_A13G0773;MSTRG.27787.2	7.38113	21.5218	22.7332	19.5305	18.4679	16.2542	10.4371	3.38365	0.0365315	0.666244	up	yes
MSTRG.27801	Gh_A13G0788	MSTRG.27801.1;MSTRG.27801.2;MSTRG.27801.4;MSTRG.27801.3;MSTRG.27801.5;MSTRG.27801.6;MSTRG.27801.7;MSTRG.27801.8;MSTRG.27801.10;MSTRG.27801.11;MSTRG.27801.12	2.90244	1.87699	1.76334	1.70476	1.77271	2.0159	0.484733	-1.04474	0.0425323	0.666244	down	yes
MSTRG.27822	Gh_A13G0802	MSTRG.27822.1;Gh_A13G0802	4.78352	6.15098	7.15629	5.52294	6.80382	4.62551	2.79753	1.48416	0.0401279	0.666244	up	yes
MSTRG.27878	Gh_A13G0845	MSTRG.27878.1;MSTRG.27878.2	0.465387	3.2098	4.47753	0.109275	0.800319	0.022973	77.9214	6.28395	0.00184847	0.575788	up	yes
MSTRG.27890	Gh_A13G0857	MSTRG.27890.1;MSTRG.27890.2;Gh_A13G0857	1.85981	2.4623	2.27298	1.50147	2.08487	1.58543	2.1428	1.09949	0.0303702	0.666244	up	yes
MSTRG.27891	Gh_A13G0858	MSTRG.27891.1;Gh_A13G0858	58.1583	74.0246	78.6304	47.0153	47.7618	45.1751	2.93418	1.55296	0.00655159	0.665812	up	yes
MSTRG.27916	Gh_A13G0883	MSTRG.27916.2	2.00403	1.25978	1.47522	2.97548	2.53044	2.94867	0.329006	-1.60381	0.00321999	0.607156	down	yes
MSTRG.27946		MSTRG.27946.1;MSTRG.27946.2;MSTRG.27946.3;MSTRG.27946.4	6.41212	7.21268	8.30141	5.99482	6.2247	5.19953	2.045	1.0321	0.0487314	0.666244	up	yes
MSTRG.27951	Gh_A13G0913	MSTRG.27951.1	1.3837	0.681395	0.652691	0.873046	0.590575	0.757674	0.404402	-1.30614	0.0108211	0.666244	down	yes
MSTRG.2796	Gh_A02G0754	MSTRG.2796.1;Gh_A02G0754	4.3389	3.17355	3.1314	5.52907	6.26146	7.40938	0.311422	-1.68306	0.0408542	0.666244	down	yes
MSTRG.27963	Gh_A13G0924	MSTRG.27963.1;Gh_A13G0924	1.86031	3.78373	3.53598	1.33823	1.60493	1.85699	4.70949	2.23557	0.0458746	0.666244	up	yes
MSTRG.28008	Gh_A13G0973	Gh_A13G0973	2.07919	1.48069	1.33082	2.1038	1.76181	2.12604	0.423711	-1.23885	0.00329748	0.607449	down	yes
MSTRG.28032	Gh_A13G0999	Gh_A13G0999	0.324804	0.792738	0.634466	0.182994	0.163009	0.128192	2.55456	1.35307	0.0192018	0.666244	up	yes
MSTRG.28046	Gh_A13G1015	Gh_A13G1015	0.446609	0.050304	0.04945	0.150761	0.09068	0.467422	0.345312	-1.53403	0.0306017	0.666244	down	yes
MSTRG.28095	Gh_A13G1048	MSTRG.28095.1;Gh_A13G1048	2.91253	1.06371	0.998921	0.0991273	0.052099	0.43839	0.345488	-1.53329	0.0476707	0.666244	down	yes
MSTRG.28273	Gh_A13G1207	MSTRG.28273.1;Gh_A13G1207	5.34114	2.29737	3.30571	7.21789	7.8078	8.06929	0.147633	-2.75992	0.0345887	0.666244	down	yes
MSTRG.28289	Gh_A13G1222	Gh_A13G1222	0.303221	4.02838	4.01359	0.229172	0.481215	0.15622	80.0838	6.32344	0.00564209	0.649492	up	yes
MSTRG.2831	Gh_A02G0786	MSTRG.2831.1;MSTRG.2831.2;MSTRG.2831.3	2.05689	1.39983	1.46903	2.2708	2.26591	2.67556	0.40856	-1.29138	0.00826017	0.666244	down	yes
MSTRG.28335	Gh_A13G1269	MSTRG.28335.1;Gh_A13G1269	0.384429	1.13049	1.21606	1.25551	1.13804	0.93905	2.74701	1.45786	0.0484016	0.666244	up	yes
MSTRG.28336	Gh_A13G1270	MSTRG.28336.1	1.3734	2.5179	1.94582	1.19681	1.56895	1.45592	2.75262	1.4608	0.0482206	0.666244	up	yes
MSTRG.2836	Gh_A02G0791	MSTRG.2836.1;Gh_A02G0791	5.55906	3.68984	3.34006	3.59838	3.76269	4.14312	0.415207	-1.2681	0.0471219	0.666244	down	yes
MSTRG.28371	Gh_A13G1300	MSTRG.28371.2	0.648034	0.325649	0	0.881252	0.79392	1.21849	0.226709	-2.14109	0.0460638	0.666244	down	yes
MSTRG.28383	Gh_A13G1315	Gh_A13G1315	3.84858	4.93463	4.96756	2.26734	2.23794	2.49171	2.55124	1.3512	0.026789	0.666244	up	yes
MSTRG.28425	Gh_A13G1359	MSTRG.28425.5;MSTRG.28425.3;MSTRG.28425.4;MSTRG.28425.6;MSTRG.28425.8	0.653641	0.747222	1.00731	0.371864	0.447363	0.276827	2.13142	1.09181	0.0482331	0.666244	up	yes
MSTRG.28444	Gh_A13G1380	MSTRG.28444.1	4.53876	4.22243	4.46491	10.9537	8.77262	10.1339	0.382462	-1.38661	0.0301351	0.666244	down	yes
MSTRG.28487	Gh_A13G1413	Gh_A13G1413	0.217152	0.498295	0.734803	0.355406	0.421718	0.309479	2.26653	1.18048	0.0380536	0.666244	up	yes
MSTRG.28488	Gh_A13G1414	Gh_A13G1414	34.086	23.4299	21.9131	26.0172	23.6642	23.9859	0.398504	-1.32734	0.0429618	0.666244	down	yes
MSTRG.285		MSTRG.285.1	1.19984	0.544592	0.584367	0.837226	0.779389	1.00693	0.373793	-1.41969	0.00594194	0.655299	down	yes
MSTRG.2850	Gh_A02G0805	Gh_A02G0805	17.9163	0	0	9.34502	6.48321	5.3758	0.000315045	-11.6322	0.0333622	0.666244	down	yes
MSTRG.28537		MSTRG.28537.1	0	0.757523	0.438835	0.184247	0.814585	0.34359	4.25976	2.09077	0.0406531	0.666244	up	yes
MSTRG.28621	Gh_A13G1537	MSTRG.28621.1;MSTRG.28621.2;MSTRG.28621.3;MSTRG.28621.5;MSTRG.28621.4;MSTRG.28621.6;Gh_A13G1537;MSTRG.28621.8;MSTRG.28621.9;MSTRG.28621.10;MSTRG.28621.11	5.68389	3.43443	4.20131	5.981	5.91285	6.57155	0.314495	-1.66889	0.0218083	0.666244	down	yes
MSTRG.28679	Gh_A13G1595	MSTRG.28679.1	0.084284	0.415113	0.408886	0.262789	0.343173	0.18645	2.1622	1.1125	0.00108722	0.527131	up	yes
MSTRG.28718	Gh_A13G1632;Gh_A13G1633;Gh_A13G1634	MSTRG.28718.1;Gh_A13G1632;MSTRG.28718.3;MSTRG.28718.4;MSTRG.28718.5;MSTRG.28718.6;MSTRG.28718.7;Gh_A13G1633;Gh_A13G1634	6.03212	7.50091	7.33201	4.48113	4.69715	4.77022	2.16331	1.11324	0.012385	0.666244	up	yes
MSTRG.28735	Gh_A13G1658	Gh_A13G1658	0.757515	0.423069	0.426881	1.01254	0.763267	0.902698	0.442163	-1.17735	0.00550871	0.64927	down	yes
MSTRG.28771	Gh_A13G1694	MSTRG.28771.1;Gh_A13G1694	1.21566	2.30007	2.77046	1.7007	1.67345	1.0704	4.49474	2.16824	0.0277862	0.666244	up	yes
MSTRG.28777	Gh_A13G1701	MSTRG.28777.1;MSTRG.28777.2;MSTRG.28777.4;MSTRG.28777.3;MSTRG.28777.5;MSTRG.28777.6;MSTRG.28777.7;Gh_A13G1701	8.65101	5.59291	5.2496	5.69459	5.50497	5.78486	0.401896	-1.3151	0.0333195	0.666244	down	yes
MSTRG.28824		MSTRG.28824.1	0.833899	0.531736	0.543517	1.40061	1.42539	1.98345	0.352527	-1.50419	0.0290341	0.666244	down	yes
MSTRG.28833		MSTRG.28833.1	1.18071	0.197084	0.094468	0.326274	0.21435	0.402431	0.203059	-2.30003	0.0136746	0.666244	down	yes
MSTRG.28848		MSTRG.28848.1	16.101	23.6594	22.6712	20.1347	20.6884	18.0424	2.66538	1.41434	0.00816863	0.666244	up	yes
MSTRG.28873		MSTRG.28873.1	2.14308	2.09637	1.93202	0.359216	0.244036	0.29558	2.00565	1.00407	0.0113563	0.666244	up	yes
MSTRG.28888	Gh_A13G1806	Gh_A13G1806	2.80594	3.98002	4.07412	2.50163	3.58624	2.72393	3.03198	1.60026	0.0146048	0.666244	up	yes
MSTRG.28896	Gh_A13G1816	Gh_A13G1816;MSTRG.28896.2	3.3489	2.41279	2.73844	3.31528	2.88978	3.45756	0.489338	-1.0311	0.0101963	0.666244	down	yes
MSTRG.28982	Gh_A13G1909	MSTRG.28982.1	98.9353	117.343	115.526	78.9618	72.7353	73.9954	2.06045	1.04296	0.0325656	0.666244	up	yes
MSTRG.29003	Gh_A13G1934	MSTRG.29003.1;Gh_A13G1934	22.631	27.9706	27.0636	20.9183	19.0861	17.8266	2.11822	1.08285	0.0485656	0.666244	up	yes
MSTRG.29005	Gh_A13G1937	MSTRG.29005.1;MSTRG.29005.2;Gh_A13G1937	2.62568	3.36579	3.10324	1.99839	2.39806	2.16353	2.01984	1.01424	0.0132958	0.666244	up	yes
MSTRG.29008	Gh_A13G1942	MSTRG.29008.1;MSTRG.29008.2;Gh_A13G1942;MSTRG.29008.4	1.45222	0.698575	1.03506	3.87306	3.60859	3.29159	0.237011	-2.07697	0.031201	0.666244	down	yes
MSTRG.29027	Gh_A13G1961	MSTRG.29027.2;MSTRG.29027.1;MSTRG.29027.3;Gh_A13G1961	3.27065	2.53369	2.35809	4.02522	4.14507	4.82121	0.382308	-1.38719	0.0164316	0.666244	down	yes
MSTRG.29118	Gh_A13G2053	MSTRG.29118.1;MSTRG.29118.2;MSTRG.29118.3;MSTRG.29118.4;Gh_A13G2053	1.21253	0.910839	0.668389	1.68298	1.34971	1.91282	0.3545	-1.49614	0.0204347	0.666244	down	yes
MSTRG.29206	Gh_D01G0107	MSTRG.29206.1	0.411487	0	0	0	0	0.095952	0.445729	-1.16576	0.0213386	0.666244	down	yes
MSTRG.29268	Gh_D01G0203	MSTRG.29268.1;Gh_D01G0203	2.65691	1.90076	2.28055	3.11967	2.65232	3.26896	0.459088	-1.12316	0.0232056	0.666244	down	yes
MSTRG.29275	Gh_D01G0210	MSTRG.29275.1;Gh_D01G0210	8.33955	6.70754	6.56529	14.5612	10.3857	15.0664	0.245014	-2.02907	0.0244454	0.666244	down	yes
MSTRG.29338	Gh_D01G0277	MSTRG.29338.1;MSTRG.29338.2;MSTRG.29338.3;Gh_D01G0277	54.7471	71.1394	70.233	57.1673	54.2756	46.0967	2.5117	1.32866	0.0397302	0.666244	up	yes
MSTRG.29355	Gh_D01G0296	MSTRG.29355.1	0.304953	0.469445	0.628228	0	0	0	2.17964	1.12409	0.0248979	0.666244	up	yes
MSTRG.29405	Gh_D01G0350	MSTRG.29405.1	1.13503	0	0	0	0.099937	0.224102	0.18205	-2.45759	0.0488019	0.666244	down	yes
MSTRG.29494	Gh_D01G0450	MSTRG.29494.1;Gh_D01G0450	0	2.89928	5.17924	0	0	0	124.444	6.95935	0.0331129	0.666244	up	yes
MSTRG.29518	Gh_D01G0484	Gh_D01G0484	2.45562	4.47322	4.19548	3.76777	3.5726	3.4033	2.88101	1.52658	0.0401825	0.666244	up	yes
MSTRG.29550	Gh_D01G0520	MSTRG.29550.1	6.1874	8.03466	6.18425	37.9824	35.2527	32.407	0.296326	-1.75474	0.0464328	0.666244	down	yes
MSTRG.29566	Gh_D01G0543	MSTRG.29566.2;MSTRG.29566.1;MSTRG.29566.3;Gh_D01G0543	16.1396	23.465	20.7495	12.1233	14.7445	11.6013	3.92391	1.97229	0.00422515	0.616816	up	yes
MSTRG.29584		MSTRG.29584.1;MSTRG.29584.2;MSTRG.29584.3;MSTRG.29584.4;MSTRG.29584.5;MSTRG.29584.6	2.18944	6.37075	6.63163	4.94047	4.97502	4.96895	7.2413	2.85625	0.0438589	0.666244	up	yes
MSTRG.29614	Gh_D01G0592	MSTRG.29614.1;Gh_D01G0592	32.6785	28.248	32.0197	4.75339	4.90516	4.54961	4.84377	2.27613	0.00483822	0.636511	up	yes
MSTRG.29670	Gh_D01G0665	MSTRG.29670.1;MSTRG.29670.4;MSTRG.29670.3;Gh_D01G0665	62.9146	48.3301	44.5763	102.419	83.606	88.0678	0.25209	-1.98799	0.016165	0.666244	down	yes
MSTRG.29701	Gh_D01G0691	Gh_D01G0691	1.06799	0.574012	0.741792	1.03447	1.07291	1.15973	0.48781	-1.03561	0.03419	0.666244	down	yes
MSTRG.29729		MSTRG.29729.1	0	0.284314	0.457856	0	0	0	2.58345	1.3693	0.0436956	0.666244	up	yes
MSTRG.29754	Gh_D01G0739	MSTRG.29754.1;MSTRG.29754.2;Gh_D01G0739;MSTRG.29754.4	1.10709	1.64422	1.70476	0.94645	1.07665	1.10325	2.15639	1.10862	0.0276357	0.666244	up	yes
MSTRG.29779	Gh_D01G0764	MSTRG.29779.1;Gh_D01G0764	0.0725548	2.2119	2.2701	0.629632	0.4436	0.396544	20.6185	4.36587	0.0336064	0.666244	up	yes
MSTRG.2981	Gh_A02G0927	Gh_A02G0927	1.28028	2.60341	2.20105	1.84348	2.40517	1.17345	4.2342	2.08209	0.0295364	0.666244	up	yes
MSTRG.29822	Gh_D01G0806	MSTRG.29822.1;Gh_D01G0806	1.7257	0.227077	0.421654	1.50315	1.32119	1.9821	0.0920931	-3.44076	0.00570157	0.649492	down	yes
MSTRG.2984	Gh_A02G0930	MSTRG.2984.1	2.23579	0.612743	1.09803	1.38849	1.11681	2.07308	0.163976	-2.60844	0.0229032	0.666244	down	yes
MSTRG.29865		MSTRG.29865.1	4.60525	0.483728	0.364925	3.75971	3.23746	2.75552	0.0216393	-5.5302	0.0373869	0.666244	down	yes
MSTRG.29884	Gh_D01G0869	MSTRG.29884.1;MSTRG.29884.2;MSTRG.29884.3;MSTRG.29884.4;MSTRG.29884.5;MSTRG.29884.6;Gh_D01G0869	3.9334	2.66068	2.18619	3.20598	2.74675	3.00374	0.371471	-1.42868	0.0333542	0.666244	down	yes
MSTRG.29914	Gh_D01G0893	MSTRG.29914.1;Gh_D01G0893	1.36296	2.31274	2.58392	1.83083	1.9833	1.26372	3.51643	1.81411	0.0184109	0.666244	up	yes
MSTRG.29916	Gh_D01G0898	MSTRG.29916.1;Gh_D01G0898	14.7437	14.0626	14.6288	27.1778	26.695	29.2617	0.469418	-1.09105	0.00757332	0.666244	down	yes
MSTRG.29959	Gh_D01G0945	MSTRG.29959.1;MSTRG.29959.2;MSTRG.29959.3;MSTRG.29959.4;MSTRG.29959.5;MSTRG.29959.6;MSTRG.29959.8;MSTRG.29959.9	2.59739	1.00221	1.30936	1.60019	0.840684	1.23932	0.257945	-1.95486	0.0294049	0.666244	down	yes
MSTRG.29965	Gh_D01G0951	MSTRG.29965.1;MSTRG.29965.2;MSTRG.29965.3;Gh_D01G0951	7.39949	5.94909	5.36854	6.1276	5.78689	7.21705	0.476798	-1.06855	0.0337513	0.666244	down	yes
MSTRG.29966	Gh_D01G0953	MSTRG.29966.1;MSTRG.29966.2;MSTRG.29966.4;Gh_D01G0953	10.3937	11.5591	11.8668	7.58904	7.38488	6.41708	2.14002	1.09762	0.0257115	0.666244	up	yes
MSTRG.29967	Gh_D01G0954	MSTRG.29967.1;Gh_D01G0954	9.52443	7.9615	7.79348	10.8314	9.43054	10.5166	0.494537	-1.01585	0.00410492	0.616816	down	yes
MSTRG.29969	Gh_D01G0956	Gh_D01G0956	0	0.52472	0.72575	0.308569	0.897107	0.493286	3.83543	1.93939	0.029923	0.666244	up	yes
MSTRG.29989		MSTRG.29989.1	2.59877	3.66199	3.15305	1.82985	1.80399	1.21172	3.08955	1.6274	0.0434286	0.666244	up	yes
MSTRG.30005	Gh_D01G0987	MSTRG.30005.1;MSTRG.30005.2;Gh_D01G0987	4.07607	5.62224	5.41575	3.03808	2.8576	2.54164	3.01358	1.59148	0.0120802	0.666244	up	yes
MSTRG.30039	Gh_D01G1026	MSTRG.30039.2;MSTRG.30039.3;MSTRG.30039.4	1.49539	1.93545	1.91784	0.867632	1.14648	0.875562	2.4759	1.30795	0.00280349	0.607156	up	yes
MSTRG.30058		MSTRG.30058.1;MSTRG.30058.2;MSTRG.30058.3;MSTRG.30058.4;MSTRG.30058.10;MSTRG.30058.9;MSTRG.30058.6;MSTRG.30058.7;MSTRG.30058.5;MSTRG.30058.8;MSTRG.30058.11;MSTRG.30058.12;MSTRG.30058.13;MSTRG.30058.14	4.84859	3.73459	3.5389	5.66582	4.27867	5.4612	0.3729	-1.42314	0.0139045	0.666244	down	yes
MSTRG.30069	Gh_D01G1062	MSTRG.30069.1;MSTRG.30069.2;MSTRG.30069.3;MSTRG.30069.4;Gh_D01G1062	3.01907	4.67664	4.83678	4.00687	4.98141	4.62231	2.41933	1.27461	0.0322719	0.666244	up	yes
MSTRG.30073	Gh_D01G1065	Gh_D01G1065	0	9.08409	7.81269	0	0	0	933.833	9.86702	0.0215771	0.666244	up	yes
MSTRG.30106	Gh_D01G1093	MSTRG.30106.1;MSTRG.30106.2;MSTRG.30106.3;MSTRG.30106.4;MSTRG.30106.6;Gh_D01G1093	1.25991	1.44932	1.95087	0.0404002	0.0141555	0.0132347	3.68874	1.88313	0.0208831	0.666244	up	yes
MSTRG.30132	Gh_D01G1122	Gh_D01G1122	0.445818	0.054763	0.014506	0.208282	0.095619	0.268646	0.378782	-1.40056	0.00135671	0.528674	down	yes
MSTRG.30134	Gh_D01G1125	MSTRG.30134.1;MSTRG.30134.2;Gh_D01G1125	2.6656	3.26259	3.61892	1.81832	1.84984	1.9465	2.22477	1.15366	0.0295028	0.666244	up	yes
MSTRG.30145		MSTRG.30145.1;MSTRG.30145.2;MSTRG.30145.3	0.935644	2.17861	2.16855	1.7752	1.90023	1.6246	3.46713	1.79374	0.0125511	0.666244	up	yes
MSTRG.30148	Gh_D01G1135	MSTRG.30148.1;MSTRG.30148.2;Gh_D01G1135	4.58323	3.88856	4.00563	6.55103	7.20537	8.04993	0.4451	-1.1678	0.0435589	0.666244	down	yes
MSTRG.3021	Gh_A02G0959	MSTRG.3021.1;MSTRG.3021.2;Gh_A02G0959	2.67837	2.57727	3.37313	14.2321	14.2357	14.9605	0.283171	-1.82026	0.0237775	0.666244	down	yes
MSTRG.30231		MSTRG.30231.1;MSTRG.30231.2	12.7582	15.5221	14.3386	7.58326	8.40072	7.69883	2.6557	1.40909	0.00285861	0.607156	up	yes
MSTRG.30269		MSTRG.30269.1	0	0.301245	0.18112	0.019672	0.206785	0.081691	2.02715	1.01945	0.0296744	0.666244	up	yes
MSTRG.30270		MSTRG.30270.1	0.188439	0.596497	0.753127	0.262448	0.256839	0.269786	2.62906	1.39455	0.0419459	0.666244	up	yes
MSTRG.30332	Gh_D01G1335	MSTRG.30332.1;Gh_D01G1335	0.877604	3.93984	2.35711	1.14236	2.30637	0.908862	15.1468	3.92094	0.0142435	0.666244	up	yes
MSTRG.30411	Gh_D01G1419	MSTRG.30411.1;MSTRG.30411.2	0.413273	0.775048	0.937632	0.699511	1.03013	0.687899	2.19815	1.13629	0.0148806	0.666244	up	yes
MSTRG.30469	Gh_D01G1482	Gh_D01G1482	0.712436	0.161952	0.209039	0.225887	0.082059	0.191193	0.42535	-1.23328	0.00890303	0.666244	down	yes
MSTRG.30481	Gh_D01G1493	Gh_D01G1493	0	0.58584	0.387628	0.234899	0.304886	0.266006	2.75115	1.46004	0.0370546	0.666244	up	yes
MSTRG.30485		MSTRG.30485.1	0.049647	0.442809	0.673021	0.048409	0.35636	0.186834	3.50137	1.80792	0.0298088	0.666244	up	yes
MSTRG.3051		MSTRG.3051.1;MSTRG.3051.2;MSTRG.3051.3;MSTRG.3051.5;MSTRG.3051.4;MSTRG.3051.6;MSTRG.3051.7	0.965784	2.31877	2.31274	1.20336	1.57746	1.08411	5.28591	2.40215	0.000360185	0.490526	up	yes
MSTRG.30524		MSTRG.30524.1;MSTRG.30524.2	1.30307	1.76045	2.04911	0.756273	0.966917	0.864072	2.6974	1.43157	0.0136608	0.666244	up	yes
MSTRG.3053		MSTRG.3053.1;MSTRG.3053.2	4.85303	3.10056	3.61376	3.91573	3.43356	4.16109	0.418213	-1.25769	0.0105646	0.666244	down	yes
MSTRG.30560		MSTRG.30560.1	0.445732	0	0	0.483138	0.272899	0.611204	0.256028	-1.96563	0.000156297	0.390839	down	yes
MSTRG.30590	Gh_D01G1586	MSTRG.30590.1;MSTRG.30590.2;Gh_D01G1586	33.9749	44.9594	43.8552	32.5612	29.4186	29.401	2.38815	1.25589	0.0468761	0.666244	up	yes
MSTRG.30647	Gh_D01G1644	Gh_D01G1644	3.98127	4.11582	3.88208	14.0337	13.2704	12.4582	0.364499	-1.45601	0.00840517	0.666244	down	yes
MSTRG.30661	Gh_D01G1661	MSTRG.30661.2;MSTRG.30661.3;MSTRG.30661.4;MSTRG.30661.6;MSTRG.30661.5;MSTRG.30661.7;MSTRG.30661.8;MSTRG.30661.9;MSTRG.30661.10;MSTRG.30661.11	2.82669	1.73581	1.80459	3.04252	2.76084	3.54085	0.289113	-1.7903	0.00154446	0.553401	down	yes
MSTRG.30669	Gh_D01G1673	Gh_D01G1673	11.5234	22.2426	18.7773	10.862	9.6424	10.2899	5.30668	2.40781	0.0498081	0.666244	up	yes
MSTRG.30701	Gh_D01G1715	MSTRG.30701.1;MSTRG.30701.2;MSTRG.30701.3;Gh_D01G1715	4.31748	3.30822	2.84301	4.3748	3.56785	4.25535	0.396925	-1.33306	0.0158407	0.666244	down	yes
MSTRG.30706	Gh_D01G1720	MSTRG.30706.1;Gh_D01G1720	15.0324	19.8017	19.6861	16.2161	14.7947	13.9628	2.23263	1.15875	0.0489175	0.666244	up	yes
MSTRG.30731	Gh_D01G1743	MSTRG.30731.1;Gh_D01G1743	2.31369	1.15353	0.828894	0.428096	0.29323	0.711585	0.370025	-1.43431	0.0448486	0.666244	down	yes
MSTRG.30737	Gh_D01G1750	MSTRG.30737.1;MSTRG.30737.2;MSTRG.30737.3;Gh_D01G1750	1.9812	1.93498	2.21716	7.5649	8.92692	8.70337	0.371249	-1.42954	0.0262881	0.666244	down	yes
MSTRG.30753	Gh_D01G1765	Gh_D01G1765	1.42796	0.539641	0.644418	1.05063	0.507894	0.724195	0.31043	-1.68766	0.0354954	0.666244	down	yes
MSTRG.3076		MSTRG.3076.1	1.20069	0	0	0.658455	0	1.02842	0.0641376	-3.96269	0.00448245	0.622519	down	yes
MSTRG.3082	Gh_A02G1017	Gh_A02G1017	0.203725	0.888373	0.885696	0.811482	1.06195	0.340633	4.0623	2.0223	0.0258757	0.666244	up	yes
MSTRG.30882		MSTRG.30882.1	1.47488	1.91273	1.90274	0.658385	0.950686	0.831722	2.47991	1.31029	0.0135273	0.666244	up	yes
MSTRG.30887	Gh_D01G1905	MSTRG.30887.1;Gh_D01G1905	139.33	180.52	183.283	125.578	120.869	112.032	2.73608	1.45211	0.0136182	0.666244	up	yes
MSTRG.30888	Gh_D01G1906	Gh_D01G1906	2.19845	2.97019	2.59687	1.13415	1.14268	0.933813	2.80439	1.48769	0.00915839	0.666244	up	yes
MSTRG.30893		MSTRG.30893.1	0.145398	1.04249	0.564483	0.336556	0.621579	0.223736	4.33255	2.11521	0.0251071	0.666244	up	yes
MSTRG.30949	Gh_D01G1969	MSTRG.30949.1;MSTRG.30949.2	0.414635	0.964026	1.45565	1.0036	1.26706	0.672397	3.60405	1.84962	0.0384522	0.666244	up	yes
MSTRG.30999		MSTRG.30999.1	7.5907	7.47033	7.45359	0.229603	0.136423	0.130798	6.88856	2.7842	0.000600764	0.525412	up	yes
MSTRG.31	Gh_A01G0038	Gh_A01G0038	1.5621	0.44988	0.397386	0.571186	0.130336	0.282731	0.263889	-1.922	0.0412352	0.666244	down	yes
MSTRG.3100	Gh_A02G1046	MSTRG.3100.1;MSTRG.3100.2;MSTRG.3100.3;Gh_A02G1046	2.13316	0.962213	1.47037	3.74806	4.39474	4.60652	0.20458	-2.28926	0.0417719	0.666244	down	yes
MSTRG.31004		MSTRG.31004.1	2.93238	1.22154	0.807604	0.536398	0.181749	0.848396	0.218808	-2.19226	0.0203902	0.666244	down	yes
MSTRG.31038	Gh_D01G2058	MSTRG.31038.1;Gh_D01G2058	1.98557	0.254577	0.185342	0.6275	0.349463	0.361998	0.126735	-2.98012	0.0420931	0.666244	down	yes
MSTRG.31064	Gh_D01G2085	MSTRG.31064.1;Gh_D01G2085	16.2499	16.9953	13.9482	59.4712	51.6609	52.369	0.254519	-1.97415	0.0238684	0.666244	down	yes
MSTRG.31065	Gh_D01G2086	MSTRG.31065.1;Gh_D01G2086	11.4511	12.6164	10.0321	59.142	54.4245	56.5193	0.196397	-2.34816	0.0128555	0.666244	down	yes
MSTRG.31097	Gh_D01G2122	Gh_D01G2122	0	2.30647	1.90046	0	0	0	31.4623	4.97555	0.0223674	0.666244	up	yes
MSTRG.31106	Gh_D01G2135	Gh_D01G2135	2.78009	1.68168	1.54968	1.73889	1.27883	1.54105	0.423485	-1.23962	0.0194588	0.666244	down	yes
MSTRG.31116	Gh_D01G2148	Gh_D01G2148	0	3.37862	2.86729	0	0	0	74.7562	6.22412	0.0218812	0.666244	up	yes
MSTRG.3120	Gh_A02G1066	MSTRG.3120.1;MSTRG.3120.2;Gh_A02G1066	2.88845	4.19303	3.75972	3.25489	3.65339	3.22884	2.09658	1.06804	0.00857478	0.666244	up	yes
MSTRG.31201	Gh_D01G2250	MSTRG.31201.1	7.7027	10.9715	11.1148	3.71861	3.8856	2.64238	6.81835	2.76942	0.00744055	0.666244	up	yes
MSTRG.31214		MSTRG.31214.1	1.39495	2.13527	2.12144	1.23022	1.85203	1.18438	3.01412	1.59174	0.00971917	0.666244	up	yes
MSTRG.31222	Gh_D02G0014	MSTRG.31222.1;MSTRG.31222.2;MSTRG.31222.3;MSTRG.31222.6;MSTRG.31222.7;MSTRG.31222.8;MSTRG.31222.9;MSTRG.31222.11	0.950271	0.377511	0.466343	0.380243	0.371244	0.657898	0.435043	-1.20077	0.0335782	0.666244	down	yes
MSTRG.31301		MSTRG.31301.1;MSTRG.31301.2	1.23381	0.622149	0.676745	0.808159	0.915862	1.01593	0.453535	-1.14071	0.0444588	0.666244	down	yes
MSTRG.31318	Gh_D02G0136	MSTRG.31318.1;Gh_D02G0136	93.9651	114.162	119.741	71.4904	78.7814	74.2237	2.61553	1.3871	0.00383933	0.612767	up	yes
MSTRG.31336	Gh_D02G0140	MSTRG.31336.1;MSTRG.31336.2;MSTRG.31336.3;MSTRG.31336.4;MSTRG.31336.5;MSTRG.31336.6;MSTRG.31336.8;MSTRG.31336.7;MSTRG.31336.9;MSTRG.31336.11;MSTRG.31336.12;MSTRG.31336.10;MSTRG.31336.13;MSTRG.31336.14;MSTRG.31336.16	4.44004	3.43905	3.47573	4.79025	3.64174	5.63637	0.368566	-1.44001	0.0485055	0.666244	down	yes
MSTRG.31347	Gh_D02G0156;Gh_D02G0157	MSTRG.31347.2;MSTRG.31347.1;MSTRG.31347.3;Gh_D02G0156;Gh_D02G0157	7.53598	9.37934	9.09185	6.01378	6.91404	6.90059	2.03854	1.02754	0.0365462	0.666244	up	yes
MSTRG.31358	Gh_D02G0168	Gh_D02G0168	0.006071	0.77493	0.649724	0.013991	0.629334	0.288757	5.58074	2.48046	0.0327379	0.666244	up	yes
MSTRG.31363	Gh_D02G0172	Gh_D02G0172	0.753495	0.281998	0.37422	0.521623	0.470719	0.598756	0.439295	-1.18674	0.0103021	0.666244	down	yes
MSTRG.31378		MSTRG.31378.1	1.69687	0.952234	1.02284	0.872975	0.546295	0.949678	0.465755	-1.10236	0.00500113	0.642947	down	yes
MSTRG.31407	Gh_D02G0215	Gh_D02G0215	5.21293	0	0	0.630134	0	4.38538	0.00258911	-8.59333	0.0207387	0.666244	down	yes
MSTRG.31489		MSTRG.31489.1;MSTRG.31489.2	5.76724	5.17681	4.62197	0.593405	0.57318	0.464488	3.04667	1.60724	0.0168662	0.666244	up	yes
MSTRG.31502	Gh_D02G0298	MSTRG.31502.2;MSTRG.31502.3;MSTRG.31502.1;MSTRG.31502.4;MSTRG.31502.6;MSTRG.31502.8;MSTRG.31502.13	2.84551	2.55155	3.37701	0.0819903	0.0463447	0.0543329	3.80726	1.92875	0.0193972	0.666244	up	yes
MSTRG.31518		MSTRG.31518.1	0.305983	0.657065	0.933225	0.00139151	0.00200955	0.00222166	3.65376	1.86938	0.0283623	0.666244	up	yes
MSTRG.31578	Gh_D02G0391	MSTRG.31578.1;Gh_D02G0391	24.4541	31.6312	32.3843	23.2019	21.3442	21.9405	2.31066	1.20831	0.0469701	0.666244	up	yes
MSTRG.31610		MSTRG.31610.1;MSTRG.31610.2	1.14682	1.28645	1.3904	0.546199	0.562274	0.409596	2.00961	1.00692	0.0124129	0.666244	up	yes
MSTRG.31615	Gh_D02G0435	MSTRG.31615.1;MSTRG.31615.2;Gh_D02G0435	6.89446	7.21791	9.00654	49.8102	43.7642	45.5127	0.234567	-2.09193	0.0274725	0.666244	down	yes
MSTRG.3166	Gh_A02G1109	MSTRG.3166.1;Gh_A02G1109	2.17304	3.04952	2.93773	2.20809	2.2342	1.95928	2.19848	1.1365	0.00672562	0.666244	up	yes
MSTRG.31713	Gh_D02G0556	Gh_D02G0556	1.36584	0.087675	0.06207	0.898222	0.05617	0.429392	0.0975741	-3.35736	0.023007	0.666244	down	yes
MSTRG.31751	Gh_D02G0610	MSTRG.31751.1;MSTRG.31751.2;Gh_D02G0610	1.61996	0.772254	0.763693	1.65401	1.23782	1.75647	0.249486	-2.00297	1.68622e-05	0.225202	down	yes
MSTRG.31852		MSTRG.31852.1	0.232483	0.933265	1.35404	0.126764	0.848991	0.114808	8.63495	3.11019	0.0184209	0.666244	up	yes
MSTRG.31870	Gh_D02G0715;Gh_D02G0714	MSTRG.31870.1;MSTRG.31870.2;MSTRG.31870.3;MSTRG.31870.4;MSTRG.31870.5;MSTRG.31870.6;MSTRG.31870.7;Gh_D02G0714;MSTRG.31870.10;MSTRG.31870.9;MSTRG.31870.11;Gh_D02G0715	114.717	217.794	268.278	96.5473	104.615	100.034	11.4806	3.52113	0.0198074	0.666244	up	yes
MSTRG.31877	Gh_D02G0725	MSTRG.31877.1;Gh_D02G0725	6.21624	1.29849	1.34929	3.81871	0.953782	6.08917	0.0150281	-6.05619	0.0158115	0.666244	down	yes
MSTRG.31904	Gh_D02G0754	MSTRG.31904.1;Gh_D02G0754	32.1004	28.1759	31.5849	12.2075	13.315	12.5697	2.07687	1.05441	0.0397317	0.666244	up	yes
MSTRG.31913	Gh_D02G0760	Gh_D02G0760	0	0.256899	0.486487	0.103722	0.207226	0.124008	2.44933	1.29238	0.04432	0.666244	up	yes
MSTRG.31976	Gh_D02G0815	Gh_D02G0815	1.78279	2.36713	1.96349	0.252583	0.62386	0.511108	3.27058	1.70955	0.0469525	0.666244	up	yes
MSTRG.3201	Gh_A02G1140	MSTRG.3201.1;Gh_A02G1140	1.216	2.94308	3.75803	1.1441	1.22871	1.03003	8.649	3.11253	0.0175616	0.666244	up	yes
MSTRG.32018	Gh_D02G0847	Gh_D02G0847	0.420416	0	0	0.16419	0	0.053698	0.415519	-1.26701	0.0258106	0.666244	down	yes
MSTRG.32041	Gh_D02G0864	MSTRG.32041.1;Gh_D02G0864	3.53116	5.09757	4.77132	4.01292	4.25902	4.1587	2.07053	1.05	0.0231371	0.666244	up	yes
MSTRG.32063	Gh_D02G0889	Gh_D02G0889	0.349404	0	0	0.145146	0.13096	0.142781	0.46951	-1.09077	0.0289714	0.666244	down	yes
MSTRG.32068		MSTRG.32068.1	0.66834	0	0.212372	0.379201	0	0.37267	0.263501	-1.92412	0.0239068	0.666244	down	yes
MSTRG.32073	Gh_D02G0898	MSTRG.32073.1;Gh_D02G0898	11.5434	6.06581	7.20663	8.69797	7.17856	7.45776	0.286251	-1.80465	0.0448728	0.666244	down	yes
MSTRG.32126	Gh_D02G0951	MSTRG.32126.1;MSTRG.32126.2;MSTRG.32126.3	4.19716	3.96926	3.63061	0.0524159	0.0266368	0	4.2535	2.08865	0.00205517	0.580078	up	yes
MSTRG.3215	Gh_A02G1156	Gh_A02G1156	0.24202	0.699069	0.85679	0.373377	0.724066	0.243898	3.58353	1.84138	0.0095132	0.666244	up	yes
MSTRG.32163		MSTRG.32163.1	1.82484	0	0	2.2097	0	1.93558	0.0163411	-5.93535	0.023476	0.666244	down	yes
MSTRG.32164	Gh_D02G0993	MSTRG.32164.1;Gh_D02G0993	0.46741	0.944658	0.81227	0.226104	0.186887	7.6e-05	3.11621	1.63979	0.0224508	0.666244	up	yes
MSTRG.32278	Gh_D02G1110	MSTRG.32278.1;Gh_D02G1110	4.41355	9.14853	9.16727	5.65027	5.06972	4.08205	6.96559	2.80025	0.0235381	0.666244	up	yes
MSTRG.3235	Gh_A02G1175	Gh_A02G1175	0.786936	1.99829	1.60023	1.31267	1.37931	1.02466	3.59732	1.84692	0.0174778	0.666244	up	yes
MSTRG.32373	Gh_D02G1208	MSTRG.32373.1;Gh_D02G1208	6.82269	6.22246	5.37816	11.7319	10.159	10.5788	0.401962	-1.31487	0.0302007	0.666244	down	yes
MSTRG.32390	Gh_D02G1221	MSTRG.32390.1;MSTRG.32390.2	0.826974	2.64338	3.17921	3.01417	3.15015	2.38459	5.6735	2.50424	0.0254908	0.666244	up	yes
MSTRG.32453	Gh_D02G1286	MSTRG.32453.1;Gh_D02G1286	1.17141	0.584517	0.619669	1.02536	0.642297	1.33424	0.306236	-1.70729	0.0150944	0.666244	down	yes
MSTRG.32472		MSTRG.32472.1;MSTRG.32472.2	0.603744	1.075	0.999737	0.723106	0.723979	0.458044	2.33159	1.22131	0.0229177	0.666244	up	yes
MSTRG.32481		MSTRG.32481.1	0.237294	0.597615	0.907958	0.230994	0.613262	0.312475	3.27954	1.71349	0.0328788	0.666244	up	yes
MSTRG.32490	Gh_D02G1318	MSTRG.32490.1;Gh_D02G1318	5.13773	3.90634	3.73235	4.28214	3.40449	4.18358	0.492653	-1.02136	0.0106004	0.666244	down	yes
MSTRG.32563	Gh_D02G1390	Gh_D02G1390	1.82072	1.48125	1.80149	3.87293	3.27713	3.97074	0.413218	-1.27502	0.0288968	0.666244	down	yes
MSTRG.32567	Gh_D02G1395	MSTRG.32567.1;Gh_D02G1395	10.1076	10.9008	11.8322	7.06431	8.22593	7.2483	2.06005	1.04268	0.0198867	0.666244	up	yes
MSTRG.32575	Gh_D02G1404	MSTRG.32575.1;MSTRG.32575.2;MSTRG.32575.3	0.336693	0.597817	0.644499	0.0912952	0.131144	0.114601	2.21098	1.14469	0.0069025	0.666244	up	yes
MSTRG.32578	Gh_D02G1405	MSTRG.32578.1;Gh_D02G1405	14.366	14.4164	12.1533	36.9704	33.3665	32.2467	0.346948	-1.52721	0.0361265	0.666244	down	yes
MSTRG.32591		MSTRG.32591.1	1.88355	0.477472	0.680898	1.11824	0.837877	2.05902	0.127	-2.9771	0.0165437	0.666244	down	yes
MSTRG.32634	Gh_D02G1474	MSTRG.32634.1;Gh_D02G1474	6.02039	4.96384	3.75706	25.5526	24.2071	24.5014	0.115731	-3.11116	0.0092912	0.666244	down	yes
MSTRG.32669		MSTRG.32669.1;MSTRG.32669.2	3.12082	3.37054	3.73181	0	0	0	5.54249	2.47054	0.000950603	0.527131	up	yes
MSTRG.32694	Gh_D02G1531	Gh_D02G1531	14.5828	7.84688	8.81747	10.3684	11.2311	12.3696	0.251689	-1.99029	0.0376829	0.666244	down	yes
MSTRG.32751		MSTRG.32751.3;MSTRG.32751.1;MSTRG.32751.2;MSTRG.32751.5;MSTRG.32751.4;MSTRG.32751.6	5.33387	4.9671	5.71073	0.353484	0.0724506	0.199447	4.42097	2.14436	0.0221861	0.666244	up	yes
MSTRG.32774	Gh_D02G1615;Gh_D02G1614	MSTRG.32774.3;MSTRG.32774.1;MSTRG.32774.2;MSTRG.32774.4;MSTRG.32774.5;Gh_D02G1614	4.14605	5.13509	4.40203	14.7826	16.5242	16.6796	0.441403	-1.17983	0.0434578	0.666244	down	yes
MSTRG.32795	Gh_D02G1639	MSTRG.32795.1;Gh_D02G1639	15.1742	18.4261	17.8948	12.5689	12.1895	10.1382	2.44051	1.28718	0.0344483	0.666244	up	yes
MSTRG.32796	Gh_D02G1641	Gh_D02G1641	1.93745	1.24867	1.40715	3.60327	3.11956	3.07172	0.328747	-1.60495	0.0182207	0.666244	down	yes
MSTRG.32865		MSTRG.32865.1	0.694486	0	0	0.226997	0.228966	0.318481	0.2559	-1.96635	0.0213417	0.666244	down	yes
MSTRG.32874		MSTRG.32874.1	0.233339	0.673543	0.606122	0.416871	0.54246	0.408703	2.23435	1.15985	0.00296418	0.607156	up	yes
MSTRG.32877	Gh_D02G1710	MSTRG.32877.1;MSTRG.32877.2;Gh_D02G1710	2.5584	1.40337	1.46655	3.02713	3.001	2.99139	0.279212	-1.84057	0.0166154	0.666244	down	yes
MSTRG.32879	Gh_D02G1712;Gh_D02G1713	Gh_D02G1712;MSTRG.32879.2;MSTRG.32879.3;MSTRG.32879.4;Gh_D02G1713	4.2189	3.81557	3.43786	7.2646	6.71211	6.55831	0.458608	-1.12467	0.0252037	0.666244	down	yes
MSTRG.32886	Gh_D02G1721	MSTRG.32886.1;Gh_D02G1721	9.6257	7.73671	7.9708	12.414	13.7435	14.311	0.42146	-1.24653	0.0321027	0.666244	down	yes
MSTRG.32937	Gh_D02G1762	MSTRG.32937.1;MSTRG.32937.2;Gh_D02G1762	7.7348	5.9387	6.10219	10.4373	10.0316	9.62895	0.41376	-1.27313	0.0213075	0.666244	down	yes
MSTRG.32940	Gh_D02G1765	Gh_D02G1765	0.051599	4.37219	5.27651	3.26769	3.42819	0.088782	213.058	7.7351	0.0434913	0.666244	up	yes
MSTRG.32967	Gh_D02G1790	MSTRG.32967.1;MSTRG.32967.2;Gh_D02G1790	0.920596	2.89816	2.83104	0.577787	0.661825	0.258945	13.7614	3.78255	0.00337852	0.607449	up	yes
MSTRG.32971	Gh_D02G1794	MSTRG.32971.1;Gh_D02G1794	1.82046	2.61796	2.52557	1.85738	1.8124	1.6738	2.15827	1.10988	0.0138422	0.666244	up	yes
MSTRG.32988	Gh_D02G1814	MSTRG.32988.1;MSTRG.32988.2;Gh_D02G1814	1.4804	3.2143	3.31306	2.17012	2.16693	1.76013	4.75003	2.24794	0.012896	0.666244	up	yes
MSTRG.330		MSTRG.330.1	0.359017	0.145157	0.021971	0.18144	0.0900979	0.170836	0.485557	-1.04229	0.0431634	0.666244	down	yes
MSTRG.33054	Gh_D02G1886	MSTRG.33054.2;MSTRG.33054.1;Gh_D02G1886	0.591059	0.440869	0.420107	1.79387	1.59754	1.63707	0.415115	-1.26842	0.00306974	0.607156	down	yes
MSTRG.33080	Gh_D02G1913	MSTRG.33080.1;MSTRG.33080.2;MSTRG.33080.4;MSTRG.33080.5;MSTRG.33080.3;MSTRG.33080.6;Gh_D02G1913	21.3744	27.0595	23.9372	17.2614	20.5169	17.8645	2.25247	1.17151	0.0263421	0.666244	up	yes
MSTRG.33135	Gh_D02G1972	Gh_D02G1972	7.1461	7.79074	7.41883	0	0	0	9.63782	3.26871	6.09386e-05	0.330375	up	yes
MSTRG.33150	Gh_D02G1982	Gh_D02G1982	0	0.397817	0.384084	0	0	0	2.73307	1.45052	0.0214429	0.666244	up	yes
MSTRG.33152	Gh_D02G1986	MSTRG.33152.1;MSTRG.33152.2;Gh_D02G1986	8.49918	11.0904	9.94097	6.47456	6.24597	5.77	2.49333	1.31807	0.0188198	0.666244	up	yes
MSTRG.33177	Gh_D02G2004	MSTRG.33177.1;MSTRG.33177.2;Gh_D02G2004	4.56835	5.21613	5.02924	3.06772	3.02601	2.70588	2.01524	1.01095	0.00944931	0.666244	up	yes
MSTRG.33235	Gh_D02G2069	MSTRG.33235.1;MSTRG.33235.2;MSTRG.33235.3;Gh_D02G2069	3.35211	3.15966	3.01088	7.30338	6.95571	7.61859	0.4012	-1.31761	0.00136017	0.528674	down	yes
MSTRG.33255	Gh_D02G2099	MSTRG.33255.1;MSTRG.33255.2;MSTRG.33255.3;Gh_D02G2099	2.10688	1.18891	1.60731	4.0465	3.23715	4.27414	0.227257	-2.1376	0.00965886	0.666244	down	yes
MSTRG.33292	Gh_D02G2145	MSTRG.33292.1;Gh_D02G2145	0.192643	1.18819	1.88427	0.429927	1.6764	0.562403	11.8412	3.56575	0.0242747	0.666244	up	yes
MSTRG.33343	Gh_D02G2206	MSTRG.33343.1	0	9.26388	6.98426	0	0	0	1003.97	9.9715	0.0222833	0.666244	up	yes
MSTRG.33435	Gh_D02G2322;Gh_D02G2321	MSTRG.33435.1;MSTRG.33435.2;MSTRG.33435.3;MSTRG.33435.4;Gh_D02G2321;MSTRG.33435.6;MSTRG.33435.7;MSTRG.33435.8;Gh_D02G2322	2.77602	2.25044	2.37785	6.56878	7.8621	7.6261	0.32721	-1.61171	0.0279728	0.666244	down	yes
MSTRG.3345		MSTRG.3345.1	0	0.452905	0.318131	0	0	0	2.70215	1.43411	0.0300955	0.666244	up	yes
MSTRG.33478	Gh_D02G2379	MSTRG.33478.1;Gh_D02G2379	10.3636	12.6131	12.0875	6.81139	7.62513	7.29917	2.40418	1.26554	0.0053251	0.64927	up	yes
MSTRG.33480		MSTRG.33480.1	1.20135	0.215572	0.380053	0.557008	0.056685	0.471017	0.219085	-2.19044	0.0122858	0.666244	down	yes
MSTRG.33494	Gh_D03G0006	MSTRG.33494.3;MSTRG.33494.1;MSTRG.33494.2;MSTRG.33494.6;MSTRG.33494.4;MSTRG.33494.5;MSTRG.33494.7;MSTRG.33494.8;MSTRG.33494.9;Gh_D03G0006	13.6388	11.978	12.8277	25.6729	24.8427	24.3872	0.430583	-1.21564	0.00687243	0.666244	down	yes
MSTRG.33509	Gh_D03G0025	Gh_D03G0025	0.043121	1.48971	0.655836	0.179245	0.188101	0	8.30014	3.05314	0.0448012	0.666244	up	yes
MSTRG.33535		MSTRG.33535.1;MSTRG.33535.2	1.00174	1.52104	1.95503	0	0.00598	0.078592	4.71403	2.23696	0.0246071	0.666244	up	yes
MSTRG.33539	Gh_D03G0058	MSTRG.33539.1;Gh_D03G0058	4.85232	3.07738	2.84013	7.12713	5.68014	5.56293	0.238737	-2.06651	0.0346674	0.666244	down	yes
MSTRG.33566	Gh_D03G0087	MSTRG.33566.2;MSTRG.33566.4;MSTRG.33566.3;MSTRG.33566.5;Gh_D03G0087	7.39996	6.11529	6.07032	10.0432	10.1647	9.96756	0.461547	-1.11545	0.0114942	0.666244	down	yes
MSTRG.33596	Gh_D03G0124	MSTRG.33596.1;Gh_D03G0124	2.60244	1.69429	2.09273	2.90862	3.02824	3.46733	0.411034	-1.28267	0.0389488	0.666244	down	yes
MSTRG.3362	Gh_A02G1285	MSTRG.3362.1;MSTRG.3362.2;MSTRG.3362.3;Gh_A02G1285	4.85787	4.63237	4.43716	12.7923	13.8001	13.3905	0.360665	-1.47127	0.00434787	0.621007	down	yes
MSTRG.33651	Gh_D03G0186	MSTRG.33651.1;Gh_D03G0186	0.958878	1.49811	1.32956	0.844262	1.27407	0.987374	2.18084	1.12488	0.0288706	0.666244	up	yes
MSTRG.33699	Gh_D03G0246	MSTRG.33699.1;Gh_D03G0246	16.1731	34.6818	31.3317	26.7587	28.0229	25.546	5.40346	2.43388	0.0218162	0.666244	up	yes
MSTRG.33729	Gh_D03G0284	MSTRG.33729.1;Gh_D03G0284	2.44467	1.82662	1.61117	3.31143	2.86595	3.18118	0.369493	-1.43638	0.00626253	0.661623	down	yes
MSTRG.33735	Gh_D03G0292	MSTRG.33735.1;MSTRG.33735.2;MSTRG.33735.3;Gh_D03G0292	11.5872	6.9599	7.51767	16.7694	14.1436	12.9781	0.223733	-2.16015	0.0468744	0.666244	down	yes
MSTRG.33767	Gh_D03G0332	MSTRG.33767.1;Gh_D03G0332	2.39103	2.08047	1.80795	3.33934	2.78701	3.38765	0.45106	-1.14861	0.0184433	0.666244	down	yes
MSTRG.33777	Gh_D03G0340	MSTRG.33777.1;MSTRG.33777.3;MSTRG.33777.2;MSTRG.33777.4;MSTRG.33777.5;MSTRG.33777.6;MSTRG.33777.7;MSTRG.33777.8;Gh_D03G0340	5.87365	4.20216	3.86195	5.08118	4.7224	5.52877	0.38522	-1.37625	0.00573954	0.650035	down	yes
MSTRG.33800		MSTRG.33800.1	1.71544	0.005096	0.30573	0.072553	0.093608	0.372853	0.138896	-2.84792	0.0427279	0.666244	down	yes
MSTRG.33819	Gh_D03G0380;Gh_D03G0383	Gh_D03G0380;MSTRG.33819.4;MSTRG.33819.5	1.47107	3.68348	4.38209	1.4356	1.46579	1.11938	12.3635	3.62802	0.0115764	0.666244	up	yes
MSTRG.33829	Gh_D03G0390	MSTRG.33829.2	3.60517	2.22235	2.47119	1.91012	1.918	2.25335	0.494497	-1.01597	0.0473882	0.666244	down	yes
MSTRG.33853	Gh_D03G0425	MSTRG.33853.1;MSTRG.33853.2;MSTRG.33853.3;Gh_D03G0425	5.4449	4.86759	5.55389	13.1013	13.8455	13.7451	0.400516	-1.32007	0.0134169	0.666244	down	yes
MSTRG.33867	Gh_D03G0439	MSTRG.33867.1;Gh_D03G0439	3.56275	3.21417	3.60794	8.21571	9.49297	9.62302	0.418877	-1.2554	0.0404293	0.666244	down	yes
MSTRG.33971	Gh_D03G0543	MSTRG.33971.1;Gh_D03G0543	0.827549	0.512659	0.557417	1.46685	1.79821	1.81977	0.41338	-1.27446	0.0426907	0.666244	down	yes
MSTRG.33982		MSTRG.33982.1	0.132444	0.683945	0.493398	0.431742	0.605097	0.424305	2.44257	1.2884	0.0136504	0.666244	up	yes
MSTRG.33990	Gh_D03G0563	MSTRG.33990.1;Gh_D03G0563	0.663729	1.81939	2.19704	0.839616	0.630725	0.646419	5.58855	2.48247	0.0476005	0.666244	up	yes
MSTRG.33999	Gh_D03G0575	MSTRG.33999.1;Gh_D03G0575	0.0658827	1.62759	2.32547	0.0380483	0.0703155	0.0375667	23.2608	4.53983	0.0244792	0.666244	up	yes
MSTRG.3400		MSTRG.3400.1	3.98414	5.6962	6.40381	4.30455	3.92738	3.22671	3.26175	1.70565	0.0415354	0.666244	up	yes
MSTRG.3401	Gh_A02G1313	MSTRG.3401.1;Gh_A02G1313	13.1753	15.2605	16.1989	7.83772	8.25747	7.39845	2.90767	1.53986	0.0013963	0.528674	up	yes
MSTRG.34051		MSTRG.34051.3;MSTRG.34051.2;MSTRG.34051.1;MSTRG.34051.6;MSTRG.34051.5;MSTRG.34051.7;MSTRG.34051.4;MSTRG.34051.8;MSTRG.34051.9;MSTRG.34051.10;MSTRG.34051.11;MSTRG.34051.12	4.04091	3.1947	3.09139	4.54318	4.20565	4.71585	0.460367	-1.11914	0.000474972	0.522863	down	yes
MSTRG.34059	Gh_D03G0625	Gh_D03G0625	0	33.0079	38.5749	0	0	0	57770.1	15.818	0.0219529	0.666244	up	yes
MSTRG.34063	Gh_D03G0631	MSTRG.34063.1	0.528005	0.87412	1.06942	0.609537	0.781493	0.545943	2.32082	1.21463	0.0101193	0.666244	up	yes
MSTRG.3408	Gh_A02G1320	MSTRG.3408.1;Gh_A02G1320	0.872858	0.399526	0.528792	0.721992	0.709633	0.967826	0.436614	-1.19557	0.0223429	0.666244	down	yes
MSTRG.34101	Gh_D03G0672	MSTRG.34101.1;MSTRG.34101.2;MSTRG.34101.4;MSTRG.34101.3;MSTRG.34101.5;Gh_D03G0672	1.46942	1.8342	1.75761	0.901591	1.13429	0.942098	2.03042	1.02178	0.00436148	0.621087	up	yes
MSTRG.34106	Gh_D03G0678	MSTRG.34106.1;Gh_D03G0678	1.66698	1.71112	1.60793	4.50966	4.17673	4.33424	0.47434	-1.07601	0.00440881	0.622336	down	yes
MSTRG.34175	Gh_D03G0780	MSTRG.34175.1;Gh_D03G0780	0.343825	0.376942	0.319392	4.02689	2.8346	4.0129	0.218812	-2.19223	0.0302014	0.666244	down	yes
MSTRG.34176	Gh_D03G0781	MSTRG.34176.1;MSTRG.34176.2;MSTRG.34176.4;MSTRG.34176.5	0.475662	1.4092	1.69816	2.11045	2.725	1.15108	4.35828	2.12376	0.0496091	0.666244	up	yes
MSTRG.34179	Gh_D03G0784	MSTRG.34179.1;MSTRG.34179.2;MSTRG.34179.3;Gh_D03G0784	1.77731	1.09355	1.20442	2.08638	1.50102	2.62266	0.290274	-1.78451	0.0248454	0.666244	down	yes
MSTRG.34204	Gh_D03G0814	MSTRG.34204.2;MSTRG.34204.1;MSTRG.34204.3;Gh_D03G0814	1.75493	2.6483	2.50739	0.152443	0.552461	0.13047	6.86572	2.77941	0.00549802	0.64927	up	yes
MSTRG.34213	Gh_D03G0825	MSTRG.34213.1;MSTRG.34213.2;MSTRG.34213.3;Gh_D03G0825;MSTRG.34213.6;MSTRG.34213.7;MSTRG.34213.8	2.7019	1.74376	2.10866	2.3368	1.72601	2.28755	0.46414	-1.10737	0.0354099	0.666244	down	yes
MSTRG.34233	Gh_D03G0843	MSTRG.34233.1;Gh_D03G0843	40.5432	40.5981	41.7555	21.5468	19.4189	18.8305	2.0575	1.04089	0.031315	0.666244	up	yes
MSTRG.34249		MSTRG.34249.1	0	0.615719	0.379185	0	0.252339	0.173841	3.40631	1.76821	0.0408154	0.666244	up	yes
MSTRG.34267	Gh_D03G0878	MSTRG.34267.1;Gh_D03G0878	3.74941	2.65667	3.06609	4.30413	3.41068	4.84255	0.366023	-1.44999	0.0274528	0.666244	down	yes
MSTRG.34272	Gh_D03G0885	MSTRG.34272.2;MSTRG.34272.3;MSTRG.34272.1;MSTRG.34272.5;Gh_D03G0885	4.74095	2.77689	2.12387	4.4499	3.36358	4.13159	0.199119	-2.3283	0.016574	0.666244	down	yes
MSTRG.3428	Gh_A02G1337	MSTRG.3428.1;Gh_A02G1337	2.03297	1.98666	1.59443	11.1132	13.7718	13.3865	0.187195	-2.41739	0.0202122	0.666244	down	yes
MSTRG.34293	Gh_D03G0905	MSTRG.34293.1;MSTRG.34293.2;Gh_D03G0905	6.80555	10.9492	13.1227	7.72596	8.94909	7.51498	4.77565	2.2557	0.0119921	0.666244	up	yes
MSTRG.34297	Gh_D03G0910	Gh_D03G0910	16.5461	22.334	24.3239	11.8848	11.3617	10.8055	3.90921	1.96688	0.0132754	0.666244	up	yes
MSTRG.34305	Gh_D03G0919	MSTRG.34305.1;MSTRG.34305.3	1.75929	3.18738	3.95714	2.70083	2.59861	1.9941	4.22881	2.08025	0.0357001	0.666244	up	yes
MSTRG.34332		MSTRG.34332.1	0	0.456932	0.358708	0	0	0	2.83811	1.50493	0.0250868	0.666244	up	yes
MSTRG.34337		MSTRG.34337.1;MSTRG.34337.2;MSTRG.34337.3;MSTRG.34337.4;MSTRG.34337.5;MSTRG.34337.6	2.0095	1.48	1.4853	2.64431	2.68826	2.74159	0.450344	-1.1509	0.00838171	0.666244	down	yes
MSTRG.34353	Gh_D03G0968	MSTRG.34353.1;MSTRG.34353.2;Gh_D03G0968	1.74981	0	0.360817	0.748804	0.248337	0.417088	0.110362	-3.17969	0.0391955	0.666244	down	yes
MSTRG.34356	Gh_D03G0972	MSTRG.34356.1;MSTRG.34356.2;Gh_D03G0972	4.18872	5.00715	5.59451	4.03917	3.93519	3.42583	2.10104	1.0711	0.0380445	0.666244	up	yes
MSTRG.34369	Gh_D03G0985	MSTRG.34369.2;MSTRG.34369.4;MSTRG.34369.3;MSTRG.34369.6;MSTRG.34369.8;MSTRG.34369.10;MSTRG.34369.7;MSTRG.34369.9;MSTRG.34369.11	4.69805	3.27139	3.35069	6.42467	6.40355	6.01039	0.348923	-1.51902	0.0253622	0.666244	down	yes
MSTRG.34388	Gh_D03G1002	Gh_D03G1002;MSTRG.34388.2	1.44149	1.56655	1.71672	0.213592	0.197331	0.234629	2.47209	1.30573	0.0048821	0.639527	up	yes
MSTRG.34402	Gh_D03G1014	MSTRG.34402.1	0.409531	0	0	0.305647	0.024028	0.268536	0.323376	-1.62872	0.00401024	0.616816	down	yes
MSTRG.3445	Gh_A02G1357	Gh_A02G1357	0.583971	0.798288	1.10275	0.091531	0.07216	0.067466	2.71978	1.44349	0.0323574	0.666244	up	yes
MSTRG.34450	Gh_D03G1078	MSTRG.34450.1;Gh_D03G1078	3.65961	4.24712	5.50574	1.97249	1.86261	1.66676	3.38963	1.76113	0.0387277	0.666244	up	yes
MSTRG.34460	Gh_D03G1090	Gh_D03G1090	1.40046	1.92073	2.11517	1.3238	1.27506	1.23988	2.11615	1.08144	0.0270401	0.666244	up	yes
MSTRG.34469	Gh_D03G1101	MSTRG.34469.1;MSTRG.34469.2;MSTRG.34469.3;MSTRG.34469.4;Gh_D03G1101	3.98115	5.37947	5.90303	2.71088	2.28516	2.34485	3.26933	1.70899	0.0375265	0.666244	up	yes
MSTRG.34480	Gh_D03G1114	Gh_D03G1114	5.13261	3.32782	2.64906	3.71888	3.76281	4.46296	0.298612	-1.74365	0.0393545	0.666244	down	yes
MSTRG.34530	Gh_D03G1162	MSTRG.34530.1	5.68128	6.68626	6.64464	4.39237	5.49949	4.71175	2.0469	1.03344	0.02479	0.666244	up	yes
MSTRG.34550	Gh_D03G1179	MSTRG.34550.1	0.809801	1.46956	1.53292	1.73274	2.57748	1.50638	2.41721	1.27334	0.0339423	0.666244	up	yes
MSTRG.34569	Gh_D03G1202	MSTRG.34569.1	0.617864	0.971049	0.881503	0.560309	0.623958	0.324029	2.19316	1.13301	0.0317215	0.666244	up	yes
MSTRG.34573	Gh_D03G1205	MSTRG.34573.1	0.221725	1.2955	0.961286	0	0.677998	0	9.96412	3.31674	0.0125882	0.666244	up	yes
MSTRG.34648	Gh_D03G1282	MSTRG.34648.1;MSTRG.34648.2;MSTRG.34648.3;MSTRG.34648.5;MSTRG.34648.4;MSTRG.34648.7;MSTRG.34648.6;MSTRG.34648.8	25.5226	25.3491	28.8624	77.19	75.228	73.3653	0.414724	-1.26978	0.018048	0.666244	down	yes
MSTRG.34685	Gh_D03G1321;Gh_D03G1322	MSTRG.34685.1;MSTRG.34685.2;Gh_D03G1321;MSTRG.34685.4;Gh_D03G1322	87.6455	66.8652	60.1237	90.0867	80.8832	80.2229	0.386506	-1.37144	0.0477884	0.666244	down	yes
MSTRG.34755	Gh_D03G1391	Gh_D03G1391	1.08937	0.160002	0.648071	1.29885	0.739203	1.36525	0.197405	-2.34077	0.0442115	0.666244	down	yes
MSTRG.34806	Gh_D03G1445	Gh_D03G1445	0.615658	0.059896	0.21649	0.638874	0.490379	0.568382	0.326071	-1.61674	0.0206094	0.666244	down	yes
MSTRG.34807	Gh_D03G1446	MSTRG.34807.1;Gh_D03G1446	4.02118	5.35026	5.31975	3.30064	3.7588	3.58359	2.39058	1.25736	0.00785551	0.666244	up	yes
MSTRG.34840	Gh_D03G1488	MSTRG.34840.1;Gh_D03G1488	10.082	8.54411	9.02114	21.1607	21.2087	22.0826	0.32623	-1.61604	0.00122701	0.527131	down	yes
MSTRG.34841	Gh_D03G1489	MSTRG.34841.1;MSTRG.34841.2;Gh_D03G1489;MSTRG.34841.4	1.07309	0.821292	0.553449	1.5478	1.29598	1.55854	0.397512	-1.33093	0.0268255	0.666244	down	yes
MSTRG.34850		MSTRG.34850.1;MSTRG.34850.2	0.267802	1.1348	1.14047	1.30205	1.75792	1.5138	2.82529	1.4984	0.0274143	0.666244	up	yes
MSTRG.34861	Gh_D03G1502	Gh_D03G1502	3.20663	2.08814	1.73766	3.53295	2.48419	3.25578	0.264106	-1.92081	0.0127512	0.666244	down	yes
MSTRG.34866	Gh_D03G1506	Gh_D03G1506	0.68606	0.201117	0.44205	0.826063	0.585895	0.821623	0.386026	-1.37323	0.0308789	0.666244	down	yes
MSTRG.34965	Gh_D03G1594	Gh_D03G1594;MSTRG.34965.2	0.514799	0.234583	0.432683	1.39639	1.16654	1.22892	0.422972	-1.24136	0.0342928	0.666244	down	yes
MSTRG.34967	Gh_D03G1595;Gh_D03G1597	MSTRG.34967.1;Gh_D03G1595;MSTRG.34967.4;Gh_D03G1597	1.57224	8.29809	10.4822	8.08284	11.7604	10.7323	19.0093	4.24864	0.0477769	0.666244	up	yes
MSTRG.3498	Gh_A02G1415	Gh_A02G1415	4.00446	5.18637	4.94467	1.83562	1.93809	1.39118	4.18663	2.06579	0.007438	0.666244	up	yes
MSTRG.34993	Gh_D03G1622	MSTRG.34993.1;Gh_D03G1622	2.11593	1.6713	1.50185	6.62889	5.63468	6.63828	0.20741	-2.26944	0.00111935	0.527131	down	yes
MSTRG.34999	Gh_D03G1627	Gh_D03G1627	3.09444	1.63105	1.74206	5.57736	7.07134	7.55143	0.139201	-2.84476	0.0305129	0.666244	down	yes
MSTRG.35020	Gh_D03G1646	Gh_D03G1646	17.3665	14.6704	15.1278	23.9227	21.8394	23.4057	0.452988	-1.14245	0.0011947	0.527131	down	yes
MSTRG.35045		MSTRG.35045.2;MSTRG.35045.1	0.522844	0.089776	0.113993	0.610565	0.641424	0.866365	0.303191	-1.7217	0.0103027	0.666244	down	yes
MSTRG.35076	Gh_D04G0030	MSTRG.35076.1;Gh_D04G0030	2.02577	4.20223	3.93102	3.43064	3.28233	2.07102	4.83584	2.27377	0.0370845	0.666244	up	yes
MSTRG.35083	Gh_D04G0040	Gh_D04G0040	0.785314	0.417164	0.341168	0.460923	0.379177	0.59702	0.48193	-1.0531	0.00850213	0.666244	down	yes
MSTRG.35123	Gh_D04G0081	MSTRG.35123.1;Gh_D04G0081	8.40839	5.40817	5.79168	5.2548	3.87842	4.61099	0.472218	-1.08248	0.0442209	0.666244	down	yes
MSTRG.35193		MSTRG.35193.1	0.789869	0.968905	1.1478	0.421869	0.362405	0.229326	2.17857	1.12338	0.0386947	0.666244	up	yes
MSTRG.35221		MSTRG.35221.1	0.417562	0.11024	0.060268	0.284664	0.17405	0.542803	0.371193	-1.42976	0.0218612	0.666244	down	yes
MSTRG.35267	Gh_D04G0235	MSTRG.35267.1;Gh_D04G0235;MSTRG.35267.3	2.34641	3.22751	3.73435	2.54568	2.56552	2.08095	2.67387	1.41893	0.0250368	0.666244	up	yes
MSTRG.35288	Gh_D04G0254	MSTRG.35288.1	0.12477	0.6999	0.620903	0.377571	0.596729	0.35744	3.05985	1.61346	0.000803691	0.527131	up	yes
MSTRG.35313	Gh_D04G0286	MSTRG.35313.1	6.87752	5.39895	4.85897	9.86943	9.18953	9.05808	0.349724	-1.51571	0.0205176	0.666244	down	yes
MSTRG.35323	Gh_D04G0299	MSTRG.35323.1;MSTRG.35323.2;Gh_D04G0299	3.56431	2.62266	3.22235	6.31061	6.84556	6.4552	0.400612	-1.31972	0.0469917	0.666244	down	yes
MSTRG.35402	Gh_D04G0386	MSTRG.35402.1	1.71503	0.966217	1.02887	1.31371	1.22807	1.53953	0.402055	-1.31453	0.00480878	0.635931	down	yes
MSTRG.35430		MSTRG.35430.1	0	0.734181	0.558595	0	0.385343	0	5.91464	2.56429	0.00314488	0.607156	up	yes
MSTRG.35485	Gh_D04G0476	Gh_D04G0476	0.77546	0.151285	0.213586	0.210112	0.220101	0.605187	0.310551	-1.6871	0.0391114	0.666244	down	yes
MSTRG.3555	Gh_A02G1466	Gh_A02G1466	16.1096	24.2309	23.2557	15.3566	13.1521	12.1806	3.6617	1.87251	0.0445589	0.666244	up	yes
MSTRG.35594	Gh_D04G0591	MSTRG.35594.2;MSTRG.35594.1;Gh_D04G0591	0.746312	1.7786	1.36608	0.904907	0.873737	0.76426	3.20135	1.67868	0.0335286	0.666244	up	yes
MSTRG.35605	Gh_D04G0600	MSTRG.35605.1;MSTRG.35605.2	0.788777	0.360498	0.314553	1.22336	0.543938	1.02224	0.276918	-1.85247	0.0289017	0.666244	down	yes
MSTRG.35622	Gh_D04G0616	MSTRG.35622.4;MSTRG.35622.1;MSTRG.35622.3;MSTRG.35622.2;MSTRG.35622.5;Gh_D04G0616	7.05958	7.03615	6.35509	20.0794	18.7133	20.0007	0.316675	-1.65892	0.00364211	0.607449	down	yes
MSTRG.3563	Gh_A02G1474	MSTRG.3563.1;Gh_A02G1474	1.87842	2.13296	2.16056	1.09219	1.17254	0.793266	2.2107	1.1445	0.0349163	0.666244	up	yes
MSTRG.35638		MSTRG.35638.1;MSTRG.35638.2	1.16946	0.488593	0.315852	0.905166	0.559713	0.72909	0.286878	-1.80149	0.0220641	0.666244	down	yes
MSTRG.3565	Gh_A02G1475	MSTRG.3565.1;MSTRG.3565.2;MSTRG.3565.3;MSTRG.3565.4;Gh_A02G1475	3.21215	2.53782	2.18089	3.47691	3.563	3.99033	0.424745	-1.23533	0.0286164	0.666244	down	yes
MSTRG.35670	Gh_D04G0662	MSTRG.35670.1;MSTRG.35670.2;MSTRG.35670.3;MSTRG.35670.4;Gh_D04G0662	3.71626	1.81854	1.57354	1.84234	1.38432	1.62769	0.287485	-1.79844	0.0260359	0.666244	down	yes
MSTRG.35685	Gh_D04G0678	MSTRG.35685.1;Gh_D04G0678	8.64128	1.91237	2.68335	2.33356	2.41828	3.54171	0.0769085	-3.70071	0.0308787	0.666244	down	yes
MSTRG.35731		MSTRG.35731.1	0.242687	1.42475	0.820212	0.264815	0.244099	0.20153	5.15304	2.36542	0.0481095	0.666244	up	yes
MSTRG.35773	Gh_D04G0775	MSTRG.35773.1;Gh_D04G0775	0.303143	0.778993	0.865221	0.694122	0.599931	0.488035	2.35376	1.23497	0.0464099	0.666244	up	yes
MSTRG.35785	Gh_D04G0790	MSTRG.35785.1;Gh_D04G0790	2.80909	2.0861	1.7296	2.41481	2.15671	2.40593	0.461609	-1.11526	0.0294143	0.666244	down	yes
MSTRG.35808		MSTRG.35808.1;MSTRG.35808.2	0.743221	2.29823	2.10166	1.74096	1.93548	1.41125	4.9393	2.30431	0.00711062	0.666244	up	yes
MSTRG.35883	Gh_D04G0880	Gh_D04G0880	14.9034	10.865	9.10746	11.4514	8.98529	10.5079	0.378951	-1.39992	0.0437252	0.666244	down	yes
MSTRG.35921	Gh_D04G0928	MSTRG.35921.1;MSTRG.35921.2;MSTRG.35921.3;Gh_D04G0928	10.0231	7.89172	7.87631	14.8118	15.1173	15.8702	0.341148	-1.55153	0.00446984	0.622519	down	yes
MSTRG.35973		MSTRG.35973.1	1.2507	0.683941	0.835214	1.62854	1.62697	1.7573	0.380594	-1.39367	0.0114516	0.666244	down	yes
MSTRG.35979		MSTRG.35979.1;MSTRG.35979.2;MSTRG.35979.3	0.920646	1.37733	1.37534	0.753365	0.859382	0.772282	2.16843	1.11665	0.00263355	0.607156	up	yes
MSTRG.36010	Gh_D04G1014	MSTRG.36010.1;Gh_D04G1014	2.53255	3.11343	3.76513	2.12124	2.36846	2.05184	2.43555	1.28425	0.0241433	0.666244	up	yes
MSTRG.36101	Gh_D04G1089	MSTRG.36101.1	1.30405	0.981254	1.06642	5.40043	3.63971	3.92437	0.251746	-1.98996	0.0495122	0.666244	down	yes
MSTRG.36164		MSTRG.36164.1	0.241979	0	0	0.781252	0.913497	1.13427	0.311233	-1.68393	0.0174734	0.666244	down	yes
MSTRG.36188	Gh_D04G1188	MSTRG.36188.1;Gh_D04G1188	8.28828	5.07579	6.19274	10.1476	8.73494	9.2746	0.288883	-1.79144	0.0234689	0.666244	down	yes
MSTRG.36198		MSTRG.36198.1	0.117371	0.094694	0.088386	0.839388	0.737577	1.09263	0.467842	-1.09591	0.0442198	0.666244	down	yes
MSTRG.36199	Gh_D04G1200	MSTRG.36199.2;Gh_D04G1200	0.5182	0.309671	0.233275	0.499327	0.259507	0.653496	0.443537	-1.17287	0.0465468	0.666244	down	yes
MSTRG.36210	Gh_D04G1208	Gh_D04G1208	0.968916	0.381439	0.516979	0.553407	0.576513	0.633934	0.472743	-1.08087	0.0457714	0.666244	down	yes
MSTRG.3624	Gh_A02G1536	Gh_A02G1536	0	2.05353	1.63027	0	1.35046	0	47.3114	5.56411	0.00684448	0.666244	up	yes
MSTRG.36251		MSTRG.36251.1	2.00816	2.71039	2.14649	1.36649	1.4995	1.20927	2.13031	1.09106	0.048135	0.666244	up	yes
MSTRG.36261	Gh_D04G1258	MSTRG.36261.1;MSTRG.36261.2;Gh_D04G1258	2.58755	2.00396	1.62055	2.30873	2.32721	2.68168	0.45977	-1.12102	0.0490498	0.666244	down	yes
MSTRG.36268	Gh_D04G1265	Gh_D04G1265	16.6953	12.903	12.5028	19.6739	17.9121	19.0377	0.379583	-1.39751	0.00378223	0.612632	down	yes
MSTRG.36272	Gh_D04G1269	MSTRG.36272.1;Gh_D04G1269	1.28288	1.22073	1.06182	3.72839	2.86564	3.53391	0.355518	-1.49201	0.0257901	0.666244	down	yes
MSTRG.36306	Gh_D04G1298	MSTRG.36306.1;Gh_D04G1298	2.4929	3.765	3.8105	2.74483	3.87363	2.96207	2.81672	1.49402	0.0113691	0.666244	up	yes
MSTRG.36314	Gh_D04G1308;Gh_D04G1307	MSTRG.36314.1;MSTRG.36314.2;MSTRG.36314.3;Gh_D04G1307;Gh_D04G1308;MSTRG.36314.6	18.8707	23.0799	23.8528	17.8549	20.1039	19.0551	2.0221	1.01586	0.0126261	0.666244	up	yes
MSTRG.36336	Gh_D04G1332	MSTRG.36336.1;Gh_D04G1332	42.5421	32.4878	28.4254	0.0706703	0.0529849	0.0259682	15.6388	3.96705	0.00305706	0.607156	up	yes
MSTRG.36391	Gh_D04G1391	MSTRG.36391.1;Gh_D04G1391	8.05532	6.85049	6.52528	11.5658	10.3813	10.6129	0.44279	-1.17531	0.0123859	0.666244	down	yes
MSTRG.36395		MSTRG.36395.1	0.870346	0.64034	0.470343	1.04051	0.770192	1.04818	0.46533	-1.10367	0.0233278	0.666244	down	yes
MSTRG.36423	Gh_D04G1427	MSTRG.36423.2;MSTRG.36423.1;MSTRG.36423.3;Gh_D04G1427	18.6647	22.5352	22.7301	9.95472	9.82026	9.49917	3.26225	1.70587	0.00204442	0.580078	up	yes
MSTRG.36439	Gh_D04G1447	MSTRG.36439.1;Gh_D04G1447	15.5854	18.4734	15.6791	8.97484	8.89837	7.8845	2.44209	1.28812	0.0383367	0.666244	up	yes
MSTRG.36462	Gh_D04G1470	Gh_D04G1470	9.20904	13.6862	14.5538	11.3426	11.2424	10.2822	2.99511	1.58261	0.019455	0.666244	up	yes
MSTRG.36478	Gh_D04G1489	Gh_D04G1489	0	7.25725	6.79462	0	0	0	569.288	9.15301	0.0214411	0.666244	up	yes
MSTRG.36506	Gh_D04G1524	MSTRG.36506.1;MSTRG.36506.2;Gh_D04G1524	2.89161	1.68801	1.49438	1.83089	1.95563	2.26663	0.351382	-1.50889	0.0376329	0.666244	down	yes
MSTRG.3651	Gh_A02G1560	MSTRG.3651.1	0	0.59121	0.99047	0	0.166208	0.126267	5.65845	2.50041	0.0366527	0.666244	up	yes
MSTRG.36584	Gh_D04G1623;Gh_D04G1622	MSTRG.36584.1;MSTRG.36584.2;Gh_D04G1622;Gh_D04G1623	0.638855	0.325456	0.128257	0.39328	0.136881	0.375176	0.419695	-1.25259	0.0426582	0.666244	down	yes
MSTRG.36593		MSTRG.36593.1	1.12521	1.64395	2.15211	0	0.083985	0.229203	4.52799	2.17887	0.0491299	0.666244	up	yes
MSTRG.36601	Gh_D04G1638	MSTRG.36601.1;MSTRG.36601.2	0	1.74971	2.98192	0	0	0.0243311	36.5979	5.19369	0.0372165	0.666244	up	yes
MSTRG.36605	Gh_D04G1644	Gh_D04G1644	30.5277	42.3529	42.975	22.4404	28.4188	24.9972	3.86146	1.94915	0.00693835	0.666244	up	yes
MSTRG.36675	Gh_D04G1745	MSTRG.36675.1;Gh_D04G1745	3.88875	2.71616	2.97853	3.72693	3.75691	3.74299	0.496737	-1.00945	0.0353375	0.666244	down	yes
MSTRG.36716	Gh_D04G1805	MSTRG.36716.1;Gh_D04G1805	6.98166	6.07603	5.20119	11.7972	12.4292	14.7976	0.291611	-1.77788	0.0308292	0.666244	down	yes
MSTRG.36740	Gh_D04G1833	MSTRG.36740.1;MSTRG.36740.2	1.33593	0.413666	0.30791	0.210758	0.219178	0.391648	0.320374	-1.64217	0.0379826	0.666244	down	yes
MSTRG.36766	Gh_D04G1866	MSTRG.36766.1	0	0.501114	0.230463	0	0.188164	0	3.70855	1.89085	0.025713	0.666244	up	yes
MSTRG.36825	Gh_D05G0018	MSTRG.36825.1;Gh_D05G0018	1.14183	3.49513	2.94429	1.93058	2.14598	2.17764	5.56497	2.47637	0.0389918	0.666244	up	yes
MSTRG.36834	Gh_D05G0023	Gh_D05G0023	0.729202	0.185355	0.09467	1.75267	2.28191	2.00081	0.18449	-2.43838	0.0408729	0.666244	down	yes
MSTRG.36849	Gh_D05G0038	MSTRG.36849.1;MSTRG.36849.2;Gh_D05G0038	0.757011	0.434782	0.378505	1.84436	1.56412	2.05197	0.267339	-1.90326	0.000840448	0.527131	down	yes
MSTRG.3701	Gh_A02G1620	MSTRG.3701.1;MSTRG.3701.2;MSTRG.3701.3;Gh_A02G1620	6.6988	4.92244	4.72741	10.1109	9.09057	8.90129	0.312901	-1.67622	0.0177966	0.666244	down	yes
MSTRG.37042	Gh_D05G0264	MSTRG.37042.1;Gh_D05G0264	20.8144	16.1047	18.2227	33.3948	27.8845	30.1854	0.349249	-1.51767	0.0203055	0.666244	down	yes
MSTRG.37087	Gh_D05G0326	Gh_D05G0326	1.21394	1.18377	0.950053	6.56173	4.81238	4.97364	0.251451	-1.99165	0.042738	0.666244	down	yes
MSTRG.37106	Gh_D05G0347	Gh_D05G0347	6.31881	0	0	0	0	1.93482	0.00507962	-7.62106	0.0258355	0.666244	down	yes
MSTRG.3718	Gh_A02G1635	MSTRG.3718.1;MSTRG.3718.2;MSTRG.3718.3;MSTRG.3718.4;MSTRG.3718.6;MSTRG.3718.5;MSTRG.3718.7;MSTRG.3718.8;MSTRG.3718.9;Gh_A02G1635	14.3686	11.5364	11.7481	20.6915	17.3685	18.3447	0.389375	-1.36077	0.0162958	0.666244	down	yes
MSTRG.37205	Gh_D05G0470	Gh_D05G0470	0.928815	0.723867	0.523159	1.19373	0.943276	1.44576	0.418165	-1.25786	0.0387271	0.666244	down	yes
MSTRG.37228	Gh_D05G0500	MSTRG.37228.1;Gh_D05G0500	0.990626	0.804294	0.886466	3.41105	2.65917	3.57452	0.295744	-1.75758	0.0162178	0.666244	down	yes
MSTRG.37254	Gh_D05G0528	MSTRG.37254.1;Gh_D05G0528	11.7712	7.3492	6.89124	6.1263	5.56461	6.19381	0.418969	-1.25508	0.0259828	0.666244	down	yes
MSTRG.3726	Gh_A02G1644	Gh_A02G1644;MSTRG.3726.2	1.10081	2.25871	2.20575	1.13107	1.65457	1.49551	3.65117	1.86836	0.0226758	0.666244	up	yes
MSTRG.3728	Gh_A02G1646	MSTRG.3728.1;MSTRG.3728.2;MSTRG.3728.3;MSTRG.3728.4;Gh_A02G1646;MSTRG.3728.6	25.3485	25.47	23.5978	52.6713	49.8155	48.4783	0.46881	-1.09293	0.0160118	0.666244	down	yes
MSTRG.37285	Gh_D05G0562	MSTRG.37285.1;Gh_D05G0562	6.83216	5.06038	4.77679	7.64569	7.30848	7.42353	0.385628	-1.37472	0.0141261	0.666244	down	yes
MSTRG.37298	Gh_D05G0578;Gh_D05G0579	MSTRG.37298.1;MSTRG.37298.2;MSTRG.37298.3;Gh_D05G0578;MSTRG.37298.6;Gh_D05G0579;MSTRG.37298.9	3.49254	2.2279	1.80285	1.80683	1.32584	1.69195	0.427866	-1.22477	0.0401241	0.666244	down	yes
MSTRG.3730	Gh_A02G1648	MSTRG.3730.1;Gh_A02G1648	5.09444	3.09342	3.52184	4.6809	4.60422	4.83817	0.354714	-1.49527	0.0211033	0.666244	down	yes
MSTRG.37307	Gh_D05G0590	MSTRG.37307.1;MSTRG.37307.2	5.22817	4.01986	3.93398	4.84139	3.7195	4.8841	0.451397	-1.14753	0.0170709	0.666244	down	yes
MSTRG.37312	Gh_D05G0596	MSTRG.37312.3;MSTRG.37312.1;MSTRG.37312.2;MSTRG.37312.4;Gh_D05G0596	6.24822	4.79833	5.17371	7.73561	8.38371	8.45812	0.445576	-1.16626	0.030818	0.666244	down	yes
MSTRG.37335	Gh_D05G0621	MSTRG.37335.1;Gh_D05G0621	0.821214	3.35111	2.93752	0.517349	0.853549	1.06192	12.198	3.60858	0.0420182	0.666244	up	yes
MSTRG.37342	Gh_D05G0629	Gh_D05G0629	6.45862	2.39217	2.65197	2.17369	2.06765	2.93057	0.182007	-2.45794	0.0178441	0.666244	down	yes
MSTRG.37345	Gh_D05G0635	MSTRG.37345.1	3.26438	0.324231	0.052329	0.17751	0.044916	0.27287	0.0610402	-4.0341	0.0320244	0.666244	down	yes
MSTRG.3737	Gh_A02G1656	MSTRG.3737.1	2.1992	1.43886	1.34206	2.16671	2.04123	2.07108	0.41745	-1.26033	0.0200704	0.666244	down	yes
MSTRG.37378	Gh_D05G0667	Gh_D05G0667;MSTRG.37378.2;MSTRG.37378.4;MSTRG.37378.3	2.26263	3.4671	2.84545	1.92713	2.18746	1.7751	2.64269	1.40201	0.016232	0.666244	up	yes
MSTRG.37397	Gh_D05G0687	MSTRG.37397.1;Gh_D05G0687	0.127361	1.12697	1.32239	0.367945	1.48549	0.105701	13.2267	3.72538	0.0213842	0.666244	up	yes
MSTRG.37409	Gh_D05G0698	MSTRG.37409.1;MSTRG.37409.2;MSTRG.37409.3;MSTRG.37409.4;MSTRG.37409.5;MSTRG.37409.6;MSTRG.37409.7;Gh_D05G0698	2.83327	1.65949	1.98446	1.5154	1.2369	1.93857	0.453916	-1.1395	0.0383729	0.666244	down	yes
MSTRG.37502	Gh_D05G0802	MSTRG.37502.1;MSTRG.37502.2;MSTRG.37502.4;MSTRG.37502.5;MSTRG.37502.6;MSTRG.37502.7;Gh_D05G0802	7.40137	9.91628	8.15551	5.94584	6.03832	5.6749	2.18891	1.13021	0.0499273	0.666244	up	yes
MSTRG.3756	Gh_A02G1675	MSTRG.3756.1;Gh_A02G1675	11.8247	13.4703	13.2918	7.91325	9.67053	8.63321	2.15637	1.1086	0.0238457	0.666244	up	yes
MSTRG.37577	Gh_D05G0894	MSTRG.37577.1;MSTRG.37577.2;MSTRG.37577.3;Gh_D05G0894	1.95688	3.50135	2.7906	2.16048	2.12698	1.5089	3.3565	1.74696	0.0405795	0.666244	up	yes
MSTRG.37578	Gh_D05G0895	MSTRG.37578.1;Gh_D05G0895	1.4126	2.03599	2.38151	1.39154	1.38183	1.14908	2.70998	1.43828	0.021264	0.666244	up	yes
MSTRG.37595	Gh_D05G0913	MSTRG.37595.1;Gh_D05G0913	1.24291	8.19432	4.54353	4.04776	3.67258	1.60544	30.6146	4.93615	0.0477154	0.666244	up	yes
MSTRG.37614	Gh_D05G0941	MSTRG.37614.1	0.617596	0.038721	0	0.038522	0.03248	0.442492	0.262859	-1.92764	0.0394235	0.666244	down	yes
MSTRG.37626	Gh_D05G0952	MSTRG.37626.1;MSTRG.37626.2;Gh_D05G0952	2.40914	5.01733	3.73038	1.55539	1.61357	1.41042	5.73786	2.52051	0.020536	0.666244	up	yes
MSTRG.3763	Gh_A02G1686	MSTRG.3763.1;Gh_A02G1686	2.09348	2.66343	2.45367	0	0	0.134127	4.20359	2.07162	0.0141929	0.666244	up	yes
MSTRG.37653	Gh_D05G0977	MSTRG.37653.1;MSTRG.37653.3;MSTRG.37653.2;MSTRG.37653.4;MSTRG.37653.5;Gh_D05G0977	6.49681	4.64205	4.0361	5.95878	6.29536	6.66833	0.356786	-1.48687	0.0391601	0.666244	down	yes
MSTRG.37695	Gh_D05G1027	MSTRG.37695.1;Gh_D05G1027	1.0005	2.02569	2.12736	1.34563	2.15694	1.13886	4.43207	2.14798	0.0059586	0.655299	up	yes
MSTRG.3775	Gh_A02G1701	Gh_A02G1701	6.66857	5.80074	5.18028	11.7108	10.6703	12.1222	0.327659	-1.60973	0.004198	0.616816	down	yes
MSTRG.37769		MSTRG.37769.1	0.234581	0.759835	0.598575	0	0	0	3.1535	1.65696	0.0181111	0.666244	up	yes
MSTRG.37770		MSTRG.37770.1	0.211848	0.483721	0.460936	0.062738	0.109217	0.067385	2.1253	1.08767	0.00283511	0.607156	up	yes
MSTRG.37774	Gh_D05G1113	Gh_D05G1113	5.77605	4.57542	4.83122	14.9643	15.2024	16.1218	0.234166	-2.09439	0.0013606	0.528674	down	yes
MSTRG.37778	Gh_D05G1117	MSTRG.37778.2;MSTRG.37778.1;MSTRG.37778.3;Gh_D05G1117	2.72662	1.3516	1.40186	1.25095	1.36109	1.5567	0.378235	-1.40265	0.0481598	0.666244	down	yes
MSTRG.37784	Gh_D05G1123	MSTRG.37784.1;Gh_D05G1123	13.0303	10.538	11.0499	19.0757	15.6154	16.6819	0.407813	-1.29402	0.0269534	0.666244	down	yes
MSTRG.37786		MSTRG.37786.1;MSTRG.37786.2;MSTRG.37786.3	1.95982	1.13112	1.21979	1.19039	1.0479	1.43962	0.443214	-1.17392	0.00512952	0.644286	down	yes
MSTRG.37826	Gh_D05G1169	MSTRG.37826.1;MSTRG.37826.2;Gh_D05G1169	3.95736	2.99559	3.2945	6.85326	5.23947	5.80005	0.356729	-1.4871	0.0315683	0.666244	down	yes
MSTRG.37834	Gh_D05G1176	MSTRG.37834.1;Gh_D05G1176	0.341892	0.812205	0.878276	0.527906	0.671679	0.487063	2.5596	1.35592	0.00194258	0.575788	up	yes
MSTRG.37865	Gh_D05G1216	Gh_D05G1216	11.5391	9.66414	8.06405	24.8348	21.1649	21.1127	0.245979	-2.02339	0.0267494	0.666244	down	yes
MSTRG.37867	Gh_D05G1215	MSTRG.37867.1;MSTRG.37867.2;MSTRG.37867.3;MSTRG.37867.4;Gh_D05G1215;MSTRG.37867.6;MSTRG.37867.7;MSTRG.37867.8	3.52265	2.96367	3.16068	15.5008	15.8145	15.5231	0.199666	-2.32434	0.000842038	0.527131	down	yes
MSTRG.37872	Gh_D05G1223	MSTRG.37872.1;MSTRG.37872.2;Gh_D05G1223	19.3692	15.6598	13.2542	27.2439	23.4262	23.3006	0.327853	-1.60888	0.0478683	0.666244	down	yes
MSTRG.37901	Gh_D05G1255	MSTRG.37901.1;MSTRG.37901.2;Gh_D05G1255	2.1335	3.00408	2.70899	2.04374	1.90074	1.80997	2.04315	1.03079	0.0360718	0.666244	up	yes
MSTRG.37911	Gh_D05G1266	MSTRG.37911.1	0.454595	0.269904	0.242002	0.404373	0.201268	0.447713	0.365323	-1.45275	0.0350909	0.666244	down	yes
MSTRG.37923	Gh_D05G1277	MSTRG.37923.1;MSTRG.37923.2;Gh_D05G1277	3.20087	1.54331	1.96182	2.6177	2.62578	3.5336	0.245091	-2.02861	0.0242917	0.666244	down	yes
MSTRG.37960		MSTRG.37960.1	1.98533	0	0	0.112968	0	0.071004	0.0920086	-3.44209	0.0348285	0.666244	down	yes
MSTRG.38004	Gh_D05G1356	MSTRG.38004.1;MSTRG.38004.3;MSTRG.38004.2;Gh_D05G1356	3.66421	1.11491	1.3087	1.9669	2.22492	3.76051	0.100993	-3.30767	0.0322812	0.666244	down	yes
MSTRG.38062	Gh_D05G1428	MSTRG.38062.1;Gh_D05G1428	13.1519	10.2589	10.7796	17.1428	13.3169	15.2045	0.391098	-1.3544	0.0277479	0.666244	down	yes
MSTRG.38167		MSTRG.38167.1	3.49813	4.59234	5.01483	3.29083	4.39806	3.8145	2.38736	1.25541	0.0370991	0.666244	up	yes
MSTRG.38169	Gh_D05G1556	Gh_D05G1556	0	0.415299	0.730998	0.371226	0.48647	0	4.29879	2.10393	0.0494994	0.666244	up	yes
MSTRG.38183	Gh_D05G1573	MSTRG.38183.1;Gh_D05G1573	4.93335	4.18617	4.29057	6.7379	5.66306	6.395	0.489893	-1.02946	0.0125179	0.666244	down	yes
MSTRG.38184	Gh_D05G1574	MSTRG.38184.1;Gh_D05G1574	4.83545	6.40417	5.69903	4.17689	4.6318	3.78047	2.34788	1.23136	0.0121173	0.666244	up	yes
MSTRG.38194	Gh_D05G1585	MSTRG.38194.1;Gh_D05G1585	0.590526	0.332804	0.26966	1.19836	0.808777	1.24801	0.328455	-1.60623	0.0079144	0.666244	down	yes
MSTRG.38197	Gh_D05G1588	MSTRG.38197.1;MSTRG.38197.2;MSTRG.38197.3;Gh_D05G1588;MSTRG.38197.4	4.83219	8.08613	9.95916	9.90129	12.2758	7.73778	4.08105	2.02894	0.027932	0.666244	up	yes
MSTRG.38217	Gh_D05G1610	MSTRG.38217.1;Gh_D05G1610	0.952542	2.10987	1.78441	0.747406	1.23568	0.988576	4.11757	2.04179	0.0152289	0.666244	up	yes
MSTRG.38261	Gh_D05G1665	Gh_D05G1665	2.92751	1.56209	1.89257	2.99755	2.37926	2.93802	0.284816	-1.8119	0.00555872	0.649492	down	yes
MSTRG.3828	Gh_A03G0026	Gh_A03G0026	2.58013	2.09854	1.71473	3.00804	2.81995	3.49747	0.400228	-1.3211	0.0261631	0.666244	down	yes
MSTRG.38322	Gh_D05G1732;Gh_D05G1733	MSTRG.38322.1;MSTRG.38322.3;Gh_D05G1732;Gh_D05G1733	6.13866	9.04816	10.1673	9.13293	10.2543	8.54871	2.70935	1.43795	0.0106946	0.666244	up	yes
MSTRG.38341	Gh_D05G1755	Gh_D05G1755	0.90476	2.62448	3.4318	2.83881	3.49204	2.96114	5.17891	2.37265	0.0355795	0.666244	up	yes
MSTRG.38370	Gh_D05G1788	MSTRG.38370.1;Gh_D05G1788	2.16567	1.36207	1.12843	1.96325	1.19602	1.56398	0.3485	-1.52077	0.0447442	0.666244	down	yes
MSTRG.38399	Gh_D05G1817	Gh_D05G1817	2.02202	2.78185	2.73231	1.52696	2.22489	1.52313	2.82214	1.49679	0.0152577	0.666244	up	yes
MSTRG.38420	Gh_D05G1840;Gh_D05G1839	MSTRG.38420.1;Gh_D05G1839;MSTRG.38420.2;MSTRG.38420.4;Gh_D05G1840	1.2914	3.38525	2.80256	2.30086	2.72103	1.52808	6.02749	2.59156	0.0108187	0.666244	up	yes
MSTRG.38439	Gh_D05G1861	Gh_D05G1861	2.87008	2.28464	2.58074	4.49814	4.70085	5.20235	0.435989	-1.19763	0.0221641	0.666244	down	yes
MSTRG.38568	Gh_D05G2009	MSTRG.38568.1;Gh_D05G2009	3.02609	0.986766	1.66058	2.62857	1.77209	2.39545	0.172948	-2.53159	0.025608	0.666244	down	yes
MSTRG.38574	Gh_D05G2019	MSTRG.38574.1;Gh_D05G2019	5.81748	8.18274	7.11846	6.11894	6.01858	4.97979	2.37948	1.25065	0.0447721	0.666244	up	yes
MSTRG.38593	Gh_D05G2044	MSTRG.38593.1;Gh_D05G2044	2.60316	3.83825	4.19142	2.83264	3.55411	3.05154	2.75686	1.46303	0.00958301	0.666244	up	yes
MSTRG.38625	Gh_D05G2081	Gh_D05G2081	0.55733	0.159936	0.235592	1.19948	1.24343	1.10455	0.338257	-1.56381	0.0269285	0.666244	down	yes
MSTRG.38627	Gh_D05G2083	MSTRG.38627.1	0.162199	3.43136	1.9022	0.550447	0.533553	0.0238116	39.2742	5.29551	0.0214917	0.666244	up	yes
MSTRG.38700	Gh_D05G2165	MSTRG.38700.1;Gh_D05G2165	1.22808	4.37253	3.92286	2.33977	2.11289	2.25295	8.33704	3.05954	0.0482631	0.666244	up	yes
MSTRG.38702	Gh_D05G2167	MSTRG.38702.1;Gh_D05G2167	14.2635	15.3616	15.3677	49.2327	54.6726	52.6674	0.378333	-1.40227	0.00363758	0.607449	down	yes
MSTRG.3874	Gh_A03G0080	MSTRG.3874.1;Gh_A03G0080	1.02301	1.59321	1.96147	0.722203	0.860385	0.923598	2.85757	1.51479	0.0492043	0.666244	up	yes
MSTRG.38768	Gh_D05G2226	MSTRG.38768.1;Gh_D05G2226	3.00533	2.5581	2.69012	42.042	43.6604	44.9833	0.0654497	-3.93347	0.000164766	0.390839	down	yes
MSTRG.38832	Gh_D05G2302	MSTRG.38832.1;Gh_D05G2302	4.01925	2.7882	3.15344	4.01012	3.66386	3.84971	0.477362	-1.06684	0.0203934	0.666244	down	yes
MSTRG.38863	Gh_D05G2338	MSTRG.38863.1;MSTRG.38863.2;MSTRG.38863.3;MSTRG.38863.8;MSTRG.38863.5;MSTRG.38863.6;MSTRG.38863.7;MSTRG.38863.10;MSTRG.38863.11	36.3113	37.3171	38.7712	19.1725	19.9852	20.1169	2.07673	1.05431	0.00357578	0.607449	up	yes
MSTRG.38919	Gh_D05G2401	MSTRG.38919.1	0.163338	0	0	0.475948	0.166024	0.352173	0.45519	-1.13546	0.0417676	0.666244	down	yes
MSTRG.38954		MSTRG.38954.1	1.19447	0.541247	0.407021	0.808081	0.365109	0.574075	0.338323	-1.56353	0.0350535	0.666244	down	yes
MSTRG.38980		MSTRG.38980.1	0.663429	0.17862	0	0.744227	0.711314	1.52651	0.170143	-2.55518	0.0366538	0.666244	down	yes
MSTRG.38981	Gh_D05G2471	MSTRG.38981.1;MSTRG.38981.2;Gh_D05G2471	10.2957	8.79437	8.66124	12.8881	13.4223	14.1821	0.481219	-1.05523	0.0127612	0.666244	down	yes
MSTRG.39042	Gh_D05G2543	MSTRG.39042.1;MSTRG.39042.2;Gh_D05G2543	9.24135	7.17532	7.16723	10.7626	11.14	11.189	0.4312	-1.21357	0.0165596	0.666244	down	yes
MSTRG.3905	Gh_A03G0108	Gh_A03G0108;MSTRG.3905.2;MSTRG.3905.4;MSTRG.3905.5	0.82677	0.393729	0.332302	0.600257	0.521299	0.502314	0.478492	-1.06343	0.0479893	0.666244	down	yes
MSTRG.39050	Gh_D05G2553	MSTRG.39050.1;Gh_D05G2553	1.42727	1.50918	1.53726	0.23203	0.292562	0.373361	2.03697	1.02643	0.0202057	0.666244	up	yes
MSTRG.39075	Gh_D05G2578	MSTRG.39075.1	0.287398	0.965713	1.46923	0.416635	0.29432	0.13451	5.51851	2.46428	0.0457209	0.666244	up	yes
MSTRG.39081	Gh_D05G2583	MSTRG.39081.1;Gh_D05G2583	3.74094	3.51109	3.27441	8.16283	6.90752	7.17474	0.41552	-1.26701	0.0228488	0.666244	down	yes
MSTRG.39092	Gh_D05G2593	MSTRG.39092.1;Gh_D05G2593	2.59627	3.60616	3.67893	1.55464	1.35493	1.48203	2.96482	1.56794	0.0272747	0.666244	up	yes
MSTRG.39096	Gh_D05G2598	MSTRG.39096.1;MSTRG.39096.2;Gh_D05G2598	11.5418	17.6471	16.3245	18.2122	18.1315	16.9182	2.11271	1.0791	0.0433533	0.666244	up	yes
MSTRG.39139	Gh_D05G2640	MSTRG.39139.1;Gh_D05G2640	13.2335	11.0087	10.5817	18.6543	21.2898	21.5295	0.387659	-1.36714	0.0392097	0.666244	down	yes
MSTRG.39160	Gh_D05G2664	MSTRG.39160.1;Gh_D05G2664	1.02731	1.65832	1.66246	1.09507	1.91112	1.15229	2.78731	1.47887	0.0363059	0.666244	up	yes
MSTRG.39175	Gh_D05G2681	Gh_D05G2681;MSTRG.39175.2	1.02106	1.01217	1.23175	0.282506	0.39845	0.210688	2.07016	1.04974	0.0385588	0.666244	up	yes
MSTRG.39176	Gh_D05G2686	MSTRG.39176.1;MSTRG.39176.2;Gh_D05G2686	3.63682	5.40149	4.6999	2.24409	2.44618	2.11103	3.53626	1.82223	0.00442817	0.622519	up	yes
MSTRG.39185	Gh_D05G2696	MSTRG.39185.1;MSTRG.39185.2;MSTRG.39185.3;MSTRG.39185.4;MSTRG.39185.5;Gh_D05G2696	0.794978	0.68009	0.773401	5.95547	6.68296	5.94663	0.247595	-2.01394	0.00477962	0.634798	down	yes
MSTRG.39190		MSTRG.39190.1;MSTRG.39190.2;MSTRG.39190.4;MSTRG.39190.3;MSTRG.39190.5	0.943646	1.29795	1.66676	0.770641	0.907179	0.67778	2.56597	1.3595	0.0219356	0.666244	up	yes
MSTRG.39252	Gh_D05G2765	MSTRG.39252.1;Gh_D05G2765	11.6672	7.97749	7.11348	22.5955	23.001	21.4612	0.173593	-2.52622	0.0188732	0.666244	down	yes
MSTRG.39274	Gh_D05G2790	MSTRG.39274.1	0.184545	0.809382	0.632707	0.456212	0.657462	0.30029	3.19639	1.67644	0.00490691	0.641859	up	yes
MSTRG.39320	Gh_D05G2838	MSTRG.39320.1	0.890244	1.51043	1.4632	0.57061	1.20929	0.662883	3.41286	1.77098	0.0251913	0.666244	up	yes
MSTRG.39324	Gh_D05G2844	MSTRG.39324.1;Gh_D05G2844	1.6288	0.961233	0.978577	1.07392	1.18169	1.41914	0.460626	-1.11833	0.0427568	0.666244	down	yes
MSTRG.39382	Gh_D05G2915	MSTRG.39382.1;Gh_D05G2915	1.13752	0	0	0	0	0.500526	0.133943	-2.90031	0.0254241	0.666244	down	yes
MSTRG.39385		MSTRG.39385.1	0	0.548272	0.762903	0	0	0	4.58565	2.19713	0.0308785	0.666244	up	yes
MSTRG.39391	Gh_D05G2926	MSTRG.39391.1;Gh_D05G2926	1.26928	2.7302	3.26618	2.48678	2.93223	2.73532	3.66965	1.87564	0.0398074	0.666244	up	yes
MSTRG.39404	Gh_D05G2938	MSTRG.39404.1;Gh_D05G2938	1.50675	0.651408	0.878752	1.0233	0.827071	1.03238	0.385826	-1.37398	0.0161338	0.666244	down	yes
MSTRG.39423	Gh_D05G2958	MSTRG.39423.1;MSTRG.39423.2;MSTRG.39423.3;Gh_D05G2958	1.58999	2.18694	2.18691	1.59888	2.01618	1.24886	2.48166	1.31131	0.0296326	0.666244	up	yes
MSTRG.39435		MSTRG.39435.1	0.875123	0.110052	0	0.183414	0.205119	0.263518	0.2593	-1.94731	0.0434892	0.666244	down	yes
MSTRG.39450		MSTRG.39450.1	9.06035	9.14398	10.1567	0	0	0	11.8728	3.56959	0.000369642	0.490526	up	yes
MSTRG.39464	Gh_D05G3000	MSTRG.39464.1;MSTRG.39464.2;Gh_D05G3000	2.74247	3.74707	3.82808	2.63525	2.61022	2.59183	2.19517	1.13433	0.0193108	0.666244	up	yes
MSTRG.39486		MSTRG.39486.1	0	1.00628	0.926007	0	1.04099	0.21679	11.0779	3.46961	0.0259192	0.666244	up	yes
MSTRG.39488	Gh_D05G3030	Gh_D05G3030	1.39234	0.680428	0.509854	1.62623	1.1209	1.38558	0.249511	-2.00283	0.0126177	0.666244	down	yes
MSTRG.39512		MSTRG.39512.1	0	0.853956	1.38872	0.709588	0.578871	0.298398	7.12974	2.83385	0.0499993	0.666244	up	yes
MSTRG.39518	Gh_D05G3064	MSTRG.39518.1;MSTRG.39518.2;Gh_D05G3064	2.99382	2.44174	2.24071	3.33373	2.77898	3.31489	0.483245	-1.04917	0.00925687	0.666244	down	yes
MSTRG.39541	Gh_D05G3093	MSTRG.39541.1;MSTRG.39541.2;Gh_D05G3093	0.862097	0.391909	0.548257	0.696975	0.732123	0.916313	0.469141	-1.09191	0.038642	0.666244	down	yes
MSTRG.39546		MSTRG.39546.1	0.119008	0.630972	0.508879	0.267173	0.231861	0.043762	3.01603	1.59265	0.025164	0.666244	up	yes
MSTRG.39557	Gh_D05G3106	MSTRG.39557.1	0.429259	1.01514	1.0363	0.53547	0.854663	0.626617	2.92937	1.55059	0.00470991	0.633523	up	yes
MSTRG.39585	Gh_D05G3144	MSTRG.39585.1;MSTRG.39585.2;Gh_D05G3144;MSTRG.39585.3	3.2594	2.10754	2.22936	2.59234	2.40115	2.57838	0.462023	-1.11396	0.0120063	0.666244	down	yes
MSTRG.39662	Gh_D05G3193	Gh_D05G3193	5.86837	5.57791	5.64026	14.8779	11.5637	13.5263	0.353057	-1.50203	0.0341622	0.666244	down	yes
MSTRG.39732		MSTRG.39732.2;MSTRG.39732.1	2.51267	1.01606	0.824886	1.95962	0.796544	2.0942	0.120961	-3.04739	0.0111733	0.666244	down	yes
MSTRG.39782		MSTRG.39782.1	1.55837	0.573774	0.646812	1.22556	0.93968	1.03182	0.278032	-1.84668	0.0179409	0.666244	down	yes
MSTRG.39816	Gh_D05G3359	MSTRG.39816.1	0.858591	0.416622	0.304493	0.885384	0.467198	0.623392	0.370294	-1.43326	0.0416688	0.666244	down	yes
MSTRG.39836	Gh_D05G3377	MSTRG.39836.1	0.150286	1.56516	1.35553	0.896091	1.04467	0.846776	6.72878	2.75034	0.0180393	0.666244	up	yes
MSTRG.39845	Gh_D05G3391	Gh_D05G3391	0.559838	0.11568	0.117593	0.23822	0.082691	0.201333	0.423359	-1.24005	0.00456947	0.625072	down	yes
MSTRG.39894		MSTRG.39894.1	0.254103	0.222535	0.161018	1.79468	1.81206	1.59257	0.420717	-1.24908	0.0124565	0.666244	down	yes
MSTRG.39906	Gh_D05G3443	MSTRG.39906.1;MSTRG.39906.2;Gh_D05G3443	0.397371	1.77149	1.5412	0.419328	0.9495	0.697567	7.33111	2.87403	0.0133442	0.666244	up	yes
MSTRG.39929	Gh_D05G3462	MSTRG.39929.1	1.02357	0.126831	0.329993	0.757287	0.088151	0.578732	0.190788	-2.38996	0.0285848	0.666244	down	yes
MSTRG.39949	Gh_D05G3486	MSTRG.39949.1;MSTRG.39949.2;MSTRG.39949.3	2.02554	2.55579	2.90767	1.61354	1.74739	1.71377	2.16998	1.11768	0.0249658	0.666244	up	yes
MSTRG.39968	Gh_D05G3506	MSTRG.39968.2;MSTRG.39968.1	4.19208	2.86572	2.84475	4.09284	2.58416	3.89101	0.326271	-1.61586	0.0325548	0.666244	down	yes
MSTRG.39971		MSTRG.39971.1	0.232627	0.623856	0.750684	0.065994	0.135522	0	3.37941	1.75677	0.00324705	0.607449	up	yes
MSTRG.40028		MSTRG.40028.1	1.07812	0.602215	0.556318	1.61266	1.44256	1.3537	0.367941	-1.44246	0.0277256	0.666244	down	yes
MSTRG.40032		MSTRG.40032.1;MSTRG.40032.2	4.52161	3.11104	2.72075	3.30335	2.50759	2.91719	0.426291	-1.23009	0.0375158	0.666244	down	yes
MSTRG.40036		MSTRG.40036.2;MSTRG.40036.1;MSTRG.40036.4	1.11384	1.00657	1.2719	0.0166858	0.0166355	0.0164532	2.13155	1.0919	0.0210235	0.666244	up	yes
MSTRG.40066	Gh_D05G3607	Gh_D05G3607	5.16129	4.4222	4.36077	17.2629	20.7089	20.4493	0.215135	-2.21669	0.01478	0.666244	down	yes
MSTRG.40078	Gh_D05G3619	MSTRG.40078.1;MSTRG.40078.2;Gh_D05G3619;MSTRG.40078.5	6.16696	3.54231	2.6414	4.27032	3.55529	5.0063	0.188184	-2.40979	0.0163452	0.666244	down	yes
MSTRG.40131		MSTRG.40131.1	1.83432	1.72868	1.3869	0.048819	0.031806	0.016299	2.02066	1.01483	0.042217	0.666244	up	yes
MSTRG.40133	Gh_D05G3665	MSTRG.40133.1;MSTRG.40133.2	0.383762	2.12261	2.44916	0.132313	0	0.05537	16.555	4.0492	0.0306936	0.666244	up	yes
MSTRG.40134		MSTRG.40134.1	5.64075	4.91964	5.47397	0.238034	0.199884	0.122089	4.69977	2.23259	0.00449817	0.622519	up	yes
MSTRG.40246	Gh_D06G0054	MSTRG.40246.1;MSTRG.40246.2;Gh_D06G0054	7.08503	4.03573	5.27766	8.87273	10.1027	11.4042	0.227622	-2.13529	0.0490176	0.666244	down	yes
MSTRG.40284	Gh_D06G0099;Gh_D06G0100;Gh_D06G0101;Gh_D06G0103	Gh_D06G0099;MSTRG.40284.2;MSTRG.40284.3;MSTRG.40284.4;Gh_D06G0100;MSTRG.40284.6;Gh_D06G0101;MSTRG.40284.9	2.96377	3.99417	3.78757	0.978807	0.963328	1.08858	3.55786	1.83101	0.0106493	0.666244	up	yes
MSTRG.40324	Gh_D06G0151	MSTRG.40324.3;MSTRG.40324.1;MSTRG.40324.2;MSTRG.40324.4;MSTRG.40324.6;MSTRG.40324.5;MSTRG.40324.7;Gh_D06G0151;MSTRG.40324.10;MSTRG.40324.12	1.14834	0.542363	0.779206	0.962078	0.504408	0.920223	0.406966	-1.29702	0.0477904	0.666244	down	yes
MSTRG.40340	Gh_D06G0177	MSTRG.40340.1;Gh_D06G0177	5.18665	22.2787	25.9278	18.4954	17.0062	15.1555	25.8248	4.69069	0.0421646	0.666244	up	yes
MSTRG.40364	Gh_D06G0206	Gh_D06G0206	0.102406	0.399819	0.379177	0.096711	0.063775	0.031411	2.12881	1.09005	0.0192792	0.666244	up	yes
MSTRG.40407		MSTRG.40407.1	0.675362	1.31679	1.4528	0	0.140834	0.071909	5.02164	2.32816	0.00406445	0.616816	up	yes
MSTRG.40456	Gh_D06G0299;Gh_D06G0300	MSTRG.40456.1;MSTRG.40456.2;MSTRG.40456.3;MSTRG.40456.4;Gh_D06G0299;MSTRG.40456.6;MSTRG.40456.7;Gh_D06G0300	4.2285	3.80725	3.58538	6.69228	5.91426	6.05979	0.496761	-1.00938	0.0197144	0.666244	down	yes
MSTRG.40482	Gh_D06G0327	MSTRG.40482.1;Gh_D06G0327	0	1.67589	2.18269	0	0	0	25.8853	4.69406	0.0254686	0.666244	up	yes
MSTRG.40494	Gh_D06G0337	MSTRG.40494.1;MSTRG.40494.3	17.5588	14.8055	17.3274	35.3245	32.3291	31.3735	0.414438	-1.27077	0.0440467	0.666244	down	yes
MSTRG.40497	Gh_D06G0340	MSTRG.40497.2;MSTRG.40497.1;Gh_D06G0340	1.83679	2.53325	2.18215	0.940971	1.31776	1.1435	2.51588	1.33106	0.0267118	0.666244	up	yes
MSTRG.40506	Gh_D06G0351	MSTRG.40506.1	0.196708	0.733098	0.49659	0.106918	0.213857	0.14377	2.78874	1.47961	0.0211581	0.666244	up	yes
MSTRG.40510	Gh_D06G0360	Gh_D06G0360	0.368099	0.717749	0.632524	0	0.403985	0	3.32125	1.73173	0.0432414	0.666244	up	yes
MSTRG.40512	Gh_D06G0365	MSTRG.40512.1;MSTRG.40512.2;MSTRG.40512.3;Gh_D06G0365	8.23762	6.31508	6.50254	10.6929	10.6472	10.4693	0.410484	-1.2846	0.0133974	0.666244	down	yes
MSTRG.40523	Gh_D06G0376	MSTRG.40523.1;Gh_D06G0376	9.02082	11.6386	10.2311	6.86396	7.30709	6.06895	2.55558	1.35365	0.0170203	0.666244	up	yes
MSTRG.40524	Gh_D06G0378	MSTRG.40524.1;MSTRG.40524.2;Gh_D06G0378	8.23898	6.82546	6.8848	11.1609	11.1038	10.4643	0.493251	-1.01961	0.0280435	0.666244	down	yes
MSTRG.40549	Gh_D06G0406	MSTRG.40549.1;MSTRG.40549.2;MSTRG.40549.3;MSTRG.40549.5;MSTRG.40549.4;MSTRG.40549.6;MSTRG.40549.7;MSTRG.40549.8;MSTRG.40549.9;Gh_D06G0406	4.43513	3.37141	3.25595	4.09854	4.35007	4.87095	0.466691	-1.09946	0.034104	0.666244	down	yes
MSTRG.40593	Gh_D06G0465	MSTRG.40593.1;MSTRG.40593.2;MSTRG.40593.3;Gh_D06G0465	8.59026	6.37108	6.6879	13.1445	12.1471	15.9267	0.249595	-2.00234	0.00757173	0.666244	down	yes
MSTRG.40600	Gh_D06G0470	Gh_D06G0470;MSTRG.40600.2	2.77994	4.82504	5.43944	3.46226	3.42035	3.14551	3.95294	1.98292	0.0242016	0.666244	up	yes
MSTRG.40687	Gh_D06G0549	MSTRG.40687.1	3.93114	1.87406	1.3456	2.98165	2.28824	3.4023	0.136055	-2.87774	0.0078511	0.666244	down	yes
MSTRG.40726	Gh_D06G0589	MSTRG.40726.2;MSTRG.40726.1;Gh_D06G0589	1.00024	0.200358	0	0.392498	0.338773	0.533014	0.201521	-2.311	0.0261927	0.666244	down	yes
MSTRG.40769	Gh_D06G0641	MSTRG.40769.1;MSTRG.40769.2;MSTRG.40769.3;Gh_D06G0641	1.84567	2.72536	2.68644	1.51043	1.39754	0.926595	3.29192	1.71893	0.0339348	0.666244	up	yes
MSTRG.40779		MSTRG.40779.1;MSTRG.40779.2;MSTRG.40779.3;MSTRG.40779.4	0.728721	1.35282	1.15042	0.732358	1.27037	0.912876	2.47619	1.30812	0.0388794	0.666244	up	yes
MSTRG.40794		MSTRG.40794.1	6.4336	4.40454	4.62211	4.62146	3.62231	5.00048	0.422472	-1.24307	0.00763459	0.666244	down	yes
MSTRG.4080		MSTRG.4080.1	1.77177	1.263	1.00304	1.1453	0.78925	1.18979	0.492436	-1.02199	0.039319	0.666244	down	yes
MSTRG.40817	Gh_D06G0701	MSTRG.40817.1;MSTRG.40817.2;Gh_D06G0701	30.0728	35.5891	34.6834	22.2614	20.9353	21.3405	2.11524	1.08082	0.0194787	0.666244	up	yes
MSTRG.40826	Gh_D06G0713	MSTRG.40826.1;MSTRG.40826.2;Gh_D06G0713	3.53233	5.7485	4.56407	2.02376	2.23911	1.60276	4.73722	2.24404	0.0131534	0.666244	up	yes
MSTRG.40833	Gh_D06G0725	MSTRG.40833.1;Gh_D06G0725	0.22127	0.202275	0.0945211	0.963781	0.884197	0.977208	0.49572	-1.0124	0.0130848	0.666244	down	yes
MSTRG.40844	Gh_D06G0734	MSTRG.40844.1	1.08807	0.377014	0.294958	0.240842	0.179671	0.269034	0.405154	-1.30346	0.0319018	0.666244	down	yes
MSTRG.40881	Gh_D06G0787	Gh_D06G0787	4.41391	5.80252	4.77571	2.90695	3.00648	2.69627	2.36877	1.24414	0.031343	0.666244	up	yes
MSTRG.40885	Gh_D06G0794	Gh_D06G0794	0	1.28623	2.08183	0	0	0	19.2806	4.26908	0.0344155	0.666244	up	yes
MSTRG.40961		MSTRG.40961.1	1.59267	0.082438	0.057096	0.078585	0	0.323245	0.121478	-3.04124	0.0111818	0.666244	down	yes
MSTRG.41037		MSTRG.41037.1	0.488385	0	0	0.238103	0	0.310969	0.283471	-1.81873	0.000524442	0.522863	down	yes
MSTRG.41054		MSTRG.41054.1	0.242017	0.514862	0.510723	0.278193	0.350605	0.183612	2.01817	1.01305	0.0021209	0.58618	up	yes
MSTRG.41066		MSTRG.41066.1	4.04407	0.144676	0	0.526699	0.250926	0.335375	0.0293506	-5.09046	0.036515	0.666244	down	yes
MSTRG.41148	Gh_D06G1066	MSTRG.41148.1;MSTRG.41148.2;Gh_D06G1066	7.1899	6.18878	5.56702	13.8466	15.4901	13.6408	0.358236	-1.48102	0.0444454	0.666244	down	yes
MSTRG.41153		MSTRG.41153.1	1.14322	0.299633	0.252496	0.360409	0.009983	0.353464	0.258272	-1.95304	0.00241151	0.602476	down	yes
MSTRG.41191	Gh_D06G1117	MSTRG.41191.1;Gh_D06G1117	2.48296	1.28078	1.17948	1.17657	1.07039	1.45172	0.346517	-1.529	0.0109179	0.666244	down	yes
MSTRG.41194	Gh_D06G1118	MSTRG.41194.1;MSTRG.41194.2	1.59388	3.21615	3.28655	2.26457	2.54862	2.33713	3.72586	1.89757	0.0141864	0.666244	up	yes
MSTRG.4120	Gh_A03G0317	MSTRG.4120.1;MSTRG.4120.2	5.54411	6.90896	6.68064	4.3113	4.86706	4.26322	2.33612	1.22412	0.000460666	0.522863	up	yes
MSTRG.4121	Gh_A03G0318	MSTRG.4121.1;Gh_A03G0318	3.23154	1.74085	2.2932	2.6157	2.52679	2.88041	0.370222	-1.43354	0.0392461	0.666244	down	yes
MSTRG.41211	Gh_D06G1138	MSTRG.41211.1;MSTRG.41211.2;MSTRG.41211.3;MSTRG.41211.4;MSTRG.41211.5	4.54157	2.60674	2.87115	6.76535	7.37262	6.92663	0.222143	-2.17044	0.026644	0.666244	down	yes
MSTRG.41218	Gh_D06G1145	MSTRG.41218.1;MSTRG.41218.2;Gh_D06G1145;MSTRG.41218.4;MSTRG.41218.5;MSTRG.41218.6	3.20967	3.02671	2.86087	12.2297	14.7407	13.5161	0.270053	-1.88868	0.0157952	0.666244	down	yes
MSTRG.4126	Gh_A03G0323	MSTRG.4126.1;Gh_A03G0323	68.8105	87.3862	91.8055	66.5759	63.2804	61.8897	2.37334	1.24692	0.0286199	0.666244	up	yes
MSTRG.41282	Gh_D06G1211	MSTRG.41282.1;MSTRG.41282.2;MSTRG.41282.3;Gh_D06G1211	1.58382	0.996676	0.994016	1.12847	0.866373	1.45619	0.423841	-1.2384	0.0187767	0.666244	down	yes
MSTRG.41288	Gh_D06G1219	Gh_D06G1219	13.6225	21.2861	21.5531	19.2433	18.4838	18.1249	2.74377	1.45616	0.0449618	0.666244	up	yes
MSTRG.41322	Gh_D06G1256	MSTRG.41322.1;MSTRG.41322.2;MSTRG.41322.3;MSTRG.41322.4;Gh_D06G1256	0.450928	1.01454	1.25657	0.276434	0.536943	0.461262	3.63337	1.86131	0.0254956	0.666244	up	yes
MSTRG.41336	Gh_D06G1275	MSTRG.41336.1	0	0.3257	0.460176	0.388937	0.715515	0.477161	2.16147	1.11201	0.0330268	0.666244	up	yes
MSTRG.41365		MSTRG.41365.1	0.106525	0.679773	0.690984	0.207736	0.32718	0.193342	3.60324	1.8493	0.00343882	0.607449	up	yes
MSTRG.41371		MSTRG.41371.1	1.26572	0	0.045969	0.036196	0.038617	0.345394	0.14455	-2.79036	0.0198379	0.666244	down	yes
MSTRG.41388	Gh_D06G1319	MSTRG.41388.1	0.508778	0	0.214374	0.266481	0.176203	0.298689	0.415703	-1.26637	0.0474359	0.666244	down	yes
MSTRG.41450	Gh_D06G1393	MSTRG.41450.1;MSTRG.41450.2;MSTRG.41450.3;MSTRG.41450.4;MSTRG.41450.5;MSTRG.41450.6;MSTRG.41450.7;MSTRG.41450.8;Gh_D06G1393;MSTRG.41450.10	4.11966	1.94786	2.57847	3.4812	3.04566	3.95423	0.233219	-2.10024	0.0126894	0.666244	down	yes
MSTRG.41474	Gh_D06G1413	MSTRG.41474.1;MSTRG.41474.2;Gh_D06G1413	2.30812	1.65524	1.69334	2.63948	2.54675	3.0508	0.412771	-1.27659	0.00450751	0.622519	down	yes
MSTRG.41479		MSTRG.41479.1	0.452514	0.273817	0.184286	0.612097	0.362661	0.701639	0.446817	-1.16224	0.0274666	0.666244	down	yes
MSTRG.41497	Gh_D06G1437	MSTRG.41497.1	0.726091	0	0	0.065144	0	0	0.313884	-1.6717	0.0496552	0.666244	down	yes
MSTRG.415	Gh_A01G0405	MSTRG.415.1	12.1871	15.6282	14.4787	9.89625	10.3874	10.1942	2.21631	1.14816	0.0116136	0.666244	up	yes
MSTRG.4150	Gh_A03G0350	MSTRG.4150.1;MSTRG.4150.2;MSTRG.4150.3;Gh_A03G0350;MSTRG.4150.5	2.38449	1.52642	1.0395	2.43412	1.7372	2.14741	0.27179	-1.87944	0.0359746	0.666244	down	yes
MSTRG.4152	Gh_A03G0351	MSTRG.4152.1;Gh_A03G0351	1.23856	0	0	0	0	0.662032	0.108633	-3.20247	0.0324701	0.666244	down	yes
MSTRG.4155	Gh_A03G0354	MSTRG.4155.1;MSTRG.4155.2;MSTRG.4155.5;MSTRG.4155.7	5.1644	7.67574	7.39716	6.43418	6.11712	6.06261	2.28979	1.19521	0.0446098	0.666244	up	yes
MSTRG.41558		MSTRG.41558.1;MSTRG.41558.2	10.7922	17.3436	14.3466	9.86506	10.6804	8.43724	3.97522	1.99103	0.014161	0.666244	up	yes
MSTRG.41618	Gh_D06G1574	MSTRG.41618.1;Gh_D06G1574	3.1323	1.576	1.21858	2.88344	1.58739	2.60758	0.159365	-2.64959	0.0125075	0.666244	down	yes
MSTRG.41637		MSTRG.41637.1	0	0.461858	0.401458	0	0	0	2.98666	1.57853	0.0224038	0.666244	up	yes
MSTRG.41643		MSTRG.41643.1	0.292759	0.646866	0.665239	0.335291	0.449622	0.385996	2.10539	1.07409	0.00850228	0.666244	up	yes
MSTRG.41681	Gh_D06G1637	MSTRG.41681.1;Gh_D06G1637	3.62838	8.96905	9.84428	6.75721	6.1267	5.91215	7.44191	2.89567	0.0445105	0.666244	up	yes
MSTRG.41708	Gh_D06G1664	MSTRG.41708.1;MSTRG.41708.2;MSTRG.41708.4;MSTRG.41708.3;MSTRG.41708.6;MSTRG.41708.5;MSTRG.41708.7	0.742357	0.366593	0.313777	0.413467	0.280794	0.536876	0.467177	-1.09796	0.00406926	0.616816	down	yes
MSTRG.41711	Gh_D06G1668	Gh_D06G1668;MSTRG.41711.1;MSTRG.41711.3	0.102627	0.489404	0.539629	0.0533287	0.0684367	0.125198	2.5792	1.36692	0.0430622	0.666244	up	yes
MSTRG.41723	Gh_D06G1683	MSTRG.41723.1	0.379855	1.0322	0.917099	0.369974	0.648877	0	4.9584	2.30988	0.0348773	0.666244	up	yes
MSTRG.41731	Gh_D06G1690	MSTRG.41731.1;Gh_D06G1690	0	1.23963	0.862134	0.596873	0.953836	0.608197	6.46966	2.69369	0.0106837	0.666244	up	yes
MSTRG.41790	Gh_D06G1747	MSTRG.41790.1;MSTRG.41790.2;MSTRG.41790.3;MSTRG.41790.4;Gh_D06G1747	5.00786	4.44881	4.34399	8.3784	8.69883	9.32823	0.425983	-1.23113	0.00707938	0.666244	down	yes
MSTRG.41801	Gh_D06G1758	MSTRG.41801.1;Gh_D06G1758	1.35214	0	0.156612	0.243973	0	0.254822	0.144284	-2.79302	0.00720208	0.666244	down	yes
MSTRG.41803	Gh_D06G1764	Gh_D06G1764	3.66557	0	0	0	0	0.56484	0.0258812	-5.27195	0.0204793	0.666244	down	yes
MSTRG.41832	Gh_D06G1799	Gh_D06G1799	10.5696	8.1143	7.00738	58.2242	46.1022	51.1139	0.0751606	-3.73388	0.00316523	0.607156	down	yes
MSTRG.41837	Gh_D06G1800	MSTRG.41837.1;Gh_D06G1800	0.988981	0.509379	0.54235	0.606126	0.656586	0.820502	0.487625	-1.03616	0.032263	0.666244	down	yes
MSTRG.41844		MSTRG.41844.1	0.4475	0.742092	1.01754	0.543982	0.905166	0.417466	2.66184	1.41242	0.0426049	0.666244	up	yes
MSTRG.41857		MSTRG.41857.1	1.50488	0.745732	0.719702	0.519707	0.329017	0.587131	0.459705	-1.12122	0.000366307	0.490526	down	yes
MSTRG.4186	Gh_A03G0374	Gh_A03G0374	6.64341	11.6539	10.9289	9.57806	9.43851	7.66186	3.80983	1.92973	0.0185318	0.666244	up	yes
MSTRG.41881	Gh_D06G1851	MSTRG.41881.1;MSTRG.41881.2;MSTRG.41881.3;Gh_D06G1851	10.2963	13.6681	14.8518	9.90031	10.5353	9.58907	2.78198	1.47611	0.00690437	0.666244	up	yes
MSTRG.41942	Gh_D06G1898	MSTRG.41942.1;MSTRG.41942.3	1.28855	0.969713	0.865721	10.0053	11.6367	12.531	0.107498	-3.21762	0.00596266	0.655299	down	yes
MSTRG.41947	Gh_D06G1898	MSTRG.41947.1	0	0.259527	0.503641	0.20634	0.305186	0.151164	2.43912	1.28636	0.0424042	0.666244	up	yes
MSTRG.41979	Gh_D06G1936	MSTRG.41979.1;MSTRG.41979.2;MSTRG.41979.3	1.00006	0.284	0.27039	0.327678	0.155815	0.615042	0.276381	-1.85527	0.00680067	0.666244	down	yes
MSTRG.42027	Gh_D06G1977	MSTRG.42027.1;Gh_D06G1977	2.69917	1.45723	1.55342	1.65994	1.53525	2.3654	0.312854	-1.67644	0.0202417	0.666244	down	yes
MSTRG.42082	Gh_D06G2040	MSTRG.42082.1;MSTRG.42082.2;Gh_D06G2040	7.85225	10.925	11.2711	9.08897	9.74249	8.1868	2.64855	1.4052	0.00268738	0.607156	up	yes
MSTRG.42084	Gh_D06G2042	Gh_D06G2042	0.885495	0.245821	0.356653	0.556908	0.306213	0.378018	0.388039	-1.36573	0.0371051	0.666244	down	yes
MSTRG.42093	Gh_D06G2059	Gh_D06G2059	23.3439	25.0977	22.5437	11.2931	12.8227	11.9527	2.17551	1.12136	0.0296505	0.666244	up	yes
MSTRG.42101	Gh_D06G2073;Gh_D06G2071;Gh_D06G2075;Gh_D06G2077;Gh_D06G2078;Gh_D06G2076	MSTRG.42101.1;MSTRG.42101.2;MSTRG.42101.3;Gh_D06G2071;Gh_D06G2075;MSTRG.42101.6;MSTRG.42101.7;MSTRG.42101.8;MSTRG.42101.9;Gh_D06G2076;MSTRG.42101.12;Gh_D06G2078	3.38185	5.10076	6.73105	4.58987	5.5421	4.71648	3.3649	1.75056	0.0452498	0.666244	up	yes
MSTRG.42175	Gh_D06G2168	MSTRG.42175.1	0.211423	1.32165	1.08672	0.209449	0	0	6.60924	2.72449	0.0475592	0.666244	up	yes
MSTRG.42192		MSTRG.42192.1	5.00967	4.40153	4.28482	8.42255	8.76693	8.1495	0.474552	-1.07536	0.0198241	0.666244	down	yes
MSTRG.42193	Gh_D06G2193	Gh_D06G2193	0.696018	0.455238	0.286953	0.945127	1.08012	1.17225	0.424958	-1.23461	0.0487255	0.666244	down	yes
MSTRG.42200	Gh_D06G2197	MSTRG.42200.1;Gh_D06G2197	2.54627	1.02737	0.88668	1.46537	1.65772	1.79364	0.217273	-2.20242	0.041057	0.666244	down	yes
MSTRG.42202	Gh_D06G2200	MSTRG.42202.1;MSTRG.42202.2;Gh_D06G2200;MSTRG.42202.4	4.1912	3.44453	3.00282	13.9808	14.812	15.6916	0.171004	-2.5479	0.00492091	0.642772	down	yes
MSTRG.42206	Gh_D06G2209	Gh_D06G2209	0.339087	1.44142	1.46035	0.582605	1.03067	0.72061	5.91189	2.56362	0.00526741	0.64927	up	yes
MSTRG.42231	Gh_D06G2238	MSTRG.42231.1	1.05938	0	0	0.413434	0	0.590421	0.10746	-3.21812	0.000189279	0.390839	down	yes
MSTRG.42283	Gh_D07G0021	MSTRG.42283.2;MSTRG.42283.1;MSTRG.42283.3;MSTRG.42283.4;MSTRG.42283.5;MSTRG.42283.6;Gh_D07G0021	15.8753	12.3503	13.1397	36.7257	29.3107	36.3042	0.203092	-2.29979	0.00347048	0.607449	down	yes
MSTRG.42311	Gh_D07G0055	MSTRG.42311.1;MSTRG.42311.2;Gh_D07G0055	2.28981	0.572952	0.687047	1.18474	0.966236	1.77442	0.124081	-3.01064	0.00446469	0.622519	down	yes
MSTRG.42324	Gh_D07G0069	MSTRG.42324.1;Gh_D07G0069	5.8157	3.10159	3.25366	3.70836	3.4094	3.59597	0.317303	-1.65607	0.0255512	0.666244	down	yes
MSTRG.42331	Gh_D07G0076	MSTRG.42331.1;MSTRG.42331.2;MSTRG.42331.3;MSTRG.42331.4;MSTRG.42331.5;MSTRG.42331.6;MSTRG.42331.7;MSTRG.42331.8	2.98139	2.25724	2.08086	3.68895	3.63809	4.31866	0.362393	-1.46437	0.00883132	0.666244	down	yes
MSTRG.42344	Gh_D07G0091	Gh_D07G0091	1.15694	1.85387	2.33616	1.15827	2.08032	1.013	4.23249	2.08151	0.0342143	0.666244	up	yes
MSTRG.42364	Gh_D07G0115	MSTRG.42364.1	0.002054	0.787309	0.411957	0.592786	0.692151	0.350333	3.26969	1.70915	0.0449378	0.666244	up	yes
MSTRG.42399	Gh_D07G0157	MSTRG.42399.1;MSTRG.42399.2	11.6032	10.5041	9.86333	32.4842	38.6164	39.0834	0.244469	-2.03228	0.0203542	0.666244	down	yes
MSTRG.42408	Gh_D07G0165	MSTRG.42408.1	4.54719	3.63781	3.32316	4.56133	4.73118	5.01384	0.488859	-1.03251	0.0296129	0.666244	down	yes
MSTRG.42422	Gh_D07G0182	Gh_D07G0182	0	2.1922	1.76327	0	0	0	27.7177	4.79273	0.0227404	0.666244	up	yes
MSTRG.42453	Gh_D07G0214	MSTRG.42453.1;Gh_D07G0214	2.22129	1.48593	1.55848	2.53259	1.99734	2.16524	0.429254	-1.2201	0.0222664	0.666244	down	yes
MSTRG.42460	Gh_D07G0222	MSTRG.42460.1;Gh_D07G0222	1.60198	2.05229	2.05297	0.761741	0.824866	0.589937	2.77244	1.47116	0.00280275	0.607156	up	yes
MSTRG.42526		MSTRG.42526.1	0.60368	0.933688	0.89722	0.086709	0.054145	0.050985	2.57139	1.36255	0.00697085	0.666244	up	yes
MSTRG.42568	Gh_D07G0326	MSTRG.42568.1;MSTRG.42568.2;Gh_D07G0326	4.31761	3.19508	3.07913	6.18437	4.58967	5.22984	0.331895	-1.5912	0.0241674	0.666244	down	yes
MSTRG.42610	Gh_D07G0374	MSTRG.42610.1;Gh_D07G0374	1.19475	0.436372	0.403753	0.606488	0.287667	0.558341	0.315337	-1.66503	0.00274982	0.607156	down	yes
MSTRG.42662	Gh_D07G0436	Gh_D07G0436	6.12833	4.1902	4.63358	7.72258	7.07184	9.27434	0.274494	-1.86516	0.00793301	0.666244	down	yes
MSTRG.42680	Gh_D07G0456	Gh_D07G0456	3.00456	2.48743	2.43291	4.54097	3.76255	3.92419	0.469388	-1.09115	0.0291151	0.666244	down	yes
MSTRG.42689		MSTRG.42689.1	4.15825	2.00168	1.99121	14.2537	9.44277	10.3128	0.0670433	-3.89876	0.0124397	0.666244	down	yes
MSTRG.42707	Gh_D07G0489	MSTRG.42707.1	0.16836	0.54041	0.513505	0.443385	0.629756	0.375795	2.127	1.08882	0.000215145	0.390839	up	yes
MSTRG.42710	Gh_D07G0495	MSTRG.42710.1;Gh_D07G0495	0.507246	0.160816	0.147217	0.547505	0.411736	0.795035	0.340009	-1.55635	0.00722078	0.666244	down	yes
MSTRG.42716	Gh_D07G0500	MSTRG.42716.1;MSTRG.42716.2;Gh_D07G0500	2.57411	2.47468	3.05704	9.2892	9.18625	10.1902	0.361678	-1.46722	0.0311601	0.666244	down	yes
MSTRG.42720	Gh_D07G0502	MSTRG.42720.1	1.21692	1.77641	2.39909	1.06916	1.97287	1.0375	3.88638	1.95843	0.049786	0.666244	up	yes
MSTRG.42860	Gh_D07G0638	Gh_D07G0638	1.47686	2.84167	1.98591	1.10752	1.13981	1.00053	3.31005	1.72685	0.0472852	0.666244	up	yes
MSTRG.42863	Gh_D07G0641	MSTRG.42863.1	0.051813	0.944104	0.70954	0.319126	0.357059	0.160969	5.05687	2.33825	0.0124461	0.666244	up	yes
MSTRG.42865	Gh_D07G0643	MSTRG.42865.1;Gh_D07G0643	0.197416	2.82608	2.58252	2.86094	3.13114	2.06657	13.2345	3.72623	0.0158604	0.666244	up	yes
MSTRG.42885	Gh_D07G0661	Gh_D07G0661	10.7783	7.40672	7.48785	10.9339	7.25017	9.78364	0.299836	-1.73775	0.0298309	0.666244	down	yes
MSTRG.42886		MSTRG.42886.1	0.702127	1.47459	1.06957	0	0	0	4.08671	2.03094	0.0193864	0.666244	up	yes
MSTRG.42899	Gh_D07G0671	MSTRG.42899.1	0.690159	0	0	0	0	0.417546	0.230846	-2.115	0.035528	0.666244	down	yes
MSTRG.42918	Gh_D07G0689	MSTRG.42918.1;MSTRG.42918.2;Gh_D07G0689	4.32906	3.52496	3.52348	7.29272	6.34122	6.89391	0.374569	-1.4167	0.00230434	0.60111	down	yes
MSTRG.42920	Gh_D07G0692	MSTRG.42920.1	0.935177	0.00115	0	1.18292	0.45102	1.16113	0.0870155	-3.52258	0.000997475	0.527131	down	yes
MSTRG.4293	Gh_A03G0465	MSTRG.4293.1;MSTRG.4293.2	11.352	17.5532	14.2792	2.98246	2.74673	2.58403	8.62454	3.10845	0.00876482	0.666244	up	yes
MSTRG.43003	Gh_D07G0779	Gh_D07G0779	31.953	32.1498	36.6168	0	0	0	40.4383	5.33765	0.000255175	0.42482	up	yes
MSTRG.43021	Gh_D07G0798	MSTRG.43021.1	0	1.10884	1.14917	0	0	0	9.97787	3.31873	0.0217262	0.666244	up	yes
MSTRG.43032	Gh_D07G0812	Gh_D07G0812	34.1832	39.4861	45.0761	27.2173	31.9096	24.5383	2.92462	1.54825	0.0249991	0.666244	up	yes
MSTRG.4306	Gh_A03G0478	Gh_A03G0478	0.228318	0.686671	0.710641	0.296031	0.398165	0.372956	2.52996	1.33912	0.0188781	0.666244	up	yes
MSTRG.4307	Gh_A03G0479	Gh_A03G0479	0	0.469957	0.224702	0	0.063443	0	2.59246	1.37432	0.0378885	0.666244	up	yes
MSTRG.43133	Gh_D07G0929	Gh_D07G0929	0.472863	0.703063	0.987221	0.28769	0.402911	0.291548	2.38431	1.25357	0.0303246	0.666244	up	yes
MSTRG.43259	Gh_D07G1062	MSTRG.43259.1;MSTRG.43259.2;MSTRG.43259.3;MSTRG.43259.4	1.08714	1.50082	1.59047	0.0862872	0.0796703	0.0832036	3.58616	1.84244	0.00370396	0.612189	up	yes
MSTRG.43285	Gh_D07G1088	MSTRG.43285.1;MSTRG.43285.2;MSTRG.43285.3;MSTRG.43285.4;MSTRG.43285.5	2.44268	1.61737	1.63461	2.94851	2.9781	3.03192	0.375415	-1.41344	0.0118976	0.666244	down	yes
MSTRG.4330	Gh_A03G0499	MSTRG.4330.1	0.637247	0.0711374	0.169363	1.24566	0.600521	0.944868	0.20446	-2.29011	0.0147921	0.666244	down	yes
MSTRG.4334		MSTRG.4334.1	3.16588	6.95629	6.56358	4.19749	3.76766	3.78238	5.4732	2.45238	0.0395588	0.666244	up	yes
MSTRG.43357	Gh_D07G1170	MSTRG.43357.1;Gh_D07G1170;MSTRG.43357.3	2.60441	3.44142	3.93241	3.11505	3.7755	3.33661	2.04865	1.03467	0.0332899	0.666244	up	yes
MSTRG.43385		MSTRG.43385.1	0.150916	1.14725	0.834115	0.277718	0.501179	0.245516	5.57667	2.4794	0.00537517	0.64927	up	yes
MSTRG.43404	Gh_D07G1217	MSTRG.43404.2;MSTRG.43404.5;MSTRG.43404.4;MSTRG.43404.6;MSTRG.43404.7;MSTRG.43404.8;MSTRG.43404.9;MSTRG.43404.10;MSTRG.43404.11;MSTRG.43404.12;Gh_D07G1217;MSTRG.43404.15	0.308037	0.237384	0.275626	1.3545	1.12423	1.33754	0.455931	-1.13311	0.00772829	0.666244	down	yes
MSTRG.43410	Gh_D07G1227	Gh_D07G1227	10.3316	12.5304	12.2045	7.38447	6.7697	6.84276	2.27076	1.18317	0.0222965	0.666244	up	yes
MSTRG.43421	Gh_D07G1235	MSTRG.43421.1;Gh_D07G1235	1.61189	2.55338	2.32776	1.63853	2.34628	1.82656	2.67424	1.41913	0.0172019	0.666244	up	yes
MSTRG.43487	Gh_D07G1306	MSTRG.43487.1	1.36246	0.759441	0.60998	1.23092	0.83577	1.53616	0.280836	-1.8322	0.0107139	0.666244	down	yes
MSTRG.43498	Gh_D07G1320	MSTRG.43498.1;Gh_D07G1320	1.24583	0.80836	1.01925	4.02113	2.62226	3.05877	0.266847	-1.90592	0.0488442	0.666244	down	yes
MSTRG.43532	Gh_D07G1359	MSTRG.43532.2;MSTRG.43532.1;MSTRG.43532.3;MSTRG.43532.4;Gh_D07G1359	1.45795	2.72378	2.50978	2.29218	2.67109	1.60954	3.43246	1.77924	0.0180063	0.666244	up	yes
MSTRG.43536	Gh_D07G1363	MSTRG.43536.1;Gh_D07G1363	1.43727	0.0459097	0.127093	0.400262	0	0.262781	0.127133	-2.97558	0.00734007	0.666244	down	yes
MSTRG.43546	Gh_D07G1371	MSTRG.43546.4;MSTRG.43546.3;MSTRG.43546.1;MSTRG.43546.2;MSTRG.43546.5;MSTRG.43546.6	3.42811	0.885861	0.654035	7.07055	9.60118	10.2	0.0288418	-5.1157	0.0261144	0.666244	down	yes
MSTRG.43597	Gh_D07G1422	MSTRG.43597.1	1.92565	1.03074	1.14596	1.35674	1.4089	1.40757	0.44001	-1.18439	0.0475431	0.666244	down	yes
MSTRG.43608	Gh_D07G1437	MSTRG.43608.1;MSTRG.43608.2;MSTRG.43608.3;MSTRG.43608.4;Gh_D07G1437	37.4166	50.2901	49.7704	17.7823	22.3007	16.8817	6.11375	2.61206	0.001267	0.527332	up	yes
MSTRG.43643	Gh_D07G1465;Gh_D07G1466	MSTRG.43643.1;Gh_D07G1465;Gh_D07G1466;MSTRG.43643.3	13.1208	17.3258	17.586	13.7934	12.8945	12.528	2.26828	1.1816	0.0354493	0.666244	up	yes
MSTRG.43657	Gh_D07G1482	Gh_D07G1482	0.540853	0	0	0	0	0.066323	0.384197	-1.38008	0.0304873	0.666244	down	yes
MSTRG.43691	Gh_D07G1519	MSTRG.43691.1;MSTRG.43691.2;Gh_D07G1519	10.6554	1.48376	1.80733	4.8783	4.19587	4.48312	0.0210107	-5.57273	0.0258096	0.666244	down	yes
MSTRG.43701		MSTRG.43701.1;MSTRG.43701.2;MSTRG.43701.3	1.87937	2.11144	2.69141	0.0878935	0	0.083011	4.05504	2.01971	0.0235774	0.666244	up	yes
MSTRG.43752	Gh_D07G1569	MSTRG.43752.1;MSTRG.43752.2;MSTRG.43752.3;MSTRG.43752.4;MSTRG.43752.5;MSTRG.43752.6;Gh_D07G1569	6.11869	4.87877	4.29569	6.23333	5.03347	6.16085	0.412559	-1.27733	0.0173691	0.666244	down	yes
MSTRG.4393		MSTRG.4393.1;MSTRG.4393.2	4.15096	2.67954	2.683	3.34568	3.31808	3.98788	0.363058	-1.46173	0.0110567	0.666244	down	yes
MSTRG.43943	Gh_D07G1759	MSTRG.43943.1	6.56255	5.77394	5.68049	18.3367	15.503	16.0533	0.278337	-1.84509	0.0081084	0.666244	down	yes
MSTRG.43960		MSTRG.43960.1	1.4956	0.109422	0.147186	0.444739	0	0.179223	0.144256	-2.79329	0.0211729	0.666244	down	yes
MSTRG.44036		MSTRG.44036.1	0.609974	0.118956	0.214564	0.492354	0.307071	0.773553	0.298082	-1.74622	0.0119697	0.666244	down	yes
MSTRG.44190	Gh_D07G2003	MSTRG.44190.1	0	1.31798	1.37561	1.22572	1.08005	0.952472	6.62099	2.72705	0.0478817	0.666244	up	yes
MSTRG.44203		MSTRG.44203.1;MSTRG.44203.2	2.97894	2.29491	2.23716	2.7515	2.23201	2.98156	0.483461	-1.04853	0.0118504	0.666244	down	yes
MSTRG.44210	Gh_D07G2031	MSTRG.44210.1;Gh_D07G2031;MSTRG.44210.2	1.35757	0.856285	0.644295	0.963716	0.708158	0.83398	0.468682	-1.09332	0.0468095	0.666244	down	yes
MSTRG.44212	Gh_D07G2027	MSTRG.44212.4;MSTRG.44212.1;MSTRG.44212.2;MSTRG.44212.3;MSTRG.44212.5;MSTRG.44212.6;MSTRG.44212.7	4.46932	4.69498	5.54049	1.51912	1.12276	1.04231	3.33014	1.73558	0.0487367	0.666244	up	yes
MSTRG.44242	Gh_D07G2060	MSTRG.44242.1;Gh_D07G2060	0.053112	6.25906	4.43062	0.835773	1.89313	0.051272	358.853	8.48725	0.00208644	0.580685	up	yes
MSTRG.44243	Gh_D07G2061	MSTRG.44243.1;Gh_D07G2061	0.980714	1.78721	1.62008	1.52648	1.50712	1.4643	2.07015	1.04973	0.0436019	0.666244	up	yes
MSTRG.44280	Gh_D07G2099	MSTRG.44280.1;MSTRG.44280.2;MSTRG.44280.3;MSTRG.44280.6;MSTRG.44280.4;MSTRG.44280.5;MSTRG.44280.7;MSTRG.44280.9;MSTRG.44280.8;Gh_D07G2099	7.25613	8.47406	6.63747	36.8106	31.0436	30.0648	0.264293	-1.91979	0.0485907	0.666244	down	yes
MSTRG.44292	Gh_D07G2116	MSTRG.44292.1	18.1528	23.451	24.2569	15.8794	16.4074	16.6926	2.43389	1.28327	0.0212968	0.666244	up	yes
MSTRG.44322	Gh_D07G2149	MSTRG.44322.1;Gh_D07G2149	12.2196	9.62656	10.1157	13.8511	12.8137	14.3981	0.443525	-1.17291	0.000727812	0.527131	down	yes
MSTRG.44339	Gh_D07G2167;Gh_D07G2166	MSTRG.44339.1;Gh_D07G2166;MSTRG.44339.4;Gh_D07G2167	5.23308	4.28547	4.33861	6.96488	6.65229	7.259	0.447017	-1.1616	0.000173862	0.390839	down	yes
MSTRG.44382	Gh_D07G2214	Gh_D07G2214	8.12625	6.76492	5.89193	8.54285	7.52057	7.98829	0.47947	-1.06049	0.0391667	0.666244	down	yes
MSTRG.44387	Gh_D07G2220	MSTRG.44387.1;MSTRG.44387.2;Gh_D07G2220	11.0139	13.7385	15.79	10.3539	11.0189	10.1833	2.54332	1.34671	0.0206848	0.666244	up	yes
MSTRG.44443	Gh_D07G2279	MSTRG.44443.1;Gh_D07G2279	2.55023	1.33664	1.40428	1.96792	1.44451	1.75962	0.324787	-1.62243	0.00767392	0.666244	down	yes
MSTRG.44445	Gh_D07G2281	Gh_D07G2281	1.06821	0.5516	0.660128	1.14215	0.773446	1.2483	0.36251	-1.46391	0.00744167	0.666244	down	yes
MSTRG.4445	Gh_A03G0611	MSTRG.4445.1	0	0.361669	0.33881	0	0	0	2.49731	1.32038	0.0215498	0.666244	up	yes
MSTRG.44465		MSTRG.44465.1;MSTRG.44465.2	8.73603	8.45096	8.36635	18.8296	18.6518	18.8299	0.439431	-1.18629	2.19449e-05	0.225202	down	yes
MSTRG.44471	Gh_D07G2312	MSTRG.44471.1;MSTRG.44471.2;Gh_D07G2312	2.31536	2.60911	2.75788	0.519268	0.446751	0.544045	2.83362	1.50264	0.00813677	0.666244	up	yes
MSTRG.44473	Gh_D07G2313	MSTRG.44473.1;MSTRG.44473.3	1.41222	5.08106	4.71034	3.82029	3.70527	3.63564	7.81236	2.96576	0.0444283	0.666244	up	yes
MSTRG.44481	Gh_D07G2321	Gh_D07G2321	0.457894	1.30906	1.79981	0.772632	1.14808	0.737237	5.28222	2.40114	0.0117664	0.666244	up	yes
MSTRG.4454	Gh_A03G0620	Gh_A03G0620	7.27491	11.469	12.1702	8.28127	8.14569	7.64017	3.79966	1.92587	0.019616	0.666244	up	yes
MSTRG.44541	Gh_D08G0021	Gh_D08G0021	0	1.43905	1.58964	0	1.44264	0	33.5002	5.0661	0.0145903	0.666244	up	yes
MSTRG.44596	Gh_D08G0096	MSTRG.44596.1;MSTRG.44596.2;MSTRG.44596.3;Gh_D08G0096	2.60929	5.21779	6.84189	1.76575	1.31789	0.909079	13.4407	3.74853	0.0341627	0.666244	up	yes
MSTRG.4461	Gh_A03G0625	MSTRG.4461.1;MSTRG.4461.2;Gh_A03G0625	15.2859	21.2679	18.9024	11.3073	10.9025	10.0885	3.18342	1.67058	0.0152471	0.666244	up	yes
MSTRG.44657	Gh_D08G0168	Gh_D08G0168	5.68502	9.27577	9.20898	6.36012	6.34951	5.83638	3.61612	1.85444	0.0127219	0.666244	up	yes
MSTRG.44676	Gh_D08G0197	MSTRG.44676.1;Gh_D08G0197	7.46609	10.3805	9.982	8.32838	8.07164	8.22422	2.09993	1.07034	0.0453141	0.666244	up	yes
MSTRG.44736		MSTRG.44736.1	0.28488	0.951677	0.847175	0.639535	0.77118	0.753358	2.54433	1.34728	0.0363724	0.666244	up	yes
MSTRG.44746	Gh_D08G0270	MSTRG.44746.1;MSTRG.44746.3;MSTRG.44746.2	1.37529	1.78183	1.54874	0.037474	0.078781	0.073657	3.2308	1.69189	0.00357783	0.607449	up	yes
MSTRG.44819	Gh_D08G0356	MSTRG.44819.1	0.660465	3.5295	2.47743	1.4755	1.15614	0.503611	15.1522	3.92146	0.0385504	0.666244	up	yes
MSTRG.44825	Gh_D08G0360	Gh_D08G0360	104.405	135.183	136.383	119.762	112.603	105.48	2.11768	1.08248	0.0419081	0.666244	up	yes
MSTRG.44843	Gh_D08G0382	Gh_D08G0382	1.33994	0.674969	0.418103	0.581046	0.546905	1.01135	0.313513	-1.6734	0.0492396	0.666244	down	yes
MSTRG.449	Gh_A01G0435	Gh_A01G0435	1.5294	2.93518	2.9047	1.70804	1.98757	1.97195	3.45421	1.78836	0.0241811	0.666244	up	yes
MSTRG.44910	Gh_D08G0484	MSTRG.44910.1	4.29442	6.05876	5.97769	4.38098	3.94607	3.47165	2.67542	1.41977	0.0376546	0.666244	up	yes
MSTRG.44914	Gh_D08G0480	MSTRG.44914.2;MSTRG.44914.3;MSTRG.44914.4;MSTRG.44914.5;MSTRG.44914.7	3.71902	4.72484	4.23269	0.0114442	0.0721367	0.0224937	7.70514	2.94582	0.000518992	0.522863	up	yes
MSTRG.44915	Gh_D08G0463;Gh_D08G0464	Gh_D08G0463;MSTRG.44915.1;Gh_D08G0464	19.1585	24.1182	22.1761	14.3589	16.1137	14.026	2.5433	1.3467	0.00378911	0.612632	up	yes
MSTRG.44925		MSTRG.44925.1	1.56299	2.38276	1.91346	1.11872	1.52953	1.29114	2.38114	1.25165	0.0406434	0.666244	up	yes
MSTRG.44927	Gh_D08G0476	MSTRG.44927.1	1.53272	0	0.210863	1.22023	1.3236	1.15983	0.0954552	-3.38903	0.0446436	0.666244	down	yes
MSTRG.44945	Gh_D08G0499	MSTRG.44945.1;Gh_D08G0499	2.84803	2.47303	2.70054	6.24855	6.86469	6.17748	0.460178	-1.11974	0.0272344	0.666244	down	yes
MSTRG.44958	Gh_D08G0512	MSTRG.44958.1;MSTRG.44958.4;MSTRG.44958.3;MSTRG.44958.2;MSTRG.44958.5;MSTRG.44958.6;Gh_D08G0512	1.79465	1.22998	1.06431	1.14009	0.679564	1.09371	0.495661	-1.01258	0.0432333	0.666244	down	yes
MSTRG.44959	Gh_D08G0513	Gh_D08G0513	2.36897	0.827511	0.584354	1.10889	1.15423	1.90014	0.142762	-2.80832	0.0259024	0.666244	down	yes
MSTRG.44982		MSTRG.44982.1	0.593754	0.068829	0	0.112787	0.122197	0.551952	0.266265	-1.90906	0.0453683	0.666244	down	yes
MSTRG.44991	Gh_D08G0552	MSTRG.44991.1;Gh_D08G0552	41.1785	54.032	47.0373	37.9435	38.1589	33.6299	2.28352	1.19126	0.0341923	0.666244	up	yes
MSTRG.44992	Gh_D08G0553	Gh_D08G0553	0.439021	0	0.069936	0.123002	0	0.045107	0.462169	-1.11351	0.0316438	0.666244	down	yes
MSTRG.45050	Gh_D08G0607	MSTRG.45050.1;Gh_D08G0607	48.8075	61.204	60.2587	44.4804	41.4305	39.7257	2.25773	1.17487	0.0283717	0.666244	up	yes
MSTRG.45057	Gh_D08G0621	MSTRG.45057.1;Gh_D08G0621	0.824032	0.302448	0.306949	1.22032	1.15825	0.963518	0.332373	-1.58912	0.0498589	0.666244	down	yes
MSTRG.45077	Gh_D08G0643	Gh_D08G0643	0.752617	0.263913	0.463985	0.514689	0.398608	0.51197	0.499584	-1.0012	0.0431356	0.666244	down	yes
MSTRG.45118	Gh_D08G0680	MSTRG.45118.1;MSTRG.45118.2;MSTRG.45118.3;MSTRG.45118.4;MSTRG.45118.6;Gh_D08G0680	0.91485	0.0369656	0.170506	2.1975	2.58776	3.10445	0.0914905	-3.45023	0.0144143	0.666244	down	yes
MSTRG.45141	Gh_D08G0700	MSTRG.45141.1;MSTRG.45141.2;MSTRG.45141.4;MSTRG.45141.5;MSTRG.45141.3;MSTRG.45141.6	5.29918	51.1641	50.0865	21.0688	24.2286	23.2699	172.917	7.43394	0.0325893	0.666244	up	yes
MSTRG.45144	Gh_D08G0709	Gh_D08G0709	2.88936	2.58291	1.98591	5.52173	4.35953	5.00916	0.333105	-1.58595	0.0389357	0.666244	down	yes
MSTRG.45157	Gh_D08G0721	Gh_D08G0721	0.744699	0.351825	0.240023	1.97051	2.53021	2.55161	0.22297	-2.16508	0.033146	0.666244	down	yes
MSTRG.45181	Gh_D08G0748	MSTRG.45181.1;MSTRG.45181.2;MSTRG.45181.3;MSTRG.45181.4;MSTRG.45181.6;MSTRG.45181.7;MSTRG.45181.8;MSTRG.45181.10;MSTRG.45181.9;MSTRG.45181.11;MSTRG.45181.12;Gh_D08G0748	1.80303	1.21845	1.38203	3.98547	3.58454	5.43971	0.214923	-2.21811	0.023401	0.666244	down	yes
MSTRG.45191	Gh_D08G0760	Gh_D08G0760	1.03953	0.308736	0.346297	0.201232	0.056379	0.178284	0.423081	-1.241	0.011587	0.666244	down	yes
MSTRG.4520	Gh_A03G0677	MSTRG.4520.1;Gh_A03G0677	1.15197	0.94424	0.849215	2.15713	2.27185	2.3268	0.450684	-1.14981	0.0094188	0.666244	down	yes
MSTRG.45210	Gh_D08G0782	MSTRG.45210.1;MSTRG.45210.2;MSTRG.45210.3;Gh_D08G0782;MSTRG.45210.4;MSTRG.45210.7;MSTRG.45210.6	1.7875	1.41319	1.40733	2.37958	2.39941	2.59744	0.496099	-1.0113	0.00415992	0.616816	down	yes
MSTRG.45229	Gh_D08G0800	MSTRG.45229.1	3.26738	4.82962	5.24366	4.35183	4.4136	4.02437	2.52379	1.33559	0.0212727	0.666244	up	yes
MSTRG.45279	Gh_D08G0850	MSTRG.45279.1;Gh_D08G0850	15.5989	13.7378	15.2738	28.6408	30.1901	31.8785	0.418155	-1.25789	0.0199752	0.666244	down	yes
MSTRG.45307	Gh_D08G0863	Gh_D08G0863	0.196005	0.917393	0.750662	0	0.870533	0	7.23111	2.85422	0.0499746	0.666244	up	yes
MSTRG.45312		MSTRG.45312.1;MSTRG.45312.2	6.83711	6.30054	6.14894	1.47344	1.1659	1.10386	2.67274	1.41832	0.0256098	0.666244	up	yes
MSTRG.45320	Gh_D08G0877	Gh_D08G0877	2.01873	0	0	0.218805	0	0	0.091434	-3.45113	0.0486047	0.666244	down	yes
MSTRG.45322	Gh_D08G0875	MSTRG.45322.2;MSTRG.45322.1;MSTRG.45322.3;Gh_D08G0875	12.5395	14.8884	13.2561	85.9293	88.9933	85.3801	0.22365	-2.16069	0.00195788	0.575788	down	yes
MSTRG.45358		MSTRG.45358.2;MSTRG.45358.1;MSTRG.45358.3;MSTRG.45358.4;MSTRG.45358.5;MSTRG.45358.6;MSTRG.45358.7;MSTRG.45358.8	2.56814	1.71997	1.43842	2.37835	2.06348	2.78393	0.320367	-1.6422	0.00903951	0.666244	down	yes
MSTRG.45386	Gh_D08G0953	Gh_D08G0953	0	0.451473	0.429468	0	0.263638	0	3.66045	1.87202	0.00133059	0.528674	up	yes
MSTRG.454		MSTRG.454.1	0	0.887036	1.35398	0.919247	0.946414	0.648895	5.99083	2.58276	0.0381165	0.666244	up	yes
MSTRG.45452	Gh_D08G1027	MSTRG.45452.1;MSTRG.45452.2;MSTRG.45452.3	0.431342	1.41722	1.01741	1.12195	1.27174	0.589795	3.72152	1.89589	0.0437474	0.666244	up	yes
MSTRG.45460	Gh_D08G1035	MSTRG.45460.1;Gh_D08G1035	2.05285	1.05164	1.15924	1.17437	1.15101	1.38906	0.402481	-1.31301	0.0176811	0.666244	down	yes
MSTRG.45472	Gh_D08G1043	MSTRG.45472.1;MSTRG.45472.2;Gh_D08G1043	1.96176	1.52263	1.36641	2.46351	2.5867	2.50203	0.484638	-1.04502	0.0339907	0.666244	down	yes
MSTRG.45500	Gh_D08G1066	MSTRG.45500.1;MSTRG.45500.3;MSTRG.45500.5;Gh_D08G1066	12.0375	16.3862	14.3176	9.681	12.6674	11.0856	2.57456	1.36432	0.0473055	0.666244	up	yes
MSTRG.45543		MSTRG.45543.2	0.701147	2.56358	1.87519	2.2114	3.22417	2.6656	3.98337	1.99399	0.0453046	0.666244	up	yes
MSTRG.45579		MSTRG.45579.1	1.33643	1.28999	1.40703	6.04279	6.89046	6.19313	0.358918	-1.47827	0.00820385	0.666244	down	yes
MSTRG.45587		MSTRG.45587.1;MSTRG.45587.2;MSTRG.45587.3;MSTRG.45587.4;MSTRG.45587.5	1.65251	0.894585	0.888752	1.4652	1.0021	1.27736	0.356327	-1.48873	0.00869796	0.666244	down	yes
MSTRG.45597	Gh_D08G1155	MSTRG.45597.1	0.158907	0.236651	0.248578	1.65439	1.41984	1.79211	0.466967	-1.09861	0.0457725	0.666244	down	yes
MSTRG.4564	Gh_A03G0726	Gh_A03G0726	0.516891	0	0	0	0	0.099064	0.383448	-1.3829	0.023382	0.666244	down	yes
MSTRG.45648	Gh_D08G1205	MSTRG.45648.1;MSTRG.45648.2;Gh_D08G1205	9.74051	10.2401	8.73305	47.0252	51.0197	51.1607	0.201636	-2.31017	0.006653	0.666244	down	yes
MSTRG.4565		MSTRG.4565.1	0.199598	0.468264	0.439673	0.129425	0.408472	0.234969	2.05696	1.04051	0.0375253	0.666244	up	yes
MSTRG.45714		MSTRG.45714.2;MSTRG.45714.1	3.38462	4.13288	3.8836	1.88501	1.98593	1.47963	2.78019	1.47518	0.0147469	0.666244	up	yes
MSTRG.45719	Gh_D08G1285	Gh_D08G1285	28.7334	36.9255	36.0368	20.8032	20.1585	18.8261	3.00265	1.58624	0.00674421	0.666244	up	yes
MSTRG.45723		MSTRG.45723.1	0.333633	0	0	0.071963	0.085559	0.319181	0.414021	-1.27222	0.0362042	0.666244	down	yes
MSTRG.45725		MSTRG.45725.1	8.77733	8.4906	9.70566	4.24323	4.46566	4.03487	2.20075	1.13799	0.0237623	0.666244	up	yes
MSTRG.45734		MSTRG.45734.1	1.63286	0.771906	0.712931	1.1865	0.724476	1.03917	0.307303	-1.70226	0.00698733	0.666244	down	yes
MSTRG.45776	Gh_D08G1352	MSTRG.45776.2;MSTRG.45776.1;MSTRG.45776.3;MSTRG.45776.4;MSTRG.45776.5;Gh_D08G1352	43.5385	36.2541	33.2884	52.3642	46.67	47.5875	0.435584	-1.19898	0.0286814	0.666244	down	yes
MSTRG.45783	Gh_D08G1359	MSTRG.45783.1;Gh_D08G1359	4.85387	7.24729	7.77247	6.67904	7.84061	7.44289	2.38368	1.25319	0.0371378	0.666244	up	yes
MSTRG.45800		MSTRG.45800.1	1.37143	1.89142	2.41199	0	0	0	5.53785	2.46933	0.0110421	0.666244	up	yes
MSTRG.45802	Gh_D08G1378	MSTRG.45802.1	1.18765	1.68993	2.21206	0.489624	0.765914	0.359728	4.54046	2.18284	0.0129173	0.666244	up	yes
MSTRG.4581	Gh_A03G0737	MSTRG.4581.1;Gh_A03G0737	2.18723	3.00157	2.77359	1.82461	1.60786	1.32041	2.42315	1.27689	0.0468077	0.666244	up	yes
MSTRG.45820	Gh_D08G1400	Gh_D08G1400	3.19903	2.2766	2.6972	5.28666	4.79104	6.51863	0.287328	-1.79923	0.0217362	0.666244	down	yes
MSTRG.45843	Gh_D08G1425	MSTRG.45843.1;MSTRG.45843.2;Gh_D08G1425	7.68412	10.1574	9.41377	6.71668	5.98311	5.72068	2.35333	1.23471	0.0470909	0.666244	up	yes
MSTRG.45859	Gh_D08G1444	Gh_D08G1444	0.385144	0	0	0.034563	0.039294	0.090979	0.469289	-1.09145	0.0283582	0.666244	down	yes
MSTRG.45871	Gh_D08G1457	Gh_D08G1457	1.01019	0	0	0.263356	0	0.08241	0.187604	-2.41424	0.0256929	0.666244	down	yes
MSTRG.4588	Gh_A03G0745	MSTRG.4588.1;Gh_A03G0745	2.94546	6.29552	5.12863	5.17893	5.68969	4.63817	3.78953	1.92202	0.0186199	0.666244	up	yes
MSTRG.45884	Gh_D08G1473	MSTRG.45884.2;MSTRG.45884.3	1.0772	0.458279	0.618574	0.670127	0.604248	0.917903	0.407863	-1.29384	0.0198896	0.666244	down	yes
MSTRG.45886	Gh_D08G1476	MSTRG.45886.1;Gh_D08G1476	2.42	1.77531	1.43901	1.64179	1.28637	1.93724	0.448283	-1.15752	0.0397517	0.666244	down	yes
MSTRG.45939		MSTRG.45939.1	0.400089	0.150887	0.101821	0.603279	0.340481	0.612528	0.388648	-1.36346	0.00611894	0.655299	down	yes
MSTRG.45961	Gh_D08G1563	MSTRG.45961.1;Gh_D08G1563	2.44902	1.24292	1.51694	1.08786	0.845662	1.37965	0.41341	-1.27436	0.0168932	0.666244	down	yes
MSTRG.45963	Gh_D08G1566	MSTRG.45963.1;MSTRG.45963.2;MSTRG.45963.3;MSTRG.45963.4;Gh_D08G1566	3.15051	2.48592	2.35305	4.20717	4.25371	4.02585	0.463619	-1.10899	0.0283278	0.666244	down	yes
MSTRG.46000	Gh_D08G1591	MSTRG.46000.1;MSTRG.46000.2;MSTRG.46000.3;MSTRG.46000.4;MSTRG.46000.5;MSTRG.46000.9;MSTRG.46000.13;MSTRG.46000.10;MSTRG.46000.8;MSTRG.46000.7;MSTRG.46000.11;MSTRG.46000.6;MSTRG.46000.12;Gh_D08G1591	3.01197	1.86126	2.3766	3.0943	2.39277	2.8627	0.411143	-1.28229	0.0403744	0.666244	down	yes
MSTRG.4603	Gh_A03G0768	MSTRG.4603.1	0.113986	1.04313	0.596801	0.629712	0.689049	0.488785	3.43185	1.77898	0.0497396	0.666244	up	yes
MSTRG.46042	Gh_D08G1630	MSTRG.46042.1	1.61742	0.7481	0.951366	2.23209	2.15908	3.21291	0.20308	-2.29988	0.0168943	0.666244	down	yes
MSTRG.46108	Gh_D08G1681	Gh_D08G1681	1.06231	0	0	0.086712	0.09293	0.115709	0.204153	-2.29228	0.0459234	0.666244	down	yes
MSTRG.46189	Gh_D08G1758	MSTRG.46189.1;MSTRG.46189.2;Gh_D08G1758	46.413	53.8082	55.8846	36.3656	35.1995	32.8121	2.27443	1.1855	0.0120232	0.666244	up	yes
MSTRG.46195	Gh_D08G1766	Gh_D08G1766	5.48813	8.3257	8.59687	8.09427	7.92858	7.2135	2.48324	1.31222	0.0286071	0.666244	up	yes
MSTRG.46282		MSTRG.46282.1	0	0.657237	0.696463	0.576538	0.858871	0.17968	4.82813	2.27147	0.0157718	0.666244	up	yes
MSTRG.46299	Gh_D08G1877	MSTRG.46299.1	5.03703	4.03076	4.04449	6.35712	5.07843	5.95292	0.432482	-1.20929	0.0130664	0.666244	down	yes
MSTRG.46303		MSTRG.46303.1	3.28001	0	0.097206	0.763264	0.343332	1.65795	0.0168815	-5.88842	0.00246231	0.602476	down	yes
MSTRG.46340	Gh_D08G1919	MSTRG.46340.1;Gh_D08G1919	0.0201141	0.426796	0.508422	0.0686726	0.0300989	0.0176364	2.95455	1.56294	0.0295937	0.666244	up	yes
MSTRG.46355	Gh_D08G1942	Gh_D08G1942	0	16.0005	13.6807	0	0	0	4502.24	12.1364	0.0215283	0.666244	up	yes
MSTRG.46387	Gh_D08G1975	MSTRG.46387.1;Gh_D08G1975	5.82738	4.21743	5.08775	7.10009	6.21238	6.99293	0.432005	-1.21088	0.0286844	0.666244	down	yes
MSTRG.46448	Gh_D08G2045	MSTRG.46448.1;Gh_D08G2045	4.03855	3.44227	3.40105	5.2866	4.60635	5.57253	0.467933	-1.09563	0.0067443	0.666244	down	yes
MSTRG.46484	Gh_D08G2085	MSTRG.46484.2;MSTRG.46484.1	4.62234	4.68093	3.99425	11.5763	10.1521	10.1369	0.397666	-1.33037	0.036411	0.666244	down	yes
MSTRG.46487	Gh_D08G2090	MSTRG.46487.1;MSTRG.46487.3;Gh_D08G2090	8.51437	12.4898	11.3326	7.48817	7.63533	8.1147	2.66072	1.41182	0.044278	0.666244	up	yes
MSTRG.4650	Gh_A03G0806	MSTRG.4650.1;MSTRG.4650.2;MSTRG.4650.3;MSTRG.4650.4;Gh_A03G0806	4.89732	3.09659	2.97608	11.1411	14.686	15.1109	0.136561	-2.87239	0.0346773	0.666244	down	yes
MSTRG.46502	Gh_D08G2102	MSTRG.46502.1;MSTRG.46502.2;MSTRG.46502.4	3.85379	2.69896	2.59178	3.22076	2.49058	2.92677	0.449119	-1.15483	0.0152197	0.666244	down	yes
MSTRG.46507	Gh_D08G2108	MSTRG.46507.1;Gh_D08G2108	4.53165	2.57721	2.7491	3.78547	3.18012	3.79383	0.294482	-1.76375	0.00190492	0.575788	down	yes
MSTRG.46529	Gh_D08G2136	MSTRG.46529.1;MSTRG.46529.2	0.862137	0.425431	0.392539	0.784775	0.576758	0.669441	0.43648	-1.19601	0.012593	0.666244	down	yes
MSTRG.46534	Gh_D08G2142	Gh_D08G2142	31.1934	19.7126	20.8321	28.6217	27.6292	28.1762	0.30356	-1.71995	0.0198456	0.666244	down	yes
MSTRG.46544		MSTRG.46544.1	0	0.92292	0.50558	0	0	0	5.10514	2.35195	0.0436905	0.666244	up	yes
MSTRG.46647	Gh_D08G2257	Gh_D08G2257	21.8186	25.8515	26.2354	14.9227	15.1996	15.1803	2.39181	1.2581	0.00465352	0.629394	up	yes
MSTRG.46681	Gh_D08G2293	MSTRG.46681.1;MSTRG.46681.2;Gh_D08G2293	1.26717	3.13601	2.9946	1.54024	2.00264	2.03139	4.95123	2.30779	0.0344343	0.666244	up	yes
MSTRG.46707		MSTRG.46707.1	0.134826	0.982473	0.631828	0.519509	0.76208	0.426358	3.70012	1.88757	0.014406	0.666244	up	yes
MSTRG.46710	Gh_D08G2330	Gh_D08G2330	0.423145	0	0.034806	0.207953	0	0.239104	0.353952	-1.49838	0.000805725	0.527131	down	yes
MSTRG.46799	Gh_D08G2417	Gh_D08G2417	21.7024	29.34	21.7922	0	0	0	36	5.16993	0.00291144	0.607156	up	yes
MSTRG.46800	Gh_D08G2418	MSTRG.46800.1;Gh_D08G2418	6.8699	8.81092	9.24754	3.91807	3.25035	2.96503	3.79025	1.92229	0.0308991	0.666244	up	yes
MSTRG.46833	Gh_D08G2456	Gh_D08G2456	0.728308	1.69282	1.35078	0.313464	0.242798	0.204586	4.38436	2.13236	0.0204112	0.666244	up	yes
MSTRG.46839	Gh_D08G2461	Gh_D08G2461	10.5992	9.09942	9.81391	16.5345	17.1214	16.727	0.486639	-1.03908	0.0147977	0.666244	down	yes
MSTRG.46846	Gh_D08G2470	MSTRG.46846.1;MSTRG.46846.2;Gh_D08G2470	3.55195	3.94863	3.42394	23.613	21.029	19.444	0.228136	-2.13204	0.0153334	0.666244	down	yes
MSTRG.46859	Gh_D08G2485	Gh_D08G2485	2.89378	1.88413	2.2776	3.55885	2.88939	3.4743	0.37236	-1.42523	0.0132699	0.666244	down	yes
MSTRG.46880	Gh_D08G2512	Gh_D08G2512	0.029681	1.2499	1.27536	1.14461	2.00322	0.843946	8.16729	3.02986	0.000217003	0.390839	up	yes
MSTRG.46888	Gh_D08G2525	Gh_D08G2525	0	0.55225	0.353877	0	0	0	3.11853	1.64087	0.035096	0.666244	up	yes
MSTRG.46895	Gh_D08G2535	MSTRG.46895.1;MSTRG.46895.2;Gh_D08G2535	2.98176	5.00207	3.98518	3.11766	3.19506	2.53097	3.09552	1.63018	0.0324808	0.666244	up	yes
MSTRG.46992		MSTRG.46992.1	0	0.864325	0.661781	0	0.8678	0	9.22954	3.20626	0.02592	0.666244	up	yes
MSTRG.47000	Gh_D09G0022	Gh_D09G0022;MSTRG.47000.2	1.16227	1.88525	2.30963	1.1939	1.43655	1.06255	3.38401	1.75873	0.00970271	0.666244	up	yes
MSTRG.47002	Gh_D09G0023	MSTRG.47002.1;Gh_D09G0023	10.5979	12.2813	11.9795	6.25297	7.30318	6.91092	2.35785	1.23747	0.0109444	0.666244	up	yes
MSTRG.47020	Gh_D09G0048	MSTRG.47020.1;MSTRG.47020.2;Gh_D09G0048	1.2651	1.82261	1.80016	1.31155	1.50618	0.974766	2.40906	1.26847	0.0191915	0.666244	up	yes
MSTRG.47025	Gh_D09G0053	MSTRG.47025.1;MSTRG.47025.2;MSTRG.47025.3;MSTRG.47025.4;Gh_D09G0053;MSTRG.47025.6	1.76428	1.91468	1.73496	6.35602	6.22619	6.80649	0.370734	-1.43154	0.00627131	0.661623	down	yes
MSTRG.47028	Gh_D09G0055	MSTRG.47028.1;MSTRG.47028.2;MSTRG.47028.4;Gh_D09G0055	3.42295	3.24308	3.42706	8.73435	7.2876	7.92239	0.413873	-1.27274	0.0240285	0.666244	down	yes
MSTRG.47089	Gh_D09G0107	MSTRG.47089.1;Gh_D09G0107;MSTRG.47089.3;MSTRG.47089.4;MSTRG.47089.7;MSTRG.47089.10	2.37743	3.03261	3.45483	2.56373	3.36063	2.64145	2.15735	1.10926	0.0317634	0.666244	up	yes
MSTRG.47115	Gh_D09G0133	MSTRG.47115.1;MSTRG.47115.2;MSTRG.47115.3;MSTRG.47115.4;MSTRG.47115.5;Gh_D09G0133	3.12579	1.0859	1.72713	9.04677	4.35244	6.94163	0.0604363	-4.04844	0.023693	0.666244	down	yes
MSTRG.47126	Gh_D09G0149	Gh_D09G0149	4.98283	2.97009	2.919	4.02482	3.44882	3.75599	0.323601	-1.62771	0.011817	0.666244	down	yes
MSTRG.47128	Gh_D09G0151	Gh_D09G0151	0.112643	1.26457	0.621492	0.596183	0.828822	0.249499	5.43954	2.44348	0.0420558	0.666244	up	yes
MSTRG.47135		MSTRG.47135.1	0	1.15736	1.32656	0.015421	0	0	11.5065	3.52438	0.0240246	0.666244	up	yes
MSTRG.47144	Gh_D09G0163	MSTRG.47144.1	0.264009	0.712013	0.618249	0.350642	0.385099	0.127153	2.7646	1.46707	0.0179367	0.666244	up	yes
MSTRG.4719	Gh_A03G0871	MSTRG.4719.1	0.647503	0.463411	0.366486	0.959365	1.06991	1.23393	0.477415	-1.06668	0.0361013	0.666244	down	yes
MSTRG.47206	Gh_D09G0238	MSTRG.47206.1;MSTRG.47206.2;Gh_D09G0238	9.19852	7.64509	7.77088	12.6745	12.4022	11.5855	0.497651	-1.00679	0.0358606	0.666244	down	yes
MSTRG.47214	Gh_D09G0247	MSTRG.47214.1	5.80916	5.09568	5.28837	10.036	10.2994	11.0303	0.426274	-1.23015	0.00512477	0.644286	down	yes
MSTRG.4723		MSTRG.4723.1	0.956112	0.423251	0.655868	0.853696	0.841367	1.15101	0.421497	-1.2464	0.0450498	0.666244	down	yes
MSTRG.47252	Gh_D09G0285	MSTRG.47252.1	1.23658	0.068015	0.342761	0.374069	0.059577	0.442477	0.18513	-2.43339	0.0104649	0.666244	down	yes
MSTRG.47281	Gh_D09G0308	MSTRG.47281.2;MSTRG.47281.3;MSTRG.47281.1;MSTRG.47281.4;MSTRG.47281.5;MSTRG.47281.6;MSTRG.47281.7;MSTRG.47281.10	3.33843	3.86233	3.66593	1.34953	1.55256	1.51081	2.43914	1.28637	0.00499407	0.642947	up	yes
MSTRG.47290	Gh_D09G0317	Gh_D09G0317	6.7428	8.57661	8.47462	6.17153	6.90466	6.23983	2.16989	1.11762	0.000573326	0.525412	up	yes
MSTRG.47294	Gh_D09G0320	MSTRG.47294.1;MSTRG.47294.2	1.59675	0.665266	0.866823	1.23176	1.42183	1.81555	0.292418	-1.77389	0.0429757	0.666244	down	yes
MSTRG.4732		MSTRG.4732.1;MSTRG.4732.2;MSTRG.4732.3	1.45525	0.845719	0.95527	1.87503	1.45096	1.49329	0.403309	-1.31004	0.0361141	0.666244	down	yes
MSTRG.47363	Gh_D09G0386	MSTRG.47363.1;Gh_D09G0386	2.38694	1.0307	1.05175	2.07077	2.05671	2.29358	0.217153	-2.20322	0.0127831	0.666244	down	yes
MSTRG.4743	Gh_A03G0896	MSTRG.4743.1;MSTRG.4743.2	0.317625	3.1803	3.83637	0.307387	3.17215	0.384229	98.9367	6.62843	0.0139353	0.666244	up	yes
MSTRG.47449	Gh_D09G0476	MSTRG.47449.1;MSTRG.47449.2	3.85545	2.36997	2.38435	3.63443	3.13221	3.20563	0.353083	-1.50192	0.0227782	0.666244	down	yes
MSTRG.47457	Gh_D09G0489	Gh_D09G0489	18.1978	14.6226	12.7063	25.5196	27.7061	28.594	0.299862	-1.73763	0.0296149	0.666244	down	yes
MSTRG.47471		MSTRG.47471.1;MSTRG.47471.2	4.066	5.59634	5.97971	4.10636	4.96455	3.83971	2.89438	1.53325	0.00233821	0.60111	up	yes
MSTRG.47498	Gh_D09G0523	MSTRG.47498.1	0.59134	0	0	0.417736	0	0.681221	0.170726	-2.55025	0.0132621	0.666244	down	yes
MSTRG.47542	Gh_D09G0567	MSTRG.47542.1;MSTRG.47542.2	59.8328	69.6333	85.9832	7.17976	6.6033	6.88245	15.6804	3.97089	0.00554512	0.649492	up	yes
MSTRG.47550		MSTRG.47550.1	0.285976	0	0	0	0	0.174272	0.498984	-1.00293	0.0331805	0.666244	down	yes
MSTRG.47555	Gh_D09G0583	MSTRG.47555.1;Gh_D09G0583	27.191	15.7536	17.5887	18.1877	16.7031	17.7443	0.338147	-1.56428	0.0283335	0.666244	down	yes
MSTRG.47622	Gh_D09G0626	MSTRG.47622.1	0.985896	0.455022	0.311236	1.19698	0.592003	1.26422	0.225142	-2.15109	0.0135922	0.666244	down	yes
MSTRG.47662	Gh_D09G0681	Gh_D09G0681	0	0.417102	0.240077	0	0	0	2.37452	1.24764	0.0450823	0.666244	up	yes
MSTRG.4771	Gh_A03G0922	Gh_A03G0922	4.70949	6.21677	6.22663	4.22639	4.76352	3.57564	2.8039	1.48743	0.00706536	0.666244	up	yes
MSTRG.47773	Gh_D09G0819	MSTRG.47773.2;MSTRG.47773.1;MSTRG.47773.3;Gh_D09G0819	4.63189	3.35057	3.51843	5.34284	4.6052	4.53662	0.451916	-1.14587	0.0458637	0.666244	down	yes
MSTRG.47787	Gh_D09G0837	MSTRG.47787.2;MSTRG.47787.1;Gh_D09G0837	1.80859	1.37466	1.15956	2.59074	1.9541	2.71384	0.336384	-1.57182	0.0137945	0.666244	down	yes
MSTRG.47941	Gh_D09G1004	MSTRG.47941.1;MSTRG.47941.2;MSTRG.47941.3;Gh_D09G1004	2.03241	2.87488	3.4102	2.48618	2.81485	2.53639	2.3478	1.23131	0.0298446	0.666244	up	yes
MSTRG.47963	Gh_D09G1024	MSTRG.47963.1;MSTRG.47963.2;MSTRG.47963.4;MSTRG.47963.7;MSTRG.47963.5;MSTRG.47963.6;MSTRG.47963.8;MSTRG.47963.9	7.7294	10.2226	10.2205	4.46925	3.6851	3.81728	3.49933	1.80708	0.0324909	0.666244	up	yes
MSTRG.47993	Gh_D09G1057;Gh_D09G1058	MSTRG.47993.1;Gh_D09G1057;MSTRG.47993.5;Gh_D09G1058	1.39093	2.84098	2.29998	1.99024	1.99089	1.69094	3.06067	1.61385	0.0299956	0.666244	up	yes
MSTRG.48017	Gh_D09G1085	MSTRG.48017.1;Gh_D09G1085	1.15344	1.99967	2.1648	1.26808	1.39431	1.07306	3.25655	1.70334	0.00398743	0.616816	up	yes
MSTRG.48077		MSTRG.48077.1;MSTRG.48077.2	0.831084	1.30612	1.63149	1.43298	1.49582	1.14901	2.16595	1.115	0.0472582	0.666244	up	yes
MSTRG.48080	Gh_D09G1152	MSTRG.48080.1;Gh_D09G1152	15.3111	18.3777	18.7366	13.6323	14.7162	11.3553	2.4775	1.30889	0.0258803	0.666244	up	yes
MSTRG.48082	Gh_D09G1156	Gh_D09G1156	0	0.71281	0.5515	0	0	0	4.45021	2.15387	0.0250043	0.666244	up	yes
MSTRG.48129	Gh_D09G1197	MSTRG.48129.1;MSTRG.48129.2;Gh_D09G1197	5.28061	6.87029	8.02807	6.51252	7.19216	6.53768	2.17162	1.11877	0.0378213	0.666244	up	yes
MSTRG.48149	Gh_D09G1220	MSTRG.48149.2;MSTRG.48149.1;Gh_D09G1220	8.04751	6.86472	7.07335	12.2444	9.98749	10.5409	0.466578	-1.09981	0.0453905	0.666244	down	yes
MSTRG.48167	Gh_D09G1235	MSTRG.48167.1;MSTRG.48167.2;MSTRG.48167.4;MSTRG.48167.5;MSTRG.48167.6;MSTRG.48167.7;MSTRG.48167.8;MSTRG.48167.9;MSTRG.48167.10;MSTRG.48167.11;MSTRG.48167.12;MSTRG.48167.13;MSTRG.48167.15;Gh_D09G1235	7.32514	9.31903	9.68202	6.07934	5.93029	4.84285	2.90396	1.53802	0.0199952	0.666244	up	yes
MSTRG.48169	Gh_D09G1237	MSTRG.48169.1;Gh_D09G1237	3.66788	4.53104	4.60993	2.91861	3.59198	2.89173	2.33034	1.22054	0.00556166	0.649492	up	yes
MSTRG.4822		MSTRG.4822.1;MSTRG.4822.2	2.51281	1.47422	1.53832	2.14326	1.47597	1.78434	0.378605	-1.40123	0.0234926	0.666244	down	yes
MSTRG.4824	Gh_A03G0962	MSTRG.4824.1;Gh_A03G0962	2.0279	2.74188	2.59913	1.05495	1.50523	1.45211	2.54284	1.34644	0.0445003	0.666244	up	yes
MSTRG.48243	Gh_D09G1327	MSTRG.48243.1;MSTRG.48243.2;Gh_D09G1327	2.51548	1.36972	1.77839	3.33629	2.38475	3.01525	0.276368	-1.85534	0.0186279	0.666244	down	yes
MSTRG.48244	Gh_D09G1328	MSTRG.48244.1;Gh_D09G1328	33.0044	42.6194	46.3925	14.7142	23.5398	14.4417	7.58077	2.92234	0.0232074	0.666244	up	yes
MSTRG.48259		MSTRG.48259.1	65.7871	76.3094	77.8475	49.2606	49.1898	51.6455	2.02524	1.0181	0.0238854	0.666244	up	yes
MSTRG.4827	Gh_A03G0965	Gh_A03G0965	3.11538	0	0	4.32472	5.1272	5.59358	0.00913675	-6.7741	0.0185628	0.666244	down	yes
MSTRG.48286	Gh_D09G1372	Gh_D09G1372;MSTRG.48286.2	0.396648	0.809079	0.877244	0.197486	0.180315	0.158512	2.77937	1.47476	0.0131333	0.666244	up	yes
MSTRG.48292	Gh_D09G1382	MSTRG.48292.1;Gh_D09G1382	1.44485	0.418602	0.725458	0.589261	0.569454	0.778169	0.34154	-1.54987	0.0490877	0.666244	down	yes
MSTRG.48300		MSTRG.48300.1	0	0.212222	0.478971	0	0.125872	0	2.64748	1.40462	0.042712	0.666244	up	yes
MSTRG.48330	Gh_D09G1422	Gh_D09G1422	0.656899	0	0	0	0	0.244333	0.27838	-1.84487	0.0208224	0.666244	down	yes
MSTRG.48344	Gh_D09G1435	Gh_D09G1435	19.6806	13.7492	14.2971	26.7072	26.2065	24.3875	0.305991	-1.70844	0.0295932	0.666244	down	yes
MSTRG.48398	Gh_D09G1491	MSTRG.48398.1	0	0.283847	0.396515	0	0	0	2.42326	1.27695	0.0330192	0.666244	up	yes
MSTRG.48407	Gh_D09G1502	Gh_D09G1502	0.443695	0.777472	0.568011	0.072065	0.189378	0.070824	2.2924	1.19686	0.0177802	0.666244	up	yes
MSTRG.48423		MSTRG.48423.1	1.69323	0.981003	0.597449	1.32505	1.15632	1.34919	0.308107	-1.6985	0.0441641	0.666244	down	yes
MSTRG.48459	Gh_D09G1551	MSTRG.48459.1;MSTRG.48459.2;MSTRG.48459.3;Gh_D09G1551	1.97619	1.70069	1.46034	4.52851	4.61834	4.35161	0.366661	-1.44748	0.0160011	0.666244	down	yes
MSTRG.48491	Gh_D09G1590	MSTRG.48491.1	0	0.842998	0.50611	0.466689	0.656217	0.354193	3.92425	1.97242	0.0169482	0.666244	up	yes
MSTRG.48546		MSTRG.48546.1	15.3115	18.0876	16.9035	9.95794	9.27322	9.94091	2.08045	1.0569	0.0328632	0.666244	up	yes
MSTRG.48549	Gh_D09G1648	Gh_D09G1648;MSTRG.48549.2	0.0333497	0.236367	0.381326	0	0.0839881	0.0393927	2.14505	1.10101	0.0299437	0.666244	up	yes
MSTRG.48550	Gh_D09G1648	MSTRG.48550.1	0.142611	0.635511	0.645546	0.363048	0.663335	0.401231	2.86216	1.5171	0.0021477	0.590554	up	yes
MSTRG.48566	Gh_D09G1667	MSTRG.48566.1	0.481678	0	0	0	0	0.313324	0.329289	-1.60258	0.0382404	0.666244	down	yes
MSTRG.4858	Gh_A03G0993	MSTRG.4858.1	1.17756	0.324154	0.011892	0.875233	0.8072	1.50466	0.120367	-3.05448	0.0258332	0.666244	down	yes
MSTRG.48591	Gh_D09G1696	Gh_D09G1696	0.896284	1.53214	1.38077	0.896025	1.03468	0.732957	2.57776	1.36612	0.00313823	0.607156	up	yes
MSTRG.48619	Gh_D09G1728	MSTRG.48619.1;Gh_D09G1728	0.89192	0.623601	0.422889	1.44587	1.46907	1.46202	0.399605	-1.32335	0.0329391	0.666244	down	yes
MSTRG.48667	Gh_D09G1782	MSTRG.48667.1;Gh_D09G1782	13.1917	11.9694	13.2559	38.3593	30.5733	32.1975	0.320471	-1.64173	0.038417	0.666244	down	yes
MSTRG.48672		MSTRG.48672.1	0.855104	1.5558	1.56001	0.454535	0.484199	0.372463	3.67986	1.87965	0.00320443	0.607156	up	yes
MSTRG.48726	Gh_D09G1857	MSTRG.48726.1;Gh_D09G1857	2.56524	1.39396	1.74397	1.67351	1.41098	1.69154	0.443419	-1.17326	0.0247413	0.666244	down	yes
MSTRG.48745	Gh_D09G1877	Gh_D09G1877	149.073	172.011	168.228	102.442	92.6554	91.2952	2.27538	1.18611	0.0279162	0.666244	up	yes
MSTRG.48765	Gh_D09G1904	MSTRG.48765.1;MSTRG.48765.2;MSTRG.48765.3;MSTRG.48765.4;Gh_D09G1904	1.42302	0.994608	0.633867	1.9401	1.91501	2.67278	0.26251	-1.92955	0.0389211	0.666244	down	yes
MSTRG.48773		MSTRG.48773.1	1.07839	0.456733	0.492093	0.424629	0.336525	0.446652	0.478476	-1.06348	0.0121668	0.666244	down	yes
MSTRG.48779	Gh_D09G1915	MSTRG.48779.1;MSTRG.48779.2;MSTRG.48779.3;Gh_D09G1915	1.63704	0.997053	1.22199	1.75902	1.71867	1.97271	0.436092	-1.19729	0.0168079	0.666244	down	yes
MSTRG.48792	Gh_D09G1931	MSTRG.48792.2;MSTRG.48792.3;MSTRG.48792.4;Gh_D09G1931	9.0772	8.85127	8.08549	23.3432	23.5744	23.5526	0.34121	-1.55127	0.00316834	0.607156	down	yes
MSTRG.48795	Gh_D09G1935	Gh_D09G1935	0.306087	1.51941	2.01842	0.432808	0.725305	0.635372	8.78875	3.13566	0.024882	0.666244	up	yes
MSTRG.48801	Gh_D09G1940	MSTRG.48801.1;Gh_D09G1940	1.76428	1.27581	1.17738	2.17529	1.55397	2.16395	0.381138	-1.39162	0.0132938	0.666244	down	yes
MSTRG.48844	Gh_D09G1992	MSTRG.48844.1	92.1014	150.768	174.036	121.367	129.428	110.956	4.83556	2.27368	0.0147096	0.666244	up	yes
MSTRG.48853	Gh_D09G2005	Gh_D09G2005	0.595662	0.853373	1.1197	0.558174	0.709882	0.451604	2.29609	1.19918	0.0263219	0.666244	up	yes
MSTRG.48856	Gh_D09G2008	Gh_D09G2008	20.7565	18.5277	18.6357	51.4764	51.294	48.9017	0.317381	-1.65571	0.00311073	0.607156	down	yes
MSTRG.48919	Gh_D09G2082	MSTRG.48919.1	0.831342	1.85894	1.3563	0.956447	1.2637	0.740728	3.55059	1.82806	0.0195525	0.666244	up	yes
MSTRG.48944	Gh_D09G2113	MSTRG.48944.1;Gh_D09G2113	1.95499	3.92636	4.57411	3.02536	4.80677	2.00255	7.76677	2.95732	0.0242511	0.666244	up	yes
MSTRG.48963	Gh_D09G2140	MSTRG.48963.1	0	0.531602	0.473246	0	0	0.014808	3.40249	1.76659	0.0260489	0.666244	up	yes
MSTRG.48983	Gh_D09G2161	MSTRG.48983.1;Gh_D09G2161	5.89048	5.08322	5.31086	17.7504	19.3694	20.7683	0.239648	-2.06101	0.0065734	0.666244	down	yes
MSTRG.49023	Gh_D09G2213	Gh_D09G2213	0.206376	0.928165	0.933447	0.638989	0.731186	0.580202	3.35429	1.74601	0.011075	0.666244	up	yes
MSTRG.49080	Gh_D09G2282	MSTRG.49080.1;MSTRG.49080.3;MSTRG.49080.2;MSTRG.49080.4;MSTRG.49080.5;MSTRG.49080.6;MSTRG.49080.7;Gh_D09G2282	0.462486	1.32143	1.22216	1.03887	1.14178	0.741204	3.41081	1.77011	0.00735205	0.666244	up	yes
MSTRG.49082	Gh_D09G2284	MSTRG.49082.1;Gh_D09G2284	23.8407	27.737	27.1502	16.5742	15.8067	14.7223	2.33776	1.22513	0.0115788	0.666244	up	yes
MSTRG.49097		MSTRG.49097.1	1.56896	2.71903	2.84244	1.50256	1.37678	1.34736	3.42898	1.77778	0.0250615	0.666244	up	yes
MSTRG.49111	Gh_D09G2329	MSTRG.49111.1;MSTRG.49111.2;Gh_D09G2329	7.90069	11.4614	9.74394	7.04874	6.45272	6.15385	2.65969	1.41126	0.0498013	0.666244	up	yes
MSTRG.49178	Gh_D09G2411	Gh_D09G2411	0	0.398636	0.323872	0	0	0.020838	2.50305	1.32369	0.0323676	0.666244	up	yes
MSTRG.49185	Gh_D10G0002	MSTRG.49185.1	2.27444	1.29346	1.66484	2.35872	2.075	2.58034	0.356937	-1.48626	0.0140563	0.666244	down	yes
MSTRG.49204	Gh_D10G0023	MSTRG.49204.1;MSTRG.49204.2;Gh_D10G0023;MSTRG.49204.5	2.80533	1.82734	2.2473	2.54019	1.97729	2.35431	0.494264	-1.01665	0.049773	0.666244	down	yes
MSTRG.49233	Gh_D10G0053	Gh_D10G0053;MSTRG.49233.2	0.990227	1.7534	1.83198	0.540981	0.832276	0.409709	4.58711	2.19759	0.000876215	0.527131	up	yes
MSTRG.49278	Gh_D10G0102	MSTRG.49278.1;Gh_D10G0102	17.279	14.6196	14.8015	26.9399	22.8499	24.0398	0.411386	-1.28144	0.0167437	0.666244	down	yes
MSTRG.49318	Gh_D10G0149	Gh_D10G0149	0.590266	2.99032	3.5239	2.04077	2.72746	2.49511	10.4183	3.38105	0.0315981	0.666244	up	yes
MSTRG.49327	Gh_D10G0158	Gh_D10G0158	0.560677	0.215553	0.136849	0.533314	0.440553	0.411314	0.450026	-1.15192	0.0468044	0.666244	down	yes
MSTRG.49328	Gh_D10G0161	Gh_D10G0161	1.67369	1.1589	1.2618	1.85943	1.93621	2.06498	0.493198	-1.01976	0.0168822	0.666244	down	yes
MSTRG.49330		MSTRG.49330.1	0.316429	1.25229	1.12652	0	0	0	6.20694	2.63388	0.0143276	0.666244	up	yes
MSTRG.49343	Gh_D10G0177	Gh_D10G0177	0.386427	0.115977	0.169477	1.45731	1.52777	1.91384	0.263587	-1.92365	0.00830493	0.666244	down	yes
MSTRG.49344	Gh_D10G0181	MSTRG.49344.1;Gh_D10G0181	10.1524	7.62626	8.26363	22.7697	23.7011	20.9683	0.268557	-1.8967	0.0232272	0.666244	down	yes
MSTRG.49348	Gh_D10G0187	MSTRG.49348.1;MSTRG.49348.2;MSTRG.49348.3;Gh_D10G0187	4.25217	7.16375	7.26207	2.9666	5.80491	3.45889	6.9434	2.79564	0.0247369	0.666244	up	yes
MSTRG.4935	Gh_A03G1056	MSTRG.4935.1;Gh_A03G1056	5.46625	6.8365	6.21209	3.54252	3.73489	3.67241	2.26387	1.17879	0.00993789	0.666244	up	yes
MSTRG.4942	Gh_A03G1064	MSTRG.4942.1;Gh_A03G1064	12.5066	12.0074	13.4316	54.8791	61.3136	55.3216	0.271478	-1.8811	0.00748349	0.666244	down	yes
MSTRG.49430	Gh_D10G0282	Gh_D10G0282	3.8415	2.09576	1.95479	1.44801	0.879253	1.18522	0.435798	-1.19827	0.044537	0.666244	down	yes
MSTRG.49452		MSTRG.49452.1;MSTRG.49452.2;MSTRG.49452.3	2.74268	7.14505	6.18838	4.84874	5.71294	2.70191	10.6022	3.40629	0.0196418	0.666244	up	yes
MSTRG.49468	Gh_D10G0322	Gh_D10G0322	0.931817	0.444795	0.637763	2.08183	1.34516	1.67593	0.293937	-1.76642	0.0308536	0.666244	down	yes
MSTRG.49515	Gh_D10G0377	MSTRG.49515.1	1.27205	0	0	2.22969	1.83836	1.94779	0.0577992	-4.11281	0.0106765	0.666244	down	yes
MSTRG.49538	Gh_D10G0400	MSTRG.49538.1;MSTRG.49538.2;MSTRG.49538.4;MSTRG.49538.5	2.27303	0.636336	0.742114	1.89706	2.13669	2.17499	0.144142	-2.79444	0.0303579	0.666244	down	yes
MSTRG.49591		MSTRG.49591.1;MSTRG.49591.2;MSTRG.49591.3	0.144127	0.645547	0.540834	0.841634	1.12603	0.638017	2.18012	1.12441	0.0116572	0.666244	up	yes
MSTRG.49630	Gh_D10G0497	MSTRG.49630.1;MSTRG.49630.2;MSTRG.49630.3	0.748477	23.7384	9.16641	0	5.12172	1.15097	2920.17	11.5118	0.0265371	0.666244	up	yes
MSTRG.49644	Gh_D10G0516	MSTRG.49644.1	7.6511	12.3473	12.586	14.8292	15.8073	13.3568	2.45949	1.29836	0.0113064	0.666244	up	yes
MSTRG.49657		MSTRG.49657.1;MSTRG.49657.2;MSTRG.49657.3;MSTRG.49657.5;MSTRG.49657.4;MSTRG.49657.6	3.16744	2.36259	2.00682	3.37681	3.25499	3.51436	0.396621	-1.33417	0.0192699	0.666244	down	yes
MSTRG.49686	Gh_D10G0560;Gh_D10G0559	MSTRG.49686.1;Gh_D10G0559;Gh_D10G0560	9.10412	18.9045	19.979	15.0866	16.3559	15.9873	5.34608	2.41848	0.0340431	0.666244	up	yes
MSTRG.49703	Gh_D10G0576	Gh_D10G0576;MSTRG.49703.2;MSTRG.49703.3;MSTRG.49703.4	1.85309	2.98761	2.68228	1.65213	1.59974	1.74106	2.51481	1.33045	0.0471423	0.666244	up	yes
MSTRG.49722		MSTRG.49722.1	6.89994	7.39588	9.00722	0.239696	0.011402	0	10.7716	3.42916	0.0122887	0.666244	up	yes
MSTRG.49724	Gh_D10G0591	MSTRG.49724.1	0.193232	0.521246	0.868679	0.325769	0.687506	0.194003	3.47926	1.79878	0.0393628	0.666244	up	yes
MSTRG.49729	Gh_D10G0598	MSTRG.49729.1;Gh_D10G0598	26.0753	27.9085	30.2952	12.0519	12.7654	14.2338	2.49578	1.31949	0.042968	0.666244	up	yes
MSTRG.49764	Gh_D10G0639	MSTRG.49764.1;Gh_D10G0639	6.79719	5.95254	6.67137	12.6709	12.4026	13.802	0.418695	-1.25603	0.0136824	0.666244	down	yes
MSTRG.49770	Gh_D10G0646	MSTRG.49770.2;Gh_D10G0646	6.80029	4.1954	4.33839	6.81513	5.52738	5.61805	0.314969	-1.66672	0.0352298	0.666244	down	yes
MSTRG.49798	Gh_D10G0676	MSTRG.49798.1;MSTRG.49798.2;MSTRG.49798.3;MSTRG.49798.4	12.7316	7.80698	7.91173	23.7762	29.2131	28.4914	0.140271	-2.83371	0.0276703	0.666244	down	yes
MSTRG.49822	Gh_D10G0700	MSTRG.49822.1;Gh_D10G0700	1.76523	4.44315	4.85921	4.10992	3.73313	3.41655	6.06084	2.59952	0.0473192	0.666244	up	yes
MSTRG.49850	Gh_D10G0736	MSTRG.49850.2;Gh_D10G0736	0.0144918	0.574466	0.424475	0.370888	0.367502	0.0123537	3.48648	1.80177	0.0452195	0.666244	up	yes
MSTRG.49867	Gh_D10G0756	MSTRG.49867.1;MSTRG.49867.2;Gh_D10G0756	3.62836	4.89058	5.45818	3.33177	4.13517	3.78856	2.60777	1.38282	0.0251965	0.666244	up	yes
MSTRG.49874	Gh_D10G0763	MSTRG.49874.2	0.889899	2.12606	2.37001	1.68005	1.48447	1.08599	4.92297	2.29953	0.0343354	0.666244	up	yes
MSTRG.49884	Gh_D10G0773	MSTRG.49884.1;Gh_D10G0773	50.7199	40.9811	44.1737	66.718	63.6005	63.0016	0.462744	-1.11171	0.0186802	0.666244	down	yes
MSTRG.49898		MSTRG.49898.1	2.87438	2.13067	2.01543	3.00686	3.02339	3.19201	0.455825	-1.13345	0.0123248	0.666244	down	yes
MSTRG.49928	Gh_D10G0827	MSTRG.49928.1;Gh_D10G0827	8.63145	6.35865	5.3981	10.8996	8.51293	9.14331	0.290714	-1.78233	0.036386	0.666244	down	yes
MSTRG.49974	Gh_D10G0879	Gh_D10G0879	3.22089	1.3395	1.91797	1.92595	1.85554	2.1361	0.300585	-1.73416	0.0487273	0.666244	down	yes
MSTRG.50012		MSTRG.50012.1	6.03709	8.46374	7.50109	5.78281	5.42356	5.24111	2.2963	1.19931	0.0414986	0.666244	up	yes
MSTRG.50049	Gh_D10G0960	Gh_D10G0960	3.21094	1.67448	1.55883	3.03439	2.91358	4.46107	0.170413	-2.55289	0.0144292	0.666244	down	yes
MSTRG.50077		MSTRG.50077.1	1.60563	2.19737	2.86537	1.38946	1.61023	1.06198	3.40657	1.76832	0.0285551	0.666244	up	yes
MSTRG.50093	Gh_D10G1012	MSTRG.50093.1	0.032451	0.342535	0.381194	0.199081	0.161451	0	2.38941	1.25666	0.0332487	0.666244	up	yes
MSTRG.50098	Gh_D10G1022	MSTRG.50098.1;MSTRG.50098.2;Gh_D10G1022	2.02699	1.00808	1.08294	1.48458	1.10154	1.1638	0.37697	-1.40748	0.040512	0.666244	down	yes
MSTRG.50172	Gh_D10G1095	MSTRG.50172.1;MSTRG.50172.2;MSTRG.50172.3;MSTRG.50172.4;MSTRG.50172.6;Gh_D10G1095	3.09507	4.07242	3.79269	2.5595	2.45082	2.25074	2.19412	1.13364	0.0158654	0.666244	up	yes
MSTRG.50251	Gh_D10G1176	Gh_D10G1176	10.2038	7.01095	7.1481	6.95515	5.21087	6.8587	0.433203	-1.20688	0.0107652	0.666244	down	yes
MSTRG.50261	Gh_D10G1186	MSTRG.50261.1;Gh_D10G1186	66.9052	92.9259	93.4795	71.2945	69.1563	69.7893	2.54435	1.3473	0.0332657	0.666244	up	yes
MSTRG.50303	Gh_D10G1233	MSTRG.50303.1;Gh_D10G1233	3.22047	5.28337	6.16195	3.51275	4.53458	3.37852	4.63622	2.21295	0.00454025	0.623698	up	yes
MSTRG.50308	Gh_D10G1239	MSTRG.50308.1;Gh_D10G1239	2.28614	1.00347	1.26222	2.8786	2.08933	2.07315	0.243646	-2.03714	0.047705	0.666244	down	yes
MSTRG.50393		MSTRG.50393.1	2.27933	1.1402	0.904393	0.767416	0.641284	1.33431	0.293644	-1.76786	0.0378421	0.666244	down	yes
MSTRG.50400	Gh_D10G1317	MSTRG.50400.1;MSTRG.50400.2;Gh_D10G1317	4.20274	2.66559	2.98218	2.64757	2.61392	3.08086	0.485414	-1.04271	0.0302296	0.666244	down	yes
MSTRG.50406		MSTRG.50406.1	0.354186	0.633542	0.702612	0	0.200459	0.09742	2.65311	1.40769	0.0132686	0.666244	up	yes
MSTRG.50434	Gh_D10G1356	MSTRG.50434.1	4.20229	2.5046	2.34352	2.24859	1.52903	2.15168	0.369314	-1.43708	0.00797385	0.666244	down	yes
MSTRG.50483	Gh_D10G1401	MSTRG.50483.1;MSTRG.50483.2;MSTRG.50483.3;MSTRG.50483.4;MSTRG.50483.5;MSTRG.50483.6;MSTRG.50483.7;Gh_D10G1401	13.9452	12.8183	11.3956	21.733	18.7812	19.889	0.434485	-1.20262	0.0297136	0.666244	down	yes
MSTRG.50526	Gh_D10G1445	MSTRG.50526.1;MSTRG.50526.2;MSTRG.50526.3;Gh_D10G1445	0.459203	1.0722	1.0416	0.196775	0.375631	0.181269	3.93333	1.97575	9.42608e-05	0.390839	up	yes
MSTRG.50568	Gh_D10G1483	Gh_D10G1483	1.09388	1.60227	1.61685	0.621664	0.530776	0.623312	2.4084	1.26808	0.0327328	0.666244	up	yes
MSTRG.50613	Gh_D10G1521	MSTRG.50613.1;MSTRG.50613.2;MSTRG.50613.4;Gh_D10G1521;MSTRG.50613.6	4.2044	5.72383	6.67818	4.57077	4.72603	4.17193	2.75472	1.46191	0.0228041	0.666244	up	yes
MSTRG.50622	Gh_D10G1532	MSTRG.50622.2;MSTRG.50622.1;MSTRG.50622.3;Gh_D10G1532	4.10193	5.39587	5.15935	2.71823	3.47138	3.0047	2.75066	1.45978	0.00836809	0.666244	up	yes
MSTRG.50625	Gh_D10G1535	MSTRG.50625.1;Gh_D10G1535	5.3962	0	0	0.468796	0	1.8832	0.00528113	-7.56494	0.0039182	0.612767	down	yes
MSTRG.50626	Gh_D10G1537	Gh_D10G1537	0	0.764494	1.16528	0	0	0	7.62587	2.9309	0.0343757	0.666244	up	yes
MSTRG.50628	Gh_D10G1540	MSTRG.50628.1;Gh_D10G1540	210.347	28.8494	15.2317	21.5361	22.8993	60.1812	0.0033506	-8.22137	0.0391461	0.666244	down	yes
MSTRG.50647	Gh_D10G1565	Gh_D10G1565	16.8584	16.6663	15.4263	30.3733	33.0238	33.1326	0.479812	-1.05946	0.023866	0.666244	down	yes
MSTRG.50663	Gh_D10G1587	MSTRG.50663.1	1.21732	0.720934	0.432845	5.74495	3.47044	3.73896	0.124477	-3.00605	0.0423688	0.666244	down	yes
MSTRG.50670	Gh_D10G1598	MSTRG.50670.1;MSTRG.50670.2;MSTRG.50670.3;MSTRG.50670.4;MSTRG.50670.5;Gh_D10G1598	2.84837	1.76431	2.05185	2.6028	2.83767	2.99686	0.422159	-1.24414	0.0460362	0.666244	down	yes
MSTRG.50677	Gh_D10G1602	MSTRG.50677.1;MSTRG.50677.2;MSTRG.50677.3;MSTRG.50677.4;Gh_D10G1602	2.1144	1.62597	1.51399	2.52983	1.72063	2.25845	0.438051	-1.19083	0.0445345	0.666244	down	yes
MSTRG.50691	Gh_D10G1615	MSTRG.50691.1;MSTRG.50691.2;Gh_D10G1615	0.314815	1.28376	0.888157	0.242028	0.774026	0.409703	4.94228	2.30518	0.0228082	0.666244	up	yes
MSTRG.50709	Gh_D10G1638	MSTRG.50709.1;Gh_D10G1638;MSTRG.50709.3;MSTRG.50709.5;MSTRG.50709.4;MSTRG.50709.7;MSTRG.50709.6;MSTRG.50709.8	1.57051	2.26413	2.32887	1.02927	1.40232	1.0572	3.03834	1.60329	0.00144084	0.538492	up	yes
MSTRG.50713	Gh_D10G1643	MSTRG.50713.1;Gh_D10G1643	32.0374	48.8749	43.711	20.7873	17.6729	18.2137	4.61153	2.20525	0.0348478	0.666244	up	yes
MSTRG.50715	Gh_D10G1645	MSTRG.50715.1;Gh_D10G1645	0.497469	1.20226	1.0469	0.555001	0.637183	0.669622	2.69085	1.42806	0.036308	0.666244	up	yes
MSTRG.50820	Gh_D10G1757	MSTRG.50820.1	3.17284	2.02866	1.75032	2.09615	2.01801	2.9343	0.329697	-1.60079	0.035238	0.666244	down	yes
MSTRG.50904	Gh_D10G1849	MSTRG.50904.1;Gh_D10G1849	5.81461	3.99339	4.54484	5.21295	4.71881	6.00377	0.406395	-1.29905	0.0151616	0.666244	down	yes
MSTRG.50951	Gh_D10G1896	Gh_D10G1896;MSTRG.50951.2	1.68412	0.981731	1.0909	1.55728	1.06685	1.7434	0.351989	-1.5064	0.0105333	0.666244	down	yes
MSTRG.50966	Gh_D10G1909	MSTRG.50966.1	0.839464	0.409441	0.618224	1.33381	1.10082	1.32089	0.397627	-1.33051	0.0158946	0.666244	down	yes
MSTRG.50987		MSTRG.50987.1	0.89218	0.303666	0.229423	0.597165	0.280663	0.518718	0.310361	-1.68798	0.00604867	0.655299	down	yes
MSTRG.50988	Gh_D10G1932	MSTRG.50988.1;Gh_D10G1932	2.73452	4.03059	3.90688	2.96903	3.26811	2.32418	2.90566	1.53887	0.0118856	0.666244	up	yes
MSTRG.51090	Gh_D10G2055	MSTRG.51090.1;Gh_D10G2055	12.9337	9.7622	10.8181	0.84463	0.525117	0.949258	3.1925	1.67469	0.0112673	0.666244	up	yes
MSTRG.51106	Gh_D10G2072	Gh_D10G2072	3.66424	2.01242	2.32216	3.40612	2.50558	2.98753	0.301497	-1.72979	0.0146696	0.666244	down	yes
MSTRG.51153	Gh_D10G2121	MSTRG.51153.1;Gh_D10G2121	2.72248	7.3522	8.95788	7.08983	7.34872	6.68234	7.59589	2.92522	0.0412418	0.666244	up	yes
MSTRG.51168	Gh_D10G2137	Gh_D10G2137	0	1.26644	0.720803	0	0	0	8.04822	3.00867	0.0382448	0.666244	up	yes
MSTRG.51280	Gh_D10G2305	MSTRG.51280.1;MSTRG.51280.2;Gh_D10G2305	6.01178	5.76925	5.92864	12.826	12.8436	12.2253	0.496162	-1.01112	0.00377314	0.612632	down	yes
MSTRG.51285	Gh_D10G2310	MSTRG.51285.1;MSTRG.51285.2;MSTRG.51285.3;Gh_D10G2310	8.76247	9.34582	10.4018	25.9023	23.6064	24.3403	0.498132	-1.0054	0.0494868	0.666244	down	yes
MSTRG.51286	Gh_D10G2311	MSTRG.51286.1;MSTRG.51286.2;Gh_D10G2311	7.58659	7.81817	7.85907	3.14254	3.80224	3.71285	2.20075	1.138	0.0329037	0.666244	up	yes
MSTRG.51288	Gh_D10G2314	MSTRG.51288.1;MSTRG.51288.2;Gh_D10G2314	20.5544	15.483	14.0044	18.993	17.6797	20.5148	0.361737	-1.46699	0.00789214	0.666244	down	yes
MSTRG.51294	Gh_D10G2322	MSTRG.51294.1;Gh_D10G2322	1.4803	0.920269	1.04719	1.45915	1.02989	1.66414	0.399138	-1.32504	0.020639	0.666244	down	yes
MSTRG.51303	Gh_D10G2262	MSTRG.51303.1;MSTRG.51303.2;MSTRG.51303.3	14.137	9.45596	10.5853	0	0	0	5.70729	2.51281	0.00644796	0.66363	up	yes
MSTRG.51304	Gh_D10G2262	MSTRG.51304.2;MSTRG.51304.1	1.10618	1.49782	1.14742	0.016864	0.028312	0.061433	2.67809	1.4212	0.0232631	0.666244	up	yes
MSTRG.51323		MSTRG.51323.1;MSTRG.51323.2;MSTRG.51323.3	2.1741	1.12824	1.00402	1.47573	1.0957	1.23792	0.340911	-1.55253	0.0253099	0.666244	down	yes
MSTRG.51342	Gh_D10G2340	Gh_D10G2340	0.702884	0.029346	0.283532	0.947565	0.32177	1.02468	0.184057	-2.44178	0.0283177	0.666244	down	yes
MSTRG.5138	Gh_A03G1240	Gh_A03G1240	0	0.398491	0.406646	0	0	0	4.60907	2.20448	0.0216316	0.666244	up	yes
MSTRG.51427	Gh_D10G2431	MSTRG.51427.1;MSTRG.51427.2;Gh_D10G2431	6.37117	8.47847	8.91814	5.63657	5.8483	5.04816	2.90665	1.53936	0.00388857	0.612767	up	yes
MSTRG.51431	Gh_D11G0003	MSTRG.51431.1;MSTRG.51431.3;Gh_D11G0003	3.65594	2.73447	2.47288	3.87735	3.0872	4.17919	0.355979	-1.49014	0.00842434	0.666244	down	yes
MSTRG.51445	Gh_D11G0018	MSTRG.51445.1;MSTRG.51445.3;MSTRG.51445.2;MSTRG.51445.5;MSTRG.51445.6;MSTRG.51445.4;Gh_D11G0018	18.5024	10.0189	10.1153	5.89731	3.34359	5.47764	0.374428	-1.41724	0.0477777	0.666244	down	yes
MSTRG.51459	Gh_D11G0033	Gh_D11G0033	4.19758	3.47928	3.07516	3.86188	3.26622	4.42215	0.471436	-1.08487	0.0413097	0.666244	down	yes
MSTRG.51475	Gh_D11G0052	MSTRG.51475.1;MSTRG.51475.2;Gh_D11G0052	3.50086	2.29667	2.18348	3.80179	3.37552	3.5315	0.341967	-1.54807	0.0114472	0.666244	down	yes
MSTRG.51489	Gh_D11G0069	MSTRG.51489.1;Gh_D11G0069	29.7859	37.0851	34.3719	24.4809	23.026	21.4802	2.27593	1.18645	0.0284853	0.666244	up	yes
MSTRG.51509	Gh_D11G0094	Gh_D11G0094	0.28281	0.535237	0.631011	0.394777	0.477197	0.264471	2.03097	1.02217	0.0127511	0.666244	up	yes
MSTRG.51513	Gh_D11G0098	MSTRG.51513.1;Gh_D11G0098	1.8039	1.46377	1.75829	4.63176	4.96337	4.49518	0.426703	-1.22869	0.0292114	0.666244	down	yes
MSTRG.51514	Gh_D11G0099	MSTRG.51514.1;Gh_D11G0099	1.73478	0.801016	1.0991	4.05305	2.43547	2.93452	0.185561	-2.43004	0.0376244	0.666244	down	yes
MSTRG.51520	Gh_D11G0107	Gh_D11G0107	25.5167	32.3984	30.9029	19.7867	18.3824	19.954	2.25719	1.17452	0.0493505	0.666244	up	yes
MSTRG.51524	Gh_D11G0111	MSTRG.51524.1;MSTRG.51524.2	15.5454	12.4183	10.7636	15.7615	13.1801	15.7154	0.377326	-1.40612	0.0173582	0.666244	down	yes
MSTRG.51591	Gh_D11G0180	MSTRG.51591.1;Gh_D11G0180	3.04351	2.40745	1.93988	3.93332	3.40343	3.49873	0.396813	-1.33347	0.0436248	0.666244	down	yes
MSTRG.51594	Gh_D11G0184	MSTRG.51594.1;Gh_D11G0184	27.2458	36.2127	35.3562	24.0703	24.8264	24.6947	2.51042	1.32793	0.0125433	0.666244	up	yes
MSTRG.51628	Gh_D11G0230	MSTRG.51628.1	0.378973	1.06516	1.06732	0.143749	0.326219	0.2107	4.35745	2.12348	0.00359256	0.607449	up	yes
MSTRG.51640	Gh_D11G0241	MSTRG.51640.1;Gh_D11G0241	1.48887	0.798503	0.719345	1.47175	1.01789	1.27609	0.327275	-1.61142	0.00942008	0.666244	down	yes
MSTRG.517		MSTRG.517.1	0	0.603548	0.371757	0.195958	0.155798	0.08238	3.04646	1.60713	0.0416328	0.666244	up	yes
MSTRG.51715	Gh_D11G0334	MSTRG.51715.1;MSTRG.51715.2;Gh_D11G0334	10.335	12.2321	11.843	7.7374	9.124	7.54938	2.29036	1.19558	0.00877624	0.666244	up	yes
MSTRG.51729	Gh_D11G0352	MSTRG.51729.1;Gh_D11G0352;MSTRG.51729.3;MSTRG.51729.4	0.288427	1.23897	1.25711	0.775532	0.809871	0.589193	4.54519	2.18434	0.0122024	0.666244	up	yes
MSTRG.5177	Gh_A03G1268	MSTRG.5177.1;Gh_A03G1268	2.83422	3.54614	3.59265	2.32045	2.06549	2.08182	2.01005	1.00723	0.0379921	0.666244	up	yes
MSTRG.51780	Gh_D11G0418	MSTRG.51780.1;MSTRG.51780.2;Gh_D11G0418	2.95389	1.03363	0.650692	1.05871	0.640405	1.33056	0.135378	-2.88493	0.00911979	0.666244	down	yes
MSTRG.51782	Gh_D11G0421;Gh_D11G0420	MSTRG.51782.1;Gh_D11G0420;Gh_D11G0421	0.971748	1.32414	1.29798	0.796094	1.0016	0.532426	2.32051	1.21444	0.0398476	0.666244	up	yes
MSTRG.51789	Gh_D11G0429	MSTRG.51789.1;Gh_D11G0429	6.65502	10.7786	11.7124	7.78018	8.08456	7.81185	3.70924	1.89112	0.02294	0.666244	up	yes
MSTRG.5184	Gh_A03G1272	Gh_A03G1272	1.11582	0.678422	0.956383	1.94365	2.11689	2.10386	0.438821	-1.18829	0.0496204	0.666244	down	yes
MSTRG.51843	Gh_D11G0498	Gh_D11G0498	2.21218	3.6204	3.99444	2.66151	2.82958	2.4469	3.30227	1.72346	0.00990488	0.666244	up	yes
MSTRG.51844	Gh_D11G0499	MSTRG.51844.1;Gh_D11G0499	0.301888	1.22165	0.998757	0.308622	0.372075	0.404139	4.15682	2.05548	0.0313965	0.666244	up	yes
MSTRG.51854	Gh_D11G0508	Gh_D11G0508;MSTRG.51854.2	0.679766	1.1544	1.28092	0.721	1.34231	0.816005	2.72289	1.44514	0.0328623	0.666244	up	yes
MSTRG.51879	Gh_D11G0541	MSTRG.51879.1	1.28545	2.04402	1.71546	1.40739	1.57341	1.06779	2.40184	1.26414	0.0302092	0.666244	up	yes
MSTRG.51906	Gh_D11G0577;Gh_D11G0576	MSTRG.51906.1;MSTRG.51906.2;Gh_D11G0577	5.48484	8.46839	9.27489	8.35898	9.85261	9.2297	2.51877	1.33272	0.0389363	0.666244	up	yes
MSTRG.51912	Gh_D11G0584	Gh_D11G0584	1.13161	0.277065	0.576873	0.547615	0.356936	0.739651	0.312032	-1.68024	0.0269162	0.666244	down	yes
MSTRG.51913	Gh_D11G0584	MSTRG.51913.1	0.40601	0.06502	0.077605	0.198665	0	0.164714	0.458253	-1.12578	0.00494762	0.642947	down	yes
MSTRG.51917	Gh_D11G0591;Gh_D11G0592	MSTRG.51917.2;MSTRG.51917.1;MSTRG.51917.3	14.5968	1.11471	0.961314	2.09542	0.644354	1.05813	0.00983593	-6.66772	0.0289138	0.666244	down	yes
MSTRG.51921	Gh_D11G0596	MSTRG.51921.1;Gh_D11G0596	11.2153	10.0922	9.1353	16.1319	13.1684	14.4242	0.450437	-1.1506	0.0435727	0.666244	down	yes
MSTRG.5196	Gh_A03G1283	MSTRG.5196.1	0.368832	0	0	0.575708	0.223275	0.426143	0.305632	-1.71013	0.0108651	0.666244	down	yes
MSTRG.51973	Gh_D11G0656	Gh_D11G0656	4.13892	3.16092	3.04344	3.91157	4.07924	4.43442	0.483291	-1.04904	0.0238701	0.666244	down	yes
MSTRG.51976	Gh_D11G0661	MSTRG.51976.1;MSTRG.51976.2;Gh_D11G0661;MSTRG.51976.4	6.97478	4.91107	4.33176	7.04068	7.18808	7.69475	0.317894	-1.65338	0.0221117	0.666244	down	yes
MSTRG.52024	Gh_D11G0711	Gh_D11G0711	0.594755	1.3939	1.23325	0.638509	0.797719	0.758256	3.00922	1.58939	0.0198528	0.666244	up	yes
MSTRG.52041	Gh_D11G0729	MSTRG.52041.1;MSTRG.52041.3;Gh_D11G0729	2.09638	3.73409	3.51803	2.46769	2.93845	2.79054	3.03913	1.60366	0.0198004	0.666244	up	yes
MSTRG.52048	Gh_D11G0738	Gh_D11G0738;MSTRG.52048.2	1.4425	1.82503	1.31649	9.83246	10.7636	11.7865	0.232125	-2.10702	0.0264071	0.666244	down	yes
MSTRG.52053	Gh_D11G0748	MSTRG.52053.1;MSTRG.52053.2;MSTRG.52053.4;Gh_D11G0748	4.57969	3.46804	3.02127	9.22622	9.74748	9.91517	0.229486	-2.12352	0.0113365	0.666244	down	yes
MSTRG.52063	Gh_D11G0757;Gh_D11G0758	MSTRG.52063.1;MSTRG.52063.2;MSTRG.52063.3;MSTRG.52063.5;MSTRG.52063.6;Gh_D11G0758	1.78025	1.42276	1.23208	3.12033	2.63471	2.86135	0.382928	-1.38485	0.010741	0.666244	down	yes
MSTRG.52077		MSTRG.52077.1	2.75262	2.9561	3.42909	1.55377	2.02147	1.4587	2.43101	1.28155	0.0386136	0.666244	up	yes
MSTRG.52108	Gh_D11G0810	MSTRG.52108.1;MSTRG.52108.2;MSTRG.52108.3;MSTRG.52108.4;MSTRG.52108.5;Gh_D11G0810;MSTRG.52108.7	2.40561	1.3388	1.7326	2.68742	2.09087	2.69541	0.320911	-1.63975	0.0130338	0.666244	down	yes
MSTRG.52198	Gh_D11G0906	MSTRG.52198.1	0.732627	1.38592	1.15958	0.968922	1.15283	0.901684	2.24636	1.16759	0.00836932	0.666244	up	yes
MSTRG.52250	Gh_D11G0962	MSTRG.52250.1	0.623404	0	0	0.553735	0.351567	0.403715	0.239777	-2.06024	0.016423	0.666244	down	yes
MSTRG.52287	Gh_D11G1003	MSTRG.52287.1;MSTRG.52287.2;MSTRG.52287.3;MSTRG.52287.4;MSTRG.52287.6;MSTRG.52287.5;MSTRG.52287.7;MSTRG.52287.8;Gh_D11G1003	3.68139	3.33441	2.81194	4.34481	3.99287	4.78605	0.496674	-1.00963	0.0427712	0.666244	down	yes
MSTRG.52299	Gh_D11G1019	MSTRG.52299.1;MSTRG.52299.2;MSTRG.52299.3;Gh_D11G1019	3.56792	3.15346	3.07075	6.18463	5.64341	5.48448	0.487241	-1.03729	0.0213193	0.666244	down	yes
MSTRG.52307	Gh_D11G1034	MSTRG.52307.1;MSTRG.52307.3;Gh_D11G1034;MSTRG.52307.5	1.68958	0.995656	1.19784	2.35073	1.88471	1.96467	0.380148	-1.39537	0.0290751	0.666244	down	yes
MSTRG.52330	Gh_D11G1058	MSTRG.52330.1;MSTRG.52330.2;Gh_D11G1058;MSTRG.52330.3	4.35039	3.81823	3.38277	10.6706	10.8681	10.7202	0.292221	-1.77487	0.00664787	0.666244	down	yes
MSTRG.52336	Gh_D11G1066	MSTRG.52336.1;Gh_D11G1066	3.59682	3.12363	2.33035	6.21329	4.4655	5.72369	0.290099	-1.78538	0.0497776	0.666244	down	yes
MSTRG.52343	Gh_D11G1075	MSTRG.52343.1;MSTRG.52343.3;Gh_D11G1075	1.91245	1.4604	1.48009	2.28396	1.76025	2.41224	0.448093	-1.15813	0.0164376	0.666244	down	yes
MSTRG.52345	Gh_D11G1068	Gh_D11G1068;MSTRG.52345.10;MSTRG.52345.9;MSTRG.52345.5;MSTRG.52345.2;MSTRG.52345.6;MSTRG.52345.3;MSTRG.52345.4;MSTRG.52345.11;MSTRG.52345.12;MSTRG.52345.13;MSTRG.52345.14;MSTRG.52345.16;MSTRG.52345.15;MSTRG.52345.17;MSTRG.52345.19;MSTRG.52345.18;MSTRG.52345.21;MSTRG.52345.22;MSTRG.52345.24	3.21979	2.20034	2.85335	29.1373	28.3714	31.1604	0.0722515	-3.79083	0.00199361	0.575788	down	yes
MSTRG.52354		MSTRG.52354.1	0.34764	0.889981	0.937323	0	0.056893	0.098201	3.68181	1.88042	0.0204111	0.666244	up	yes
MSTRG.5238	Gh_A03G1321	Gh_A03G1321;MSTRG.5238.2	2.21529	2.93966	2.77592	1.86908	2.297	1.66318	2.37259	1.24646	0.0107202	0.666244	up	yes
MSTRG.524	Gh_A01G0509	MSTRG.524.2	0.364698	0.320318	0.172723	4.92254	5.64445	5.50968	0.153318	-2.7054	0.00661177	0.666244	down	yes
MSTRG.52407	Gh_D11G1150	MSTRG.52407.1;Gh_D11G1150	10.6974	14.7365	14.8044	8.56769	7.38873	7.43559	3.15225	1.65638	0.0393114	0.666244	up	yes
MSTRG.52408	Gh_D11G1151	MSTRG.52408.1;MSTRG.52408.2	4.29541	5.865	5.27333	3.20921	3.14749	2.81045	2.68426	1.42452	0.0121579	0.666244	up	yes
MSTRG.52439	Gh_D11G1182	MSTRG.52439.1;MSTRG.52439.2;Gh_D11G1182	66.0678	85.1458	84.8264	69.6498	69.8891	63.7477	2.23827	1.16238	0.00818224	0.666244	up	yes
MSTRG.52468	Gh_D11G1215	Gh_D11G1215	0	0.796063	0.922543	0	0	0	6.57917	2.71791	0.0235201	0.666244	up	yes
MSTRG.5249	Gh_A03G1333	MSTRG.5249.1	1.19457	0.86494	0.809088	2.10035	1.60685	1.97656	0.376198	-1.41044	0.00629938	0.661623	down	yes
MSTRG.52491	Gh_D11G1243	MSTRG.52491.1;Gh_D11G1243	3.83763	3.33072	3.45075	7.10108	6.39504	7.41438	0.395629	-1.33778	0.00279724	0.607156	down	yes
MSTRG.52530	Gh_D11G1291	MSTRG.52530.1;MSTRG.52530.2	18.4941	15.166	18.0075	31.475	30.8461	29.9872	0.447414	-1.16032	0.0459261	0.666244	down	yes
MSTRG.52604		MSTRG.52604.2;MSTRG.52604.1	1.0797	0.623197	0.738988	1.09436	0.903505	1.26168	0.439436	-1.18628	0.00597761	0.655299	down	yes
MSTRG.52616	Gh_D11G1372	MSTRG.52616.1;Gh_D11G1372	42.6968	55.4824	53.5478	39.3617	38.3374	36.7857	2.37126	1.24565	0.0137044	0.666244	up	yes
MSTRG.52625	Gh_D11G1381	MSTRG.52625.1;Gh_D11G1381	4.56044	4.20192	3.93215	7.20265	6.50511	7.06787	0.485708	-1.04184	0.0056514	0.649492	down	yes
MSTRG.52630	Gh_D11G1389	Gh_D11G1389	0.821527	0.42338	0.398151	0.757806	0.667777	0.675782	0.481976	-1.05297	0.023251	0.666244	down	yes
MSTRG.52683	Gh_D11G1449	MSTRG.52683.2;MSTRG.52683.1;MSTRG.52683.4;MSTRG.52683.3;Gh_D11G1449	8.04666	7.39214	7.66254	13.7461	12.2107	12.9524	0.498874	-1.00325	0.0113739	0.666244	down	yes
MSTRG.52697	Gh_D11G1465	MSTRG.52697.1	0.206473	0.128671	0	0.498624	0.355065	0.667626	0.450017	-1.15195	0.0479104	0.666244	down	yes
MSTRG.52711	Gh_D11G1478	MSTRG.52711.1;MSTRG.52711.2	1.48877	0.842287	0.827281	1.14382	0.592704	0.877853	0.420878	-1.24852	0.0489559	0.666244	down	yes
MSTRG.52715	Gh_D11G1481	MSTRG.52715.1	0.37748	0	0	0.134021	0	0.327674	0.3472	-1.52616	0.0087421	0.666244	down	yes
MSTRG.52738	Gh_D11G1501	MSTRG.52738.1;MSTRG.52738.2;MSTRG.52738.3;Gh_D11G1501	0.936709	0.741229	0.779446	4.71622	4.53629	3.74625	0.304062	-1.71756	0.0295256	0.666244	down	yes
MSTRG.52755		MSTRG.52755.1	1.30111	0.80149	0.792768	1.26033	0.774145	1.19581	0.408971	-1.28993	0.0161968	0.666244	down	yes
MSTRG.52763	Gh_D11G1526	Gh_D11G1526	0	0.302836	0.396669	0	0	0	2.48016	1.31043	0.0291726	0.666244	up	yes
MSTRG.52888	Gh_D11G1662	MSTRG.52888.1;Gh_D11G1662;MSTRG.52888.4	0.569889	0.366568	0.369219	1.43351	1.24082	1.48372	0.387707	-1.36696	0.000156589	0.390839	down	yes
MSTRG.52898	Gh_D11G1672	Gh_D11G1672	6.41798	3.03441	4.12314	5.09148	3.10633	4.33835	0.198051	-2.33606	0.0438973	0.666244	down	yes
MSTRG.52905	Gh_D11G1680	Gh_D11G1680	3.87593	2.28932	1.77747	2.79201	2.88808	3.06787	0.284736	-1.8123	0.0498594	0.666244	down	yes
MSTRG.52907	Gh_D11G1682;Gh_D11G1683	MSTRG.52907.1;Gh_D11G1683	1.64638	0.655477	1.03719	1.41245	1.23707	1.46221	0.328669	-1.60529	0.0339799	0.666244	down	yes
MSTRG.5295	Gh_A03G1377	MSTRG.5295.1;MSTRG.5295.2;MSTRG.5295.3;Gh_A03G1377	5.00496	4.14672	3.752	5.29776	5.45967	6.43305	0.448712	-1.15614	0.0402557	0.666244	down	yes
MSTRG.52985	Gh_D11G1764	MSTRG.52985.1;Gh_D11G1764	7.41503	5.17072	5.68058	12.5131	12.947	11.9596	0.292542	-1.77328	0.0242791	0.666244	down	yes
MSTRG.53044	Gh_D11G1823	MSTRG.53044.1;MSTRG.53044.2	5.57838	6.66009	6.6983	3.38804	3.84211	4.06908	2.20703	1.14211	0.0410772	0.666244	up	yes
MSTRG.53060	Gh_D11G1837	Gh_D11G1837	0.745688	1.21469	1.43519	0.719962	0.66621	0.539619	2.662	1.41251	0.0256479	0.666244	up	yes
MSTRG.53094	Gh_D11G1869;Gh_D11G1868	MSTRG.53094.1;MSTRG.53094.2;MSTRG.53094.4;Gh_D11G1869	8.09769	6.37082	7.03744	9.29291	7.42453	8.88207	0.47254	-1.08149	0.0344434	0.666244	down	yes
MSTRG.53108	Gh_D11G1887	Gh_D11G1887	8.17835	0	0	5.24914	0	6.35598	0.000334595	-11.5453	0.00780249	0.666244	down	yes
MSTRG.53241	Gh_D11G2021	MSTRG.53241.1;Gh_D11G2021	0.421847	1.18725	0.964615	0.908083	0.945652	0.626747	2.86906	1.52058	0.020557	0.666244	up	yes
MSTRG.5328	Gh_A03G1403	Gh_A03G1403	0.049088	1.26526	1.34893	0.651087	0.899193	0.74982	7.3156	2.87098	0.0188407	0.666244	up	yes
MSTRG.53295	Gh_D11G2071	Gh_D11G2071	1.60035	0	0	0	0	0.25255	0.109909	-3.18562	0.0228363	0.666244	down	yes
MSTRG.53306		MSTRG.53306.1	0.230933	0.737343	0.742458	0	0	0	3.53095	1.82006	0.0132118	0.666244	up	yes
MSTRG.53322	Gh_D11G2094	Gh_D11G2094	0	0.538	0.884296	0	0	0	5.00662	2.32384	0.0413422	0.666244	up	yes
MSTRG.53398		MSTRG.53398.1	0	1.41911	3.23463	0	2.8373	0	97.7437	6.61093	0.0481335	0.666244	up	yes
MSTRG.53419	Gh_D11G2212	MSTRG.53419.1;MSTRG.53419.2;Gh_D11G2212	1.21267	0.766023	0.660382	1.04142	0.805411	1.05878	0.447518	-1.15998	0.00395969	0.616262	down	yes
MSTRG.5344	Gh_A03G1426	MSTRG.5344.1;Gh_A03G1426	1.06889	0.139782	0.404971	3.92798	3.64141	2.97625	0.112926	-3.14655	0.0360146	0.666244	down	yes
MSTRG.53453	Gh_D11G2243	Gh_D11G2243	0	1.97585	0.751993	0.226785	0.895698	0	18.3525	4.19791	0.0284769	0.666244	up	yes
MSTRG.53475	Gh_D11G2272	MSTRG.53475.1;Gh_D11G2272	2.37984	1.55329	1.60705	2.01499	1.42694	2.01103	0.414958	-1.26896	0.00790133	0.666244	down	yes
MSTRG.53572	Gh_D11G2372	MSTRG.53572.3;MSTRG.53572.2;MSTRG.53572.1	1.90476	1.19611	1.34983	2.38308	2.46823	2.51056	0.396047	-1.33626	0.0176971	0.666244	down	yes
MSTRG.53643	Gh_D11G2448	MSTRG.53643.1;Gh_D11G2448	1.86745	0.562151	0.121785	0.468949	0.200358	1.02058	0.112119	-3.15689	0.0305135	0.666244	down	yes
MSTRG.53646	Gh_D11G2453	Gh_D11G2453	5.25067	7.77511	7.74204	3.99417	4.06614	3.71802	3.77089	1.91491	0.00426965	0.616816	up	yes
MSTRG.53673		MSTRG.53673.1	0.549033	0.51493	0.307937	2.38493	2.00481	2.54584	0.297319	-1.74992	0.0168232	0.666244	down	yes
MSTRG.53695	Gh_D11G2517	MSTRG.53695.1;MSTRG.53695.2;Gh_D11G2517	0.605523	1.4229	1.2852	0.866464	1.10629	1.05723	2.72559	1.44657	0.0293503	0.666244	up	yes
MSTRG.5373	Gh_A03G1453	MSTRG.5373.1;Gh_A03G1453	32.0148	44.8425	46.1744	30.3546	34.9531	30.4729	3.3128	1.72805	0.000904897	0.527131	up	yes
MSTRG.53753	Gh_D11G2568	MSTRG.53753.1;Gh_D11G2568	8.86752	7.05719	7.84602	14.1135	15.5492	14.7524	0.4146	-1.27021	0.0359396	0.666244	down	yes
MSTRG.53767	Gh_D11G2580	MSTRG.53767.1	6.5e-05	0.549656	0.487628	0.250223	0.213237	0	3.58836	1.84333	0.0222768	0.666244	up	yes
MSTRG.53777	Gh_D11G2597	Gh_D11G2597	0.379475	0.048821	0.00155	0.332197	0.095663	0.16406	0.418561	-1.25649	0.0382272	0.666244	down	yes
MSTRG.53807	Gh_D11G2623	MSTRG.53807.1;MSTRG.53807.2;Gh_D11G2623	44.8124	54.9194	56.2943	44.4774	44.2023	41.4514	2.06055	1.04303	0.0104419	0.666244	up	yes
MSTRG.53826	Gh_D11G2641	MSTRG.53826.1;MSTRG.53826.2;Gh_D11G2641	3.56496	1.17566	0.733986	1.66893	0.537697	1.79271	0.0786258	-3.66885	0.00968074	0.666244	down	yes
MSTRG.53829	Gh_D11G2643	MSTRG.53829.1;MSTRG.53829.2;Gh_D11G2643	17.4736	22.0737	20.0627	13.1182	13.1441	12.4259	2.38568	1.2544	0.0100977	0.666244	up	yes
MSTRG.53876	Gh_D11G2682	Gh_D11G2682	0.152119	0.502674	0.656402	0.417717	0.666632	0.383028	2.46299	1.30041	0.00933977	0.666244	up	yes
MSTRG.53882	Gh_D11G2684	MSTRG.53882.1;Gh_D11G2684;MSTRG.53882.3	1.89012	2.73208	3.10883	2.07861	2.3082	1.90578	2.66282	1.41295	0.00827499	0.666244	up	yes
MSTRG.53888	Gh_D11G2689	MSTRG.53888.1;MSTRG.53888.2;MSTRG.53888.3;MSTRG.53888.4;MSTRG.53888.5;Gh_D11G2689	9.1685	8.23973	8.67287	2.43559	2.45114	2.75352	2.14908	1.10372	0.00833741	0.666244	up	yes
MSTRG.53892	Gh_D11G2695	MSTRG.53892.1;Gh_D11G2695	1.10021	0.540162	0.646951	0.51175	0.447831	0.773036	0.481707	-1.05377	0.0301022	0.666244	down	yes
MSTRG.53894	Gh_D11G2697	Gh_D11G2697	2.95023	0.489397	0.433277	1.32342	1.09287	1.55384	0.0681692	-3.87474	0.0101481	0.666244	down	yes
MSTRG.53899	Gh_D11G2702	Gh_D11G2702	0	6.3101	6.12433	0	0	0	411.757	8.68565	0.0214572	0.666244	up	yes
MSTRG.53907	Gh_D11G2709	MSTRG.53907.1;Gh_D11G2709	1.1578	1.60129	1.6684	0.112296	0.133936	0.011596	4.02099	2.00755	0.00111939	0.527131	up	yes
MSTRG.5392	Gh_A03G1472	MSTRG.5392.1;MSTRG.5392.2	0.307554	2.85885	3.60298	1.61862	3.61074	2.21651	21.7299	4.44161	0.0123054	0.666244	up	yes
MSTRG.53920	Gh_D11G2721	Gh_D11G2721	2.7908	1.55674	1.37451	1.96726	1.96113	2.08818	0.329483	-1.60172	0.0294409	0.666244	down	yes
MSTRG.53951	Gh_D11G2759	Gh_D11G2759	0	1.18299	0.541043	0	0.694007	0.193222	8.0262	3.00472	0.0427266	0.666244	up	yes
MSTRG.53952	Gh_D11G2760	Gh_D11G2760;MSTRG.53952.1	1.16011	1.5568	1.09691	0.0806929	0.101017	0.0635916	2.57562	1.36492	0.0387593	0.666244	up	yes
MSTRG.53963	Gh_D11G2770	MSTRG.53963.1;MSTRG.53963.2;MSTRG.53963.3;Gh_D11G2770	3.68991	2.9635	2.97083	7.46268	9.03459	10.3115	0.274889	-1.86308	0.0484012	0.666244	down	yes
MSTRG.53968	Gh_D11G2775	Gh_D11G2775	0.603468	0.164179	0.11524	0.244811	0.142615	0.156768	0.462725	-1.11177	0.0445686	0.666244	down	yes
MSTRG.53977	Gh_D11G2785	MSTRG.53977.1;Gh_D11G2785	19.5651	15.3482	15.0475	18.1426	17.5405	20.148	0.452943	-1.1426	0.00564619	0.649492	down	yes
MSTRG.5399	Gh_A03G1479	MSTRG.5399.1;Gh_A03G1479	4.8175	6.70727	6.10617	4.224	4.71404	4.81956	2.21243	1.14563	0.0445206	0.666244	up	yes
MSTRG.53998	Gh_D11G2808	MSTRG.53998.1;Gh_D11G2808	5.19945	1.18517	1.46946	4.09716	3.24001	4.47218	0.0485442	-4.36456	0.00408349	0.616816	down	yes
MSTRG.54039	Gh_D11G2849	MSTRG.54039.2;MSTRG.54039.3;Gh_D11G2849	0.538428	7.06547	6.30141	0.593207	0.527251	0.366365	153.512	7.2622	0.0169696	0.666244	up	yes
MSTRG.54064		MSTRG.54064.1	0.36301	0.213678	0.135659	0.633036	0.297277	0.559552	0.466352	-1.10051	0.0493601	0.666244	down	yes
MSTRG.54066	Gh_D11G2885	MSTRG.54066.1;Gh_D11G2885	30.0114	27.022	27.2447	47.3568	48.5247	46.9703	0.49	-1.02915	0.00708287	0.666244	down	yes
MSTRG.54072	Gh_D11G2890	MSTRG.54072.1	1.0495	0	0	0	0	0.085082	0.210192	-2.25022	0.0352019	0.666244	down	yes
MSTRG.54079	Gh_D11G2898	MSTRG.54079.1;Gh_D11G2898	0.948982	1.39983	1.30228	0.432992	0.366438	0.243652	2.88544	1.52879	0.0148955	0.666244	up	yes
MSTRG.54126		MSTRG.54126.1	15.8971	19.2615	18.0338	9.77421	8.46681	8.52063	2.5789	1.36676	0.0362107	0.666244	up	yes
MSTRG.54130	Gh_D11G2953	MSTRG.54130.1	0.607513	0.711893	0.836392	0.148245	0.156215	0.086327	2.01272	1.00915	0.00928599	0.666244	up	yes
MSTRG.54239	Gh_D11G3045	MSTRG.54239.1;MSTRG.54239.2	0.998609	0.667704	0.64549	0.96378	0.624121	1.13869	0.449368	-1.15403	0.0354918	0.666244	down	yes
MSTRG.54289		MSTRG.54289.1;MSTRG.54289.2	0.609776	0.216755	0.415198	0.820878	0.491729	0.967186	0.368746	-1.4393	0.0403905	0.666244	down	yes
MSTRG.54333	Gh_D11G3161	MSTRG.54333.1	3.12112	0	0	0	0	1.53383	0.0194004	-5.68777	0.0347649	0.666244	down	yes
MSTRG.54350		MSTRG.54350.1	0.339416	0.090136	0.201093	0.950553	0.833111	1.07688	0.375388	-1.41355	0.00609579	0.655299	down	yes
MSTRG.54389	Gh_D11G3204	MSTRG.54389.1;MSTRG.54389.2	0	1.47414	1.0064	0.0161257	0.884587	0	18.938	4.24321	0.00744552	0.666244	up	yes
MSTRG.5439	Gh_A03G1516	MSTRG.5439.1;Gh_A03G1516	21.9576	28.7498	25.6747	14.7755	13.0943	13.1807	2.81251	1.49186	0.0377996	0.666244	up	yes
MSTRG.54398	Gh_D11G3210	Gh_D11G3210	0.129121	0.453257	0.420446	0.188851	0.297108	0.216531	2.06788	1.04815	0.00425816	0.616816	up	yes
MSTRG.5440		MSTRG.5440.1	0.514232	0.113565	0.033825	0.755461	0.447421	0.795431	0.25367	-1.97898	0.00191582	0.575788	down	yes
MSTRG.54417	Gh_D11G3231	MSTRG.54417.1;Gh_D11G3231;MSTRG.54417.3	2.39985	2.82636	2.4791	0.971771	0.898794	0.839962	2.25298	1.17184	0.0151193	0.666244	up	yes
MSTRG.54419		MSTRG.54419.1;MSTRG.54419.2	2.70371	3.31888	3.36915	1.99904	2.62233	1.98123	2.34534	1.22979	0.0151482	0.666244	up	yes
MSTRG.54439	Gh_D11G3248	MSTRG.54439.1	0	0.519588	0.337389	0	0.231977	0	3.49455	1.80511	0.00639312	0.66363	up	yes
MSTRG.54442		MSTRG.54442.1	0.296597	0	0.1531	0.620081	0.394743	0.628209	0.395396	-1.33863	0.0213467	0.666244	down	yes
MSTRG.54464	Gh_D11G3276	MSTRG.54464.1;MSTRG.54464.2;MSTRG.54464.3;Gh_D11G3276	6.68862	4.96038	5.20649	6.97721	5.63636	6.58613	0.430915	-1.21452	0.00908498	0.666244	down	yes
MSTRG.54473	Gh_D11G3289	Gh_D11G3289	9.68697	0	0	0	0	1.19858	0.00324036	-8.26963	0.0197142	0.666244	down	yes
MSTRG.54478		MSTRG.54478.1	1.11659	0	0	0.182364	0	0.534701	0.119148	-3.06917	0.00313643	0.607156	down	yes
MSTRG.54488	Gh_D11G3301	MSTRG.54488.1;Gh_D11G3301	8.94581	9.12638	8.57302	18.8115	17.6621	18.2678	0.480318	-1.05794	0.0061725	0.658724	down	yes
MSTRG.54504	Gh_D11G3317	Gh_D11G3317	1.33658	0.893511	0.884536	3.14562	1.899	2.36765	0.280719	-1.8328	0.0488187	0.666244	down	yes
MSTRG.54505	Gh_D11G3320	Gh_D11G3320	0.000288	2.44689	1.96066	0	0.000148	0	34.6026	5.11281	0.0226801	0.666244	up	yes
MSTRG.54531	Gh_D12G0009	MSTRG.54531.1;MSTRG.54531.2;MSTRG.54531.4;Gh_D12G0009	1.75181	1.40799	1.04819	2.00992	1.82553	2.009	0.456245	-1.13212	0.045305	0.666244	down	yes
MSTRG.54552	Gh_D12G0028	MSTRG.54552.1;Gh_D12G0028	4.25991	3.61556	3.58889	9.22001	8.59545	8.03886	0.374328	-1.41762	0.0174443	0.666244	down	yes
MSTRG.54604	Gh_D12G0081	MSTRG.54604.2;MSTRG.54604.1;MSTRG.54604.3;MSTRG.54604.4;MSTRG.54604.5;MSTRG.54604.6;MSTRG.54604.7;MSTRG.54604.8;MSTRG.54604.9;MSTRG.54604.11;MSTRG.54604.10;Gh_D12G0081	0.716087	1.36683	1.14483	0.876554	1.11861	0.930937	2.24437	1.16631	0.0134964	0.666244	up	yes
MSTRG.54605	Gh_D12G0085	MSTRG.54605.1;MSTRG.54605.2	3.42561	4.822	4.16285	3.41363	3.41526	3.24033	2.02574	1.01845	0.036848	0.666244	up	yes
MSTRG.54661	Gh_D12G0136	Gh_D12G0136	0	1.95572	2.88201	0	0	0	40.5662	5.34221	0.0286342	0.666244	up	yes
MSTRG.5468	Gh_A03G1550	MSTRG.5468.1;MSTRG.5468.2;MSTRG.5468.3;MSTRG.5468.5;MSTRG.5468.4;Gh_A03G1550	6.38024	4.81476	5.05975	5.80887	5.54606	6.70505	0.470076	-1.08904	0.0121996	0.666244	down	yes
MSTRG.54694	Gh_D12G0169	MSTRG.54694.1;MSTRG.54694.2	2.78676	2.05446	2.05517	2.53185	2.67144	3.02954	0.495574	-1.01283	0.0303805	0.666244	down	yes
MSTRG.54702	Gh_D12G0177	MSTRG.54702.1;MSTRG.54702.3	16.7619	32.2644	31.8181	19.103	19.3206	18.5645	6.08734	2.60581	0.0185916	0.666244	up	yes
MSTRG.54720	Gh_D12G0200	MSTRG.54720.1;Gh_D12G0200	1.07943	1.61741	1.12778	0.354094	0.457946	0.289725	2.55333	1.35238	0.046374	0.666244	up	yes
MSTRG.54727	Gh_D12G0206	MSTRG.54727.1	18.8521	15.2822	13.8035	22.8671	20.7829	22.7202	0.370129	-1.4339	0.00727461	0.666244	down	yes
MSTRG.54729		MSTRG.54729.1	8.1973	8.81369	9.99908	0.158286	0.037368	0.168555	10.3867	3.37667	0.00406829	0.616816	up	yes
MSTRG.54775	Gh_D12G0264	MSTRG.54775.1;MSTRG.54775.2;Gh_D12G0264	4.86789	5.95164	6.61746	4.38204	4.89326	3.6684	2.63657	1.39866	0.0215251	0.666244	up	yes
MSTRG.54815	Gh_D12G0312	MSTRG.54815.1;MSTRG.54815.2	1.59615	1.30677	1.004	1.82547	1.4493	1.92226	0.44784	-1.15895	0.0369644	0.666244	down	yes
MSTRG.54849	Gh_D12G0359	MSTRG.54849.1;MSTRG.54849.2;Gh_D12G0359	1.44969	0.396271	0.88902	1.85031	1.58129	2.45502	0.180426	-2.47052	0.0300888	0.666244	down	yes
MSTRG.54857	Gh_D12G0371	MSTRG.54857.1;Gh_D12G0371	0.458066	1.24683	1.13652	1.04588	1.5334	1.21228	2.67869	1.42153	0.0130906	0.666244	up	yes
MSTRG.54863	Gh_D12G0373	MSTRG.54863.1	0.474699	0.024321	0.056781	0.174554	0.137439	0.15934	0.428677	-1.22204	0.0283197	0.666244	down	yes
MSTRG.5487	Gh_A03G1564	Gh_A03G1564	12.3806	13.4526	14.2174	6.05402	6.32376	6.68591	2.42121	1.27573	0.0134324	0.666244	up	yes
MSTRG.54909		MSTRG.54909.4;MSTRG.54909.5;MSTRG.54909.3;MSTRG.54909.2;MSTRG.54909.6;MSTRG.54909.10;MSTRG.54909.9;MSTRG.54909.7;MSTRG.54909.8	4.13912	5.62254	4.76241	1.12964	1.09462	1.188	4.10792	2.03841	0.0119273	0.666244	up	yes
MSTRG.54937	Gh_D12G0449	MSTRG.54937.1;Gh_D12G0449	2.34856	3.26004	2.96333	2.19445	2.08534	1.78582	2.22596	1.15443	0.0283067	0.666244	up	yes
MSTRG.54944	Gh_D12G0456	MSTRG.54944.1;Gh_D12G0456	13.1685	10.2701	11.3503	27.5704	24.9222	25.3731	0.286397	-1.80391	0.00685202	0.666244	down	yes
MSTRG.54965	Gh_D12G0479	MSTRG.54965.1;Gh_D12G0479	24.203	31.8656	33.4668	29.1923	29.696	28.5744	2.08431	1.05957	0.0242063	0.666244	up	yes
MSTRG.54972		MSTRG.54972.1	0.239904	0.401264	0.639021	0.053656	0.117553	0	2.39192	1.25817	0.0301852	0.666244	up	yes
MSTRG.55026	Gh_D12G0551	MSTRG.55026.1;Gh_D12G0551	4.12271	5.06961	4.33901	1.98259	1.67521	1.81574	2.33203	1.22158	0.0482482	0.666244	up	yes
MSTRG.5505	Gh_A03G1584	Gh_A03G1584	2.93113	2.03832	1.95019	4.30533	3.04195	3.49291	0.314614	-1.66835	0.0293088	0.666244	down	yes
MSTRG.55067	Gh_D12G0589	MSTRG.55067.1	4.29938	21.0269	22.5523	24.5748	23.9738	8.46244	52.6245	5.71766	0.0420861	0.666244	up	yes
MSTRG.55100	Gh_D12G0619	Gh_D12G0619	0.573567	1.84857	2.06113	0.565089	0.523489	0.573263	6.63173	2.72939	0.0306467	0.666244	up	yes
MSTRG.55107	Gh_D12G0629	MSTRG.55107.1;MSTRG.55107.2	4.95171	3.03922	2.64831	3.97456	3.94929	5.05984	0.25223	-1.98719	0.0179193	0.666244	down	yes
MSTRG.55117		MSTRG.55117.2;MSTRG.55117.1	2.87918	3.82569	4.16024	2.04942	1.97463	1.97451	2.7534	1.46121	0.0173651	0.666244	up	yes
MSTRG.55164	Gh_D12G0686	Gh_D12G0686;MSTRG.55164.2	1.47819	2.41194	2.08039	1.96456	2.1858	1.80307	2.1464	1.10192	0.0119152	0.666244	up	yes
MSTRG.55181		MSTRG.55181.1	0.65335	0.152899	0.145607	0.37886	0	0.428723	0.295131	-1.76057	0.0147478	0.666244	down	yes
MSTRG.55243	Gh_D12G0764	Gh_D12G0764	2.34075	2.45716	3.0744	0	0	0	4.7254	2.24044	0.00759112	0.666244	up	yes
MSTRG.5528	Gh_A03G1613	MSTRG.5528.1;Gh_A03G1613	2.21519	4.88845	4.20446	2.06633	1.55172	1.44897	6.14323	2.619	0.0445453	0.666244	up	yes
MSTRG.5533	Gh_A03G1618	MSTRG.5533.1;MSTRG.5533.2;Gh_A03G1618	4.85912	3.27225	3.21251	7.28823	7.24356	7.00107	0.274114	-1.86715	0.0146535	0.666244	down	yes
MSTRG.55340	Gh_D12G0853	MSTRG.55340.1;MSTRG.55340.2;Gh_D12G0853	44.7345	41.6342	39.5419	16.198	14.3009	14.4947	2.04357	1.03109	0.0273944	0.666244	up	yes
MSTRG.55350	Gh_D12G0861	MSTRG.55350.1;Gh_D12G0861	2.21941	5.82339	6.02725	3.12972	2.58689	2.62711	8.30145	3.05336	0.0440115	0.666244	up	yes
MSTRG.55357	Gh_D12G0868	MSTRG.55357.1	0.81563	1.11293	1.15826	0.575897	0.733867	0.439151	2.25368	1.17228	0.00892364	0.666244	up	yes
MSTRG.55405	Gh_D12G0915	MSTRG.55405.1;MSTRG.55405.2;MSTRG.55405.3;MSTRG.55405.5	13.0032	12.0246	12.7638	2.38394	2.34834	1.77646	4.46038	2.15717	0.018521	0.666244	up	yes
MSTRG.55435		MSTRG.55435.1	0.109554	1.25189	1.21654	0.354159	0.438586	0.155485	8.6667	3.11548	0.0051432	0.644935	up	yes
MSTRG.55473	Gh_D12G1001	MSTRG.55473.1;Gh_D12G1001	1.73995	4.78931	4.90174	3.75865	3.5551	3.30732	6.24706	2.64318	0.0360254	0.666244	up	yes
MSTRG.55481	Gh_D12G1014	MSTRG.55481.1;Gh_D12G1014	4.4262	0.362201	0.527735	1.6864	0.535102	0.756252	0.0367906	-4.76452	0.0340949	0.666244	down	yes
MSTRG.55541		MSTRG.55541.1	0.41348	0.197975	0.055661	0.589293	0.647457	0.844081	0.388123	-1.36541	0.0374358	0.666244	down	yes
MSTRG.55546	Gh_D12G1089	MSTRG.55546.1	0.28667	0.019906	0.042496	0.229506	0	0.175166	0.475812	-1.07154	0.0174928	0.666244	down	yes
MSTRG.55565	Gh_D12G1111	MSTRG.55565.1;Gh_D12G1111	4.19697	4.44227	3.8071	11.562	13.0924	13.6429	0.365463	-1.4522	0.0357307	0.666244	down	yes
MSTRG.55577	Gh_D12G1124	MSTRG.55577.2;MSTRG.55577.1;MSTRG.55577.3;Gh_D12G1124	4.40368	3.45436	3.78041	6.82587	7.81121	8.39805	0.380443	-1.39425	0.0428053	0.666244	down	yes
MSTRG.5560	Gh_A03G1644	Gh_A03G1644	5.13755	4.34271	4.56129	11.0503	10.449	12.2101	0.306727	-1.70497	0.00263041	0.607156	down	yes
MSTRG.55642	Gh_D12G1184	MSTRG.55642.5;MSTRG.55642.1;MSTRG.55642.2;MSTRG.55642.3;MSTRG.55642.4;MSTRG.55642.7;MSTRG.55642.6;MSTRG.55642.9;MSTRG.55642.11;MSTRG.55642.8;MSTRG.55642.10;MSTRG.55642.12;MSTRG.55642.14;Gh_D12G1184	9.5918	7.9622	8.97757	40.7197	36.6761	40.0196	0.168123	-2.57241	0.00152989	0.553401	down	yes
MSTRG.55691	Gh_D12G1252	MSTRG.55691.1;MSTRG.55691.3;MSTRG.55691.4;Gh_D12G1252;MSTRG.55691.6	1.85913	1.07215	0.888432	1.86983	1.30052	1.68965	0.2942	-1.76513	0.00983407	0.666244	down	yes
MSTRG.5570	Gh_A03G1653	MSTRG.5570.1;MSTRG.5570.2;Gh_A03G1653	3.3611	2.50718	2.71941	4.75074	4.68324	5.17608	0.389389	-1.36071	0.00388758	0.612767	down	yes
MSTRG.55723	Gh_D12G1292	Gh_D12G1292	56.8796	73.6682	73.2413	50.6244	52.9872	46.4039	2.75377	1.46141	0.00135356	0.528674	up	yes
MSTRG.55724	Gh_D12G1294	MSTRG.55724.1;Gh_D12G1294	2.17441	2.00434	2.05269	4.29136	3.39728	4.02918	0.474924	-1.07423	0.0403753	0.666244	down	yes
MSTRG.55742	Gh_D12G1312	MSTRG.55742.1	4.02869	5.33275	5.12784	3.66565	3.88479	3.94283	2.01392	1.01001	0.0248446	0.666244	up	yes
MSTRG.55743		MSTRG.55743.1	5.69759	8.37237	9.05993	4.90187	4.63966	5.07859	3.27112	1.70978	0.0470925	0.666244	up	yes
MSTRG.55777	Gh_D12G1342	MSTRG.55777.1;MSTRG.55777.2;MSTRG.55777.3;Gh_D12G1342	28.4091	37.6516	38.2297	24.1354	22.6186	20.7403	3.0806	1.62321	0.0175443	0.666244	up	yes
MSTRG.55805	Gh_D12G1373	Gh_D12G1373;MSTRG.55805.2	1.00732	0.415143	0.256499	0.39273	0.348252	0.56976	0.355271	-1.49301	0.0249304	0.666244	down	yes
MSTRG.55850	Gh_D12G1414	Gh_D12G1414	0.824833	1.5791	1.96996	1.13908	1.33625	0.942548	3.60112	1.84844	0.0117801	0.666244	up	yes
MSTRG.55859	Gh_D12G1420	MSTRG.55859.1;Gh_D12G1420	0.683244	1.14183	1.21656	0.62793	0.722439	0.70717	2.24585	1.16726	0.0184329	0.666244	up	yes
MSTRG.55878	Gh_D12G1438	Gh_D12G1438	33.517	47.3769	46.501	27.4011	25.0335	26.1594	3.24612	1.69872	0.033213	0.666244	up	yes
MSTRG.55914	Gh_D12G1478	MSTRG.55914.3;MSTRG.55914.2;MSTRG.55914.1;MSTRG.55914.4;Gh_D12G1478	14.1452	13.2847	14.917	6.04378	6.92439	6.47819	2.16647	1.11535	0.0365766	0.666244	up	yes
MSTRG.55924		MSTRG.55924.1;MSTRG.55924.2	0	0.603077	0.692142	0	0.240437	0	5.40763	2.435	0.000949376	0.527131	up	yes
MSTRG.55956	Gh_D12G1517	MSTRG.55956.1	0.631337	0	0	0	0	0.317396	0.269513	-1.89157	0.0272981	0.666244	down	yes
MSTRG.55997	Gh_D12G1559	MSTRG.55997.1;Gh_D12G1559	2.04447	4.13938	4.1448	2.31921	1.79431	1.36722	5.77534	2.52991	0.0444717	0.666244	up	yes
MSTRG.56068	Gh_D12G1632	MSTRG.56068.1;Gh_D12G1632	3.43747	3.594	3.54492	0.516772	0.891254	0.643978	3.48162	1.79976	0.0188093	0.666244	up	yes
MSTRG.56103	Gh_D12G1670	MSTRG.56103.1;Gh_D12G1670	0.379656	0.832466	0.81329	0.223489	0.619161	0.0746607	3.80734	1.92878	0.0258213	0.666244	up	yes
MSTRG.56144	Gh_D12G1705	MSTRG.56144.1;MSTRG.56144.2;Gh_D12G1705	3.64534	5.13705	4.49525	1.20135	1.09781	0.911345	4.72379	2.23994	0.00789296	0.666244	up	yes
MSTRG.56172		MSTRG.56172.1	5.47317	3.90884	5.16081	0	0	0	3.89789	1.96269	0.0248702	0.666244	up	yes
MSTRG.56182	Gh_D12G1738	MSTRG.56182.1;Gh_D12G1738	47.736	40.9363	37.9574	62.139	61.072	64.6638	0.413576	-1.27377	0.00679994	0.666244	down	yes
MSTRG.56188	Gh_D12G1746	Gh_D12G1746	26.3334	35.8532	41.7843	20.6771	23.0307	22.9222	3.79253	1.92316	0.0286648	0.666244	up	yes
MSTRG.56196	Gh_D12G1754	MSTRG.56196.1;MSTRG.56196.2;Gh_D12G1754	1.49608	0.867199	0.685187	2.43694	1.5095	1.7037	0.263258	-1.92545	0.0497788	0.666244	down	yes
MSTRG.56215	Gh_D12G1775	MSTRG.56215.1;MSTRG.56215.2;MSTRG.56215.3;Gh_D12G1775;MSTRG.56215.5;MSTRG.56215.6;MSTRG.56215.7	4.59902	5.70135	5.85867	3.92101	3.79755	3.87383	2.01651	1.01186	0.0230906	0.666244	up	yes
MSTRG.56222	Gh_D12G1784	Gh_D12G1784	0	9.91209	11.2821	0	0	0	1725.15	10.7525	0.0220522	0.666244	up	yes
MSTRG.56237	Gh_D12G1799	MSTRG.56237.2;MSTRG.56237.1	0.049367	2.22722	1.8634	0	0.039554	0.075844	25.5766	4.67675	0.024279	0.666244	up	yes
MSTRG.56254	Gh_D12G1816	Gh_D12G1816	20.624	24.9183	27.7214	0	0	0	43.687	5.44913	0.000414506	0.499398	up	yes
MSTRG.5627	Gh_A03G1719	MSTRG.5627.1;MSTRG.5627.2;MSTRG.5627.3;MSTRG.5627.4;Gh_A03G1719	2.27862	1.33371	1.16196	1.79408	1.93523	1.93326	0.366446	-1.44833	0.0489154	0.666244	down	yes
MSTRG.56282	Gh_D12G1849	MSTRG.56282.1;Gh_D12G1849	0.59845	0.488206	0.341413	1.45508	1.15273	1.8009	0.349104	-1.51827	0.0354461	0.666244	down	yes
MSTRG.56290	Gh_D12G1857	MSTRG.56290.6;MSTRG.56290.2;MSTRG.56290.3;MSTRG.56290.4;MSTRG.56290.5;MSTRG.56290.7;MSTRG.56290.8	4.12576	4.28207	6.40657	0.0603581	0.103414	0.0711764	8.94009	3.16029	0.0194347	0.666244	up	yes
MSTRG.5632	Gh_A03G1725	Gh_A03G1725	0.99812	0.175137	0.116672	0.216313	0.244879	0.545747	0.23533	-2.08724	0.0254162	0.666244	down	yes
MSTRG.56374	Gh_D12G1944	MSTRG.56374.1;Gh_D12G1944	5.59066	5.74637	6.10021	1.81055	1.5651	1.55535	2.81084	1.491	0.00931774	0.666244	up	yes
MSTRG.56409	Gh_D12G1983	MSTRG.56409.1;Gh_D12G1983	11.2187	15.4699	13.6774	11.2249	12.5001	10.2694	2.48161	1.31128	0.0120843	0.666244	up	yes
MSTRG.56413	Gh_D12G1988	MSTRG.56413.1;MSTRG.56413.2;Gh_D12G1988	0.493212	0.254031	0.294479	0.597108	0.524511	0.786292	0.48927	-1.0313	0.0128197	0.666244	down	yes
MSTRG.5642	Gh_A03G1741	MSTRG.5642.1;Gh_A03G1741	4.30231	2.79626	3.19546	4.7509	4.17451	4.0762	0.408777	-1.29061	0.0495572	0.666244	down	yes
MSTRG.56436	Gh_D12G2015	MSTRG.56436.1;Gh_D12G2015	5.26983	4.8786	3.9358	8.73613	7.13781	8.4588	0.366449	-1.44832	0.0397617	0.666244	down	yes
MSTRG.56455	Gh_D12G2043	MSTRG.56455.3;MSTRG.56455.1;MSTRG.56455.2;Gh_D12G2043;MSTRG.56455.5	13.1209	9.93116	10.4026	15.0607	14.7102	14.4835	0.439329	-1.18663	0.020079	0.666244	down	yes
MSTRG.56471	Gh_D12G2059	MSTRG.56471.1;Gh_D12G2059	4.13852	3.51831	3.79507	10.0631	10.592	9.85945	0.363145	-1.46138	0.00946795	0.666244	down	yes
MSTRG.56490	Gh_D12G2083	MSTRG.56490.1;MSTRG.56490.2;Gh_D12G2083	3.08997	2.14917	1.97547	2.71382	2.27396	2.66744	0.41932	-1.25388	0.00450173	0.622519	down	yes
MSTRG.56495	Gh_D12G2088	Gh_D12G2088	3.71573	2.86859	2.5172	5.84138	5.24784	5.10758	0.34646	-1.52924	0.0274026	0.666244	down	yes
MSTRG.56499		MSTRG.56499.1	1.69814	0.693205	0.67597	0.477981	0.295604	0.636842	0.349432	-1.51692	0.00125581	0.527131	down	yes
MSTRG.56506	Gh_D12G2094	MSTRG.56506.1	2.428	0.610035	0.64273	0.5197	0.299302	0.599133	0.178719	-2.48424	0.00637334	0.663153	down	yes
MSTRG.56519	Gh_D12G2110	MSTRG.56519.1	1.16807	0.522758	0.424999	1.02434	0.696474	0.890278	0.310891	-1.68552	0.00958726	0.666244	down	yes
MSTRG.56522	Gh_D12G2113	MSTRG.56522.1;Gh_D12G2113	2.29672	1.17023	1.11064	1.96561	1.78475	2.31658	0.250515	-1.99703	0.00302999	0.607156	down	yes
MSTRG.56537	Gh_D12G2126	MSTRG.56537.1;Gh_D12G2126	4.91432	6.41831	6.34224	3.98495	4.84588	4.13375	2.55729	1.35461	0.00249373	0.602476	up	yes
MSTRG.56538	Gh_D12G2127	Gh_D12G2127	10.5051	7.33098	7.57555	8.9443	9.50301	10.4219	0.403677	-1.30873	0.0315567	0.666244	down	yes
MSTRG.56588		MSTRG.56588.1	18.5277	34.8571	37.8113	25.8149	27.7743	26.7056	5.3104	2.40882	0.0260082	0.666244	up	yes
MSTRG.56621	Gh_D12G2219	MSTRG.56621.1;MSTRG.56621.2;Gh_D12G2219	0.0918399	0.677173	1.03539	0.874393	1.06786	0.705924	3.64926	1.8676	0.0305932	0.666244	up	yes
MSTRG.56632	Gh_D12G2230	Gh_D12G2230	80.7831	66.0488	59.8991	91.9724	89.4952	90.1173	0.417303	-1.26083	0.0247389	0.666244	down	yes
MSTRG.56637	Gh_D12G2238	MSTRG.56637.1	0.50628	3.56452	4.09564	0	0	0	51.8638	5.69666	0.0171796	0.666244	up	yes
MSTRG.56645	Gh_D12G2248	MSTRG.56645.1;MSTRG.56645.2;MSTRG.56645.3;Gh_D12G2248	3.91804	4.54237	4.5433	2.83348	3.6431	2.89148	2.11343	1.07958	0.0285034	0.666244	up	yes
MSTRG.56649	Gh_D12G2254	MSTRG.56649.1;Gh_D12G2254	21.8259	26.2803	30.1024	8.08071	7.71221	7.40808	5.53953	2.46976	0.00717591	0.666244	up	yes
MSTRG.56691	Gh_D12G2293	MSTRG.56691.1;MSTRG.56691.2;Gh_D12G2293	1.57636	5.43571	5.36322	2.58102	2.4659	2.71223	10.7598	3.42758	0.0437395	0.666244	up	yes
MSTRG.56696	Gh_D12G2299	MSTRG.56696.1;Gh_D12G2299	5.1687	5.64886	6.1407	3.66208	4.59556	3.61331	2.15996	1.111	0.0390692	0.666244	up	yes
MSTRG.56699	Gh_D12G2301	MSTRG.56699.1;Gh_D12G2301	1.4521	1.22272	1.41806	3.15199	2.9806	3.43631	0.445151	-1.16763	0.0130765	0.666244	down	yes
MSTRG.56709	Gh_D12G2315	MSTRG.56709.1;MSTRG.56709.2;Gh_D12G2315	3.93738	4.63197	4.90643	2.78974	3.0786	2.2584	2.62148	1.39038	0.0209412	0.666244	up	yes
MSTRG.56717	Gh_D12G2323	Gh_D12G2323	50.5254	44.9576	42.3444	79.3851	80.1422	78.3878	0.424025	-1.23778	0.0106021	0.666244	down	yes
MSTRG.56753	Gh_D12G2364	MSTRG.56753.1;MSTRG.56753.2;Gh_D12G2364	0.843464	0.198007	0.552974	2.51608	3.16887	3.31904	0.187926	-2.41176	0.0479907	0.666244	down	yes
MSTRG.56756	Gh_D12G2370	MSTRG.56756.1;MSTRG.56756.2;Gh_D12G2370	4.11094	3.61066	2.67015	7.80714	6.8347	7.23389	0.297716	-1.74799	0.0389157	0.666244	down	yes
MSTRG.56758	Gh_D12G2368	MSTRG.56758.1;Gh_D12G2368	0.605167	0.30123	0.172053	0.853719	0.649858	0.935511	0.340117	-1.5559	0.00597954	0.655299	down	yes
MSTRG.56779	Gh_D12G2387	MSTRG.56779.1;Gh_D12G2387	0.935193	1.90228	1.87745	1.16987	1.27909	1.01393	3.4212	1.7745	0.00395233	0.616262	up	yes
MSTRG.56781	Gh_D12G2388	MSTRG.56781.2;MSTRG.56781.1;MSTRG.56781.4;MSTRG.56781.5	2.52926	2.72216	4.26989	0.0464219	0.038916	0.0247354	7.04033	2.81564	0.0312575	0.666244	up	yes
MSTRG.56806	Gh_D12G2425	MSTRG.56806.1;MSTRG.56806.2;MSTRG.56806.3;Gh_D12G2425	6.93027	5.96092	5.21713	7.74909	6.10138	7.96269	0.425465	-1.23289	0.0414803	0.666244	down	yes
MSTRG.56819	Gh_D12G2438	MSTRG.56819.1;Gh_D12G2438	11.9095	11.8148	11.4031	33.9629	40.6481	42.4846	0.309245	-1.69318	0.0350419	0.666244	down	yes
MSTRG.56849		MSTRG.56849.1	0.883049	1.60329	1.21284	0.607793	0.87649	0.784103	2.48444	1.31292	0.0480885	0.666244	up	yes
MSTRG.56864		MSTRG.56864.1	0.097835	0.448272	0.521009	0	0.0573	0	2.86775	1.51992	0.00624539	0.661623	up	yes
MSTRG.56925	Gh_D12G2563	MSTRG.56925.1;Gh_D12G2563	0.576095	1.39287	1.7576	0.594739	1.10475	0.480428	5.88729	2.5576	0.00534721	0.64927	up	yes
MSTRG.56938	Gh_D12G2587	MSTRG.56938.1;Gh_D12G2587	1.03097	0.421432	0.341747	0.994328	0.671859	0.954856	0.280547	-1.83368	0.00242906	0.602476	down	yes
MSTRG.56943	Gh_D12G2593	MSTRG.56943.1;MSTRG.56943.2;Gh_D12G2593	3.50245	3.64912	3.53431	25.0338	25.1902	24.0832	0.192538	-2.37679	0.000110153	0.390839	down	yes
MSTRG.56949	Gh_D12G2598	MSTRG.56949.1;MSTRG.56949.2;MSTRG.56949.3;MSTRG.56949.4;MSTRG.56949.5;MSTRG.56949.6	0.534188	0.172034	0.271534	0.425743	0.454054	0.557125	0.483117	-1.04956	0.0290174	0.666244	down	yes
MSTRG.56966	Gh_D12G2615	MSTRG.56966.1;Gh_D12G2615	1.63627	1.51418	1.31267	3.7976	4.23583	3.98166	0.431908	-1.2112	0.0247668	0.666244	down	yes
MSTRG.56972	Gh_D12G2621	MSTRG.56972.1;Gh_D12G2621	3.80186	4.57534	3.92595	1.74578	1.90628	1.98107	2.1893	1.13047	0.0340889	0.666244	up	yes
MSTRG.57032	Gh_D13G0049	Gh_D13G0049	0.51617	0.048759	0.007392	0.102974	0.138764	0.33718	0.348188	-1.52206	0.0305162	0.666244	down	yes
MSTRG.57075		MSTRG.57075.1	0	0.819619	0.578706	0.206921	0.303819	0.331179	3.9609	1.98583	0.0461366	0.666244	up	yes
MSTRG.57132	Gh_D13G0191	Gh_D13G0191	0.110081	0	0.0384345	0.0391997	0.017676	0.0751766	0.411049	-1.28262	0.0265645	0.666244	down	yes
MSTRG.57196	Gh_D13G0255	MSTRG.57196.1	34.8983	54.2201	49.4127	36.6687	34.0257	32.8805	3.28884	1.71758	0.0343345	0.666244	up	yes
MSTRG.57202	Gh_D13G0261	Gh_D13G0261;MSTRG.57202.1	0.885798	0.431932	0.374236	0.93401	0.368643	0.722733	0.343576	-1.5413	0.0413797	0.666244	down	yes
MSTRG.57203	Gh_D13G0262	Gh_D13G0262	1.30578	1.66464	1.56564	0.544343	0.41618	0.558657	2.02681	1.01921	0.0497522	0.666244	up	yes
MSTRG.57226	Gh_D13G0290	MSTRG.57226.1;MSTRG.57226.2;Gh_D13G0290	1.41953	0.932207	0.969947	1.53493	1.19884	2.02568	0.362484	-1.46401	0.0321819	0.666244	down	yes
MSTRG.57315	Gh_D13G0402	MSTRG.57315.1;MSTRG.57315.2	4.8995	0.95591	1.51276	6.19184	5.39874	5.28269	0.0436618	-4.51749	0.0243679	0.666244	down	yes
MSTRG.57402	Gh_D13G0460	Gh_D13G0460	36.5025	55.4503	52.9219	41.8018	37.062	33.4272	3.3121	1.72775	0.0471027	0.666244	up	yes
MSTRG.57416		MSTRG.57416.1	0.524502	0	0	0	0	0.198153	0.344425	-1.53774	0.0207025	0.666244	down	yes
MSTRG.57421	Gh_D13G0480	MSTRG.57421.1;Gh_D13G0480	13.0919	10.4274	11.2693	19.8241	16.451	17.7197	0.38902	-1.36208	0.0199569	0.666244	down	yes
MSTRG.57471	Gh_D13G0528	Gh_D13G0528	0	6.504	6.61714	2.23028	1.58865	1.20261	189.216	7.56389	0.0349188	0.666244	up	yes
MSTRG.57509		MSTRG.57509.1;MSTRG.57509.2	1.07803	1.61238	1.3397	0.527421	0.510147	0.449914	2.43917	1.28639	0.0157147	0.666244	up	yes
MSTRG.57512	Gh_D13G0574	MSTRG.57512.1;MSTRG.57512.2	1.79098	0.834513	0.964882	1.05382	0.759583	1.20598	0.342029	-1.54781	0.00109793	0.527131	down	yes
MSTRG.57556	Gh_D13G0627	Gh_D13G0627;MSTRG.57556.2;MSTRG.57556.3	0.0666382	0.100498	0.118771	1.86338	1.67181	2.17851	0.353344	-1.50086	0.0237276	0.666244	down	yes
MSTRG.57559	Gh_D13G0633	Gh_D13G0633	0	3.40889	6.39177	0	0	0	196.585	7.61901	0.0336763	0.666244	up	yes
MSTRG.57564	Gh_D13G0639	MSTRG.57564.1;MSTRG.57564.2;Gh_D13G0639	1.42389	1.82957	1.93407	1.04291	1.1966	0.880389	2.33156	1.22129	0.00435144	0.621007	up	yes
MSTRG.57572	Gh_D13G0657	MSTRG.57572.1;Gh_D13G0657	1.69779	2.53987	2.93361	2.24388	2.20579	2.06909	2.34339	1.2286	0.0425047	0.666244	up	yes
MSTRG.57594	Gh_D13G0688	MSTRG.57594.1;MSTRG.57594.3;MSTRG.57594.2;Gh_D13G0688	1.13367	0.39657	0.280135	0.166115	0.120829	0.216064	0.409158	-1.28927	0.0433262	0.666244	down	yes
[truncated: 1,581 more rows]

## Sheet: DRVSLR
gene_id	gene_name	transcript_id	FPKM.LR1	FPKM.LR2	FPKM.LR3	FPKM.DR1	FPKM.DR2	FPKM.DR3	fc	log2(fc)	pval	qval	regulation	significant
Gh_A05G2481	Gh_A05G2481	Gh_A05G2481	0.024247	0.832321	1.19918	0	0.607165	0	2.19096	1.13157	0.00456036	0.102783	up	yes
MSTRG.10037	Gh_A05G2894	MSTRG.10037.1	0	0	0	3.83148	2.81901	2.45532	0.247255	-2.01593	0.00268948	0.0879977	down	yes
MSTRG.10132		MSTRG.10132.1;MSTRG.10132.2;MSTRG.10132.3	7.49776	6.49674	9.14146	18.364	14.8947	20.7763	0.430886	-1.21462	0.0201781	0.171672	down	yes
MSTRG.10189	Gh_A05G3026	Gh_A05G3026	12.9909	17.3612	15.98	8.54733	9.48328	7.09844	2.07729	1.0547	0.00252571	0.0858554	up	yes
MSTRG.10195	Gh_A05G3028	MSTRG.10195.1;MSTRG.10195.2;MSTRG.10195.3;MSTRG.10195.4;Gh_A05G3028	7.91313	8.86056	10.0942	22.2401	17.6028	21.2886	0.478018	-1.06486	0.0134063	0.148886	down	yes
MSTRG.10207	Gh_A05G3045	MSTRG.10207.1;MSTRG.10207.2;Gh_A05G3045	2.35125	1.88977	1.01147	4.46716	3.28276	4.23917	0.432747	-1.2084	0.0151577	0.15607	down	yes
MSTRG.10220	Gh_A05G3059	MSTRG.10220.2;MSTRG.10220.1;MSTRG.10220.4;MSTRG.10220.3;MSTRG.10220.5;MSTRG.10220.6;Gh_A05G3059	9.62989	12.1743	9.50328	22.1515	23.1608	29.5095	0.451591	-1.14691	0.0189265	0.167373	down	yes
MSTRG.10302	Gh_A05G3136	MSTRG.10302.1;MSTRG.10302.2;Gh_A05G3136;MSTRG.10302.4	6.9124	6.24158	4.26725	11.1301	10.1818	13.0624	0.457123	-1.12935	0.0150361	0.155639	down	yes
MSTRG.10325	Gh_A05G3154	MSTRG.10325.2;MSTRG.10325.3;MSTRG.10325.4	2.63569	3.03913	2.32752	5.41994	6.60303	7.9107	0.481401	-1.05469	0.0226772	0.180153	down	yes
MSTRG.10326	Gh_A05G3154	MSTRG.10326.1	1.51485	0.226233	0.952536	3.36399	3.59869	3.0772	0.334459	-1.5801	0.0239125	0.184174	down	yes
MSTRG.10334		MSTRG.10334.1	4.70099	3.15367	4.31468	8.91853	7.55527	8.97984	0.459638	-1.12143	0.00559964	0.110323	down	yes
MSTRG.10343		MSTRG.10343.1	29.6193	23.7389	23.1775	10.9309	13.5211	8.9405	2.13111	1.09161	0.0327531	0.211345	up	yes
MSTRG.10352		MSTRG.10352.1	3.55215	1.66983	2.59024	0.073394	0	0	2.79672	1.48374	0.0068355	0.116718	up	yes
MSTRG.10383	Gh_A05G3186	Gh_A05G3186	10.1106	8.36088	9.07854	17.7811	19.333	18.2758	0.496194	-1.01102	0.00217792	0.0830896	down	yes
MSTRG.10392		MSTRG.10392.1	1.08542	1.06099	1.67096	0.041481	0	0	2.34581	1.23008	0.00604565	0.112817	up	yes
MSTRG.10424	Gh_A05G3229	MSTRG.10424.2;MSTRG.10424.1;Gh_A05G3229	5.1995	4.19369	2.27239	7.23892	5.86377	6.82247	0.485233	-1.04325	0.0420263	0.237203	down	yes
MSTRG.10435	Gh_A05G3239	MSTRG.10435.1;Gh_A05G3239	21.6992	28.4303	26.8538	58.88	66.4534	61.3219	0.485033	-1.04385	0.0002185	0.0516471	down	yes
MSTRG.1046	Gh_A01G0998	Gh_A01G0998	3.95627	4.87592	4.446	1.58865	2.75432	1.27718	2.33096	1.22092	0.0164486	0.160497	up	yes
MSTRG.10522	Gh_A05G3329	MSTRG.10522.1;MSTRG.10522.2;Gh_A05G3329	5.12021	3.33794	2.34519	7.74589	8.14202	7.34916	0.410185	-1.28565	0.0180974	0.164365	down	yes
MSTRG.10572	Gh_A05G3364	MSTRG.10572.1;MSTRG.10572.3;MSTRG.10572.4	2.14031	1.33469	1.25712	4.04325	3.72999	3.83014	0.442039	-1.17776	0.00106091	0.0726645	down	yes
MSTRG.10573	Gh_A05G3361	MSTRG.10573.1	4.61473	3.63348	3.97188	0.567722	1.05264	1.24102	2.47265	1.30606	0.0147697	0.154639	up	yes
MSTRG.10575	Gh_A05G3362	MSTRG.10575.2;MSTRG.10575.3;Gh_A05G3362;MSTRG.10575.9;MSTRG.10575.5;MSTRG.10575.6;MSTRG.10575.7;MSTRG.10575.8;MSTRG.10575.10;MSTRG.10575.11;MSTRG.10575.12;MSTRG.10575.13;MSTRG.10575.14;MSTRG.10575.15	29.164	23.7566	24.1319	8.22144	8.80785	11.0497	2.28836	1.19431	0.00553463	0.109921	up	yes
MSTRG.10664	Gh_A05G3446	MSTRG.10664.1;Gh_A05G3446	76.4792	78.3641	56.8491	27.0966	19.6111	20.7092	2.72961	1.44869	0.0132061	0.148088	up	yes
MSTRG.10685	Gh_A05G3467	Gh_A05G3467	21.6472	25.7139	26.3068	6.99788	10.6959	7.48689	3.30704	1.72554	0.00211341	0.0824457	up	yes
MSTRG.10687	Gh_A05G3469	MSTRG.10687.1;Gh_A05G3469	2.14082	1.39699	2.32037	6.23975	3.46669	5.21597	0.422722	-1.24222	0.0305619	0.204666	down	yes
MSTRG.10694	Gh_A05G3474	MSTRG.10694.1;MSTRG.10694.2;MSTRG.10694.3;MSTRG.10694.5	2.00553	1.44742	1.6017	4.62952	4.05005	4.44142	0.444697	-1.16911	0.000127572	0.0456083	down	yes
MSTRG.107	Gh_A01G0141	MSTRG.107.1;MSTRG.107.2;MSTRG.107.3;MSTRG.107.4;Gh_A01G0141	6.74351	5.48677	6.04522	15.8519	18.1444	15.6578	0.390793	-1.35552	0.00251877	0.0858554	down	yes
MSTRG.10709	Gh_A05G3491	MSTRG.10709.1;Gh_A05G3491	90.4064	62.0584	67.2892	27.4756	23.3295	16.7905	2.76182	1.46562	0.025093	0.188048	up	yes
MSTRG.1076	Gh_A01G1029	MSTRG.1076.1;MSTRG.1076.2;Gh_A01G1029	11.0084	9.03627	10.5657	2.79733	2.82397	1.49135	3.41606	1.77233	0.0130967	0.147631	up	yes
MSTRG.10765	Gh_A05G3551	MSTRG.10765.1;MSTRG.10765.2;Gh_A05G3551	3.10567	4.15425	3.431	1.2779	1.61967	0.966983	2.29859	1.20075	0.00429558	0.100644	up	yes
MSTRG.10772	Gh_A05G3562	MSTRG.10772.1	0.83605	1.88714	1.59336	0	0	0.112835	2.78607	1.47823	0.00517839	0.107012	up	yes
MSTRG.10824	Gh_A06G0018	MSTRG.10824.2;MSTRG.10824.1;Gh_A06G0018	3.32539	10.0313	10.0411	2.82718	4.06026	2.39181	3.58751	1.84298	0.000601683	0.0650906	up	yes
MSTRG.10858	Gh_A06G0066	Gh_A06G0066;MSTRG.10858.2	11.2854	7.93031	7.20035	2.25393	2.8972	1.52165	2.77033	1.47006	0.0284835	0.198598	up	yes
MSTRG.10900	Gh_A06G0113	Gh_A06G0113	1.54531	1.4101	2.32508	0.050872	0.639114	0.387526	2.32689	1.2184	0.0318236	0.208577	up	yes
MSTRG.1102	Gh_A01G1059	MSTRG.1102.1;Gh_A01G1059	9.50211	12.116	11.4221	4.44696	8.26442	4.98977	2.24416	1.16618	0.0198432	0.170335	up	yes
MSTRG.11100	Gh_A06G0308	MSTRG.11100.1;Gh_A06G0308	17.5404	19.8801	20.0117	47.3227	46.1258	43.9123	0.45954	-1.12174	0.000274848	0.0553998	down	yes
MSTRG.1112	Gh_A01G1065	MSTRG.1112.1;MSTRG.1112.2;MSTRG.1112.3;MSTRG.1112.4;MSTRG.1112.5	1.31398	0.973021	1.14141	2.94273	3.11564	3.50431	0.476949	-1.06809	0.00172304	0.0796889	down	yes
MSTRG.11140	Gh_A06G0353	MSTRG.11140.1;MSTRG.11140.3;MSTRG.11140.6;MSTRG.11140.2;MSTRG.11140.5;Gh_A06G0353	3.41781	3.27575	4.26255	10.9301	15.2337	9.34431	0.423134	-1.24081	0.0196975	0.169728	down	yes
MSTRG.11162	Gh_A06G0371;Gh_A06G0372	MSTRG.11162.1;MSTRG.11162.2;MSTRG.11162.4;MSTRG.11162.3;MSTRG.11162.5;MSTRG.11162.6;MSTRG.11162.7	1.53239	1.72449	1.15453	0.152368	0.0835073	0.094195	2.15213	1.10576	0.00557419	0.110283	up	yes
MSTRG.11182	Gh_A06G0388	Gh_A06G0388;MSTRG.11182.1	3.39808	5.73645	5.46382	1.44035	1.70766	1.09997	3.10504	1.63461	0.00036177	0.0568672	up	yes
MSTRG.11184	Gh_A06G0390	Gh_A06G0390	0.087345	0.058613	0.274585	3.84992	3.70612	2.37558	0.289304	-1.78934	0.00679136	0.116355	down	yes
MSTRG.11221	Gh_A06G0422	MSTRG.11221.1;MSTRG.11221.2;MSTRG.11221.3;MSTRG.11221.4;MSTRG.11221.5;MSTRG.11221.6;MSTRG.11221.7;Gh_A06G0422	4.75445	4.30179	3.75207	9.63111	9.85947	10.3889	0.445662	-1.16598	0.00102049	0.0719284	down	yes
MSTRG.11222	Gh_A06G0422	MSTRG.11222.1	2.18497	2.23568	2.08565	5.43221	8.45493	4.98007	0.497208	-1.00808	0.0366082	0.221742	down	yes
MSTRG.11252	Gh_A06G0445	Gh_A06G0445	11.9272	14.2269	12.599	6.48168	7.12067	5.16953	2.14522	1.10112	0.00597863	0.11229	up	yes
MSTRG.11257		MSTRG.11257.1	0	0.09818	0	1.54506	0.906063	2.41972	0.36572	-1.45119	0.0265935	0.192715	down	yes
MSTRG.11270	Gh_A06G0462	MSTRG.11270.1;MSTRG.11270.2;Gh_A06G0462	2.59318	3.11007	4.09187	1.22631	1.04627	0.712091	2.44421	1.28937	0.00982887	0.132557	up	yes
MSTRG.11303	Gh_A06G0487	MSTRG.11303.1;Gh_A06G0487	18.4817	23.8097	20.5647	10.7279	10.1892	9.0059	2.20497	1.14076	0.00352139	0.0947079	up	yes
MSTRG.11321	Gh_A06G0506	Gh_A06G0506	0	1.75453	1.50461	0	0.074001	0	3.09642	1.6306	0.0118509	0.142709	up	yes
MSTRG.11324	Gh_A06G0509	MSTRG.11324.4;MSTRG.11324.5;MSTRG.11324.3;Gh_A06G0509	4.71608	3.74099	2.40642	0.558203	0.348844	0.568853	2.44725	1.29116	0.00951567	0.130895	up	yes
MSTRG.11345	Gh_A06G0534	MSTRG.11345.2;MSTRG.11345.3;MSTRG.11345.4;MSTRG.11345.6;Gh_A06G0534	1.17421	0.253641	0.0921257	1.16229	0.117515	1.34057	0.484542	-1.04531	0.0271384	0.194525	down	yes
MSTRG.11350	Gh_A06G0541	MSTRG.11350.1;Gh_A06G0541	2.23941	2.47235	1.9413	0.242043	0.245594	0.829781	2.12653	1.0885	0.0333925	0.213295	up	yes
MSTRG.11351	Gh_A06G0542	MSTRG.11351.1;MSTRG.11351.2;MSTRG.11351.5;MSTRG.11351.3;MSTRG.11351.8;MSTRG.11351.9;MSTRG.11351.13;MSTRG.11351.15;Gh_A06G0542	1.08081	0.53931	0.818421	4.44736	3.83713	4.8163	0.287952	-1.7961	0.00050383	0.063525	down	yes
MSTRG.11359	Gh_A06G0551	Gh_A06G0551	5.08028	4.92562	3.96532	1.63867	2.34499	1.32614	2.11714	1.08212	0.0281328	0.197498	up	yes
MSTRG.1139	Gh_A01G1088	MSTRG.1139.1;Gh_A01G1088	66.1682	70.5551	68.8322	153.204	149.73	164.691	0.447219	-1.16095	0.000562733	0.0646225	down	yes
MSTRG.11430	Gh_A06G0619	MSTRG.11430.1;Gh_A06G0619	10.7611	12.9607	13.1017	6.35221	5.88676	5.96343	2.02847	1.02039	0.00157529	0.078817	up	yes
MSTRG.11464	Gh_A06G0655	Gh_A06G0655	6.27715	4.86144	3.85172	13.51	10.2692	14.2447	0.345532	-1.53311	0.0018228	0.0805725	down	yes
MSTRG.11527	Gh_A06G0714	MSTRG.11527.1;MSTRG.11527.2	4.32909	2.80776	3.15907	8.6876	8.48357	8.88529	0.386792	-1.37037	0.000778436	0.0674437	down	yes
MSTRG.11541	Gh_A06G0725	MSTRG.11541.1;Gh_A06G0725	6.8983	8.92772	8.09054	3.76668	4.93801	3.74829	2.03705	1.02648	0.0016788	0.0794941	up	yes
MSTRG.1160	Gh_A01G1114	MSTRG.1160.1	6.84013	10.5585	11.5126	4.27029	4.377	2.94111	2.88956	1.53085	0.00409759	0.0990892	up	yes
MSTRG.11623	Gh_A06G0806	MSTRG.11623.1;Gh_A06G0806	34.3136	19.8681	22.5279	7.45181	8.01142	7.2561	2.43372	1.28316	0.0107038	0.137174	up	yes
MSTRG.11661	Gh_A06G0845	Gh_A06G0845	5.8528	8.04993	5.89312	2.79907	2.6074	1.5109	2.62379	1.39165	0.0211917	0.174737	up	yes
MSTRG.11720	Gh_A06G0897	MSTRG.11720.1;MSTRG.11720.3;MSTRG.11720.5	0.485981	0.466924	0.320308	4.69343	2.7508	4.03083	0.263364	-1.92487	0.00376558	0.0966011	down	yes
MSTRG.11802	Gh_A06G0969	MSTRG.11802.1;MSTRG.11802.2;MSTRG.11802.3;MSTRG.11802.4;Gh_A06G0969;MSTRG.11802.6	5.39727	4.29466	4.5239	11.5854	11.6084	11.8779	0.412476	-1.27762	0.000216244	0.0512459	down	yes
MSTRG.11804	Gh_A06G0972	Gh_A06G0972	4.61723	3.79166	3.39041	9.56072	8.51598	8.86504	0.436485	-1.196	0.000660224	0.0655915	down	yes
MSTRG.11815	Gh_A06G0984	Gh_A06G0984	36.0949	38.3092	35.2375	15.8356	16.2427	13.4752	2.41937	1.27463	0.00186874	0.0809954	up	yes
MSTRG.11820	Gh_A06G0989	MSTRG.11820.1;MSTRG.11820.4	0.878712	0	0	1.03512	1.26438	1.5616	0.39101	-1.35472	0.0126063	0.145797	down	yes
MSTRG.11833	Gh_A06G1002	MSTRG.11833.1;Gh_A06G1002	0.193464	0.085979	6.75983e-07	2.82587	3.42623	2.24871	0.285945	-1.80619	0.004128	0.0994212	down	yes
MSTRG.11840	Gh_A06G1006	MSTRG.11840.1;Gh_A06G1006	18.244	14.992	16.9809	8.11438	5.41645	4.54296	2.36724	1.24321	0.0325665	0.210692	up	yes
MSTRG.11860		MSTRG.11860.1	4.76803	4.84334	7.84507	2.28271	1.67496	1.85435	2.45704	1.29692	0.0278466	0.19669	up	yes
MSTRG.11942	Gh_A06G1101	Gh_A06G1101	0	2.42869	3.11019	0	1.63355	0	4.4564	2.15588	0.00217155	0.0830896	up	yes
MSTRG.11951		MSTRG.11951.1	1.34139	2.21417	1.85473	0.694361	0.995097	0.12347	2.26644	1.18043	0.0290122	0.199943	up	yes
MSTRG.11963	Gh_A06G1128	Gh_A06G1128	3.74469	3.38716	2.31663	0.453167	0.685991	0.275496	2.67696	1.42059	0.0166023	0.161261	up	yes
MSTRG.11988	Gh_A06G1157	Gh_A06G1157	62.3895	47.5361	26.9428	3.64023	3.25784	3.11117	7.73857	2.95207	0.00542579	0.108886	up	yes
MSTRG.11994	Gh_A06G1162	MSTRG.11994.1;Gh_A06G1162	70.1315	86.9744	89.4215	42.8959	44.375	39.6846	2.18858	1.13	0.00028447	0.0555673	up	yes
MSTRG.12019	Gh_A06G1187	MSTRG.12019.1;MSTRG.12019.2;MSTRG.12019.4;MSTRG.12019.3;Gh_A06G1187	1.88316	0.16137	0	2.81557	2.60638	2.42163	0.252222	-1.98723	0.012719	0.146138	down	yes
MSTRG.12083	Gh_A06G1255	MSTRG.12083.1;Gh_A06G1255	2.06491	1.50175	1.33028	0.134581	0	0.201893	2.00091	1.00066	0.000450954	0.0616361	up	yes
MSTRG.12084	Gh_A06G1257	MSTRG.12084.1;Gh_A06G1257	19.9036	14.6162	14.8835	35.1827	36.8163	39.0269	0.393311	-1.34626	0.00121077	0.0754249	down	yes
MSTRG.12136		MSTRG.12136.1;MSTRG.12136.2	1.4608	1.47322	1.84668	5.10355	5.68352	4.78068	0.449364	-1.15404	0.00177105	0.080092	down	yes
MSTRG.12138	Gh_A06G1307	MSTRG.12138.1;Gh_A06G1307	64.7694	57.4974	53.5237	27.1888	24.3038	19.7756	2.28106	1.18971	0.0121479	0.14396	up	yes
MSTRG.12140	Gh_A06G1309	MSTRG.12140.1;Gh_A06G1309	5.54678	13.3669	13.1896	3.8709	5.74451	3.2237	3.53163	1.82033	0.000118594	0.0449442	up	yes
MSTRG.12142	Gh_A06G1312	MSTRG.12142.1;Gh_A06G1312;MSTRG.12142.3	2.03896	1.83267	1.33664	4.88938	4.66181	4.72056	0.43219	-1.21026	0.00282916	0.0894801	down	yes
MSTRG.12219	Gh_A06G1381	MSTRG.12219.1;Gh_A06G1381	1.02124	0.925302	1.53326	5.26707	4.73777	4.26991	0.390594	-1.35626	0.00739564	0.119624	down	yes
MSTRG.12246	Gh_A06G1415	MSTRG.12246.1;Gh_A06G1415	3.67532	2.70325	2.48573	0.789822	0.669957	0.397041	2.17462	1.12076	0.0130255	0.147208	up	yes
MSTRG.12249	Gh_A06G1413	MSTRG.12249.2;MSTRG.12249.3	6.05684	4.63383	3.91535	0.821572	0.765051	0.724583	2.88703	1.52958	0.00172923	0.0797082	up	yes
MSTRG.12265	Gh_A06G1433	MSTRG.12265.1;MSTRG.12265.2	10.6953	3.89328	6.49196	10.8525	7.97491	10.5141	0.467931	-1.09563	0.0272798	0.194845	down	yes
MSTRG.1227	Gh_A01G1171	MSTRG.1227.1;Gh_A01G1171	1.43009	2.32661	4.55729	31.4825	37.586	17.1028	0.191741	-2.38277	0.0172495	0.162184	down	yes
MSTRG.12270	Gh_A06G1440	MSTRG.12270.1;Gh_A06G1440	3.07081	3.14809	3.48288	16.8519	16.7555	20.4341	0.223025	-2.16472	0.000736478	0.0659808	down	yes
MSTRG.12272	Gh_A06G1443	Gh_A06G1443	2.91565	2.2213	2.73376	0.308256	0.746536	0.853005	2.14946	1.10398	0.0253525	0.189024	up	yes
MSTRG.12298	Gh_A06G1466	Gh_A06G1466	7.89362	6.94132	5.87632	37.4262	17.1888	37.4695	0.194716	-2.36055	0.0119154	0.142941	down	yes
MSTRG.12375	Gh_A06G1529	Gh_A06G1529	0.906219	0.225167	0	2.4839	1.18639	1.25404	0.368268	-1.44117	0.0212748	0.175072	down	yes
MSTRG.12450	Gh_A06G1600	Gh_A06G1600;MSTRG.12450.2	0.0540251	0.0281897	0.366146	2.27159	1.01487	2.7883	0.35318	-1.50152	0.0440749	0.242702	down	yes
MSTRG.12454		MSTRG.12454.1;MSTRG.12454.2	3.71738	2.55598	4.1619	7.52028	6.39451	7.75472	0.490425	-1.0279	0.0245851	0.186169	down	yes
MSTRG.12457		MSTRG.12457.1;MSTRG.12457.2;MSTRG.12457.3	3.89174	2.9028	3.35967	11.0368	8.8628	10.2991	0.346834	-1.52768	0.000527156	0.063525	down	yes
MSTRG.12458	Gh_A06G1604	MSTRG.12458.1	12.1161	10.2159	8.363	4.07004	4.59053	3.05801	2.15024	1.10449	0.0315083	0.207724	up	yes
MSTRG.12478	Gh_A06G1619	MSTRG.12478.1	3.31587	2.49084	4.49087	9.32164	6.52514	7.91486	0.463516	-1.10931	0.048061	0.253233	down	yes
MSTRG.12491	Gh_A06G1636	MSTRG.12491.1	11.968	10.0419	11.0703	3.60468	2.42828	2.30606	2.9375	1.55459	0.006295	0.113899	up	yes
MSTRG.12492	Gh_A06G1638	MSTRG.12492.1;Gh_A06G1638	4.63794	4.19321	2.55511	7.68467	6.60025	8.78138	0.450271	-1.15114	0.0205253	0.172683	down	yes
MSTRG.12494	Gh_A06G1640	Gh_A06G1640	4.02383	16.8583	15.8603	4.64949	10.2133	4.02199	3.87874	1.95559	6.91308e-05	0.0415443	up	yes
MSTRG.12496	Gh_A06G1641	MSTRG.12496.1;MSTRG.12496.2;MSTRG.12496.3;Gh_A06G1641	1.70613	1.08223	1.35943	5.07223	4.35456	3.52074	0.409885	-1.28671	0.0104046	0.135649	down	yes
MSTRG.12499	Gh_A06G1643	Gh_A06G1643	2.53403	0	0	8.28561	0.199789	5.99766	0.111986	-3.15861	0.031252	0.206855	down	yes
MSTRG.12513	Gh_A06G1653	MSTRG.12513.1	3.12521	1.76881	1.51968	6.34235	6.97469	7.86451	0.302376	-1.72559	0.0030561	0.0920367	down	yes
MSTRG.12522	Gh_A06G1665	MSTRG.12522.1;MSTRG.12522.2;MSTRG.12522.3;Gh_A06G1665	7.18583	9.28862	10.0844	3.99374	5.81609	4.21856	2.15083	1.1049	0.00232526	0.084457	up	yes
MSTRG.12597	Gh_A06G1751	Gh_A06G1751;MSTRG.12597.2	20.1985	15.116	12.4381	5.81244	5.44547	4.9587	2.17518	1.12113	0.0117508	0.142403	up	yes
MSTRG.126	Gh_A01G0161	MSTRG.126.1;MSTRG.126.2;MSTRG.126.3;Gh_A01G0161	14.8623	22.1556	17.2757	6.38591	6.00101	8.22447	2.62749	1.39368	0.0166144	0.161345	up	yes
MSTRG.12605		MSTRG.12605.1	0.807263	1.17481	1.62156	0.079813	0.239579	0.369187	2.0464	1.03309	0.0175687	0.16305	up	yes
MSTRG.12667	Gh_A07G0015	MSTRG.12667.1;MSTRG.12667.2;Gh_A07G0015	20.2377	14.7183	17.1795	34.2845	29.4867	34.3597	0.463331	-1.10988	0.00116756	0.0747315	down	yes
MSTRG.12672	Gh_A07G0023	MSTRG.12672.1	8.27937	4.63612	5.58608	1.25953	1.49287	1.96393	2.17899	1.12366	0.0152466	0.156462	up	yes
MSTRG.12750	Gh_A07G0114	MSTRG.12750.1;Gh_A07G0114	3.63801	2.22027	3.25314	8.58591	6.65828	7.35558	0.401294	-1.31727	0.00700484	0.117467	down	yes
MSTRG.12760	Gh_A07G0126	Gh_A07G0126	4.93104	7.0709	6.26461	2.63865	2.6452	2.81929	2.15021	1.10448	0.0032316	0.0933353	up	yes
MSTRG.12770	Gh_A07G0139	MSTRG.12770.1;MSTRG.12770.2	3.88808	6.37349	6.1521	3.14583	2.70858	2.51193	2.04903	1.03494	0.0112267	0.139496	up	yes
MSTRG.12790	Gh_A07G0159	MSTRG.12790.2;MSTRG.12790.1;MSTRG.12790.3;Gh_A07G0159	4.30422	5.81875	6.38973	24.1996	17.8629	23.0408	0.308216	-1.69799	0.00900606	0.128475	down	yes
MSTRG.12794	Gh_A07G0164	MSTRG.12794.2;MSTRG.12794.1;Gh_A07G0164	3.53977	2.58768	2.77025	8.08241	7.13329	8.6038	0.38217	-1.38772	6.62587e-05	0.0415443	down	yes
MSTRG.12795	Gh_A07G0165	MSTRG.12795.1;Gh_A07G0165	2.03222	2.77084	2.58538	0.313886	0.535655	0.157398	3.05243	1.60996	0.000656137	0.0655277	up	yes
MSTRG.12820	Gh_A07G0188;Gh_A07G0189	MSTRG.12820.2;MSTRG.12820.1;MSTRG.12820.3;MSTRG.12820.4;MSTRG.12820.6;MSTRG.12820.5;MSTRG.12820.7;Gh_A07G0188;Gh_A07G0189	3.97989	4.34762	4.39978	21.7965	8.76316	17.3352	0.279262	-1.84031	0.0392943	0.229396	down	yes
MSTRG.12821	Gh_A07G0191	Gh_A07G0191	17.9554	23.967	23.4693	14.0592	9.62821	8.53544	2.19427	1.13374	0.0422396	0.237553	up	yes
MSTRG.12828	Gh_A07G0195	MSTRG.12828.1	10.246	8.47248	7.66863	29.7839	30.1033	31.0062	0.278113	-1.84626	0.000282118	0.0555673	down	yes
MSTRG.12842	Gh_A07G0210	MSTRG.12842.1	1.72181	2.73477	3.01324	0.406858	0.515972	0.65019	2.69252	1.42896	0.00382395	0.0969224	up	yes
MSTRG.12859	Gh_A07G0229	MSTRG.12859.1;MSTRG.12859.2;MSTRG.12859.3;Gh_A07G0229	6.70051	7.3088	8.64944	22.5066	22.0011	24.8966	0.372928	-1.42303	0.00257014	0.0864775	down	yes
MSTRG.12917	Gh_A07G0275	MSTRG.12917.2;MSTRG.12917.1;Gh_A07G0275	3.46279	3.26038	1.78186	0.0333568	0.0665309	0.164982	3.00889	1.58923	0.0121937	0.144242	up	yes
MSTRG.12959	Gh_A07G0322	MSTRG.12959.1	0.182161	0	0	0.897228	1.29211	1.55909	0.43736	-1.19311	0.0100682	0.134212	down	yes
MSTRG.13002	Gh_A07G0371	MSTRG.13002.1;MSTRG.13002.2;MSTRG.13002.3;MSTRG.13002.4;MSTRG.13002.5;MSTRG.13002.7;MSTRG.13002.8;Gh_A07G0371;MSTRG.13002.11	3.35454	3.47831	4.31835	12.4358	11.548	8.43772	0.441484	-1.17957	0.0177947	0.16368	down	yes
MSTRG.13015	Gh_A07G0385	MSTRG.13015.1;MSTRG.13015.2;MSTRG.13015.3;Gh_A07G0385	12.2798	15.7613	19.1673	5.64153	7.39121	5.25834	2.96977	1.57035	0.00145482	0.0777531	up	yes
MSTRG.13032		MSTRG.13032.1	12.0952	12.5381	8.13785	37.3624	34.6877	40.0434	0.274772	-1.86369	0.00532643	0.10827	down	yes
MSTRG.13067	Gh_A07G0437	MSTRG.13067.1;Gh_A07G0437	5.62135	4.76951	5.41861	15.6963	13.6364	14.0764	0.380126	-1.39545	0.00074241	0.0662979	down	yes
MSTRG.13091	Gh_A07G0461	MSTRG.13091.1;Gh_A07G0461	20.3454	24.2725	24.9429	12.9748	13.6465	10.9567	2.03501	1.02504	0.00179389	0.0803878	up	yes
MSTRG.13095	Gh_A07G0465	Gh_A07G0465	7.36845	8.11912	9.32362	3.4737	4.01309	2.82056	2.38531	1.25418	0.00321877	0.0933353	up	yes
MSTRG.13099	Gh_A07G0470	MSTRG.13099.1;Gh_A07G0470;MSTRG.13099.3	1.87616	0.521294	0.899243	4.69979	2.94659	4.80805	0.275009	-1.86245	0.00103146	0.0720268	down	yes
MSTRG.1317	Gh_A01G1247	Gh_A01G1247	5.53143	4.12478	3.63252	1.41643	1.2715	1.19368	2.01818	1.01305	0.0048482	0.104812	up	yes
MSTRG.13198	Gh_A07G0565	MSTRG.13198.1;Gh_A07G0565	2.85799	3.93848	5.3089	2.2148	2.42554	1.30996	2.16359	1.11342	0.0225486	0.179725	up	yes
MSTRG.13263	Gh_A07G0622	MSTRG.13263.1;Gh_A07G0622	2.12822	1.44885	1.68113	9.42928	8.95948	9.59796	0.235904	-2.08373	6.75558e-05	0.0415443	down	yes
MSTRG.13285	Gh_A07G0640	MSTRG.13285.1;Gh_A07G0640	6.32619	8.41886	8.50289	3.07803	3.85697	3.46666	2.29589	1.19906	0.0003739	0.0578265	up	yes
MSTRG.13293		MSTRG.13293.1	0.877384	0	0.111607	0.597123	0.793329	1.72096	0.456572	-1.13108	0.04633	0.249005	down	yes
MSTRG.13305		MSTRG.13305.2;MSTRG.13305.1	10.3685	7.62818	6.25069	2.61778	2.48591	2.08162	2.22849	1.15606	0.0137137	0.15021	up	yes
MSTRG.13350	Gh_A07G0705	MSTRG.13350.1;Gh_A07G0705	4.74347	3.77598	4.13153	13.0742	9.8069	12.3669	0.356804	-1.4868	0.00106066	0.0726645	down	yes
MSTRG.13376		MSTRG.13376.1	1.45456	0.882755	1.42931	0.042803	0	0	2.04421	1.03154	0.00852493	0.12572	up	yes
MSTRG.13383	Gh_A07G0741	MSTRG.13383.1;Gh_A07G0741	14.8217	13.5101	16.0889	31.5454	31.3262	33.912	0.466631	-1.09965	0.00245483	0.0854968	down	yes
MSTRG.13433	Gh_A07G0788	MSTRG.13433.1	25.4655	42.9991	43.85	20.4744	23.9662	18.5346	2.34956	1.23239	0.000442472	0.0612633	up	yes
MSTRG.13492		MSTRG.13492.1	14.3373	15.3309	17.3551	7.44714	10.0589	6.60709	2.16649	1.11536	0.0101923	0.134808	up	yes
MSTRG.1350	Gh_A01G1278	MSTRG.1350.1;MSTRG.1350.4;MSTRG.1350.2;MSTRG.1350.5;MSTRG.1350.3;MSTRG.1350.7;MSTRG.1350.8;MSTRG.1350.9;MSTRG.1350.10;MSTRG.1350.12	1.56138	0.923693	1.44822	3.73231	3.1192	4.00706	0.436039	-1.19747	0.00505026	0.105998	down	yes
MSTRG.13504	Gh_A07G0867	MSTRG.13504.1;Gh_A07G0867	55.1289	69.1917	57.3409	33.5524	35.3534	27.8121	2.06809	1.0483	0.00802566	0.123396	up	yes
MSTRG.13512	Gh_A07G0875	MSTRG.13512.1	15.0013	11.3887	9.52304	4.97437	4.39154	2.97374	2.21662	1.14836	0.0432735	0.240358	up	yes
MSTRG.13513	Gh_A07G0875	Gh_A07G0875	23.8656	30.1769	35.8321	17.5003	17.1024	15.1295	2.06669	1.04732	0.00678063	0.116321	up	yes
MSTRG.13517	Gh_A07G0879	MSTRG.13517.1;Gh_A07G0879	0.671365	0.459534	0.438636	2.34582	1.71178	2.38745	0.425196	-1.2338	0.000857391	0.0685554	down	yes
MSTRG.13596	Gh_A07G0951	MSTRG.13596.1;Gh_A07G0951	34.4276	31.3459	32.4333	11.3066	16.3772	12.6621	2.45533	1.29592	0.0106414	0.136898	up	yes
MSTRG.13628		MSTRG.13628.1;MSTRG.13628.2	4.1026	3.61887	4.15661	1.21445	1.76029	0.960581	2.28901	1.19472	0.0126721	0.145995	up	yes
MSTRG.1372	Gh_A01G1295	MSTRG.1372.1;Gh_A01G1295	3.42339	7.77056	7.90325	3.40284	3.92005	3.1013	2.32804	1.21912	0.00395837	0.0980103	up	yes
MSTRG.13727		MSTRG.13727.1	0.666764	3.54372	2.99148	1.10328	0.683965	0.703505	2.68022	1.42235	0.0442451	0.243063	up	yes
MSTRG.13743		MSTRG.13743.1	2.31489	2.35724	1.75118	0.16621	0.498918	0.768823	2.0667	1.04733	0.0391418	0.229023	up	yes
MSTRG.13771	Gh_A07G1098	Gh_A07G1098;MSTRG.13771.1;MSTRG.13771.3	35.6898	20.7599	19.7042	7.33561	6.37324	4.91952	2.75827	1.46376	0.0200056	0.170833	up	yes
MSTRG.13812	Gh_A07G1131	MSTRG.13812.1;MSTRG.13812.2;MSTRG.13812.3;MSTRG.13812.4;MSTRG.13812.5;MSTRG.13812.6;MSTRG.13812.7;MSTRG.13812.8;Gh_A07G1131;MSTRG.13812.10	3.09457	2.39447	2.56561	7.00898	5.61362	6.80919	0.432149	-1.2104	0.000399107	0.0591154	down	yes
MSTRG.13849	Gh_A07G1165	Gh_A07G1165	5.68243	4.06332	4.47403	1.54299	1.6758	0.945133	2.25613	1.17385	0.0227712	0.180599	up	yes
MSTRG.13882		MSTRG.13882.1;MSTRG.13882.2;MSTRG.13882.4;MSTRG.13882.5;MSTRG.13882.3;MSTRG.13882.6;MSTRG.13882.7;MSTRG.13882.8	1.35651	0.74283	0.85517	3.63682	3.88932	3.15771	0.388827	-1.3628	0.00508937	0.106374	down	yes
MSTRG.1389	Gh_A01G1315	MSTRG.1389.1;MSTRG.1389.2;Gh_A01G1315	3.50721	3.62378	4.07311	11.2604	9.95553	11.4898	0.398689	-1.32666	0.0015865	0.0789053	down	yes
MSTRG.13912	Gh_A07G1223	MSTRG.13912.1;Gh_A07G1223	30.978	33.7925	32.2228	16.8298	17.6693	14.9988	2.02753	1.01972	0.00119617	0.0751662	up	yes
MSTRG.13933	Gh_A07G1246	MSTRG.13933.1;MSTRG.13933.2;MSTRG.13933.3;MSTRG.13933.4;MSTRG.13933.5;Gh_A07G1246	2.77834	2.72027	4.95675	21.1276	16.1105	20.199	0.2282	-2.13163	0.0110905	0.13891	down	yes
MSTRG.13942		MSTRG.13942.1;MSTRG.13942.3;MSTRG.13942.2	5.56478	5.0566	5.27356	2.11061	3.53786	1.85026	2.0002	1.00014	0.0444682	0.243566	up	yes
MSTRG.14000	Gh_A07G1315	MSTRG.14000.1;MSTRG.14000.2;Gh_A07G1315	60.0628	79.0571	86.74	42.1548	43.4025	37.0428	2.17715	1.12244	0.00190108	0.0811046	up	yes
MSTRG.14197	Gh_A07G1521	MSTRG.14197.1;Gh_A07G1521	1.29416	3.60872	2.48997	0.8635	1.2578	0.542859	2.57835	1.36645	0.00621548	0.113467	up	yes
MSTRG.14221	Gh_A07G1545	Gh_A07G1545	3.18414	3.87952	5.04308	1.90438	2.90282	1.34961	2.12875	1.09	0.0227875	0.180676	up	yes
MSTRG.14235	Gh_A07G1559	MSTRG.14235.1;Gh_A07G1559	29.4601	42.7368	48.8074	20.3887	21.5451	15.4528	2.66079	1.41186	0.00434989	0.100971	up	yes
MSTRG.14262	Gh_A07G1585	Gh_A07G1585	348.984	494.896	394.374	150.967	139.995	166.474	2.91307	1.54254	0.00638629	0.114394	up	yes
MSTRG.14267	Gh_A07G1589	Gh_A07G1589	6.74221	5.51776	6.35247	13.6864	20.455	17.2678	0.405886	-1.30085	0.016422	0.160427	down	yes
MSTRG.1427	Gh_A01G1352	MSTRG.1427.1;MSTRG.1427.2;Gh_A01G1352	9.3933	9.3617	9.10329	3.96727	3.75821	4.18624	2.01685	1.01211	0.000229252	0.0521716	up	yes
MSTRG.14302	Gh_A07G1628	MSTRG.14302.1	0.136575	0.336711	0.179995	1.93691	2.26777	1.73179	0.448484	-1.15687	0.00159801	0.0791462	down	yes
MSTRG.14374	Gh_A07G1684	Gh_A07G1684	25.7241	24.9657	27.4336	12.8855	13.3618	9.76444	2.21661	1.14836	0.00995284	0.133446	up	yes
MSTRG.14435	Gh_A07G1706	MSTRG.14435.1;MSTRG.14435.2	2.98432	1.21852	1.33175	3.14398	3.56864	5.63815	0.392945	-1.3476	0.021458	0.175814	down	yes
MSTRG.1444		MSTRG.1444.1	8.51054	6.80666	6.77916	2.2214	2.75021	2.12936	2.34914	1.23213	0.0062288	0.113525	up	yes
MSTRG.14474	Gh_A07G1741;Gh_A07G1742	MSTRG.14474.2;MSTRG.14474.1;MSTRG.14474.3;MSTRG.14474.4;MSTRG.14474.5;MSTRG.14474.7;Gh_A07G1741;Gh_A07G1742	12.918	23.6593	21.1304	6.52695	8.06492	6.27299	3.4193	1.7737	0.000197798	0.0510614	up	yes
MSTRG.14502	Gh_A07G1774	MSTRG.14502.1;Gh_A07G1774	0.963679	0.178034	9.97839e-07	0.9486	1.62412	2.00744	0.399872	-1.32239	0.0415104	0.235973	down	yes
MSTRG.14508	Gh_A07G1779	MSTRG.14508.1;Gh_A07G1779	2.63415	2.6728	1.86079	0.32957	0.286698	0.22793	2.49512	1.31911	0.00480269	0.104723	up	yes
MSTRG.1453	Gh_A01G1377	Gh_A01G1377	7.12375	6.23824	4.52594	1.64524	1.3969	1.44066	2.40052	1.26334	0.00702159	0.117504	up	yes
MSTRG.14532	Gh_A07G1802	MSTRG.14532.1;Gh_A07G1802	21.1025	22.5798	21.0988	6.76082	9.41242	7.92335	2.71694	1.44198	0.00327309	0.0934228	up	yes
MSTRG.14643	Gh_A07G1903	MSTRG.14643.1	1.92085	2.54098	2.63415	1.15963	1.33747	0.607708	2.01051	1.00756	0.0155151	0.157288	up	yes
MSTRG.14645	Gh_A07G1904	MSTRG.14645.1;Gh_A07G1904	1.72114	2.87336	3.22851	0.699045	1.28981	0.795664	2.43896	1.28627	0.00065826	0.0655277	up	yes
MSTRG.14697	Gh_A07G1961	MSTRG.14697.1;Gh_A07G1961	30.4418	34.0475	34.6906	15.1819	19.8984	12.7002	2.38362	1.25316	0.00866611	0.126415	up	yes
MSTRG.14700	Gh_A07G1963	MSTRG.14700.1;Gh_A07G1963	8.41098	9.20705	8.84207	3.68395	4.22779	3.02599	2.31546	1.2113	0.00299481	0.0911584	up	yes
MSTRG.14707	Gh_A07G1970	MSTRG.14707.2;MSTRG.14707.1	20.8417	11.145	7.46151	0.97742	1.69541	1.59896	3.86617	1.95091	0.0261732	0.191521	up	yes
MSTRG.14731	Gh_A07G1997	Gh_A07G1997	8.30694	11.6623	9.84211	4.07374	5.58274	2.8133	2.72587	1.44672	0.0120839	0.14363	up	yes
MSTRG.14752	Gh_A07G2016	MSTRG.14752.1;MSTRG.14752.2;Gh_A07G2016	10.1878	11.4453	12.4371	36.382	23.0576	27.9842	0.412038	-1.27915	0.024652	0.186372	down	yes
MSTRG.14756	Gh_A07G2020	MSTRG.14756.1;MSTRG.14756.2	3.79045	5.84037	4.77753	1.20796	0.680035	0.593153	3.5637	1.83338	0.00739322	0.119606	up	yes
MSTRG.14761	Gh_A07G2024	MSTRG.14761.1;MSTRG.14761.3;Gh_A07G2024	3.65016	2.61471	1.46127	4.80807	2.99405	4.93789	0.482378	-1.05176	0.0296675	0.201922	down	yes
MSTRG.14783	Gh_A07G2050	Gh_A07G2050	0	1.79865	1.4598	0	1.2198	0	2.96428	1.56768	0.00387667	0.0970882	up	yes
MSTRG.14795	Gh_A07G2063	Gh_A07G2063;MSTRG.14795.2	1.86245	1.95868	1.86001	0.551059	0.759258	0.145363	2.16601	1.11504	0.0226485	0.180057	up	yes
MSTRG.14826	Gh_A07G2094	MSTRG.14826.1;Gh_A07G2094	4.98632	4.46523	4.48084	0.929421	0.890321	1.13465	2.66138	1.41218	0.000193405	0.0510614	up	yes
MSTRG.1484	Gh_A01G1403	MSTRG.1484.1;MSTRG.1484.2;MSTRG.1484.3;Gh_A01G1403	2.00487	2.27019	2.33797	11.1208	8.59581	9.92829	0.295491	-1.75882	0.00176253	0.0799519	down	yes
MSTRG.14869	Gh_A07G2133	MSTRG.14869.1;MSTRG.14869.2;MSTRG.14869.3;MSTRG.14869.4;Gh_A07G2133	3.33432	3.26884	2.97639	12.0972	9.10463	9.39092	0.354781	-1.495	0.00332887	0.0935815	down	yes
MSTRG.14876	Gh_A07G2141	MSTRG.14876.1;MSTRG.14876.2;Gh_A07G2141	5.35059	7.93375	7.21873	3.50127	4.14761	3.21162	2.05701	1.04055	0.000392611	0.0586436	up	yes
MSTRG.14902	Gh_A08G0023	MSTRG.14902.1;Gh_A08G0023	3.46817	5.29247	6.25512	1.42514	1.27459	1.9968	2.70608	1.43621	0.018336	0.165248	up	yes
MSTRG.14923	Gh_A08G0051	MSTRG.14923.1	162.993	214.765	195.156	44.7736	42.2115	50.6628	4.42506	2.1457	0.00137495	0.0771253	up	yes
MSTRG.14935	Gh_A08G0064	MSTRG.14935.1;MSTRG.14935.2;MSTRG.14935.3;Gh_A08G0064	0.831215	0.571144	1.28532	4.0503	4.388	3.61541	0.391636	-1.35242	0.0127523	0.146138	down	yes
MSTRG.14983	Gh_A08G0123	Gh_A08G0123	5.59685	9.46398	7.61802	3.90828	4.46474	3.67739	2.10077	1.07092	0.00353404	0.0948475	up	yes
MSTRG.150	Gh_A01G0181	MSTRG.150.1	0	1.74329	1.29314	0	0	0	2.94766	1.55957	0.0192343	0.168322	up	yes
MSTRG.15001	Gh_A08G0148	MSTRG.15001.2;MSTRG.15001.1;MSTRG.15001.3;MSTRG.15001.4;MSTRG.15001.6	5.4048	3.99277	4.9068	16.8514	11.4598	11.9689	0.352247	-1.50534	0.00864908	0.126406	down	yes
MSTRG.15041	Gh_A08G0193	MSTRG.15041.1	5.71371	6.71755	5.6166	1.89177	1.99358	3.31475	2.05255	1.03742	0.0410511	0.234595	up	yes
MSTRG.15086	Gh_A08G0237	MSTRG.15086.1;MSTRG.15086.2;Gh_A08G0237	61.6219	111.805	113.707	75.997	72.8089	45.4644	2.10321	1.0726	0.0417037	0.236475	up	yes
MSTRG.1509	Gh_A01G1429	MSTRG.1509.1	0.685844	0	0	1.05179	0	0.834118	0.490445	-1.02784	0.0295877	0.201668	down	yes
MSTRG.1512	Gh_A01G1434	Gh_A01G1434	5.96988	13.3575	11.0555	3.64944	5.01355	3.37507	3.21172	1.68335	0.000607841	0.0650906	up	yes
MSTRG.1515	Gh_A01G1436	Gh_A01G1436;MSTRG.1515.2;MSTRG.1515.3;MSTRG.1515.4	10.854	8.78787	7.29214	2.90291	2.60239	2.88559	2.21918	1.15003	0.00233641	0.0844656	up	yes
MSTRG.15153	Gh_A08G0305	MSTRG.15153.2;MSTRG.15153.1;MSTRG.15153.4;MSTRG.15153.3	7.59456	8.37876	7.95516	17.4525	16.7044	19.0369	0.483765	-1.04762	0.00169272	0.0794941	down	yes
MSTRG.15155	Gh_A08G0310	MSTRG.15155.1;MSTRG.15155.2	44.6335	42.1116	49.7439	95.2872	99.0886	103.154	0.467715	-1.0963	0.00250387	0.0857488	down	yes
MSTRG.15168	Gh_A08G0329	MSTRG.15168.1;Gh_A08G0329	0	0.274517	0.546756	3.75735	3.6502	3.26112	0.330282	-1.59823	0.00263262	0.0871319	down	yes
MSTRG.15170	Gh_A08G0330	Gh_A08G0330	3.27409	2.77257	2.59381	6.49852	5.57239	5.82371	0.469675	-1.09027	0.000829083	0.0679527	down	yes
MSTRG.15189	Gh_A08G0350	MSTRG.15189.1;MSTRG.15189.2;MSTRG.15189.3;Gh_A08G0350	8.59341	5.09195	3.00738	0.632378	0.638892	0.330706	2.99094	1.5806	0.0350968	0.217854	up	yes
MSTRG.15238	Gh_A08G0396	MSTRG.15238.1	0.431983	2.63584	1.89437	0.81104	1.45986	0.60377	2.15671	1.10883	0.00527575	0.107747	up	yes
MSTRG.15264	Gh_A08G0425	MSTRG.15264.1;Gh_A08G0425	1.061	0.562107	0.498911	2.89722	1.33168	2.34724	0.414081	-1.27202	0.00926457	0.1297	down	yes
MSTRG.15295	Gh_A08G0460	Gh_A08G0460	26.0206	20.2936	16.0584	52.6718	52.9203	46.2224	0.356388	-1.48848	0.00821655	0.124303	down	yes
MSTRG.15307		MSTRG.15307.1	1.33273	2.14465	2.09368	0.816714	1.57906	0.397713	2.01142	1.00822	0.0302634	0.203634	up	yes
MSTRG.15317	Gh_A08G0481	MSTRG.15317.1;Gh_A08G0481	17.6147	12.1702	9.10749	0.85699	1.20082	1.03954	5.41943	2.43814	0.00410352	0.0991678	up	yes
MSTRG.15340	Gh_A08G0501	MSTRG.15340.1;Gh_A08G0501	7.11207	3.80637	3.00824	0.16765	0.029277	0.067113	3.56237	1.83284	0.00345597	0.0943881	up	yes
MSTRG.15347	Gh_A08G0504	MSTRG.15347.1;Gh_A08G0504	28.7287	34.8938	35.8846	18.5681	21.9468	15.5866	2.06821	1.04838	0.00408702	0.0990892	up	yes
MSTRG.15440	Gh_A08G0587	MSTRG.15440.1;MSTRG.15440.2;MSTRG.15440.6;MSTRG.15440.4;MSTRG.15440.5;MSTRG.15440.7	1.98798	0.549252	1.50105	6.1185	4.37658	5.09254	0.280931	-1.83171	0.010505	0.136212	down	yes
MSTRG.15445	Gh_A08G0591	MSTRG.15445.1;Gh_A08G0591	3.78615	0.913191	1.23635	5.36591	4.7144	5.43838	0.280665	-1.83308	0.00453357	0.102689	down	yes
MSTRG.15446	Gh_A08G0592	Gh_A08G0592	3.02432	3.87574	4.47162	1.44758	1.06064	1.24146	2.32179	1.21524	0.00809525	0.123761	up	yes
MSTRG.15449	Gh_A08G0595	MSTRG.15449.1;MSTRG.15449.2;MSTRG.15449.3;Gh_A08G0595;MSTRG.15449.5;MSTRG.15449.6;MSTRG.15449.7	6.21662	5.21307	5.64037	12.3017	13.122	12.9634	0.460204	-1.11965	0.000820683	0.0678273	down	yes
MSTRG.15450	Gh_A08G0596	MSTRG.15450.1;Gh_A08G0596	6.11513	7.47111	4.05	1.86493	2.04909	2.06919	2.17728	1.12253	0.0443147	0.243205	up	yes
MSTRG.15462	Gh_A08G0606	MSTRG.15462.1;MSTRG.15462.2;Gh_A08G0606	3.86166	9.62269	6.40616	1.71661	4.91041	1.26322	3.79878	1.92554	0.0197782	0.170128	up	yes
MSTRG.15472	Gh_A08G0615	MSTRG.15472.1;Gh_A08G0615	3.1638	2.8827	2.02018	6.63205	3.54078	5.87042	0.471769	-1.08385	0.0351612	0.218092	down	yes
MSTRG.15506	Gh_A08G0649	MSTRG.15506.1;Gh_A08G0649	2.34637	2.1708	3.13874	0.777151	0.934709	0.863675	2.00443	1.00319	0.0104132	0.135649	up	yes
MSTRG.15573	Gh_A08G0709	MSTRG.15573.1;MSTRG.15573.2;MSTRG.15573.3;MSTRG.15573.5;MSTRG.15573.4;MSTRG.15573.6;MSTRG.15573.7;Gh_A08G0709	2.52738	1.61073	1.59153	4.59179	3.32224	4.71137	0.443311	-1.17361	0.000413347	0.059739	down	yes
MSTRG.15578	Gh_A08G0711	MSTRG.15578.1;Gh_A08G0711	54.3916	53.8738	68.2497	126.268	104.621	131.717	0.487753	-1.03578	0.0199562	0.17065	down	yes
MSTRG.15611	Gh_A08G0736	MSTRG.15611.1;Gh_A08G0736	20.8802	24.6144	19.3705	82.4834	81.5085	74.5564	0.29025	-1.78463	0.00148479	0.0782347	down	yes
MSTRG.15695	Gh_A08G0820	MSTRG.15695.1;MSTRG.15695.2	4.16765	6.6572	5.31199	1.95091	2.7898	1.52276	2.66619	1.41478	0.00462216	0.1031	up	yes
MSTRG.15705	Gh_A08G0830	MSTRG.15705.1;Gh_A08G0830	28.7655	26.1575	27.3357	106.153	100.711	120.381	0.241248	-2.05141	0.000211574	0.0511246	down	yes
MSTRG.1576	Gh_A01G1505	MSTRG.1576.1;Gh_A01G1505	2.69833	2.81376	3.38997	13.0001	10.9895	13.7932	0.29182	-1.77685	0.00224458	0.0839538	down	yes
MSTRG.1581	Gh_A01G1509	MSTRG.1581.1	0	0.682052	1.13268	0.074694	0	0	2.04435	1.03164	0.0394192	0.229814	up	yes
MSTRG.15817		MSTRG.15817.1;MSTRG.15817.2	4.37318	3.06479	4.88091	0.153396	0.104751	0.11886	4.22933	2.08043	0.00304504	0.0919492	up	yes
MSTRG.15856		MSTRG.15856.1	11.6373	13.997	15.031	6.52323	7.03182	6.63837	2.11042	1.07753	0.000351411	0.0565885	up	yes
MSTRG.15931	Gh_A08G1049	Gh_A08G1049	2.8931	0	0	1.97847	2.23065	2.27798	0.251733	-1.99003	0.0280726	0.197243	down	yes
MSTRG.16	Gh_A01G0013	Gh_A01G0013	1.44647	0.73988	0.713293	3.18344	6.75108	4.28131	0.334302	-1.58077	0.0432836	0.240358	down	yes
MSTRG.1605	Gh_A01G1527	MSTRG.1605.2;MSTRG.1605.1;MSTRG.1605.3;MSTRG.1605.4;MSTRG.1605.6;Gh_A01G1527	10.4813	7.81849	5.65648	1.23585	0.957122	1.60296	2.9958	1.58294	0.00440557	0.101442	up	yes
MSTRG.161	Gh_A01G0189	MSTRG.161.1;Gh_A01G0189	43.0543	53.0186	54.9855	21.6355	26.283	14.0922	3.04429	1.6061	0.0131814	0.147974	up	yes
MSTRG.16126	Gh_A08G1254	Gh_A08G1254;MSTRG.16126.2	32.9523	40.388	39.3325	17.6571	17.0615	13.0586	2.60286	1.3801	0.00422434	0.100291	up	yes
MSTRG.16162		MSTRG.16162.1	1.72675	0.898333	1.28755	4.76216	4.43025	3.99498	0.370795	-1.4313	0.00429539	0.100644	down	yes
MSTRG.16186		MSTRG.16186.1;MSTRG.16186.2	3.70903	2.94896	4.17148	10.1719	11.8411	9.74845	0.404977	-1.30409	0.0083365	0.124773	down	yes
MSTRG.16188	Gh_A08G1306	MSTRG.16188.1;MSTRG.16188.2;Gh_A08G1306	43.6043	46.3035	54.5424	159.713	128.738	151.07	0.339465	-1.55867	0.00444101	0.101735	down	yes
MSTRG.16249	Gh_A08G1366	MSTRG.16249.1;Gh_A08G1366	11.8348	9.19442	7.36944	3.1366	2.62136	1.62296	2.66067	1.41179	0.0311986	0.206681	up	yes
MSTRG.16299	Gh_A08G1409	Gh_A08G1409	6.82007	6.24158	7.11736	24.6096	21.6302	25.8328	0.293448	-1.76882	0.000622383	0.0652784	down	yes
MSTRG.16329	Gh_A08G1434	MSTRG.16329.1;MSTRG.16329.2;MSTRG.16329.3;Gh_A08G1434	50.1684	52.9506	53.4467	118.592	94.6044	108.581	0.484031	-1.04683	0.00579187	0.111302	down	yes
MSTRG.16332	Gh_A08G1437	MSTRG.16332.1;MSTRG.16332.2;MSTRG.16332.3;MSTRG.16332.4;Gh_A08G1437	1.42734	1.90549	1.2427	4.95679	4.41484	4.77404	0.44242	-1.17651	0.00723321	0.11882	down	yes
MSTRG.16334	Gh_A08G1438	MSTRG.16334.1;MSTRG.16334.3;MSTRG.16334.4;MSTRG.16334.5;Gh_A08G1438	10.9882	14.3241	11.2706	30.9712	30.0967	35.3992	0.413537	-1.27391	0.0073545	0.119258	down	yes
MSTRG.16352		MSTRG.16352.1	2.01877	2.3863	3.09226	8.77947	7.12117	7.17031	0.435071	-1.20068	0.0110778	0.138835	down	yes
MSTRG.1637	Gh_A01G1559	MSTRG.1637.2;MSTRG.1637.1;MSTRG.1637.3;MSTRG.1637.4;Gh_A01G1559	2.91572	2.99774	3.89858	9.09279	8.80393	9.1278	0.447086	-1.16137	0.00404674	0.0987667	down	yes
MSTRG.16385	Gh_A08G1487	MSTRG.16385.1;MSTRG.16385.3;Gh_A08G1487	3.70453	4.91668	4.65164	1.74053	2.6092	1.27939	2.35597	1.23632	0.00835074	0.124773	up	yes
MSTRG.16404	Gh_A08G1504	MSTRG.16404.1;MSTRG.16404.2;MSTRG.16404.3;MSTRG.16404.4;Gh_A08G1504	1.95226	1.59171	2.4121	7.27023	6.45027	5.25643	0.414216	-1.27155	0.0146518	0.154061	down	yes
MSTRG.16406	Gh_A08G1509	Gh_A08G1509	1.33874	1.96398	3.10615	7.1752	9.67531	5.8259	0.490473	-1.02775	0.0270003	0.194094	down	yes
MSTRG.16443	Gh_A08G1542	Gh_A08G1542	12.2303	23.741	24.8419	5.38075	9.12423	4.54972	4.61969	2.2078	0.000549966	0.0642631	up	yes
MSTRG.16458	Gh_A08G1551	MSTRG.16458.1;MSTRG.16458.2;Gh_A08G1551	2.50819	1.92282	2.45218	5.20634	4.33385	5.62674	0.490807	-1.02677	0.00508097	0.106374	down	yes
MSTRG.16481	Gh_A08G1571	MSTRG.16481.1	0.558734	0.043854	0	3.19941	3.2896	1.71532	0.279575	-1.83869	0.0215048	0.175873	down	yes
MSTRG.16509	Gh_A08G1597	MSTRG.16509.1;MSTRG.16509.2;Gh_A08G1597	2.55473	2.02668	1.25513	6.07919	3.56672	4.99201	0.390456	-1.35677	0.0132095	0.148088	down	yes
MSTRG.1652	Gh_A01G1572	MSTRG.1652.1;Gh_A01G1572	10.4611	9.46475	8.68196	2.16817	2.84215	1.81569	3.25592	1.70307	0.0048789	0.104888	up	yes
MSTRG.16549	Gh_A08G1639	Gh_A08G1639;MSTRG.16549.1	0.549524	1.71929	1.85776	0.35459	0.472317	0.222341	2.38389	1.25332	0.00259544	0.0864775	up	yes
MSTRG.16585	Gh_A08G1671	MSTRG.16585.2;MSTRG.16585.1;MSTRG.16585.4;Gh_A08G1671	3.92999	4.90981	5.38107	1.62749	2.097	2.64677	2.09382	1.06614	0.0216585	0.17647	up	yes
MSTRG.16644	Gh_A08G1734	Gh_A08G1734;MSTRG.16644.2;MSTRG.16644.3	3.52401	2.20193	2.52462	5.17686	6.18195	6.05108	0.47938	-1.06076	0.0107238	0.137211	down	yes
MSTRG.16652	Gh_A08G1743	MSTRG.16652.1;Gh_A08G1743	0.680477	0.843836	0.516143	3.22931	2.24377	2.43625	0.444856	-1.16859	0.0115088	0.14111	down	yes
MSTRG.16692	Gh_A08G1778	MSTRG.16692.1;Gh_A08G1778	6.29671	8.55254	5.14288	1.75276	0.854437	1.96009	2.7829	1.47659	0.0370306	0.222666	up	yes
MSTRG.1675	Gh_A01G1586	MSTRG.1675.1;MSTRG.1675.2;MSTRG.1675.3;Gh_A01G1586	5.53748	5.19686	4.79249	0.739448	0.559158	0.790329	3.36856	1.75213	0.000129712	0.0456083	up	yes
MSTRG.16750	Gh_A08G1834	MSTRG.16750.1;MSTRG.16750.2;MSTRG.16750.3;Gh_A08G1834	12.248	10.0892	9.81342	21.4923	21.5106	22.5036	0.461051	-1.117	0.000348419	0.0565885	down	yes
MSTRG.16764	Gh_A08G1850	Gh_A08G1850	0	0	0	5.20493	8.03783	6.65613	0.142239	-2.81361	0.00106462	0.0728644	down	yes
MSTRG.1679	Gh_A01G1589	MSTRG.1679.1;MSTRG.1679.2;Gh_A01G1589	22.3477	23.8736	24.895	11.3093	10.8144	10.1389	2.20122	1.1383	0.000525641	0.063525	up	yes
MSTRG.1681	Gh_A01G1590	MSTRG.1681.1;Gh_A01G1590	17.516	12.2397	15.7518	40.4017	32.5235	32.9712	0.385489	-1.37524	0.00608147	0.11303	down	yes
MSTRG.16873	Gh_A08G1966	MSTRG.16873.1;MSTRG.16873.2;Gh_A08G1966	9.42196	12.9387	13.3819	6.15643	6.93261	4.48033	2.36269	1.24043	0.0050899	0.106374	up	yes
MSTRG.16937	Gh_A08G2032	MSTRG.16937.1;Gh_A08G2032;MSTRG.16937.3;MSTRG.16937.4;MSTRG.16937.5;MSTRG.16937.6	3.40989	3.0619	1.45882	9.38846	4.20706	9.55435	0.297992	-1.74666	0.0335793	0.213818	down	yes
MSTRG.1695	Gh_A01G1602	MSTRG.1695.1;Gh_A01G1602	6.22213	6.12861	7.31009	0.985409	0.603787	0.717771	4.2548	2.08909	0.0012798	0.0764145	up	yes
MSTRG.16950	Gh_A08G2047	MSTRG.16950.1;Gh_A08G2047	6.03277	7.20705	10.9276	42.0617	34.4912	40.4445	0.250426	-1.99754	0.00941208	0.130321	down	yes
MSTRG.16951	Gh_A08G2048	MSTRG.16951.2;MSTRG.16951.1;MSTRG.16951.3;MSTRG.16951.5;MSTRG.16951.6;MSTRG.16951.7;MSTRG.16951.4;MSTRG.16951.8;MSTRG.16951.9;MSTRG.16951.10	5.00819	7.62316	6.04548	18.5804	21.4063	13.2965	0.482819	-1.05045	0.023754	0.18391	down	yes
MSTRG.16988	Gh_A08G2100	MSTRG.16988.1;MSTRG.16988.2;Gh_A08G2100	3.4894	3.75729	3.79664	12.3013	12.8256	11.5745	0.372275	-1.42556	4.91406e-05	0.0405628	down	yes
MSTRG.17000	Gh_A08G2116	MSTRG.17000.1;Gh_A08G2116	17.6609	26.9351	26.8281	13.3837	11.4918	8.92379	2.51326	1.32956	0.0132507	0.148346	up	yes
MSTRG.17032	Gh_A08G2169	Gh_A08G2169	1.93657	3.05821	3.42203	1.04104	0.917436	0.74245	2.39698	1.26122	0.00426452	0.10062	up	yes
MSTRG.17098	Gh_A08G2251	Gh_A08G2251	24.6091	35.2414	29.8793	16.0621	16.2905	10.1347	2.53242	1.34052	0.0180752	0.164316	up	yes
MSTRG.17151	Gh_A09G0025	MSTRG.17151.1;Gh_A09G0025	10.9536	13.8478	12.3066	5.71013	5.64666	4.92074	2.29416	1.19796	0.00137763	0.0771253	up	yes
MSTRG.17167		MSTRG.17167.1	4.86289	3.56217	5.66492	11.8092	10.3679	9.60409	0.468874	-1.09273	0.0270328	0.194208	down	yes
MSTRG.17181	Gh_A09G0057	MSTRG.17181.2;MSTRG.17181.1;MSTRG.17181.3;MSTRG.17181.4;MSTRG.17181.5;Gh_A09G0057;MSTRG.17181.7	1.67862	1.2087	1.50216	4.68933	4.81453	4.5618	0.407465	-1.29525	0.00112534	0.0741226	down	yes
MSTRG.17265	Gh_A09G0140	MSTRG.17265.1;MSTRG.17265.2;MSTRG.17265.3;MSTRG.17265.4;Gh_A09G0140	0.60507	0.761656	0.413303	2.58879	2.28087	2.26406	0.462518	-1.11242	0.00555212	0.110073	down	yes
MSTRG.17272	Gh_A09G0152	Gh_A09G0152;MSTRG.17272.2;MSTRG.17272.3	4.22239	7.40733	6.08199	2.9248	4.07638	2.86597	2.09109	1.06426	0.00226311	0.0840428	up	yes
MSTRG.17274	Gh_A09G0153	MSTRG.17274.1	25.9776	34.246	35.2092	7.32909	9.45457	6.49372	4.6787	2.22611	0.000215363	0.0512459	up	yes
MSTRG.17324	Gh_A09G0200	Gh_A09G0200	10.3492	8.51356	9.44504	4.14092	4.18576	3.32212	2.06095	1.04331	0.00809539	0.123761	up	yes
MSTRG.17338	Gh_A09G0220	MSTRG.17338.1;Gh_A09G0220	8.18782	8.75993	8.73913	25.4923	23.4838	25.7736	0.371638	-1.42803	0.000321786	0.0561617	down	yes
MSTRG.17348		MSTRG.17348.1	4.90544	5.21148	2.98171	1.49747	1.04004	0.851504	2.27309	1.18466	0.0418279	0.23671	up	yes
MSTRG.17385	Gh_A09G0259	MSTRG.17385.1;MSTRG.17385.2;MSTRG.17385.3;MSTRG.17385.4;MSTRG.17385.5;Gh_A09G0259	2.92456	2.51282	1.44125	6.328	3.07237	6.08527	0.400944	-1.31853	0.0349579	0.217348	down	yes
MSTRG.17418	Gh_A09G0283	MSTRG.17418.1	0.767859	0	0.200128	0.888397	0.290377	1.82513	0.447517	-1.15999	0.0400678	0.231681	down	yes
MSTRG.17422		MSTRG.17422.1	11.5441	10.5959	10.7452	28.2971	27.8199	26.8876	0.40332	-1.31	9.23661e-05	0.0430266	down	yes
MSTRG.17445	Gh_A09G0305	Gh_A09G0305;MSTRG.17445.2	5.14612	2.37898	2.92854	0.504432	0.672187	0.181505	2.47008	1.30456	0.0410683	0.234595	up	yes
MSTRG.17448	Gh_A09G0308	MSTRG.17448.1;Gh_A09G0308	3.29229	4.63071	3.64146	1.5952	1.79849	0.916219	2.3491	1.23211	0.0137805	0.1506	up	yes
MSTRG.17474	Gh_A09G0329	MSTRG.17474.1;MSTRG.17474.2;MSTRG.17474.3;MSTRG.17474.4;MSTRG.17474.5;MSTRG.17474.7;MSTRG.17474.6;MSTRG.17474.8;Gh_A09G0329	18.7787	16.0532	15.2745	7.34077	6.61571	6.66434	2.03217	1.02302	0.000772493	0.067281	up	yes
MSTRG.17481	Gh_A09G0337	MSTRG.17481.1;MSTRG.17481.2;Gh_A09G0337	1.0693	1.35461	1.68655	5.49455	5.74029	5.58441	0.396612	-1.3342	0.000911119	0.06975	down	yes
MSTRG.1753	Gh_A01G1655	MSTRG.1753.1;Gh_A01G1655	3.90747	4.40839	5.58328	15.6127	15.7506	15.2495	0.374804	-1.41579	0.00203438	0.0823385	down	yes
MSTRG.17623	Gh_A09G0485	MSTRG.17623.1;MSTRG.17623.2;MSTRG.17623.3;Gh_A09G0485	5.13533	5.46546	4.62221	1.87026	2.12022	2.12025	2.00299	1.00216	0.00270118	0.0882232	up	yes
MSTRG.17640	Gh_A09G0501	MSTRG.17640.1;MSTRG.17640.2;MSTRG.17640.3;Gh_A09G0501	1.49826	2.0979	2.45641	0.48128	0.857223	0.687032	2.14172	1.09877	0.00260211	0.0866225	up	yes
MSTRG.17651	Gh_A09G0506	Gh_A09G0506	3.10585	3.96788	4.05383	1.54646	1.63739	1.28108	2.14496	1.10095	0.000479011	0.0625534	up	yes
MSTRG.17675	Gh_A09G0534	Gh_A09G0534	149.698	123.561	114.714	62.0345	50.4501	52.3747	2.01116	1.00803	0.00383934	0.0969224	up	yes
MSTRG.17676	Gh_A09G0532	MSTRG.17676.1;MSTRG.17676.2;Gh_A09G0532	4.26342	5.88711	5.32972	2.5566	3.0806	1.98552	2.08833	1.06235	0.004002	0.0983997	up	yes
MSTRG.1780	Gh_A01G1684	MSTRG.1780.1;Gh_A01G1684	16.3206	14.4659	11.7039	4.43077	5.66451	3.74232	2.63118	1.39571	0.017619	0.163201	up	yes
MSTRG.17824	Gh_A09G0680	MSTRG.17824.1;MSTRG.17824.2	16.7966	13.8707	15.1765	31.275	30.364	32.441	0.461553	-1.11543	0.000304534	0.0557474	down	yes
MSTRG.17847	Gh_A09G0709	Gh_A09G0709	1.1524	0.292471	0.428332	2.105	1.67376	1.84091	0.425245	-1.23363	0.00244436	0.0854541	down	yes
MSTRG.17869	Gh_A09G0737	MSTRG.17869.1;Gh_A09G0737	8.8604	7.40821	7.69416	21.1536	17.1493	19.0694	0.399671	-1.32312	0.000574269	0.0646225	down	yes
MSTRG.17948		MSTRG.17948.1	1.27542	2.97278	1.93763	0.526873	1.09486	1.0967	2.02368	1.01698	0.0380189	0.225549	up	yes
MSTRG.17953	Gh_A09G0811	MSTRG.17953.1;MSTRG.17953.2;Gh_A09G0811	2.36983	3.69405	4.0876	1.45754	1.96751	1.50163	2.07825	1.05537	0.000451798	0.0616597	up	yes
MSTRG.1797	Gh_A01G1699	MSTRG.1797.1;MSTRG.1797.2;Gh_A01G1699	4.08217	4.74412	5.43297	1.45756	2.12446	1.66285	2.42101	1.27561	0.00162177	0.0792273	up	yes
MSTRG.17990	Gh_A09G0840	MSTRG.17990.1;Gh_A09G0840	436.994	568.925	542.388	151.7	155.734	181.044	3.48241	1.80009	0.00187264	0.0810723	up	yes
MSTRG.18009	Gh_A09G0860	Gh_A09G0860	1.51874	0.550999	0.182923	2.12189	1.74958	2.15451	0.391381	-1.35335	0.00901993	0.128553	down	yes
MSTRG.18086	Gh_A09G0926	Gh_A09G0926	1.7821	1.01633	1.64867	3.89065	1.94391	3.78636	0.475219	-1.07333	0.0397114	0.230726	down	yes
MSTRG.1811	Gh_A01G1715	MSTRG.1811.1;Gh_A01G1715	14.0379	9.74688	10.8028	25.9035	22.5933	28.8389	0.38105	-1.39195	0.000425892	0.0599992	down	yes
MSTRG.18133	Gh_A09G0968	MSTRG.18133.1;MSTRG.18133.2;Gh_A09G0968	18.7417	19.9497	18.1844	7.44606	8.83289	5.69928	2.64398	1.40271	0.0085517	0.125951	up	yes
MSTRG.18138	Gh_A09G0972	MSTRG.18138.1;Gh_A09G0972	10.4737	6.76784	8.86396	2.69742	2.77843	2.47296	2.321	1.21475	0.0092597	0.1297	up	yes
MSTRG.18161	Gh_A09G0992	MSTRG.18161.1;Gh_A09G0992	19.0118	19.9605	19.7899	39.4296	46.1707	43.0556	0.494272	-1.01662	0.00108359	0.0732228	down	yes
MSTRG.18172	Gh_A09G1004	MSTRG.18172.1;MSTRG.18172.2;Gh_A09G1004	14.9471	18.5123	17.2598	8.46581	8.36697	7.50769	2.16607	1.11508	0.000831692	0.0679527	up	yes
MSTRG.18182	Gh_A09G1010	Gh_A09G1010	41.2365	47.6735	50.3288	27.1552	21.8276	18.137	2.23442	1.1599	0.0196959	0.169728	up	yes
MSTRG.18274		MSTRG.18274.1;MSTRG.18274.2;MSTRG.18274.3	4.42521	3.57057	4.40183	8.29416	8.46244	10.4971	0.473279	-1.07924	0.00796716	0.123125	down	yes
MSTRG.18300		MSTRG.18300.1	0.709306	0.397515	0.377176	2.34917	2.73424	2.22915	0.404119	-1.30715	0.0036796	0.0960595	down	yes
MSTRG.18321	Gh_A09G1129	MSTRG.18321.1;MSTRG.18321.2	2.23779	2.54209	2.18049	6.03468	6.27494	5.53153	0.497365	-1.00762	0.00142456	0.0773088	down	yes
MSTRG.18338	Gh_A09G1143	MSTRG.18338.1;Gh_A09G1143	9.82635	7.53005	6.58962	16.6444	14.3588	16.1374	0.443354	-1.17347	0.000861751	0.0687175	down	yes
MSTRG.18341	Gh_A09G1148	MSTRG.18341.1;Gh_A09G1148	18.5304	22.5366	22.0416	6.87171	9.34855	7.17286	2.94762	1.55955	0.000723691	0.0657391	up	yes
MSTRG.18388		MSTRG.18388.1	0.537	1.87725	1.64407	0.530049	0.729241	0	2.4414	1.28771	0.0151716	0.156089	up	yes
MSTRG.18400	Gh_A09G1202	MSTRG.18400.1;Gh_A09G1202	12.1756	8.48913	6.76917	1.50323	1.7898	1.34411	3.27284	1.71054	0.00871872	0.126674	up	yes
MSTRG.18407	Gh_A09G1210;Gh_A09G1211	MSTRG.18407.1;MSTRG.18407.2;Gh_A09G1211	1.60248	4.03235	2.72281	0.378408	0.411755	0.438966	3.36336	1.7499	0.00664284	0.115532	up	yes
MSTRG.18426	Gh_A09G1232	MSTRG.18426.1;MSTRG.18426.2;Gh_A09G1232	57.5558	81.6962	82.2077	40.5402	50.6965	42.0342	2.05847	1.04157	8.76361e-05	0.0430266	up	yes
MSTRG.18474	Gh_A09G1289	MSTRG.18474.1;Gh_A09G1289	60.9426	90.3375	90.5656	40.6801	43.0398	30.9331	2.66602	1.41469	0.00296028	0.0908444	up	yes
MSTRG.1848	Gh_A01G1752	MSTRG.1848.1;Gh_A01G1752;MSTRG.1848.3;MSTRG.1848.4	4.07738	5.47511	5.52304	2.47691	3.12836	2.20683	2.0094	1.00677	0.000636955	0.0655277	up	yes
MSTRG.18492		MSTRG.18492.1	0.121894	0	0	1.20156	1.00155	1.10754	0.457389	-1.12851	5.16654e-05	0.0408284	down	yes
MSTRG.18494	Gh_A09G1310	MSTRG.18494.1;Gh_A09G1310	3.93523	5.01084	4.93843	1.83325	2.29848	1.54516	2.27719	1.18726	0.00093834	0.0705964	up	yes
MSTRG.18549	Gh_A09G1368	MSTRG.18549.1	1.15187	1.39742	1.67054	0.400815	0.169356	0.196408	2.02641	1.01893	0.00953038	0.130895	up	yes
MSTRG.18584	Gh_A09G1401	MSTRG.18584.1;Gh_A09G1401	2.46348	1.353	2.76618	4.59105	4.08199	5.1322	0.496399	-1.01043	0.0448235	0.244723	down	yes
MSTRG.18598	Gh_A09G1415	MSTRG.18598.1;Gh_A09G1415	165.087	148.025	151.698	44.7935	45.6548	36.5173	3.56665	1.83457	0.00167602	0.0794941	up	yes
MSTRG.18625	Gh_A09G1445	Gh_A09G1445	5.45821	4.42319	3.91708	1.05323	1.16873	0.687964	2.65617	1.40935	0.00846173	0.125404	up	yes
MSTRG.18626	Gh_A09G1438	MSTRG.18626.2;MSTRG.18626.1;MSTRG.18626.3;MSTRG.18626.4;Gh_A09G1438	47.3607	48.4855	46.2707	95.6102	90.4521	116.944	0.455726	-1.13376	0.00606552	0.112949	down	yes
MSTRG.18630	Gh_A09G1448	MSTRG.18630.2;MSTRG.18630.3;MSTRG.18630.1;MSTRG.18630.4;Gh_A09G1448	7.80426	7.98051	7.10025	2.43108	1.5862	1.90357	2.72989	1.44885	0.00363736	0.0957762	up	yes
MSTRG.18660	Gh_A09G1483	MSTRG.18660.1;Gh_A09G1483	2.69487	2.0842	1.73903	5.00971	5.00604	4.49053	0.485359	-1.04288	0.00618077	0.113379	down	yes
MSTRG.18683	Gh_A09G1515	MSTRG.18683.1;Gh_A09G1515	2.39102	2.59671	1.78605	0.361529	0.018601	0.404953	2.30643	1.20566	0.0151887	0.156182	up	yes
MSTRG.18698	Gh_A09G1529	MSTRG.18698.1;MSTRG.18698.2;Gh_A09G1529	25.4729	19.8059	19.6803	6.65172	8.19473	5.96847	2.69094	1.42811	0.00975767	0.132049	up	yes
MSTRG.1873	Gh_A01G1776	MSTRG.1873.1;Gh_A01G1776	43.8656	48.6904	61.1056	32.75	30.1355	22.9012	2.02801	1.02006	0.0289167	0.199836	up	yes
MSTRG.18760	Gh_A09G1592	MSTRG.18760.1;MSTRG.18760.2;Gh_A09G1592	44.5828	34.5023	48.8537	86.8104	73.0607	89.6293	0.468489	-1.09391	0.0183572	0.165316	down	yes
MSTRG.18781		MSTRG.18781.1	0.09108	0.913293	1.14195	0	0.179907	0.076423	2.15114	1.1051	0.00709065	0.117722	up	yes
MSTRG.18835	Gh_A09G1684	MSTRG.18835.1;MSTRG.18835.2;MSTRG.18835.6;Gh_A09G1684	3.13523	2.86769	2.70017	12.9358	6.9685	10.7242	0.300695	-1.73363	0.0103239	0.135255	down	yes
MSTRG.18848	Gh_A09G1700	MSTRG.18848.1;MSTRG.18848.2;Gh_A09G1700	43.5021	26.9815	44.7958	76.3253	67.9179	77.5667	0.443348	-1.17349	0.0323529	0.210065	down	yes
MSTRG.18880	Gh_A09G1738	MSTRG.18880.1;MSTRG.18880.2;MSTRG.18880.3;MSTRG.18880.4;MSTRG.18880.5;MSTRG.18880.6;MSTRG.18880.7;Gh_A09G1738	3.64636	3.90186	5.21862	15.8165	19.4618	9.5559	0.419117	-1.25458	0.0491966	0.255869	down	yes
MSTRG.18884	Gh_A09G1746	Gh_A09G1746	19.9296	26.7444	28.6107	12.6702	14.3634	10.1118	2.43262	1.28251	0.00241322	0.0852217	up	yes
MSTRG.1889	Gh_A01G1789;Gh_A01G1788	MSTRG.1889.1;MSTRG.1889.2;Gh_A01G1788;Gh_A01G1789	18.4766	21.4027	24.633	55.1141	46.0124	47.2361	0.481138	-1.05548	0.0111263	0.139078	down	yes
MSTRG.1890	Gh_A01G1790	MSTRG.1890.1	7.66251	9.35599	9.84061	3.55211	4.87969	4.62582	2.14004	1.09764	0.00501618	0.105923	up	yes
MSTRG.18935	Gh_A09G1797;Gh_A09G1796	MSTRG.18935.1;MSTRG.18935.2;MSTRG.18935.5;MSTRG.18935.8;MSTRG.18935.4;MSTRG.18935.6;MSTRG.18935.7;MSTRG.18935.10;MSTRG.18935.11;MSTRG.18935.9;MSTRG.18935.12;Gh_A09G1796;MSTRG.18935.15;MSTRG.18935.14;MSTRG.18935.16;Gh_A09G1797	20.5467	26.3015	25.6103	13.0263	12.8401	10.6411	2.1909	1.13153	0.00228727	0.0840927	up	yes
MSTRG.18937	Gh_A09G1803	Gh_A09G1803	24.3446	19.3543	16.972	4.89593	5.30598	4.85142	3.09165	1.62838	0.0022641	0.0840428	up	yes
MSTRG.18942	Gh_A09G1809	MSTRG.18942.1;Gh_A09G1809	11.0561	9.32349	8.78024	25.2081	18.749	20.9119	0.412441	-1.27774	0.00280772	0.0892862	down	yes
MSTRG.1897	Gh_A01G1795	Gh_A01G1795	4.82855	8.05394	9.02696	5.22344	6.12623	2.98593	2.05541	1.03943	0.0348985	0.2172	up	yes
MSTRG.18979	Gh_A09G1849	MSTRG.18979.1;MSTRG.18979.4;MSTRG.18979.2;MSTRG.18979.3;Gh_A09G1849	1.36205	2.48071	0.10916	8.91065	8.12566	8.57641	0.19821	-2.3349	0.0495077	0.256653	down	yes
MSTRG.18993	Gh_A09G1874	MSTRG.18993.1;MSTRG.18993.2	12.6379	14.8155	11.4347	3.73244	3.89558	2.80613	3.313	1.72814	0.00428343	0.100644	up	yes
MSTRG.19002	Gh_A09G1886	MSTRG.19002.1;MSTRG.19002.3;MSTRG.19002.4	42.0595	83.5909	103.768	33.9109	43.8244	28.0116	3.32665	1.73407	0.00247391	0.0854968	up	yes
MSTRG.1904	Gh_A01G1803	Gh_A01G1803;MSTRG.1904.2;MSTRG.1904.3	98.3497	131.98	114.675	69.0553	71.9632	56.643	2.02188	1.0157	0.0059835	0.112302	up	yes
MSTRG.19058	Gh_A09G1956	MSTRG.19058.1;Gh_A09G1956	4.36935	3.77064	4.37765	10.3259	9.16291	9.96359	0.452186	-1.14501	0.000969471	0.0714728	down	yes
MSTRG.19073	Gh_A09G1972	Gh_A09G1972	0	17.1691	14.4266	0	12.8456	0	23.4521	4.55164	0.00804717	0.123444	up	yes
MSTRG.191	Gh_A01G0219	Gh_A01G0219	1.79844	2.25013	3.21582	0.548165	1.6473	0.776161	2.26892	1.18201	0.0254552	0.189337	up	yes
MSTRG.1911		MSTRG.1911.1	30.3818	29.9237	25.8035	0.289673	0.543651	0.266879	21.9789	4.45805	0.000138148	0.0464095	up	yes
MSTRG.19116		MSTRG.19116.1	0.403606	1.11588	1.06417	0	1.078	0	2.14592	1.1016	0.0457456	0.247532	up	yes
MSTRG.19125	Gh_A09G2041	MSTRG.19125.1;Gh_A09G2041	8.62272	12.1426	8.91053	4.27471	4.09289	4.67908	2.15954	1.11073	0.0137608	0.150473	up	yes
MSTRG.19127	Gh_A09G2045	Gh_A09G2045	89.6707	84.3426	76.1701	34.8215	36.1014	31.0366	2.34427	1.22914	0.00296257	0.0908536	up	yes
MSTRG.19144	Gh_A09G2065	MSTRG.19144.1;Gh_A09G2065	12.8467	17.4687	15.636	6.78405	9.50872	6.96585	2.2813	1.18986	0.0023684	0.0846342	up	yes
MSTRG.19171	Gh_A09G2100	Gh_A09G2100	3.14233	3.47405	4.30765	1.28334	2.58819	1.06535	2.24197	1.16477	0.0291222	0.200156	up	yes
MSTRG.19178	Gh_A09G2110	Gh_A09G2110;MSTRG.19178.2	5.16312	6.50203	6.06781	2.50699	4.16146	1.95275	2.27411	1.1853	0.0214848	0.175828	up	yes
MSTRG.19182	Gh_A09G2119	MSTRG.19182.3;MSTRG.19182.6;MSTRG.19182.4;MSTRG.19182.2;MSTRG.19182.1;MSTRG.19182.5;Gh_A09G2119	57.0942	61.0256	59.905	29.3372	31.9494	20.6989	2.39914	1.26251	0.0153579	0.156849	up	yes
MSTRG.19188	Gh_A09G2124	MSTRG.19188.1;MSTRG.19188.2;MSTRG.19188.3;Gh_A09G2124	11.3655	15.0319	14.6044	6.30649	7.71474	5.97275	2.28843	1.19436	0.000156904	0.0486403	up	yes
MSTRG.19192	Gh_A09G2128	MSTRG.19192.1;MSTRG.19192.2;Gh_A09G2128	1.90702	2.96001	2.69245	0.566381	1.3688	0.795809	2.33876	1.22575	0.00506974	0.106251	up	yes
MSTRG.1924	Gh_A01G1823	MSTRG.1924.2;MSTRG.1924.3	6.11777	5.21084	5.81212	1.35495	1.44314	1.1771	2.83831	1.50503	0.000907388	0.0695813	up	yes
MSTRG.19267	Gh_A10G0001	MSTRG.19267.2;MSTRG.19267.1;MSTRG.19267.4	10.7354	9.02508	8.392	22.6774	18.8585	24.3629	0.387578	-1.36744	0.000625651	0.0652784	down	yes
MSTRG.19341	Gh_A10G0083	MSTRG.19341.1;Gh_A10G0083	1.8077	1.49063	1.57086	3.7123	5.38209	5.24317	0.451317	-1.14779	0.0152099	0.156286	down	yes
MSTRG.19357	Gh_A10G0099	MSTRG.19357.1;Gh_A10G0099	2.43193	1.67577	1.67974	3.32698	3.4211	5.37953	0.489565	-1.03043	0.023204	0.181965	down	yes
MSTRG.19408	Gh_A10G0161	MSTRG.19408.1;Gh_A10G0161	1.49618	1.55873	1.79065	4.56653	4.51439	5.1644	0.462015	-1.11399	0.00186789	0.0809954	down	yes
MSTRG.19409	Gh_A10G0166	MSTRG.19409.1;Gh_A10G0166	5.85778	3.78222	4.63805	11.0638	9.76698	9.70747	0.437016	-1.19424	0.00375568	0.096509	down	yes
MSTRG.1945	Gh_A01G1843;Gh_A01G1844	MSTRG.1945.1;MSTRG.1945.3;MSTRG.1945.4;MSTRG.1945.5;MSTRG.1945.7;MSTRG.1945.6;MSTRG.1945.8;MSTRG.1945.9;Gh_A01G1843;Gh_A01G1844	26.0007	20.0738	18.7091	45.0381	41.4533	35.3201	0.475933	-1.07117	0.013508	0.149187	down	yes
MSTRG.19452	Gh_A10G0230	Gh_A10G0230	4.18421	2.67374	3.95364	6.88692	6.29239	8.75375	0.472171	-1.08262	0.0185763	0.166054	down	yes
MSTRG.1947	Gh_A01G1846	MSTRG.1947.1;MSTRG.1947.2;MSTRG.1947.4;MSTRG.1947.3;Gh_A01G1846;MSTRG.1947.6;MSTRG.1947.7	13.8535	17.0808	17.7059	37.4218	40.1685	39.951	0.479416	-1.06065	0.000698644	0.0657391	down	yes
MSTRG.19478	Gh_A10G0253	MSTRG.19478.1;MSTRG.19478.2;MSTRG.19478.3;MSTRG.19478.4;Gh_A10G0253	11.2499	12.6391	11.9901	24.6694	21.1895	32.4723	0.466194	-1.101	0.0264675	0.192253	down	yes
MSTRG.19503		MSTRG.19503.1	4.17253	3.75545	4.02222	0.083182	0.041546	0.048176	4.54804	2.18524	1.4616e-05	0.0326943	up	yes
MSTRG.19505	Gh_A10G0290	MSTRG.19505.1;Gh_A10G0290	24.6437	31.7411	25.5258	87.6078	73.0666	78.628	0.363494	-1.46	0.00511092	0.106374	down	yes
MSTRG.19521	Gh_A10G0312	MSTRG.19521.1;Gh_A10G0312	11.6292	8.84505	9.0485	3.8586	4.28729	3.56957	2.01331	1.00957	0.0086439	0.126398	up	yes
MSTRG.19573	Gh_A10G0368	MSTRG.19573.1;Gh_A10G0368	6.98506	7.80782	8.81312	3.54342	3.346	2.47322	2.40008	1.26308	0.00600154	0.112377	up	yes
MSTRG.19621	Gh_A10G0417	MSTRG.19621.2;MSTRG.19621.3;MSTRG.19621.1;MSTRG.19621.4;Gh_A10G0417	1.02974	0.525486	0.298546	1.69667	2.29501	2.55612	0.423339	-1.24012	0.0175652	0.163049	down	yes
MSTRG.1963	Gh_A01G1857	MSTRG.1963.1;Gh_A01G1857	8.26358	8.38101	9.80126	3.61536	5.22001	3.66526	2.16019	1.11116	0.00930053	0.129848	up	yes
MSTRG.19630	Gh_A10G0424	MSTRG.19630.1;Gh_A10G0424;MSTRG.19630.3;MSTRG.19630.4	9.22525	15.5769	21.0135	93.5202	69.6106	89.9525	0.232962	-2.10183	0.0170401	0.161815	down	yes
MSTRG.19647	Gh_A10G0443	MSTRG.19647.1;MSTRG.19647.2;MSTRG.19647.5;MSTRG.19647.4;MSTRG.19647.6;MSTRG.19647.7;MSTRG.19647.10;MSTRG.19647.9;MSTRG.19647.11;MSTRG.19647.12	5.68127	6.9295	7.74487	1.57617	1.95608	2.03046	3.08079	1.6233	0.00120493	0.0752769	up	yes
MSTRG.197	Gh_A01G0224	MSTRG.197.1;MSTRG.197.2;Gh_A01G0224	17.4446	21.4602	18.6337	10.2696	8.7152	8.65127	2.07651	1.05416	0.00677179	0.116313	up	yes
MSTRG.19757	Gh_A10G0549	Gh_A10G0549	5.58667	3.70262	2.61604	7.76362	8.74354	7.90599	0.428673	-1.22205	0.0232602	0.182173	down	yes
MSTRG.19779	Gh_A10G0572	Gh_A10G0572	6.93548	8.8202	8.22809	3.60939	3.63358	2.76613	2.35369	1.23493	0.00237273	0.0846342	up	yes
MSTRG.1978	Gh_A01G1879;Gh_A01G1878;Gh_A01G1880	MSTRG.1978.1;MSTRG.1978.2;MSTRG.1978.3;Gh_A01G1878;MSTRG.1978.5;Gh_A01G1879;Gh_A01G1880	19.7592	22.3943	20.5105	10.5191	11.9372	9.92938	2.01299	1.00934	0.00142426	0.0773088	up	yes
MSTRG.19801	Gh_A10G0592	MSTRG.19801.1;Gh_A10G0592	4.4819	3.89347	4.08352	9.62455	9.17651	8.94099	0.478107	-1.06459	0.00033404	0.0562681	down	yes
MSTRG.19815	Gh_A10G0606	MSTRG.19815.1;MSTRG.19815.2;MSTRG.19815.3;Gh_A10G0606	7.06644	7.70143	8.24452	17.1896	17.4638	20.9817	0.457167	-1.12921	0.00540579	0.108627	down	yes
MSTRG.19830	Gh_A10G0624	Gh_A10G0624;MSTRG.19830.2;MSTRG.19830.3	6.51978	5.51592	4.29093	0.439575	0.505519	1.13862	3.21662	1.68555	0.00914422	0.1292	up	yes
MSTRG.19874		MSTRG.19874.1	1.95253	2.88721	2.68348	0.312013	0.562115	0.289323	3.00752	1.58857	4.61429e-05	0.0405628	up	yes
MSTRG.19877	Gh_A10G0670	MSTRG.19877.1;Gh_A10G0670	3.73914	3.94389	3.46226	9.23067	10.4144	10.4228	0.431932	-1.21112	0.00133265	0.0771253	down	yes
MSTRG.19887	Gh_A10G0679	Gh_A10G0679	6.04369	8.70088	9.15881	3.07006	3.08921	1.53829	3.25956	1.70468	0.0101156	0.134355	up	yes
MSTRG.19895	Gh_A10G0686	Gh_A10G0686	4.31105	8.95463	9.13355	2.95729	6.00563	3.01547	2.72188	1.4446	0.00222361	0.0837844	up	yes
MSTRG.19910	Gh_A10G0698	MSTRG.19910.1;Gh_A10G0698	12.7169	18.4111	19.3696	7.64893	8.19714	5.85198	2.73729	1.45275	0.00200273	0.0821977	up	yes
MSTRG.19939	Gh_A10G0723	MSTRG.19939.1;MSTRG.19939.2;MSTRG.19939.3;Gh_A10G0723	2.81137	2.22095	1.73684	5.25866	2.74347	4.63223	0.493652	-1.01843	0.0267158	0.193235	down	yes
MSTRG.1994	Gh_A01G1899	MSTRG.1994.1	15.481	13.0639	12.3899	35.0416	29.3486	36.8843	0.363736	-1.45904	0.000309783	0.0561256	down	yes
MSTRG.2002	Gh_A01G1900	MSTRG.2002.3;MSTRG.2002.1;MSTRG.2002.2;MSTRG.2002.7;MSTRG.2002.9;MSTRG.2002.6;MSTRG.2002.5;MSTRG.2002.4;MSTRG.2002.8;MSTRG.2002.11;MSTRG.2002.10;MSTRG.2002.15;MSTRG.2002.12;MSTRG.2002.14;MSTRG.2002.13;MSTRG.2002.16;MSTRG.2002.18;MSTRG.2002.19;MSTRG.2002.20;MSTRG.2002.21;MSTRG.2002.22;MSTRG.2002.23;MSTRG.2002.24;MSTRG.2002.25;MSTRG.2002.26;MSTRG.2002.27;MSTRG.2002.28;MSTRG.2002.29;MSTRG.2002.30;Gh…	5.59569	6.03908	5.54671	19.2797	16.5236	17.0877	0.35908	-1.47762	0.000886847	0.0693607	down	yes
MSTRG.2004	Gh_A01G1910	MSTRG.2004.1;Gh_A01G1910	0.594508	1.3096	1.53901	0.117799	0.266203	0.37266	2.08981	1.06337	0.013669	0.150079	up	yes
MSTRG.20047	Gh_A10G0839	MSTRG.20047.1;Gh_A10G0839	27.1528	18.612	12.2845	1.73727	1.54	1.37796	5.77986	2.53103	0.0047872	0.104578	up	yes
MSTRG.2010	Gh_A01G1915	MSTRG.2010.1;Gh_A01G1915	1.34795	4.54064	3.19808	1.40136	1.8988	1.05382	2.43604	1.28454	0.00771913	0.121704	up	yes
MSTRG.20104	Gh_A10G0896	MSTRG.20104.1;MSTRG.20104.2;Gh_A10G0896	1.68073	2.62645	2.29466	7.27261	9.15892	8.78349	0.397821	-1.32981	0.00191855	0.0811526	down	yes
MSTRG.20126	Gh_A10G0914	Gh_A10G0914;MSTRG.20126.2	5.76706	11.3419	10.9074	4.00826	5.28019	4.37673	2.55398	1.35275	0.000941822	0.0707423	up	yes
MSTRG.20192	Gh_A10G0984	MSTRG.20192.1;Gh_A10G0984	27.1984	23.6491	26.4457	50.2783	43.364	54.2784	0.485764	-1.04167	0.00318452	0.0931334	down	yes
MSTRG.20210	Gh_A10G1004	MSTRG.20210.1;Gh_A10G1004	3.99813	3.03497	2.38099	0.510969	1.18198	0.475882	2.29956	1.20136	0.0473085	0.251505	up	yes
MSTRG.20217	Gh_A10G1006	MSTRG.20217.1;MSTRG.20217.2;MSTRG.20217.3;MSTRG.20217.6;MSTRG.20217.4;MSTRG.20217.8;MSTRG.20217.10;MSTRG.20217.9	31.094	15.8207	11.926	0.629264	0.540329	0.544074	8.16188	3.0289	0.00234609	0.0845774	up	yes
MSTRG.2023	Gh_A01G1931	MSTRG.2023.1;MSTRG.2023.2;Gh_A01G1931	0.182821	0.844961	0.555178	3.2559	4.09088	3.49531	0.408762	-1.29067	0.00157362	0.078817	down	yes
MSTRG.2026	Gh_A01G1933	MSTRG.2026.1	23.0171	29.6094	31.5661	12.4508	12.893	11.7983	2.51603	1.33115	0.000416413	0.059739	up	yes
MSTRG.20284	Gh_A10G1072	Gh_A10G1072	0	0	0	2.07414	2.01768	3.19216	0.279798	-1.83754	0.00383496	0.0969224	down	yes
MSTRG.20288	Gh_A10G1075	MSTRG.20288.1;Gh_A10G1075	9.75421	6.80703	7.12452	2.59251	3.65375	2.21955	2.18573	1.12812	0.0378605	0.225077	up	yes
MSTRG.20314	Gh_A10G1099	MSTRG.20314.1;Gh_A10G1099	17.4823	20.8597	24.0715	12.3756	11.2376	9.16581	2.09405	1.0663	0.012485	0.145263	up	yes
MSTRG.20354		MSTRG.20354.1;MSTRG.20354.2;MSTRG.20354.3;MSTRG.20354.4	4.68975	6.80316	5.00169	0.047585	0.099681	0.0669493	6.68198	2.74028	0.000519302	0.063525	up	yes
MSTRG.20360	Gh_A10G1134	Gh_A10G1134	0	1.66775	1.6764	0	0	0	3.16995	1.66446	0.0169415	0.161736	up	yes
MSTRG.20367		MSTRG.20367.1;MSTRG.20367.2	7.05726	8.13443	7.47273	18.4059	16.5189	17.0876	0.479622	-1.06003	0.00169164	0.0794941	down	yes
MSTRG.20375		MSTRG.20375.1	3.0695	1.72489	3.31256	0	0	0.022753	3.27748	1.71259	0.0101613	0.134584	up	yes
MSTRG.20378	Gh_A10G1150	MSTRG.20378.1;Gh_A10G1150	0.067442	0.010448	0.246497	1.80056	1.30742	1.30248	0.449138	-1.15477	0.0102048	0.134876	down	yes
MSTRG.20392	Gh_A10G1161	Gh_A10G1161;MSTRG.20392.2;MSTRG.20392.3;MSTRG.20392.4;MSTRG.20392.5;MSTRG.20392.6;MSTRG.20392.7;MSTRG.20392.8	5.61809	4.93077	4.89889	11.6376	9.2107	11.6783	0.464055	-1.10763	0.00156417	0.0787845	down	yes
MSTRG.20402		MSTRG.20402.1	5.13752	5.0088	5.2848	11.5581	11.6412	12.499	0.472085	-1.08288	0.000320384	0.0561617	down	yes
MSTRG.20531	Gh_A10G1278	MSTRG.20531.1	0.16126	0	0.029212	1.60085	0.794776	0.908316	0.452969	-1.14252	0.0144766	0.153569	down	yes
MSTRG.20576	Gh_A10G1317	MSTRG.20576.1;MSTRG.20576.2;Gh_A10G1317	3.36899	2.93378	2.32624	0.746568	0.655731	0.657109	2.06594	1.0468	0.00359675	0.095392	up	yes
MSTRG.20583	Gh_A10G1326	Gh_A10G1326	0.855631	0.369187	0.91797	2.60401	1.96252	2.43176	0.453673	-1.14028	0.014667	0.154123	down	yes
MSTRG.20635	Gh_A10G1369	Gh_A10G1369;MSTRG.20635.2	10.538	11.5286	10.5919	5.32843	5.14713	3.94035	2.17105	1.11839	0.00700734	0.117484	up	yes
MSTRG.2070	Gh_A01G1983	MSTRG.2070.1;Gh_A01G1983	1.31389	1.39687	1.76603	4.61241	4.23463	5.38917	0.439901	-1.18475	0.00661637	0.115427	down	yes
MSTRG.20727	Gh_A10G1443	MSTRG.20727.1;MSTRG.20727.2;Gh_A10G1443	14.6597	11.7078	11.8207	5.07451	4.99745	4.62023	2.10789	1.0758	0.00190567	0.0811526	up	yes
MSTRG.20747	Gh_A10G1465	MSTRG.20747.1;MSTRG.20747.2;Gh_A10G1465	9.00716	5.93983	7.13523	41.343	32.5134	50.8132	0.154849	-2.69107	0.000769281	0.0672567	down	yes
MSTRG.20754		MSTRG.20754.1	0.079937	0	0.525599	1.49653	1.89057	1.8031	0.472662	-1.08112	0.0312497	0.206855	down	yes
MSTRG.20769	Gh_A10G1493	MSTRG.20769.1;Gh_A10G1493	15.6824	9.94106	6.31023	1.11711	1.17255	1.37336	3.59164	1.84464	0.0117632	0.142451	up	yes
MSTRG.20787	Gh_A10G1511	Gh_A10G1511	53.9607	42.7639	33.4061	12.0098	14.8537	12.8488	2.69728	1.4315	0.014382	0.153349	up	yes
MSTRG.20788	Gh_A10G1514	MSTRG.20788.1;Gh_A10G1514	204.507	184.971	166.887	78.5812	71.0993	72.8918	2.25781	1.17492	0.000838626	0.06816	up	yes
MSTRG.2079	Gh_A01G1993	MSTRG.2079.2;MSTRG.2079.1	8.69529	0.161906	0.236993	6.76424	5.44128	5.65082	0.117015	-3.09523	0.019658	0.16957	down	yes
MSTRG.20830	Gh_A10G1552	Gh_A10G1552	32.5677	15.2124	12.0458	2.99637	2.64444	2.35094	3.45498	1.78868	0.0146257	0.154002	up	yes
MSTRG.20922	Gh_A10G1639	MSTRG.20922.1;Gh_A10G1639	0.119503	0.110771	0.28777	1.98199	1.63077	1.98328	0.408086	-1.29305	0.00270464	0.0882313	down	yes
MSTRG.20923	Gh_A10G1638	MSTRG.20923.1;MSTRG.20923.2;MSTRG.20923.3;MSTRG.20923.4;MSTRG.20923.5;MSTRG.20923.6;MSTRG.20923.7;MSTRG.20923.8;MSTRG.20923.10;MSTRG.20923.11;MSTRG.20923.12;Gh_A10G1638;MSTRG.20923.14	5.892	3.03756	5.01738	8.10768	6.35728	8.87653	0.495144	-1.01408	0.0286947	0.199158	down	yes
MSTRG.20931	Gh_A10G1648	MSTRG.20931.1;MSTRG.20931.2;Gh_A10G1648	3.64771	3.05751	2.45265	5.68852	7.21353	6.88546	0.491962	-1.02338	0.0170845	0.161878	down	yes
MSTRG.20954	Gh_A10G1667	Gh_A10G1667	22.967	20.5244	15.8954	7.58596	6.48855	5.67325	2.43932	1.28648	0.012629	0.145797	up	yes
MSTRG.21026	Gh_A10G1726	Gh_A10G1726;MSTRG.21026.2	5.10171	4.40586	4.46726	10.5666	10.684	11.357	0.445708	-1.16583	0.000142982	0.0470006	down	yes
MSTRG.21032	Gh_A10G1731	MSTRG.21032.1;MSTRG.21032.2;MSTRG.21032.4;Gh_A10G1731	3.54374	5.42412	4.99895	1.67935	1.89621	1.21993	2.6713	1.41754	0.00119567	0.0751662	up	yes
MSTRG.21047	Gh_A10G1742	MSTRG.21047.1;Gh_A10G1742;MSTRG.21047.4	3.88245	3.66134	5.7475	1.90502	2.9414	1.67586	2.01555	1.01118	0.0432573	0.240353	up	yes
MSTRG.21055	Gh_A10G1753	MSTRG.21055.1;Gh_A10G1753	16.925	16.0133	13.4556	32.7938	31.6183	39.3253	0.417323	-1.26076	0.00385459	0.0969356	down	yes
MSTRG.2108	Gh_A02G0022	MSTRG.2108.1;Gh_A02G0022	78.0758	66.855	78.8268	175.805	155.419	179.054	0.409808	-1.28698	0.00166262	0.0794941	down	yes
MSTRG.21153	Gh_A10G1843	Gh_A10G1843	5.10087	10.132	8.65881	2.25992	2.94476	2.15504	3.50933	1.81119	0.000344536	0.0565885	up	yes
MSTRG.21157		MSTRG.21157.1	3.84049	3.71337	4.2368	0	0	0	4.98609	2.31791	5.52481e-05	0.0411472	up	yes
MSTRG.21211	Gh_A10G1894	MSTRG.21211.2;MSTRG.21211.1;MSTRG.21211.3;MSTRG.21211.4;MSTRG.21211.5;MSTRG.21211.6;Gh_A10G1894	5.01664	4.95981	7.10192	13.4289	11.6729	13.8554	0.489207	-1.03148	0.0241696	0.184874	down	yes
MSTRG.21248		MSTRG.21248.1	20.3995	10.7972	11.4156	2.84063	1.28726	0.479268	4.68991	2.22956	0.0407104	0.23357	up	yes
MSTRG.21284	Gh_A10G1970	MSTRG.21284.1;Gh_A10G1970	10.8762	15.1749	14.8366	5.87501	7.79168	5.4492	2.49402	1.31847	0.000510001	0.063525	up	yes
MSTRG.21305	Gh_A10G1991	MSTRG.21305.1	1.29715	1.22428	0.499529	4.50307	2.82186	6.97637	0.272649	-1.87488	0.0233817	0.182641	down	yes
MSTRG.21306	Gh_A10G1991	Gh_A10G1991	10.0029	8.89644	8.30563	42.0141	18.821	37.6057	0.240519	-2.05578	0.0171725	0.161996	down	yes
MSTRG.21318	Gh_A10G2003	MSTRG.21318.1;MSTRG.21318.2;Gh_A10G2003	9.77197	9.91149	10.1899	32.536	27.9425	32.1352	0.335723	-1.57466	0.000586107	0.0649879	down	yes
MSTRG.21322	Gh_A10G2007	MSTRG.21322.1;MSTRG.21322.2;Gh_A10G2007	8.53885	7.7253	7.16357	3.38539	3.06348	2.59156	2.08788	1.06204	0.00562944	0.110576	up	yes
MSTRG.21335		MSTRG.21335.1	11.5215	11.2518	11.465	0.161713	0.070615	0.563902	9.21954	3.2047	0.00085577	0.0684855	up	yes
MSTRG.21375	Gh_A10G2060	Gh_A10G2060	3.18562	2.83105	2.27119	8.24609	4.62719	8.2791	0.382758	-1.3855	0.0164329	0.160468	down	yes
MSTRG.21384	Gh_A10G2065	MSTRG.21384.2;MSTRG.21384.3;Gh_A10G2065	2.62486	2.09347	3.11034	0.0450217	0.145519	0.0992127	3.4415	1.78304	0.002749	0.088559	up	yes
MSTRG.21386	Gh_A10G2066	MSTRG.21386.1;MSTRG.21386.3;MSTRG.21386.2;MSTRG.21386.4	0.269252	0.962484	1.1204	0.0825925	0.125318	0	2.12105	1.08478	0.00388483	0.0972147	up	yes
MSTRG.21420		MSTRG.21420.1	11.5609	8.85964	9.96271	0.145117	0.117646	0.135026	8.82777	3.14205	4.32946e-05	0.0399575	up	yes
MSTRG.21476	Gh_A10G2140	MSTRG.21476.1;MSTRG.21476.2;Gh_A10G2140	8.06835	5.66283	3.75705	0.789846	1.16863	0.834341	2.83707	1.5044	0.0245074	0.185873	up	yes
MSTRG.21488		MSTRG.21488.1	12.4604	12.8476	13.2499	5.87412	6.71629	5.38463	2.1195	1.08373	0.00151202	0.0783609	up	yes
MSTRG.21497	Gh_A10G2166	Gh_A10G2166	20.8709	27.6877	23.6421	8.49504	8.10215	6.7313	3.21559	1.68508	0.00180223	0.0803878	up	yes
MSTRG.2151	Gh_A02G0069	MSTRG.2151.1	0.937301	0.90072	0.998041	3.37114	3.18201	5.186	0.37737	-1.40595	0.0127222	0.146138	down	yes
MSTRG.21547	Gh_A11G0022	MSTRG.21547.1;MSTRG.21547.2;Gh_A11G0022	3.89999	5.67644	5.17623	2.53156	3.28615	1.84222	2.09693	1.06828	0.00793768	0.12297	up	yes
MSTRG.21557	Gh_A11G0031	MSTRG.21557.1;MSTRG.21557.2;Gh_A11G0031	5.29603	12.3392	9.28298	1.57241	2.63441	2.14006	4.51829	2.17578	0.00223909	0.0839538	up	yes
MSTRG.21558	Gh_A11G0031	MSTRG.21558.1	1.11132	1.87303	1.30788	0.294004	0.321925	0.129491	2.20304	1.13949	0.00558065	0.110303	up	yes
MSTRG.21575	Gh_A11G0052	MSTRG.21575.1;MSTRG.21575.2;Gh_A11G0052	10.9684	31.9304	35.1369	17.8217	23.838	13.8576	2.43145	1.28182	0.00583404	0.111581	up	yes
MSTRG.21648	Gh_A11G0142	MSTRG.21648.1;MSTRG.21648.2;Gh_A11G0142	4.02142	3.19304	3.92	13.3958	13.5287	16.5375	0.280959	-1.83157	0.00141104	0.0771253	down	yes
MSTRG.21672	Gh_A11G0171	Gh_A11G0171	35.4694	47.4505	44.3291	23.1835	22.2594	20.2704	2.16161	1.1121	0.00211211	0.0824457	up	yes
MSTRG.21674	Gh_A11G0174	Gh_A11G0174	36.1077	48.4251	45.8219	21.864	21.3771	17.8548	2.42308	1.27684	0.00208199	0.0823385	up	yes
MSTRG.21713	Gh_A11G0221	Gh_A11G0221	0.491469	2.45306	2.92817	0.927011	0.58257	0.549184	2.51459	1.33032	0.045351	0.246437	up	yes
MSTRG.21714		MSTRG.21714.1;MSTRG.21714.2	0.752251	1.98343	3.16822	0.896323	1.12743	0.349727	2.45613	1.29639	0.023343	0.182529	up	yes
MSTRG.21729	Gh_A11G0248	MSTRG.21729.1;Gh_A11G0248	32.1794	44.4087	40.1955	20.7083	22.6874	17.3697	2.25432	1.17269	0.00199688	0.0821247	up	yes
MSTRG.21770	Gh_A11G0288	MSTRG.21770.1;MSTRG.21770.2	43.806	52.2991	38.1588	0.0171032	0.0245532	0.025369	44.9944	5.49167	9.9772e-05	0.0442342	up	yes
MSTRG.21771	Gh_A11G0289	Gh_A11G0289	25.0957	13.5426	9.14875	1.24781	0.969308	1.05736	4.99579	2.32071	0.00574021	0.111041	up	yes
MSTRG.21794	Gh_A11G0311	MSTRG.21794.1;Gh_A11G0311	4.71496	6.00498	7.2997	2.21065	3.02952	0.97658	3.11912	1.64114	0.0222266	0.178404	up	yes
MSTRG.21819	Gh_A11G0348	MSTRG.21819.1;Gh_A11G0348	2.49446	2.88796	1.7866	4.89315	6.32188	6.42208	0.488957	-1.03222	0.0320753	0.20935	down	yes
MSTRG.21828	Gh_A11G0359	MSTRG.21828.3;MSTRG.21828.4;MSTRG.21828.5;MSTRG.21828.1;MSTRG.21828.2;MSTRG.21828.6;MSTRG.21828.8;MSTRG.21828.7;MSTRG.21828.9;MSTRG.21828.10;MSTRG.21828.11;MSTRG.21828.12;MSTRG.21828.13;Gh_A11G0359	10.3593	10.0615	7.07411	1.1991	0.670163	0.361245	5.36358	2.4232	0.00736851	0.119354	up	yes
MSTRG.21833	Gh_A11G0362	MSTRG.21833.1;MSTRG.21833.2;Gh_A11G0362	0.376181	0.813848	0.91318	3.50397	3.23003	3.43166	0.440841	-1.18167	0.00394347	0.0978005	down	yes
MSTRG.21843	Gh_A11G0371	MSTRG.21843.1;MSTRG.21843.2;Gh_A11G0371	41.472	52.8317	50.5964	22.1135	25.0677	23.0501	2.3063	1.20558	8.71586e-05	0.0430266	up	yes
MSTRG.21853	Gh_A11G0382	MSTRG.21853.1;MSTRG.21853.2;MSTRG.21853.3;MSTRG.21853.4;Gh_A11G0382	8.52749	6.80813	6.54019	16.3328	14.4426	13.8083	0.463739	-1.10862	0.00270982	0.0882313	down	yes
MSTRG.21862	Gh_A11G0394	MSTRG.21862.1;Gh_A11G0394	18.7456	20.7732	17.1302	57.6546	56.6066	57.2826	0.341071	-1.55186	0.000929398	0.0701075	down	yes
MSTRG.21865	Gh_A11G0396	MSTRG.21865.1;MSTRG.21865.2;Gh_A11G0396;MSTRG.21865.4	3.50631	4.07625	4.62177	10.5156	8.59491	10.2643	0.487772	-1.03572	0.0109092	0.137892	down	yes
MSTRG.21868		MSTRG.21868.1	0.402564	0	0.257067	1.24785	1.01541	2.24879	0.402398	-1.31331	0.019734	0.169874	down	yes
MSTRG.21899	Gh_A11G0432	MSTRG.21899.1;Gh_A11G0432	13.8849	33.9942	37.123	19.3758	22.7619	9.77488	2.83384	1.50276	0.0295517	0.201619	up	yes
MSTRG.21901	Gh_A11G0433	MSTRG.21901.1;MSTRG.21901.2;Gh_A11G0433	8.22635	11.3741	10.976	4.26016	5.84811	3.94516	2.46525	1.30174	0.00095046	0.0710158	up	yes
MSTRG.2191	Gh_A02G0104	MSTRG.2191.1;MSTRG.2191.2;MSTRG.2191.3;MSTRG.2191.4;MSTRG.2191.6	2.4069	1.88477	1.58536	0.0683207	0.0733538	0.106462	2.41971	1.27483	0.00108478	0.0732228	up	yes
MSTRG.21950	Gh_A11G0485	Gh_A11G0485	27.5264	31.2693	30.0722	15.6664	17.0829	13.223	2.08146	1.0576	0.00303681	0.0918751	up	yes
MSTRG.21951	Gh_A11G0486	Gh_A11G0486	6.49606	5.78436	6.88559	2.79457	3.77423	2.24334	2.04205	1.03002	0.0255739	0.189764	up	yes
MSTRG.21958	Gh_A11G0494	MSTRG.21958.1;MSTRG.21958.3;MSTRG.21958.4;MSTRG.21958.5;Gh_A11G0494	18.205	27.7637	21.8204	12.658	13.0715	9.24297	2.27104	1.18335	0.0134118	0.148886	up	yes
MSTRG.21960	Gh_A11G0496	MSTRG.21960.1;MSTRG.21960.2;MSTRG.21960.3;Gh_A11G0496	2.66114	3.20021	4.30951	1.60555	1.64697	1.19753	2.05289	1.03765	0.0111185	0.139046	up	yes
MSTRG.21980	Gh_A11G0520	MSTRG.21980.1;Gh_A11G0520	0.463006	0.224989	0.405366	1.80986	1.1867	2.5293	0.41542	-1.26736	0.0156235	0.157507	down	yes
MSTRG.22012	Gh_A11G0556	MSTRG.22012.1;Gh_A11G0556	30.4887	38.8698	36.5927	11.8705	17.8129	9.77456	3.32803	1.73467	0.00641975	0.114491	up	yes
MSTRG.22014	Gh_A11G0557	MSTRG.22014.1;Gh_A11G0557	6.62112	12.8788	11.665	3.51235	2.47376	3.40993	3.32498	1.73335	0.0169608	0.161746	up	yes
MSTRG.22024	Gh_A11G0568	MSTRG.22024.1;MSTRG.22024.2;Gh_A11G0568	0.927659	2.22737	2.37491	1.19711	1.40729	0.280545	2.13641	1.09519	0.0454491	0.24667	up	yes
MSTRG.22044	Gh_A11G0592	MSTRG.22044.1;MSTRG.22044.2;MSTRG.22044.3;Gh_A11G0592	2.43959	1.99522	2.28643	5.57529	5.29924	6.20059	0.449941	-1.15219	0.000805919	0.0678273	down	yes
MSTRG.22052	Gh_A11G0599	MSTRG.22052.1;Gh_A11G0599	6.95027	5.95405	3.89031	22.4058	27.1307	19.4415	0.250321	-1.99815	0.0118985	0.142893	down	yes
MSTRG.22090	Gh_A11G0637	MSTRG.22090.1;MSTRG.22090.3;MSTRG.22090.4;Gh_A11G0637	4.36278	3.25503	2.75472	6.94562	7.41525	6.69556	0.482177	-1.05236	0.00915401	0.129245	down	yes
MSTRG.22124	Gh_A11G0673	MSTRG.22124.1;MSTRG.22124.2;MSTRG.22124.3;MSTRG.22124.4;Gh_A11G0673	1.56356	1.70025	1.55149	3.51706	4.87861	5.4192	0.484015	-1.04688	0.0205659	0.172835	down	yes
MSTRG.22158	Gh_A11G0710	MSTRG.22158.1;Gh_A11G0710	1.83564	1.32171	1.76543	7.54188	4.7173	7.22766	0.302877	-1.7232	0.00531625	0.108155	down	yes
MSTRG.22161	Gh_A11G0714	MSTRG.22161.1;Gh_A11G0714	36.9452	27.9868	31.7541	10.3959	8.28656	4.45481	3.78047	1.91857	0.0327991	0.211519	up	yes
MSTRG.22177	Gh_A11G0731	MSTRG.22177.1;Gh_A11G0731	21.2916	25.4565	24.4076	11.7797	11.6165	11.2118	2.13195	1.09217	0.000326655	0.0561617	up	yes
MSTRG.22190	Gh_A11G0743	MSTRG.22190.1;MSTRG.22190.2	0.439078	0.168362	0.241986	10.9679	13.8576	13.312	0.0878177	-3.50934	0.000325654	0.0561617	down	yes
MSTRG.22194	Gh_A11G0748	Gh_A11G0748	3.14455	3.46027	4.61518	1.90603	1.8719	1.22163	2.02661	1.01907	0.0195948	0.16936	up	yes
MSTRG.22198	Gh_A11G0750	MSTRG.22198.1;MSTRG.22198.2;Gh_A11G0750	33.9761	39.3781	41.5026	15.3446	22.786	19.5141	2.28373	1.19139	0.00829318	0.124666	up	yes
MSTRG.22199	Gh_A11G0751	Gh_A11G0751;MSTRG.22199.3;MSTRG.22199.2	7.41849	6.23454	6.13015	11.9308	14.256	13.9289	0.498823	-1.0034	0.00635744	0.114219	down	yes
MSTRG.222	Gh_A01G0253	MSTRG.222.2;MSTRG.222.1;MSTRG.222.3;MSTRG.222.4;MSTRG.222.5;MSTRG.222.7;Gh_A01G0253	0.591952	0.56617	0.501292	4.11484	4.0897	4.59967	0.284815	-1.8119	0.000103409	0.0442835	down	yes
MSTRG.22217	Gh_A11G0773	MSTRG.22217.1;MSTRG.22217.2;Gh_A11G0773	0.205305	1.11601	2.31926	8.56467	7.39412	6.64584	0.355856	-1.49063	0.0405294	0.232991	down	yes
MSTRG.22271	Gh_A11G0828	MSTRG.22271.1;Gh_A11G0828	5.15932	5.26136	4.6833	12.1293	9.19515	11.5605	0.469041	-1.09221	0.00588251	0.111773	down	yes
MSTRG.22298	Gh_A11G0849	Gh_A11G0849;MSTRG.22298.2;MSTRG.22298.4;MSTRG.22298.5;MSTRG.22298.6;MSTRG.22298.7	3.57928	3.59109	2.63805	6.97612	6.15193	7.63858	0.487234	-1.03731	0.00840536	0.125042	down	yes
MSTRG.22324	Gh_A11G0874	MSTRG.22324.2;MSTRG.22324.3;MSTRG.22324.4;MSTRG.22324.5	3.23736	3.15712	2.65979	7.78224	6.89041	6.733	0.467927	-1.09564	0.0026198	0.0867738	down	yes
MSTRG.22364	Gh_A11G0911	MSTRG.22364.1;MSTRG.22364.2;Gh_A11G0911	3.9322	3.29111	4.20619	10.9537	9.55978	11.3233	0.388844	-1.36274	0.0024921	0.0856013	down	yes
MSTRG.22374	Gh_A11G0920	MSTRG.22374.3;MSTRG.22374.1;MSTRG.22374.2;MSTRG.22374.4;MSTRG.22374.5;MSTRG.22374.6;MSTRG.22374.8;MSTRG.22374.9;MSTRG.22374.10;Gh_A11G0920	6.54028	5.13198	5.81933	20.9234	20.6043	20.5018	0.289903	-1.78636	0.000231541	0.052367	down	yes
MSTRG.22381	Gh_A11G0926	Gh_A11G0926;MSTRG.22381.3;MSTRG.22381.4;MSTRG.22381.6;MSTRG.22381.5	5.65501	4.67124	5.37691	40.764	36.1628	39.6127	0.144137	-2.79449	5.56334e-05	0.0411472	down	yes
MSTRG.22423	Gh_A11G0964	Gh_A11G0964	7.16535	11.1014	11.666	5.73721	8.47398	4.58531	2.12155	1.08512	0.0083397	0.124773	up	yes
MSTRG.22477	Gh_A11G1030	MSTRG.22477.1;Gh_A11G1030	7.89639	9.56672	8.57436	3.9446	6.31851	4.00475	2.02056	1.01476	0.0180745	0.164316	up	yes
MSTRG.22489	Gh_A11G1042	MSTRG.22489.1	11.7384	15.2965	13.924	5.22107	5.19786	4.54808	2.74893	1.45887	0.00056474	0.0646225	up	yes
MSTRG.22494	Gh_A11G1046	MSTRG.22494.1	0.9638	1.02381	1.14687	2.64588	3.01013	4.44172	0.471997	-1.08315	0.0284031	0.198352	down	yes
MSTRG.22498	Gh_A11G1049	Gh_A11G1049	0.360222	0.306288	0.521549	2.96718	3.53453	1.67193	0.429897	-1.21794	0.0353856	0.218597	down	yes
MSTRG.22600	Gh_A11G1155	MSTRG.22600.1;Gh_A11G1155	2.32089	4.84929	3.70986	1.96835	2.16557	1.6301	2.02771	1.01985	0.00878346	0.127038	up	yes
MSTRG.22641	Gh_A11G1197	MSTRG.22641.1;Gh_A11G1197	3.66256	4.66389	5.44305	12.2844	10.7147	13.6846	0.455763	-1.13364	0.0161654	0.159364	down	yes
MSTRG.22647	Gh_A11G1205	MSTRG.22647.2;MSTRG.22647.1;Gh_A11G1205	8.91522	8.5667	6.84835	17.3713	17.0445	18.1408	0.452852	-1.14289	0.00321023	0.0932594	down	yes
MSTRG.22688	Gh_A11G1253	MSTRG.22688.1;MSTRG.22688.2;MSTRG.22688.3;Gh_A11G1253	0.951848	2.66374	2.61826	1.11215	1.5711	0.643828	2.14713	1.10241	0.0043171	0.100771	up	yes
MSTRG.2269	Gh_A02G0179	MSTRG.2269.1;MSTRG.2269.2;Gh_A02G0179	1.27911	0.87073	1.17762	2.92851	2.26102	3.37702	0.481716	-1.05375	0.00704879	0.117581	down	yes
MSTRG.227	Gh_A01G0254	Gh_A01G0254;MSTRG.227.2;MSTRG.227.3;MSTRG.227.4;MSTRG.227.5	1.87553	1.7332	2.08578	5.58546	5.34846	5.52586	0.4442	-1.17072	0.000718518	0.0657391	down	yes
MSTRG.22793	Gh_A11G1356	MSTRG.22793.1;MSTRG.22793.2;MSTRG.22793.3;MSTRG.22793.4;MSTRG.22793.5	1.4588	0.946049	1.14732	3.59318	3.13052	3.50132	0.437612	-1.19228	0.000318273	0.0561617	down	yes
MSTRG.22836	Gh_A11G1395	Gh_A11G1395	7.3754	7.72872	8.10949	2.63141	5.09457	2.47034	2.46119	1.29936	0.029026	0.199953	up	yes
MSTRG.22853	Gh_A11G1413	MSTRG.22853.1;MSTRG.22853.2;Gh_A11G1413	28.4243	30.6927	28.8089	13.8447	11.9149	11.4858	2.2905	1.19566	0.00249923	0.0856707	up	yes
MSTRG.22855	Gh_A11G1416	Gh_A11G1416	4.6673	4.73418	3.4804	1.13482	2.00072	1.58844	2.08177	1.05781	0.0324929	0.210556	up	yes
MSTRG.22881	Gh_A11G1441	MSTRG.22881.1;MSTRG.22881.2;MSTRG.22881.3;MSTRG.22881.4;MSTRG.22881.5;Gh_A11G1441	13.6227	7.79993	8.52436	1.63463	1.3118	1.48881	3.31669	1.72974	0.000686251	0.0656736	up	yes
MSTRG.22978		MSTRG.22978.1	38.6315	38.0753	42.0932	4.60142	5.76218	7.15173	6.06158	2.59969	0.00184616	0.0807291	up	yes
MSTRG.23013	Gh_A11G1557	MSTRG.23013.1;Gh_A11G1557	361.715	450.661	456.63	104.162	71.2938	118.858	4.31102	2.10803	0.0109442	0.138049	up	yes
MSTRG.23045	Gh_A11G1594	MSTRG.23045.1;Gh_A11G1594	13.0399	9.4178	9.90737	3.16965	2.16606	2.2073	2.8148	1.49303	0.00350429	0.0946261	up	yes
MSTRG.23058	Gh_A11G1608	Gh_A11G1608	0.592181	1.33422	1.90192	0.108972	0.514449	0.291915	2.32473	1.21706	0.00710487	0.117894	up	yes
MSTRG.23066	Gh_A11G1616	MSTRG.23066.1;Gh_A11G1616	28.663	10.1945	8.85316	2.35415	1.504	1.63634	2.99512	1.58262	0.0163839	0.160243	up	yes
MSTRG.23087	Gh_A11G1640	MSTRG.23087.1;MSTRG.23087.2;Gh_A11G1640	1.6389	0.942776	0.809689	4.00393	2.63682	3.04683	0.399406	-1.32407	0.00339568	0.0940759	down	yes
MSTRG.23215	Gh_A11G1754	MSTRG.23215.1;Gh_A11G1754	2.45615	8.69902	10.9454	2.67439	2.76881	1.60022	4.2129	2.07481	0.0104415	0.135883	up	yes
MSTRG.23216	Gh_A11G1755	MSTRG.23216.1;Gh_A11G1755	21.1861	26.0706	29.1299	12.4772	12.7323	8.59614	2.60907	1.38354	0.00834906	0.124773	up	yes
MSTRG.2324	Gh_A02G0237	MSTRG.2324.1	8.74194	12.4934	11.486	5.65361	6.73123	5.33385	2.18127	1.12517	0.000261162	0.0548613	up	yes
MSTRG.23245	Gh_A11G1779	MSTRG.23245.1;Gh_A11G1779;MSTRG.23245.3	5.01867	5.70025	5.95571	1.91766	2.54078	2.32554	2.21724	1.14876	0.00139404	0.0771253	up	yes
MSTRG.23271		MSTRG.23271.3;MSTRG.23271.1;MSTRG.23271.2;MSTRG.23271.6;MSTRG.23271.4;MSTRG.23271.5;MSTRG.23271.7;MSTRG.23271.8;MSTRG.23271.9;MSTRG.23271.10;MSTRG.23271.11;MSTRG.23271.12;MSTRG.23271.13;MSTRG.23271.15	2.39826	1.96444	3.04908	8.96334	6.25215	9.45997	0.346154	-1.53051	0.0148123	0.154811	down	yes
MSTRG.2328	Gh_A02G0242	MSTRG.2328.1;Gh_A02G0242	81.1616	108.65	92.4797	31.6336	24.5609	31.5437	3.27264	1.71045	0.00646126	0.114737	up	yes
MSTRG.23283		MSTRG.23283.1	3.83789	2.20302	2.36612	5.96457	4.3015	8.64815	0.381686	-1.38954	0.0105619	0.136514	down	yes
MSTRG.233	Gh_A01G0256;Gh_A01G0258	MSTRG.233.1;MSTRG.233.2;MSTRG.233.3;Gh_A01G0256;Gh_A01G0258	4.23246	5.38295	6.72713	0.794858	1.33005	1.90193	3.20068	1.67838	0.0170457	0.161815	up	yes
MSTRG.2332	Gh_A02G0247	Gh_A02G0247	0.067628	1.12827	1.0299	0.02864	0	0.191866	2.11546	1.08097	0.0427018	0.23868	up	yes
MSTRG.23327	Gh_A11G1858	MSTRG.23327.1;MSTRG.23327.2;MSTRG.23327.4;MSTRG.23327.3;MSTRG.23327.5;Gh_A11G1858	5.05882	3.95087	5.32223	9.6404	9.06267	11.927	0.471981	-1.0832	0.013644	0.149931	down	yes
MSTRG.23405	Gh_A11G1933	MSTRG.23405.1;MSTRG.23405.2	5.30939	0.625675	0.587526	4.34218	0.591806	3.67548	0.271743	-1.87969	0.00780928	0.122255	down	yes
MSTRG.23482	Gh_A11G2006	MSTRG.23482.1;MSTRG.23482.2;MSTRG.23482.3;MSTRG.23482.4;MSTRG.23482.5;MSTRG.23482.6;MSTRG.23482.8;MSTRG.23482.7;Gh_A11G2006	5.30968	4.06521	5.62624	13.1032	13.4181	9.46351	0.466652	-1.09958	0.0326089	0.210816	down	yes
MSTRG.2349		MSTRG.2349.1	1.10128	1.29018	1.3392	0.192907	0	0.099988	2.074	1.05242	0.00416541	0.0999263	up	yes
MSTRG.23531	Gh_A11G2052	Gh_A11G2052	1.04143	1.11028	1.23302	0	0	0	2.193	1.1329	0.000115993	0.0449442	up	yes
MSTRG.23537	Gh_A11G2061	MSTRG.23537.1;Gh_A11G2061	23.8302	20.8526	22.1159	42.8242	39.6164	46.3761	0.487118	-1.03766	0.00064301	0.0655277	down	yes
MSTRG.23619	Gh_A11G2124	MSTRG.23619.1;Gh_A11G2124	2.22677	2.50817	2.15987	0.245809	0.255804	0.207116	2.73018	1.449	0.000234225	0.052367	up	yes
MSTRG.23637		MSTRG.23637.1	3.91181	4.19979	3.28841	1.47163	0.634044	1.1858	2.0682	1.04838	0.0278454	0.19669	up	yes
MSTRG.23643	Gh_A11G2138	MSTRG.23643.1	2.1767	2.70381	0.692603	8.37012	7.29791	11.4884	0.225925	-2.14608	0.0283329	0.198151	down	yes
MSTRG.23659	Gh_A11G2151;Gh_A11G2152	MSTRG.23659.1;MSTRG.23659.2;MSTRG.23659.3;Gh_A11G2151;MSTRG.23659.5;MSTRG.23659.6;MSTRG.23659.7	1.91075	1.99416	2.4399	8.13165	3.90153	6.46908	0.404351	-1.30632	0.0490702	0.255612	down	yes
MSTRG.23713	Gh_A11G2221	MSTRG.23713.1;Gh_A11G2221	5.37891	3.45295	2.48268	0.0294995	0.421147	0.356163	3.02277	1.59587	0.0228205	0.180756	up	yes
MSTRG.2373	Gh_A02G0293	Gh_A02G0293	0	3.30038	3.12619	0	0	0	5.41097	2.43589	0.0169047	0.161736	up	yes
MSTRG.23759	Gh_A11G2259	MSTRG.23759.1;Gh_A11G2259	6.15415	1.66962	4.49939	14.1532	7.50554	12.1637	0.249792	-2.0012	0.0245188	0.185917	down	yes
MSTRG.23762	Gh_A11G2261	MSTRG.23762.1;MSTRG.23762.2;MSTRG.23762.3;Gh_A11G2261	9.60664	6.57001	6.97222	18.7259	17.8176	14.0103	0.426627	-1.22895	0.0157027	0.157753	down	yes
MSTRG.2380	Gh_A02G0302	MSTRG.2380.1;Gh_A02G0302	1.67662	1.87583	1.50346	0.083033	0	0.043241	2.53932	1.34444	0.000898061	0.0693607	up	yes
MSTRG.23960	Gh_A11G2438	MSTRG.23960.1;Gh_A11G2438	17.7226	20.7246	21.8014	7.14965	9.14265	7.39225	2.73764	1.45293	0.000407164	0.0594646	up	yes
MSTRG.23968	Gh_A11G2452	Gh_A11G2452	1.78791	1.94277	2.1883	5.1043	5.79364	5.29117	0.499098	-1.00261	0.000541462	0.0640756	down	yes
MSTRG.24003	Gh_A11G2485	MSTRG.24003.1;Gh_A11G2485	60.9689	78.1808	77.8536	41.0194	41.2108	34.7187	2.12343	1.0864	0.00170666	0.0796273	up	yes
MSTRG.24029		MSTRG.24029.1;MSTRG.24029.3;MSTRG.24029.2	1.7143	1.58703	1.92603	0.0813733	0.0180328	0.114489	2.51909	1.3329	0.000817725	0.0678273	up	yes
MSTRG.24083		MSTRG.24083.1	23.8674	19.1042	21.562	6.00953	3.89801	4.61366	3.36374	1.75007	0.00291794	0.0904395	up	yes
MSTRG.24086		MSTRG.24086.1	4.00783	10.4681	6.20615	1.50463	1.15337	1.09114	4.4551	2.15546	0.0120007	0.143196	up	yes
MSTRG.24167	Gh_A11G2604	MSTRG.24167.1;MSTRG.24167.3;MSTRG.24167.2;Gh_A11G2604	31.6854	29.7989	29.6562	10.7377	14.2228	16.0093	2.12741	1.0891	0.0212751	0.175072	up	yes
MSTRG.24216	Gh_A11G2650	Gh_A11G2650	3.51099	3.44972	2.55372	0.093751	0	0.102125	3.56943	1.83569	0.00108347	0.0732228	up	yes
MSTRG.24314		MSTRG.24314.2;MSTRG.24314.1	1.10325	2.10184	1.52151	0	0.40877	0.623104	2.27671	1.18695	0.0405539	0.233052	up	yes
MSTRG.24338	Gh_A11G2748	Gh_A11G2748	2.74424	0.83572	0.898603	4.8919	1.76514	2.22248	0.394173	-1.3431	0.0464227	0.24923	down	yes
MSTRG.24394	Gh_A11G2806	MSTRG.24394.1;MSTRG.24394.2	7.06951	4.95936	7.23656	0.609297	0.22615	0.677038	4.21788	2.07652	0.00351243	0.0946891	up	yes
MSTRG.24396	Gh_A11G2809	MSTRG.24396.1	3.33704	4.48215	5.56468	1.51809	2.38314	1.80598	2.34574	1.23005	0.00379447	0.0967534	up	yes
MSTRG.24397	Gh_A11G2810	MSTRG.24397.1;Gh_A11G2810	30.5948	39.4902	38.9304	19.4789	19.3591	14.9172	2.31723	1.2124	0.0041963	0.100011	up	yes
MSTRG.2442	Gh_A02G0383	MSTRG.2442.1;Gh_A02G0383	6.99292	6.7216	7.92082	19.9457	12.0906	16.3675	0.448787	-1.1559	0.0304017	0.204129	down	yes
MSTRG.24460		MSTRG.24460.1	0.976597	0.862718	1.33783	0.015445	0.072565	0.01456	2.06459	1.04586	0.00564957	0.110641	up	yes
MSTRG.24474		MSTRG.24474.1	4.46163	3.39119	3.65205	0	0	0	4.80095	2.26332	8.51053e-05	0.0430266	up	yes
MSTRG.2448	Gh_A02G0378;Gh_A02G0381;Gh_A02G0379	MSTRG.2448.1;MSTRG.2448.2;MSTRG.2448.4;MSTRG.2448.3;MSTRG.2448.5;MSTRG.2448.7;MSTRG.2448.6;MSTRG.2448.8;MSTRG.2448.9;MSTRG.2448.10;MSTRG.2448.12;MSTRG.2448.13;MSTRG.2448.14;MSTRG.2448.16;MSTRG.2448.17;MSTRG.2448.18;MSTRG.2448.19;MSTRG.2448.22;MSTRG.2448.21;MSTRG.2448.20;MSTRG.2448.23;MSTRG.2448.24;MSTRG.2448.26;MSTRG.2448.25;MSTRG.2448.29;MSTRG.2448.30;MSTRG.2448.27;MSTRG.2448.28	54.9354	38.1854	26.469	4.8845	4.55895	3.88144	5.60418	2.4865	0.0052459	0.107553	up	yes
MSTRG.24486	Gh_A11G2865	MSTRG.24486.1;Gh_A11G2865	1.23761	3.40881	4.23982	23.1901	26.7395	24.6791	0.218305	-2.19559	0.00270792	0.0882313	down	yes
MSTRG.245	Gh_A01G0269	Gh_A01G0269;MSTRG.245.2	1.35663	1.21692	2.72566	11.7716	15.0931	9.23389	0.254909	-1.97195	0.0149486	0.155352	down	yes
MSTRG.24500	Gh_A11G2882	MSTRG.24500.1	4.73959	3.47657	3.95583	9.29429	7.21197	8.30749	0.470208	-1.08863	0.00185329	0.0807937	down	yes
MSTRG.24528	Gh_A11G2914	Gh_A11G2914	514.41	319.096	378.459	126.041	135.948	88.3569	3.02636	1.59759	0.0265893	0.192711	up	yes
MSTRG.24535	Gh_A11G2919	MSTRG.24535.1;Gh_A11G2919	35.8559	42.6456	40.2502	134.522	147.226	145.069	0.307835	-1.69977	0.000116097	0.0449442	down	yes
MSTRG.24614	Gh_A12G0056	MSTRG.24614.1;Gh_A12G0056	4.31183	15.5866	15.796	6.35002	7.80935	6.0577	2.79643	1.48358	0.0120151	0.143303	up	yes
MSTRG.2462	Gh_A02G0397	MSTRG.2462.2;MSTRG.2462.1;Gh_A02G0397	4.53126	4.84212	5.7701	1.52995	2.82655	1.75046	2.37842	1.25001	0.011751	0.142403	up	yes
MSTRG.24635		MSTRG.24635.1;MSTRG.24635.2	1.76005	1.76835	1.96418	6.16238	5.06585	6.75074	0.390855	-1.35529	0.00341993	0.0942555	down	yes
MSTRG.24650	Gh_A12G0099	MSTRG.24650.1;MSTRG.24650.2;MSTRG.24650.4;Gh_A12G0099	0.924196	1.04013	0.878891	3.39506	1.99909	2.99431	0.479185	-1.06134	0.0208881	0.173614	down	yes
MSTRG.24671	Gh_A12G0121	MSTRG.24671.1;MSTRG.24671.2;MSTRG.24671.3;MSTRG.24671.4;MSTRG.24671.5;MSTRG.24671.6;Gh_A12G0121	24.2513	23.5317	23.0772	47.9572	50.6347	48.13	0.490824	-1.02672	0.000226385	0.0520357	down	yes
MSTRG.247	Gh_A01G0269	MSTRG.247.1	1.58194	1.39325	2.72797	11.0734	9.04067	6.13461	0.330495	-1.5973	0.0350479	0.217698	down	yes
MSTRG.24710	Gh_A12G0165	Gh_A12G0165;MSTRG.24710.2;MSTRG.24710.3	12.8491	8.15239	5.93257	0.563269	0.743154	0.903519	4.18666	2.0658	0.00589105	0.111773	up	yes
MSTRG.2472	Gh_A02G0409	MSTRG.2472.2;MSTRG.2472.3;MSTRG.2472.1;MSTRG.2472.11;MSTRG.2472.6;MSTRG.2472.9;MSTRG.2472.10;MSTRG.2472.12;MSTRG.2472.4;MSTRG.2472.5;MSTRG.2472.7;MSTRG.2472.8;MSTRG.2472.15;MSTRG.2472.16;MSTRG.2472.13;MSTRG.2472.18;MSTRG.2472.19;MSTRG.2472.20;MSTRG.2472.21;MSTRG.2472.14;MSTRG.2472.23;MSTRG.2472.22;MSTRG.2472.24;MSTRG.2472.25	0.837596	0.682146	0.741234	2.81013	2.29412	2.37754	0.456662	-1.1308	0.00110019	0.0732984	down	yes
MSTRG.24751	Gh_A12G0212	MSTRG.24751.1;Gh_A12G0212	7.30393	5.96955	7.2773	15.0207	13.7551	16.7105	0.445925	-1.16513	0.0032373	0.0933353	down	yes
MSTRG.24824	Gh_A12G0293	MSTRG.24824.1;MSTRG.24824.2;MSTRG.24824.3;MSTRG.24824.5;MSTRG.24824.4;MSTRG.24824.6;MSTRG.24824.7;MSTRG.24824.8;MSTRG.24824.9;MSTRG.24824.11;Gh_A12G0293;MSTRG.24824.13;MSTRG.24824.14;MSTRG.24824.15;MSTRG.24824.16;MSTRG.24824.17;MSTRG.24824.18	3.32522	2.45906	2.75898	5.23864	5.46776	8.07065	0.464974	-1.10478	0.0191226	0.167952	down	yes
MSTRG.24924	Gh_A12G0401	MSTRG.24924.1	7.0852	8.64779	8.93706	3.1531	3.2853	2.6639	2.58608	1.37077	0.000389493	0.0586146	up	yes
MSTRG.24996	Gh_A12G0464	MSTRG.24996.1;MSTRG.24996.2;Gh_A12G0464	8.24198	14.3329	10.7586	6.28062	6.24983	5.04921	2.16036	1.11127	0.0130692	0.147535	up	yes
MSTRG.25081	Gh_A12G0538	MSTRG.25081.2;MSTRG.25081.1;MSTRG.25081.3;Gh_A12G0538	2.87019	1.53896	1.64439	10.2429	6.52622	6.78957	0.263246	-1.92551	0.00437008	0.101085	down	yes
MSTRG.25093	Gh_A12G0549	Gh_A12G0549	102.577	76.1688	74.1619	38.1765	27.9885	19.9928	2.54574	1.34808	0.0490345	0.255518	up	yes
MSTRG.25094	Gh_A12G0550	MSTRG.25094.1	3.14082	12.6511	14.1544	3.62229	6.44494	3.78554	3.69049	1.88381	0.00163016	0.0792273	up	yes
MSTRG.25116	Gh_A12G0571	MSTRG.25116.1	1.62069	1.04784	1.99946	4.30152	3.95418	5.43875	0.421231	-1.24731	0.0216551	0.176458	down	yes
MSTRG.2512	Gh_A02G0451	MSTRG.2512.1;Gh_A02G0451	3.86998	4.71644	4.77272	2.14571	2.5002	1.52093	2.08107	1.05732	0.00677414	0.116313	up	yes
MSTRG.25125	Gh_A12G0581	Gh_A12G0581	2.33074	1.79041	1.98159	0.061552	0.114649	0.087956	2.60935	1.38369	0.000510032	0.063525	up	yes
MSTRG.25145	Gh_A12G0603	MSTRG.25145.2;MSTRG.25145.3;MSTRG.25145.1;MSTRG.25145.4;Gh_A12G0603	8.7332	11.5333	11.5013	5.1525	6.8822	4.99101	2.12226	1.0856	0.000899391	0.0693734	up	yes
MSTRG.25150	Gh_A12G0609	MSTRG.25150.1	2.29875	3.30634	2.51864	0.621298	0.833805	0.782577	2.34621	1.23033	0.00325546	0.0933393	up	yes
MSTRG.2516		MSTRG.2516.1	2.23736	1.49312	1.63712	0.034534	0.037809	0.135431	2.27257	1.18433	0.000722784	0.0657391	up	yes
MSTRG.25183	Gh_A12G0639	MSTRG.25183.1	1.60102	6.74233	7.22867	1.28989	2.29552	1.1664	4.25805	2.09019	0.000787839	0.0676576	up	yes
MSTRG.25216	Gh_A12G0673	MSTRG.25216.1;MSTRG.25216.2;MSTRG.25216.3;MSTRG.25216.5;MSTRG.25216.6;MSTRG.25216.4	2.93633	2.11723	1.63732	7.30138	7.20984	10.4377	0.28004	-1.83629	0.0037737	0.0966472	down	yes
MSTRG.25228	Gh_A12G0687	MSTRG.25228.1;MSTRG.25228.2;Gh_A12G0687	10.6094	7.99705	11.6511	27.9501	27.9473	22.2297	0.403223	-1.31035	0.0179207	0.163972	down	yes
MSTRG.25307	Gh_A12G0771	MSTRG.25307.1;Gh_A12G0771	9.09324	8.53383	7.24601	15.3556	17.2244	18.9633	0.47836	-1.06383	0.00735557	0.119258	down	yes
MSTRG.25319	Gh_A12G0784	MSTRG.25319.1;MSTRG.25319.2;Gh_A12G0784	1.02928	1.1537	1.5172	3.86135	3.50087	5.13052	0.439296	-1.18673	0.0174361	0.162713	down	yes
MSTRG.25385	Gh_A12G0841	MSTRG.25385.1	0.269956	2.5632	3.15065	0.955608	2.20229	0.282726	2.8431	1.50747	0.0110556	0.138818	up	yes
MSTRG.25443	Gh_A12G0911	Gh_A12G0911	0.706287	2.10704	2.29539	0.700664	1.21735	0.505455	2.19229	1.13244	0.000634545	0.0655277	up	yes
MSTRG.25512	Gh_A12G0991	MSTRG.25512.1;MSTRG.25512.2;MSTRG.25512.3;Gh_A12G0991	2.11649	1.58199	1.69402	4.17545	3.70505	4.69901	0.4747	-1.07491	0.000586955	0.0649879	down	yes
MSTRG.25522	Gh_A12G1004	MSTRG.25522.1;Gh_A12G1004	4.0594	3.85293	3.7197	10.78	11.8249	12.9981	0.368047	-1.44204	0.000996236	0.0718495	down	yes
MSTRG.2557	Gh_A02G0495	MSTRG.2557.1;MSTRG.2557.2;MSTRG.2557.3;MSTRG.2557.4;Gh_A02G0495	73.9339	84.661	79.3875	163.914	180.581	197.631	0.465262	-1.10389	0.00353363	0.0948475	down	yes
MSTRG.25588	Gh_A12G1061	MSTRG.25588.5;MSTRG.25588.4;MSTRG.25588.1;MSTRG.25588.2;MSTRG.25588.3;MSTRG.25588.6;MSTRG.25588.9;MSTRG.25588.11;MSTRG.25588.12;MSTRG.25588.10;MSTRG.25588.7;MSTRG.25588.8;Gh_A12G1061	9.38749	10.7029	11.222	48.7408	38.4832	41.4324	0.269857	-1.88973	0.00184328	0.0807291	down	yes
MSTRG.25589	Gh_A12G1062	MSTRG.25589.2;MSTRG.25589.1;Gh_A12G1062	29.5574	27.8344	30.422	79.9131	62.9819	74.8058	0.388085	-1.36556	0.00244787	0.0854907	down	yes
MSTRG.25715	Gh_A12G1208	MSTRG.25715.1;Gh_A12G1208	5.28941	4.57986	5.58827	15.7429	15.771	18.0783	0.337034	-1.56903	0.00138646	0.0771253	down	yes
MSTRG.25718	Gh_A12G1213	Gh_A12G1213	30.0863	37.8266	44.8976	12.6136	16.6547	11.0479	3.41411	1.77151	0.00170513	0.0796273	up	yes
MSTRG.25747		MSTRG.25747.1	0.766598	0.515288	0.156285	1.82325	0.788447	1.75639	0.46453	-1.10616	0.0235955	0.183327	down	yes
MSTRG.2575	Gh_A02G0518	MSTRG.2575.1;MSTRG.2575.2;MSTRG.2575.3;MSTRG.2575.4;MSTRG.2575.5;MSTRG.2575.6;MSTRG.2575.7;MSTRG.2575.8;MSTRG.2575.9;Gh_A02G0518	4.64072	5.8363	4.30073	12.2397	10.994	11.3207	0.480172	-1.05838	0.0096845	0.131544	down	yes
MSTRG.25763	Gh_A12G1259	MSTRG.25763.2;MSTRG.25763.1	6.58898	4.41674	6.01606	12.1514	9.25502	11.6223	0.467006	-1.09849	0.00891343	0.127809	down	yes
MSTRG.25769		MSTRG.25769.1	2.50143	1.48843	1.74972	4.77953	3.98	4.23077	0.455309	-1.13508	0.00149692	0.0783388	down	yes
MSTRG.25824	Gh_A12G1314	Gh_A12G1314	25.6092	39.814	38.1707	16.9697	24.7134	17.4984	2.30649	1.2057	0.000849054	0.0682445	up	yes
MSTRG.25830	Gh_A12G1318	MSTRG.25830.1;MSTRG.25830.2	1.63631	2.09572	2.38205	5.90431	6.331	6.07807	0.477716	-1.06578	0.000750035	0.0664297	down	yes
MSTRG.2585	Gh_A02G0533	MSTRG.2585.2;MSTRG.2585.4;MSTRG.2585.5;MSTRG.2585.3	1.61773	1.34195	1.32964	3.25001	2.09255	4.28865	0.470549	-1.08758	0.0310995	0.206367	down	yes
MSTRG.25870	Gh_A12G1352	MSTRG.25870.1;Gh_A12G1352	5.17654	4.0489	4.13605	0.973523	1.15199	0.864732	2.55192	1.35159	0.00274018	0.0884884	up	yes
MSTRG.25899		MSTRG.25899.1;MSTRG.25899.2;MSTRG.25899.3	1.47555	0.949128	1.37892	3.52102	2.9691	4.46369	0.426246	-1.23024	0.00792904	0.122914	down	yes
MSTRG.25933	Gh_A12G1415	MSTRG.25933.1	116.265	75.7331	77.8043	30.9709	29.3189	18.5478	2.88991	1.53103	0.0351794	0.218116	up	yes
MSTRG.25969		MSTRG.25969.1	2.65959	2.56819	3.10192	0.037011	0	0	3.78791	1.9214	0.000270725	0.0552979	up	yes
MSTRG.26089	Gh_A12G1558	MSTRG.26089.2;Gh_A12G1558	9.66335	6.01967	5.24845	1.85122	1.63556	1.41292	2.34089	1.22705	0.0116301	0.141923	up	yes
MSTRG.26095	Gh_A12G1565	MSTRG.26095.1	10.8767	7.70279	8.34804	2.57985	2.90301	2.31812	2.47854	1.30949	0.00620318	0.113463	up	yes
MSTRG.26176	Gh_A12G1639	MSTRG.26176.1;MSTRG.26176.2;MSTRG.26176.3;MSTRG.26176.4;Gh_A12G1639	8.34958	7.98371	6.86775	2.5637	2.1543	2.35689	2.40467	1.26584	0.00101048	0.0718676	up	yes
MSTRG.26188	Gh_A12G1651	Gh_A12G1651	30.2785	27.7407	28.2769	9.99041	10.8301	5.70758	3.30192	1.72331	0.021441	0.175728	up	yes
MSTRG.26210	Gh_A12G1682	MSTRG.26210.2;MSTRG.26210.1;MSTRG.26210.3	1.47743	0.818386	1.43037	3.12928	3.17261	3.26612	0.485393	-1.04277	0.0120796	0.14363	down	yes
MSTRG.26222	Gh_A12G1695	MSTRG.26222.1	16.1206	14.6849	20.7615	0.29342	0.228449	0.559778	13.2088	3.72343	0.000809819	0.0678273	up	yes
MSTRG.26252		MSTRG.26252.1	0.801297	0	0	0.947514	0.947485	1.13584	0.443066	-1.17441	0.00749344	0.120228	down	yes
MSTRG.26344	Gh_A12G1808	MSTRG.26344.1;MSTRG.26344.2;MSTRG.26344.6	9.87947	8.04294	7.7196	3.10805	3.9074	2.6762	2.18089	1.12492	0.0172383	0.162184	up	yes
MSTRG.26395	Gh_A12G1862	Gh_A12G1862	1.54539	1.17418	1.00633	3.89231	1.65265	3.74979	0.434113	-1.20386	0.0337171	0.214188	down	yes
MSTRG.26451	Gh_A12G1916	MSTRG.26451.1;MSTRG.26451.2;MSTRG.26451.3	5.04153	6.03112	6.88094	15.218	15.8432	15.1922	0.474788	-1.07464	0.0012369	0.0758787	down	yes
MSTRG.26519	Gh_A12G1988	Gh_A12G1988	2.40217	1.8872	2.61486	5.78881	6.36553	7.08823	0.42996	-1.21773	0.00663985	0.115532	down	yes
MSTRG.26531		MSTRG.26531.1	6.19684	10.3976	12.8748	4.67742	7.41753	3.66668	2.62037	1.38977	0.00703114	0.11754	up	yes
MSTRG.26599	Gh_A12G2081	MSTRG.26599.1;MSTRG.26599.2;Gh_A12G2081	5.20652	4.97383	4.50801	1.45602	1.62692	1.68638	2.19781	1.13607	0.000973146	0.0715138	up	yes
MSTRG.26625	Gh_A12G2103	MSTRG.26625.1	4.25182	3.55596	3.60952	8.32104	6.04985	10.6748	0.437122	-1.19389	0.0166482	0.161427	down	yes
MSTRG.26642	Gh_A12G2128	Gh_A12G2128	5.44101	6.49854	6.94682	2.67878	2.97318	2.76	2.1317	1.092	0.000190727	0.0510614	up	yes
MSTRG.26644	Gh_A12G2130	Gh_A12G2130	13.2777	12.3899	10.3086	2.2417	2.80058	1.60885	4.08161	2.02914	0.00569911	0.110666	up	yes
MSTRG.26665	Gh_A12G2154	Gh_A12G2154;MSTRG.26665.2	15.2198	14.8631	15.9702	31.9692	27.2741	32.5286	0.498749	-1.00362	0.00331947	0.0935815	down	yes
MSTRG.26679		MSTRG.26679.1;MSTRG.26679.2	2.75555	2.80335	2.90809	0.098044	0.147396	0.089876	3.5301	1.81971	8.27435e-06	0.0261675	up	yes
MSTRG.26680		MSTRG.26680.1;MSTRG.26680.2	6.18351	4.97046	5.66429	0.375113	0.023793	0.163898	4.94606	2.30628	0.000713695	0.0657391	up	yes
MSTRG.267		MSTRG.267.1;MSTRG.267.2	1.25259	1.18286	1.62623	0.0670832	0	0.0561268	2.28415	1.19166	0.00289739	0.0903494	up	yes
MSTRG.26744	Gh_A12G2238	MSTRG.26744.1;Gh_A12G2238	54.1796	66.5505	62.7837	34.8789	36.7444	27.9201	2.09014	1.0636	0.00486183	0.104816	up	yes
MSTRG.26745	Gh_A12G2239	MSTRG.26745.1;Gh_A12G2239	46.0705	51.8942	50.0323	24.617	24.2246	23.7213	2.10207	1.07181	0.000155183	0.0486403	up	yes
MSTRG.26748	Gh_A12G2242	Gh_A12G2242	12.5737	14.9309	13.7777	6.83185	7.97681	6.29737	2.05656	1.04023	0.00143398	0.0773941	up	yes
MSTRG.26756	Gh_A12G2250	MSTRG.26756.1;MSTRG.26756.2	1.69051	2.02694	2.2419	6.48622	7.12297	8.0687	0.389078	-1.36187	0.00266973	0.0878845	down	yes
MSTRG.26762	Gh_A12G2256	MSTRG.26762.1	3.39108	3.7971	4.64824	0.263341	0.105446	0	4.78864	2.25961	0.00132985	0.0771253	up	yes
MSTRG.26784	Gh_A12G2277	MSTRG.26784.1;Gh_A12G2277	3.50422	6.92073	6.41167	34.9638	38.5009	28.6616	0.255497	-1.96862	0.000613392	0.0650906	down	yes
MSTRG.26788	Gh_A12G2280	MSTRG.26788.1;Gh_A12G2280	4.30025	3.67836	3.21068	11.9055	8.27273	12.2122	0.336431	-1.57162	0.00288292	0.0903494	down	yes
MSTRG.26804	Gh_A12G2298	MSTRG.26804.2	3.24868	2.88721	2.25167	8.59899	7.11961	6.77452	0.402003	-1.31472	0.00553371	0.109921	down	yes
MSTRG.26808	Gh_A12G2302	MSTRG.26808.1;MSTRG.26808.2;Gh_A12G2302	3.30362	3.00187	2.05122	8.02518	6.08213	7.68182	0.386948	-1.36979	0.00574329	0.111074	down	yes
MSTRG.26821	Gh_A12G2318	MSTRG.26821.1;MSTRG.26821.2;Gh_A12G2318	81.9037	102.397	100.07	55.7057	47.8412	45.6227	2.07612	1.05389	0.00724459	0.118931	up	yes
MSTRG.2685	Gh_A02G0651	MSTRG.2685.1	2.22992	2.30448	2.34199	0.506317	0.319557	0.681576	2.11707	1.08207	0.00526749	0.107747	up	yes
MSTRG.26909	Gh_A12G2414	MSTRG.26909.1	6.44859	3.86701	5.16453	15.1201	13.4331	11.981	0.359689	-1.47518	0.00787953	0.122719	down	yes
MSTRG.26918	Gh_A12G2425	MSTRG.26918.1;Gh_A12G2425	2.03418	1.54198	2.17978	5.95043	7.82991	6.07173	0.394655	-1.34134	0.00931132	0.12992	down	yes
MSTRG.26921	Gh_A12G2426	MSTRG.26921.1;MSTRG.26921.2;Gh_A12G2426	5.63452	6.39313	5.50572	2.73299	2.99636	2.09814	2.04508	1.03216	0.00837652	0.124915	up	yes
MSTRG.27068	Gh_A13G0088	MSTRG.27068.1;Gh_A13G0088	11.144	13.9985	15.0047	6.52532	7.43313	6.49852	2.13609	1.09497	0.00016556	0.048925	up	yes
MSTRG.2707		MSTRG.2707.1;MSTRG.2707.2;MSTRG.2707.3	2.2632	1.75722	1.86739	0.10304	0.048492	0.0543733	2.54609	1.34829	0.00012865	0.0456083	up	yes
MSTRG.27108	Gh_A13G0123	MSTRG.27108.1;Gh_A13G0123	26.9553	31.8682	31.4217	10.3474	10.2264	10.7282	2.91026	1.54115	0.000263818	0.0549138	up	yes
MSTRG.27157		MSTRG.27157.1;MSTRG.27157.2	2.36299	1.93993	2.06769	0	0	0	2.94351	1.55754	6.15655e-05	0.0415443	up	yes
MSTRG.27166	Gh_A13G0185	MSTRG.27166.1;Gh_A13G0185	6.88106	5.67993	5.79798	2.24585	2.88835	1.79411	2.15074	1.10484	0.0192749	0.168394	up	yes
MSTRG.27177	Gh_A13G0197	MSTRG.27177.1;Gh_A13G0197	32.6642	21.8887	19.8323	8.56504	8.46593	6.44988	2.39626	1.26078	0.0220927	0.177952	up	yes
MSTRG.27188	Gh_A13G0211	MSTRG.27188.1;Gh_A13G0211	7.46779	7.81062	6.98203	2.90212	3.50882	2.96234	2.11333	1.07952	0.00233308	0.0844641	up	yes
MSTRG.27189		MSTRG.27189.1	1.31325	1.8572	1.91151	0.534939	0.344975	0.339857	2.10268	1.07223	0.00509835	0.106374	up	yes
MSTRG.27205	Gh_A13G0224	MSTRG.27205.1;MSTRG.27205.2;Gh_A13G0224	5.91948	9.6094	6.93384	3.39685	4.91634	3.57734	2.11713	1.08211	0.0124117	0.144988	up	yes
MSTRG.27219	Gh_A13G0239	MSTRG.27219.1;Gh_A13G0239	50.8974	70.3495	67.1271	21.804	26.0933	18.1405	3.47237	1.79592	0.000684096	0.0656736	up	yes
MSTRG.27229	Gh_A13G0246	MSTRG.27229.1;Gh_A13G0246	8.19496	12.5318	13.3756	4.7015	5.08805	4.17278	2.7462	1.45744	0.000663587	0.0655915	up	yes
MSTRG.27265	Gh_A13G0276;Gh_A13G0275	MSTRG.27265.1;MSTRG.27265.2;MSTRG.27265.4;MSTRG.27265.13;MSTRG.27265.14;Gh_A13G0276	1.8319	1.68828	1.15993	5.39258	2.54205	4.69267	0.402374	-1.31339	0.0289582	0.199851	down	yes
MSTRG.27273	Gh_A13G0286	MSTRG.27273.1;Gh_A13G0286	8.76172	9.80904	10.4807	3.32605	4.32925	3.31745	2.60392	1.38069	0.000782149	0.0674656	up	yes
MSTRG.27276	Gh_A13G0289	MSTRG.27276.1;Gh_A13G0289	7.02914	7.4003	9.12169	3.25643	4.77758	3.23353	2.18179	1.12551	0.0101885	0.134777	up	yes
MSTRG.2728	Gh_A02G0689	Gh_A02G0689	38.0079	30.2208	25.9287	8.95248	8.76922	9.94495	2.64757	1.40467	0.00157332	0.078817	up	yes
MSTRG.2729	Gh_A02G0668	MSTRG.2729.2;MSTRG.2729.1;MSTRG.2729.7;MSTRG.2729.5;MSTRG.2729.6;MSTRG.2729.4;MSTRG.2729.10;MSTRG.2729.12	47.7666	59.0883	56.5082	23.9805	27.7419	24.4142	2.39722	1.26136	5.2376e-05	0.0408284	up	yes
MSTRG.2730	Gh_A02G0668	MSTRG.2730.6;MSTRG.2730.5;MSTRG.2730.1;MSTRG.2730.4;MSTRG.2730.7;MSTRG.2730.10;MSTRG.2730.11;MSTRG.2730.8;MSTRG.2730.9;MSTRG.2730.14;MSTRG.2730.13;MSTRG.2730.15;MSTRG.2730.16;MSTRG.2730.17;MSTRG.2730.18;MSTRG.2730.19	15.2585	32.3203	34.4761	12.9461	25.5154	11.8197	2.8163	1.4938	0.00427171	0.100644	up	yes
MSTRG.27321	Gh_A13G0333	MSTRG.27321.1;MSTRG.27321.2;MSTRG.27321.3;Gh_A13G0333	12.1251	15.3195	14.124	6.54244	7.21995	5.93391	2.22958	1.15677	0.000456195	0.0620751	up	yes
MSTRG.27345	Gh_A13G0352	MSTRG.27345.1;Gh_A13G0352	53.1532	78.5964	69.6728	23.8869	21.1654	26.7577	3.04729	1.60753	0.00738625	0.119536	up	yes
MSTRG.27459	Gh_A13G0458	Gh_A13G0458	4.31779	16.7226	16.2261	7.99242	8.46501	6.84403	2.54764	1.34916	0.0293815	0.201115	up	yes
MSTRG.27475	Gh_A13G0477	MSTRG.27475.1;MSTRG.27475.2;Gh_A13G0477	1.81957	1.24792	2.91397	7.82245	9.64868	5.77428	0.379864	-1.39645	0.0487126	0.25472	down	yes
MSTRG.27486	Gh_A13G0487	Gh_A13G0487	2.24368	3.88395	2.94448	0.820299	1.5677	0.964127	2.40417	1.26554	0.0050516	0.105998	up	yes
MSTRG.27544	Gh_A13G0536;Gh_A13G0537	MSTRG.27544.1;MSTRG.27544.2;Gh_A13G0536;MSTRG.27544.4;Gh_A13G0537	1.39655	1.11562	0.816073	7.62988	11.4721	5.10746	0.254536	-1.97406	0.0263948	0.192039	down	yes
MSTRG.27585	Gh_A13G0579	MSTRG.27585.1;MSTRG.27585.2	0.980703	0.531703	0.52692	2.70828	2.33701	1.69769	0.463549	-1.10921	0.0196202	0.169449	down	yes
MSTRG.27665	Gh_A13G0650	Gh_A13G0650;MSTRG.27665.2	2.77916	3.37544	3.61903	0.760986	1.32807	0.861757	2.5176	1.33205	0.00144112	0.0773941	up	yes
MSTRG.27716	Gh_A13G0693	Gh_A13G0693	28.6882	1.69534	0	59.3946	64.2321	71.7385	0.0150676	-6.0524	0.0151361	0.15592	down	yes
MSTRG.27727		MSTRG.27727.1;MSTRG.27727.2	33.0133	18.6006	20.9002	5.78309	3.98287	6.43819	2.72491	1.44621	0.000592131	0.0650365	up	yes
MSTRG.27780	Gh_A13G0767	MSTRG.27780.1;MSTRG.27780.2;Gh_A13G0767	0.719574	0.396358	0.657157	2.37983	2.6873	3.06819	0.399726	-1.32292	0.00384397	0.0969224	down	yes
MSTRG.27786	Gh_A13G0772	MSTRG.27786.1;Gh_A13G0772	9.56484	26.2918	24.8101	16.5803	23.8725	11.7885	2.02964	1.02122	0.010027	0.133915	up	yes
MSTRG.27787	Gh_A13G0773	Gh_A13G0773;MSTRG.27787.2	7.38113	21.5218	22.7332	14.3125	19.7976	10.1844	2.062	1.04404	0.0109354	0.138043	up	yes
MSTRG.27878	Gh_A13G0845	MSTRG.27878.1;MSTRG.27878.2	0.465387	3.2098	4.47753	0.351303	0.197221	0.11185	4.82848	2.27157	0.0175334	0.163004	up	yes
MSTRG.27879		MSTRG.27879.3;MSTRG.27879.1;MSTRG.27879.2;MSTRG.27879.4;MSTRG.27879.5;MSTRG.27879.7	0.682529	0.455885	0.938804	2.40165	1.50437	3.0364	0.461199	-1.11654	0.0419519	0.237056	down	yes
MSTRG.27927		MSTRG.27927.1	2.40253	0.517379	1.80844	3.75089	2.97848	4.08655	0.387187	-1.3689	0.0385524	0.227304	down	yes
MSTRG.27963	Gh_A13G0924	MSTRG.27963.1;Gh_A13G0924	1.86031	3.78373	3.53598	1.27392	1.77167	1.38942	2.15228	1.10587	0.000791224	0.0676969	up	yes
MSTRG.2801	Gh_A02G0760	MSTRG.2801.1;Gh_A02G0760	7.80447	6.92317	6.45531	3.18034	3.69803	2.19821	2.03406	1.02436	0.0329548	0.21202	up	yes
MSTRG.28010	Gh_A13G0974	MSTRG.28010.4;MSTRG.28010.3;MSTRG.28010.2;MSTRG.28010.1;MSTRG.28010.5;Gh_A13G0974	11.8025	6.71825	7.717	17.0926	10.0976	18.1119	0.419931	-1.25177	0.00727479	0.119008	down	yes
MSTRG.28065	Gh_A13G1028	MSTRG.28065.1;Gh_A13G1028	3.21237	6.01005	6.85454	29.3281	26.6028	23.6539	0.300125	-1.73636	0.00536293	0.108356	down	yes
MSTRG.28106	Gh_A13G1057	MSTRG.28106.1;Gh_A13G1057	0.451642	0.230355	1.45697	9.39626	13.0408	7.11497	0.190225	-2.39422	0.0186583	0.166443	down	yes
MSTRG.2812	Gh_A02G0769	MSTRG.2812.1;MSTRG.2812.2;MSTRG.2812.3;Gh_A02G0769	2.58638	3.12898	3.6708	0.114177	0.199026	0.169024	3.96643	1.98784	0.000252955	0.0539513	up	yes
MSTRG.28148	Gh_A13G1088	MSTRG.28148.1;Gh_A13G1088	2.88534	5.22286	3.45054	19.6498	26.8937	20.7733	0.257965	-1.95475	0.00318016	0.0931334	down	yes
MSTRG.28178	Gh_A13G1118	MSTRG.28178.2;MSTRG.28178.1;Gh_A13G1118	2.49786	2.70965	2.38077	14.4708	12.266	18.5317	0.206706	-2.27435	0.00243475	0.0853598	down	yes
MSTRG.28213	Gh_A13G1152	MSTRG.28213.1;MSTRG.28213.2;Gh_A13G1152	12.914	12.96	14.9361	4.83979	5.66314	5.41565	2.44697	1.291	0.00133777	0.0771253	up	yes
MSTRG.28259		MSTRG.28259.1;MSTRG.28259.2	40.3306	32.1742	35.9719	77.1369	72.8323	74.1463	0.44493	-1.16835	0.000708067	0.0657391	down	yes
MSTRG.2828	Gh_A02G0784	MSTRG.2828.1;Gh_A02G0784	22.1979	20.3333	20.8172	46.4546	41.3112	51.5924	0.429703	-1.21859	0.00130382	0.0769967	down	yes
MSTRG.28288		MSTRG.28288.1	0.080081	0.047546	0.071345	1.15527	1.06984	1.38492	0.46722	-1.09783	0.000920813	0.0699665	down	yes
MSTRG.28316	Gh_A13G1247	Gh_A13G1247	4.40207	2.19282	2.47356	19.1032	30.71	32.2756	0.115787	-3.11045	0.0056593	0.110666	down	yes
MSTRG.2834	Gh_A02G0789	MSTRG.2834.1;MSTRG.2834.2;MSTRG.2834.3;MSTRG.2834.4;MSTRG.2834.5;MSTRG.2834.7;MSTRG.2834.6;Gh_A02G0789	8.16393	7.26582	8.21983	16.3374	14.1769	18.2241	0.47795	-1.06507	0.00447994	0.10205	down	yes
MSTRG.28356		MSTRG.28356.1;MSTRG.28356.2;MSTRG.28356.3;MSTRG.28356.4;MSTRG.28356.5;MSTRG.28356.6;MSTRG.28356.7	3.47624	2.60073	3.3678	10.4217	8.38436	9.66108	0.35511	-1.49366	0.00191759	0.0811526	down	yes
MSTRG.28383	Gh_A13G1315	Gh_A13G1315	3.84858	4.93463	4.96756	1.3736	2.56704	1.47169	2.48682	1.3143	0.00548438	0.109502	up	yes
MSTRG.28411	Gh_A13G1342	MSTRG.28411.2;MSTRG.28411.3;MSTRG.28411.5;MSTRG.28411.6;MSTRG.28411.4;MSTRG.28411.7;MSTRG.28411.8;MSTRG.28411.9;MSTRG.28411.10;MSTRG.28411.11;Gh_A13G1342	2.87563	2.54263	2.19912	4.91588	5.40435	6.51392	0.491895	-1.02358	0.00832991	0.124773	down	yes
MSTRG.28431	Gh_A13G1366	MSTRG.28431.1;Gh_A13G1366	3.83278	4.26962	2.84266	1.112	0.484576	1.18821	2.11739	1.08228	0.0353999	0.218611	up	yes
MSTRG.28505	Gh_A13G1426	Gh_A13G1426	2.96715	3.04975	2.18678	0.545641	0.937964	0.637865	2.19598	1.13487	0.0151225	0.155818	up	yes
MSTRG.28525	Gh_A13G1444	MSTRG.28525.1	0	0.08507	0.243039	3.51703	3.14264	1.43999	0.358052	-1.48176	0.0354168	0.218634	down	yes
MSTRG.28564		MSTRG.28564.1	2.00941	3.17816	5.31141	1.41314	2.73365	0.700024	2.69169	1.42851	0.0370149	0.222648	up	yes
MSTRG.28571	Gh_A13G1488	MSTRG.28571.1;MSTRG.28571.2	7.98097	3.16739	3.47748	13.9149	13.2275	9.90378	0.296891	-1.75199	0.0211625	0.1746	down	yes
MSTRG.286	Gh_A01G0299	MSTRG.286.1	3.26325	4.17939	3.2181	1.80935	1.23924	0.920851	2.06724	1.04771	0.0328082	0.211519	up	yes
MSTRG.28602	Gh_A13G1518	MSTRG.28602.1;MSTRG.28602.2;MSTRG.28602.3;Gh_A13G1518	0.307356	0	0	2.60291	0.472177	2.48318	0.28387	-1.8167	0.0315067	0.207724	down	yes
MSTRG.28631	Gh_A13G1550	MSTRG.28631.1;Gh_A13G1550	101.179	115.258	118.641	60.1032	56.7668	48.3041	2.20458	1.1405	0.00347509	0.0945159	up	yes
MSTRG.28654	Gh_A13G1572	MSTRG.28654.1;Gh_A13G1572	4.02472	4.87808	5.02812	1.57519	1.85227	1.7306	2.29901	1.20102	0.000137202	0.0462614	up	yes
MSTRG.28656	Gh_A13G1574	MSTRG.28656.1;MSTRG.28656.2;Gh_A13G1574	6.8458	6.39268	4.81934	10.8482	10.3531	13.2294	0.492902	-1.02063	0.0129893	0.147053	down	yes
MSTRG.28697	Gh_A13G1611	MSTRG.28697.1;Gh_A13G1611	80.8259	72.7015	84.6818	207.396	186.265	180.012	0.408472	-1.29169	0.00228064	0.0840927	down	yes
MSTRG.28757	Gh_A13G1677	Gh_A13G1677;MSTRG.28757.4;MSTRG.28757.3;MSTRG.28757.2;MSTRG.28757.6;MSTRG.28757.5;MSTRG.28757.7;MSTRG.28757.8;MSTRG.28757.9;MSTRG.28757.10;MSTRG.28757.11	4.00045	5.88258	6.72731	19.8949	22.4192	22.1543	0.3517	-1.50758	0.00178271	0.0803023	down	yes
[truncated: 2,502 more rows]

## Sheet: ARVSDR
gene_id	gene_name	transcript_id	FPKM.AR1	FPKM.AR2	FPKM.AR3	FPKM.DR1	FPKM.DR2	FPKM.DR3	fc	log2(fc)	pval	qval	regulation	significant
[truncated: 2,696 more rows]
