# Supplementary material for: Comparative transcriptome analysis of inbred lines and contrasting hybrids reveals overdominance mediate early biomass vigor in hybrid cotton
Source: BMC Genomics. 2020 Feb 10;21:140. doi: 10.1186/s12864-020-6561-9 (PMC7011360; doi:10.1186/s12864-020-6561-9)
Supplement: Supplementary file 7 — Additional file 7. Information on DEGs in leaf of low hybrid-parent triad [file 12864_2020_6561_MOESM7_ESM.xlsx]

## Sheet: ALVSLL
gene_id	gene_name	transcript_id	FPKM.LL1	FPKM.LL2	FPKM.LL3	FPKM.AL1	FPKM.AL2	FPKM.AL3	fc	log2(fc)	pval	qval	regulation	significant
Gh_A01G0251	Gh_A01G0251	Gh_A01G0251	0	1.71846	0	0	0	0	0.0201529	-5.63287	0.00151776	0.0788993	down	yes
Gh_A01G0868	Gh_A01G0868	Gh_A01G0868	0.269879	0	0.147992	0	0	0	2.64063	1.40088	0.00908231	0.261269	up	yes
Gh_A01G1103	Gh_A01G1103	Gh_A01G1103	0.338621	0	0.396327	0.140964	0.160102	0.134343	3.97985	1.99271	0.00578973	0.199616	up	yes
Gh_A01G1273	Gh_A01G1273	Gh_A01G1273	0.204707	0.71994	0.263733	0.078619	0.130627	0.039569	0.308672	-1.69585	0.0126075	0.313223	down	yes
Gh_A01G1819	Gh_A01G1819	Gh_A01G1819	0.105524	0.381747	0.05734	0	0	0	0.423565	-1.23935	0.0165341	0.361076	down	yes
Gh_A01G2009	Gh_A01G2009	Gh_A01G2009	0.049065	0.284316	0.028961	0	0	0	0.458177	-1.12602	0.00614935	0.208679	down	yes
Gh_A01G2049	Gh_A01G2049	Gh_A01G2049	0.401515	0.060053	0.293344	0.142095	0.226258	0.143709	3.05006	1.60884	0.0109598	0.291041	up	yes
Gh_A01G2076	Gh_A01G2076	Gh_A01G2076	0.546256	0	0.242984	0	0	0	5.49146	2.45719	0.0193571	0.38872	up	yes
Gh_A01G2091	Gh_A01G2091	Gh_A01G2091	0.074533	0.278876	0	0	0	0	0.471998	-1.08315	0.0431906	0.543147	down	yes
Gh_A02G0987	Gh_A02G0987	Gh_A02G0987	0	0.919673	0	0	0	0.280286	0.0678319	-3.88189	0.0172181	0.367979	down	yes
Gh_A02G1512	Gh_A02G1512	Gh_A02G1512	0	0.259007	0	0	0	0	0.406889	-1.29729	0.00151776	0.0788993	down	yes
Gh_A02G1751	Gh_A02G1751	Gh_A02G1751	0.239192	0.649956	0.229382	0.188091	0.186494	0.374767	0.308368	-1.69728	0.0410961	0.533008	down	yes
Gh_A03G0416	Gh_A03G0416	Gh_A03G0416	0.058037	0.253877	0	0.077119	0.101796	0.069385	0.451593	-1.1469	0.0291999	0.464724	down	yes
Gh_A03G0645	Gh_A03G0645	Gh_A03G0645	0	0.515287	0	0	0.1448	0	0.190338	-2.39336	0.0224877	0.418663	down	yes
Gh_A03G1228	Gh_A03G1228	Gh_A03G1228	0.203755	0	0.268059	0.162193	0.109325	0.042689	2.5566	1.35422	0.0406007	0.531605	up	yes
Gh_A03G1342	Gh_A03G1342	Gh_A03G1342	0.24303	0.97637	0.182737	0.286511	0.286013	0.172546	0.151182	-2.72564	0.0178098	0.373765	down	yes
Gh_A03G1414	Gh_A03G1414	Gh_A03G1414	0	0.323118	0.04064	0	0	0	0.362802	-1.46275	0.00013817	0.0788993	down	yes
Gh_A04G0149	Gh_A04G0149	Gh_A04G0149	0.549347	0.219026	0.593831	0.186745	0.28479	0.183302	3.45357	1.78809	0.0141441	0.332929	up	yes
Gh_A04G0388	Gh_A04G0388	Gh_A04G0388	0	0.242633	0	0.074905	0	0	0.42374	-1.23875	0.0285723	0.460403	down	yes
Gh_A04G0740	Gh_A04G0740	Gh_A04G0740	0.131093	0.555413	0.30565	0.321334	0.495702	0.51429	0.293221	-1.76994	0.0469942	0.560633	down	yes
Gh_A04G1437	Gh_A04G1437	Gh_A04G1437	0	0.376931	0.07428	0.08263	0.279783	0.122097	0.286043	-1.80569	0.0494196	0.571529	down	yes
Gh_A04G1456	Gh_A04G1456	Gh_A04G1456	0.562089	0.187465	0.681709	0.766337	0.747939	0.564206	3.21666	1.68556	0.0460806	0.557196	up	yes
Gh_A05G0111	Gh_A05G0111	Gh_A05G0111	0.077962	0.313797	0	0.047383	0	0.069934	0.409434	-1.2883	0.0457888	0.556212	down	yes
Gh_A05G0174	Gh_A05G0174	Gh_A05G0174	0	0.24612	0	0.05654	0.026773	0.049422	0.405593	-1.30189	0.00285622	0.124123	down	yes
Gh_A05G0328	Gh_A05G0328	Gh_A05G0328	0	0.234345	0	0	0	0.078697	0.420497	-1.24983	0.0150219	0.344318	down	yes
Gh_A05G0532	Gh_A05G0532	Gh_A05G0532	0	0.358107	0	0	0	0	0.302696	-1.72406	0.00151776	0.0788993	down	yes
Gh_A05G0796	Gh_A05G0796	Gh_A05G0796	0	0.566828	0	0	0	0	0.173224	-2.52929	0.00151776	0.0788993	down	yes
Gh_A05G1219	Gh_A05G1219	Gh_A05G1219	0	0.550589	0	0	0	0	0.180415	-2.47061	0.00151776	0.0788993	down	yes
Gh_A05G1325	Gh_A05G1325	Gh_A05G1325	0.745367	0.335152	0.506949	0.139138	0.137497	0.159075	3.22458	1.68911	0.0216912	0.411338	up	yes
Gh_A05G2210	Gh_A05G2210	Gh_A05G2210	0	0.562937	0	0	0.158229	0.041799	0.164156	-2.60686	0.0154257	0.348325	down	yes
Gh_A05G2232	Gh_A05G2232	Gh_A05G2232	0.158286	0	0.173167	0	0	0	2.10857	1.07627	0.00250556	0.114773	up	yes
Gh_A05G3590	Gh_A05G3590	Gh_A05G3590	0.150527	0.874565	0	0	0	0	0.129446	-2.94958	0.0241438	0.43029	down	yes
Gh_A05G3849	Gh_A05G3849	Gh_A05G3849	0.094195	0.41042	0.08442	0.055582	0	0	0.395797	-1.33717	0.017264	0.368143	down	yes
Gh_A06G0101	Gh_A06G0101	Gh_A06G0101	0	0.220431	0	0	0	0.109935	0.432243	-1.21009	0.0394827	0.5252	down	yes
Gh_A06G0929	Gh_A06G0929	Gh_A06G0929	0.173154	0	0.14564	0	0	0.058595	2.01908	1.0137	0.023472	0.426755	up	yes
Gh_A06G1030	Gh_A06G1030	Gh_A06G1030	0.437177	0.155568	0.390144	0	0.03379	0	3.1237	1.64325	0.000798604	0.0788993	up	yes
Gh_A06G1107	Gh_A06G1107	Gh_A06G1107	0	0.224162	0	0.033915	0.06445	0	0.444281	-1.17046	0.0177696	0.373474	down	yes
Gh_A06G1149	Gh_A06G1149	Gh_A06G1149	0	0.288804	0	0	0	0	0.371376	-1.42905	0.00151776	0.0788993	down	yes
Gh_A06G1182	Gh_A06G1182	Gh_A06G1182	0	0.300785	0	0	0	0.060476	0.346098	-1.53075	0.00441739	0.166978	down	yes
Gh_A06G1412	Gh_A06G1412	Gh_A06G1412	0	0.299454	0.021818	0.036123	0.013397	0	0.372137	-1.42609	0.00361102	0.145674	down	yes
Gh_A06G1558	Gh_A06G1558	Gh_A06G1558	0.352201	0.950137	0.24046	0	0	0	0.272702	-1.8746	0.0267662	0.448696	down	yes
Gh_A06G2040	Gh_A06G2040	Gh_A06G2040	0	0.215796	0	0.086423	0.161854	0.062666	0.427043	-1.22755	0.0324582	0.484344	down	yes
Gh_A06G2090	Gh_A06G2090	Gh_A06G2090	0.400895	0.114156	0.264965	0.092259	0.051906	0.148693	2.51082	1.32816	0.0417604	0.536109	up	yes
Gh_A07G0677	Gh_A07G0677	Gh_A07G0677	0.119021	0.483349	0.13021	0.056973	0.17857	0.104929	0.340003	-1.55638	0.0211859	0.407038	down	yes
Gh_A07G1092	Gh_A07G1092	Gh_A07G1092	0	0.189423	0	0.04932	0.058385	0	0.496821	-1.0092	0.0243452	0.431783	down	yes
Gh_A07G1157	Gh_A07G1157	Gh_A07G1157	0	0.622737	0	0	0	0	0.151064	-2.72677	0.00151776	0.0788993	down	yes
Gh_A07G1167	Gh_A07G1167	Gh_A07G1167	0	0.321286	0	0	0	0	0.336985	-1.56924	0.00151776	0.0788993	down	yes
Gh_A07G1642	Gh_A07G1642	Gh_A07G1642	0	0.339947	0.116647	0	0	0	0.39731	-1.33166	0.0116725	0.300279	down	yes
Gh_A07G2217	Gh_A07G2217	Gh_A07G2217	0.017607	0.374253	0	0	0	0	0.304134	-1.71722	0.00357358	0.144744	down	yes
Gh_A07G2356	Gh_A07G2356	Gh_A07G2356	0	0.198993	0	0.060447	0	0	0.488172	-1.03454	0.0270118	0.450232	down	yes
Gh_A08G0178	Gh_A08G0178	Gh_A08G0178	0.059742	0.501839	0	0	0.027398	0.105337	0.226615	-2.14169	0.0151421	0.345152	down	yes
Gh_A08G0356	Gh_A08G0356	Gh_A08G0356	0.334921	0	0.147343	0	0	0	3.05113	1.60934	0.0234933	0.426755	up	yes
Gh_A08G0705	Gh_A08G0705	Gh_A08G0705	0	0.207619	0	0	0	0	0.478777	-1.06257	0.00151776	0.0788993	down	yes
Gh_A08G0841	Gh_A08G0841	Gh_A08G0841	0.375278	0.093276	0.250938	0.284359	0.239303	0.332725	2.14644	1.10194	0.0456809	0.55587	up	yes
Gh_A08G0888	Gh_A08G0888	Gh_A08G0888	0	0.38851	0	0	0	0	0.277631	-1.84876	0.00151776	0.0788993	down	yes
Gh_A08G0953	Gh_A08G0953	Gh_A08G0953	0	0.498173	0	0	0	0	0.206339	-2.27691	0.00151776	0.0788993	down	yes
Gh_A08G0995	Gh_A08G0995	Gh_A08G0995	0	0.451744	0	0	0.044577	0.133984	0.214241	-2.22269	0.00847241	0.251939	down	yes
Gh_A08G1265	Gh_A08G1265	Gh_A08G1265	0	0.453195	0	0	0	0	0.232415	-2.10523	0.00151776	0.0788993	down	yes
Gh_A08G1538	Gh_A08G1538	Gh_A08G1538	0	0.325922	0	0.03004	0.090817	0.170387	0.294885	-1.76178	0.016541	0.361139	down	yes
Gh_A08G2463	Gh_A08G2463	Gh_A08G2463	0	0.229242	0	0	0	0.039121	0.436805	-1.19494	0.00294016	0.126416	down	yes
Gh_A09G0471	Gh_A09G0471	Gh_A09G0471	0.073234	0.247243	0.01735	0.072685	0.074109	0.119922	0.4877	-1.03594	0.0318433	0.480899	down	yes
Gh_A09G0478	Gh_A09G0478	Gh_A09G0478	0.070071	0.296086	0	0	0	0.047999	0.430616	-1.21553	0.0361311	0.505932	down	yes
Gh_A09G0621	Gh_A09G0621	Gh_A09G0621	0	0.31068	0	0.14014	0	0.124765	0.318484	-1.65071	0.0374394	0.514137	down	yes
Gh_A09G0647	Gh_A09G0647	Gh_A09G0647	0	0.357437	0	0	0	0	0.303279	-1.72128	0.00151776	0.0788993	down	yes
Gh_A09G1219	Gh_A09G1219	Gh_A09G1219	0.014707	0.377201	0.08414	0.118238	0.044963	0.043218	0.333145	-1.58578	0.0139746	0.33162	down	yes
Gh_A09G2122	Gh_A09G2122	Gh_A09G2122	0	0.531478	0	0	0	0	0.189365	-2.40076	0.00151776	0.0788993	down	yes
Gh_A09G2343	Gh_A09G2343	Gh_A09G2343	0.268757	0.003527	0.13888	0.07765	0.002435	0.069077	2.43074	1.28139	0.0381123	0.518038	up	yes
Gh_A10G0144	Gh_A10G0144	Gh_A10G0144	0.354317	0.181628	0.381209	0.093932	0.073179	0.164451	2.12496	1.08744	0.0427098	0.540249	up	yes
Gh_A10G0163	Gh_A10G0163	Gh_A10G0163	0	0.938254	0	0	0	0	0.075493	-3.72751	0.00151776	0.0788993	down	yes
Gh_A10G0468	Gh_A10G0468	Gh_A10G0468	0.418584	0.090652	0.461025	0	0.078236	0.075199	3.94295	1.97927	0.0136797	0.32747	up	yes
Gh_A10G0748	Gh_A10G0748	Gh_A10G0748	0.866437	0.07285	0.652422	0.384449	0.391633	0.513629	8.71179	3.12297	0.0060837	0.206916	up	yes
Gh_A10G1237	Gh_A10G1237	Gh_A10G1237	0	0.591958	0.044261	0	0.062441	0.285694	0.150691	-2.73034	0.0325099	0.484478	down	yes
Gh_A10G1325	Gh_A10G1325	Gh_A10G1325	0	0.337333	0	0.269067	0.202333	0.259307	0.258184	-1.95353	0.00333602	0.138504	down	yes
Gh_A11G0196	Gh_A11G0196	Gh_A11G0196	0	0.196291	0	0	0	0	0.496722	-1.00949	0.00151776	0.0788993	down	yes
Gh_A11G0956	Gh_A11G0956	Gh_A11G0956	0	0.218008	0	0.0353	0	0.079157	0.440605	-1.18244	0.0137075	0.327877	down	yes
Gh_A11G1349	Gh_A11G1349	Gh_A11G1349	0	1.0072	0	0	0	0	0.0658637	-3.92437	0.00151776	0.0788993	down	yes
Gh_A11G1827	Gh_A11G1827	Gh_A11G1827	0	0.216125	0	0.067133	0.063577	0.030555	0.445933	-1.1651	0.00806509	0.245182	down	yes
Gh_A11G1903	Gh_A11G1903	Gh_A11G1903	0	0.214703	0	0	0	0.089051	0.445177	-1.16755	0.0252427	0.438238	down	yes
Gh_A11G2376	Gh_A11G2376	Gh_A11G2376	0	0.335823	0	0	0	0	0.322892	-1.63087	0.00151776	0.0788993	down	yes
Gh_A11G2444	Gh_A11G2444	Gh_A11G2444	0.647888	0	0.487656	0.572663	0.44665	0.587422	6.11273	2.61182	0.00644761	0.215365	up	yes
Gh_A11G2674	Gh_A11G2674	Gh_A11G2674	0	0.228216	0	0	0	0.094656	0.425079	-1.2342	0.0254464	0.439583	down	yes
Gh_A12G0225	Gh_A12G0225	Gh_A12G0225	0	0.289407	0	0	0	0	0.370699	-1.43168	0.00151776	0.0788993	down	yes
Gh_A12G0241	Gh_A12G0241	Gh_A12G0241	0	0.433206	0.148647	0	0	0	0.323185	-1.62957	0.0128987	0.317022	down	yes
Gh_A12G0456	Gh_A12G0456	Gh_A12G0456	0	1.0733	0	0	0	0	0.0580365	-4.1069	0.00151776	0.0788993	down	yes
Gh_A12G0506	Gh_A12G0506	Gh_A12G0506	0	0.259166	0.022043	0.078058	0	0	0.420084	-1.25125	0.0271564	0.450965	down	yes
Gh_A12G0586	Gh_A12G0586	Gh_A12G0586	0	0.428648	0	0	0	0	0.248399	-2.00927	0.00151776	0.0788993	down	yes
Gh_A12G0852	Gh_A12G0852	Gh_A12G0852	0	0.370103	0.062172	0.147966	0.01749	0.139577	0.298004	-1.7466	0.0251477	0.437293	down	yes
Gh_A12G0890	Gh_A12G0890	Gh_A12G0890	0.324212	0.114108	0.350832	0	0	0	2.70444	1.43533	0.00240001	0.111403	up	yes
Gh_A12G1474	Gh_A12G1474	Gh_A12G1474	0.111884	0.407774	0.049044	0.285611	0.259988	0.348598	0.299793	-1.73796	0.0152293	0.346182	down	yes
Gh_A12G1539	Gh_A12G1539	Gh_A12G1539	0	0.345392	0	0.074902	0.089697	0.177263	0.275974	-1.8574	0.00672391	0.220968	down	yes
Gh_A12G1573	Gh_A12G1573	Gh_A12G1573	0.51242	0.193794	0.359371	0.170935	0.102448	0.146675	2.7069	1.43664	0.0194853	0.389821	up	yes
Gh_A12G1760	Gh_A12G1760	Gh_A12G1760	0	0.305713	0	0	0	0	0.35295	-1.50246	0.00151776	0.0788993	down	yes
Gh_A12G2031	Gh_A12G2031	Gh_A12G2031	0.216016	0	0.134715	0	0	0	2.27397	1.18521	0.00394465	0.154858	up	yes
Gh_A12G2112	Gh_A12G2112	Gh_A12G2112	0	0.549164	0	1e-06	0	0	0.181064	-2.46543	0.00151778	0.0788993	down	yes
Gh_A12G2618	Gh_A12G2618	Gh_A12G2618	0	0.307018	0.101705	0	0.057335	0	0.419923	-1.2518	0.0244704	0.432738	down	yes
Gh_A12G2666	Gh_A12G2666	Gh_A12G2666	0	0.45974	0.146856	0.319187	0.176705	0.170082	0.251496	-1.99139	0.0372661	0.512776	down	yes
Gh_A13G0056	Gh_A13G0056	Gh_A13G0056	0	0.247234	0	0	0	0	0.42209	-1.24438	0.00151776	0.0788993	down	yes
Gh_A13G0604	Gh_A13G0604	Gh_A13G0604	0	0.955313	0	0	0	0	0.072954	-3.77687	0.00151776	0.0788993	down	yes
Gh_A13G0750	Gh_A13G0750	Gh_A13G0750	0	0.3574	0	0	0	0	0.303312	-1.72113	0.00151776	0.0788993	down	yes
Gh_A13G0890	Gh_A13G0890	Gh_A13G0890	0	0.243544	0	0	0	0	0.427001	-1.22769	0.00151776	0.0788993	down	yes
Gh_A13G1089	Gh_A13G1089	Gh_A13G1089	0	0.237028	0	0	0	0	0.43585	-1.1981	0.00151776	0.0788993	down	yes
Gh_A13G1095	Gh_A13G1095	Gh_A13G1095	0.048742	0.307295	0.073507	0.329507	0.36283	0.368207	0.341434	-1.55032	0.000199836	0.0788993	down	yes
Gh_A13G1249	Gh_A13G1249	Gh_A13G1249	0	0.174781	0	0.118616	0.065348	0.172263	0.469882	-1.08963	0.0314676	0.478466	down	yes
Gh_A13G1268	Gh_A13G1268	Gh_A13G1268	0.241718	0.475362	0.322321	0.506738	0.453697	0.523046	0.478006	-1.0649	0.0116278	0.299818	down	yes
Gh_A13G1334	Gh_A13G1334	Gh_A13G1334	0	0.304389	0	0	0	0	0.354351	-1.49675	0.00151776	0.0788993	down	yes
Gh_A13G1592	Gh_A13G1592	Gh_A13G1592	0	0.61044	0	0	0	0	0.155617	-2.68392	0.00151776	0.0788993	down	yes
Gh_A13G1758	Gh_A13G1758	Gh_A13G1758	0	0.235333	0	0	0	0	0.438189	-1.19037	0.00151776	0.0788993	down	yes
Gh_A13G1898	Gh_A13G1898	Gh_A13G1898	0	0.196596	0	0	0.042417	0	0.490715	-1.02704	0.0111681	0.29351	down	yes
Gh_D01G0038	Gh_D01G0038	Gh_D01G0038	0.04946	0.293614	0	0.131461	0.06915	0.050942	0.394786	-1.34086	0.0392733	0.523979	down	yes
Gh_D01G0093	Gh_D01G0093	Gh_D01G0093	0.379614	0.101561	0.346469	0.153947	0.289361	0.246141	2.54504	1.34769	0.0382272	0.518707	up	yes
Gh_D01G0219	Gh_D01G0219	Gh_D01G0219	0.191922	0.458928	0.139976	0	0	0	0.495484	-1.01309	0.0254638	0.439583	down	yes
Gh_D01G0228	Gh_D01G0228	Gh_D01G0228	0	0.797186	0	0	0	0	0.101399	-3.30189	0.00151776	0.0788993	down	yes
Gh_D01G1364	Gh_D01G1364	Gh_D01G1364	0.02206	0.277609	0.072401	0.113947	0.094422	0.090757	0.429693	-1.21862	0.00228524	0.107284	down	yes
Gh_D01G1681	Gh_D01G1681	Gh_D01G1681	0	0.222535	0.002993	0	0.06315	0.024521	0.445236	-1.16736	0.0110758	0.292749	down	yes
Gh_D02G0113	Gh_D02G0113	Gh_D02G0113	0	0.205068	0	0	0	0.08567	0.460072	-1.12007	0.0255491	0.4401	down	yes
Gh_D02G2086	Gh_D02G2086	Gh_D02G2086	0	0.211915	0	0	0	0	0.472185	-1.08257	0.00151776	0.0788993	down	yes
Gh_D02G2174	Gh_D02G2174	Gh_D02G2174	0.130603	0.375528	0.183021	0.198504	0.226266	0.239133	0.467943	-1.0956	0.0014543	0.0788993	down	yes
Gh_D03G0183	Gh_D03G0183	Gh_D03G0183	0	0.395677	0	0	0	0	0.272106	-1.87776	0.00151776	0.0788993	down	yes
Gh_D03G0274	Gh_D03G0274	Gh_D03G0274	0.076769	0.507803	0	0	0	0	0.249668	-2.00192	0.0159923	0.354926	down	yes
Gh_D03G0279	Gh_D03G0279	Gh_D03G0279	0	0.394777	0	0	0	0	0.272792	-1.87412	0.00151776	0.0788993	down	yes
Gh_D03G1017	Gh_D03G1017	Gh_D03G1017	0.066489	0.326249	0.048466	0.064053	0.122102	0.097737	0.400447	-1.32032	0.00923691	0.263645	down	yes
Gh_D03G1362	Gh_D03G1362	Gh_D03G1362	0.022797	0.599733	0.030441	0	0	0.040568	0.176889	-2.49908	0.000891314	0.0788993	down	yes
Gh_D03G1672	Gh_D03G1672	Gh_D03G1672	0	0.606436	0	0	0.165871	0	0.150783	-2.72945	0.0222498	0.416302	down	yes
Gh_D04G0156	Gh_D04G0156	Gh_D04G0156	0	0.257835	0	0	0	0	0.408371	-1.29205	0.00151776	0.0788993	down	yes
Gh_D04G0194	Gh_D04G0194	Gh_D04G0194	0	0.194599	0	0.078991	0	0.053928	0.479016	-1.06185	0.0268387	0.448784	down	yes
Gh_D04G0287	Gh_D04G0287	Gh_D04G0287	0	0.292751	0	0	0	0	0.366969	-1.44627	0.00151776	0.0788993	down	yes
Gh_D04G0749	Gh_D04G0749	Gh_D04G0749	0	0.731913	0	0.105461	0	0.191997	0.104177	-3.2629	0.00921576	0.263369	down	yes
Gh_D04G0921	Gh_D04G0921	Gh_D04G0921	0	0.546745	0	0	0	0	0.182172	-2.45663	0.00151776	0.0788993	down	yes
Gh_D04G1643	Gh_D04G1643	Gh_D04G1643	0.259535	0.02761	0.195092	0.137968	0.249012	0.138716	2.15144	1.1053	0.0466566	0.558849	up	yes
Gh_D05G0036	Gh_D05G0036	Gh_D05G0036	0.150932	0.879133	0.188585	0.154896	0	0	0.177221	-2.49638	0.0262835	0.445363	down	yes
Gh_D05G0171	Gh_D05G0171	Gh_D05G0171	0.539963	0.127395	0.361103	0.181897	0.111229	0.132117	3.59074	1.84428	0.0106299	0.286054	up	yes
Gh_D05G0787	Gh_D05G0787	Gh_D05G0787	0	0.19707	0	0	0	0	0.495461	-1.01316	0.00151776	0.0788993	down	yes
Gh_D05G1138	Gh_D05G1138	Gh_D05G1138	0.684739	0	0.298786	0	0	0	7.69516	2.94395	0.0190063	0.385419	up	yes
Gh_D05G1385	Gh_D05G1385	Gh_D05G1385	0	0.236485	0	0	0	0	0.436597	-1.19562	0.00151776	0.0788993	down	yes
Gh_D05G1430	Gh_D05G1430	Gh_D05G1430	0.011063	0.319029	0.160756	0.279084	0.306321	0.251651	0.37098	-1.43059	0.032546	0.484856	down	yes
Gh_D05G2095	Gh_D05G2095	Gh_D05G2095	0	0.223899	0	0	0	0	0.45439	-1.138	0.00151776	0.0788993	down	yes
Gh_D05G2913	Gh_D05G2913	Gh_D05G2913	0	0.906323	0	0	0	0	0.0805512	-3.63395	0.00151776	0.0788993	down	yes
Gh_D05G3045	Gh_D05G3045	Gh_D05G3045	0.498994	0.090144	0.293739	0.177595	0.258182	0.182922	3.22654	1.68999	0.0265383	0.44758	up	yes
Gh_D05G3456	Gh_D05G3456	Gh_D05G3456	0.141294	0.331504	0.062512	0.127367	0.138679	0.134274	0.478045	-1.06478	0.0414136	0.53441	down	yes
Gh_D06G0093	Gh_D06G0093	Gh_D06G0093	0	0.288804	0	0	0	0	0.371376	-1.42905	0.00151776	0.0788993	down	yes
Gh_D06G0096	Gh_D06G0096	Gh_D06G0096	0.046805	0.285699	0.100001	0.105154	0.031933	0.053714	0.490731	-1.02699	0.026674	0.448228	down	yes
Gh_D06G0110	Gh_D06G0110	Gh_D06G0110	0	0.263184	0	0	0	0.10916	0.378029	-1.40343	0.0259678	0.443183	down	yes
Gh_D06G0138	Gh_D06G0138	Gh_D06G0138	0	0.281335	0	0.12819	0.0607	0	0.36741	-1.44454	0.0471574	0.561176	down	yes
Gh_D06G0180	Gh_D06G0180	Gh_D06G0180	0.296981	0	0.307265	0.358781	0.343189	0.402089	2.63565	1.39816	0.00989825	0.274518	up	yes
Gh_D06G0203	Gh_D06G0203	Gh_D06G0203	0	0.691417	0	0	0	0	0.128492	-2.96025	0.00151776	0.0788993	down	yes
Gh_D06G0800	Gh_D06G0800	Gh_D06G0800	0.433432	0.049351	0.514785	0.307237	0.351321	0.26047	4.18727	2.06601	0.0111338	0.293426	up	yes
Gh_D06G1860	Gh_D06G1860	Gh_D06G1860	0.196373	0.70976	0.259426	0.407942	0.176761	0.275501	0.259596	-1.94566	0.0457193	0.556094	down	yes
Gh_D07G0057	Gh_D07G0057	Gh_D07G0057	0.038413	0.310465	0	0.047207	0	0	0.385796	-1.37409	0.0214775	0.409502	down	yes
Gh_D07G0943	Gh_D07G0943	Gh_D07G0943	0.294509	0.002626	0.282603	0.186865	0.338578	0.207711	2.78275	1.47651	0.0372853	0.512875	up	yes
Gh_D07G0946	Gh_D07G0946	Gh_D07G0946	0	0.304999	0	0	0	0	0.353705	-1.49938	0.00151776	0.0788993	down	yes
Gh_D07G1057	Gh_D07G1057	Gh_D07G1057	0.183067	0	0.138248	0	0	0.055703	2.04603	1.03283	0.0214814	0.409502	up	yes
Gh_D07G1219	Gh_D07G1219	Gh_D07G1219	0	0.334374	0.137682	0	0	0	0.419098	-1.25464	0.0256064	0.440335	down	yes
Gh_D07G1617	Gh_D07G1617	Gh_D07G1617	0.329222	0.005481	0.2544	0.176774	0.20903	0.100389	3.09056	1.62787	0.00868491	0.255484	up	yes
Gh_D07G2047	Gh_D07G2047	Gh_D07G2047	0	0.247234	0.084834	0	0	0	0.496293	-1.01074	0.0104705	0.283447	down	yes
Gh_D07G2134	Gh_D07G2134	Gh_D07G2134	0.026089	0.366566	0.061686	0	0	0	0.358747	-1.47896	0.00016096	0.0788993	down	yes
Gh_D07G2305	Gh_D07G2305	Gh_D07G2305	0	0.227382	0	0.102922	0	0.093999	0.420313	-1.25046	0.0367761	0.510053	down	yes
Gh_D07G2355	Gh_D07G2355	Gh_D07G2355	0	0.467545	0	0	0.085575	0	0.218782	-2.19243	0.00961425	0.269363	down	yes
Gh_D08G0389	Gh_D08G0389	Gh_D08G0389	0	0.276567	0	0	0	0	0.38547	-1.37531	0.00151776	0.0788993	down	yes
Gh_D08G0567	Gh_D08G0567	Gh_D08G0567	0	0.30337	0.130502	0	0	0.029298	0.446034	-1.16477	0.0287977	0.462638	down	yes
Gh_D08G1283	Gh_D08G1283	Gh_D08G1283	0	0.210548	0	0	0	0	0.47427	-1.07622	0.00151776	0.0788993	down	yes
Gh_D08G1381	Gh_D08G1381	Gh_D08G1381	0.115833	0.425435	0.151326	0	0.066795	0	0.448636	-1.15638	0.0191731	0.386993	down	yes
Gh_D08G1424	Gh_D08G1424	Gh_D08G1424	0	0.216676	0	0	0	0	0.465012	-1.10466	0.00151776	0.0788993	down	yes
Gh_D08G1485	Gh_D08G1485	Gh_D08G1485	0	0.174865	0	0.104207	0.071218	0.067801	0.496331	-1.01063	0.00827987	0.249067	down	yes
Gh_D08G1523	Gh_D08G1523	Gh_D08G1523	0.602897	0	0.286108	0.067001	0.072619	0.108286	5.97404	2.57871	0.0193284	0.388571	up	yes
Gh_D08G1837	Gh_D08G1837	Gh_D08G1837	0.370352	0	0.41109	0	0	0	4.96991	2.31322	0.00267636	0.118697	up	yes
Gh_D08G2224	Gh_D08G2224	Gh_D08G2224	0.019569	0.835624	0.038089	0.083906	0.031933	0.328714	0.0882999	-3.50144	0.0187585	0.382288	down	yes
Gh_D09G0096	Gh_D09G0096	Gh_D09G0096	0.238388	0	0.156652	0	0.021901	0.028068	2.4369	1.28505	0.00586966	0.201669	up	yes
Gh_D09G0245	Gh_D09G0245	Gh_D09G0245	0	0.711506	0	0	0	0	0.122703	-3.02675	0.00151776	0.0788993	down	yes
Gh_D09G0659	Gh_D09G0659	Gh_D09G0659	0.016273	0.315407	0	0	0.111765	0.011383	0.347021	-1.5269	0.0343959	0.496339	down	yes
Gh_D09G0821	Gh_D09G0821	Gh_D09G0821	0	0.4358	0	0	0	0	0.243603	-2.0374	0.00151776	0.0788993	down	yes
Gh_D09G0965	Gh_D09G0965	Gh_D09G0965	0	0.263467	0.029318	0.064405	0.048303	0	0.415889	-1.26573	0.0151719	0.345657	down	yes
Gh_D09G0985	Gh_D09G0985	Gh_D09G0985	0.51774	0	0.571332	0	0	0	8.29071	3.0515	0.00240521	0.111515	up	yes
Gh_D09G1241	Gh_D09G1241	Gh_D09G1241	0.214987	0	0.143254	0.043821	0.042417	0.037265	2.21473	1.14713	0.00217833	0.103553	up	yes
Gh_D09G1377	Gh_D09G1377	Gh_D09G1377	0	0.522094	0	0	0	0	0.193964	-2.36614	0.00151776	0.0788993	down	yes
Gh_D09G1378	Gh_D09G1378	Gh_D09G1378	0	0.961745	0	0	0	0	0.0720246	-3.79537	0.00151776	0.0788993	down	yes
Gh_D09G1394	Gh_D09G1394	Gh_D09G1394	0	0.242338	0	0	0	0	0.428622	-1.22222	0.00151776	0.0788993	down	yes
Gh_D09G1618	Gh_D09G1618	Gh_D09G1618	0.706053	0.126363	0.557287	0.31333	0.416841	0.517213	4.93449	2.3029	0.0240191	0.429777	up	yes
Gh_D09G1705	Gh_D09G1705	Gh_D09G1705	0	0.207607	0	0	0.084579	0	0.468454	-1.09402	0.0409914	0.532769	down	yes
Gh_D09G1982	Gh_D09G1982	Gh_D09G1982	0	0.195029	0	0	0	0	0.498773	-1.00354	0.00151776	0.0788993	down	yes
Gh_D09G2120	Gh_D09G2120	Gh_D09G2120	0.591068	0	0.452008	0.005343	0.122115	0.245447	6.9267	2.79217	0.0354712	0.501705	up	yes
Gh_D09G2420	Gh_D09G2420	Gh_D09G2420	0	0.288804	0	0	0	0	0.371376	-1.42905	0.00151776	0.0788993	down	yes
Gh_D10G0116	Gh_D10G0116	Gh_D10G0116	0.5201	0.137267	0.538805	0.219177	0.166164	0.061083	4.35337	2.12213	0.0144724	0.336662	up	yes
Gh_D10G0355	Gh_D10G0355	Gh_D10G0355	0.180632	0	0.197614	0	0	0.079622	2.22087	1.15112	0.0414674	0.534501	up	yes
Gh_D10G0648	Gh_D10G0648	Gh_D10G0648	0.183877	0	0.136686	0	0	0	2.11043	1.07754	0.000542779	0.0788993	up	yes
Gh_D10G0656	Gh_D10G0656	Gh_D10G0656	0	0.454414	0	0	0	0	0.231655	-2.10995	0.00151776	0.0788993	down	yes
Gh_D10G1150	Gh_D10G1150	Gh_D10G1150	0	0.200237	0	0.097864	0.120998	0.064827	0.452181	-1.14503	0.0122219	0.308725	down	yes
Gh_D10G1865	Gh_D10G1865	Gh_D10G1865	0	0.910563	0.090632	0.138296	0.101816	0.04869	0.0882332	-3.50253	0.00293687	0.126416	down	yes
Gh_D11G0239	Gh_D11G0239	Gh_D11G0239	0	0.32728	0	0	0	0	0.331082	-1.59474	0.00151776	0.0788993	down	yes
Gh_D11G0338	Gh_D11G0338	Gh_D11G0338	0.17648	0	0.193071	0	0	0	2.28167	1.19009	0.00248605	0.114168	up	yes
Gh_D11G0404	Gh_D11G0404	Gh_D11G0404	0.199686	0	0.112356	0.049733	0.032094	0.04527	2.01586	1.0114	0.0113147	0.29587	up	yes
Gh_D11G1124	Gh_D11G1124	Gh_D11G1124	0	0.479925	0	0	0	0	0.216451	-2.20789	0.00151776	0.0788993	down	yes
Gh_D11G1275	Gh_D11G1275	Gh_D11G1275	0	0.633605	0.280536	0	0	0	0.240675	-2.05484	0.0428767	0.541412	down	yes
Gh_D11G1560	Gh_D11G1560	Gh_D11G1560	0.878945	0.652076	0.840576	0.248448	0.097788	0.17487	2.56073	1.35656	0.0418115	0.536312	up	yes
Gh_D11G1893	Gh_D11G1893	Gh_D11G1893	0	0.405772	0	0	0.157639	0	0.254343	-1.97515	0.0408673	0.532288	down	yes
Gh_D11G2461	Gh_D11G2461	Gh_D11G2461	0	0.665669	0	0	0	0	0.136422	-2.87385	0.00151776	0.0788993	down	yes
Gh_D11G3054	Gh_D11G3054	Gh_D11G3054	0	5.25115	0	0	0	0	0.000780648	-10.323	0.00151776	0.0788993	down	yes
Gh_D11G3398	Gh_D11G3398	Gh_D11G3398	0	0.195418	0	0	0	0	0.49814	-1.00538	0.00151776	0.0788993	down	yes
Gh_D11G3437	Gh_D11G3437	Gh_D11G3437	0.025761	0.158395	0	0.290144	0.349636	0.391804	0.444338	-1.17027	0.0190517	0.385849	down	yes
Gh_D12G0182	Gh_D12G0182	Gh_D12G0182	0.123867	0.661514	0.035192	0.148328	0.321431	0.249856	0.165516	-2.59495	0.0240296	0.429777	down	yes
Gh_D12G0511	Gh_D12G0511	Gh_D12G0511	0	0.370851	0	0	0	0	0.291857	-1.77667	0.00151776	0.0788993	down	yes
Gh_D12G0667	Gh_D12G0667	Gh_D12G0667	0	0.228902	0	0	0	0	0.44721	-1.16098	0.00151776	0.0788993	down	yes
Gh_D12G0737	Gh_D12G0737	Gh_D12G0737	0	0.271957	0	0	0	0	0.390953	-1.35493	0.00151776	0.0788993	down	yes
Gh_D12G0884	Gh_D12G0884	Gh_D12G0884	0.183511	0	0.133842	0.059243	0.028053	0.053928	2.00258	1.00186	0.00424027	0.162314	up	yes
Gh_D12G1189	Gh_D12G1189	Gh_D12G1189	0	0.459703	0	0	0	0	0.228395	-2.13039	0.00151776	0.0788993	down	yes
Gh_D12G1271	Gh_D12G1271	Gh_D12G1271	0.412628	0.246616	0.460614	0.072326	0.147051	0.072903	2.25178	1.17106	0.027305	0.451711	up	yes
Gh_D12G1371	Gh_D12G1371	Gh_D12G1371	0	0.244843	0	0	0	0.03781	0.416126	-1.26491	0.00244989	0.112736	down	yes
Gh_D12G1745	Gh_D12G1745	Gh_D12G1745	0	0.363384	0	0.101335	0.110019	0.090041	0.271778	-1.8795	0.00194651	0.0950768	down	yes
Gh_D12G2639	Gh_D12G2639	Gh_D12G2639	0	0.477118	0	0	0	0	0.218061	-2.1972	0.00151776	0.0788993	down	yes
Gh_D13G0052	Gh_D13G0052	Gh_D13G0052	0	0.499513	0	0	0	0	0.20562	-2.28195	0.00151776	0.0788993	down	yes
Gh_D13G0774	Gh_D13G0774	Gh_D13G0774	0	0.869879	0	0	0	0	0.0868561	-3.52523	0.00151776	0.0788993	down	yes
Gh_D13G0833	Gh_D13G0833	Gh_D13G0833	1e-06	0.140177	0	0.168042	0.253554	0.283197	0.476389	-1.06979	0.0337047	0.491573	down	yes
Gh_D13G0858	Gh_D13G0858	Gh_D13G0858	0.161773	0.463672	0.225007	0.053385	0.065707	0.078123	0.48908	-1.03186	0.000929839	0.0788993	down	yes
Gh_D13G0936	Gh_D13G0936	Gh_D13G0936	0	0.429345	0	0	0	0	0.247926	-2.01202	0.00151776	0.0788993	down	yes
Gh_D13G1028	Gh_D13G1028	Gh_D13G1028	0.171517	0.656926	0.10305	0.257672	0.188185	0.313795	0.21131	-2.24257	0.0152912	0.347067	down	yes
Gh_D13G1656	Gh_D13G1656	Gh_D13G1656	0	0.29532	0	0	0.14196	0.08187	0.335549	-1.57541	0.0323105	0.483266	down	yes
Gh_D13G1918	Gh_D13G1918	Gh_D13G1918	0	0.19504	0	0	0	0	0.498755	-1.0036	0.00151776	0.0788993	down	yes
Gh_D13G2225	Gh_D13G2225	Gh_D13G2225	0.027127	0.417647	0.230512	0.206531	0.161145	0.213498	0.348971	-1.51882	0.0497187	0.572607	down	yes
Gh_D13G2238	Gh_D13G2238	Gh_D13G2238	0.026656	0.240795	0.014581	0.044964	0.024044	0.03525	0.463049	-1.11076	0.00513906	0.183915	down	yes
Gh_D13G2392	Gh_D13G2392	Gh_D13G2392	0	0.39442	0	0	0	0	0.273065	-1.87268	0.00151776	0.0788993	down	yes
Gh_D13G2522	Gh_D13G2522	Gh_D13G2522	0.535427	0.187465	0.681709	0.639964	0.619153	0.564206	3.1568	1.65846	0.0304182	0.471707	up	yes
Gh_Sca004717G15	Gh_Sca004717G15	Gh_Sca004717G15	0.194084	0	0.175439	0.167404	0.099262	0.124041	2.05884	1.04183	0.0102596	0.280221	up	yes
Gh_Sca005300G05	Gh_Sca005300G05	Gh_Sca005300G05	0.508402	0	0.384828	0	0.186837	0	6.04835	2.59654	0.0238636	0.429013	up	yes
Gh_Sca006817G01	Gh_Sca006817G01	Gh_Sca006817G01	0	0.834414	0.273674	0	0.039742	0	0.149852	-2.73839	0.0169097	0.364968	down	yes
Gh_Sca007900G01	Gh_Sca007900G01	Gh_Sca007900G01	0	0.745418	0	0	0	0	0.113655	-3.13726	0.00151776	0.0788993	down	yes
Gh_Sca013175G01	Gh_Sca013175G01	Gh_Sca013175G01	0	0.271957	0	0	0	0	0.390953	-1.35493	0.00151776	0.0788993	down	yes
Gh_Sca015833G01	Gh_Sca015833G01	Gh_Sca015833G01	0	0.377832	0	0	0.020817	0	0.284545	-1.81327	0.0022326	0.105579	down	yes
Gh_Sca027063G01	Gh_Sca027063G01	Gh_Sca027063G01	0	0.188913	0	0.225304	0.154428	0.255053	0.416123	-1.26492	0.0172145	0.367979	down	yes
Gh_Sca049502G01	Gh_Sca049502G01	Gh_Sca049502G01	0.05964	0.338268	0.05562	0.028407	0.008071	0	0.42009	-1.25123	0.00623017	0.210319	down	yes
Gh_Sca051315G01	Gh_Sca051315G01	Gh_Sca051315G01	0.390349	0	0.314393	0.010015	0.049877	0	4.43668	2.14948	0.000736426	0.0788993	up	yes
Gh_Sca061303G01	Gh_Sca061303G01	Gh_Sca061303G01	0	0.302175	0.02781	0	0.130393	0.068476	0.350635	-1.51196	0.026586	0.447746	down	yes
Gh_Sca063853G01	Gh_Sca063853G01	Gh_Sca063853G01	0.115876	0.683247	0.132548	0.272977	0.184604	0.218573	0.189713	-2.39811	0.00430389	0.163988	down	yes
Gh_Sca092200G01	Gh_Sca092200G01	Gh_Sca092200G01	0.046526	0.267039	0	0	0	0	0.453179	-1.14185	0.0180208	0.375883	down	yes
Gh_Sca097387G01	Gh_Sca097387G01	Gh_Sca097387G01	0	0.366096	0	0	0	0.086768	0.281781	-1.82736	0.00685258	0.223324	down	yes
Gh_Sca100043G01	Gh_Sca100043G01	Gh_Sca100043G01	0.801944	0	0.800747	0	0	0	17.9316	4.16443	0.000759197	0.0788993	up	yes
Gh_Sca103594G01	Gh_Sca103594G01	Gh_Sca103594G01	0	0.200464	0	0	0	0	0.490015	-1.0291	0.00151776	0.0788993	down	yes
Gh_Sca107838G01	Gh_Sca107838G01	Gh_Sca107838G01	0.415894	0.118065	0.363728	0.208485	0.070905	0.13122	2.93563	1.55367	0.0239026	0.429054	up	yes
Gh_Sca112078G01	Gh_Sca112078G01	Gh_Sca112078G01	0	1.21096	0	0.089359	0	0	0.044595	-4.48697	0.00437804	0.166184	down	yes
Gh_Sca121373G01	Gh_Sca121373G01	Gh_Sca121373G01	0.261319	0	0.095295	0	0	0	2.35806	1.2376	0.0431892	0.543147	up	yes
Gh_Sca123872G01	Gh_Sca123872G01	Gh_Sca123872G01	0.191411	0	0.215348	0	0	0	2.45583	1.29621	0.00330285	0.13747	up	yes
Gh_Sca124992G01	Gh_Sca124992G01	Gh_Sca124992G01	0	0.254461	0	0	0	0	0.412676	-1.27692	0.00151776	0.0788993	down	yes
Gh_Sca142165G01	Gh_Sca142165G01	Gh_Sca142165G01	0	0.251038	0	0	0.069348	0	0.409647	-1.28755	0.0188487	0.383351	down	yes
Gh_Sca143597G01	Gh_Sca143597G01	Gh_Sca143597G01	0.611427	0.339339	0.529123	0.132605	0.094741	0.220546	2.54915	1.35001	0.0402061	0.5297	up	yes
Gh_Sca144666G01	Gh_Sca144666G01	Gh_Sca144666G01	0	0.383301	0	0	0.069715	0	0.276674	-1.85374	0.00908721	0.261269	down	yes
Gh_Sca144748G01	Gh_Sca144748G01	Gh_Sca144748G01	0.12628	0.505772	0	0	0	0.096119	0.271168	-1.88274	0.0491416	0.570193	down	yes
Gh_Sca146636G01	Gh_Sca146636G01	Gh_Sca146636G01	0	0.994947	0	0	0	0	0.0674565	-3.8899	0.00151776	0.0788993	down	yes
Gh_Sca151937G01	Gh_Sca151937G01	Gh_Sca151937G01	0.195814	0	0.132944	0	1e-06	0	2.15886	1.11027	0.00179018	0.0891715	up	yes
Gh_Sca154309G01	Gh_Sca154309G01	Gh_Sca154309G01	0	0.39839	0	0	0	0	0.270051	-1.8887	0.00151776	0.0788993	down	yes
Gh_Sca156698G01	Gh_Sca156698G01	Gh_Sca156698G01	0	0.232334	0	0	0	0	0.442367	-1.17668	0.00151776	0.0788993	down	yes
Gh_Sca165392G01	Gh_Sca165392G01	Gh_Sca165392G01	0	0.890846	0	0	0.113636	0	0.0807833	-3.6298	0.00632838	0.212684	down	yes
Gh_Sca166580G01	Gh_Sca166580G01	Gh_Sca166580G01	0.200197	0	0.111981	0	0	0	2.10245	1.07207	0.00869571	0.255484	up	yes
Gh_Sca168569G01	Gh_Sca168569G01	Gh_Sca168569G01	0	0.479607	0	0	0	0	0.216633	-2.20668	0.00151776	0.0788993	down	yes
Gh_Sca226425G01	Gh_Sca226425G01	Gh_Sca226425G01	0	0.285285	0	0	0	0	0.375362	-1.41365	0.00151776	0.0788993	down	yes
Gh_Sca232974G01	Gh_Sca232974G01	Gh_Sca232974G01	0.306559	0	0.210857	0.072755	0	0	3.15765	1.65885	0.00743348	0.234247	up	yes
Gh_Sca259026G01	Gh_Sca259026G01	Gh_Sca259026G01	0	0.234136	0.066173	0	0	0	0.499633	-1.00106	0.00404686	0.157371	down	yes
MSTRG.10021		MSTRG.10021.1	0	0.198557	0	0	0	0.036021	0.482959	-1.05003	0.00326432	0.136551	down	yes
MSTRG.10025	Gh_A05G2880	Gh_A05G2880	0.315309	0.651768	0.321269	0.403159	0.289933	0.40083	0.397991	-1.32919	0.0225372	0.419105	down	yes
MSTRG.1003		MSTRG.1003.1	8.35459	10.3478	8.33398	12.5525	13.6205	12.9839	0.311003	-1.685	0.00689016	0.223829	down	yes
MSTRG.10035	Gh_A05G2893	MSTRG.10035.1;MSTRG.10035.2;MSTRG.10035.3;MSTRG.10035.4;MSTRG.10035.5;MSTRG.10035.7;Gh_A05G2893	9.48356	7.34363	9.25218	0.329114	0.169969	0.276715	19.494	4.28496	0.00184479	0.0909416	up	yes
MSTRG.10055	Gh_A05G2905	MSTRG.10055.1;Gh_A05G2905	9.04363	7.07297	8.18485	4.95769	5.2278	5.33844	3.15513	1.6577	0.0125508	0.312672	up	yes
MSTRG.10058	Gh_A05G2908	MSTRG.10058.1;Gh_A05G2908	22.442	21.381	22.88	11.0923	10.0786	10.6828	2.51761	1.33206	0.018708	0.381946	up	yes
MSTRG.10064	Gh_A05G2914	MSTRG.10064.1;Gh_A05G2914	5.35982	6.83277	6.0128	6.75922	7.00911	7.24573	0.422354	-1.24347	0.0207512	0.402011	down	yes
MSTRG.10077	Gh_A05G2933	MSTRG.10077.1;Gh_A05G2933	0.107003	0.623446	0.0673755	0.0926596	0.0316604	0.107962	0.21288	-2.23189	0.00874136	0.256062	down	yes
MSTRG.10129	Gh_A05G2977	MSTRG.10129.1;Gh_A05G2977	0.677843	0.435681	0.790447	0.513581	0.538467	0.420642	2.39519	1.26014	0.041157	0.533198	up	yes
MSTRG.10137	Gh_A05G2984	MSTRG.10137.1;Gh_A05G2984	5.35031	7.9609	6.19738	12.0403	11.368	12.5157	0.161752	-2.62814	0.00520059	0.185589	down	yes
MSTRG.10140	Gh_A05G2987	MSTRG.10140.1;Gh_A05G2987	0.93733	1.38425	0.769765	2.11121	1.7472	2.26119	0.232675	-2.10361	0.0498303	0.573454	down	yes
MSTRG.10142	Gh_A05G2989	Gh_A05G2989	0.045399	0.350968	0.004684	0	0	0	0.35497	-1.49423	0.00990816	0.274709	down	yes
MSTRG.10165	Gh_A05G3008	MSTRG.10165.1;MSTRG.10165.2;Gh_A05G3008	3.09799	4.67798	3.41239	3.97178	3.38595	3.44907	0.295032	-1.76105	0.035569	0.502229	down	yes
MSTRG.10170	Gh_A05G3011	MSTRG.10170.1;Gh_A05G3011	0.888102	0.032567	0.537282	0.278016	0.153635	0.181258	11.1485	3.47878	0.00617068	0.20909	up	yes
MSTRG.10195	Gh_A05G3028	MSTRG.10195.1;MSTRG.10195.2;MSTRG.10195.3;MSTRG.10195.4;Gh_A05G3028	3.95963	3.64519	3.4133	34.0582	38.9609	35.5721	0.136419	-2.87388	0.0136657	0.327396	down	yes
MSTRG.10208	Gh_A05G3047	MSTRG.10208.1;MSTRG.10208.2;MSTRG.10208.4;MSTRG.10208.3;MSTRG.10208.5;Gh_A05G3047	56.8248	57.0016	49.4212	232.487	261.847	260.574	0.168899	-2.56577	0.0249535	0.435916	down	yes
MSTRG.10246	Gh_A05G3080	MSTRG.10246.1;MSTRG.10246.3;MSTRG.10246.4	1.93839	3.09807	2.50766	2.33995	2.35679	2.62093	0.325222	-1.62051	0.0463027	0.557975	down	yes
MSTRG.10295	Gh_A05G3128	MSTRG.10295.2;MSTRG.10295.1;MSTRG.10295.4;MSTRG.10295.5;MSTRG.10295.6;MSTRG.10295.7;MSTRG.10295.8;MSTRG.10295.9;MSTRG.10295.10;Gh_A05G3128;MSTRG.10295.12;MSTRG.10295.13;MSTRG.10295.15;MSTRG.10295.16;MSTRG.10295.17;MSTRG.10295.18;MSTRG.10295.19	1.07239	1.71978	1.08507	1.62916	1.4292	1.94493	0.263876	-1.92207	0.0432131	0.543302	down	yes
MSTRG.10312		MSTRG.10312.1;MSTRG.10312.2	27.3363	32.1841	26.516	29.7011	29.1558	28.5773	0.482631	-1.05101	0.0191535	0.386857	down	yes
MSTRG.10313		MSTRG.10313.1	0	0.726807	0.161477	0	0	0	0.159611	-2.64737	0.00232315	0.108558	down	yes
MSTRG.10342	Gh_A05G3166	Gh_A05G3166	0.636695	0.308505	0.653462	0.243012	0.307587	0.255505	3.15712	1.65861	0.00474894	0.175484	up	yes
MSTRG.10359		MSTRG.10359.1	0.479437	1.47025	0.656153	0.898652	1.36473	1.43783	0.107324	-3.21996	0.0263006	0.445507	down	yes
MSTRG.10387	Gh_A05G3190	MSTRG.10387.1;MSTRG.10387.3	0.0639852	0.590951	0.141762	2.84508	3.6332	3.62026	0.0565419	-4.14454	0.00664216	0.219085	down	yes
MSTRG.10392		MSTRG.10392.1	1.12899	1.2107	1.1039	3.16664	2.76304	3.10173	0.446876	-1.16205	0.0439395	0.547623	down	yes
MSTRG.10405	Gh_A05G3208	MSTRG.10405.1;MSTRG.10405.2;Gh_A05G3208	1.91233	1.00525	1.51034	1.19906	1.31741	1.42331	3.94142	1.97872	0.0276853	0.454645	up	yes
MSTRG.1042	Gh_A01G0993	MSTRG.1042.1;Gh_A01G0993	137.294	113.543	116.589	43.519	43.2028	42.3949	4.77531	2.2556	0.0159973	0.354926	up	yes
MSTRG.10455	Gh_A05G3257	MSTRG.10455.1	0.0290973	0.272801	0.108097	0.108656	0.178837	0.0969567	0.243218	-2.03968	0.0375531	0.514995	down	yes
MSTRG.10465	Gh_A05G3271	MSTRG.10465.1	0	0.377763	0.027035	0	0.011211	0	0.300872	-1.73278	0.000463722	0.0788993	down	yes
MSTRG.10468	Gh_A05G3274	Gh_A05G3274	3.18029	6.08529	3.67453	2.84569	3.25693	2.73578	0.171245	-2.54587	0.0148671	0.342069	down	yes
MSTRG.10470	Gh_A05G3276	MSTRG.10470.2;MSTRG.10470.3;Gh_A05G3276	8.91668	12.1095	9.92664	11.7878	12.643	12.1686	0.303294	-1.72121	0.00870374	0.255548	down	yes
MSTRG.10494	Gh_A05G3299;Gh_A05G3300	MSTRG.10494.1;MSTRG.10494.3;MSTRG.10494.2;MSTRG.10494.4;MSTRG.10494.5;Gh_A05G3299;MSTRG.10494.7;Gh_A05G3300	10.9358	7.2556	9.36624	5.97209	4.65777	5.5744	5.97181	2.57817	0.0398428	0.527552	up	yes
MSTRG.10496	Gh_A05G3302	Gh_A05G3302	0	0.896423	0	0	0	0	0.0822054	-3.60462	0.00151776	0.0788993	down	yes
MSTRG.10520		MSTRG.10520.2;MSTRG.10520.3;MSTRG.10520.1;MSTRG.10520.4;MSTRG.10520.5;MSTRG.10520.6	8.3186	7.61408	8.93726	5.80664	5.5358	5.45424	2.20542	1.14105	0.0300873	0.469695	up	yes
MSTRG.10531	Gh_A05G3336	Gh_A05G3336	0.55787	1.1719	0.481161	0.828405	0.703847	0.817908	0.21535	-2.21524	0.0116478	0.300009	down	yes
MSTRG.10578	Gh_A05G3365	MSTRG.10578.1;MSTRG.10578.2;MSTRG.10578.3;MSTRG.10578.4;Gh_A05G3365	2.12094	2.80693	2.03597	2.3168	2.30056	2.56855	0.393381	-1.346	0.0193639	0.38872	down	yes
MSTRG.10584	Gh_A05G3370	MSTRG.10584.1;MSTRG.10584.3;MSTRG.10584.4;MSTRG.10584.5;MSTRG.10584.6;MSTRG.10584.7;MSTRG.10584.9;MSTRG.10584.10;MSTRG.10584.11;MSTRG.10584.12	0.886202	0.559377	0.927269	0.462769	0.311122	0.451712	2.92656	1.54921	0.0351186	0.500077	up	yes
MSTRG.1060	Gh_A01G1014	Gh_A01G1014	0	0.325135	0	0	0	0	0.33318	-1.58563	0.00151776	0.0788993	down	yes
MSTRG.10602		MSTRG.10602.1;MSTRG.10602.2	6.39817	9.8467	8.01243	11.7968	11.8422	11.2194	0.19727	-2.34176	0.0224554	0.418663	down	yes
MSTRG.10648		MSTRG.10648.1	0.368066	0.071394	0.233879	0.116219	0.069599	0.11364	2.62552	1.3926	0.0164258	0.359751	up	yes
MSTRG.10675	Gh_A05G3461	Gh_A05G3461	7.20007	10.6865	8.54024	7.87044	8.06178	7.85728	0.311736	-1.6816	0.0188991	0.384117	down	yes
MSTRG.10706	Gh_A05G3489	MSTRG.10706.1	0.551678	6.93082	0.206812	0.359718	0.231678	0.867279	0.000976178	-10.0006	0.0134253	0.324316	down	yes
MSTRG.10713	Gh_A05G3497	MSTRG.10713.1;Gh_A05G3497	3.08262	2.19008	3.08005	3.72698	3.74257	3.89687	2.21172	1.14517	0.0115276	0.298617	up	yes
MSTRG.10716	Gh_A05G3500	MSTRG.10716.2;MSTRG.10716.1;MSTRG.10716.3;MSTRG.10716.4;MSTRG.10716.5;Gh_A05G3500	14.5939	12.5267	14.9804	7.2748	7.28315	7.21466	3.4611	1.79123	0.00117109	0.0788993	up	yes
MSTRG.10718		MSTRG.10718.1	0	0.555826	0.106283	0	0	0	0.217671	-2.19978	0.000867556	0.0788993	down	yes
MSTRG.10734	Gh_A05G3517	MSTRG.10734.1	0.316935	1.22314	0.198241	0.327278	0.19187	0.372545	0.107461	-3.21811	0.0187281	0.382098	down	yes
MSTRG.10751	Gh_A05G3532	MSTRG.10751.1	0.569619	1.50468	0.906258	1.19884	0.894157	0.997588	0.186586	-2.42209	0.036889	0.510382	down	yes
MSTRG.10772	Gh_A05G3562	MSTRG.10772.1	0	0.203639	0	0	0	0	0.484988	-1.04398	0.00151776	0.0788993	down	yes
MSTRG.1082		MSTRG.1082.1	0	0.545608	0	0	0	0	0.182696	-2.45248	0.00151776	0.0788993	down	yes
MSTRG.10841	Gh_A06G0041	MSTRG.10841.1;Gh_A06G0041	2.00032	1.23008	1.73015	1.62444	1.80665	1.62829	2.96107	1.56612	0.0129893	0.318431	up	yes
MSTRG.10842	Gh_A06G0043	Gh_A06G0043	0.471191	0.059336	0.350707	0.164904	0.31253	0.273487	3.53065	1.81994	0.0265836	0.447746	up	yes
MSTRG.10849	Gh_A06G0050	MSTRG.10849.1;Gh_A06G0050	20.1402	21.9178	18.2757	45.2056	46.9011	46.4307	0.270963	-1.88383	0.0135157	0.325351	down	yes
MSTRG.10856	Gh_A06G0058	MSTRG.10856.1;MSTRG.10856.2;Gh_A06G0058	31.4773	21.79	27.948	2.98582	2.18946	2.38945	30.1666	4.91488	0.00650424	0.216184	up	yes
MSTRG.10860	Gh_A06G0069	MSTRG.10860.1	2.175	1.75261	2.39642	1.18175	1.20464	1.36633	2.76286	1.46616	0.0409874	0.532769	up	yes
MSTRG.10904	Gh_A06G0116	MSTRG.10904.1	0	0.422814	0	0	0	0	0.252399	-1.98622	0.00151776	0.0788993	down	yes
MSTRG.1094	Gh_A01G1047	Gh_A01G1047	0	4.90585	0	0.136931	0.045557	0	0.000945094	-10.0473	0.00290231	0.125403	down	yes
MSTRG.1099		MSTRG.1099.1	0.223057	1.53498	0.770461	0.162022	0.254379	0.243203	0.120185	-3.05667	0.0454235	0.554825	down	yes
MSTRG.10999	Gh_A06G0221	MSTRG.10999.1;MSTRG.10999.2;MSTRG.10999.3	15.4453	12.308	14.5194	5.99512	4.84271	5.74025	5.13512	2.3604	0.0299254	0.468947	up	yes
MSTRG.110	Gh_A01G0144	Gh_A01G0144	0	0.783288	0	0.236239	0.100769	0	0.0987542	-3.34001	0.0272708	0.45164	down	yes
MSTRG.1100		MSTRG.1100.1	0.240839	1.02976	0.441521	0.48924	0.241111	0.500958	0.171831	-2.54094	0.0370267	0.511336	down	yes
MSTRG.11020	Gh_A06G0237	Gh_A06G0237	1.84607	19.7708	1.89025	1.66328	1.42854	1.31815	0.000522516	-10.9022	0.00283362	0.123317	down	yes
MSTRG.11083		MSTRG.11083.1	0	0.431285	0	0.264657	0.251472	0.181283	0.203521	-2.29675	0.0070315	0.226538	down	yes
MSTRG.11110	Gh_A06G0320	MSTRG.11110.1	1.1235	0	1.24109	0.545637	0.424511	0.65961	28.3665	4.82611	0.00901732	0.260533	up	yes
MSTRG.11115	Gh_A06G0326	MSTRG.11115.1	2.3036	3.04614	2.02065	3.31589	3.04118	3.07461	0.305568	-1.71043	0.0353747	0.501282	down	yes
MSTRG.11125	Gh_A06G0339	MSTRG.11125.1;MSTRG.11125.2;Gh_A06G0339	3.76033	2.69982	3.25338	3.08094	2.75345	3.0053	2.57916	1.3669	0.0373766	0.513585	up	yes
MSTRG.11151	Gh_A06G0362	MSTRG.11151.1;MSTRG.11151.2;MSTRG.11151.3;Gh_A06G0362	4.13576	5.53906	4.20669	4.18897	4.0457	4.26541	0.395676	-1.33761	0.00200764	0.0973279	down	yes
MSTRG.11158	Gh_A06G0368	MSTRG.11158.1;MSTRG.11158.2	1.56203	2.06682	1.42727	1.73439	1.76325	1.92351	0.39985	-1.32247	0.0251593	0.437293	down	yes
MSTRG.11165	Gh_A06G0374	MSTRG.11165.1;Gh_A06G0374	6.7436	8.21061	7.57589	12.8726	14.1624	13.8426	0.326018	-1.61698	0.0236929	0.428181	down	yes
MSTRG.11220	Gh_A06G0421	Gh_A06G0421	0.2866	0.778976	0.418026	0.884572	0.903782	0.661921	0.250956	-1.99449	0.0378131	0.515906	down	yes
MSTRG.11227		MSTRG.11227.1	0.181572	0.494657	0.201347	0.694727	0.55092	0.886876	0.276831	-1.85292	0.0493826	0.571529	down	yes
MSTRG.11239	Gh_A06G0434	MSTRG.11239.1;MSTRG.11239.2	0.0365089	0.264695	0.0948399	0.0434935	0.105203	0.0764258	0.492489	-1.02184	0.0134499	0.324598	down	yes
MSTRG.11241		MSTRG.11241.1	0.044452	0.276792	0	0	0	0	0.437277	-1.19338	0.0156528	0.350707	down	yes
MSTRG.11314	Gh_A06G0500	MSTRG.11314.1;MSTRG.11314.2;MSTRG.11314.4;MSTRG.11314.5	1.886	1.15953	1.60459	0.51649	0.798247	0.509279	4.61125	2.20516	0.0420629	0.537549	up	yes
MSTRG.11352	Gh_A06G0543	MSTRG.11352.1;MSTRG.11352.2;Gh_A06G0543	6.31584	4.25978	5.58429	5.41356	4.98424	5.26963	3.46321	1.79211	0.00953919	0.268133	up	yes
MSTRG.11376	Gh_A06G0568	Gh_A06G0568	0	0.774026	0	0	0	0	0.106665	-3.22883	0.00151776	0.0788993	down	yes
MSTRG.11407	Gh_A06G0598	Gh_A06G0598	0	0.499437	0	0	0	0	0.20566	-2.28166	0.00151776	0.0788993	down	yes
MSTRG.11434	Gh_A06G0623	MSTRG.11434.1;Gh_A06G0623	2.49804	1.92476	2.67353	1.34504	1.29843	1.2039	3.44798	1.78575	0.00848004	0.252001	up	yes
MSTRG.11446		MSTRG.11446.1	3.42362	5.63951	3.88327	5.84987	6.60776	6.9477	0.14352	-2.80068	0.00746073	0.234802	down	yes
MSTRG.115	Gh_A01G0149	Gh_A01G0149	12.3942	13.0673	14.0949	4.69274	4.77344	4.64065	2.46828	1.30351	0.0422055	0.537957	up	yes
MSTRG.11506	Gh_A06G0687	MSTRG.11506.1;Gh_A06G0687	219.604	202.564	224.19	52.0492	55.475	53.7722	5.72235	2.51661	0.00157977	0.0813039	up	yes
MSTRG.11520	Gh_A06G0706	MSTRG.11520.1;MSTRG.11520.2;MSTRG.11520.3;MSTRG.11520.4;Gh_A06G0706	8.94963	7.64889	9.58759	3.09493	3.53341	3.65721	4.28751	2.10014	0.0284611	0.459689	up	yes
MSTRG.11529	Gh_A06G0716	MSTRG.11529.3;MSTRG.11529.1;MSTRG.11529.2;Gh_A06G0716	0.838792	1.29918	1.04054	1.37623	1.18913	1.31955	0.412497	-1.27754	0.0390092	0.522666	down	yes
MSTRG.11538	Gh_A06G0724	MSTRG.11538.1;MSTRG.11538.2	0.280922	0.684011	0.351727	0.208161	0.355998	0.38881	0.362298	-1.46475	0.0409282	0.532507	down	yes
MSTRG.1159	Gh_A01G1113	MSTRG.1159.1	0	0.698084	0.206734	0.816905	0.844801	0.602389	0.108479	-3.20452	0.0190784	0.386115	down	yes
MSTRG.11594	Gh_A06G0781	MSTRG.11594.1;MSTRG.11594.2;Gh_A06G0781;MSTRG.11594.4	1.52661	1.09762	1.69754	0.942993	1.01357	0.828968	3.14275	1.65203	0.0263573	0.446135	up	yes
MSTRG.11607	Gh_A06G0795	Gh_A06G0795	2.17329	0	5.78137	0.049445	0.126405	0	1254.48	10.2929	0.0436977	0.546281	up	yes
MSTRG.11626	Gh_A06G0810	MSTRG.11626.1;MSTRG.11626.2;MSTRG.11626.3;Gh_A06G0810	28.6396	23.3704	24.8711	11.4559	11.9014	10.275	4.09398	2.0335	0.0339797	0.492725	up	yes
MSTRG.11646	Gh_A06G0830	MSTRG.11646.2;MSTRG.11646.1;MSTRG.11646.3;MSTRG.11646.4;Gh_A06G0830	1.74952	0.926898	1.50356	1.27857	1.12153	0.908119	4.5382	2.18212	0.023513	0.427028	up	yes
MSTRG.11648		MSTRG.11648.1	0.507547	1.50743	0.879632	2.02333	1.77157	1.58981	0.118897	-3.07222	0.0274834	0.452761	down	yes
MSTRG.11653	Gh_A06G0836	MSTRG.11653.1;MSTRG.11653.2;MSTRG.11653.4;MSTRG.11653.5;Gh_A06G0836	4.73912	3.67805	4.41635	2.25018	2.03199	2.23054	3.57445	1.83772	0.0064559	0.215372	up	yes
MSTRG.11657	Gh_A06G0841	MSTRG.11657.1;MSTRG.11657.5;MSTRG.11657.3;MSTRG.11657.2;MSTRG.11657.4;MSTRG.11657.6;MSTRG.11657.7;MSTRG.11657.8;MSTRG.11657.12;MSTRG.11657.13;MSTRG.11657.14	3.59195	2.7887	3.55214	2.29874	2.04375	1.83492	3.23643	1.6944	0.0304069	0.471679	up	yes
MSTRG.11680	Gh_A06G0860	MSTRG.11680.1;MSTRG.11680.3;MSTRG.11680.4;MSTRG.11680.5	5.22146	6.16924	5.48975	6.73498	6.84393	7.0563	0.489215	-1.03146	0.00391066	0.154058	down	yes
MSTRG.11703	Gh_A06G0879	MSTRG.11703.1;Gh_A06G0879	5.3722	4.60126	5.86845	1.43244	1.60025	1.18894	5.25641	2.39408	0.0281865	0.457925	up	yes
MSTRG.1175	Gh_A01G1129	Gh_A01G1129	0.096861	1.10971	0.069907	0.058725	0.127913	0.162012	0.0714117	-3.8077	0.00279397	0.122237	down	yes
MSTRG.11756	Gh_A06G0922;Gh_A06G0923	Gh_A06G0922;MSTRG.11756.2;MSTRG.11756.3;MSTRG.11756.4;MSTRG.11756.5;Gh_A06G0923	1.98672	3.14602	2.07955	2.79622	3.74018	3.28819	0.203831	-2.29455	0.0427957	0.54083	down	yes
MSTRG.11759	Gh_A06G0926	MSTRG.11759.1;Gh_A06G0926	0.752736	1.25902	0.694584	1.51735	1.75631	1.46095	0.239081	-2.06443	0.0209237	0.404058	down	yes
MSTRG.1176		MSTRG.1176.1;MSTRG.1176.2	1.98366	1.52598	1.78354	1.37292	1.26716	1.36517	2.12815	1.0896	0.0175015	0.370677	up	yes
MSTRG.11761	Gh_A06G0928	Gh_A06G0928	0.821073	0.446786	0.909896	0.361501	0.508484	0.437693	3.40206	1.76641	0.0261526	0.444233	up	yes
MSTRG.11765	Gh_A06G0933	Gh_A06G0933	0	1.78635	0	0	0	0	0.0183026	-5.77181	0.00151776	0.0788993	down	yes
MSTRG.11772		MSTRG.11772.1;MSTRG.11772.2;MSTRG.11772.3;MSTRG.11772.4	0.185272	0.960747	0.286798	0.601459	0.247078	0.453051	0.138282	-2.85432	0.038885	0.522169	down	yes
MSTRG.11774	Gh_A06G0938	MSTRG.11774.1;MSTRG.11774.2	7.15047	0.853674	8.60859	7.48751	6.44642	7.41053	449.894	8.81344	0.00751265	0.235862	up	yes
MSTRG.11792	Gh_A06G0951	MSTRG.11792.1	0.336378	0.100452	0.404049	0.354134	0.413763	0.30305	2.34975	1.23251	0.0356903	0.502923	up	yes
MSTRG.11798	Gh_A06G0966	MSTRG.11798.1;MSTRG.11798.2;Gh_A06G0966	41.9542	48.593	42.5065	50.0358	52.5506	53.5354	0.46775	-1.09619	0.010212	0.27954	down	yes
MSTRG.11802	Gh_A06G0969	MSTRG.11802.1;MSTRG.11802.2;MSTRG.11802.3;MSTRG.11802.4;Gh_A06G0969;MSTRG.11802.6	5.26031	5.60134	4.71847	10.1355	11.1362	11.3449	0.351153	-1.50983	0.0470121	0.560772	down	yes
MSTRG.11806	Gh_A06G0976	MSTRG.11806.1;MSTRG.11806.2;Gh_A06G0976	0.488599	1.39003	0.739354	1.3806	1.15238	1.02816	0.151448	-2.72311	0.0261567	0.444233	down	yes
MSTRG.11822		MSTRG.11822.1	0.18224	1.4207	0.370525	0	0	0	0.0966591	-3.37095	0.000613628	0.0788993	down	yes
MSTRG.11831	Gh_A06G0991	MSTRG.11831.1;MSTRG.11831.2;MSTRG.11831.3;MSTRG.11831.4;MSTRG.11831.5;MSTRG.11831.7;MSTRG.11831.6;MSTRG.11831.8;MSTRG.11831.9;MSTRG.11831.10;MSTRG.11831.12;MSTRG.11831.13;MSTRG.11831.14;MSTRG.11831.15;MSTRG.11831.16;MSTRG.11831.17;MSTRG.11831.18	20.3382	20.1221	22.9169	5.01432	5.13989	5.59951	4.3627	2.12522	0.023521	0.427087	up	yes
MSTRG.11832	Gh_A06G1000	MSTRG.11832.4;MSTRG.11832.1;MSTRG.11832.3;MSTRG.11832.2;MSTRG.11832.5;MSTRG.11832.6;MSTRG.11832.7;MSTRG.11832.8;MSTRG.11832.10;Gh_A06G1000;MSTRG.11832.12;MSTRG.11832.13	4.39579	3.44412	4.02537	3.21557	3.12627	3.10958	2.41961	1.27477	0.00415422	0.160655	up	yes
MSTRG.11883		MSTRG.11883.1;MSTRG.11883.2;MSTRG.11883.3;MSTRG.11883.4	0.459394	0.207694	0.406898	0.198503	0.282605	0.280407	2.23948	1.16316	0.0234919	0.426755	up	yes
MSTRG.1189		MSTRG.1189.1;MSTRG.1189.2	1.81778	2.52624	1.99879	2.21393	2.3581	2.38786	0.396132	-1.33595	0.00486777	0.178203	down	yes
MSTRG.11896	Gh_A06G1059	MSTRG.11896.1;MSTRG.11896.2;MSTRG.11896.3;Gh_A06G1059;MSTRG.11896.5	12.2085	13.0517	12.8323	24.3387	24.7553	24.4399	0.445746	-1.16571	0.00338416	0.139758	down	yes
MSTRG.11912	Gh_A06G1077	MSTRG.11912.1	0	0.790656	0	0	0.237329	0.171159	0.088546	-3.49743	0.014591	0.337801	down	yes
MSTRG.11965	Gh_A06G1130	MSTRG.11965.1;Gh_A06G1130	0.160926	1.19272	0.015518	0.277572	0.201354	0.074391	0.0654335	-3.93383	0.0301428	0.469695	down	yes
MSTRG.11974		MSTRG.11974.1	0.277289	0.47	0.229059	2.7789	3.46856	2.81289	0.172011	-2.53942	0.0270911	0.450559	down	yes
MSTRG.11977	Gh_A06G1146	MSTRG.11977.1;Gh_A06G1146	0.237409	4.67176	0	0.170352	0.076264	0.30069	0.00174466	-9.16284	0.00807332	0.245182	down	yes
MSTRG.12003	Gh_A06G1169	MSTRG.12003.1;Gh_A06G1169	0	0.802293	0	0	0	0.328532	0.0849205	-3.55774	0.0321645	0.482886	down	yes
MSTRG.12009	Gh_A06G1175	MSTRG.12009.1;Gh_A06G1175	3.72345	4.69519	3.84903	4.73745	5.17741	4.59081	0.415861	-1.26583	0.0346648	0.497603	down	yes
MSTRG.12085	Gh_A06G1258	Gh_A06G1258	0	1.16294	0	0	0	0	0.0491971	-4.34528	0.00151776	0.0788993	down	yes
MSTRG.1210		MSTRG.1210.1;MSTRG.1210.2;MSTRG.1210.3	0.76921	1.20453	0.763827	0.69137	0.708409	0.741383	0.430474	-1.216	0.00197565	0.0959828	down	yes
MSTRG.12112	Gh_A06G1275	MSTRG.12112.1;Gh_A06G1275;MSTRG.12112.2;MSTRG.12112.4;MSTRG.12112.5;MSTRG.12112.6;MSTRG.12112.7;MSTRG.12112.8;MSTRG.12112.9;MSTRG.12112.10;MSTRG.12112.11;MSTRG.12112.12	0.754419	1.15908	0.747589	1.10337	1.06072	1.39838	0.342747	-1.54478	0.0495681	0.572029	down	yes
MSTRG.12132	Gh_A06G1301	MSTRG.12132.1;Gh_A06G1301	8.09418	10.5178	8.5188	13.6952	13.9705	15.6438	0.249232	-2.00444	0.0127418	0.314919	down	yes
MSTRG.12135	Gh_A06G1305	Gh_A06G1305	0	1.10648	0.082334	0.035335	0.104184	0	0.0618515	-4.01505	0.00258047	0.116528	down	yes
MSTRG.12142	Gh_A06G1312	MSTRG.12142.1;Gh_A06G1312;MSTRG.12142.3	5.88849	4.57151	5.69326	2.22344	1.78361	1.79341	5.22726	2.38605	0.0167915	0.363867	up	yes
MSTRG.12153	Gh_A06G1329	MSTRG.12153.1;Gh_A06G1329	1.43851	0.275331	1.787	0	0	0	39.9509	5.32016	0.00582436	0.200581	up	yes
MSTRG.12159		MSTRG.12159.1	0.221814	0.026015	0.239371	0	0	0	2.48578	1.3137	0.00217569	0.103482	up	yes
MSTRG.12173	Gh_A06G1346	Gh_A06G1346	1.83668	1.20552	1.76967	1.22842	1.54475	1.42439	2.97822	1.57445	0.0385396	0.520664	up	yes
MSTRG.12191	Gh_A06G1364	Gh_A06G1364	0.218979	0.017051	0.209751	0.09292	0	0.042432	2.34596	1.23018	0.0206619	0.400966	up	yes
MSTRG.12206		MSTRG.12206.1	0.677702	0.066009	0.822788	0.146018	0.347547	0.005078	10.4842	3.39015	0.0404204	0.530779	up	yes
MSTRG.12209	Gh_A06G1377	MSTRG.12209.1;Gh_A06G1377	2.00994	1.18466	1.70307	1.77121	2.16177	1.86591	2.90014	1.53612	0.0497999	0.573199	up	yes
MSTRG.12244	Gh_A06G1410	MSTRG.12244.1;MSTRG.12244.2;MSTRG.12244.3;Gh_A06G1410	1.72002	1.23289	1.77554	1.49097	1.50782	1.47443	2.46131	1.29943	0.00390296	0.153955	up	yes
MSTRG.12276	Gh_A06G1446	Gh_A06G1446	0.388207	0.711392	0.287987	0.302579	0.41044	0.39797	0.380892	-1.39255	0.045303	0.554474	down	yes
MSTRG.12319	Gh_A06G1485	MSTRG.12319.1	0	2.14449	0	0	0	0	0.0114154	-6.45287	0.00151776	0.0788993	down	yes
MSTRG.12356	Gh_A06G1512	MSTRG.12356.2;MSTRG.12356.1	15.3644	8.06579	14.8223	10.7913	12.7553	14.7061	10.5624	3.40087	0.0454906	0.555264	up	yes
MSTRG.12357	Gh_A06G1513	MSTRG.12357.1;Gh_A06G1513	9.33259	10.7464	8.95871	11.3346	11.924	12.4051	0.443807	-1.172	0.0279985	0.456844	down	yes
MSTRG.12364	Gh_A06G1518	MSTRG.12364.1;MSTRG.12364.2;MSTRG.12364.3;Gh_A06G1518;MSTRG.12364.5	2.85019	1.78031	2.5684	2.2033	2.08215	2.55394	3.50218	1.80825	0.0414938	0.534501	up	yes
MSTRG.12366	Gh_A06G1523	Gh_A06G1523	18.8382	27.2181	17.3312	0	0	0	4.28378	2.09889	0.0164559	0.360062	up	yes
MSTRG.12382		MSTRG.12382.1	6.89609	8.85752	7.43709	9.61493	9.16869	9.52399	0.362871	-1.46247	0.00448922	0.168907	down	yes
MSTRG.12392	Gh_A06G1543	MSTRG.12392.1;MSTRG.12392.2;Gh_A06G1543	1.59883	2.84626	1.26352	1.22456	1.41524	1.34689	0.182087	-2.4573	0.0362242	0.506586	down	yes
MSTRG.12394	Gh_A06G1545	Gh_A06G1545	9.7195	8.44761	15.0416	0.323522	0.163559	0.086768	34.3508	5.10227	0.0430278	0.542361	up	yes
MSTRG.12404		MSTRG.12404.1	0.577691	0.11962	0.451019	0.423077	0.431899	0.61549	3.31949	1.73096	0.046253	0.557738	up	yes
MSTRG.12410		MSTRG.12410.1	1.53645	0.353199	0.845721	0.098235	0.198593	0.189416	13.2974	3.73307	0.0228021	0.420906	up	yes
MSTRG.12420	Gh_A06G1571	Gh_A06G1571	2.39821	1.13666	1.38395	0	0.08764	0	10.0458	3.32852	0.0461905	0.557501	up	yes
MSTRG.12424	Gh_A06G1577	MSTRG.12424.1;Gh_A06G1577	0.850502	0.165783	0.697019	0.0488718	0.0609174	0.120918	8.64992	3.11269	0.00240774	0.111515	up	yes
MSTRG.12469		MSTRG.12469.1	1.19144	0.823791	1.12793	1.10503	1.11267	1.02879	2.05303	1.03775	0.00228858	0.107304	up	yes
MSTRG.12470	Gh_A06G1614	MSTRG.12470.1	0.32588	0.15866	0.344031	0.150331	0.167068	0.132431	2.01514	1.01088	0.00443584	0.167466	up	yes
MSTRG.12479	Gh_A06G1620	Gh_A06G1620;MSTRG.12479.1	0.845003	1.25236	0.924597	1.18134	1.43932	1.2875	0.398437	-1.32757	0.0318855	0.480947	down	yes
MSTRG.12481	Gh_A06G1622	MSTRG.12481.1;Gh_A06G1622	71.814	67.9018	80.2662	26.7122	22.9226	25.9414	4.28932	2.10075	0.0438577	0.547268	up	yes
MSTRG.12509	Gh_A06G1651	MSTRG.12509.1	1.22375	0.103202	1.50564	1.00524	1.33047	1.46396	18.477	4.20766	0.030057	0.469626	up	yes
MSTRG.12537	Gh_A06G1683	MSTRG.12537.2;MSTRG.12537.1;MSTRG.12537.3;Gh_A06G1683	0.372409	0.678105	0.471744	0.927301	0.790749	1.02375	0.369909	-1.43476	0.034589	0.496989	down	yes
MSTRG.1254	Gh_A01G1196	MSTRG.1254.1;MSTRG.1254.3;MSTRG.1254.4;MSTRG.1254.5;MSTRG.1254.6;MSTRG.1254.7;Gh_A01G1196	1.39744	0.967261	1.70269	0.703908	0.829156	0.719319	3.77186	1.91528	0.0388571	0.521983	up	yes
MSTRG.12556	Gh_A06G1705	MSTRG.12556.1;MSTRG.12556.2;MSTRG.12556.3;Gh_A06G1705;MSTRG.12556.5	7.13237	8.32048	6.93409	8.10804	8.07848	8.49048	0.487739	-1.03582	0.0121616	0.308058	down	yes
MSTRG.12673	Gh_A07G0022	MSTRG.12673.1;Gh_A07G0022	5.04654	2.61334	4.05738	2.1027	2.74847	2.63686	8.83005	3.14242	0.027994	0.456844	up	yes
MSTRG.12682		MSTRG.12682.1;MSTRG.12682.2	3.97341	5.37713	4.3263	3.69341	4.10031	3.88876	0.439303	-1.18671	0.0233196	0.42522	down	yes
MSTRG.12686	Gh_A07G0035	MSTRG.12686.1;MSTRG.12686.3;MSTRG.12686.2;MSTRG.12686.4;MSTRG.12686.5;Gh_A07G0035	4.49433	5.45285	4.35166	10.203	10.1346	10.2532	0.248186	-2.0105	0.00114871	0.0788993	down	yes
MSTRG.12695	Gh_A07G0045	MSTRG.12695.2;MSTRG.12695.3;MSTRG.12695.1;MSTRG.12695.4;Gh_A07G0045	2.92998	1.45873	3.29812	4.19581	3.87686	3.99513	5.87065	2.55352	0.0181269	0.376687	up	yes
MSTRG.12705	Gh_A07G0059	MSTRG.12705.1;Gh_A07G0059	1.03447	0.035488	1.12671	1.02997	0.936463	1.34487	14.2306	3.83093	0.0225684	0.419385	up	yes
MSTRG.12738	Gh_A07G0098	MSTRG.12738.1;MSTRG.12738.2;Gh_A07G0098	3.31393	4.00065	3.025	3.67594	3.96269	4.04701	0.424907	-1.23478	0.044223	0.549465	down	yes
MSTRG.12754	Gh_A07G0120	Gh_A07G0120	0	1.12641	0	0	0	0	0.0525793	-4.24936	0.00151776	0.0788993	down	yes
MSTRG.12773	Gh_A07G0141	MSTRG.12773.1	0	0.856379	0.065934	0.221145	0	0	0.0985352	-3.34322	0.0267128	0.44856	down	yes
MSTRG.12784	Gh_A07G0153	MSTRG.12784.1;Gh_A07G0153	7.34593	8.34806	6.80577	12.3176	12.5232	13.2111	0.337825	-1.56565	0.0175078	0.370724	down	yes
MSTRG.12810	Gh_A07G0177	MSTRG.12810.1;Gh_A07G0177	9.13361	12.8277	9.65044	11.8163	10.374	10.1993	0.289861	-1.78657	0.0399427	0.527929	down	yes
MSTRG.12844	Gh_A07G0212	Gh_A07G0212	2.57011	1.28163	2.66513	1.74048	2.17218	1.382	8.22614	3.04021	0.0405134	0.531461	up	yes
MSTRG.12877	Gh_A07G0242	MSTRG.12877.1;Gh_A07G0242	1.60971	2.39114	1.75898	2.27139	2.69198	2.84332	0.278387	-1.84484	0.0324053	0.484145	down	yes
MSTRG.12916	Gh_A07G0274	MSTRG.12916.1;Gh_A07G0274	7.27453	7.93559	7.42846	22.8052	22.3922	19.9502	0.289194	-1.78989	0.0280659	0.457287	down	yes
MSTRG.1292		MSTRG.1292.1;MSTRG.1292.2	0.19738	0.595292	0.263839	0.362351	0.295013	0.2243	0.344502	-1.53742	0.0297864	0.467983	down	yes
MSTRG.12936	Gh_A07G0299	Gh_A07G0299	7.16626	9.21788	7.00941	9.90911	10.3247	10.2924	0.291285	-1.7795	0.00279295	0.122237	down	yes
MSTRG.12938		MSTRG.12938.1	0	0.280261	0	0	0	0	0.381146	-1.39159	0.00151776	0.0788993	down	yes
MSTRG.12943	Gh_A07G0306	MSTRG.12943.1;Gh_A07G0306	0.957698	0.337564	0.993007	0.251757	0.537133	0.177257	7.033	2.81414	0.047899	0.56479	up	yes
MSTRG.1296	Gh_A01G1228	Gh_A01G1228	0.547365	0.228032	0.52754	0.511416	0.511272	0.644614	2.34166	1.22753	0.0414351	0.534496	up	yes
MSTRG.12982	Gh_A07G0344	Gh_A07G0344	53.662	72.9269	51.6331	49.5647	56.8821	50.8243	0.293241	-1.76984	0.0443497	0.549787	down	yes
MSTRG.12990	Gh_A07G0354	MSTRG.12990.1	0.848675	2.16031	1.43565	4.9929	5.6947	5.40552	0.06143	-4.02491	0.0125984	0.313121	down	yes
MSTRG.12997	Gh_A07G0365	MSTRG.12997.1;MSTRG.12997.2;MSTRG.12997.3;MSTRG.12997.4;Gh_A07G0365	2.58682	4.08649	3.03346	2.46515	2.60265	2.79061	0.313834	-1.67193	0.0132924	0.322719	down	yes
MSTRG.13009	Gh_A07G0379	Gh_A07G0379	0	0.783702	0	0	0	0	0.104424	-3.25947	0.00151776	0.0788993	down	yes
MSTRG.13012	Gh_A07G0383	MSTRG.13012.1;MSTRG.13012.2;Gh_A07G0383	23.4626	21.3268	25.3711	8.62116	8.74372	8.68289	4.18758	2.06612	0.00603019	0.205637	up	yes
MSTRG.13046	Gh_A07G0417	MSTRG.13046.1;MSTRG.13046.2;MSTRG.13046.3;Gh_A07G0417	0.577664	1.16821	0.908825	1.36074	1.24632	1.35881	0.286055	-1.80563	0.0402243	0.5297	down	yes
MSTRG.13079	Gh_A07G0449	MSTRG.13079.1	22.2627	20.7744	21.9793	11.4093	12.7538	11.5958	2.28782	1.19397	0.0412891	0.534251	up	yes
MSTRG.13104	Gh_A07G0476	MSTRG.13104.1;Gh_A07G0476	1.92306	2.42936	2.24599	3.56358	3.65743	3.65897	0.415485	-1.26713	0.0206303	0.400869	down	yes
MSTRG.13107	Gh_A07G0479	Gh_A07G0479	0.800398	0	0.216506	0	0	0	31.699	4.98637	0.0481933	0.565948	up	yes
MSTRG.13127	Gh_A07G0495	MSTRG.13127.1	2.78005	3.48614	2.5495	4.67725	4.33607	4.62391	0.307801	-1.69993	0.017244	0.368014	down	yes
MSTRG.13128	Gh_A07G0492	MSTRG.13128.2;MSTRG.13128.1;MSTRG.13128.3;MSTRG.13128.5;MSTRG.13128.6;MSTRG.13128.7;MSTRG.13128.8;MSTRG.13128.9;Gh_A07G0492	8.56013	9.33672	8.011	13.0333	13.1729	13.7797	0.431972	-1.21099	0.0219276	0.41383	down	yes
MSTRG.13136	Gh_A07G0504	MSTRG.13136.1;Gh_A07G0504	38.4387	39.3743	37.7104	84.0341	82.3656	78.1097	0.42771	-1.2253	0.0162881	0.358579	down	yes
MSTRG.13137		MSTRG.13137.1	0	0.779224	0	0.516284	0.519499	0.773281	0.0634216	-3.97888	0.00440199	0.166744	down	yes
MSTRG.1314	Gh_A01G1245	MSTRG.1314.1;Gh_A01G1245	29.8935	27.8584	31.1204	11.1132	11.5679	11.0928	3.56381	1.83342	0.00306359	0.130259	up	yes
MSTRG.13141	Gh_A07G0508	MSTRG.13141.1	1.10149	0.459114	1.26879	0.625717	0.986707	0.775169	5.629	2.49288	0.0486273	0.568594	up	yes
MSTRG.13148		MSTRG.13148.1	0	0.7222	0	0	0	0	0.119755	-3.06184	0.00151776	0.0788993	down	yes
MSTRG.13162	Gh_A07G0528	MSTRG.13162.1;Gh_A07G0528	1.19736	0.024494	0.537017	0.853491	0.480224	0.519769	13.6686	3.77279	0.040521	0.531481	up	yes
MSTRG.13169		MSTRG.13169.1	1.50655	0.518762	1.23489	0.700724	0.406467	0.727665	8.65044	3.11277	0.0270681	0.450506	up	yes
MSTRG.13184	Gh_A07G0547	MSTRG.13184.1;MSTRG.13184.2;MSTRG.13184.3;MSTRG.13184.5;MSTRG.13184.4;MSTRG.13184.6;Gh_A07G0547	0.968751	0.958894	0.788206	7.9683	7.44696	9.6077	0.170307	-2.55379	0.0491132	0.570094	down	yes
MSTRG.13197	Gh_A07G0562	MSTRG.13197.1	6.43899	2.71892	7.95941	6.43331	4.90412	6.31544	23.3054	4.54259	0.0367381	0.509879	up	yes
MSTRG.13198	Gh_A07G0565	MSTRG.13198.1;Gh_A07G0565	2.51953	3.79126	2.29795	2.76809	2.75645	3.08346	0.235022	-2.08913	0.0157811	0.352075	down	yes
MSTRG.13210		MSTRG.13210.1;MSTRG.13210.2	2.82428	3.43837	2.94438	4.61898	4.66852	4.80989	0.3959	-1.33679	0.000574216	0.0788993	down	yes
MSTRG.13216	Gh_A07G0581	MSTRG.13216.1;Gh_A07G0581	2.37034	1.65616	1.94723	0.840845	0.823811	0.966638	3.42636	1.77668	0.0287546	0.462638	up	yes
MSTRG.13248	Gh_A07G0607	MSTRG.13248.1;MSTRG.13248.3;MSTRG.13248.2;MSTRG.13248.4;MSTRG.13248.5;Gh_A07G0607;MSTRG.13248.7	5.64611	3.35309	4.80376	3.21198	2.45415	2.88193	6.95658	2.79838	0.0246736	0.434182	up	yes
MSTRG.13272	Gh_A07G0630	Gh_A07G0630	0.075299	1.56224	0.148213	0.258563	0	0.197603	0.035941	-4.79823	0.00896468	0.259343	down	yes
MSTRG.13273	Gh_A07G0631	Gh_A07G0631	26.591	31.1481	27.478	40.7939	40.0006	40.4461	0.39098	-1.35483	0.000468924	0.0788993	down	yes
MSTRG.1334	Gh_A01G1264	Gh_A01G1264;MSTRG.1334.1	0	0.674274	0	0	0	0.100837	0.126395	-2.98399	0.00295583	0.126793	down	yes
MSTRG.13372	Gh_A07G0730	Gh_A07G0730	0	10.8348	0	0	0	0	6.4598e-05	-13.9182	0.00151776	0.0788993	down	yes
MSTRG.13376		MSTRG.13376.1	0.331226	0.55241	0.310683	1.18983	0.90719	1.0588	0.348028	-1.52272	0.0447864	0.552563	down	yes
MSTRG.13392		MSTRG.13392.1	1.17207	1.99492	1.37141	3.93763	3.42574	3.8594	0.155369	-2.68623	0.00654371	0.217089	down	yes
MSTRG.13396	Gh_A07G0754	Gh_A07G0754	0.216867	0	0.195331	0.137478	0.037659	0	2.45555	1.29605	0.0418187	0.536315	up	yes
MSTRG.13432	Gh_A07G0785	MSTRG.13432.1;MSTRG.13432.3	2.00396	1.42777	1.64524	1.05772	1.10376	1.17786	2.54496	1.34764	0.0427394	0.540491	up	yes
MSTRG.13445	Gh_A07G0806	MSTRG.13445.1	4.11636	3.61734	4.33721	0.316228	0.520934	0.497395	5.62949	2.49301	0.0196566	0.391968	up	yes
MSTRG.1346		MSTRG.1346.1;MSTRG.1346.2	0.291137	0.85304	0.314766	0.603292	0.687154	0.588363	0.20204	-2.30729	0.00315978	0.133286	down	yes
MSTRG.13540	Gh_A07G0897	Gh_A07G0897	0	6.06932	0	0	0	0	0.000482953	-11.0158	0.00151776	0.0788993	down	yes
MSTRG.13542	Gh_A07G0899	MSTRG.13542.1;MSTRG.13542.2;Gh_A07G0899	2.19353	0.983823	2.39755	0.378868	0.160356	0.120283	19.8808	4.31331	0.0100215	0.27675	up	yes
MSTRG.13562		MSTRG.13562.1;MSTRG.13562.3	2.4522	1.75422	2.40606	1.79567	2.12831	2.10319	2.65044	1.40623	0.0465452	0.55836	up	yes
MSTRG.13571		MSTRG.13571.1	0.218929	0	0.206777	0	0	0	2.58819	1.37194	0.000295	0.0788993	up	yes
MSTRG.13582	Gh_A07G0938	MSTRG.13582.1;MSTRG.13582.2;MSTRG.13582.3	9.54905	8.68286	9.07486	3.16043	3.57666	3.27042	3.10349	1.63389	0.0156805	0.351136	up	yes
MSTRG.13593	Gh_A07G0947	MSTRG.13593.1;Gh_A07G0947	2.56738	4.15044	3.02349	3.33144	3.75707	3.50104	0.237813	-2.0721	0.0115361	0.298642	down	yes
MSTRG.13601	Gh_A07G0953	Gh_A07G0953	6.18102	4.46642	6.02887	7.97716	8.78717	8.128	2.15178	1.10553	0.0326106	0.485175	up	yes
MSTRG.13633		MSTRG.13633.1	0	0.70217	0	0	0	0.22606	0.111257	-3.16804	0.0177369	0.373188	down	yes
MSTRG.13636	Gh_A07G0981	MSTRG.13636.1;Gh_A07G0981	0.201335	1.40454	0.335934	0.600258	0.824217	0.438026	0.0634586	-3.97804	0.018145	0.376733	down	yes
MSTRG.13642	Gh_A07G0985	MSTRG.13642.1	0	0.405234	0	0	0	0	0.264952	-1.9162	0.00151776	0.0788993	down	yes
MSTRG.13647	Gh_A07G0991	MSTRG.13647.1	23.927	19.2572	24.647	15.0081	14.194	14.5467	3.82367	1.93496	0.00415481	0.160655	up	yes
MSTRG.13660	Gh_A07G1004	MSTRG.13660.2;MSTRG.13660.1;MSTRG.13660.3;MSTRG.13660.4;Gh_A07G1004	3.63504	3.0867	3.67723	2.6646	2.39127	2.23868	2.31097	1.2085	0.0480977	0.565532	up	yes
MSTRG.13661	Gh_A07G1005	MSTRG.13661.2;MSTRG.13661.1;MSTRG.13661.3;MSTRG.13661.4;MSTRG.13661.5	3.73681	4.95662	3.83222	6.10641	5.48145	5.44438	0.307717	-1.70033	0.0211131	0.406415	down	yes
MSTRG.1368	Gh_A01G1291	MSTRG.1368.1	1.62227	1.44247	1.65859	0.491126	0.452098	0.520554	2.38354	1.25311	0.00559199	0.1951	up	yes
MSTRG.13724	Gh_A07G1063	Gh_A07G1063	0.926455	2.66582	1.30874	0.708501	0.379786	0.464136	0.151994	-2.71791	0.0453602	0.554474	down	yes
MSTRG.13729		MSTRG.13729.1	2.87297	2.31345	2.20804	0	0.04565	0	4.83829	2.2745	0.0291989	0.464724	up	yes
MSTRG.13730	Gh_A07G1069	MSTRG.13730.1;Gh_A07G1069	15.7643	4.5544	15.8103	15.7516	16.8123	15.6216	74.2181	6.2137	0.00171637	0.0863821	up	yes
MSTRG.13735		MSTRG.13735.1	0	1.29532	0	0.297814	0	0	0.0375587	-4.73471	0.0254134	0.439583	down	yes
MSTRG.13765	Gh_A07G1093	MSTRG.13765.1	1.33981	1.04927	1.59331	0.0895785	0.140828	0.0699233	4.42367	2.14524	0.0170428	0.366184	up	yes
MSTRG.13768	Gh_A07G1096	MSTRG.13768.1;MSTRG.13768.2;Gh_A07G1096	15.6822	14.1614	16.3682	2.85764	3.25252	3.53158	6.03267	2.5928	0.0187556	0.382288	up	yes
MSTRG.1378		MSTRG.1378.1	6.52353	7.8024	6.29739	8.60616	9.06816	9.52675	0.373749	-1.41986	0.0184689	0.379541	down	yes
MSTRG.13790		MSTRG.13790.1	0.252088	1.42952	0.351669	0.352856	0.689881	0.269252	0.0792084	-3.6582	0.0360955	0.505801	down	yes
MSTRG.13792	Gh_A07G1116	MSTRG.13792.1;Gh_A07G1116	4.77797	6.7217	4.68272	7.19528	7.35005	7.87577	0.208791	-2.25987	0.00357274	0.144744	down	yes
MSTRG.13796	Gh_A07G1119	MSTRG.13796.2;MSTRG.13796.4;MSTRG.13796.3;MSTRG.13796.5;MSTRG.13796.6;MSTRG.13796.7;MSTRG.13796.8;MSTRG.13796.11;MSTRG.13796.9;MSTRG.13796.10;MSTRG.13796.12;MSTRG.13796.13	1.07173	0.437058	1.00664	0.645348	0.605798	0.553276	5.45004	2.44627	0.000293898	0.0788993	up	yes
MSTRG.13797		MSTRG.13797.1	0	1.23298	0.209952	0.372616	0.126869	0.236217	0.0518338	-4.26996	0.0101195	0.278064	down	yes
MSTRG.13810	Gh_A07G1129	Gh_A07G1129	0	7.61719	0	0.717713	0.647265	1.87451	9.71088e-05	-13.33	0.00498485	0.180334	down	yes
MSTRG.13812	Gh_A07G1131	MSTRG.13812.1;MSTRG.13812.2;MSTRG.13812.3;MSTRG.13812.4;MSTRG.13812.5;MSTRG.13812.6;MSTRG.13812.7;Gh_A07G1131;MSTRG.13812.10	3.74145	3.33475	3.28877	23.3709	23.9348	23.4863	0.224156	-2.15743	0.00568884	0.197414	down	yes
MSTRG.13863	Gh_A07G1179	MSTRG.13863.1	0.087055	0.43299	0	0	0	0	0.313103	-1.67529	0.0261512	0.444233	down	yes
MSTRG.13876	Gh_A07G1190	MSTRG.13876.1;MSTRG.13876.2;MSTRG.13876.3;MSTRG.13876.4;MSTRG.13876.5	0.699107	1.09457	0.654156	0.752673	0.748012	0.812183	0.398474	-1.32744	0.00706678	0.227137	down	yes
MSTRG.13900	Gh_A07G1216	Gh_A07G1216	5.98984	7.83141	6.79626	7.99116	8.31549	8.53128	0.371089	-1.43016	0.0168307	0.363867	down	yes
MSTRG.13915		MSTRG.13915.1	1.4107	1.78896	1.48812	1.69175	1.74459	1.66663	0.471351	-1.08513	0.00471664	0.174647	down	yes
MSTRG.13918	Gh_A07G1227	Gh_A07G1227	0.503911	0	0.420598	0	0	0	6.60537	2.72364	6.59369e-05	0.0788993	up	yes
MSTRG.13939	Gh_A07G1252	MSTRG.13939.1	8.69931	7.77273	8.83534	4.76888	4.79754	4.9295	2.51399	1.32998	0.0028268	0.123198	up	yes
MSTRG.1398	Gh_A01G1321	MSTRG.1398.1;MSTRG.1398.2;MSTRG.1398.3;MSTRG.1398.4;Gh_A01G1321	11.5689	7.49008	9.56007	2.0191	2.21718	2.61465	12.0511	3.59109	0.0176967	0.372633	up	yes
MSTRG.1400	Gh_A01G1324	MSTRG.1400.2;MSTRG.1400.1;MSTRG.1400.3;MSTRG.1400.4;Gh_A01G1324	54.7996	45.9837	56.775	4.70053	4.01999	3.99115	22.96	4.52105	0.00253885	0.115713	up	yes
MSTRG.14002	Gh_A07G1317	MSTRG.14002.1;MSTRG.14002.2;MSTRG.14002.4;MSTRG.14002.6;MSTRG.14002.8;MSTRG.14002.9;MSTRG.14002.10;MSTRG.14002.11;MSTRG.14002.12;MSTRG.14002.13;MSTRG.14002.16;MSTRG.14002.15	3.23689	8.0861	4.15124	1.67857	1.83387	1.32526	0.12698	-2.97732	0.0366542	0.509298	down	yes
MSTRG.1402	Gh_A01G1326	MSTRG.1402.1	0	0.223526	0	0	0	0	0.454931	-1.13628	0.00151776	0.0788993	down	yes
MSTRG.14034	Gh_A07G1350	MSTRG.14034.1;MSTRG.14034.2;Gh_A07G1350	6.02872	7.91922	6.0964	5.23432	5.37691	5.2362	0.450568	-1.15018	0.00303966	0.129485	down	yes
MSTRG.14038	Gh_A07G1355;Gh_A07G1356	MSTRG.14038.1;MSTRG.14038.2;MSTRG.14038.3;MSTRG.14038.4;Gh_A07G1355;MSTRG.14038.6;Gh_A07G1356	5.58846	7.75668	6.16737	9.00847	8.06994	8.49453	0.271445	-1.88127	0.013873	0.330266	down	yes
MSTRG.14044	Gh_A07G1361	Gh_A07G1361	4.79693	7.56471	5.15657	6.6674	5.56277	5.92681	0.205457	-2.28309	0.0234572	0.426755	down	yes
MSTRG.14060	Gh_A07G1377	MSTRG.14060.1;MSTRG.14060.2;MSTRG.14060.3;Gh_A07G1377	11.5064	9.53055	10.5181	3.82577	3.3138	3.3867	4.6922	2.23027	0.0121766	0.30818	up	yes
MSTRG.14069		MSTRG.14069.1;MSTRG.14069.2	0.433835	1.30255	0.369659	0.408421	0.713357	0.466419	0.1355	-2.88363	0.0316593	0.480258	down	yes
MSTRG.14080	Gh_A07G1410	Gh_A07G1410	0	0.43225	0	0	0	0	0.245969	-2.02345	0.00151776	0.0788993	down	yes
MSTRG.14091	Gh_A07G1422	MSTRG.14091.1;Gh_A07G1422	5.75411	2.74288	3.98436	3.51688	3.73101	3.11993	8.53348	3.09313	0.0332465	0.488624	up	yes
MSTRG.14094		MSTRG.14094.1	1.69195	1.10182	1.75019	1.18759	1.26223	1.3284	3.22402	1.68886	0.0120279	0.305869	up	yes
MSTRG.14114	Gh_A07G1452	MSTRG.14114.1;Gh_A07G1452	0	1.61259	0	0	0	0	0.0235337	-5.40913	0.00151776	0.0788993	down	yes
MSTRG.1413	Gh_A01G1335	MSTRG.1413.1;MSTRG.1413.2;MSTRG.1413.3;Gh_A01G1335	2.07052	1.7543	2.05517	1.17925	1.26813	1.09615	2.15805	1.10973	0.017546	0.371099	up	yes
MSTRG.14196	Gh_A07G1519	Gh_A07G1519	0.452394	1.45555	0.612791	1.22812	1.35249	0.926892	0.110868	-3.17309	0.0237294	0.428509	down	yes
MSTRG.14219	Gh_A07G1544	MSTRG.14219.1;Gh_A07G1544	41.988	32.9893	39.6858	27.5032	30.3997	31.7355	3.03849	1.60335	0.046982	0.560561	up	yes
MSTRG.14238	Gh_A07G1563	MSTRG.14238.1	1.46639	2.56272	1.64951	1.38973	1.56709	1.59135	0.26167	-1.93418	0.0038423	0.152359	down	yes
MSTRG.14287	Gh_A07G1610	MSTRG.14287.1;MSTRG.14287.2	0	1.3991	0	1.31213	1.48568	2.05165	0.0118367	-6.40059	0.00421382	0.161712	down	yes
MSTRG.14294		MSTRG.14294.1	0.344217	1.33879	0.125664	1.20751	1.31589	1.5552	0.0446165	-4.48628	0.0156289	0.350618	down	yes
MSTRG.14313		MSTRG.14313.2;MSTRG.14313.1;MSTRG.14313.3	3.14197	2.01166	2.89288	0.950858	0.912564	1.23456	6.04714	2.59625	0.0219232	0.41383	up	yes
MSTRG.14336	Gh_A07G1654	Gh_A07G1654	0.504982	1.9569	0.405233	0.92035	0.441675	0.922426	0.0528475	-4.24202	0.0338634	0.492418	down	yes
MSTRG.14355		MSTRG.14355.1	1.51242	0.952407	1.34829	0.721877	1.00307	0.885206	3.10901	1.63646	0.0486614	0.568597	up	yes
MSTRG.1436	Gh_A01G1362	Gh_A01G1362;MSTRG.1436.2	7.09491	12.3041	7.4537	7.8201	9.20599	8.98639	0.128581	-2.95925	0.00682195	0.222745	down	yes
MSTRG.14364		MSTRG.14364.1	1.44077	2.00818	1.37446	1.57212	1.66282	1.48577	0.401486	-1.31658	0.0243377	0.431783	down	yes
MSTRG.14378	Gh_A07G1687	Gh_A07G1687;MSTRG.14378.2;MSTRG.14378.3	0.433925	0.233042	0.446937	0.206119	0.121052	0.135473	2.30535	1.20498	0.0162827	0.358579	up	yes
MSTRG.14384		MSTRG.14384.1	0.270662	1.06225	0.501945	0.628397	0.928215	1.07845	0.1361	-2.87726	0.0341214	0.493793	down	yes
MSTRG.14388	Gh_A07G1691;Gh_A07G1692;Gh_A07G1693;Gh_A07G1696;Gh_A07G1694	MSTRG.14388.1;MSTRG.14388.2;MSTRG.14388.3;MSTRG.14388.4;MSTRG.14388.5;MSTRG.14388.6;MSTRG.14388.7;MSTRG.14388.8;MSTRG.14388.9;MSTRG.14388.10;MSTRG.14388.13;MSTRG.14388.11;MSTRG.14388.12;MSTRG.14388.14;MSTRG.14388.15;MSTRG.14388.16;MSTRG.14388.17;MSTRG.14388.18	0.526879	1.40747	0.837543	0.54387	0.673836	0.483776	0.241962	-2.04715	0.0417169	0.535885	down	yes
MSTRG.14390	Gh_A07G1689;Gh_A07G1691	MSTRG.14390.1;MSTRG.14390.2;MSTRG.14390.3	0.371045	1.09319	0.485711	0.309728	0.343564	0.290215	0.235869	-2.08394	0.0020464	0.0988897	down	yes
MSTRG.14391	Gh_A07G1689	MSTRG.14391.1	0.257086	0.740428	0.398637	0.245768	0.257704	0.288989	0.342521	-1.54573	0.0054156	0.190261	down	yes
MSTRG.14394	Gh_A07G1691	MSTRG.14394.1	0.266254	1.22096	0.501347	0.680827	0.639512	0.365832	0.133988	-2.89983	0.0448424	0.552794	down	yes
MSTRG.14406	Gh_A07G1693;Gh_A07G1696;Gh_A07G1695	MSTRG.14406.1;MSTRG.14406.3;MSTRG.14406.2;MSTRG.14406.4;MSTRG.14406.5;MSTRG.14406.6	0.297264	0.588268	0.267184	0.314793	0.289321	0.307341	0.431002	-1.21423	0.00743428	0.234247	down	yes
MSTRG.14426		MSTRG.14426.1	1.15246	3.84264	1.6818	0.621016	0.457155	0.514239	0.0928972	-3.42822	0.0088944	0.258217	down	yes
MSTRG.14427		MSTRG.14427.1	0.517277	1.54979	0.398354	0.122851	0.455025	0.363594	0.126021	-2.98826	0.0493677	0.571529	down	yes
MSTRG.14439	Gh_A07G1708	MSTRG.14439.1;Gh_A07G1708	2.03499	1.46767	1.98286	1.20609	1.28602	1.11659	3.02558	1.59721	0.0049704	0.180069	up	yes
MSTRG.1444		MSTRG.1444.1	1.45843	2.51596	1.49497	1.01724	1.08359	1.11058	0.299719	-1.73832	0.00116055	0.0788993	down	yes
MSTRG.14446		MSTRG.14446.1	0	0.242996	0	0.015712	0	0	0.426766	-1.22848	0.00295939	0.126841	down	yes
MSTRG.14450	Gh_A07G1717	MSTRG.14450.1;MSTRG.14450.2;Gh_A07G1717	1.93661	3.33846	2.51555	3.27452	3.37675	2.88746	0.224924	-2.15249	0.0404107	0.530728	down	yes
MSTRG.14505	Gh_A07G1776	MSTRG.14505.1;MSTRG.14505.2;MSTRG.14505.3;Gh_A07G1776	10.0426	7.15749	9.91744	10.9675	11.3973	10.8377	2.93309	1.55242	0.00261828	0.117095	up	yes
MSTRG.14520	Gh_A07G1790	Gh_A07G1790	0.581999	0.0525816	0.868888	0.166811	0.0999711	0.181699	13.9323	3.80037	0.0256882	0.440736	up	yes
MSTRG.14552	Gh_A07G1824	Gh_A07G1824	0	0.491092	0	0	0.16664	0.046356	0.196378	-2.3483	0.0214298	0.409404	down	yes
MSTRG.14568	Gh_A07G1838	MSTRG.14568.2;MSTRG.14568.3;MSTRG.14568.4;Gh_A07G1838;MSTRG.14568.6	2.50111	1.87264	2.12172	1.37494	1.3967	1.39235	2.53528	1.34214	0.0205857	0.400688	up	yes
MSTRG.14570	Gh_A07G1841	MSTRG.14570.1;Gh_A07G1841	22.9007	18.8427	20.4755	13.9627	13.4031	14.5255	2.63963	1.40034	0.0332571	0.488638	up	yes
MSTRG.14580	Gh_A07G1851	MSTRG.14580.1;MSTRG.14580.3;MSTRG.14580.2;Gh_A07G1851	9.42795	6.67024	8.56121	11.6036	10.992	10.6318	2.4532	1.29466	0.0137778	0.328864	up	yes
MSTRG.14587	Gh_A07G1858	Gh_A07G1858;MSTRG.14587.2	0.0732442	0.301959	0	0.0687363	0.00646632	0.0312842	0.425892	-1.23144	0.0495417	0.572029	down	yes
MSTRG.14628		MSTRG.14628.1;MSTRG.14628.2;MSTRG.14628.3;MSTRG.14628.4;MSTRG.14628.5;MSTRG.14628.6;MSTRG.14628.7;MSTRG.14628.8;MSTRG.14628.9;MSTRG.14628.11;MSTRG.14628.10;MSTRG.14628.12;MSTRG.14628.13	1.46273	1.97192	1.55397	2.2885	2.30589	2.0514	0.403265	-1.3102	0.0258489	0.441904	down	yes
MSTRG.14656		MSTRG.14656.1	9.37066	12.9975	10.2226	13.2146	12.3584	13.9946	0.260888	-1.9385	0.0114892	0.298334	down	yes
MSTRG.14714	Gh_A07G1975	MSTRG.14714.1	6.73506	10.8624	7.29074	7.65861	8.47857	7.79342	0.186814	-2.42032	0.00498287	0.180334	down	yes
MSTRG.14731	Gh_A07G1997	Gh_A07G1997	22.1571	20.3316	23.8896	12.385	11.8644	11.3094	2.92104	1.54648	0.0240845	0.430057	up	yes
MSTRG.14755	Gh_A07G2019	Gh_A07G2019	0.520288	0	0.264615	0.169453	0.133681	0.219886	4.55051	2.18603	0.0237867	0.428764	up	yes
MSTRG.14759	Gh_A07G2022	MSTRG.14759.1;MSTRG.14759.2;MSTRG.14759.3;MSTRG.14759.5;MSTRG.14759.6;MSTRG.14759.7;MSTRG.14759.9;Gh_A07G2022	1.66304	1.7661	1.67563	8.53706	10.6306	9.16278	0.221983	-2.17148	0.0414697	0.534501	down	yes
MSTRG.14765	Gh_A07G2028	MSTRG.14765.1;MSTRG.14765.2;Gh_A07G2028	2.40829	1.94481	2.18107	1.56039	1.31249	1.375	2.2053	1.14097	0.0493791	0.571529	up	yes
MSTRG.14766	Gh_A07G2029	Gh_A07G2029	0.117913	0.402	0.16535	0.241568	0.160339	0.150062	0.430292	-1.21661	0.0272495	0.451453	down	yes
MSTRG.14780	Gh_A07G2044	MSTRG.14780.1;Gh_A07G2044	2.68367	3.35996	2.68431	2.87756	2.95129	2.82854	0.493304	-1.01945	0.0060553	0.20613	down	yes
MSTRG.1480	Gh_A01G1402	MSTRG.1480.1	0.647143	1.04679	0.623772	0.90332	0.757855	0.758599	0.385423	-1.37548	0.030151	0.469695	down	yes
MSTRG.14804		MSTRG.14804.1	0	1.04096	0.176918	0	0.23216	0.243176	0.0710146	-3.81574	0.012385	0.310248	down	yes
MSTRG.14818	Gh_A07G2088	MSTRG.14818.1;MSTRG.14818.2	5.24342	6.4747	4.85694	7.46029	8.045	7.49209	0.314804	-1.66747	0.0226522	0.419924	down	yes
MSTRG.14820	Gh_A07G2091	MSTRG.14820.1;Gh_A07G2091	9.29334	7.8576	8.37813	4.53612	4.4129	5.0004	2.66556	1.41444	0.0471217	0.561123	up	yes
MSTRG.14837	Gh_A07G2104	Gh_A07G2104	0	0.407936	0.116007	0.053107	0	0	0.324667	-1.62297	0.0144921	0.336774	down	yes
MSTRG.1484	Gh_A01G1403	MSTRG.1484.1;MSTRG.1484.2;MSTRG.1484.3;Gh_A01G1403	81.5469	83.9572	86.1346	210.343	206.138	198.588	0.404134	-1.30709	0.0132312	0.321825	down	yes
MSTRG.14845		MSTRG.14845.1	17.3873	22.4239	19.0645	28.155	25.6795	25.2039	0.317835	-1.65365	0.0317997	0.480613	down	yes
MSTRG.14896	Gh_A08G0017	MSTRG.14896.2;Gh_A08G0017;MSTRG.14896.4	6.0311	8.21815	6.29105	8.11868	7.22256	7.52341	0.30663	-1.70543	0.0174645	0.3705	down	yes
MSTRG.14900	Gh_A08G0018	MSTRG.14900.1;Gh_A08G0018	1.14873	2.2405	1.57707	1.41633	1.4736	1.26617	0.264841	-1.9168	0.0390238	0.522666	down	yes
MSTRG.14904	Gh_A08G0025	MSTRG.14904.1;Gh_A08G0025	2.16542	4.05692	2.42542	4.93729	4.53642	3.77373	0.115963	-3.10826	0.0294335	0.466204	down	yes
MSTRG.14919	Gh_A08G0047	Gh_A08G0047	0.242838	0	0.100353	0	0	0	2.27954	1.18874	0.0309869	0.476111	up	yes
MSTRG.14961	Gh_A08G0096	Gh_A08G0096	0	0.451544	0	0	0	0	0.233449	-2.09882	0.00151776	0.0788993	down	yes
MSTRG.14987	Gh_A08G0125	MSTRG.14987.4;MSTRG.14987.3;MSTRG.14987.5	0.904626	0.15902	0.775045	0.0764565	0.0366791	0.0608119	12.9646	3.6965	0.000171755	0.0788993	up	yes
MSTRG.15014	Gh_A08G0162	MSTRG.15014.1	0.882602	1.76712	0.971924	0.901307	1.29461	1.16311	0.212789	-2.23251	0.029295	0.46502	down	yes
MSTRG.15044		MSTRG.15044.1;MSTRG.15044.2	2.99039	4.80655	2.35833	4.08047	4.14786	4.04029	0.129016	-2.95437	0.0298808	0.4688	down	yes
MSTRG.15064	Gh_A08G0214	Gh_A08G0214	0	0.145981	0	0	0	0	0.456409	-1.1316	0.00151776	0.0788993	down	yes
MSTRG.15067	Gh_A08G0220;Gh_A08G0219	MSTRG.15067.2;Gh_A08G0219;Gh_A08G0220	2.67839	70.1879	2.61401	93.3293	85.9041	105.633	3.37139e-07	-21.5002	0.000684551	0.0788993	down	yes
MSTRG.15070	Gh_A08G0221	MSTRG.15070.1	0.636791	0	0.464437	0	0.194688	0	8.56187	3.09793	0.0169573	0.365561	up	yes
MSTRG.15073	Gh_A08G0224	MSTRG.15073.1	0.024475	0.816541	0.123468	0.189629	0.223886	0.150323	0.111906	-3.15964	0.00173629	0.0870349	down	yes
MSTRG.15127	Gh_A08G0277	Gh_A08G0277	0.155156	36.0913	0.103731	0.131054	0.30788	0.313558	1.07826e-06	-19.8229	0.00159153	0.0817482	down	yes
MSTRG.15159	Gh_A08G0315	MSTRG.15159.1;Gh_A08G0315	0.780462	0.488234	0.845764	0.633966	0.508136	0.435511	2.59813	1.37747	0.0464034	0.558041	up	yes
MSTRG.15225		MSTRG.15225.1	1.07655	0	0.333718	0	0	0	14.9238	3.89955	0.04262	0.539628	up	yes
MSTRG.15262	Gh_A08G0426	MSTRG.15262.1;Gh_A08G0426	5.43289	7.90374	5.80758	5.47242	4.97271	4.87196	0.33825	-1.56384	0.026545	0.44758	down	yes
MSTRG.15270	Gh_A08G0432	MSTRG.15270.1;Gh_A08G0432	2.87333	5.08214	3.15604	4.70487	6.46112	6.53049	0.106087	-3.23668	0.0388215	0.521983	down	yes
MSTRG.15294	Gh_A08G0459	Gh_A08G0459	0	0.0798372	0	0	0	0	0.489313	-1.03117	0.00151776	0.0788993	down	yes
MSTRG.15330	Gh_A08G0491	MSTRG.15330.1	5.39085	0	5.45507	0.0246202	0.0291508	0	9162.36	13.1615	0.000764748	0.0788993	up	yes
MSTRG.15361		MSTRG.15361.1	0	0.388148	0	0	0	0	0.277914	-1.84729	0.00151776	0.0788993	down	yes
MSTRG.15379	Gh_A08G0528	MSTRG.15379.2;MSTRG.15379.3;MSTRG.15379.1;MSTRG.15379.5;MSTRG.15379.4;MSTRG.15379.6;MSTRG.15379.7;Gh_A08G0528	13.2214	17.414	14.9745	14.6211	15.2507	16.1444	0.392015	-1.35102	0.0341708	0.494034	down	yes
MSTRG.15383	Gh_A08G0542	Gh_A08G0542	1.70903	0.370283	1.53991	1.42435	1.68768	1.24039	14.3282	3.84079	0.00456666	0.1704	up	yes
MSTRG.15416	Gh_A08G0570	MSTRG.15416.1;MSTRG.15416.2;MSTRG.15416.5	0.479286	0.190866	0.454216	0.481867	0.555793	0.565255	2.15083	1.10489	0.016942	0.365404	up	yes
MSTRG.1542	Gh_A01G1469	MSTRG.1542.2;MSTRG.1542.1;MSTRG.1542.5;MSTRG.1542.4;MSTRG.1542.3;MSTRG.1542.6;MSTRG.1542.7;MSTRG.1542.9;MSTRG.1542.10;MSTRG.1542.11;MSTRG.1542.12;MSTRG.1542.14;MSTRG.1542.15	7.16139	6.00704	6.54463	4.4001	4.69554	4.61348	2.26619	1.18027	0.0219919	0.41418	up	yes
MSTRG.15466	Gh_A08G0610	MSTRG.15466.2;MSTRG.15466.3;MSTRG.15466.4;MSTRG.15466.5	1.21539	1.50226	1.08115	1.9108	2.05416	2.08045	0.39492	-1.34037	0.0236483	0.428054	down	yes
MSTRG.15490	Gh_A08G0632	MSTRG.15490.1;MSTRG.15490.2;Gh_A08G0632	4.89429	6.25911	5.61347	11.363	10.895	11.5615	0.266115	-1.90988	0.0102616	0.280221	down	yes
MSTRG.15518	Gh_A08G0661	MSTRG.15518.1;MSTRG.15518.2	0.320024	0.657705	0.360447	0.399	0.376054	0.3563	0.421124	-1.24768	0.00315335	0.133139	down	yes
MSTRG.15543		MSTRG.15543.1	0.46201	0.023639	0.209964	0	0	0	4.03539	2.01271	0.0236947	0.428181	up	yes
MSTRG.156	Gh_A01G0186	MSTRG.156.1;Gh_A01G0186	15.3144	6.23334	10.7146	0.481176	0.589129	0.619007	127.09	6.9897	0.00374967	0.149734	up	yes
MSTRG.15623	Gh_A08G0749	MSTRG.15623.1;Gh_A08G0749	4.34142	6.46882	4.48182	2.69701	2.9311	2.68946	0.404707	-1.30505	0.0155958	0.350455	down	yes
MSTRG.15673	Gh_A08G0799	Gh_A08G0799	1.23987	0.867074	0.998961	0.458625	0.395649	0.468978	2.51197	1.32882	0.0320714	0.482227	up	yes
MSTRG.15725		MSTRG.15725.1	1.7129	1.29514	1.67058	0.999943	0.979241	1.18663	2.40384	1.26534	0.0434169	0.544745	up	yes
MSTRG.15726	Gh_A08G0852	MSTRG.15726.1;MSTRG.15726.2	0.0733599	3.18893	0.286089	3.04017	1.96626	1.77583	0.00253089	-8.62614	0.0102712	0.280399	down	yes
MSTRG.15735	Gh_A08G0863	MSTRG.15735.1;Gh_A08G0863	0.454702	0.943213	0.720766	3.66787	3.06408	4.04801	0.139343	-2.84329	0.0362309	0.506601	down	yes
MSTRG.15778		MSTRG.15778.1	0	0.583677	0	0.188924	0	0	0.162001	-2.62592	0.0367622	0.509938	down	yes
MSTRG.15786		MSTRG.15786.1	0.344611	0.039551	0.442255	0.045693	0.028165	0	4.16263	2.05749	0.0104777	0.283559	up	yes
MSTRG.15790		MSTRG.15790.1	0.139158	0.727218	0.226344	0.333364	0.46067	0.421666	0.183087	-2.4494	0.00277954	0.122018	down	yes
MSTRG.15835	Gh_A08G0956	MSTRG.15835.1	0.741388	0	0.439103	0	0	0	10.3921	3.37741	0.00342575	0.140578	up	yes
MSTRG.15875	Gh_A08G0982	MSTRG.15875.2;MSTRG.15875.1	2.83129	1.73033	2.25082	0.896706	0.762233	0.745338	5.8558	2.54987	0.0116101	0.299448	up	yes
MSTRG.15877	Gh_A08G0984	Gh_A08G0984;MSTRG.15877.2	2.19275	3.49013	2.5194	3.10851	3.28235	3.17868	0.243945	-2.03538	0.0025824	0.116528	down	yes
MSTRG.15891	Gh_A08G1009	Gh_A08G1009	10.2148	10.2435	9.72192	0.058452	0.072405	0.075195	9.47227	3.24371	0.000254488	0.0788993	up	yes
MSTRG.15901	Gh_A08G1012	Gh_A08G1012	2.30767	1.27831	2.29764	0.430284	0.392905	0.273085	10.6238	3.40923	0.00208754	0.100396	up	yes
MSTRG.15928	Gh_A08G1045	MSTRG.15928.1;MSTRG.15928.2;Gh_A08G1045	11.1006	10.1645	13.9535	0.360301	0.441001	0.371391	18.1865	4.1848	0.0120217	0.305813	up	yes
MSTRG.15939	Gh_A08G1062	Gh_A08G1062;MSTRG.15939.2	35.5147	39.6829	37.2397	59.8787	59.176	59.1814	0.43539	-1.19962	0.00209778	0.100728	down	yes
MSTRG.15946	Gh_A08G1070	MSTRG.15946.1	2.17139	0.739359	2.1081	2.14404	1.85367	1.65575	11.4554	3.51795	0.0045341	0.169761	up	yes
MSTRG.15960	Gh_A08G1094	MSTRG.15960.1;MSTRG.15960.2;Gh_A08G1094	1.23811	1.56802	1.35992	4.91656	5.20456	5.77688	0.224069	-2.15798	0.0142762	0.334158	down	yes
MSTRG.15980	Gh_A08G1114	MSTRG.15980.1;Gh_A08G1114	3.3761	3.96721	3.15955	3.80291	3.83093	3.90697	0.495213	-1.01388	0.0214063	0.409275	down	yes
MSTRG.16019	Gh_A08G1157	Gh_A08G1157;MSTRG.16019.2	3.59205	5.24782	3.93493	4.20753	4.56789	5.35089	0.267446	-1.90268	0.045903	0.55651	down	yes
MSTRG.16025	Gh_A08G1162	MSTRG.16025.1;MSTRG.16025.2;MSTRG.16025.3;Gh_A08G1162	8.44735	10.4147	8.82133	10.7973	10.5798	10.0507	0.431632	-1.21213	0.0171054	0.367094	down	yes
MSTRG.16035	Gh_A08G1170	MSTRG.16035.1;Gh_A08G1170	2.40595	3.50431	2.46379	2.63732	2.72337	2.82458	0.313751	-1.67231	0.000827962	0.0788993	down	yes
MSTRG.16041		MSTRG.16041.1	0.138352	0.523827	0.157796	0.071262	0.066817	0.155726	0.337062	-1.56892	0.0068677	0.223353	down	yes
MSTRG.16057	Gh_A08G1194	Gh_A08G1194	4.89879	4.03041	4.36836	3.27163	3.3801	3.16066	2.15057	1.10472	0.0291509	0.464637	up	yes
MSTRG.1610		MSTRG.1610.1;MSTRG.1610.2;MSTRG.1610.3	18.3297	20.3411	18.3022	4.70962	4.31294	4.37336	2.42318	1.2769	0.016222	0.358319	up	yes
MSTRG.16101		MSTRG.16101.1	1.24465	2.04512	1.27041	1.62963	1.81831	1.6314	0.260448	-1.94093	0.00678492	0.222096	down	yes
MSTRG.16144	Gh_A08G1275	Gh_A08G1275	0.033277	0.323759	0.086417	0.14752	0.22353	0.239755	0.355283	-1.49296	0.007052	0.226823	down	yes
MSTRG.16151	Gh_A08G1277	MSTRG.16151.1;Gh_A08G1277	7.18531	8.47247	7.9035	9.82239	9.81873	10.4592	0.488911	-1.03236	0.0349751	0.498738	down	yes
MSTRG.16155		MSTRG.16155.1;MSTRG.16155.2;MSTRG.16155.3;MSTRG.16155.4;MSTRG.16155.5;MSTRG.16155.6;MSTRG.16155.7	2.02067	2.77792	2.1156	3.40587	2.99624	3.65269	0.302731	-1.72389	0.0324751	0.484357	down	yes
MSTRG.16178	Gh_A08G1297	MSTRG.16178.1;Gh_A08G1297	5.99493	7.12344	6.08878	7.35506	7.7526	7.28265	0.475913	-1.07123	0.0129073	0.317108	down	yes
MSTRG.16182	Gh_A08G1302	MSTRG.16182.1;Gh_A08G1302	4.55139	5.91801	4.2758	6.27294	6.13733	5.61379	0.310387	-1.68786	0.0338856	0.492505	down	yes
MSTRG.16183	Gh_A08G1302	MSTRG.16183.1	0.241289	0.086336	0.266621	0	0.07451	0.071381	2.04874	1.03474	0.0423938	0.53838	up	yes
MSTRG.16186		MSTRG.16186.1	1.30647	1.21249	1.41893	0.076873	0.072882	0.023351	2.85646	1.51423	0.00820206	0.247556	up	yes
MSTRG.16188	Gh_A08G1306	MSTRG.16188.1;Gh_A08G1306	0.273928	0.482369	0.325759	0.634268	0.540466	0.534668	0.469201	-1.09172	0.026429	0.446402	down	yes
MSTRG.16217	Gh_A08G1336	MSTRG.16217.1;MSTRG.16217.2;MSTRG.16217.3;Gh_A08G1336;MSTRG.16217.6;MSTRG.16217.5;MSTRG.16217.7;MSTRG.16217.8;MSTRG.16217.9	44.839	52.5259	43.339	81.7679	77.1626	78.5311	0.294172	-1.76527	0.00743536	0.234247	down	yes
MSTRG.16218	Gh_A08G1336	MSTRG.16218.1;MSTRG.16218.2	6.5279	7.44963	6.86515	14.1448	13.7436	15.0994	0.335751	-1.57454	0.0110833	0.292862	down	yes
MSTRG.16224		MSTRG.16224.1	0	0.51751	0	0.076568	0.073796	0.172703	0.173522	-2.52681	0.00334883	0.138805	down	yes
MSTRG.16243	Gh_A08G1358	MSTRG.16243.1;Gh_A08G1358	2.66589	10.3786	3.24556	2.46062	2.21594	2.2008	0.0181864	-5.78099	0.00120786	0.0788993	down	yes
MSTRG.16257	Gh_A08G1374	Gh_A08G1374	0.254341	0.789064	0.221958	0.505489	0.421427	0.33538	0.215415	-2.21481	0.0231986	0.424123	down	yes
MSTRG.16264	Gh_A08G1381	MSTRG.16264.1;MSTRG.16264.2;Gh_A08G1381	5.33063	5.24032	5.14139	1.72826	1.67613	1.96203	2.22253	1.1522	0.046757	0.559107	up	yes
MSTRG.16269	Gh_A08G1386	Gh_A08G1386	0.172917	1.15229	0.363289	0.787783	0.639924	0.543264	0.0922717	-3.43797	0.0114628	0.297766	down	yes
MSTRG.16285	Gh_A08G1398	Gh_A08G1398	2.3396	2.87914	2.18703	3.50831	3.39657	3.59433	0.374527	-1.41686	0.0111694	0.29351	down	yes
MSTRG.1629	Gh_A01G1550;Gh_A01G1551	MSTRG.1629.1;MSTRG.1629.3;MSTRG.1629.5;MSTRG.1629.6;Gh_A01G1551	1.49061	0.9436	1.28543	0.897783	0.742765	0.595159	3.29901	1.72203	0.0466037	0.558562	up	yes
MSTRG.16294	Gh_A08G1405	MSTRG.16294.2;MSTRG.16294.1;MSTRG.16294.3;MSTRG.16294.4;MSTRG.16294.5;MSTRG.16294.6;MSTRG.16294.7;MSTRG.16294.8;Gh_A08G1405	2.9205	0.869826	2.62406	1.39321	1.34431	1.52941	24.5545	4.61792	0.00133	0.0788993	up	yes
MSTRG.16320		MSTRG.16320.1	0.635027	0.228749	0.57621	0.521836	0.444188	0.425691	3.21051	1.6828	0.00217431	0.103471	up	yes
MSTRG.16335	Gh_A08G1439	MSTRG.16335.1;Gh_A08G1439	5.29411	6.29367	5.49959	19.2037	19.7918	19.7567	0.182442	-2.45449	0.000117685	0.0788993	down	yes
MSTRG.16336	Gh_A08G1440	MSTRG.16336.2;MSTRG.16336.1;MSTRG.16336.3;MSTRG.16336.4;Gh_A08G1440	6.24525	5.98445	6.08223	14.3638	15.4236	15.9326	0.482561	-1.05122	0.0466597	0.558849	down	yes
MSTRG.16352		MSTRG.16352.1	1.45795	1.52017	1.74948	0	0	0	2.78611	1.47825	0.0264216	0.446402	up	yes
MSTRG.16362	Gh_A08G1463	Gh_A08G1463	0.481417	0.100259	0.482597	0.352109	0.312348	0.242457	3.71265	1.89245	0.00448789	0.168907	up	yes
MSTRG.1639	Gh_A01G1562	MSTRG.1639.1;MSTRG.1639.2;Gh_A01G1562	1.20102	0.220514	0.94165	0.27921	0.697733	0.624391	10.7988	3.4328	0.0454837	0.55526	up	yes
MSTRG.16393	Gh_A08G1493	MSTRG.16393.3;MSTRG.16393.2	2.72488	4.17207	3.62442	7.91954	7.23601	7.66067	0.184279	-2.44004	0.030632	0.473311	down	yes
MSTRG.1641	Gh_A01G1561	Gh_A01G1561;MSTRG.1641.3;MSTRG.1641.2;MSTRG.1641.4;MSTRG.1641.5	4.40767	5.9483	5.01641	6.81271	7.42003	7.36653	0.302801	-1.72356	0.01417	0.332929	down	yes
MSTRG.16431		MSTRG.16431.1	0.889239	1.42376	0.709321	1.07694	1.22433	1.09059	0.27562	-1.85925	0.0361048	0.505853	down	yes
MSTRG.16445		MSTRG.16445.1	0.879948	0.477563	0.975601	0.850071	0.82749	0.961457	2.78465	1.4775	0.0339209	0.49259	up	yes
MSTRG.16449	Gh_A08G1544	MSTRG.16449.1;Gh_A08G1544	3.65075	0.12253	3.35994	0.800504	2.35883	1.1799	441.617	8.78665	0.0242621	0.431411	up	yes
MSTRG.16464	Gh_A08G1556	MSTRG.16464.1;MSTRG.16464.2;Gh_A08G1556	0.0980486	0.392685	0.118908	0.0527552	0.0492993	0.0324388	0.414476	-1.27064	0.00232124	0.108525	down	yes
MSTRG.16465	Gh_A08G1554	MSTRG.16465.1;Gh_A08G1554	2.16135	1.48153	1.93737	0.984024	1.17434	0.944565	3.49777	1.80643	0.0177015	0.372649	up	yes
MSTRG.16500	Gh_A08G1587	MSTRG.16500.1;Gh_A08G1587	1.29961	0.997965	1.1672	0.54426	0.49927	0.407277	2.43886	1.28621	0.0236346	0.428032	up	yes
MSTRG.16506		MSTRG.16506.1	1.92635	1.35009	2.06468	1.52485	1.72598	1.51015	2.94007	1.55585	0.0253064	0.438672	up	yes
MSTRG.16520	Gh_A08G1604	MSTRG.16520.1;Gh_A08G1604	29.573	24.7477	29.7444	24.5381	24.8859	23.0494	2.44293	1.28861	0.0114568	0.297766	up	yes
MSTRG.16545		MSTRG.16545.1	0	0.360766	0.137327	0.186279	0.373869	0.296292	0.298511	-1.74415	0.0458258	0.556363	down	yes
MSTRG.16551	Gh_A08G1637	MSTRG.16551.1;MSTRG.16551.2;MSTRG.16551.3;Gh_A08G1637	3.84584	5.19231	4.0906	3.63194	4.06335	3.81	0.423107	-1.24091	0.0212442	0.407626	down	yes
MSTRG.16615	Gh_A08G1702	MSTRG.16615.1;Gh_A08G1702	1.41497	0.738561	1.38876	2.00969	2.08625	1.70225	2.99659	1.58332	0.0276972	0.454645	up	yes
MSTRG.1662		MSTRG.1662.2;MSTRG.1662.1	3.11571	3.86677	3.63509	5.56311	5.31648	5.78373	0.40912	-1.2894	0.0427474	0.540491	down	yes
MSTRG.16627		MSTRG.16627.2;MSTRG.16627.1	7.38683	9.4074	7.23938	9.66101	9.56468	8.88672	0.342541	-1.54565	0.0203743	0.398715	down	yes
MSTRG.16632		MSTRG.16632.1	0.455931	0.126843	0.337882	0.139026	0.225921	0.072384	2.98367	1.57709	0.0333886	0.48935	up	yes
MSTRG.16671	Gh_A08G1760	Gh_A08G1760	0	2.50131	0	0	0	0	0.00750315	-7.05829	0.00151776	0.0788993	down	yes
MSTRG.16685		MSTRG.16685.1	1.11225	2.54533	1.71306	1.48273	1.9918	1.81745	0.163686	-2.611	0.0497117	0.572607	down	yes
MSTRG.16696	Gh_A08G1781	Gh_A08G1781	0.322174	1.23969	0.149258	0.151363	0.289118	0.142029	0.108199	-3.20824	0.0326378	0.485187	down	yes
MSTRG.16701	Gh_A08G1788	MSTRG.16701.1;Gh_A08G1788	0.086895	0.500382	0.083348	0.026103	0.133834	0.079203	0.282521	-1.82357	0.0125201	0.312245	down	yes
MSTRG.16719	Gh_A08G1810	Gh_A08G1810	0.660357	0	0.999264	0	0	0	17.3916	4.12032	0.0170858	0.36676	up	yes
MSTRG.16738	Gh_A08G1824	MSTRG.16738.1;MSTRG.16738.2;Gh_A08G1824	1.27175	1.89885	1.19035	1.74916	1.95702	1.68984	0.294687	-1.76275	0.0232269	0.424181	down	yes
MSTRG.16742	Gh_A08G1826	MSTRG.16742.1	0.038559	0.286851	0.103115	0.418251	0.31397	0.473638	0.356849	-1.48662	0.0255151	0.439782	down	yes
MSTRG.16751	Gh_A08G1835	MSTRG.16751.1;MSTRG.16751.2;MSTRG.16751.3;MSTRG.16751.5;MSTRG.16751.4;Gh_A08G1835	10.803	9.68075	12.1011	0.960872	1.12771	1.11939	10.2278	3.35442	0.0067385	0.221296	up	yes
MSTRG.16820	Gh_A08G1908	Gh_A08G1908;MSTRG.16820.2;MSTRG.16820.3;MSTRG.16820.4;MSTRG.16820.5	4.35237	5.37457	4.10721	4.66599	5.24784	5.23307	0.40065	-1.31959	0.044885	0.553244	down	yes
MSTRG.16821	Gh_A08G1909	MSTRG.16821.1;Gh_A08G1909	45.4598	54.4214	48.1798	94.7925	86.9053	91.1146	0.285641	-1.80773	0.00907311	0.261229	down	yes
MSTRG.16841	Gh_A08G1927	MSTRG.16841.1;Gh_A08G1927	8.24682	6.85074	9.37606	6.37193	6.31376	6.45661	2.97489	1.57284	0.0436892	0.546281	up	yes
MSTRG.16851	Gh_A08G1941	Gh_A08G1941	1.7261	2.74701	1.67657	2.23854	2.04576	1.7697	0.261181	-1.93688	0.0479321	0.56479	down	yes
MSTRG.16883	Gh_A08G1978	MSTRG.16883.1	3.73098	0	2.92701	0	0	0	1409.88	10.4614	7.19812e-05	0.0788993	up	yes
MSTRG.16949		MSTRG.16949.1	0	0.856781	0.184584	0.315451	0.309504	0.148745	0.103022	-3.27897	0.0157931	0.352193	down	yes
MSTRG.16960	Gh_A08G2063	Gh_A08G2063	2.15711	3.34746	2.17241	1.6478	1.44813	1.49063	0.365449	-1.45226	0.0213588	0.409022	down	yes
MSTRG.16976	Gh_A08G2083	Gh_A08G2083	0.171728	1.64696	0.093825	0.693344	0.197398	0.443853	0.030192	-5.04969	0.0294258	0.466204	down	yes
MSTRG.16987	Gh_A08G2097	MSTRG.16987.1;MSTRG.16987.2;MSTRG.16987.3;MSTRG.16987.4;MSTRG.16987.5;Gh_A08G2097	2.88198	2.11277	3.09808	2.68478	2.89278	2.78245	2.69652	1.4311	0.0243366	0.431783	up	yes
MSTRG.16988	Gh_A08G2100	MSTRG.16988.1;MSTRG.16988.2;Gh_A08G2100	1.85998	2.47895	1.77378	8.63564	8.50344	7.47504	0.140638	-2.82994	0.0122005	0.308441	down	yes
MSTRG.17046	Gh_A08G2183	MSTRG.17046.1	0.326552	0.233001	0.397271	0	0	0	2.28768	1.19388	0.0174047	0.369664	up	yes
MSTRG.17092	Gh_A08G2243	MSTRG.17092.1;Gh_A08G2243	2.65771	1.33299	1.96099	0.861215	0.789109	0.69419	7.97749	2.99594	0.0117862	0.302026	up	yes
MSTRG.17115		MSTRG.17115.1;MSTRG.17115.2;MSTRG.17115.4	3.56975	4.3205	3.64025	5.06909	4.52435	5.15029	0.436206	-1.19692	0.0436263	0.546117	down	yes
MSTRG.17124		MSTRG.17124.1	0	0.705445	0.058747	0.295657	0.337316	0.495261	0.0980783	-3.34992	0.0026565	0.118163	down	yes
MSTRG.17159	Gh_A09G0036	MSTRG.17159.1	22.2658	21.0856	28.4931	0.0375819	0	0.00181287	45.5488	5.50934	0.00672606	0.220968	up	yes
MSTRG.17181	Gh_A09G0057	MSTRG.17181.2;MSTRG.17181.1;MSTRG.17181.3;MSTRG.17181.4;MSTRG.17181.5;Gh_A09G0057;MSTRG.17181.7	3.45397	3.49132	3.27581	7.39915	7.72839	8.02333	0.449138	-1.15477	0.0210867	0.406193	down	yes
MSTRG.17186	Gh_A09G0062	MSTRG.17186.1;MSTRG.17186.2;Gh_A09G0062	23.5145	20.8723	24.1619	6.91474	7.56848	8.21686	4.5591	2.18875	0.0244982	0.433019	up	yes
MSTRG.17194		MSTRG.17194.1	0.693297	1.19085	0.827108	0.616497	0.670894	0.621859	0.440909	-1.18145	0.0083122	0.249394	down	yes
MSTRG.17213	Gh_A09G0086	MSTRG.17213.1;Gh_A09G0086	4.72891	0.441596	4.65778	0.296657	0.704317	0.441436	822.416	9.68372	0.0032221	0.135473	up	yes
MSTRG.17221	Gh_A09G0094	MSTRG.17221.1	1.34484	0	1.32934	0.831463	1.67714	1.13635	29.0455	4.86024	0.0326872	0.485382	up	yes
MSTRG.17226	Gh_A09G0100	MSTRG.17226.2;MSTRG.17226.1;Gh_A09G0100	45.1035	35.8816	40.7774	10.4184	8.69596	10.6478	8.19345	3.03447	0.0211512	0.40663	up	yes
MSTRG.17229	Gh_A09G0102	MSTRG.17229.1	0.168322	0	0.226988	0	0	0	2.36404	1.24126	0.0134393	0.324458	up	yes
MSTRG.17240	Gh_A09G0115	Gh_A09G0115	0	0.357218	0	0.323416	0.251873	0.192442	0.247401	-2.01508	0.0165159	0.360766	down	yes
MSTRG.17242	Gh_A09G0117	MSTRG.17242.1	1.27731	0.668904	1.18562	0.117705	0	0	6.94876	2.79676	0.00435532	0.165668	up	yes
MSTRG.17267		MSTRG.17267.1	0	0.315821	0	0	0	0	0.342482	-1.5459	0.00151776	0.0788993	down	yes
MSTRG.17271		MSTRG.17271.1;MSTRG.17271.2;MSTRG.17271.3	3.34179	6.70946	3.33252	2.18186	1.96032	2.17417	0.147458	-2.76162	0.00506103	0.182332	down	yes
MSTRG.17294		MSTRG.17294.1	0.393721	0.209796	0.335148	0	0.060353	0	2.18881	1.13015	0.0144546	0.336594	up	yes
MSTRG.17311	Gh_A09G0189	Gh_A09G0189	0	0.438662	0	0	0	0	0.241716	-2.04861	0.00151776	0.0788993	down	yes
MSTRG.17318		MSTRG.17318.1	2.78049	2.55184	2.84234	0	0	0	4.98134	2.31653	0.000102819	0.0788993	up	yes
MSTRG.17325		MSTRG.17325.1	0.093468	0.581459	0	0.110219	0.108326	0.099295	0.196464	-2.34766	0.0162936	0.35859	down	yes
MSTRG.17329	Gh_A09G0206	MSTRG.17329.1;MSTRG.17329.2;Gh_A09G0206;MSTRG.17329.5	8.28573	7.5485	9.18974	5.25703	5.61219	5.37862	2.40222	1.26437	0.0478108	0.564135	up	yes
MSTRG.17333	Gh_A09G0208	MSTRG.17333.1;MSTRG.17333.2;Gh_A09G0208	23.7915	22.498	23.279	11.6628	10.8393	12.0782	2.31333	1.20997	0.0339298	0.49259	up	yes
MSTRG.17338	Gh_A09G0220	MSTRG.17338.1;Gh_A09G0220	11.858	11.0835	12.1867	0.031571	0.0300687	0.0369922	16.6591	4.05824	5.38248e-05	0.0788993	up	yes
MSTRG.17341	Gh_A09G0222	MSTRG.17341.1;Gh_A09G0222	0.910342	2.20488	1.04174	1.29912	1.08389	0.868295	0.145871	-2.77724	0.0345436	0.496965	down	yes
MSTRG.17367	Gh_A09G0246	Gh_A09G0246	0	0.50653	0	0	0	0	0.201906	-2.30825	0.00151776	0.0788993	down	yes
MSTRG.17374	Gh_A09G0249	MSTRG.17374.1;MSTRG.17374.2	1.31883	0.850606	1.34635	0.718911	0.842202	0.696605	3.35875	1.74792	0.0102748	0.280413	up	yes
MSTRG.17380	Gh_A09G0257	MSTRG.17380.2	0.0774139	0	0.0401022	0.0187438	0	0	2.00114	1.00082	0.024321	0.431783	up	yes
MSTRG.17400	Gh_A09G0266	Gh_A09G0266	0	1.11732	0	0	0	0	0.0534665	-4.22522	0.00151776	0.0788993	down	yes
MSTRG.17410	Gh_A09G0276	MSTRG.17410.1;Gh_A09G0276	2.10474	1.26268	1.51515	0.0432687	0.0819538	0.0393861	6.68123	2.74011	0.0173496	0.369274	up	yes
MSTRG.17422		MSTRG.17422.1	11.5354	13.0986	9.74861	0.226639	0.142971	0.17192	4.97952	2.31601	0.0326879	0.485382	up	yes
MSTRG.1743	Gh_A01G1647	Gh_A01G1647	0	5.87284	0	0	0	1.63166	0.000306016	-11.6741	0.035569	0.502229	down	yes
MSTRG.17447		MSTRG.17447.1	0.179927	0.856374	0.196842	0.551818	1.12441	0.987191	0.10602	-3.23759	0.0472496	0.561383	down	yes
MSTRG.1745	Gh_A01G1650	Gh_A01G1650;MSTRG.1745.2	14.6249	11.2864	12.9084	9.3535	8.90392	8.73992	3.20991	1.68253	0.0135857	0.326428	up	yes
MSTRG.17454	Gh_A09G0313	MSTRG.17454.1;Gh_A09G0313	0	0.588021	0.08679	0.053481	0.107407	0.260237	0.163572	-2.612	0.0127095	0.314524	down	yes
MSTRG.17470		MSTRG.17470.1	5.08222	6.89109	5.26344	8.05918	8.74198	8.48368	0.245892	-2.0239	0.00250195	0.114773	down	yes
MSTRG.1748	Gh_A01G1652	Gh_A01G1652	0	1.27597	0	0	0	0	0.0403248	-4.63219	0.00151776	0.0788993	down	yes
MSTRG.17492	Gh_A09G0348	Gh_A09G0348	0	0.24587	0.021758	0.025555	0.091207	0.051381	0.418142	-1.25794	0.00757191	0.236738	down	yes
MSTRG.17493	Gh_A09G0349	MSTRG.17493.1;MSTRG.17493.2;Gh_A09G0349;MSTRG.17493.4	1.31432	3.75574	1.11411	1.01778	1.22455	1.69464	0.047345	-4.40064	0.0205601	0.400362	down	yes
MSTRG.17498		MSTRG.17498.1;MSTRG.17498.2	3.72494	1.06911	4.11152	0.596588	0.580318	0.579701	87.7213	6.45486	0.0022197	0.105079	up	yes
MSTRG.1750		MSTRG.1750.1;MSTRG.1750.2	0.631908	1.46632	0.898429	0.865402	0.986689	1.22981	0.208761	-2.26008	0.0301139	0.469695	down	yes
MSTRG.17505		MSTRG.17505.1	4.7159	6.06643	5.73871	9.04674	8.91993	9.50037	0.337189	-1.56837	0.0465196	0.55836	down	yes
MSTRG.17523	Gh_A09G0368	MSTRG.17523.2;MSTRG.17523.1;MSTRG.17523.3;MSTRG.17523.4;MSTRG.17523.5;MSTRG.17523.6	5.95065	4.9801	5.96723	2.3982	1.92242	2.24008	3.95887	1.98509	0.0266047	0.447895	up	yes
MSTRG.17528	Gh_A09G0375	Gh_A09G0375	0.221448	0.627594	0.161511	0	0	0	0.360314	-1.47267	0.016856	0.364068	down	yes
MSTRG.17551	Gh_A09G0406	MSTRG.17551.1;MSTRG.17551.2;Gh_A09G0406	8.22986	11.3697	8.42857	15.7033	15.1667	14.1228	0.196521	-2.34725	0.00874406	0.256062	down	yes
MSTRG.17594	Gh_A09G0460	MSTRG.17594.1	0.529208	0.183836	0.353813	0.170481	0.225084	0.089224	2.87	1.52105	0.0414224	0.53441	up	yes
MSTRG.17600	Gh_A09G0465	MSTRG.17600.1;Gh_A09G0465	0.0753603	0.293769	0.17608	0.352003	0.318758	0.440727	0.447865	-1.15886	0.0405816	0.531574	down	yes
MSTRG.17613	Gh_A09G0480	MSTRG.17613.1;MSTRG.17613.2;Gh_A09G0480	3.07459	1.92969	2.45058	1.77521	1.40539	1.54933	4.1765	2.06229	0.0397051	0.52696	up	yes
MSTRG.17616		MSTRG.17616.1	0.579973	0.158422	0.642056	0.316465	0.128121	0.328539	4.51291	2.17406	0.0452854	0.554474	up	yes
MSTRG.17626	Gh_A09G0490	MSTRG.17626.1;MSTRG.17626.2;MSTRG.17626.3	2.75172	0.553872	2.86581	2.88826	3.06153	2.72153	32.4313	5.01931	0.00256236	0.116317	up	yes
MSTRG.1763	Gh_A01G1664	MSTRG.1763.1;MSTRG.1763.2	9.62895	9.08469	9.69653	4.73909	4.07812	4.3284	2.48548	1.31352	0.0415968	0.534907	up	yes
MSTRG.17641	Gh_A09G0502	MSTRG.17641.1;MSTRG.17641.2;Gh_A09G0502	75.2919	67.0613	70.0376	36.5737	34.5881	31.4054	3.04423	1.60608	0.0453422	0.554474	up	yes
MSTRG.17679		MSTRG.17679.1;MSTRG.17679.2;MSTRG.17679.4;MSTRG.17679.3;MSTRG.17679.5	4.59064	5.21848	4.42413	11.7823	12.4492	10.5891	0.283952	-1.81628	0.0387951	0.52198	down	yes
MSTRG.1773	Gh_A01G1677	MSTRG.1773.1;MSTRG.1773.3;MSTRG.1773.4	0.797593	1.23401	0.815699	0.674318	0.880128	0.804593	0.434903	-1.20123	0.0431903	0.543147	down	yes
MSTRG.17740	Gh_A09G0595	MSTRG.17740.1;MSTRG.17740.2;Gh_A09G0595	1.87705	2.89648	2.13926	2.73408	2.29318	2.4435	0.304155	-1.71712	0.0321963	0.482902	down	yes
MSTRG.17779	Gh_A09G0633	MSTRG.17779.2;MSTRG.17779.1;MSTRG.17779.3	4.58651	6.7025	5.7073	5.83091	5.7741	5.97845	0.332309	-1.5894	0.0422134	0.537957	down	yes
MSTRG.17788		MSTRG.17788.1	5.58577	3.5305	5.17469	3.0214	3.22197	3.55804	5.69248	2.50906	0.0129971	0.318474	up	yes
MSTRG.17795	Gh_A09G0653	MSTRG.17795.1;MSTRG.17795.2;MSTRG.17795.3;Gh_A09G0653	7.23443	6.90319	6.80815	20.4859	21.9745	22.5237	0.376986	-1.40742	0.0249291	0.435789	down	yes
MSTRG.17810		MSTRG.17810.1	1.9003	2.53637	1.98089	3.85215	3.48234	3.35007	0.316961	-1.65762	0.0236392	0.428032	down	yes
MSTRG.17841	Gh_A09G0700	MSTRG.17841.1;Gh_A09G0700	3.39025	4.28245	3.66721	7.65391	8.48296	7.5864	0.272732	-1.87444	0.015645	0.350618	down	yes
MSTRG.17930		MSTRG.17930.1	2.24627	2.72764	2.08954	2.97603	3.02945	2.94583	0.425118	-1.23406	0.0157839	0.352075	down	yes
MSTRG.17931	Gh_A09G0792	MSTRG.17931.1	0.650187	0.310949	0.523512	0.265417	0.168316	0.199282	2.88065	1.52639	0.013034	0.319181	up	yes
MSTRG.17938	Gh_A09G0796	MSTRG.17938.1;Gh_A09G0796	2.56521	3.19628	2.50868	2.89109	2.8664	3.05122	0.459589	-1.12158	0.00805333	0.244944	down	yes
MSTRG.17949	Gh_A09G0808	MSTRG.17949.1;MSTRG.17949.2;MSTRG.17949.3;Gh_A09G0808	7.20056	6.90543	7.17042	3.08222	3.39364	2.96781	2.29378	1.19773	0.0345734	0.496965	up	yes
MSTRG.17958	Gh_A09G0814	MSTRG.17958.1;Gh_A09G0814	1.18518	0.289509	0.664499	0.736854	0.561965	0.524066	6.37597	2.67265	0.0387704	0.521797	up	yes
MSTRG.17967	Gh_A09G0819	MSTRG.17967.1;MSTRG.17967.2;MSTRG.17967.3;MSTRG.17967.4;MSTRG.17967.5;MSTRG.17967.6;MSTRG.17967.7;Gh_A09G0819	2.09718	3.27292	1.74315	2.83144	3.44086	2.89411	0.172089	-2.53877	0.0441938	0.549465	down	yes
MSTRG.1798	Gh_A01G1701	MSTRG.1798.1;MSTRG.1798.3;MSTRG.1798.4;Gh_A01G1701;MSTRG.1798.6;MSTRG.1798.7;MSTRG.1798.8;MSTRG.1798.9	7.62653	9.2751	7.39794	21.6662	21.0707	19.5311	0.194535	-2.3619	0.0095139	0.267705	down	yes
MSTRG.17986	Gh_A09G0839	Gh_A09G0839	25.9021	32.0429	24.2676	30.6242	30.5744	30.3825	0.338184	-1.56412	0.0150995	0.344701	down	yes
MSTRG.17997	Gh_A09G0850	MSTRG.17997.1	0.884595	0.052847	1.0971	0.073757	0.021702	0	22.2673	4.47685	0.00574532	0.198538	up	yes
MSTRG.18042		MSTRG.18042.1;MSTRG.18042.2	5.75278	7.69992	6.90476	8.40576	8.51359	9.16359	0.347957	-1.52302	0.0464441	0.558259	down	yes
MSTRG.18045		MSTRG.18045.1;MSTRG.18045.2;MSTRG.18045.4	2.61353	4.02989	3.03198	5.07544	5.66643	5.63722	0.188336	-2.40862	0.00675117	0.221632	down	yes
MSTRG.18064		MSTRG.18064.1;MSTRG.18064.2	5.93477	7.2138	5.07872	10.1836	10.5417	10.0732	0.245746	-2.02476	0.0330985	0.487973	down	yes
MSTRG.18082		MSTRG.18082.1	3.43218	4.45933	3.88488	5.28003	4.71227	4.88503	0.404418	-1.30608	0.0455217	0.555339	down	yes
MSTRG.18086	Gh_A09G0926	Gh_A09G0926	10.6633	14.8707	10.5797	15.3437	15.1155	13.9852	0.223194	-2.16363	0.0118385	0.302924	down	yes
MSTRG.18127		MSTRG.18127.1	0	4.37812	0	0	0	0	0.00140447	-9.47576	0.00151776	0.0788993	down	yes
MSTRG.18141		MSTRG.18141.1	1.97608	3.86597	2.61125	2.39377	2.13469	2.71794	0.183024	-2.44989	0.0303869	0.471569	down	yes
MSTRG.18150	Gh_A09G0982	MSTRG.18150.2;MSTRG.18150.3;Gh_A09G0982	1.95677	1.0149	1.68271	1.01221	1.27737	0.979742	5.28556	2.40206	0.015512	0.349278	up	yes
MSTRG.18181	Gh_A09G1008	Gh_A09G1008	0.387906	0.121877	0.315369	0.248363	0.357044	0.204206	2.29012	1.19542	0.0488217	0.569424	up	yes
MSTRG.1825	Gh_A01G1734	MSTRG.1825.1	0.111091	1.67822	0.083028	1.47985	1.3697	0.668403	0.0175192	-5.83492	0.0366378	0.509291	down	yes
MSTRG.18252	Gh_A09G1073	MSTRG.18252.1;Gh_A09G1073	3.21398	4.27106	3.28828	20.2839	18.6529	17.3067	0.0954657	-3.38887	0.00725068	0.230806	down	yes
MSTRG.18264	Gh_A09G1084	Gh_A09G1084	0	0.385026	0.165436	0	0	0	0.380158	-1.39533	0.0318701	0.48092	down	yes
MSTRG.18301		MSTRG.18301.1;MSTRG.18301.2	5.77384	7.13104	6.56581	9.8774	9.78843	9.74221	0.383983	-1.38089	0.0181386	0.376687	down	yes
MSTRG.1831	Gh_A01G1737	MSTRG.1831.2	5.78253	9.42993	5.71818	8.02312	10.2137	10.2365	0.11344	-3.14	0.0255018	0.439717	down	yes
MSTRG.18318		MSTRG.18318.1	2.45071	2.89059	2.40519	3.9516	3.69312	3.85503	0.436042	-1.19746	0.00941758	0.266172	down	yes
MSTRG.18330		MSTRG.18330.2;MSTRG.18330.1	5.95093	6.70977	5.70467	12.009	11.0285	10.6815	0.360974	-1.47003	0.0361845	0.506265	down	yes
MSTRG.18341	Gh_A09G1148	MSTRG.18341.1;Gh_A09G1148	0.796456	1.48716	0.70175	1.02966	0.77433	1.1408	0.224264	-2.15673	0.0463423	0.558041	down	yes
MSTRG.18350	Gh_A09G1157	Gh_A09G1157	1.12416	1.90691	1.16507	0.715692	0.674324	0.548069	0.403916	-1.30787	0.0495753	0.572029	down	yes
MSTRG.18351	Gh_A09G1158	MSTRG.18351.2;MSTRG.18351.3	4.88693	5.80327	5.11474	7.14841	7.35898	7.68038	0.421366	-1.24685	0.0063541	0.213257	down	yes
MSTRG.18368	Gh_A09G1174;Gh_A09G1173	MSTRG.18368.3;MSTRG.18368.1;MSTRG.18368.4;MSTRG.18368.5;Gh_A09G1173;Gh_A09G1174;MSTRG.18368.8	7.46413	4.69141	7.33499	6.48452	7.34913	6.98447	4.82904	2.27174	0.0111401	0.29345	up	yes
MSTRG.18410		MSTRG.18410.1	0.195094	0.650851	0.350902	0.595266	0.628564	0.743001	0.255693	-1.96751	0.0109121	0.29054	down	yes
MSTRG.18439	Gh_A09G1252	MSTRG.18439.2;MSTRG.18439.3;Gh_A09G1252;MSTRG.18439.5	0.588629	1.18319	0.74243	1.1694	1.06839	0.889631	0.279334	-1.83993	0.0393597	0.524472	down	yes
MSTRG.18456	Gh_A09G1270	Gh_A09G1270	0.262569	0.014731	0.195734	0.092793	0.105026	0.174016	2.32667	1.21827	0.0257919	0.441647	up	yes
MSTRG.18468	Gh_A09G1282	MSTRG.18468.1;MSTRG.18468.2;MSTRG.18468.3;MSTRG.18468.4;MSTRG.18468.5;MSTRG.18468.6;MSTRG.18468.7;MSTRG.18468.12;MSTRG.18468.10;MSTRG.18468.8;MSTRG.18468.9;MSTRG.18468.13;Gh_A09G1282	6.93881	8.85158	7.3395	7.986	8.56539	8.59956	0.396842	-1.33337	0.0081451	0.246738	down	yes
MSTRG.18481	Gh_A09G1296	MSTRG.18481.1;MSTRG.18481.2;MSTRG.18481.3	0.112439	0.588687	0.0629111	0.104563	0.173293	0.063244	0.230236	-2.11882	0.0216345	0.410822	down	yes
MSTRG.18483		MSTRG.18483.1	0.76972	1.52797	0.964294	0.750531	1.02122	1.06934	0.269703	-1.89056	0.0402326	0.5297	down	yes
MSTRG.18485	Gh_A09G1299	MSTRG.18485.1;Gh_A09G1299	2.35371	4.90287	2.94239	2.66263	2.48706	2.29539	0.149761	-2.73927	0.0134078	0.32413	down	yes
MSTRG.18488	Gh_A09G1304	MSTRG.18488.1;Gh_A09G1304	5.67067	6.88902	6.22172	7.91897	7.68258	7.78563	0.462326	-1.11302	0.013511	0.325351	down	yes
MSTRG.18526		MSTRG.18526.1;MSTRG.18526.2	0.700104	0.440949	0.744414	0.104863	0.0805532	0.104411	3.10825	1.6361	0.00313365	0.132492	up	yes
MSTRG.18533	Gh_A09G1356	Gh_A09G1356	0	1.38018	0	0	0	0	0.0338578	-4.88437	0.00151776	0.0788993	down	yes
MSTRG.1854	Gh_A01G1759	Gh_A01G1759	0	0.320026	0	0	0	0	0.338243	-1.56387	0.00151776	0.0788993	down	yes
MSTRG.18558	Gh_A09G1375	MSTRG.18558.1	0	0.681443	0	0	0.068034	0	0.129186	-2.95248	0.00414015	0.16031	down	yes
MSTRG.18561	Gh_A09G1381	Gh_A09G1381	30.6172	37.7251	31.4471	31.8335	32.3625	30.9896	0.464412	-1.10652	0.00709011	0.227564	down	yes
MSTRG.18573	Gh_A09G1388	MSTRG.18573.2;MSTRG.18573.1;MSTRG.18573.3;MSTRG.18573.4;Gh_A09G1388	14.9199	16.1593	15.8125	4.61934	4.50653	4.21952	2.47391	1.30679	0.0203961	0.398971	up	yes
MSTRG.18588	Gh_A09G1405	Gh_A09G1405	7.20411	11.3662	5.05177	63.8373	53.1981	59.1569	0.0152622	-6.03389	0.0203134	0.398633	down	yes
MSTRG.18589	Gh_A09G1405	MSTRG.18589.1	3.13678	5.01769	1.75174	18.9127	19.4838	20.0787	0.0205192	-5.60688	0.0349296	0.498427	down	yes
MSTRG.18590		MSTRG.18590.1	1.30703	0.938553	1.15485	0.418771	0.347425	0.414546	2.84472	1.50829	0.00822868	0.248125	up	yes
MSTRG.18592	Gh_A09G1407	MSTRG.18592.1;Gh_A09G1407	1.20947	0.669272	0.905128	0.829763	0.865935	0.693136	2.79701	1.48388	0.0483051	0.566501	up	yes
MSTRG.18619	Gh_A09G1435	MSTRG.18619.1;MSTRG.18619.2;MSTRG.18619.3;MSTRG.18619.4;Gh_A09G1435	4.54114	5.74878	4.73199	5.54276	5.60848	5.60594	0.416083	-1.26506	6.03261e-05	0.0788993	down	yes
MSTRG.18630	Gh_A09G1448	MSTRG.18630.2;MSTRG.18630.3;MSTRG.18630.1;MSTRG.18630.4;Gh_A09G1448	32.6614	38.0937	35.4142	73.8	71.7836	67.878	0.310181	-1.68882	0.0165907	0.361854	down	yes
MSTRG.18651	Gh_A09G1474	Gh_A09G1474	0	0.861374	0	0	0.407343	0.186444	0.0729727	-3.7765	0.0391968	0.523621	down	yes
MSTRG.18652	Gh_A09G1475	MSTRG.18652.1;Gh_A09G1475	3.76961	2.65991	3.37044	1.94983	1.71793	1.95033	3.90605	1.96571	0.011679	0.300279	up	yes
MSTRG.18674		MSTRG.18674.2;MSTRG.18674.1;MSTRG.18674.3;MSTRG.18674.4;MSTRG.18674.6	5.2115	6.3525	4.85543	19.3625	18.7864	18.7082	0.144244	-2.79342	0.00287001	0.124661	down	yes
MSTRG.18695	Gh_A09G1526	Gh_A09G1526	0	0.204118	0	0	0	0	0.484235	-1.04622	0.00151776	0.0788993	down	yes
MSTRG.18700	Gh_A09G1532	Gh_A09G1532	0.368078	0	0.208012	0	0	0	3.63103	1.86038	0.00682727	0.222838	up	yes
MSTRG.18702	Gh_A09G1533	MSTRG.18702.1;MSTRG.18702.2;MSTRG.18702.3;Gh_A09G1533	3.14316	4.18686	3.649	8.50478	9.48816	10.7097	0.196526	-2.34721	0.0400065	0.528072	down	yes
MSTRG.18789	Gh_A09G1634	MSTRG.18789.1;Gh_A09G1634	10.7673	10.5735	11.897	36.0772	36.4495	37.3195	0.39752	-1.3309	0.0281759	0.457925	down	yes
MSTRG.18856	Gh_A09G1712	Gh_A09G1712	1.26294	0.65738	0.889506	0.335475	0.31499	0.422833	3.86366	1.94997	0.0387747	0.521797	up	yes
MSTRG.18863		MSTRG.18863.1	0	1.18153	0.17558	0.145142	0.080913	0.091341	0.0598772	-4.06185	0.00154502	0.0801317	down	yes
MSTRG.18865	Gh_A09G1721	MSTRG.18865.1;MSTRG.18865.2;Gh_A09G1721	5.21035	3.71071	5.86876	0.508554	0.75103	0.638488	13.5454	3.75973	0.0114063	0.297031	up	yes
MSTRG.18886	Gh_A09G1748	MSTRG.18886.1;MSTRG.18886.2;Gh_A09G1748	17.3332	18.0482	17.0965	6.29042	6.48307	6.57411	2.04948	1.03525	0.0039875	0.155741	up	yes
MSTRG.18917	Gh_A09G1783	MSTRG.18917.2;MSTRG.18917.3;MSTRG.18917.4;MSTRG.18917.5	13.0839	16.9502	14.9979	24.5785	23.5514	25.0923	0.274751	-1.8638	0.0139504	0.331239	down	yes
MSTRG.18918	Gh_A09G1784	MSTRG.18918.1;MSTRG.18918.3;MSTRG.18918.2;MSTRG.18918.4;MSTRG.18918.6;Gh_A09G1784	2.25138	1.32216	1.73086	0.948187	0.87478	0.735766	4.74537	2.24652	0.0237246	0.428509	up	yes
MSTRG.18940	Gh_A09G1807	Gh_A09G1807	0.445554	0	0.195718	0	0.051107	0.094092	3.91074	1.96744	0.042223	0.537957	up	yes
MSTRG.18944	Gh_A09G1812	Gh_A09G1812	0.912159	0.144288	0.520647	0.28163	0.449509	0.26841	6.83464	2.77287	0.02778	0.455247	up	yes
MSTRG.18950	Gh_A09G1817	MSTRG.18950.1;MSTRG.18950.2;Gh_A09G1817	3.10918	3.67315	3.05555	5.03954	4.92595	5.29539	0.393563	-1.34533	0.00648272	0.215948	down	yes
MSTRG.18955	Gh_A09G1823	Gh_A09G1823	0.648709	1.08174	0.625252	0.533366	0.533403	0.634902	0.404945	-1.3042	0.0118208	0.302642	down	yes
MSTRG.18972	Gh_A09G1840	MSTRG.18972.1;MSTRG.18972.2;MSTRG.18972.3	1.67196	2.62186	1.74993	1.81256	1.71666	1.55893	0.327266	-1.61147	0.021477	0.409502	down	yes
MSTRG.18992	Gh_A09G1868	MSTRG.18992.1;MSTRG.18992.2;Gh_A09G1868	4.81304	2.85916	4.20642	2.17136	1.70608	2.38155	7.32441	2.87271	0.0348558	0.498188	up	yes
MSTRG.19011	Gh_A09G1904	MSTRG.19011.1	0	0.217842	0	0	0	0	0.449747	-1.15282	0.00151776	0.0788993	down	yes
MSTRG.19055	Gh_A09G1954	Gh_A09G1954;MSTRG.19055.2	0.732438	0.536297	0.800041	0.235173	0.187475	0.135883	2.56817	1.36074	0.0191904	0.387257	up	yes
MSTRG.19058	Gh_A09G1956	MSTRG.19058.1;Gh_A09G1956	6.6061	7.7078	6.3973	14.5762	15.2822	14.6673	0.268314	-1.898	0.00328517	0.137118	down	yes
MSTRG.19064	Gh_A09G1962	Gh_A09G1962	0.339511	1.21403	0.414055	0.388906	0.737899	0.496279	0.136117	-2.87708	0.0274551	0.452437	down	yes
MSTRG.19091	Gh_A09G2000	MSTRG.19091.1;MSTRG.19091.2;MSTRG.19091.3;MSTRG.19091.5;MSTRG.19091.6;MSTRG.19091.10;MSTRG.19091.8;MSTRG.19091.9;MSTRG.19091.7;Gh_A09G2000	2.41237	3.2636	2.35486	3.03676	3.13514	3.236	0.33088	-1.59562	0.00340802	0.140359	down	yes
MSTRG.19103	Gh_A09G2019	Gh_A09G2019	0.341194	0.105361	0.2767	0.15729	0.078236	0.0376	2.42882	1.28026	0.0280575	0.457232	up	yes
MSTRG.19104	Gh_A09G2018	MSTRG.19104.1;MSTRG.19104.2;MSTRG.19104.3;Gh_A09G2018	5.21891	8.29082	6.20125	7.33205	7.39435	6.68261	0.218148	-2.19662	0.0203261	0.398633	down	yes
MSTRG.19117	Gh_A09G2032	Gh_A09G2032	0.567508	1.01745	0.677855	0.43341	0.419531	0.512299	0.4542	-1.1386	0.0111416	0.29345	down	yes
MSTRG.19137	Gh_A09G2056	Gh_A09G2056	0	1.50574	0	0	0	0	0.00754296	-7.05065	0.00151776	0.0788993	down	yes
MSTRG.19142	Gh_A09G2062	MSTRG.19142.1;MSTRG.19142.2;MSTRG.19142.3;MSTRG.19142.4;MSTRG.19142.5;MSTRG.19142.8	1.61834	2.9024	1.67885	2.30765	2.455	1.90377	0.186053	-2.42621	0.0332803	0.488721	down	yes
MSTRG.19144	Gh_A09G2065	MSTRG.19144.1;Gh_A09G2065	12.0332	10.4338	12.3059	8.88401	8.1387	8.38202	2.41215	1.27032	0.0180868	0.37665	up	yes
MSTRG.19195	Gh_A09G2132	Gh_A09G2132	0.72262	0.382786	0.864626	0.754541	0.729857	0.630034	2.84055	1.50617	0.0346848	0.497653	up	yes
MSTRG.19201	Gh_A09G2139	MSTRG.19201.1;MSTRG.19201.2;MSTRG.19201.3;Gh_A09G2139	4.89182	6.1492	4.62673	4.30766	4.16417	4.33788	0.477927	-1.06514	0.0265683	0.447698	down	yes
MSTRG.19206	Gh_A09G2144	MSTRG.19206.1;Gh_A09G2144	0.035108	0.415366	0.153633	0.090633	0.032201	0.154754	0.340683	-1.5535	0.0265808	0.447746	down	yes
MSTRG.19224	Gh_A09G2164	MSTRG.19224.1;MSTRG.19224.2;MSTRG.19224.3;Gh_A09G2164;MSTRG.19224.5	1.74245	1.25519	1.59327	0.808066	0.789138	0.851726	2.8804	1.52627	0.00308885	0.130904	up	yes
MSTRG.19278	Gh_A10G0012	MSTRG.19278.1;MSTRG.19278.2;MSTRG.19278.3;MSTRG.19278.4;Gh_A10G0012	4.4811	2.72038	4.62492	5.57472	4.74115	5.00165	4.35886	2.12395	0.0211412	0.40663	up	yes
MSTRG.19279	Gh_A10G0013	MSTRG.19279.1;MSTRG.19279.2;MSTRG.19279.3;MSTRG.19279.4;MSTRG.19279.5;MSTRG.19279.6;Gh_A10G0013	4.27353	4.94338	4.4683	7.62834	7.32281	7.02345	0.433946	-1.20441	0.0185323	0.379852	down	yes
MSTRG.1931	Gh_A01G1829	MSTRG.1931.1;MSTRG.1931.2;MSTRG.1931.3;MSTRG.1931.4;Gh_A01G1829	6.11627	11.5922	8.22048	7.91428	7.87198	9.7768	0.129004	-2.95451	0.0398387	0.527552	down	yes
MSTRG.19316	Gh_A10G0057	Gh_A10G0057	0	0.400548	0	0	0	0	0.236764	-2.07848	0.00151776	0.0788993	down	yes
MSTRG.19332	Gh_A10G0073	MSTRG.19332.1;MSTRG.19332.2;Gh_A10G0073	0.823672	0.408181	0.676993	0.995297	0.785972	0.863391	2.27632	1.18671	0.0490829	0.570033	up	yes
MSTRG.19339	Gh_A10G0078	MSTRG.19339.1	2.57654	3.73785	2.66759	3.11923	2.99247	2.65908	0.329118	-1.60332	0.0365545	0.508692	down	yes
MSTRG.19340	Gh_A10G0082	MSTRG.19340.1;Gh_A10G0082	0.314583	0	0.188474	0.195983	0.168233	0.172769	2.66345	1.4133	0.00774067	0.240027	up	yes
MSTRG.19348	Gh_A10G0090	Gh_A10G0090	3.60962	4.991	3.82762	3.84977	3.53679	4.18652	0.366572	-1.44783	0.0326504	0.485215	down	yes
MSTRG.19362	Gh_A10G0107	MSTRG.19362.1;MSTRG.19362.2;MSTRG.19362.3;MSTRG.19362.4;Gh_A10G0107	7.85122	7.88998	8.61678	0.460066	0.569137	0.487336	6.81956	2.76968	0.00456809	0.1704	up	yes
MSTRG.19367	Gh_A10G0110	MSTRG.19367.1;MSTRG.19367.2;MSTRG.19367.3;MSTRG.19367.4	1.55111	1.23445	1.64739	1.19737	1.1981	1.08251	2.16346	1.11334	0.0200186	0.394686	up	yes
MSTRG.1945	Gh_A01G1843;Gh_A01G1844	MSTRG.1945.1;MSTRG.1945.2;MSTRG.1945.3;MSTRG.1945.4;MSTRG.1945.5;MSTRG.1945.7;MSTRG.1945.6;MSTRG.1945.8;Gh_A01G1843;Gh_A01G1844	3.88696	5.22588	4.14409	23.0191	17.9896	23.5725	0.0920154	-3.44198	0.0296068	0.466861	down	yes
MSTRG.19472	Gh_A10G0254	Gh_A10G0254	0	1.30724	0	0	0	0	0.0382326	-4.70905	0.00151776	0.0788993	down	yes
MSTRG.19474		MSTRG.19474.1	0.500725	1.24905	0.481274	1.10058	0.927867	1.17696	0.143775	-2.79811	0.00684225	0.22319	down	yes
MSTRG.19570	Gh_A10G0365	MSTRG.19570.1;Gh_A10G0365;MSTRG.19570.3	1.34107	2.36492	1.28555	1.92011	2.1111	1.9041	0.18287	-2.45111	0.00689714	0.223829	down	yes
MSTRG.19578	Gh_A10G0375	MSTRG.19578.1;Gh_A10G0375	1.28321	0.36465	1.04949	0.873447	0.676551	0.409338	8.92536	3.15791	0.0292046	0.464724	up	yes
MSTRG.19587	Gh_A10G0379	MSTRG.19587.1	0.891316	0.53908	0.779588	0.476943	0.435927	0.34732	2.69697	1.43134	0.0139444	0.331239	up	yes
MSTRG.19617	Gh_A10G0413	Gh_A10G0413	4.54278	6.44063	5.06752	5.32258	5.40491	5.32828	0.331094	-1.59469	0.00330027	0.13747	down	yes
MSTRG.19620	Gh_A10G0416	MSTRG.19620.2;MSTRG.19620.1;MSTRG.19620.3;Gh_A10G0416	14.6341	14.7752	16.2821	5.8614	5.4277	5.10589	2.92594	1.5489	0.0499854	0.574021	up	yes
MSTRG.19621	Gh_A10G0417	MSTRG.19621.2;MSTRG.19621.3;MSTRG.19621.1;MSTRG.19621.4;Gh_A10G0417	2.12313	1.44216	2.09275	0.287759	0.52032	0.366351	5.73965	2.52096	0.0185468	0.379939	up	yes
MSTRG.19627	Gh_A10G0420	Gh_A10G0420	1.84596	0	0.474674	0	0	0	45.6793	5.51347	0.0492959	0.571317	up	yes
MSTRG.1963	Gh_A01G1857	MSTRG.1963.1;Gh_A01G1857	17.7218	16.5045	18.5717	9.94694	9.14107	9.90166	2.48533	1.31344	0.0274493	0.452437	up	yes
MSTRG.19671		MSTRG.19671.1	0.434311	0.222764	0.389528	0.050079	0.052484	0.140963	2.27623	1.18665	0.0362705	0.506998	up	yes
MSTRG.19745		MSTRG.19745.1;MSTRG.19745.2;MSTRG.19745.3	3.9364	5.07718	4.24437	6.12912	5.24492	5.85157	0.367873	-1.44272	0.046895	0.559818	down	yes
MSTRG.19758	Gh_A10G0551	Gh_A10G0551	0	0.177363	0	0.161631	0.146481	0.146885	0.460117	-1.11993	0.00181045	0.0896389	down	yes
MSTRG.19764	Gh_A10G0557	Gh_A10G0557	0	1.34799	0.374148	0.288647	0.224278	0.285611	0.0529333	-4.23968	0.00921055	0.263369	down	yes
MSTRG.19789		MSTRG.19789.1	1.60716	0	2.55136	3.03858	2.50749	1.66355	66.6724	6.05902	0.044701	0.551877	up	yes
MSTRG.19805	Gh_A10G0597	Gh_A10G0597	0	12.5101	0	0	0	0	3.85256e-05	-14.6638	0.00151776	0.0788993	down	yes
MSTRG.19812	Gh_A10G0603	MSTRG.19812.1;Gh_A10G0603	26.7025	23.0747	25.3499	5.60501	4.71629	4.76242	7.3954	2.88663	0.0103367	0.281374	up	yes
MSTRG.19827	Gh_A10G0620	Gh_A10G0620	0.046283	0.668499	0.229035	0.63537	0.894307	0.687173	0.134496	-2.89437	0.0164099	0.359664	down	yes
MSTRG.19838	Gh_A10G0631;Gh_A10G0632	MSTRG.19838.1;MSTRG.19838.2;MSTRG.19838.4;MSTRG.19838.5;Gh_A10G0631;Gh_A10G0632	10.5231	14.0393	11.8346	15.3289	13.8739	13.5542	0.338812	-1.56144	0.0487903	0.569251	down	yes
MSTRG.19840	Gh_A10G0635	MSTRG.19840.1;Gh_A10G0635	4.67941	2.23687	3.75121	4.14487	4.12591	4.52648	6.67332	2.7384	0.0120358	0.305949	up	yes
MSTRG.19859	Gh_A10G0654	Gh_A10G0654	0.755623	1.26897	0.651053	0.959389	1.04569	1.00092	0.284441	-1.8138	0.0135751	0.326416	down	yes
MSTRG.19866		MSTRG.19866.1;MSTRG.19866.2	8.21407	10.7819	8.06045	11.5397	12.8369	11.5901	0.264425	-1.91907	0.0172539	0.368014	down	yes
MSTRG.19872	Gh_A10G0668	Gh_A10G0668	12.0708	16.2916	12.9047	10.0042	10.4474	11.0689	0.42227	-1.24376	0.0150983	0.344701	down	yes
MSTRG.19887	Gh_A10G0679	Gh_A10G0679	0.165392	0.335945	0.120127	0.366461	0.302956	0.362365	0.469243	-1.09159	0.022992	0.422135	down	yes
MSTRG.19920	Gh_A10G0707	MSTRG.19920.1;MSTRG.19920.3;Gh_A10G0707	1.03724	2.06224	0.965412	1.30137	1.06298	0.963658	0.189733	-2.39796	0.0364763	0.508228	down	yes
MSTRG.19936		MSTRG.19936.1	1.24008	1.89424	1.10487	1.96859	2.09847	2.42886	0.222782	-2.1663	0.0244245	0.432437	down	yes
MSTRG.19947	Gh_A10G0731	Gh_A10G0731;MSTRG.19947.2;MSTRG.19947.3	1.0888	1.68172	1.02392	1.41055	1.30677	1.15064	0.331896	-1.5912	0.0427975	0.54083	down	yes
MSTRG.19973	Gh_A10G0758	MSTRG.19973.1	0.441716	0.937828	0.328842	0.262339	0.270699	0.281584	0.302857	-1.72329	0.0238822	0.429013	down	yes
MSTRG.20047	Gh_A10G0839	MSTRG.20047.1;Gh_A10G0839	0.116548	0.520256	0.0327008	0.0434229	0	0.118334	0.266699	-1.90672	0.0313163	0.477173	down	yes
MSTRG.2008	Gh_A01G1913	MSTRG.2008.1;Gh_A01G1913	50.6696	45.9479	50.6866	22.7945	21.748	19.3067	3.5081	1.81069	0.0344625	0.496879	up	yes
MSTRG.2013	Gh_A01G1920	Gh_A01G1920	0.840413	0.397137	0.944368	0.583926	0.694032	0.482706	5.42684	2.44011	0.0269822	0.449987	up	yes
MSTRG.20134	Gh_A10G0925	MSTRG.20134.1;MSTRG.20134.2	2.9093	4.15317	3.57522	5.10806	5.21024	5.89526	0.275999	-1.85727	0.0410953	0.533008	down	yes
MSTRG.20137		MSTRG.20137.1	14.1276	15.5921	14.2661	23.7619	21.7915	21.5452	0.468498	-1.09388	0.0472291	0.561383	down	yes
MSTRG.20143	Gh_A10G0929	MSTRG.20143.1;MSTRG.20143.2;MSTRG.20143.3;MSTRG.20143.4;MSTRG.20143.5;MSTRG.20143.6;Gh_A10G0929	4.98311	4.06948	4.71008	2.16228	2.00663	2.40164	3.19809	1.67721	0.0282007	0.457925	up	yes
MSTRG.20146	Gh_A10G0932	MSTRG.20146.1	3.6464	2.97955	3.47235	2.4058	2.49409	2.42427	2.29213	1.19669	0.00145346	0.0788993	up	yes
MSTRG.2015	Gh_A01G1922	MSTRG.2015.1;MSTRG.2015.2;MSTRG.2015.3	6.97937	12.1356	6.36612	5.90111	6.46658	6.32366	0.1332	-2.90834	0.0123679	0.310187	down	yes
MSTRG.20165	Gh_A10G0948	MSTRG.20165.1;MSTRG.20165.2;MSTRG.20165.3	4.09948	1.43719	2.4688	2.30986	2.629	2.72588	11.7789	3.55814	0.0455566	0.555339	up	yes
MSTRG.20191	Gh_A10G0983	MSTRG.20191.1;Gh_A10G0983	21.2764	30.3504	24.2365	21.1526	22.153	20.576	0.340693	-1.55346	0.0249779	0.436143	down	yes
MSTRG.20211		MSTRG.20211.1	0.890034	0.129114	0.606038	0.710442	0.608013	0.925516	5.66643	2.50244	0.040687	0.531872	up	yes
MSTRG.20217	Gh_A10G1006	MSTRG.20217.1;MSTRG.20217.4;MSTRG.20217.10;MSTRG.20217.9	0.0279699	0.409357	0	0	0.0613331	0.0841483	0.266463	-1.90799	0.00859042	0.253783	down	yes
MSTRG.20249		MSTRG.20249.1	1.49419	3.42828	1.26145	1.90122	2.64955	2.50189	0.063355	-3.9804	0.0219351	0.413884	down	yes
MSTRG.20257	Gh_A10G1045	MSTRG.20257.2;MSTRG.20257.1;MSTRG.20257.3;Gh_A10G1045	2.62161	3.52658	2.66503	2.6002	2.36062	2.51109	0.445755	-1.16568	0.0160032	0.354926	down	yes
MSTRG.20297	Gh_A10G1085	MSTRG.20297.1;MSTRG.20297.2;Gh_A10G1085	3.6661	3.19359	3.65203	2.37988	2.53089	2.19337	2.12714	1.08892	0.0359864	0.504975	up	yes
MSTRG.20304	Gh_A10G1091	MSTRG.20304.1;Gh_A10G1091	10.7464	13.0019	11.433	21.3166	20.4017	20.024	0.310877	-1.68558	0.00644328	0.215365	down	yes
MSTRG.20313	Gh_A10G1098	MSTRG.20313.1;Gh_A10G1098	6.32828	4.83688	6.2033	5.2425	5.15347	5.18684	2.78325	1.47677	0.000218812	0.0788993	up	yes
MSTRG.2034	Gh_A01G1947	MSTRG.2034.1;MSTRG.2034.2;Gh_A01G1947	0.987114	6.77411	1.17482	0.924437	0.947807	0.920885	0.00599819	-7.38126	0.000472353	0.0788993	down	yes
MSTRG.20340	Gh_A10G1117	Gh_A10G1117	0	13.1799	0.151572	0.782197	0.121377	0.157557	3.45499e-05	-14.821	0.0064015	0.214346	down	yes
MSTRG.20348	Gh_A10G1123	MSTRG.20348.1;MSTRG.20348.2;MSTRG.20348.3;MSTRG.20348.4;Gh_A10G1123;MSTRG.20348.6;MSTRG.20348.7	7.81236	6.91833	7.19411	3.54498	3.48716	3.46733	2.58218	1.36859	0.00620838	0.20974	up	yes
MSTRG.20351		MSTRG.20351.1;MSTRG.20351.2	4.91734	4.34682	4.30471	0.0371845	0.286716	0.0394631	6.42739	2.68423	0.0485816	0.56827	up	yes
MSTRG.20353		MSTRG.20353.2;MSTRG.20353.1	1.46201	0.83858	1.23957	1.42728	1.45514	1.14846	2.81275	1.49198	0.0448211	0.552615	up	yes
MSTRG.20393		MSTRG.20393.1	0.11964	0.458915	0	0	0	0	0.318185	-1.65206	0.0455785	0.555339	down	yes
MSTRG.20402		MSTRG.20402.1	3.30509	3.44694	3.55947	0.089819	0.085062	0.135093	3.81429	1.93141	0.00369695	0.148217	up	yes
MSTRG.2042	Gh_A01G1957	Gh_A01G1957	0	0.522686	0	0	0	0	0.19367	-2.36833	0.00151776	0.0788993	down	yes
MSTRG.20420		MSTRG.20420.1	9.51694	11.9256	10.4487	15.2756	13.8	15.8268	0.344076	-1.5392	0.0399143	0.527929	down	yes
MSTRG.20431	Gh_A10G1183	MSTRG.20431.1;MSTRG.20431.2;MSTRG.20431.3;MSTRG.20431.4;MSTRG.20431.6;Gh_A10G1183	21.2562	11.1619	24.3914	7.00979	5.69664	6.07024	43.1455	5.43114	0.00859797	0.253841	up	yes
MSTRG.20432	Gh_A10G1184	MSTRG.20432.1;MSTRG.20432.2	8.25466	4.14757	7.77997	6.75037	6.58598	4.79967	12.6583	3.66201	0.0261069	0.443867	up	yes
MSTRG.20435	Gh_A10G1188	Gh_A10G1188	13.1932	14.8418	13.8967	50.3849	43.9038	43.9131	0.222165	-2.1703	0.0240573	0.429886	down	yes
MSTRG.20446		MSTRG.20446.1	2.41854	3.39019	2.09039	4.95923	4.62132	4.9165	0.180291	-2.4716	0.015138	0.345146	down	yes
MSTRG.20464	Gh_A10G1213	Gh_A10G1213	0.761686	1.50331	0.907021	1.32217	1.87061	1.60209	0.199109	-2.32837	0.0376528	0.515067	down	yes
MSTRG.20497		MSTRG.20497.2;MSTRG.20497.1	4.8144	6.05393	5.17201	10.114	9.78887	9.06811	0.295882	-1.75691	0.0177879	0.373647	down	yes
MSTRG.20525		MSTRG.20525.1	0.226121	0	0.184062	0.077808	0	0	2.50777	1.32641	0.0121028	0.307049	up	yes
MSTRG.20541	Gh_A10G1287	MSTRG.20541.1	3.01129	5.09142	3.50779	3.4441	3.56655	3.29405	0.225686	-2.14761	0.00716023	0.229084	down	yes
MSTRG.20557	Gh_A10G1303	MSTRG.20557.1;Gh_A10G1303	1.86269	2.94473	2.06346	1.72202	2.04041	1.88801	0.32273	-1.6316	0.017382	0.369616	down	yes
MSTRG.20575	Gh_A10G1316	Gh_A10G1316;MSTRG.20575.2	0.139752	0.374739	0.133904	0.136755	0.119451	0.114944	0.48482	-1.04448	0.00535264	0.189403	down	yes
MSTRG.20582	Gh_A10G1323	Gh_A10G1323	0	0.237965	0	0	0	0	0.434563	-1.20236	0.00151776	0.0788993	down	yes
MSTRG.2061		MSTRG.2061.1	1.37677	0.372198	0.765222	0.069551	0.321757	0.099324	9.76234	3.28723	0.0494885	0.571866	up	yes
MSTRG.20614		MSTRG.20614.1	0	0.555111	0	0.07082	0	0	0.176605	-2.5014	0.0071105	0.227896	down	yes
MSTRG.20630	Gh_A10G1365	MSTRG.20630.1;MSTRG.20630.2	3.15706	2.38108	3.36506	0.874926	0.859682	0.885095	5.46858	2.45117	0.00278441	0.122055	up	yes
MSTRG.20631	Gh_A10G1366	MSTRG.20631.1;Gh_A10G1366	0.615856	0.281299	0.458115	0.232662	0.27995	0.20118	2.65683	1.40971	0.0174819	0.370608	up	yes
MSTRG.20640	Gh_A10G1372	MSTRG.20640.1;Gh_A10G1372	0.907837	0.68721	0.813115	0.304821	0.314937	0.358292	2.08098	1.05726	0.0118932	0.303724	up	yes
MSTRG.20641		MSTRG.20641.1;MSTRG.20641.2;MSTRG.20641.5;MSTRG.20641.3;MSTRG.20641.4;MSTRG.20641.6;MSTRG.20641.7;MSTRG.20641.8;MSTRG.20641.9;MSTRG.20641.10	29.3256	31.2635	35.4072	2.15398	1.74161	2.29232	10.9965	3.45897	0.0254262	0.439583	up	yes
MSTRG.20672		MSTRG.20672.1;MSTRG.20672.2;MSTRG.20672.3;MSTRG.20672.4	3.64842	1.54957	3.42988	2.93385	2.86972	3.43475	10.4882	3.39069	0.0106918	0.287376	up	yes
MSTRG.2068	Gh_A01G1981	MSTRG.2068.1	0.325865	0	0.184099	0	0	0	3.18478	1.67119	0.00714404	0.228765	up	yes
MSTRG.20682		MSTRG.20682.1;MSTRG.20682.2	3.33868	4.67136	3.71778	4.24254	3.75287	4.50004	0.34298	-1.54381	0.0453574	0.554474	down	yes
MSTRG.20697	Gh_A10G1414	MSTRG.20697.1;MSTRG.20697.2;Gh_A10G1414	2.1793	3.35216	2.00932	2.44915	2.6678	3.13306	0.214575	-2.22045	0.0337341	0.491581	down	yes
MSTRG.20699		MSTRG.20699.1	0.520947	0.213318	0.534527	0.33188	0.413619	0.349251	2.743	1.45576	0.00894217	0.259105	up	yes
MSTRG.20739	Gh_A10G1455	MSTRG.20739.3;MSTRG.20739.2;MSTRG.20739.1;MSTRG.20739.4;MSTRG.20739.6;MSTRG.20739.5;MSTRG.20739.11;MSTRG.20739.10;MSTRG.20739.7;MSTRG.20739.9;MSTRG.20739.8;Gh_A10G1455;MSTRG.20739.13	10.7163	9.01902	10.529	7.64241	8.08486	8.04668	2.32342	1.21625	0.00854247	0.253109	up	yes
MSTRG.20769	Gh_A10G1493	MSTRG.20769.1;Gh_A10G1493	0.236526	0.676868	0.261804	0.058086	0	0	0.388694	-1.3633	0.0140295	0.332136	down	yes
MSTRG.20784		MSTRG.20784.5;MSTRG.20784.4;MSTRG.20784.3;MSTRG.20784.6;MSTRG.20784.1;MSTRG.20784.2;MSTRG.20784.7;MSTRG.20784.11;MSTRG.20784.10;MSTRG.20784.8;MSTRG.20784.9;MSTRG.20784.12;MSTRG.20784.13;MSTRG.20784.14;MSTRG.20784.15	12.5166	15.3101	11.7241	18.5326	20.2903	19.1086	0.283094	-1.82065	0.0192971	0.388113	down	yes
MSTRG.20793	Gh_A10G1518	Gh_A10G1518	2.58423	0	2.42943	0	0.309713	0.065031	429.708	8.74721	0.0032713	0.136717	up	yes
MSTRG.20794	Gh_A10G1520	Gh_A10G1520	3.16215	4.47426	3.77025	5.43713	5.10991	5.31182	0.298456	-1.74441	0.0186661	0.381692	down	yes
MSTRG.20797	Gh_A10G1522	MSTRG.20797.1	1.98438	2.91108	2.02441	1.79268	1.63574	1.99462	0.369406	-1.43672	0.0303383	0.471289	down	yes
MSTRG.20800	Gh_A10G1525	MSTRG.20800.1	6.95287	0.679276	5.15592	6.9965	3.7185	6.64989	306.302	8.25881	0.0229442	0.421967	up	yes
MSTRG.20817	Gh_A10G1536	MSTRG.20817.1;MSTRG.20817.2;MSTRG.20817.3;MSTRG.20817.4;MSTRG.20817.5;MSTRG.20817.6;MSTRG.20817.7;Gh_A10G1536	6.19162	5.58219	6.69427	0.333406	0.251625	0.170534	9.56897	3.25836	0.00595432	0.203844	up	yes
MSTRG.20828		MSTRG.20828.1;MSTRG.20828.2	11.7292	13.7878	11.46	13.6307	14.1308	15.4102	0.430338	-1.21646	0.0434507	0.544905	down	yes
MSTRG.20830	Gh_A10G1552	Gh_A10G1552	27.1037	23.3069	24.2461	10.8261	10.2454	10.6888	3.45345	1.78804	0.0128992	0.317022	up	yes
MSTRG.20857	Gh_A10G1574	MSTRG.20857.1;MSTRG.20857.3;MSTRG.20857.4;MSTRG.20857.5;MSTRG.20857.6	1.08765	2.19467	1.3701	1.94811	1.57629	2.08066	0.174955	-2.51494	0.0241608	0.430348	down	yes
MSTRG.20866	Gh_A10G1584	MSTRG.20866.1;Gh_A10G1584	0	2.24531	0	0	0	0	0.0100921	-6.63063	0.00151776	0.0788993	down	yes
MSTRG.20878	Gh_A10G1596	MSTRG.20878.1;Gh_A10G1596	1.35966	0.377769	1.36431	0.929078	1.27317	1.02921	9.32093	3.22047	0.0126148	0.313234	up	yes
MSTRG.20888	Gh_A10G1606	Gh_A10G1606	0.416329	0.996136	0.348608	0.240664	0.212636	0.340745	0.260808	-1.93894	0.0181029	0.376687	down	yes
MSTRG.20904	Gh_A10G1619	Gh_A10G1619	0.041558	3.2615	0.081459	1.37178	1.40139	1.37324	0.0019258	-9.02033	0.000644308	0.0788993	down	yes
MSTRG.20932	Gh_A10G1649	MSTRG.20932.1;MSTRG.20932.2	1.44229	0.270512	1.3762	1.05185	1.01041	0.741172	16.0009	4.00008	0.00333823	0.138504	up	yes
MSTRG.20934	Gh_A10G1651	Gh_A10G1651	2.69395	12.6129	3.63894	4.39571	3.26409	4.45263	0.00700623	-7.15715	0.003519	0.143624	down	yes
MSTRG.20938	Gh_A10G1654	MSTRG.20938.1;Gh_A10G1654	0.009301	0.949276	0.197268	0.017094	0.372485	0.091887	0.0944329	-3.40457	0.0450962	0.553858	down	yes
MSTRG.21002	Gh_A10G1707	Gh_A10G1707;MSTRG.21002.2;MSTRG.21002.3;MSTRG.21002.4	6.16221	5.67685	5.15889	0.286192	0.354983	0.210435	5.54254	2.47055	0.0244408	0.432437	up	yes
MSTRG.21018	Gh_A10G1720	MSTRG.21018.1;MSTRG.21018.2;MSTRG.21018.5;MSTRG.21018.4;Gh_A10G1720	3.02335	2.37878	3.26681	2.6063	2.45407	2.24473	2.67702	1.42063	0.0379153	0.516522	up	yes
MSTRG.21032	Gh_A10G1731	MSTRG.21032.1;MSTRG.21032.2;Gh_A10G1731	0.183933	0.765016	0.340709	0.543364	0.420387	0.374335	0.226148	-2.14466	0.0232625	0.424606	down	yes
MSTRG.21034		MSTRG.21034.1;MSTRG.21034.2	2.79233	4.23654	2.83806	6.64334	5.36431	5.4148	0.167797	-2.57521	0.0352993	0.500996	down	yes
MSTRG.21039	Gh_A10G1737	MSTRG.21039.1;MSTRG.21039.2	1.93984	2.89192	2.15136	2.35119	2.35186	2.57344	0.319637	-1.6455	0.00428176	0.163545	down	yes
MSTRG.21061	Gh_A10G1755	Gh_A10G1755	0.07271	0.245975	0	0.189238	0.141568	0.183495	0.443325	-1.17356	0.0384599	0.520338	down	yes
MSTRG.21062	Gh_A10G1755	MSTRG.21062.1	0.535697	0.200624	0.413045	0.175564	0.214424	0.166424	2.88201	1.52707	0.00504362	0.181849	up	yes
MSTRG.21078	Gh_A10G1769	MSTRG.21078.1;Gh_A10G1769;MSTRG.21078.3	1.38752	0.762837	1.00348	0.415897	0.320164	0.21737	4.32838	2.11383	0.041092	0.533008	up	yes
MSTRG.21084		MSTRG.21084.1;MSTRG.21084.2	22.941	27.8474	26.3862	38.1901	37.8741	38.6296	0.383804	-1.38156	0.0324075	0.484145	down	yes
MSTRG.21110	Gh_A10G1799	Gh_A10G1799	0	0.768522	0.011798	0	0	0.004463	0.110228	-3.18144	0.000974184	0.0788993	down	yes
MSTRG.21115	Gh_A10G1805	Gh_A10G1805	7.77562	5.36404	6.49318	6.66954	6.8141	6.64883	2.91984	1.54589	0.0281938	0.457925	up	yes
MSTRG.21141	Gh_A10G1835	MSTRG.21141.1;MSTRG.21141.2;MSTRG.21141.3;MSTRG.21141.5	0	4.38398	0	0	0.452703	0.268309	0.000965688	-10.0162	0.00515244	0.184233	down	yes
MSTRG.21144	Gh_A10G1836	MSTRG.21144.1;MSTRG.21144.2;Gh_A10G1836	18.5242	15.0926	17.8687	15.7097	15.4108	15.3911	2.35967	1.23858	0.000168406	0.0788993	up	yes
MSTRG.21151	Gh_A10G1841	MSTRG.21151.2;MSTRG.21151.3;MSTRG.21151.4;MSTRG.21151.1;Gh_A10G1841	9.81173	8.41794	9.23464	5.37469	5.15326	5.83963	2.52525	1.33642	0.0381753	0.518432	up	yes
MSTRG.21156		MSTRG.21156.1	2.05074	2.96991	1.83478	3.58919	3.26971	3.11464	0.223299	-2.16295	0.0284683	0.459689	down	yes
MSTRG.21165	Gh_A10G1851	MSTRG.21165.1;MSTRG.21165.2;Gh_A10G1851;MSTRG.21165.4	3.48761	2.95723	3.65646	2.7626	2.5158	2.67675	2.16512	1.11445	0.02839	0.459689	up	yes
MSTRG.21170	Gh_A10G1854	MSTRG.21170.1;MSTRG.21170.2;Gh_A10G1854	0.939842	2.05373	0.997551	0.690226	0.523555	0.551298	0.223719	-2.16024	0.0147147	0.339441	down	yes
MSTRG.21257	Gh_A10G1937	MSTRG.21257.1;Gh_A10G1937	8.71548	9.85235	9.40383	13.9429	13.9953	15.1408	0.461865	-1.11446	0.0368195	0.510351	down	yes
MSTRG.21270	Gh_A10G1953	Gh_A10G1953	1.0919	0.306994	0.964991	0.324263	0.471137	0.29406	8.62143	3.10793	0.00435951	0.165758	up	yes
MSTRG.21279	Gh_A10G1961	MSTRG.21279.1;MSTRG.21279.2;Gh_A10G1961	8.14494	10.6457	8.45842	30.865	29.1407	27.547	0.129284	-2.95138	0.00484019	0.177553	down	yes
MSTRG.21280	Gh_A10G1962	MSTRG.21280.1;MSTRG.21280.2;Gh_A10G1962	2.53695	3.79274	2.91322	3.07873	2.78289	3.33512	0.318826	-1.64916	0.0328784	0.486527	down	yes
MSTRG.21283	Gh_A10G1969	MSTRG.21283.1;Gh_A10G1969	0.51624	1.27667	0.875903	0.551207	0.542434	0.564348	0.304272	-1.71657	0.0470535	0.560971	down	yes
MSTRG.21289	Gh_A10G1972	MSTRG.21289.3;MSTRG.21289.2;MSTRG.21289.1;MSTRG.21289.7;MSTRG.21289.4;MSTRG.21289.5;MSTRG.21289.9;MSTRG.21289.10;MSTRG.21289.11;MSTRG.21289.12;MSTRG.21289.14;MSTRG.21289.16;MSTRG.21289.15;MSTRG.21289.21;MSTRG.21289.18;MSTRG.21289.17;MSTRG.21289.19;MSTRG.21289.20	7.65439	2.12245	8.18985	6.85728	4.07016	5.34894	84.6628	6.40366	0.0229012	0.421663	up	yes
MSTRG.21293	Gh_A10G1978	MSTRG.21293.1;Gh_A10G1978	11.4891	14.5987	10.2221	25.1094	28.8183	30.0964	0.14139	-2.82225	0.0266354	0.448079	down	yes
MSTRG.21301	Gh_A10G1987	Gh_A10G1987	0.05921	0.304603	0.084177	0.107201	0.05734	0.009171	0.474805	-1.07459	0.047975	0.564842	down	yes
MSTRG.21318	Gh_A10G2003	MSTRG.21318.1;MSTRG.21318.2;Gh_A10G2003	7.29563	8.80158	6.69421	94.7418	94.3577	87.8156	0.0406869	-4.61929	0.00192615	0.0943876	down	yes
MSTRG.21324	Gh_A10G2010	MSTRG.21324.1;Gh_A10G2010	10.1132	12.8705	11.5875	14.4099	15.0213	15.1556	0.374364	-1.41749	0.0249711	0.436114	down	yes
MSTRG.21339		MSTRG.21339.1	0.131603	0.489523	0.287951	1.52442	1.44448	1.99234	0.181084	-2.46527	0.0393674	0.524475	down	yes
MSTRG.21354	Gh_A10G2041	Gh_A10G2041	0	2.60418	0.488807	0.573632	1.58381	0.745444	0.00773988	-7.01347	0.0310167	0.476247	down	yes
MSTRG.21369	Gh_A10G2054	MSTRG.21369.1;MSTRG.21369.2;MSTRG.21369.3;Gh_A10G2054;MSTRG.21369.6	2.70262	1.70926	2.23642	2.51007	2.50721	2.25609	2.85608	1.51403	0.0271603	0.450965	up	yes
MSTRG.21396	Gh_A10G2089	Gh_A10G2089	18.3543	21.7129	16.8709	62.7593	61.3442	63.7848	0.138231	-2.85484	0.00391529	0.154106	down	yes
MSTRG.21403	Gh_A10G2093	Gh_A10G2093	0.163854	0	0.247472	0	0	0	2.41604	1.27265	0.0243739	0.431943	up	yes
MSTRG.21417	Gh_A10G2067	MSTRG.21417.1	0	1.58589	0.243994	0	0	0	0.0378173	-4.72481	0.00089449	0.0788993	down	yes
MSTRG.21420		MSTRG.21420.1	2.9881	5.72151	4.37395	8.6927	7.83683	8.74346	0.0991587	-3.33412	0.0271985	0.451262	down	yes
MSTRG.21456	Gh_A10G2115	Gh_A10G2115	0	17.6491	0	0	0	0	1.09438e-05	-16.4795	0.00151776	0.0788993	down	yes
MSTRG.21460	Gh_A10G2124	Gh_A10G2124	0.044815	3.08509	0.227934	0.341537	0	0	0.00673043	-7.21509	0.0110628	0.292576	down	yes
MSTRG.21484	Gh_A10G2150	Gh_A10G2150	3.15209	0.875928	1.81257	1.23572	1.34479	1.5778	17.2895	4.11183	0.0340171	0.492834	up	yes
MSTRG.21534		MSTRG.21534.1	5.1937	0	4.17077	5.94155	5.66097	4.95949	851.256	9.73345	3.65564e-05	0.0788993	up	yes
MSTRG.2157	Gh_A02G0074	Gh_A02G0074	0	1.44434	0	0	0	0	0.0305182	-5.03419	0.00151776	0.0788993	down	yes
MSTRG.21571	Gh_A11G0047	MSTRG.21571.1	8.29706	7.44138	8.70573	6.10144	5.51624	5.94237	2.1561	1.10842	0.045777	0.556165	up	yes
MSTRG.21574	Gh_A11G0049	MSTRG.21574.1;MSTRG.21574.2;MSTRG.21574.3;Gh_A11G0049	3.90669	4.80862	3.84888	5.99072	5.9204	6.4576	0.342503	-1.54581	0.00825863	0.248684	down	yes
MSTRG.2160		MSTRG.2160.1	0.290459	0	0.214432	0.147615	0	0	3.03349	1.60098	0.0421246	0.537622	up	yes
MSTRG.21604	Gh_A11G0092	MSTRG.21604.1;MSTRG.21604.2;MSTRG.21604.3;MSTRG.21604.4;Gh_A11G0092	23.0245	20.0499	22.4064	7.38551	7.54067	8.38151	4.24674	2.08636	0.0139797	0.33162	up	yes
MSTRG.21618	Gh_A11G0112	MSTRG.21618.1	0.267798	0.63848	0.292974	0	0	0	0.484337	-1.04592	0.000775483	0.0788993	down	yes
MSTRG.21677	Gh_A11G0177	Gh_A11G0177	105.68	110.469	109.664	277.296	267.692	259.735	0.364302	-1.45679	0.008277	0.249067	down	yes
MSTRG.21682	Gh_A11G0182	Gh_A11G0182	8.86084	7.35523	8.64734	7.89492	7.97002	7.18779	2.12258	1.08582	0.0311054	0.476478	up	yes
MSTRG.21727	Gh_A11G0242	MSTRG.21727.1;MSTRG.21727.2;MSTRG.21727.3	2.83873	1.84934	2.40443	1.73685	1.77773	1.60741	3.62391	1.85755	0.00926127	0.263713	up	yes
MSTRG.21738	Gh_A11G0257	MSTRG.21738.2;MSTRG.21738.1;MSTRG.21738.3;Gh_A11G0257	2.55037	1.63596	2.51211	2.17252	1.96996	2.25725	3.51125	1.81198	0.0138007	0.329236	up	yes
MSTRG.21759	Gh_A11G0278	MSTRG.21759.1;MSTRG.21759.2;MSTRG.21759.3;Gh_A11G0278	2.99496	13.6806	6.11385	21.5219	25.7717	20.0685	0.00344605	-8.18084	0.0148166	0.34134	down	yes
MSTRG.21771	Gh_A11G0289	Gh_A11G0289	0.124689	0.412888	0.078964	0	0	0.036682	0.416122	-1.26492	0.01554	0.34961	down	yes
MSTRG.21779	Gh_A11G0298	Gh_A11G0298	0.069984	6.03484	0	0.086692	0.222427	0.112005	0.000527389	-10.8888	0.00301289	0.128526	down	yes
MSTRG.21827	Gh_A11G0358	MSTRG.21827.1;Gh_A11G0358	32.5306	27.869	32.1688	25.1517	26.1707	27.5909	2.11469	1.08044	0.0405741	0.53157	up	yes
MSTRG.21892	Gh_A11G0424	Gh_A11G0424	1.03773	2.53675	0.970804	1.20462	0.750614	0.874315	0.114207	-3.13027	0.0399921	0.528072	down	yes
MSTRG.21900		MSTRG.21900.1	0.272015	1.14678	0.59189	0	0.083164	0	0.252071	-1.9881	0.046085	0.557196	down	yes
MSTRG.21916	Gh_A11G0452	Gh_A11G0452	0	0.296353	0	0	0	0	0.363004	-1.46194	0.00151776	0.0788993	down	yes
MSTRG.21919		MSTRG.21919.1	0	1.35352	0	0.197067	0.478339	0.093566	0.0294425	-5.08596	0.0210974	0.406286	down	yes
MSTRG.21920	Gh_A11G0455	MSTRG.21920.1;Gh_A11G0455	12.0639	8.67518	9.90576	5.06312	5.36856	5.12121	4.76875	2.25361	0.019745	0.392245	up	yes
MSTRG.21937	Gh_A11G0471	MSTRG.21937.1;Gh_A11G0471	0.201058	4.04559	0.379216	0.664844	0.294509	1.9587	0.00267451	-8.54651	0.0379358	0.516724	down	yes
MSTRG.21959	Gh_A11G0495	MSTRG.21959.1;Gh_A11G0495	0.326392	0.750727	0.250164	0.302899	0.358407	0.383467	0.292335	-1.7743	0.0148118	0.341315	down	yes
MSTRG.21982	Gh_A11G0521	MSTRG.21982.1;MSTRG.21982.2;Gh_A11G0521	2.36011	1.76679	2.23676	0.472773	0.440265	0.413873	4.65924	2.2201	0.000187198	0.0788993	up	yes
MSTRG.21984	Gh_A11G0525	MSTRG.21984.1	0.996797	0	1.20722	0.017762	0.495958	0.180799	29.4452	4.87996	0.0401675	0.529513	up	yes
MSTRG.21989	Gh_A11G0529	MSTRG.21989.1;MSTRG.21989.2;MSTRG.21989.3;MSTRG.21989.4;Gh_A11G0529	6.25505	3.0775	8.14074	6.29025	6.32485	6.10639	15.3086	3.93627	0.0318504	0.480899	up	yes
MSTRG.21990	Gh_A11G0531	MSTRG.21990.1	0	0.433	0	0.168232	0	0	0.239966	-2.0591	0.0487141	0.568678	down	yes
MSTRG.22011	Gh_A11G0555	Gh_A11G0555	2.25919	0.332679	1.70119	0.180415	0	0.036927	70.3883	6.13726	0.00129574	0.0788993	up	yes
MSTRG.22012	Gh_A11G0556	MSTRG.22012.1;Gh_A11G0556	13.4676	28.044	12.4234	57.0651	46.3265	57.7571	0.0148257	-6.07576	0.00711049	0.227896	down	yes
MSTRG.22021	Gh_A11G0565;Gh_A11G0566	MSTRG.22021.1;MSTRG.22021.2;MSTRG.22021.3;Gh_A11G0565;Gh_A11G0566	4.40254	1.85628	4.3742	4.40809	5.18999	4.62367	11.2191	3.48788	0.00730116	0.232	up	yes
MSTRG.22041	Gh_A11G0589	Gh_A11G0589	64.9828	37.921	59.9076	0.286541	0.554603	0.163408	346.222	8.43555	0.0022759	0.107123	up	yes
MSTRG.22046	Gh_A11G0594	MSTRG.22046.1	0.424132	0	0.341251	0	0	0	5.02623	2.32948	9.73564e-05	0.0788993	up	yes
MSTRG.22112	Gh_A11G0659	Gh_A11G0659	0	0.639977	0	0	0	0	0.144958	-2.78629	0.00151776	0.0788993	down	yes
MSTRG.22140	Gh_A11G0690	MSTRG.22140.1	1.00158	0	0.862403	0.723964	0.445109	0.75428	15.6811	3.97096	0.0123842	0.310248	up	yes
MSTRG.22183	Gh_A11G0737	Gh_A11G0737	0.396628	0.012081	0.340158	0.302919	0.120439	0.154598	3.88073	1.95633	0.0243466	0.431783	up	yes
MSTRG.22195	Gh_A11G0749	MSTRG.22195.1;MSTRG.22195.2	0.820365	1.34635	1.00202	1.59271	1.48818	1.31387	0.340347	-1.55492	0.0416481	0.535416	down	yes
MSTRG.22218	Gh_A11G0775	MSTRG.22218.1;Gh_A11G0775	3.78112	5.85601	4.67085	5.29415	4.65732	5.20973	0.270853	-1.88442	0.040094	0.528869	down	yes
MSTRG.22219	Gh_A11G0776	MSTRG.22219.2;Gh_A11G0776	3.34985	4.64121	3.67025	5.08003	5.12142	5.11886	0.29063	-1.78275	0.000797774	0.0788993	down	yes
MSTRG.22234	Gh_A11G0792	MSTRG.22234.1;Gh_A11G0792	15.5858	13.0076	14.5542	8.63457	9.09946	8.70781	2.88052	1.52633	0.0053294	0.188951	up	yes
MSTRG.22253	Gh_A11G0814	MSTRG.22253.1;MSTRG.22253.2;MSTRG.22253.3;MSTRG.22253.5;MSTRG.22253.6;MSTRG.22253.7;MSTRG.22253.8;MSTRG.22253.9	3.15881	2.37654	3.01308	2.10763	2.33814	2.44147	2.59866	1.37777	0.0327748	0.485868	up	yes
MSTRG.22256		MSTRG.22256.1	0.706925	1.81051	0.769342	0.638397	0.75585	0.447818	0.168514	-2.56906	0.0357545	0.503581	down	yes
MSTRG.22262		MSTRG.22262.1	0.411261	0.048564	0.226783	0.132768	0.156545	0.196624	2.89589	1.53401	0.0314631	0.478466	up	yes
MSTRG.22271	Gh_A11G0828	MSTRG.22271.1;Gh_A11G0828	3.80983	3.55605	3.96885	11.9926	11.5763	12.4995	0.481408	-1.05467	0.0290606	0.464637	down	yes
MSTRG.22298	Gh_A11G0849	Gh_A11G0849;MSTRG.22298.2;MSTRG.22298.3;MSTRG.22298.4;MSTRG.22298.5;MSTRG.22298.6;MSTRG.22298.7	3.35711	3.02522	2.63049	18.596	19.782	21.1043	0.193331	-2.37085	0.0405039	0.531413	down	yes
MSTRG.22299	Gh_A11G0850	MSTRG.22299.1;MSTRG.22299.3;Gh_A11G0850	2.99629	4.98583	2.59333	2.55298	2.85594	2.40866	0.188448	-2.40776	0.0415003	0.534501	down	yes
MSTRG.22305	Gh_A11G0857	Gh_A11G0857	0.625468	6.51007	0	0.071983	1.00133	0.360818	0.00107811	-9.85727	0.0470527	0.560971	down	yes
MSTRG.22344	Gh_A11G0895	Gh_A11G0895	0	0.322516	0.002766	0	0	0	0.337613	-1.56656	0.00128675	0.0788993	down	yes
MSTRG.22358		MSTRG.22358.1;MSTRG.22358.2	1.3738	1.78923	1.43901	2.14807	1.95179	2.14912	0.431313	-1.21319	0.0128851	0.317022	down	yes
MSTRG.22361	Gh_A11G0908	MSTRG.22361.1;Gh_A11G0908	3.25492	1.41242	2.68301	1.46527	1.75576	1.8971	10.4819	3.38983	0.0141056	0.332396	up	yes
MSTRG.22363		MSTRG.22363.1;MSTRG.22363.2;MSTRG.22363.3	9.38606	7.39941	11.6055	2.03338	1.83582	2.1117	11.5655	3.53175	0.0224672	0.418663	up	yes
MSTRG.22381	Gh_A11G0926	Gh_A11G0926;MSTRG.22381.3;MSTRG.22381.4;MSTRG.22381.6;MSTRG.22381.5	1.41747	1.70523	1.42573	62.8657	66.7991	67.4692	0.0231305	-5.43406	0.000144754	0.0788993	down	yes
MSTRG.22418	Gh_A11G0959	MSTRG.22418.1	0.926095	0.020722	1.15397	1.19017	1.3501	1.35026	12.3386	3.62511	0.017382	0.369616	up	yes
MSTRG.22420	Gh_A11G0961	MSTRG.22420.3;MSTRG.22420.2;MSTRG.22420.1;Gh_A11G0961	3.16112	5.2234	4.06694	4.72097	4.40659	4.95768	0.221638	-2.17372	0.027889	0.456281	down	yes
MSTRG.2243	Gh_A02G0151	MSTRG.2243.1;MSTRG.2243.2;MSTRG.2243.3;MSTRG.2243.4;MSTRG.2243.5;MSTRG.2243.6;MSTRG.2243.7;MSTRG.2243.10;MSTRG.2243.9;MSTRG.2243.8;MSTRG.2243.12;Gh_A02G0151;MSTRG.2243.14;MSTRG.2243.15	4.79925	6.20168	5.03798	4.9585	5.55118	5.40309	0.423136	-1.24081	0.0234856	0.426755	down	yes
MSTRG.2246	Gh_A02G0153	MSTRG.2246.1;Gh_A02G0153	4.98043	3.71048	5.85896	2.87151	2.72962	3.1648	4.98621	2.31794	0.0443216	0.549686	up	yes
MSTRG.22464	Gh_A11G1013	MSTRG.22464.1;Gh_A11G1013	7.36942	8.9338	7.67119	10.2825	10.8591	11.4432	0.379862	-1.39645	0.0147779	0.340621	down	yes
MSTRG.22502	Gh_A11G1052	Gh_A11G1052	0	0.658622	0	0	0.1214	0	0.13449	-2.89443	0.0107036	0.287526	down	yes
MSTRG.22509		MSTRG.22509.1;MSTRG.22509.2	0.283275	0.557186	0.228805	0.852158	0.958843	0.839586	0.29535	-1.7595	0.0128898	0.317022	down	yes
MSTRG.22526	Gh_A11G1081	MSTRG.22526.1	2.9469	0.921534	3.96556	0	0.045866	0.328897	86.6006	6.4363	0.0261991	0.444556	up	yes
MSTRG.22553	Gh_A11G1105	Gh_A11G1105	1.21356	0.663622	1.17123	0.491046	0.602023	0.482065	4.28872	2.10055	0.00423389	0.162165	up	yes
MSTRG.22555	Gh_A11G1107	MSTRG.22555.1	2.42838	1.96775	2.02658	0.971852	1.05743	0.97782	2.35209	1.23395	0.0471297	0.561123	up	yes
MSTRG.22571	Gh_A11G1125	MSTRG.22571.1;MSTRG.22571.2;Gh_A11G1125	4.97177	6.29112	4.91262	4.55776	4.69174	5.09044	0.455097	-1.13575	0.0270402	0.450456	down	yes
MSTRG.22574	Gh_A11G1127	Gh_A11G1127	0.106347	0.564168	0.083296	0.110746	0.146918	0	0.26055	-1.94037	0.0412644	0.53409	down	yes
MSTRG.22579	Gh_A11G1139	MSTRG.22579.1	0.015923	0.334457	0	0.030588	0	0.00232	0.337518	-1.56696	0.00667457	0.219754	down	yes
MSTRG.22584	Gh_A11G1142	MSTRG.22584.1;MSTRG.22584.2;Gh_A11G1142	1.48033	3.51907	1.77755	3.23273	2.50611	2.28468	0.0860839	-3.53811	0.0323457	0.483702	down	yes
MSTRG.22594	Gh_A11G1150	MSTRG.22594.1;Gh_A11G1150	1.40658	0.898894	1.46433	1.71793	1.80272	1.7439	2.30874	1.20711	0.0116821	0.300279	up	yes
MSTRG.22640	Gh_A11G1194	MSTRG.22640.1;MSTRG.22640.2;MSTRG.22640.3;MSTRG.22640.4;MSTRG.22640.5;MSTRG.22640.6;Gh_A11G1194;MSTRG.22640.8	2.03569	3.27532	2.19236	3.08698	3.32453	2.74722	0.223457	-2.16193	0.0237317	0.428509	down	yes
MSTRG.22648	Gh_A11G1206	Gh_A11G1206;MSTRG.22648.2	0.000511829	0.910204	0	0	0.195097	0.170476	0.0695732	-3.84533	0.0079012	0.242407	down	yes
MSTRG.22680	Gh_A11G1245	MSTRG.22680.1;Gh_A11G1245	54.74	33.5798	44.4368	41.8024	44.4212	41.0847	5.55949	2.47495	0.0172277	0.367979	up	yes
MSTRG.22685		MSTRG.22685.1	0.366258	1.00518	0.258276	0.205854	0.094556	0.291249	0.212095	-2.23722	0.0406499	0.531866	down	yes
MSTRG.22709	Gh_A11G1276	MSTRG.22709.1;Gh_A11G1276	3.38175	5.64431	3.53002	1.89136	1.78987	1.64664	0.338896	-1.56108	0.0249051	0.435548	down	yes
MSTRG.22716		MSTRG.22716.1;MSTRG.22716.3;MSTRG.22716.2	4.11276	3.08868	4.65171	3.51671	3.49378	3.64244	3.25834	1.70414	0.0349234	0.498427	up	yes
MSTRG.22724	Gh_A11G1288	Gh_A11G1288;MSTRG.22724.1	0.243617	0.584568	0.349696	0.226539	0.248128	0.210488	0.464737	-1.10551	0.0130761	0.319866	down	yes
MSTRG.22729	Gh_A11G1291	Gh_A11G1291	0.871564	0.139441	0.597671	0.305765	0.261591	0.133687	7.96167	2.99307	0.0079966	0.243912	up	yes
MSTRG.22731	Gh_A11G1292	MSTRG.22731.1;MSTRG.22731.2;MSTRG.22731.4;Gh_A11G1292;MSTRG.22731.6	2.80608	3.6347	2.7475	2.73447	2.69802	2.62713	0.467127	-1.09811	0.0112738	0.295209	down	yes
MSTRG.22742	Gh_A11G1307	MSTRG.22742.1;MSTRG.22742.3;MSTRG.22742.2;MSTRG.22742.4;Gh_A11G1307	6.72583	8.6979	7.58624	13.4942	12.2374	11.6371	0.300563	-1.73426	0.0475024	0.562603	down	yes
MSTRG.22772	Gh_A11G1337	Gh_A11G1337	1.76726	4.43754	1.23927	1.69908	1.83814	1.92223	0.0453542	-4.46262	0.0218597	0.413235	down	yes
MSTRG.22814	Gh_A11G1377	Gh_A11G1377	4.84896	2.44989	4.89801	1.42065	1.15864	1.92729	17.8054	4.15424	0.0315863	0.479563	up	yes
MSTRG.22819		MSTRG.22819.1	0	0.325888	0.149356	0	0	0	0.438482	-1.18941	0.039278	0.523979	down	yes
MSTRG.22842	Gh_A11G1399	Gh_A11G1399	0	0.339166	0	0	0	0	0.319757	-1.64495	0.00151776	0.0788993	down	yes
MSTRG.22888	Gh_A11G1445	MSTRG.22888.1;MSTRG.22888.2;Gh_A11G1445	37.696	32.7087	37.7781	17.9872	18.9223	19.3855	3.32131	1.73175	0.00714519	0.228765	up	yes
MSTRG.22902	Gh_A11G1460	MSTRG.22902.1;Gh_A11G1460	34.4901	23.5168	27.9164	20.7631	19.3631	20.8855	4.66629	2.22228	0.031883	0.480947	up	yes
MSTRG.22904	Gh_A11G1461	MSTRG.22904.1	15.3543	11.8606	13.0726	6.49814	6.77285	6.48919	4.09705	2.03459	0.0158418	0.352932	up	yes
MSTRG.22933	Gh_A11G1496	MSTRG.22933.1;Gh_A11G1496	1.11331	0.361556	1.1868	1.80586	1.78446	1.75579	4.54262	2.18353	0.00617998	0.209327	up	yes
MSTRG.22996	Gh_A11G1542	Gh_A11G1542;MSTRG.22996.2	2.26785	2.0959	2.03718	0.355309	0.463083	0.355883	2.52114	1.33408	0.0319195	0.4813	up	yes
MSTRG.23029	Gh_A11G1578	MSTRG.23029.1;MSTRG.23029.3;MSTRG.23029.2;MSTRG.23029.4;MSTRG.23029.5;Gh_A11G1578	5.53364	6.58163	5.86288	7.315	7.98874	7.70054	0.462273	-1.11318	0.0221318	0.415462	down	yes
MSTRG.23032	Gh_A11G1581	MSTRG.23032.1;Gh_A11G1581	4.88493	7.97455	6.06927	5.03639	5.17127	5.63669	0.254183	-1.97606	0.0258823	0.442226	down	yes
MSTRG.2307	Gh_A02G0223	MSTRG.2307.1;MSTRG.2307.2;Gh_A02G0223	1.20366	2.23068	1.72959	2.51846	2.55455	3.04465	0.197866	-2.33741	0.0418765	0.536601	down	yes
MSTRG.23087	Gh_A11G1640	MSTRG.23087.1;MSTRG.23087.2;Gh_A11G1640	4.80559	4.58617	4.40912	14.9511	15.8476	13.9586	0.376031	-1.41108	0.046151	0.557485	down	yes
MSTRG.23094	Gh_A11G1648	Gh_A11G1648	0	1.13265	0	0.102971	0.297164	0.621115	0.0360126	-4.79536	0.0221523	0.415502	down	yes
MSTRG.23098	Gh_A11G1650	MSTRG.23098.1;Gh_A11G1650	4.75924	2.49983	3.66054	5.36086	4.86331	5.33452	4.25721	2.08991	0.035821	0.503824	up	yes
MSTRG.23119	Gh_A11G1664	MSTRG.23119.1	1.22359	1.86597	1.40144	1.43185	1.68516	1.78952	0.355487	-1.49213	0.0389004	0.522169	down	yes
MSTRG.2312	Gh_A02G0225	MSTRG.2312.1;Gh_A02G0225	16.0618	10.6542	14.0295	16.8857	15.1825	15.6873	3.51227	1.8124	0.0181079	0.376687	up	yes
MSTRG.23129	Gh_A11G1673	Gh_A11G1673	2.71419	4.09112	3.15616	2.86875	3.14002	3.2621	0.325242	-1.62041	0.0185459	0.379939	down	yes
MSTRG.23139	Gh_A11G1683	MSTRG.23139.1;MSTRG.23139.2;Gh_A11G1683	0.740863	1.90966	1.1351	0.869466	0.924407	0.919145	0.183819	-2.44364	0.0125676	0.312833	down	yes
MSTRG.23148		MSTRG.23148.1;MSTRG.23148.2	7.28657	9.16093	7.28625	13.4909	12.3868	11.5125	0.287125	-1.80025	0.0385619	0.520681	down	yes
MSTRG.23153	Gh_A11G1690	MSTRG.23153.1	1.44578	0.538939	1.8104	0.675363	0.778261	0.698333	11.4661	3.5193	0.0156042	0.350483	up	yes
MSTRG.23170	Gh_A11G1707	MSTRG.23170.1;MSTRG.23170.2	6.40648	5.95006	6.30591	2.04689	1.87733	2.07981	3.06019	1.61362	0.00625984	0.211006	up	yes
MSTRG.232		MSTRG.232.1	0.064421	0.410562	0.140955	0.061772	0.118174	0.120922	0.3663	-1.4489	0.00439345	0.166563	down	yes
MSTRG.23231		MSTRG.23231.1	0.063011	0.523756	0.206805	0.305333	0.115587	0.270211	0.272371	-1.87635	0.0487909	0.569251	down	yes
MSTRG.23233		MSTRG.23233.1	0.99106	2.94831	1.76361	2.93744	2.61064	3.74676	0.0614993	-4.02329	0.0352839	0.50089	down	yes
MSTRG.23243	Gh_A11G1777	MSTRG.23243.1	0.439743	0.894257	0.625024	0.74752	0.614594	0.672665	0.376359	-1.40982	0.0355876	0.502413	down	yes
MSTRG.23252		MSTRG.23252.1	4.96104	2.85952	4.73061	3.22343	3.11638	2.87308	7.54522	2.91556	0.000666563	0.0788993	up	yes
MSTRG.23258	Gh_A11G1795	MSTRG.23258.1;MSTRG.23258.2;MSTRG.23258.3;MSTRG.23258.4;MSTRG.23258.5	5.3783	4.40063	5.37739	4.75361	4.44035	4.99174	2.10373	1.07295	0.0492872	0.571317	up	yes
MSTRG.23288		MSTRG.23288.1	0.755901	1.18911	0.701494	1.73165	1.69952	1.71151	0.257195	-1.95907	0.00288576	0.125105	down	yes
MSTRG.23309	Gh_A11G1844	Gh_A11G1844	0.067254	0.285928	0.061245	0.328224	0.429053	0.483709	0.352694	-1.50351	0.0199231	0.393854	down	yes
MSTRG.23317		MSTRG.23317.1	0.86379	1.91492	1.14585	1.2771	1.4454	1.05655	0.196791	-2.34526	0.039035	0.522737	down	yes
MSTRG.23325		MSTRG.23325.1	0.029943	0.450993	0.048197	0.211716	0.139145	0.033974	0.257621	-1.95668	0.0432585	0.543624	down	yes
MSTRG.23326	Gh_A11G1857	MSTRG.23326.2;MSTRG.23326.1;MSTRG.23326.3;MSTRG.23326.4;MSTRG.23326.8;MSTRG.23326.10;MSTRG.23326.7;MSTRG.23326.9;MSTRG.23326.13;MSTRG.23326.5;MSTRG.23326.12;MSTRG.23326.11;MSTRG.23326.14;MSTRG.23326.15;MSTRG.23326.16;Gh_A11G1857	2.68735	1.15978	2.11012	1.94401	1.57147	1.78266	7.72337	2.94923	0.0114335	0.297358	up	yes
MSTRG.23332		MSTRG.23332.1	0	0.200624	0	0	0	0	0.48976	-1.02985	0.00151776	0.0788993	down	yes
MSTRG.23361	Gh_A11G1886	MSTRG.23361.1	0.22765	0.042259	0.196273	0.128612	0.174	0.063465	2.00565	1.00407	0.0390507	0.52287	up	yes
MSTRG.23364	Gh_A11G1887	MSTRG.23364.1;MSTRG.23364.2;MSTRG.23364.3;Gh_A11G1887	0.706342	0.314432	0.705236	0.185556	0.338957	0.332393	3.59865	1.84746	0.031836	0.480899	up	yes
MSTRG.23375		MSTRG.23375.1	0	1.49427	0	0	0	0	0.0282017	-5.14808	0.00151776	0.0788993	down	yes
MSTRG.23376	Gh_A11G1901	Gh_A11G1901	0.09688	1.3249	0.059846	0	0.054058	0.058601	0.0520189	-4.26482	0.00285626	0.124123	down	yes
MSTRG.23401	Gh_A11G1928	MSTRG.23401.1;Gh_A11G1928	0.00845	1.17364	0	0.464224	0	0.189735	0.0422594	-4.56458	0.0400496	0.528513	down	yes
MSTRG.23402		MSTRG.23402.1	0.435999	1.18943	0.447643	0.64842	0.535929	0.963488	0.156931	-2.6718	0.0354124	0.501346	down	yes
MSTRG.23432	Gh_A11G1959	MSTRG.23432.1	0.320168	0.15202	0.338775	0.125169	0.047416	0.090999	2.13162	1.09195	0.0211568	0.406652	up	yes
MSTRG.2344	Gh_A02G0264	MSTRG.2344.1	4.04611	19.3778	1.85629	3.91753	3.32239	4.07418	0.00143583	-9.4439	0.0351084	0.500011	down	yes
MSTRG.23445	Gh_A11G1971	Gh_A11G1971	1.15295	1.68065	1.35468	1.24873	1.33423	1.41827	0.461239	-1.11641	0.0265997	0.447894	down	yes
MSTRG.23452	Gh_A11G1979	MSTRG.23452.1;MSTRG.23452.2;MSTRG.23452.3	5.87344	6.25675	5.59135	10.4572	10.2911	10.5426	0.446381	-1.16365	0.006985	0.225871	down	yes
MSTRG.23496	Gh_A11G2016	Gh_A11G2016	1.85867	1.24975	1.59895	0.779536	0.758112	0.879227	3.29075	1.71842	0.0143315	0.335068	up	yes
MSTRG.23497		MSTRG.23497.1;MSTRG.23497.2;MSTRG.23497.3;MSTRG.23497.4	1.88038	2.48541	2.02112	2.80995	2.43899	2.5993	0.41964	-1.25278	0.0353646	0.501282	down	yes
MSTRG.235	Gh_A01G0261	Gh_A01G0261	14.05	16.8569	14.2228	16.2023	16.2764	15.7099	0.466373	-1.10044	0.0054972	0.192608	down	yes
MSTRG.23524	Gh_A11G2046	MSTRG.23524.1;Gh_A11G2046	16.6427	20.1921	16.9497	21.3769	21.2744	21.7117	0.39594	-1.33665	7.43321e-05	0.0788993	down	yes
MSTRG.23559	Gh_A11G2079	MSTRG.23559.1;MSTRG.23559.2;MSTRG.23559.3;MSTRG.23559.4;MSTRG.23559.6;MSTRG.23559.5;MSTRG.23559.7;MSTRG.23559.8;Gh_A11G2079	5.06419	5.84256	4.7579	7.23949	6.57037	7.07069	0.429046	-1.22079	0.0422216	0.537957	down	yes
MSTRG.23560	Gh_A11G2081	MSTRG.23560.1;Gh_A11G2081	0.0681383	1.08238	0.223877	0.915138	0.682902	0.503635	0.0643631	-3.95762	0.021642	0.410836	down	yes
MSTRG.23580	Gh_A11G2091	MSTRG.23580.1	0.581244	0	0.243278	0	0	0	5.86437	2.55198	0.0236057	0.428032	up	yes
MSTRG.23615	Gh_A11G2118	MSTRG.23615.1;MSTRG.23615.3;Gh_A11G2118	0.841461	2.68482	1.30138	0.226396	0.284952	0.208836	0.155306	-2.68682	0.0136644	0.327396	down	yes
MSTRG.23634	Gh_A11G2132	MSTRG.23634.1;MSTRG.23634.2;MSTRG.23634.3;MSTRG.23634.4;MSTRG.23634.5;Gh_A11G2132	10.0017	7.5326	8.9222	6.8347	7.04412	6.40029	3.16656	1.66292	0.0142463	0.333802	up	yes
MSTRG.23709	Gh_A11G2212	Gh_A11G2212;MSTRG.23709.2;MSTRG.23709.3;MSTRG.23709.4;MSTRG.23709.5;MSTRG.23709.6;MSTRG.23709.7;MSTRG.23709.8;MSTRG.23709.9;MSTRG.23709.10;MSTRG.23709.11;MSTRG.23709.12	2.35771	3.42636	2.83996	2.66899	2.48175	2.69274	0.410564	-1.28432	0.0413188	0.534251	down	yes
MSTRG.23723	Gh_A11G2225	Gh_A11G2225	2.26762	3.5336	2.64153	3.00803	3.70424	3.62453	0.248078	-2.01113	0.0358962	0.504279	down	yes
MSTRG.23729	Gh_A11G2231	MSTRG.23729.1;MSTRG.23729.2;MSTRG.23729.3;MSTRG.23729.4;Gh_A11G2231	10.1917	13.1773	11.6157	10.6841	10.5711	11.0507	0.475435	-1.07268	0.0398165	0.527435	down	yes
MSTRG.23742	Gh_A11G2242	MSTRG.23742.1;MSTRG.23742.2;Gh_A11G2242	1.36173	3.47941	2.1167	6.70191	6.11462	7.11252	0.0433481	-4.52789	0.00830257	0.249261	down	yes
MSTRG.23745	Gh_A11G2245	Gh_A11G2245	0.818657	0.334727	0.536293	0	0	0.072156	4.17694	2.06245	0.0284449	0.459689	up	yes
MSTRG.23749	Gh_A11G2249	MSTRG.23749.1	1.30819	1.88151	1.40655	4.47676	5.3281	4.99639	0.175677	-2.509	0.0107857	0.288447	down	yes
MSTRG.23772	Gh_A11G2284	Gh_A11G2284	0.233812	1.08062	0.34125	0.077448	0.073346	0	0.183802	-2.44377	0.00704513	0.226763	down	yes
MSTRG.23785	Gh_A11G2278	Gh_A11G2278	0	0.381057	0	0.217322	0.069745	0.192254	0.244103	-2.03444	0.0210101	0.405207	down	yes
MSTRG.23798	Gh_A11G2291	MSTRG.23798.1;Gh_A11G2291;MSTRG.23798.7	3.49258	5.28836	3.54866	3.85472	4.0136	3.38175	0.265453	-1.91347	0.0348952	0.498427	down	yes
MSTRG.23809		MSTRG.23809.1	3.13119	4.55558	3.72013	6.52229	6.52118	6.69614	0.22221	-2.17	0.00605604	0.20613	down	yes
MSTRG.23813	Gh_A11G2305	MSTRG.23813.1;Gh_A11G2305	2.69629	1.60761	2.67565	2.71006	2.92742	3.00963	3.62014	1.85605	0.0128996	0.317022	up	yes
MSTRG.2382	Gh_A02G0305	MSTRG.2382.1;Gh_A02G0305	3.75185	5.28436	3.65462	4.0814	3.90735	4.61931	0.286788	-1.80195	0.0251238	0.437293	down	yes
MSTRG.23826		MSTRG.23826.1	3.58441	0	4.1812	8.57749	8.82295	6.4231	268.718	8.06995	0.0079918	0.243912	up	yes
MSTRG.23834	Gh_A11G2322	MSTRG.23834.1;Gh_A11G2322;MSTRG.23834.3	4.16759	6.13089	4.46774	2.846	2.6559	2.77097	0.438485	-1.1894	0.00776758	0.240576	down	yes
MSTRG.23852	Gh_A11G2340	MSTRG.23852.1;Gh_A11G2340	1.12834	0	1.35498	0.129001	0.377091	0.094597	42.4749	5.40854	0.0123355	0.310183	up	yes
MSTRG.2387	Gh_A02G0312	MSTRG.2387.2;MSTRG.2387.1;MSTRG.2387.3;MSTRG.2387.4;Gh_A02G0312	19.5491	17.9288	18.6603	8.21599	8.56473	8.0387	2.81788	1.49461	0.0052588	0.187077	up	yes
MSTRG.23876	Gh_A11G2358	MSTRG.23876.1	0.508622	0.359351	0.491157	0	0.055122	0.086491	2.07887	1.0558	0.0334474	0.489511	up	yes
MSTRG.23883		MSTRG.23883.1;MSTRG.23883.2;MSTRG.23883.3	4.12306	5.40288	3.69011	4.86312	5.14546	5.30606	0.290422	-1.78378	0.0260139	0.443256	down	yes
MSTRG.23884	Gh_A11G2365	MSTRG.23884.1;MSTRG.23884.2;MSTRG.23884.3;MSTRG.23884.4;MSTRG.23884.5;Gh_A11G2365	3.30693	3.93308	3.21601	4.10373	4.57898	4.57681	0.441335	-1.18005	0.0363891	0.507481	down	yes
MSTRG.23891	Gh_A11G2373	MSTRG.23891.1	0	0.493748	0	0.260948	0.323961	0.08456	0.178446	-2.48644	0.0450403	0.55372	down	yes
MSTRG.23898	Gh_A11G2381	MSTRG.23898.1;MSTRG.23898.3;Gh_A11G2381	1.55441	3.11422	2.20787	4.74453	4.11856	4.64536	0.113382	-3.14073	0.0181365	0.376687	down	yes
MSTRG.23906		MSTRG.23906.1	0.592515	0	0.777948	0.299685	0.417477	0.58607	8.15822	3.02826	0.047539	0.562743	up	yes
MSTRG.23911	Gh_A11G2394	MSTRG.23911.1;Gh_A11G2394	4.975	4.01806	4.90833	0.190028	0.321975	0.379495	8.65354	3.11329	0.00879949	0.256738	up	yes
MSTRG.2393	Gh_A02G0319	MSTRG.2393.1;MSTRG.2393.2;MSTRG.2393.3;Gh_A02G0319	4.01183	2.00475	4.30398	0.312215	0.420537	0.902507	26.9888	4.75429	0.0482666	0.566205	up	yes
MSTRG.23938	Gh_A11G2418	MSTRG.23938.1;MSTRG.23938.2;MSTRG.23938.3;MSTRG.23938.4;Gh_A11G2418	4.0604	5.52264	4.8775	5.83936	6.03595	6.0924	0.35936	-1.4765	0.0328741	0.486527	down	yes
MSTRG.23941	Gh_A11G2425	MSTRG.23941.1;Gh_A11G2425	0.897432	0.399436	0.833367	0.657629	0.808921	0.870538	3.19355	1.67516	0.0331281	0.488186	up	yes
MSTRG.23956	Gh_A11G2435	MSTRG.23956.1;Gh_A11G2435	6.86227	3.45697	7.07732	7.57415	9.11514	9.08993	7.71592	2.94784	0.031274	0.477048	up	yes
MSTRG.23958		MSTRG.23958.1	0.593444	0.063574	0.364923	0.231741	0.033429	0.105474	5.14698	2.36373	0.0322178	0.483064	up	yes
MSTRG.23967	Gh_A11G2449	MSTRG.23967.2;MSTRG.23967.1;MSTRG.23967.4;Gh_A11G2449	7.45697	4.74638	6.87624	6.3361	6.6474	6.38051	4.45769	2.1563	0.000966306	0.0788993	up	yes
MSTRG.23988	Gh_A11G2469	MSTRG.23988.1;Gh_A11G2469	28.2147	28.5721	30.84	0.770787	1.00572	1.21163	15.852	3.9866	0.0131808	0.321214	up	yes
MSTRG.23990	Gh_A11G2471	MSTRG.23990.1	0.891732	0.516642	0.943316	0.335383	0.326245	0.371244	3.50168	1.80805	0.00522053	0.18608	up	yes
MSTRG.24012	Gh_A11G2492	Gh_A11G2492	0.431033	0.890169	0.387605	0.483454	0.531675	0.507091	0.300734	-1.73344	0.0061832	0.209358	down	yes
MSTRG.24029		MSTRG.24029.1;MSTRG.24029.3;MSTRG.24029.2;MSTRG.24029.4	1.06984	1.40528	1.17561	3.98555	3.9322	3.53154	0.27048	-1.88641	0.0143376	0.335068	down	yes
MSTRG.24043	Gh_A11G2519	Gh_A11G2519	0	2.72792	0	0	0	0	0.00587368	-7.41152	0.00151776	0.0788993	down	yes
MSTRG.24086		MSTRG.24086.1	0.299417	1.56855	0	0.096768	0	0.260173	0.0465052	-4.42646	0.044294	0.549686	down	yes
MSTRG.24094		MSTRG.24094.1;MSTRG.24094.2	9.33326	11.4133	10.0424	21.4323	21.7484	21.535	0.255236	-1.9701	0.000919087	0.0788993	down	yes
MSTRG.24100	Gh_A11G2558	MSTRG.24100.1	0.762116	0.469192	0.804975	0.129782	0	0	3.69252	1.88461	0.0236129	0.428032	up	yes
MSTRG.24110		MSTRG.24110.1;MSTRG.24110.2	0.286072	0.634172	0.314718	0.436036	0.621712	0.669185	0.325481	-1.61936	0.0385784	0.520722	down	yes
MSTRG.24114		MSTRG.24114.1	2.0705	2.80991	2.34758	3.8834	3.28303	3.51346	0.348832	-1.51939	0.0479359	0.56479	down	yes
MSTRG.24128	Gh_A11G2570	MSTRG.24128.1;MSTRG.24128.2;MSTRG.24128.3;Gh_A11G2570	4.34243	6.65182	5.10686	23.9871	26.7881	27.4093	0.0618515	-4.01505	0.00336088	0.13905	down	yes
MSTRG.24133		MSTRG.24133.1	0	1.29553	0	0.990972	1.47761	1.08196	0.0179927	-5.79644	0.00628117	0.211332	down	yes
MSTRG.24137	Gh_A11G2580	Gh_A11G2580	0.208047	0.531026	0.258367	0.26086	0.188997	0.184791	0.434117	-1.20384	0.0185892	0.380385	down	yes
MSTRG.24145	Gh_A11G2587	MSTRG.24145.1;MSTRG.24145.2;MSTRG.24145.3;Gh_A11G2587	4.97918	5.29918	6.28109	0.132566	0.0230162	0.168751	6.43021	2.68487	0.0396139	0.52629	up	yes
MSTRG.24152		MSTRG.24152.1;MSTRG.24152.2	2.27894	2.31156	2.32532	0	0	0	3.244	1.69777	3.38992e-05	0.0788993	up	yes
MSTRG.24162		MSTRG.24162.1	0	0.875013	0.228016	0	0	0	0.12929	-2.95131	0.00578902	0.199616	down	yes
MSTRG.24167	Gh_A11G2604	MSTRG.24167.1;MSTRG.24167.3;MSTRG.24167.2;Gh_A11G2604	22.3336	19.37	22.2757	4.69158	6.16621	5.68029	5.93319	2.56881	0.0422258	0.537957	up	yes
MSTRG.24175	Gh_A11G2617	MSTRG.24175.1;Gh_A11G2617	0	0.179083	0.027871	0.162667	0.211514	0.232086	0.45648	-1.13138	0.00561289	0.195462	down	yes
MSTRG.24217		MSTRG.24217.1	21.9897	25.8332	21.7965	29.7872	30.9216	31.6017	0.384563	-1.37871	0.00452269	0.169684	down	yes
MSTRG.2422	Gh_A02G0349	MSTRG.2422.1;Gh_A02G0349	0	0.610826	0.01252	0.027345	0.251315	0.261812	0.130435	-2.9386	0.0224933	0.418663	down	yes
MSTRG.24234	Gh_A11G2664	MSTRG.24234.1;MSTRG.24234.2;MSTRG.24234.3;Gh_A11G2664;MSTRG.24234.5	9.06717	8.09567	8.41628	4.77531	5.32606	5.04241	2.15543	1.10798	0.0467989	0.559107	up	yes
MSTRG.24283	Gh_A11G2698	Gh_A11G2698;MSTRG.24283.2	2.33564	3.47923	2.13463	2.69017	2.66734	3.19542	0.234819	-2.09038	0.0291841	0.464724	down	yes
MSTRG.24287	Gh_A11G2680	MSTRG.24287.1	5.46241	5.20982	5.7771	0.334239	0.151177	0.027907	7.53999	2.91456	0.0382985	0.519238	up	yes
MSTRG.24305		MSTRG.24305.1;MSTRG.24305.3	1.22991	1.07582	1.17255	0	0	0	2.98767	1.57902	0.000110809	0.0788993	up	yes
MSTRG.2434	Gh_A02G0372	MSTRG.2434.1;MSTRG.2434.2;MSTRG.2434.4;MSTRG.2434.5;Gh_A02G0372	1.69139	2.22227	1.61393	3.04405	3.81794	3.61526	0.274568	-1.86477	0.0481489	0.565654	down	yes
MSTRG.24342	Gh_A11G2754	MSTRG.24342.1;Gh_A11G2754	12.7386	17.7865	15.4363	39.3472	36.7644	35.3173	0.155196	-2.68783	0.0201477	0.396336	down	yes
MSTRG.24371	Gh_A11G2781	MSTRG.24371.1;MSTRG.24371.2	0.423934	0.238826	0.482742	0.346879	0.258988	0.226883	2.12246	1.08573	0.048016	0.564981	up	yes
MSTRG.24372	Gh_A11G2784	MSTRG.24372.1;MSTRG.24372.2	27.7346	23.0079	25.6725	19.7282	17.5564	19.296	2.51493	1.33052	0.0466755	0.558849	up	yes
MSTRG.24390	Gh_A11G2805	Gh_A11G2805;MSTRG.24390.2;MSTRG.24390.3;MSTRG.24390.4	2.12159	1.32933	2.13866	1.55758	1.4905	1.89117	3.62735	1.85892	0.0481955	0.565948	up	yes
MSTRG.24435	Gh_A11G2843	Gh_A11G2843	0	0.226719	0	0.064028	0	0.066644	0.429733	-1.21849	0.0145523	0.337482	down	yes
MSTRG.24451	Gh_A11G2839	MSTRG.24451.1	1.14265	0.662477	0.932443	0.685238	0.617004	0.509612	3.00692	1.58829	0.0245128	0.433019	up	yes
MSTRG.24463		MSTRG.24463.1	0.702038	1.39697	0.661861	0.722357	0.499305	0.582194	0.270066	-1.88862	0.0372128	0.512579	down	yes
MSTRG.24468		MSTRG.24468.1	2.31132	2.03242	2.44082	1.1226	1.24807	0.989575	2.42769	1.27959	0.0499766	0.574021	up	yes
MSTRG.245	Gh_A01G0269	Gh_A01G0269;MSTRG.245.2	0.294547	0.60108	0.309389	0.553306	0.733024	0.810285	0.330118	-1.59895	0.0393369	0.524455	down	yes
MSTRG.24507	Gh_A11G2890	MSTRG.24507.1;MSTRG.24507.2;MSTRG.24507.3;Gh_A11G2890	4.31606	5.1474	3.9911	4.83912	4.65159	5.00038	0.45216	-1.1451	0.037643	0.515067	down	yes
MSTRG.24556	Gh_A11G2943	MSTRG.24556.1;MSTRG.24556.3	1.42814	0.919463	1.28589	0.827579	0.821524	0.943187	2.84866	1.51028	0.0134262	0.324316	up	yes
MSTRG.24604	Gh_A12G0045	MSTRG.24604.1;MSTRG.24604.3;MSTRG.24604.2;MSTRG.24604.4;MSTRG.24604.5;MSTRG.24604.6;Gh_A12G0045	16.9014	21.361	18.8936	22.7019	23.6933	22.6296	0.387328	-1.36837	0.0202275	0.397236	down	yes
MSTRG.24626		MSTRG.24626.1	0.388234	0	0.434845	0	0	0	5.33559	2.41565	0.00290131	0.125403	up	yes
MSTRG.24632	Gh_A12G0076	MSTRG.24632.1;Gh_A12G0076	0.896276	1.35173	0.839355	1.52612	1.33276	1.27454	0.329675	-1.60088	0.0347492	0.497813	down	yes
MSTRG.24635		MSTRG.24635.1;MSTRG.24635.2	1.70519	0.71372	1.50385	0	0	0	13.7854	3.78507	4.87667e-05	0.0788993	up	yes
MSTRG.2465		MSTRG.2465.1	4.62672	4.99309	5.02196	0.033291	0.047292	0.075359	4.7424	2.24562	0.0022876	0.107304	up	yes
MSTRG.2466	Gh_A02G0400	MSTRG.2466.1;MSTRG.2466.2;Gh_A02G0400	0	7.39929	0.44334	0.0385808	0.45416	0.0482527	0.000447171	-11.1269	0.00403627	0.157026	down	yes
MSTRG.24705		MSTRG.24705.1	0	1.50992	0	0.285932	0.462857	0.130571	0.0222906	-5.48742	0.0133474	0.323446	down	yes
MSTRG.24732	Gh_A12G0189	MSTRG.24732.1;Gh_A12G0189	5.87191	9.4752	7.38013	8.66677	8.70938	8.98852	0.199323	-2.32682	0.0158995	0.353784	down	yes
MSTRG.2475	Gh_A02G0413	MSTRG.2475.1;Gh_A02G0413	8.61601	11.2736	8.77434	9.81193	9.85002	11.198	0.329893	-1.59993	0.0248251	0.434805	down	yes
MSTRG.24750	Gh_A12G0213	MSTRG.24750.1	0.079009	0.199225	0	0.2719	0.244729	0.258169	0.488727	-1.0329	0.0450999	0.553858	down	yes
MSTRG.24753	Gh_A12G0214	MSTRG.24753.1;Gh_A12G0214	2.33827	3.34779	2.22443	1.76388	1.92073	1.7126	0.400274	-1.32094	0.0352423	0.50089	down	yes
MSTRG.2477	Gh_A02G0410	MSTRG.2477.1;MSTRG.2477.2;MSTRG.2477.3;MSTRG.2477.5;MSTRG.2477.4;MSTRG.2477.6;Gh_A02G0410;MSTRG.2477.8	2.65648	3.74109	3.12802	4.25277	4.34921	4.08224	0.326034	-1.61691	0.0190525	0.385849	down	yes
MSTRG.24780	Gh_A12G0251	MSTRG.24780.1;MSTRG.24780.3	4.599	3.91516	4.50511	1.96402	2.1984	1.96674	2.97419	1.5725	0.00985184	0.273769	up	yes
MSTRG.24785	Gh_A12G0255	MSTRG.24785.1;MSTRG.24785.2;Gh_A12G0255	1.17748	2.04658	1.48714	1.20868	1.07422	1.21557	0.351365	-1.50896	0.025866	0.44203	down	yes
MSTRG.24795	Gh_A12G0264	MSTRG.24795.1	2.7012	2.24992	2.79165	1.78236	1.74909	1.90482	2.26834	1.18164	0.0180202	0.375883	up	yes
MSTRG.24800		MSTRG.24800.1	0.413724	1.36437	0.820751	0.971797	0.701971	1.00162	0.164222	-2.60628	0.0489701	0.570033	down	yes
MSTRG.24803	Gh_A12G0271	Gh_A12G0271	0	0.339947	0	0	0	0	0.31903	-1.64824	0.00151776	0.0788993	down	yes
MSTRG.24810	Gh_A12G0280	MSTRG.24810.1;Gh_A12G0280	16.3815	19.8403	17.5328	21.4411	20.5765	21.0953	0.441839	-1.17841	0.00808278	0.245304	down	yes
MSTRG.24812	Gh_A12G0282	MSTRG.24812.1;Gh_A12G0282	0.0481285	0.928954	0.266701	0.0425793	0.0234711	0.0490043	0.135603	-2.88254	0.00439978	0.16673	down	yes
MSTRG.24820	Gh_A12G0290	Gh_A12G0290	0	1.64763	0	0	0	0	0.022341	-5.48416	0.00151776	0.0788993	down	yes
MSTRG.24849	Gh_A12G0329	Gh_A12G0329	0	0.921408	0	0	0	0	0.0781102	-3.67835	0.00151776	0.0788993	down	yes
MSTRG.24861	Gh_A12G0343;Gh_A12G0342	MSTRG.24861.1;MSTRG.24861.2;MSTRG.24861.3;MSTRG.24861.5;Gh_A12G0342;Gh_A12G0343	4.30403	3.31638	4.2071	4.61907	4.41611	4.33775	2.11706	1.08206	0.00382735	0.152032	up	yes
MSTRG.24877		MSTRG.24877.1	0.071524	1.04379	0.139913	0.055737	0.131203	0.120264	0.0874748	-3.51499	0.000417262	0.0788993	down	yes
MSTRG.24893		MSTRG.24893.1	0.08326	1.8059	0	0.056198	0.021846	0.094816	0.0210332	-5.57119	0.00439355	0.166563	down	yes
MSTRG.24916	Gh_A12G0394	MSTRG.24916.2;Gh_A12G0394;MSTRG.24916.4	2.72848	2.2068	2.47248	1.47715	1.57924	1.32982	2.45145	1.29364	0.0345777	0.496965	up	yes
MSTRG.24931	Gh_A12G0409	MSTRG.24931.1;Gh_A12G0409	4.35651	5.44532	4.6409	5.25995	4.97382	5.15367	0.471048	-1.08605	0.0090832	0.261269	down	yes
MSTRG.24953		MSTRG.24953.1;MSTRG.24953.2	1.53545	0.687991	0.96698	0.701435	0.583599	0.613973	4.62978	2.21094	0.0494787	0.571866	up	yes
MSTRG.2496	Gh_A02G0435	MSTRG.2496.1;MSTRG.2496.2	0.535054	0.34667	0.433187	0.107487	0.0541858	0.0374432	2.12248	1.08575	0.0242066	0.430816	up	yes
MSTRG.24961	Gh_A12G0432	MSTRG.24961.1;Gh_A12G0432	2.8285	3.51838	3.161	4.28036	4.24954	4.70596	0.428904	-1.22127	0.0346961	0.497658	down	yes
MSTRG.25019		MSTRG.25019.1	0.364536	0.785543	0.258091	0.994385	1.33435	1.07167	0.190997	-2.38838	0.0348345	0.498081	down	yes
MSTRG.25027	Gh_A12G0488	MSTRG.25027.1;Gh_A12G0488	6.06771	6.74082	5.57192	7.74783	8.01965	7.91474	0.478469	-1.0635	0.0378248	0.51591	down	yes
MSTRG.25032	Gh_A12G0494	MSTRG.25032.1;Gh_A12G0494	3.11872	2.26618	3.06208	3.19228	3.37034	3.29114	2.30571	1.20521	0.00529897	0.188165	up	yes
MSTRG.25033	Gh_A12G0495	MSTRG.25033.1;Gh_A12G0495	0.00256212	0.596243	0.0966336	0.0130604	0.111938	0.0098674	0.188052	-2.4108	0.00843819	0.251268	down	yes
MSTRG.25038	Gh_A12G0499	MSTRG.25038.1	0.24099	0	0.132261	0	0	0	2.40244	1.2645	0.00931398	0.264675	up	yes
MSTRG.25047		MSTRG.25047.1;MSTRG.25047.2	0.2472	0.688182	0.402267	0.452424	0.450729	0.368695	0.344321	-1.53817	0.0248455	0.434962	down	yes
MSTRG.25056	Gh_A12G0517	MSTRG.25056.1;Gh_A12G0517	1.07064	1.57398	1.11906	1.95387	1.54566	1.75755	0.340086	-1.55603	0.0473079	0.561682	down	yes
MSTRG.25063	Gh_A12G0524	Gh_A12G0524	0	0.334749	0	0	0	0	0.323908	-1.62634	0.00151776	0.0788993	down	yes
MSTRG.25106	Gh_A12G0562;Gh_A12G0563	MSTRG.25106.1;Gh_A12G0562;MSTRG.25106.3;MSTRG.25106.4;Gh_A12G0563	101.991	108.345	95.7434	278.524	280.403	287.565	0.252319	-1.98668	0.00417856	0.160904	down	yes
MSTRG.2517	Gh_A02G0453	Gh_A02G0453	2.46273	2.2687	2.97451	0.400349	0.486021	0.356982	4.08397	2.02997	0.0356411	0.502707	up	yes
MSTRG.25175		MSTRG.25175.1	2.55747	0	2.18634	3.50658	3.54613	3.07452	95.1617	6.57231	0.000135097	0.0788993	up	yes
MSTRG.25211	Gh_A12G0666	Gh_A12G0666	0.220943	0.641846	0.19432	0.219705	0.31495	0.303473	0.284128	-1.81539	0.00925201	0.263645	down	yes
MSTRG.25213	Gh_A12G0669	Gh_A12G0669	0.608107	0	0.420703	0.800153	0.990731	0.638826	4.58751	2.19771	0.0325693	0.484863	up	yes
MSTRG.2526		MSTRG.2526.1	1.12986	0.173797	0.533708	0	0.198979	0.073299	10.3699	3.37434	0.0449602	0.553552	up	yes
MSTRG.25264		MSTRG.25264.1;MSTRG.25264.2	0.417406	0.917882	0.435702	2.13965	2.17997	2.31155	0.137382	-2.86374	0.000275405	0.0788993	down	yes
MSTRG.25276		MSTRG.25276.1	1.27795	0	0.616135	0	0.111653	0	27.8364	4.7989	0.0112065	0.293804	up	yes
MSTRG.2528	Gh_A02G0467	Gh_A02G0467	0	1.73043	0	0	0	0.310824	0.0169081	-5.88614	0.00703315	0.226538	down	yes
MSTRG.25283		MSTRG.25283.1	0.030582	0.247666	0	0	0.004083	0	0.459707	-1.12121	0.0101722	0.278872	down	yes
MSTRG.25286		MSTRG.25286.1	0.962086	1.67762	1.06758	1.34685	1.36671	1.29915	0.278305	-1.84526	0.00125842	0.0788993	down	yes
MSTRG.25290		MSTRG.25290.1	0	0.661518	0.223982	0	0	0	0.205915	-2.27988	0.0150772	0.344701	down	yes
MSTRG.25291	Gh_A12G0754	MSTRG.25291.1;Gh_A12G0754	0.692854	0.32126	0.461497	0.175506	0.246569	0.192309	2.76189	1.46566	0.0408075	0.532288	up	yes
MSTRG.25327	Gh_A12G0793	MSTRG.25327.1;Gh_A12G0793	3.3073	2.54148	3.22298	0.899602	0.985212	1.04526	4.4307	2.14754	0.00422221	0.161865	up	yes
MSTRG.25346		MSTRG.25346.1;MSTRG.25346.2	0.746444	1.16145	0.790687	0.64737	0.582954	0.682963	0.483851	-1.04737	0.00911793	0.261854	down	yes
MSTRG.25357	Gh_A12G0821	Gh_A12G0821	1.72335	4.20538	2.57798	2.72324	3.19734	3.29438	0.0893775	-3.48394	0.0173021	0.368522	down	yes
MSTRG.25362		MSTRG.25362.1;MSTRG.25362.2	2.9501	2.51592	2.92258	0.821848	1.06662	0.980071	3.10165	1.63303	0.028875	0.463058	up	yes
MSTRG.25380		MSTRG.25380.1;MSTRG.25380.2;MSTRG.25380.8;MSTRG.25380.6;MSTRG.25380.9;MSTRG.25380.7;MSTRG.25380.3;MSTRG.25380.5;MSTRG.25380.10;MSTRG.25380.12;MSTRG.25380.13	0.464845	0.179819	0.37188	0.443111	0.420366	0.526007	2.01564	1.01124	0.0426737	0.539869	up	yes
MSTRG.25395	Gh_A12G0851	MSTRG.25395.1;MSTRG.25395.2;Gh_A12G0851	5.65178	7.72762	5.96747	5.86927	6.36935	5.98	0.357503	-1.48397	0.00855818	0.253326	down	yes
MSTRG.25408	Gh_A12G0870	Gh_A12G0870	0	1.39864	0	0	0	0	0.032852	-4.92787	0.00151776	0.0788993	down	yes
MSTRG.25409	Gh_A12G0871	Gh_A12G0871	0.526248	1.36565	0.908296	1.25961	1.21043	1.34635	0.187278	-2.41675	0.0230756	0.422813	down	yes
MSTRG.25412	Gh_A12G0872	Gh_A12G0872	2.49135	4.33315	2.95532	2.15065	2.40763	2.41124	0.253912	-1.9776	0.00869877	0.255484	down	yes
MSTRG.25421	Gh_A12G0885	Gh_A12G0885	52.2339	60.3769	52.2938	63.6245	60.9881	65.1443	0.472473	-1.0817	0.0121746	0.30818	down	yes
MSTRG.25471	Gh_A12G0941	MSTRG.25471.1;Gh_A12G0941	0	0.605775	0	0	0	0.301484	0.134896	-2.89008	0.0457729	0.556165	down	yes
MSTRG.25473	Gh_A12G0944	MSTRG.25473.1;Gh_A12G0944	1.33941	1.33048	1.27318	5.98239	6.213	5.24881	0.33978	-1.55733	0.0477135	0.563759	down	yes
MSTRG.2551		MSTRG.2551.1	0.688757	1.14093	0.915671	1.06691	0.955461	1.09193	0.41908	-1.2547	0.0447755	0.552563	down	yes
MSTRG.25523	Gh_A12G1005	MSTRG.25523.1;MSTRG.25523.2;Gh_A12G1005	1.47613	2.92672	1.68955	2.07641	2.00536	2.56642	0.144702	-2.78884	0.0112764	0.295209	down	yes
MSTRG.25539	Gh_A12G1020	Gh_A12G1020	0.235583	0	0.179329	0.050991	0.025058	0.019619	2.508	1.32654	0.000727125	0.0788993	up	yes
MSTRG.25542	Gh_A12G1023	MSTRG.25542.1;MSTRG.25542.2;MSTRG.25542.4;MSTRG.25542.5;MSTRG.25542.3	7.08916	3.54491	5.67166	3.05325	3.23169	3.06453	12.7487	3.67228	0.00306288	0.130259	up	yes
MSTRG.25573	Gh_A12G1053	MSTRG.25573.1;MSTRG.25573.3;MSTRG.25573.4;MSTRG.25573.5;MSTRG.25573.6;MSTRG.25573.7;MSTRG.25573.9;Gh_A12G1053;MSTRG.25573.11	2.7876	3.69944	3.07519	3.13383	2.85757	3.09193	0.467855	-1.09587	0.0281229	0.457777	down	yes
MSTRG.25580	Gh_A12G1064	Gh_A12G1064	0	0.229823	0	0	0	0.031774	0.437815	-1.19161	0.00200949	0.0973657	down	yes
MSTRG.25587	Gh_A12G1076	MSTRG.25587.1;Gh_A12G1076	1.59101	0.015983	0.799052	0.247533	0.163769	0.161454	41.3027	5.36816	0.0069705	0.225482	up	yes
MSTRG.25588	Gh_A12G1061	MSTRG.25588.5;MSTRG.25588.4;MSTRG.25588.1;MSTRG.25588.2;MSTRG.25588.3;MSTRG.25588.6;MSTRG.25588.9;MSTRG.25588.11;MSTRG.25588.12;MSTRG.25588.10;MSTRG.25588.7;MSTRG.25588.8;Gh_A12G1061	7.14813	8.57377	7.08583	83.1807	86.9705	89.206	0.0482073	-4.37461	0.00024276	0.0788993	down	yes
MSTRG.25589	Gh_A12G1062	MSTRG.25589.2;MSTRG.25589.1;Gh_A12G1062	42.8766	45.9982	47.389	184.464	198.27	195.84	0.208199	-2.26396	0.00927043	0.263808	down	yes
MSTRG.25679		MSTRG.25679.1	3.4135	4.24625	2.94942	8.17903	7.53525	8.85481	0.192041	-2.38052	0.0301147	0.469695	down	yes
MSTRG.25683		MSTRG.25683.1;MSTRG.25683.3	0.721169	0.0416838	0.840243	0.782537	0.795546	0.674255	8.1113	3.01993	0.00764787	0.238291	up	yes
MSTRG.25698	Gh_A12G1195	MSTRG.25698.1;Gh_A12G1195	1.14352	2.40839	1.40466	0.768535	0.804122	1.19725	0.218237	-2.19603	0.0483693	0.567033	down	yes
MSTRG.25727		MSTRG.25727.1	3.01241	0	1.88906	0	0.191262	0	451.894	8.81984	0.00147118	0.0788993	up	yes
MSTRG.2574	Gh_A02G0517	MSTRG.2574.1	0	0.25935	0	0	0	0	0.406456	-1.29883	0.00151776	0.0788993	down	yes
MSTRG.25749	Gh_A12G1245	MSTRG.25749.3;MSTRG.25749.1;MSTRG.25749.2;MSTRG.25749.4;MSTRG.25749.5;Gh_A12G1245	7.24299	9.10328	8.0364	10.1959	9.95374	9.40496	0.419315	-1.25389	0.0359561	0.504706	down	yes
MSTRG.2578	Gh_A02G0521	MSTRG.2578.1;MSTRG.2578.2;Gh_A02G0521	3.83013	4.78312	4.06005	4.46929	4.34863	4.36944	0.487714	-1.03589	0.00356762	0.144696	down	yes
MSTRG.258		MSTRG.258.1	1.71971	0	2.2276	0.308242	0.553699	0.414444	132.505	7.0499	0.00986006	0.273769	up	yes
MSTRG.25807	Gh_A12G1302	MSTRG.25807.2;MSTRG.25807.1	1.69175	3.71708	1.38329	5.99756	5.96366	5.30833	0.0359486	-4.79792	0.0100817	0.2774	down	yes
MSTRG.25828	Gh_A12G1316	MSTRG.25828.2;MSTRG.25828.1;MSTRG.25828.3;MSTRG.25828.4;Gh_A12G1316	7.39577	5.72643	7.55557	5.62403	4.99328	4.91798	3.43111	1.77868	0.0189164	0.384297	up	yes
MSTRG.25829	Gh_A12G1317	MSTRG.25829.1	11.4388	16.0182	13.3868	13.577	14.3276	13.2349	0.335315	-1.57641	0.0363556	0.507329	down	yes
MSTRG.25831	Gh_A12G1320	Gh_A12G1320	0.447045	5.07961	0	0	0	0	0.00255555	-8.61215	0.0203461	0.398689	down	yes
MSTRG.2588	Gh_A02G0535	MSTRG.2588.1;Gh_A02G0535	2.10619	1.45791	2.14999	1.6505	1.72788	1.66108	2.97528	1.57302	0.00341511	0.140396	up	yes
MSTRG.25882		MSTRG.25882.1;MSTRG.25882.2	3.67521	4.92771	4.06781	4.95573	4.49671	4.53763	0.388976	-1.36225	0.0295408	0.466283	down	yes
MSTRG.25890	Gh_A12G1372	Gh_A12G1372;MSTRG.25890.2;MSTRG.25890.3;MSTRG.25890.4;MSTRG.25890.5	0.671341	0.291154	0.831786	0.512433	0.597162	0.581061	3.48756	1.80222	0.0325813	0.484863	up	yes
MSTRG.25973	Gh_A12G1451	MSTRG.25973.3;MSTRG.25973.2;MSTRG.25973.1;Gh_A12G1451	16.7518	14.4944	17.0499	14.4016	13.9823	13.2336	2.13771	1.09606	0.0214463	0.409404	up	yes
MSTRG.25976	Gh_A12G1454	Gh_A12G1454	18.3726	15.7739	18.6561	4.78113	5.85458	4.74754	5.80128	2.53637	0.0272214	0.451262	up	yes
MSTRG.25979	Gh_A12G1456	MSTRG.25979.1	0.316819	0	0.194562	0	0	0	3.17695	1.66764	0.00395721	0.155217	up	yes
MSTRG.25999	Gh_A12G1477	MSTRG.25999.1;Gh_A12G1477	2.55798	2.08475	2.27346	1.48497	1.50673	1.55211	2.08013	1.05667	0.0214661	0.409469	up	yes
MSTRG.26009	Gh_A12G1486	MSTRG.26009.1;MSTRG.26009.2	7.39342	8.84925	7.79163	9.09788	9.44956	9.47369	0.473435	-1.07876	0.00401695	0.156544	down	yes
MSTRG.26012	Gh_A12G1489	MSTRG.26012.1	1.26189	0.269137	1.53794	0.735791	0.327293	0.48013	18.4534	4.20581	0.0264372	0.446402	up	yes
MSTRG.26022	Gh_A12G1497	Gh_A12G1497	6.27872	5.13964	5.0244	0	0.165675	0.003164	9.30124	3.21742	0.025338	0.438894	up	yes
MSTRG.26032	Gh_A12G1509	MSTRG.26032.1;MSTRG.26032.2;MSTRG.26032.3;Gh_A12G1509	2.13403	0.468193	2.2213	1.54079	2.20107	1.27868	25.1921	4.6549	0.0237585	0.428633	up	yes
MSTRG.26053	Gh_A12G1530	Gh_A12G1530	20.2059	16.4434	20.7289	6.39089	6.65169	6.15463	6.51897	2.70464	0.00166044	0.0844068	up	yes
MSTRG.26067	Gh_A12G1538	MSTRG.26067.1	0.098719	0.87132	0.326158	0.433108	0.341354	0.591371	0.133456	-2.90556	0.0169843	0.365793	down	yes
MSTRG.2607		MSTRG.2607.1	0.477525	0	0.386571	0.04795	0.110595	0	5.77202	2.52908	0.00300721	0.128344	up	yes
MSTRG.26083	Gh_A12G1554	Gh_A12G1554	58.3835	33.9807	30.5416	0	0	0	133.193	7.05737	0.0323912	0.484143	up	yes
MSTRG.26087		MSTRG.26087.1	1.42978	2.63127	1.55463	2.87758	3.46726	4.38324	0.114581	-3.12556	0.0453569	0.554474	down	yes
MSTRG.2609	Gh_A02G0561	MSTRG.2609.1;MSTRG.2609.2;Gh_A02G0561	2.42522	4.02653	3.07903	3.39171	3.14342	3.45705	0.248678	-2.00765	0.0226902	0.420346	down	yes
MSTRG.26125	Gh_A12G1596	Gh_A12G1596	0	3.76738	0	0	0	0	0.00224852	-8.79681	0.00151776	0.0788993	down	yes
MSTRG.26135		MSTRG.26135.1	0.763432	0.179889	0.529778	0.628112	0.799967	0.524109	3.96553	1.98751	0.038466	0.520338	up	yes
MSTRG.26140	Gh_A12G1606	Gh_A12G1606	0.584785	0	0.628063	0	0	0	10.0915	3.33507	0.00179934	0.0892198	up	yes
MSTRG.26141		MSTRG.26141.1	1.0681	1.31922	0.982156	1.8618	2.01278	1.99549	0.407707	-1.2944	0.0139811	0.33162	down	yes
MSTRG.26158		MSTRG.26158.1	0.196843	0.557861	0.215348	0	0	0	0.440858	-1.18162	0.00090531	0.0788993	down	yes
MSTRG.26171	Gh_A12G1634	MSTRG.26171.1;MSTRG.26171.2;MSTRG.26171.3;Gh_A12G1634	0.128719	0.398217	0.181491	0.108871	0.0909444	0.105911	0.476099	-1.07067	0.00124111	0.0788993	down	yes
MSTRG.26250	Gh_A12G1725	Gh_A12G1725	0.278685	0	0.214503	0	1e-06	0	3.01372	1.59155	0.000256187	0.0788993	up	yes
MSTRG.26266	Gh_A12G1738	Gh_A12G1738	0	0.464737	0	0	0	0	0.225346	-2.14979	0.00151776	0.0788993	down	yes
MSTRG.2627	Gh_A02G0579	MSTRG.2627.1;MSTRG.2627.2;Gh_A02G0579;MSTRG.2627.4	3.59413	2.75324	3.62495	1.25975	1.17972	1.45209	4.36655	2.12649	0.0158575	0.353109	up	yes
MSTRG.26291	Gh_A12G1761	MSTRG.26291.1;Gh_A12G1761	0.245644	0.539924	0.182113	0.223914	0.187751	0.177196	0.413265	-1.27486	0.0283899	0.459689	down	yes
MSTRG.26305	Gh_A12G1771	MSTRG.26305.1	0.973344	0.752651	0.835979	0	0	0	2.71628	1.44163	0.00456432	0.170399	up	yes
MSTRG.26306	Gh_A12G1770	MSTRG.26306.2;MSTRG.26306.3;MSTRG.26306.1;MSTRG.26306.4;MSTRG.26306.5;MSTRG.26306.7;MSTRG.26306.6;MSTRG.26306.10;MSTRG.26306.9;MSTRG.26306.8;MSTRG.26306.11;MSTRG.26306.12;MSTRG.26306.13;MSTRG.26306.14;Gh_A12G1770;MSTRG.26306.16	5.55837	4.37371	5.7323	2.2121	2.76821	2.58732	4.20411	2.0718	0.034681	0.497653	up	yes
MSTRG.2636		MSTRG.2636.1;MSTRG.2636.2;MSTRG.2636.3	2.28224	0.451567	1.74969	1.50162	1.87927	1.90791	19.6663	4.29765	0.00846725	0.251869	up	yes
MSTRG.26365	Gh_A12G1827	Gh_A12G1827	0.576545	0.295238	0.446185	0.302862	0.308186	0.313342	2.18269	1.12611	0.0122163	0.308725	up	yes
MSTRG.26391	Gh_A12G1856	MSTRG.26391.2;MSTRG.26391.1;MSTRG.26391.3;MSTRG.26391.4;MSTRG.26391.5;MSTRG.26391.6;MSTRG.26391.7;Gh_A12G1856;MSTRG.26391.9	2.78444	3.3003	3.09699	5.75963	6.44381	6.21836	0.37325	-1.42178	0.0295185	0.466283	down	yes
MSTRG.26395	Gh_A12G1862	Gh_A12G1862	127.552	128.523	119.472	223.995	217.445	225.187	0.489977	-1.02922	0.0252753	0.438606	down	yes
MSTRG.26398	Gh_A12G1866	MSTRG.26398.1;Gh_A12G1866	0.591644	1.59488	0.846155	1.15168	1.27323	1.24048	0.141827	-2.81779	0.00287334	0.124746	down	yes
MSTRG.26400		MSTRG.26400.1;MSTRG.26400.2;MSTRG.26400.3	5.70264	7.64837	5.45337	7.88875	7.93071	6.91852	0.276283	-1.85578	0.041057	0.533008	down	yes
MSTRG.26420	Gh_A12G1883	Gh_A12G1883	0	0.889183	0	0	0	0	0.0834422	-3.58308	0.00151776	0.0788993	down	yes
MSTRG.26421	Gh_A12G1884	MSTRG.26421.2;MSTRG.26421.1;MSTRG.26421.3;MSTRG.26421.4;MSTRG.26421.6;Gh_A12G1884	1.64678	2.35991	1.72837	2.01215	2.04117	2.1079	0.360148	-1.47334	9.0234e-05	0.0788993	down	yes
MSTRG.26436	Gh_A12G1902	MSTRG.26436.1;MSTRG.26436.2	1.01967	1.67436	1.15805	1.54762	1.67955	1.92982	0.274719	-1.86397	0.0182779	0.378028	down	yes
MSTRG.26448	Gh_A12G1914	MSTRG.26448.1	1.19725	2.02905	1.58711	1.59983	1.49453	1.78903	0.324076	-1.6256	0.0483971	0.567139	down	yes
MSTRG.26458	Gh_A12G1923	Gh_A12G1923	0.065297	0.419321	0.016797	0.073354	0.109545	0.027072	0.300134	-1.73632	0.0241257	0.43029	down	yes
MSTRG.26460	Gh_A12G1924	MSTRG.26460.1;MSTRG.26460.2;Gh_A12G1924	0.607561	1.26027	0.484567	2.24839	3.3282	2.5857	0.0975728	-3.35738	0.0436692	0.546208	down	yes
MSTRG.26477	Gh_A12G1940	Gh_A12G1940	2.13154	2.44712	1.80752	22.682	19.2528	19.8182	0.0822685	-3.60352	0.0128947	0.317022	down	yes
MSTRG.26486	Gh_A12G1953	Gh_A12G1953	0.479606	0	0.31851	0	0	0	5.43067	2.44113	0.00156527	0.0807657	up	yes
MSTRG.26488	Gh_A12G1957	MSTRG.26488.1;Gh_A12G1957	1.27491	1.9938	1.44628	1.00041	0.933016	0.932012	0.463252	-1.11013	0.0123078	0.309943	down	yes
MSTRG.26490	Gh_A12G1959	MSTRG.26490.1	0	0.301901	0	0.00878062	0	0	0.355762	-1.49102	0.00198945	0.0965991	down	yes
MSTRG.26524	Gh_A12G1993	MSTRG.26524.1;MSTRG.26524.2	4.77684	5.02848	4.32498	27.336	26.5306	28.3239	0.144999	-2.78589	0.00394719	0.154891	down	yes
MSTRG.26525	Gh_A12G1994	MSTRG.26525.1;Gh_A12G1994	1.24306	1.78875	1.31709	2.06765	2.02182	2.4154	0.314295	-1.66981	0.0211475	0.40663	down	yes
MSTRG.26534	Gh_A12G2001	Gh_A12G2001	1.77924	2.5959	1.95145	2.48405	2.39041	2.58982	0.318279	-1.65164	0.00238367	0.110985	down	yes
MSTRG.26546	Gh_A12G2017	Gh_A12G2017;MSTRG.26546.2;MSTRG.26546.3;MSTRG.26546.4;MSTRG.26546.5;MSTRG.26546.6;MSTRG.26546.7;MSTRG.26546.8;MSTRG.26546.9;MSTRG.26546.10	5.13599	2.22779	3.59624	3.96724	3.81183	3.74221	8.84857	3.14544	0.0185743	0.380245	up	yes
MSTRG.26550	Gh_A12G2021	MSTRG.26550.1;Gh_A12G2021	0.596854	0.276605	0.465944	0.330198	0.375394	0.389829	2.34388	1.2289	0.0173616	0.369442	up	yes
MSTRG.26558	Gh_A12G2029	MSTRG.26558.1;MSTRG.26558.2;MSTRG.26558.3	4.46811	6.54838	4.74214	7.10639	6.59343	6.70523	0.22138	-2.1754	0.00347789	0.142267	down	yes
MSTRG.26594	Gh_A12G2073	MSTRG.26594.1;Gh_A12G2073	27.8411	33.6669	29.9677	40.5946	38.9915	37.7804	0.410083	-1.28601	0.0222716	0.416515	down	yes
MSTRG.26598	Gh_A12G2079	MSTRG.26598.1;MSTRG.26598.2;MSTRG.26598.3;Gh_A12G2079	3.90421	5.41998	4.30574	6.12559	6.62182	5.966	0.279878	-1.83713	0.0134177	0.324283	down	yes
MSTRG.26602		MSTRG.26602.1;MSTRG.26602.2	0.366051	1.46627	0.59837	0.897854	0.578408	0.517278	0.117377	-3.09078	0.0392531	0.5238	down	yes
MSTRG.26624	Gh_A12G2103	MSTRG.26624.1;Gh_A12G2103;MSTRG.26624.2;MSTRG.26624.4	11.1781	10.8943	11.1846	4.95146	4.87121	5.18078	2.20483	1.14067	0.0068794	0.223573	up	yes
MSTRG.26629	Gh_A12G2109	MSTRG.26629.1;MSTRG.26629.2;Gh_A12G2109	13.7443	12.1267	14.764	5.54494	5.97158	6.3022	3.7352	1.90119	0.0261156	0.443867	up	yes
MSTRG.26632		MSTRG.26632.1	5.69102	0.423124	5.21707	0	0	0	2435.54	11.25	0.000274775	0.0788993	up	yes
MSTRG.26648	Gh_A12G2136	MSTRG.26648.1;MSTRG.26648.2;MSTRG.26648.4	8.94757	10.1828	9.10227	12.7714	12.734	11.9114	0.490135	-1.02875	0.0263157	0.44568	down	yes
MSTRG.26666	Gh_A12G2155	MSTRG.26666.1;Gh_A12G2155	2.31673	1.62912	2.08724	1.50581	1.73606	1.43532	2.82317	1.49732	0.0299956	0.469317	up	yes
MSTRG.26668	Gh_A12G2157	Gh_A12G2157	0.462081	1.69418	1.0544	1.45199	1.31533	1.24551	0.115323	-3.11625	0.0445198	0.550465	down	yes
MSTRG.26671	Gh_A12G2160	MSTRG.26671.1;Gh_A12G2160	1.81366	1.61736	1.85947	0.634032	0.641215	0.785399	2.2364	1.16118	0.0417931	0.536312	up	yes
MSTRG.26674	Gh_A12G2166	Gh_A12G2166	0	0.32182	0	0	0	0	0.336454	-1.57152	0.00151776	0.0788993	down	yes
MSTRG.26680		MSTRG.26680.1;MSTRG.26680.2	7.59244	8.30317	8.06436	22.361	23.288	20.7715	0.309331	-1.69278	0.0215947	0.410627	down	yes
MSTRG.26684	Gh_A12G2173	MSTRG.26684.1;Gh_A12G2173;MSTRG.26684.3	6.35414	3.64523	5.61066	4.94053	5.54676	4.45122	6.16764	2.62472	0.0162618	0.358579	up	yes
MSTRG.26686	Gh_A12G2177	MSTRG.26686.1;Gh_A12G2177	0.928601	1.35319	0.901481	2.33086	2.46733	2.60114	0.244656	-2.03117	0.00358186	0.145014	down	yes
MSTRG.26692	Gh_A12G2182	MSTRG.26692.1;Gh_A12G2182	4.22272	4.26807	4.11296	1.0884	1.21113	1.0782	2.28903	1.19473	0.0136906	0.327558	up	yes
MSTRG.26746	Gh_A12G2240	MSTRG.26746.2;MSTRG.26746.1;Gh_A12G2240	13.0724	16.9627	13.63	18.6758	18.1723	20.353	0.286008	-1.80587	0.00994601	0.275414	down	yes
MSTRG.2677		MSTRG.2677.1	0.121748	0.466145	0.14863	0.186889	0.148766	0.135409	0.360616	-1.47147	0.00512744	0.183774	down	yes
MSTRG.26778	Gh_A12G2269	Gh_A12G2269	0.620809	1.51431	0.901038	0.544189	0.53142	0.795327	0.238218	-2.06965	0.0382806	0.519079	down	yes
MSTRG.2679	Gh_A02G0643	Gh_A02G0643;MSTRG.2679.2	0.317784	1.04088	0.602403	0.0777259	0.164667	0.122612	0.3127	-1.67715	0.0457624	0.556165	down	yes
MSTRG.2680	Gh_A02G0642	MSTRG.2680.1;MSTRG.2680.2;MSTRG.2680.3;MSTRG.2680.5;MSTRG.2680.4;MSTRG.2680.6;Gh_A02G0642;MSTRG.2680.7;MSTRG.2680.9	1.69445	2.02234	1.83805	2.75534	3.10406	3.05827	0.474097	-1.07675	0.0413974	0.53441	down	yes
MSTRG.26802	Gh_A12G2295	Gh_A12G2295	0.566556	0.929091	0.556211	0.378969	0.404162	0.467364	0.477309	-1.067	0.0115179	0.298617	down	yes
MSTRG.26811	Gh_A12G2305	MSTRG.26811.1	12.7146	15.876	12.5132	16.2517	16.732	16.1419	0.342197	-1.5471	0.00442008	0.16701	down	yes
MSTRG.26828	Gh_A12G2325	Gh_A12G2325	2.84255	2.3033	2.43608	1.56204	1.56126	1.44198	2.22889	1.15633	0.0419343	0.536661	up	yes
MSTRG.26833	Gh_A12G2332	MSTRG.26833.1;Gh_A12G2332	0.426864	0.855171	0.57563	0.749203	0.755694	0.620214	0.372535	-1.42455	0.0357796	0.503599	down	yes
MSTRG.26843	Gh_A12G2342	Gh_A12G2342	0.379425	0.122871	0.516888	0	0	0	3.72097	1.89568	0.0193347	0.388611	up	yes
MSTRG.26864	Gh_A12G2367	Gh_A12G2367	1.27184	7.81511	1.48442	0	0	0	0.0136359	-6.19645	0.000712905	0.0788993	down	yes
MSTRG.26884	Gh_A12G2389	MSTRG.26884.1;Gh_A12G2389	0.66283	1.10505	0.804575	1.06199	0.95768	0.908033	0.40102	-1.31826	0.0285099	0.459807	down	yes
MSTRG.26889	Gh_A12G2393	MSTRG.26889.1	0.057962	2.57516	0.956322	0.772711	0.640109	0.730475	0.0180883	-5.7888	0.032458	0.484344	down	yes
MSTRG.26915	Gh_A12G2421	Gh_A12G2421	0.157426	0	0.196946	0	0	0	2.18968	1.13072	0.00828509	0.249067	up	yes
MSTRG.2694	Gh_A02G0661	MSTRG.2694.1	0	1.14127	0	0.129628	0.523268	0.118389	0.0420429	-4.57199	0.0320403	0.482078	down	yes
MSTRG.26943	Gh_A12G2458	MSTRG.26943.1;Gh_A12G2458	1.61317	3.06145	1.83402	1.99578	2.22207	1.85108	0.184976	-2.43459	0.012418	0.31077	down	yes
MSTRG.26944	Gh_A12G2459	Gh_A12G2459	1.68074	6.52019	1.28185	1.58045	2.05397	1.43607	0.0108167	-6.53059	0.0192024	0.387327	down	yes
MSTRG.26946	Gh_A12G2461	Gh_A12G2461	125.946	103.16	118.166	45.9246	44.3802	40.3677	5.61022	2.48806	0.00771601	0.239778	up	yes
MSTRG.26950	Gh_A12G2465	MSTRG.26950.1;Gh_A12G2465	1.01046	1.52789	1.41237	29.1746	39.0004	38.43	0.0310332	-5.01004	0.0193778	0.38872	down	yes
MSTRG.26964	Gh_A12G2478	MSTRG.26964.1;Gh_A12G2478	0.735646	1.07907	0.572032	1.31646	1.20078	1.14171	0.322791	-1.63133	0.0480847	0.565452	down	yes
MSTRG.26986	Gh_A12G2501	MSTRG.26986.1;MSTRG.26986.2;MSTRG.26986.3;Gh_A12G2501	0.853715	0.250375	0.728855	0.610648	0.902893	0.696102	4.32327	2.11212	0.03065	0.473311	up	yes
MSTRG.26987	Gh_A12G2502	Gh_A12G2502	6.31832	4.61552	5.50071	5.07778	4.82251	4.29113	2.93524	1.55348	0.0481411	0.565654	up	yes
MSTRG.27	Gh_A01G0033	Gh_A01G0033;MSTRG.27.2;MSTRG.27.3;MSTRG.27.4;MSTRG.27.5;MSTRG.27.6;MSTRG.27.7;MSTRG.27.8	0.256508	0.263618	0.328607	2.33847	2.20957	2.56308	0.400213	-1.32116	0.039935	0.527929	down	yes
MSTRG.27001	Gh_A13G0007	Gh_A13G0007	0.918916	0	0.816922	0	0	0	21.9267	4.45461	0.000140529	0.0788993	up	yes
MSTRG.27008	Gh_A13G0014	Gh_A13G0014;MSTRG.27008.1	0.16704	1.98112	0.123745	0.040444	0.350731	0.663877	0.0189343	-5.72285	0.0256769	0.44071	down	yes
MSTRG.27014	Gh_A13G0020;Gh_A13G0021	MSTRG.27014.1;MSTRG.27014.3;MSTRG.27014.5;MSTRG.27014.6;MSTRG.27014.7;MSTRG.27014.8;MSTRG.27014.9;MSTRG.27014.10;MSTRG.27014.12;Gh_A13G0021	1.3582	3.1177	1.18173	2.54174	2.29834	1.95786	0.0720942	-3.79397	0.0220716	0.414734	down	yes
MSTRG.2703	Gh_A02G0665	MSTRG.2703.1;MSTRG.2703.2;Gh_A02G0665	2.62539	0.52485	2.56661	1.22643	1.26254	0.971412	49.5594	5.63109	0.00112471	0.0788993	up	yes
MSTRG.27036	Gh_A13G0048	MSTRG.27036.1;MSTRG.27036.2;Gh_A13G0048	5.08149	3.4745	4.13825	2.97902	3.15551	3.06035	3.53781	1.82286	0.0270904	0.450559	up	yes
MSTRG.27046		MSTRG.27046.1;MSTRG.27046.2	18.7863	22.2984	19.0821	24.4965	26.9566	27.4154	0.386678	-1.37079	0.027105	0.450672	down	yes
MSTRG.2706	Gh_A02G0667	MSTRG.2706.2;MSTRG.2706.1;MSTRG.2706.3;Gh_A02G0667;MSTRG.2706.5	4.59331	5.55401	4.55107	5.53136	6.1039	6.35342	0.414394	-1.27092	0.0393613	0.524472	down	yes
MSTRG.2708	Gh_A02G0669	MSTRG.2708.1;Gh_A02G0669	1.30711	0.618828	0.969939	0.948859	0.932555	0.941888	3.46285	1.79196	0.0169139	0.364971	up	yes
MSTRG.27087	Gh_A13G0100	MSTRG.27087.1;Gh_A13G0100	9.33719	13.0795	11.2078	16.6303	15.1929	16.6478	0.249809	-2.0011	0.02953	0.466283	down	yes
MSTRG.27093		MSTRG.27093.1	1.08388	0.696294	1.02177	0.910023	1.02193	1.01307	2.19086	1.1315	0.0157834	0.352075	up	yes
MSTRG.27094	Gh_A13G0107	MSTRG.27094.1;MSTRG.27094.2;MSTRG.27094.3;Gh_A13G0107	2.29345	3.11097	2.48891	3.25336	2.90416	3.16055	0.378593	-1.40128	0.017879	0.374477	down	yes
MSTRG.27108	Gh_A13G0123	MSTRG.27108.1	2.0845	0.33214	0.892295	0.602735	0.748522	0.423456	20.2239	4.33799	0.0496644	0.572607	up	yes
MSTRG.27117		MSTRG.27117.1	0.456162	1.15128	0.764973	1.18297	1.30376	1.42054	0.197715	-2.33851	0.0215504	0.410128	down	yes
MSTRG.27136	Gh_A13G0155	MSTRG.27136.1;MSTRG.27136.2	0.313783	0.475682	0.246379	0.880261	0.832919	0.786759	0.413894	-1.27267	0.0231485	0.423634	down	yes
MSTRG.27138	Gh_A13G0157	MSTRG.27138.1;MSTRG.27138.2;MSTRG.27138.3;Gh_A13G0157	3.65046	4.48945	3.958	5.49624	5.31338	5.20158	0.440609	-1.18243	0.0130797	0.319869	down	yes
MSTRG.27139	Gh_A13G0158	MSTRG.27139.1;MSTRG.27139.2	10.5431	0	9.38407	1.24307	0	1.72137	64979.7	15.9877	0.0219901	0.41418	up	yes
MSTRG.27153	Gh_A13G0177	Gh_A13G0177	0	0.609407	0	0	0	0	0.156008	-2.68031	0.00151776	0.0788993	down	yes
MSTRG.27156	Gh_A13G0172	MSTRG.27156.1	8.38164	7.84167	8.43016	0	0	0	11.9466	3.57853	4.66191e-06	0.0788993	up	yes
MSTRG.27187	Gh_A13G0210	Gh_A13G0210	0.398829	0.242708	0.412369	0.140236	0.074954	0.121893	2.03589	1.02566	0.0163719	0.359267	up	yes
MSTRG.27196	Gh_A13G0216	MSTRG.27196.1	1.13604	0.154462	1.18186	0	0	0	24.6175	4.62161	0.00114464	0.0788993	up	yes
MSTRG.27197	Gh_A13G0216	MSTRG.27197.1;Gh_A13G0216	0.94912	1.19858	1.04717	4.82655	4.70181	4.27125	0.245812	-2.02437	0.0117584	0.30147	down	yes
MSTRG.27200	Gh_A13G0219	Gh_A13G0219	0.813919	0.16351	0.716889	0.460159	0.405092	0.440778	6.41985	2.68254	0.00035572	0.0788993	up	yes
MSTRG.27218	Gh_A13G0238	MSTRG.27218.1;MSTRG.27218.2	1.84369	2.22196	1.72948	2.1628	2.36122	2.27979	0.490124	-1.02878	0.0302758	0.471016	down	yes
MSTRG.27249	Gh_A13G0263	Gh_A13G0263	0.639293	0.223929	0.760922	0.038244	0	0	5.88219	2.55635	0.0068469	0.223238	up	yes
MSTRG.27269	Gh_A13G0281	Gh_A13G0281	2.99234	2.03326	2.90423	2.18093	1.68592	1.92389	3.85837	1.94799	0.0328994	0.486599	up	yes
MSTRG.27315	Gh_A13G0327	Gh_A13G0327	0	1.27959	0	0	0	0	0.0400754	-4.64114	0.00151776	0.0788993	down	yes
MSTRG.27345	Gh_A13G0352	MSTRG.27345.1;Gh_A13G0352	14.7525	17.4507	12.8646	63.1508	66.4708	69.9002	0.0956072	-3.38674	0.00924069	0.263645	down	yes
MSTRG.27355	Gh_A13G0360	Gh_A13G0360	0	7.0418	0	0	0	0	0.00029199	-11.7418	0.00151776	0.0788993	down	yes
MSTRG.27369	Gh_A13G0371	MSTRG.27369.1	4.53209	6.79234	4.60965	5.73761	7.20591	6.55474	0.196531	-2.34717	0.0304191	0.471707	down	yes
MSTRG.27391	Gh_A13G0393	MSTRG.27391.1;MSTRG.27391.2;MSTRG.27391.4;MSTRG.27391.3;MSTRG.27391.6;Gh_A13G0393	22.5189	27.34	24.713	47.6337	48.5222	46.5989	0.280982	-1.83145	0.00587155	0.201669	down	yes
MSTRG.27400		MSTRG.27400.1	0.072629	0.307721	0	0.138337	0.102143	0.128699	0.383303	-1.38344	0.0273864	0.452233	down	yes
MSTRG.27423	Gh_A13G0417	MSTRG.27423.3;MSTRG.27423.2;MSTRG.27423.1;MSTRG.27423.5;MSTRG.27423.4;MSTRG.27423.6;MSTRG.27423.7;MSTRG.27423.8;Gh_A13G0417	3.85639	4.97212	4.55876	5.48376	5.49186	5.48485	0.43684	-1.19482	0.0442934	0.549686	down	yes
MSTRG.2749	Gh_A02G0707	Gh_A02G0707	0.084413	1.13657	0	0.81286	1.09829	0.495348	0.0388006	-4.68778	0.0376537	0.515067	down	yes
MSTRG.27499		MSTRG.27499.1	0	0.66927	0.098421	0.056547	0	0	0.161743	-2.62823	0.00294232	0.126416	down	yes
MSTRG.27515	Gh_A13G0506	MSTRG.27515.1	0	0.369683	0	0	0	0	0.29283	-1.77187	0.00151776	0.0788993	down	yes
MSTRG.27540		MSTRG.27540.1	0.020034	1.03713	0.159082	0.038807	0	0.021651	0.0867608	-3.52681	0.0006102	0.0788993	down	yes
MSTRG.27560	Gh_A13G0550	MSTRG.27560.1;Gh_A13G0550	7.88628	5.40441	7.25286	10.6343	11.7655	10.5164	2.32374	1.21645	0.0408611	0.532288	up	yes
MSTRG.2759	Gh_A02G0721	MSTRG.2759.1;Gh_A02G0721	13.6155	16.5877	15.8903	35.502	36.7861	34.5138	0.260918	-1.93833	0.0231782	0.423961	down	yes
MSTRG.27608	Gh_A13G0603	Gh_A13G0603	5.67944	6.90494	5.93108	6.62803	6.56197	6.45755	0.495919	-1.01182	0.00306848	0.130345	down	yes
MSTRG.27619	Gh_A13G0613	Gh_A13G0613	0	1.67171	0	0	0	0	0.0215652	-5.53515	0.00151776	0.0788993	down	yes
MSTRG.27651	Gh_A13G0638	MSTRG.27651.1	3.95595	0	2.26113	0.156165	1.05977	0.031298	883.254	9.78669	0.0240959	0.430057	up	yes
MSTRG.27654		MSTRG.27654.1	2.4955	1.28544	2.58961	1.53248	1.20669	1.39611	8.19482	3.03471	0.00957595	0.268537	up	yes
MSTRG.27659	Gh_A13G0644	Gh_A13G0644	0	1.75555	0	0	0	0	0.0191145	-5.70919	0.00151776	0.0788993	down	yes
MSTRG.27663	Gh_A13G0648	MSTRG.27663.1;MSTRG.27663.2	6.91861	5.05688	6.78324	4.90988	5.24456	4.11721	3.95178	1.9825	0.0449833	0.553552	up	yes
MSTRG.27664	Gh_A13G0649	Gh_A13G0649	2.03109	0.656094	1.66051	1.27025	1.61781	1.07887	11.0542	3.46652	0.0146398	0.33837	up	yes
MSTRG.2767		MSTRG.2767.1;MSTRG.2767.2;MSTRG.2767.3;MSTRG.2767.4;MSTRG.2767.5;MSTRG.2767.6;MSTRG.2767.7	2.47666	4.42495	3.20122	2.63803	3.11877	3.04591	0.222783	-2.16629	0.0318462	0.480899	down	yes
MSTRG.27670		MSTRG.27670.1	0.82896	1.78501	0.983213	1.01212	0.743628	0.931055	0.220132	-2.18356	0.0196791	0.391968	down	yes
MSTRG.27673		MSTRG.27673.1	0.293645	0.64462	0.399381	0.16269	0.276926	0.210785	0.485237	-1.04324	0.0494039	0.571529	down	yes
MSTRG.27683	Gh_A13G0664	Gh_A13G0664	1.85145	0.050828	1.82729	1.63177	1.21457	0.885731	66.8249	6.06231	0.00740243	0.23368	up	yes
MSTRG.27686		MSTRG.27686.1	1.14026	0.638428	1.01579	1.05713	0.878989	0.949871	2.77127	1.47055	0.0135111	0.325351	up	yes
MSTRG.27693		MSTRG.27693.1;MSTRG.27693.2;MSTRG.27693.3;MSTRG.27693.4;MSTRG.27693.5	2.26191	2.88238	2.22806	2.76274	2.99242	2.77888	0.42237	-1.24342	0.0147402	0.339925	down	yes
MSTRG.27695	Gh_A13G0674	MSTRG.27695.1;MSTRG.27695.2;Gh_A13G0674	20.0296	17.1874	21.8465	6.70801	5.48782	6.83327	5.88435	2.55688	0.0419333	0.536661	up	yes
MSTRG.27718	Gh_A13G0696	Gh_A13G0696	2.81867	3.16612	2.79466	4.03635	4.37116	4.53402	0.495707	-1.01244	0.0395009	0.525313	down	yes
MSTRG.27720	Gh_A13G0699	Gh_A13G0699	3.90747	5.3207	3.99564	5.48316	6.03145	5.77033	0.278519	-1.84415	0.00507994	0.182868	down	yes
MSTRG.27744		MSTRG.27744.1	0	0.697062	0.092292	0.163407	0.225466	0.223118	0.124438	-3.0065	0.000243998	0.0788993	down	yes
MSTRG.27772	Gh_A13G0761	Gh_A13G0761;MSTRG.27772.2	2.69374	0.660015	2.83637	2.63862	2.26759	2.23128	27.4231	4.77732	0.00354594	0.144269	up	yes
MSTRG.27793	Gh_A13G0780	MSTRG.27793.1;MSTRG.27793.2;MSTRG.27793.3;MSTRG.27793.4;Gh_A13G0780;MSTRG.27793.6	2.27134	1.29173	1.79454	1.34108	1.29891	1.31606	4.14502	2.05138	0.0115221	0.298617	up	yes
MSTRG.27799	Gh_A13G0785	MSTRG.27799.1;MSTRG.27799.2;Gh_A13G0785	3.37233	4.87613	3.95156	6.74228	6.75748	5.85864	0.244719	-2.0308	0.0371105	0.511956	down	yes
MSTRG.2780	Gh_A02G0742	MSTRG.2780.1;MSTRG.2780.2;MSTRG.2780.3;Gh_A02G0742	3.21924	1.77753	2.46473	2.12515	2.12388	2.03766	4.74626	2.24679	0.0171603	0.367488	up	yes
MSTRG.27820	Gh_A13G0801	MSTRG.27820.1;MSTRG.27820.2;Gh_A13G0801	8.35677	7.18498	8.20053	4.68373	4.30147	4.27262	2.85778	1.51489	0.00811441	0.245976	up	yes
MSTRG.27826		MSTRG.27826.1;MSTRG.27826.2	1.87611	1.19137	1.84753	1.29569	1.16432	0.887042	4.04588	2.01645	0.0393847	0.524475	up	yes
MSTRG.27834		MSTRG.27834.1	0	0.600088	0	0	0	0	0.159585	-2.6476	0.00151776	0.0788993	down	yes
MSTRG.27839		MSTRG.27839.1;MSTRG.27839.2;MSTRG.27839.3;MSTRG.27839.4;MSTRG.27839.7;MSTRG.27839.6	2.26503	0.79098	2.53196	1.60635	1.11191	0.940501	19.2077	4.26361	0.0227221	0.420478	up	yes
MSTRG.27846	Gh_A13G0821	Gh_A13G0821	0.131424	1.39635	0.064232	0	0.271464	0.216184	0.0447179	-4.483	0.0153383	0.347344	down	yes
MSTRG.2785	Gh_A02G0746	MSTRG.2785.1;MSTRG.2785.2;MSTRG.2785.3;MSTRG.2785.4	2.94416	3.76463	3.0299	3.78362	3.74027	3.42367	0.431807	-1.21154	0.028808	0.462638	down	yes
MSTRG.27853	Gh_A13G0825	MSTRG.27853.1;MSTRG.27853.3	0.415821	0.995492	0.5	0.743951	0.818511	0.559973	0.251726	-1.99007	0.037489	0.514372	down	yes
MSTRG.27865	Gh_A13G0837	Gh_A13G0837	0.759982	4.68485	2.18267	2.31691	1.88931	2.58035	0.0175849	-5.82952	0.0331396	0.488186	down	yes
MSTRG.27866	Gh_A13G0836	MSTRG.27866.1;MSTRG.27866.2;MSTRG.27866.4;MSTRG.27866.5;Gh_A13G0836	4.13679	1.37741	4.6562	2.67926	2.59899	1.31899	45.1142	5.49551	0.0413084	0.534251	up	yes
MSTRG.27867		MSTRG.27867.1	0	0.202282	0	0	0	0	0.487128	-1.03763	0.00151776	0.0788993	down	yes
MSTRG.27884	Gh_A13G0851	MSTRG.27884.1;Gh_A13G0851	11.2334	15.2206	13.5111	67.0836	62.8222	62.6352	0.0887922	-3.49342	0.00670417	0.220553	down	yes
MSTRG.27906		MSTRG.27906.1;MSTRG.27906.2;MSTRG.27906.3;MSTRG.27906.4	1.65815	1.24778	1.89117	0.843105	0.83536	0.647191	3.50744	1.81042	0.0366064	0.509138	up	yes
MSTRG.27908	Gh_A13G0871	MSTRG.27908.2;MSTRG.27908.1;MSTRG.27908.4;MSTRG.27908.3;MSTRG.27908.5;MSTRG.27908.6;MSTRG.27908.7;MSTRG.27908.9;MSTRG.27908.8;MSTRG.27908.10;MSTRG.27908.11;MSTRG.27908.12;Gh_A13G0871	11.3352	8.86565	10.6298	8.08586	7.58564	8.37097	2.8804	1.52627	0.0173104	0.368613	up	yes
MSTRG.27927		MSTRG.27927.1	0.067612	1.27092	0.17136	2.22997	2.32674	2.1266	0.0211059	-5.56621	0.000442243	0.0788993	down	yes
MSTRG.27931	Gh_A13G0893	MSTRG.27931.1;MSTRG.27931.2;Gh_A13G0893	4.69382	5.93311	4.44277	4.97511	5.57271	5.79046	0.365225	-1.45314	0.046803	0.559107	down	yes
MSTRG.27942		MSTRG.27942.1	0.15082	0	0.187329	0	0	0	2.11917	1.0835	0.00789912	0.242407	up	yes
MSTRG.27947	Gh_A13G0904	Gh_A13G0904	2.67598	1.7837	2.91592	2.68628	2.74187	2.53116	3.41984	1.77393	0.0162438	0.358361	up	yes
MSTRG.27982	Gh_A13G0947	MSTRG.27982.1;Gh_A13G0947	17.2962	24.6127	17.054	25.2863	26.0012	23.9783	0.186459	-2.42307	0.00710135	0.227764	down	yes
MSTRG.28015	Gh_A13G0984	MSTRG.28015.1;Gh_A13G0984	2.66347	4.50116	3.53194	3.67022	3.32281	3.42555	0.258044	-1.95431	0.0467976	0.559107	down	yes
MSTRG.28017		MSTRG.28017.1;MSTRG.28017.2;MSTRG.28017.3;MSTRG.28017.4;MSTRG.28017.6;MSTRG.28017.7;MSTRG.28017.9;MSTRG.28017.10	0.58606	0.956265	0.669918	0.69812	0.692929	0.766785	0.440037	-1.1843	0.00323695	0.135761	down	yes
MSTRG.28028	Gh_A13G0996	MSTRG.28028.1;Gh_A13G0996	1.71826	0.950077	1.79057	1.26327	1.54054	1.13351	4.64379	2.2153	0.030023	0.469626	up	yes
MSTRG.28029	Gh_A13G0997	Gh_A13G0997	1.57731	2.33887	1.25087	2.24315	2.63657	2.33192	0.210875	-2.24554	0.0462632	0.557787	down	yes
MSTRG.281		MSTRG.281.1	1.01955	0	0.805577	0.75231	0.502625	1.03228	13.7071	3.77685	0.0367184	0.509798	up	yes
MSTRG.28110	Gh_A13G1059	Gh_A13G1059	0	3.02301	0	0	0	0	0.00436259	-7.8406	0.00151776	0.0788993	down	yes
MSTRG.28153		MSTRG.28153.1	0.600111	0.170336	0.361999	0.378648	0.269132	0.269575	3.06539	1.61607	0.0420027	0.537154	up	yes
MSTRG.2817	Gh_A02G0773	MSTRG.2817.2;MSTRG.2817.1;MSTRG.2817.3;Gh_A02G0773	2.35231	3.74172	2.86963	10.1296	7.50624	8.7067	0.120519	-3.05267	0.0448218	0.552615	down	yes
MSTRG.28175		MSTRG.28175.1	0	0.546509	0	0	0	0.093136	0.173023	-2.53096	0.00359794	0.14534	down	yes
MSTRG.28190	Gh_A13G1133	MSTRG.28190.1;MSTRG.28190.2;Gh_A13G1133	0.058856	1.63861	0.0676312	0.0743388	0.286384	0.0751861	0.0270046	-5.21065	0.00785606	0.24172	down	yes
MSTRG.28201		MSTRG.28201.1;MSTRG.28201.2	1.40163	0.617907	1.37537	0.251611	0.600578	0.276169	8.12154	3.02175	0.0385469	0.520664	up	yes
MSTRG.28217	Gh_A13G1155	Gh_A13G1155	0	0.857582	0	0	0	0	0.0891226	-3.48807	0.00151776	0.0788993	down	yes
MSTRG.28220	Gh_A13G1158	Gh_A13G1158	43.1297	41.8565	41.0469	142.1	151.788	163.971	0.283902	-1.81653	0.0306243	0.473311	down	yes
MSTRG.28228		MSTRG.28228.1	7.76189	10.1439	7.61984	10.0494	10.017	9.7664	0.305029	-1.71298	0.00419599	0.161398	down	yes
MSTRG.2823	Gh_A02G0777	MSTRG.2823.1;Gh_A02G0777	0.57766	0.323487	0.526928	0.166791	0.0526344	0.160934	2.59392	1.37513	0.0345234	0.496965	up	yes
MSTRG.28236	Gh_A13G1173	MSTRG.28236.1;Gh_A13G1173	9.24792	7.2624	9.17293	5.48661	6.51743	6.05314	3.30305	1.7238	0.038094	0.517944	up	yes
MSTRG.28246	Gh_A13G1182	MSTRG.28246.1	0.498858	0.088362	0.454796	0.399419	0.152517	0.219896	4.0201	2.00723	0.0432962	0.543796	up	yes
MSTRG.28256	Gh_A13G1189	MSTRG.28256.1;Gh_A13G1189	2.50983	1.42151	2.89523	0.7229	0.703775	0.428816	11.9465	3.57852	0.018488	0.379541	up	yes
MSTRG.28262	Gh_A13G1195	MSTRG.28262.2;MSTRG.28262.1;Gh_A13G1195	1.52275	0.458901	1.55994	0.646126	0.850816	0.608915	13.1452	3.71646	0.00587709	0.201783	up	yes
MSTRG.28285	Gh_A13G1218	MSTRG.28285.1;MSTRG.28285.2;MSTRG.28285.3;Gh_A13G1218	7.77719	5.4603	6.83538	4.02064	3.37228	3.97594	4.84197	2.27559	0.0261859	0.444556	up	yes
MSTRG.283	Gh_A01G0295	MSTRG.283.1;MSTRG.283.2;MSTRG.283.3;Gh_A01G0295	0.85251	2.03053	1.07633	2.00394	1.34005	1.92746	0.122963	-3.0237	0.03938	0.524475	down	yes
MSTRG.28303	Gh_A13G1237	MSTRG.28303.1;MSTRG.28303.2;MSTRG.28303.3;Gh_A13G1237	0	7.99592	0.619801	0.492196	0.497327	1.17506	0.000264151	-11.8864	0.00177014	0.0883191	down	yes
MSTRG.28316	Gh_A13G1247	Gh_A13G1247	1.52013	6.4072	2.80675	5.52041	7.10037	5.08411	0.0128125	-6.2863	0.0192906	0.38807	down	yes
MSTRG.28336	Gh_A13G1270	MSTRG.28336.1;Gh_A13G1270	0.029709	0.803627	0.010867	0.661553	0.459928	0.360476	0.0779437	-3.68142	0.0200369	0.394686	down	yes
MSTRG.28349		MSTRG.28349.1;MSTRG.28349.2;MSTRG.28349.3	7.75399	7.84732	8.31642	0.373713	0.389408	0.656109	6.18396	2.62853	0.0314517	0.478408	up	yes
MSTRG.28407	Gh_A13G1340	MSTRG.28407.2;MSTRG.28407.1;Gh_A13G1340	0.867266	1.18344	0.970412	1.27946	1.42585	1.48695	0.462568	-1.11226	0.0275357	0.453338	down	yes
MSTRG.28423	Gh_A13G1357	MSTRG.28423.1	0.747772	2.26637	1.37914	1.87513	2.02573	1.90066	0.095875	-3.3827	0.0220351	0.414305	down	yes
MSTRG.28425	Gh_A13G1359	MSTRG.28425.2;MSTRG.28425.5;MSTRG.28425.3;MSTRG.28425.4;MSTRG.28425.6;MSTRG.28425.8;MSTRG.28425.7;MSTRG.28425.10;MSTRG.28425.9;MSTRG.28425.12;MSTRG.28425.11	35.8116	30.1793	33.3438	6.99197	6.06122	6.22158	8.44971	3.0789	0.00546229	0.191533	up	yes
MSTRG.28431	Gh_A13G1366	MSTRG.28431.1;Gh_A13G1366	17.2419	30.9803	14.6594	49.4491	50.7836	48.3086	0.0300087	-5.05847	0.00815858	0.24679	down	yes
MSTRG.28443	Gh_A13G1379	MSTRG.28443.2;MSTRG.28443.1;Gh_A13G1379	7.12258	10.0382	7.91901	7.04082	7.85118	8.4286	0.326179	-1.61627	0.042964	0.542024	down	yes
MSTRG.28453		MSTRG.28453.1;MSTRG.28453.2	1.04631	2.24835	1.1521	3.39587	3.30441	2.61614	0.0955039	-3.3883	0.0213886	0.409132	down	yes
MSTRG.28477	Gh_A13G1405	Gh_A13G1405	5.86822	8.62582	5.58586	5.714	5.6487	6.84637	0.230572	-2.11671	0.0362979	0.507068	down	yes
MSTRG.28484		MSTRG.28484.1	0	0.398591	0	0	0.162251	0	0.259202	-1.94785	0.0446983	0.551877	down	yes
MSTRG.28495	Gh_A13G1418	MSTRG.28495.1	10.4097	13.0352	11.759	11.6321	12.273	12.4732	0.47755	-1.06628	0.0488246	0.569424	down	yes
MSTRG.28501	Gh_A13G1422	MSTRG.28501.1;MSTRG.28501.2;Gh_A13G1422	5.17942	3.60083	5.10672	2.23337	1.89031	2.46786	5.84171	2.54639	0.0262349	0.444809	up	yes
MSTRG.28511	Gh_A13G1428	Gh_A13G1428	1.06106	0	0.596422	0	0	0	20.8784	4.38394	0.00391275	0.154073	up	yes
MSTRG.28547	Gh_A13G1468	MSTRG.28547.1;Gh_A13G1468	4.43363	6.55991	5.31262	4.91693	4.57955	5.07431	0.340984	-1.55223	0.0358851	0.504274	down	yes
MSTRG.28575	Gh_A13G1491	MSTRG.28575.1	0	0.586573	0	0.557557	0.837987	0.480638	0.104344	-3.26058	0.0254361	0.439583	down	yes
MSTRG.28599	Gh_A13G1513	MSTRG.28599.1;Gh_A13G1513	1.76764	4.37789	1.93543	1.18996	1.34544	1.35479	0.0999317	-3.32291	0.000508244	0.0788993	down	yes
MSTRG.28615	Gh_A13G1531	MSTRG.28615.1;Gh_A13G1531	0.935366	1.70811	1.23952	2.24365	1.82568	2.25422	0.222569	-2.16768	0.0354379	0.50155	down	yes
MSTRG.28623	Gh_A13G1540	Gh_A13G1540	3.90427	2.16753	2.98574	0.312311	0.440621	0.25108	13.6733	3.77329	0.00976345	0.272196	up	yes
MSTRG.2863	Gh_A02G0817	MSTRG.2863.1;Gh_A02G0817	0.83031	0.627685	0.959445	0.032018	0.108842	0.063526	3.09476	1.62983	0.0207759	0.402317	up	yes
MSTRG.28632		MSTRG.28632.2;MSTRG.28632.3;MSTRG.28632.4;MSTRG.28632.5	7.15599	0.109338	9.12671	0.0250762	0.115937	0.0644607	34094.6	15.0573	0.0032677	0.13663	up	yes
MSTRG.28639	Gh_A13G1555	Gh_A13G1555	6.82996	6.93514	6.76516	0	0	0	7.31066	2.87	3.61806e-06	0.0788993	up	yes
MSTRG.28673		MSTRG.28673.1;MSTRG.28673.2	1.15543	1.43957	1.29102	1.88307	2.13198	2.056	0.491967	-1.02337	0.0403533	0.530226	down	yes
MSTRG.28766	Gh_A13G1686	Gh_A13G1686	15.2094	10.4674	15.1962	1.36056	1.4564	1.88383	23.2974	4.5421	0.00911139	0.261749	up	yes
MSTRG.28794	Gh_A13G1720	MSTRG.28794.1;MSTRG.28794.2;Gh_A13G1720	2.59624	3.6785	2.94905	3.45814	3.42402	3.58516	0.342932	-1.54401	0.00500291	0.180541	down	yes
MSTRG.28808	Gh_A13G1738	MSTRG.28808.1;MSTRG.28808.2;Gh_A13G1738	1.66958	2.177	1.88618	5.37996	5.42949	4.71547	0.263639	-1.92336	0.0273031	0.451711	down	yes
MSTRG.28811	Gh_A13G1742	MSTRG.28811.1;MSTRG.28811.2;MSTRG.28811.3;MSTRG.28811.4;Gh_A13G1742	15.5149	11.5407	13.5212	5.05567	5.36465	5.81502	5.69509	2.50972	0.0166913	0.362587	up	yes
MSTRG.28862	Gh_A13G1787	Gh_A13G1787	0.047388	0.321519	0	0	0.130393	0.083554	0.355809	-1.49083	0.0453342	0.554474	down	yes
MSTRG.28870		MSTRG.28870.1;MSTRG.28870.5;MSTRG.28870.2;MSTRG.28870.3;MSTRG.28870.4;MSTRG.28870.6;MSTRG.28870.7;MSTRG.28870.8	0.538414	1.49015	0.802537	1.04665	1.28174	0.928311	0.158039	-2.66165	0.0280832	0.457403	down	yes
MSTRG.28874		MSTRG.28874.1;MSTRG.28874.2	2.16057	2.43005	1.78968	4.2967	4.28375	4.15516	0.343855	-1.54013	0.0460739	0.557196	down	yes
MSTRG.28877	Gh_A13G1798	MSTRG.28877.1	0	1.05717	0	0	0	0	0.0598341	-4.06289	0.00151776	0.0788993	down	yes
MSTRG.28897	Gh_A13G1817	MSTRG.28897.1;Gh_A13G1817	1.25755	1.64041	1.09138	1.3727	1.27539	1.32536	0.453688	-1.14023	0.0493916	0.571529	down	yes
MSTRG.28906	Gh_A13G1824	Gh_A13G1824	3.70476	2.84792	3.37237	2.72476	2.83568	2.49341	2.46547	1.30186	0.0242674	0.431411	up	yes
MSTRG.29016	Gh_A13G1951	MSTRG.29016.1;MSTRG.29016.2;Gh_A13G1951	2.48496	2.27281	2.31647	0.780664	0.915011	0.750915	2.24436	1.16631	0.0366869	0.509595	up	yes
MSTRG.29026	Gh_A13G1960	MSTRG.29026.1;MSTRG.29026.2;Gh_A13G1960	34.0295	26.2173	32.4787	2.98572	2.96691	2.78537	22.1988	4.47241	5.76664e-05	0.0788993	up	yes
MSTRG.29045	Gh_A13G1978	MSTRG.29045.1;MSTRG.29045.2;Gh_A13G1978	1.51176	2.2333	1.30908	1.8576	1.99447	2.26169	0.253549	-1.97966	0.0336009	0.490648	down	yes
MSTRG.29062	Gh_A13G1995	Gh_A13G1995	12.5361	15.1473	12.3629	30.4442	30.1398	28.0332	0.221394	-2.17531	0.00735121	0.23301	down	yes
MSTRG.29112	Gh_A13G2048	Gh_A13G2048	1.19748	0	1.26754	0.412349	0.251158	0	45.2829	5.50089	0.0127237	0.314681	up	yes
MSTRG.29118	Gh_A13G2053	MSTRG.29118.1;MSTRG.29118.2;MSTRG.29118.3;MSTRG.29118.4;Gh_A13G2053	14.7366	16.3509	13.3071	28.002	29.2938	27.1134	0.308645	-1.69598	0.0310455	0.476366	down	yes
MSTRG.29178	Gh_D01G0066	Gh_D01G0066	0.011921	0.327487	0.113385	0.138235	0.110422	0.188608	0.365677	-1.45136	0.0117426	0.301218	down	yes
MSTRG.29183	Gh_D01G0074	MSTRG.29183.1	54.2439	32.5885	38.6349	6.18964	6.41225	6.0066	27.9524	4.8049	0.0124658	0.311497	up	yes
MSTRG.29185	Gh_D01G0076	MSTRG.29185.1	10.1989	8.59572	10.0119	3.47341	3.52041	3.5612	4.36301	2.12532	0.000184575	0.0788993	up	yes
MSTRG.29194	Gh_D01G0085	MSTRG.29194.1;MSTRG.29194.2;Gh_D01G0085;MSTRG.29194.4	4.73527	6.24388	4.9126	4.70216	4.40883	5.20408	0.414565	-1.27033	0.048686	0.568678	down	yes
MSTRG.2925		MSTRG.2925.1	0	0.567563	0.146062	0.193529	0.424946	0.307508	0.171732	-2.54177	0.0231081	0.423066	down	yes
MSTRG.29254	Gh_D01G0189	Gh_D01G0189	0	0.66674	0	0	0.151153	0.193715	0.118126	-3.08161	0.0109486	0.291022	down	yes
MSTRG.29260	Gh_D01G0193	MSTRG.29260.1;MSTRG.29260.2;MSTRG.29260.3;MSTRG.29260.4;MSTRG.29260.5;MSTRG.29260.6;MSTRG.29260.8;MSTRG.29260.7;MSTRG.29260.9;MSTRG.29260.10;MSTRG.29260.11;MSTRG.29260.12;MSTRG.29260.13;MSTRG.29260.14;Gh_D01G0193	2.34441	3.15432	2.44033	2.98408	2.60601	2.63528	0.41272	-1.27676	0.0429164	0.541729	down	yes
MSTRG.29275	Gh_D01G0210	MSTRG.29275.1;Gh_D01G0210	65.787	77.4764	65.0701	113.624	104.415	107.367	0.321122	-1.6388	0.0125999	0.313121	down	yes
MSTRG.29283	Gh_D01G0218	MSTRG.29283.1;Gh_D01G0218	6.34297	9.37542	5.78094	5.10888	5.11822	5.15429	0.264804	-1.917	0.020355	0.398689	down	yes
MSTRG.29293	Gh_D01G0237	Gh_D01G0237	1.24441	0.273759	0.691595	0.311189	0.226457	0.228484	9.41969	3.23568	0.0196751	0.391968	up	yes
MSTRG.29298	Gh_D01G0240	MSTRG.29298.1	0	2.37139	0	0.30872	0	0.703016	0.00612344	-7.35144	0.0189774	0.385085	down	yes
MSTRG.29304	Gh_D01G0245	MSTRG.29304.1;MSTRG.29304.2;Gh_D01G0245	2.77635	3.47852	2.70264	2.94086	3.29794	3.30804	0.439068	-1.18748	0.0347724	0.497898	down	yes
MSTRG.29313	Gh_D01G0256	MSTRG.29313.1;MSTRG.29313.2	2.19398	1.11148	1.61526	0.57082	0.791629	0.758044	6.21655	2.63611	0.0311565	0.476697	up	yes
MSTRG.29316		MSTRG.29316.1	1.01352	0.578596	0.980195	0.589421	0.531758	0.656403	3.12417	1.64347	0.0107835	0.288447	up	yes
MSTRG.29318		MSTRG.29318.1	0.044582	1.2853	0.177686	0.026109	0.211439	0.004589	0.0588737	-4.08623	0.0105715	0.285013	down	yes
MSTRG.29353		MSTRG.29353.1	0	0.334204	0	0	0	0	0.324425	-1.62404	0.00151776	0.0788993	down	yes
MSTRG.2938	Gh_A02G0883	MSTRG.2938.1;MSTRG.2938.2;Gh_A02G0883	2.13276	1.81529	2.27292	0.387471	0.39042	0.303943	3.87444	1.95399	0.0060259	0.205568	up	yes
MSTRG.2939	Gh_A02G0885	MSTRG.2939.1;Gh_A02G0885	1.76053	0.53186	1.86961	1.33487	0.968525	1.03983	14.4229	3.85029	0.00907995	0.261269	up	yes
MSTRG.29395	Gh_D01G0339	MSTRG.29395.1	1.26777	1.35205	1.35685	7.41771	6.81337	7.3253	0.257107	-1.95956	0.00571708	0.197918	down	yes
MSTRG.29422	Gh_D01G0347	MSTRG.29422.4;MSTRG.29422.3;MSTRG.29422.2;MSTRG.29422.1;MSTRG.29422.7;MSTRG.29422.10;MSTRG.29422.6;MSTRG.29422.8;MSTRG.29422.5;MSTRG.29422.9;MSTRG.29422.11;MSTRG.29422.12;MSTRG.29422.13;MSTRG.29422.14;MSTRG.29422.17;MSTRG.29422.16;MSTRG.29422.15;MSTRG.29422.18;MSTRG.29422.19;MSTRG.29422.20;MSTRG.29422.21;MSTRG.29422.22;MSTRG.29422.23;Gh_D01G0347	7.79881	8.78306	6.92318	15.5421	15.0885	16.7673	0.275797	-1.85832	0.0326285	0.485175	down	yes
MSTRG.29433	Gh_D01G0380	MSTRG.29433.1;MSTRG.29433.2;MSTRG.29433.3;MSTRG.29433.4;Gh_D01G0380	17.9908	11.6679	17.4182	19.4131	21.6395	21.4358	3.9136	1.9685	0.0192458	0.387684	up	yes
MSTRG.29441	Gh_D01G0386	MSTRG.29441.1;MSTRG.29441.2;MSTRG.29441.3	0.0209788	0.491215	0	0.463154	0.616861	0.915402	0.126865	-2.97864	0.0339127	0.49259	down	yes
MSTRG.29459	Gh_D01G0410	MSTRG.29459.1;Gh_D01G0410	5.61008	7.10357	5.94026	6.52313	6.17998	7.07651	0.424547	-1.236	0.0376176	0.515067	down	yes
MSTRG.29495	Gh_D01G0451	MSTRG.29495.1;Gh_D01G0451	4.89782	8.83408	4.41289	3.60534	3.64551	3.1346	0.155894	-2.68136	0.0351537	0.500105	down	yes
MSTRG.29539	Gh_D01G0504	MSTRG.29539.1;Gh_D01G0504	2.45899	2.11632	2.59874	1.55402	1.61486	1.55836	2.18593	1.12825	0.0104914	0.283845	up	yes
MSTRG.29548	Gh_D01G0517	MSTRG.29548.1;Gh_D01G0517	0.318869	0.00475038	0.470648	0	0	0.00472965	4.72432	2.24011	0.0199144	0.393798	up	yes
MSTRG.2959	Gh_A02G0906	MSTRG.2959.2;MSTRG.2959.1;MSTRG.2959.3;MSTRG.2959.4;Gh_A02G0906	4.52344	5.75734	4.56171	4.34155	4.56491	4.21645	0.478491	-1.06344	0.0218431	0.413235	down	yes
MSTRG.29596	Gh_D01G0572	Gh_D01G0572;MSTRG.29596.2	0	0.492044	0.061738	0.140576	0.131032	0.315537	0.190923	-2.38894	0.0132672	0.322267	down	yes
MSTRG.29601	Gh_D01G0576	MSTRG.29601.1;Gh_D01G0576;MSTRG.29601.2;MSTRG.29601.5	14.2926	2.47961	15.7391	16.6028	15.7411	16.4677	342.73	8.42093	0.00398101	0.155741	up	yes
MSTRG.29609	Gh_D01G0588	MSTRG.29609.1;Gh_D01G0588	9.55692	8.36008	9.16486	3.04127	3.34447	3.64076	3.50544	1.8096	0.0291525	0.464637	up	yes
MSTRG.29614	Gh_D01G0592	MSTRG.29614.1;Gh_D01G0592	85.8896	66.6734	93.8092	2.06249	2.58426	2.22882	83.2168	6.3788	0.00224428	0.106072	up	yes
MSTRG.29622		MSTRG.29622.1	4.10945	5.99809	4.60562	3.51937	3.40232	3.76995	0.388479	-1.36409	0.0143678	0.335435	down	yes
MSTRG.29625	Gh_D01G0606	MSTRG.29625.1;MSTRG.29625.2;Gh_D01G0606	0.93297	0.588862	0.963203	0.399903	0.250837	0.404726	3.14923	1.655	0.0346082	0.49714	up	yes
MSTRG.29627	Gh_D01G0608	MSTRG.29627.1;Gh_D01G0608	19.741	17.858	23.4681	1.3927	1.36261	1.60506	16.6696	4.05915	0.010016	0.276683	up	yes
MSTRG.29628	Gh_D01G0609	Gh_D01G0609	32.605	39.323	32.9176	0.548749	0.313404	0.432982	11.8689	3.56912	0.00662825	0.218785	up	yes
MSTRG.29633	Gh_D01G0619	Gh_D01G0619	0	0.248121	0	0	0	0	0.42092	-1.24838	0.00151776	0.0788993	down	yes
MSTRG.29658	Gh_D01G0647	MSTRG.29658.1;MSTRG.29658.2;Gh_D01G0647;MSTRG.29658.4	0.599819	1.13539	0.670143	1.53268	1.30874	1.47861	0.231387	-2.11162	0.00631126	0.212215	down	yes
MSTRG.2970		MSTRG.2970.1;MSTRG.2970.2	0.451788	0.12737	0.533087	0.308494	0.264024	0.242851	3.45251	1.78764	0.010948	0.291022	up	yes
MSTRG.29701	Gh_D01G0691	Gh_D01G0691	0.934399	0.54481	0.96625	0.575933	0.378258	0.508125	3.24542	1.69841	0.0332268	0.488624	up	yes
MSTRG.29707	Gh_D01G0697	Gh_D01G0697	0	4.26556	0	0	0	0.571575	0.00117074	-9.73836	0.00721451	0.230252	down	yes
MSTRG.29724	Gh_D01G0711	MSTRG.29724.1	5.98657	3.82927	4.43783	1.1087	1.56513	1.23917	8.11699	3.02095	0.0491734	0.570408	up	yes
MSTRG.2973		MSTRG.2973.1	0	0.362953	0	0.06612	0.133748	0.059761	0.276374	-1.85531	0.00835576	0.249669	down	yes
MSTRG.29745	Gh_D01G0727	MSTRG.29745.1;Gh_D01G0727;MSTRG.29745.3	4.42005	5.5771	4.8028	6.50003	6.26985	6.02985	0.406568	-1.29843	0.0181897	0.376969	down	yes
MSTRG.29763	Gh_D01G0747	MSTRG.29763.2;MSTRG.29763.1;MSTRG.29763.3;MSTRG.29763.5	3.32145	0.811694	2.94427	1.75317	2.88629	2.51174	30.8162	4.94562	0.0264103	0.446402	up	yes
MSTRG.29777	Gh_D01G0762	MSTRG.29777.1;MSTRG.29777.2;MSTRG.29777.3;Gh_D01G0762	4.72652	6.13521	5.37617	5.85273	6.46677	6.06153	0.421002	-1.2481	0.0444961	0.550395	down	yes
MSTRG.29781		MSTRG.29781.1	0.915124	0.430335	0.764542	0.486845	0.386228	0.344866	3.6964	1.88612	0.00858875	0.253783	up	yes
MSTRG.29782	Gh_D01G0767	MSTRG.29782.1;MSTRG.29782.2;MSTRG.29782.3;MSTRG.29782.4;MSTRG.29782.7;MSTRG.29782.5;MSTRG.29782.6;MSTRG.29782.8;MSTRG.29782.10;MSTRG.29782.11;MSTRG.29782.12;MSTRG.29782.9;Gh_D01G0767	3.40635	5.03364	3.78567	3.30406	3.12201	3.77161	0.336858	-1.56979	0.0373745	0.513585	down	yes
MSTRG.29804	Gh_D01G0788	MSTRG.29804.1;MSTRG.29804.2;MSTRG.29804.3;Gh_D01G0788	1.89988	2.73462	1.94876	1.9177	2.39393	2.15409	0.351058	-1.51022	0.047173	0.561214	down	yes
MSTRG.29805	Gh_D01G0790	MSTRG.29805.1;Gh_D01G0790	1.49303	0.357277	1.42892	0.260428	0.166084	0.308782	28.8242	4.84921	0.00340288	0.140275	up	yes
MSTRG.29826	Gh_D01G0808	MSTRG.29826.1;MSTRG.29826.2;Gh_D01G0808	0.626375	1.04511	1.00565	8.81914	9.4588	9.89151	0.0950685	-3.39489	0.0144333	0.336272	down	yes
MSTRG.29840	Gh_D01G0822	MSTRG.29840.1;MSTRG.29840.2;MSTRG.29840.3;MSTRG.29840.4;MSTRG.29840.5;MSTRG.29840.7;MSTRG.29840.10	2.19423	3.57808	2.52945	3.1627	2.99705	2.72413	0.247713	-2.01326	0.0213251	0.408585	down	yes
MSTRG.29858	Gh_D01G0843	MSTRG.29858.1;MSTRG.29858.2;MSTRG.29858.3;MSTRG.29858.4;MSTRG.29858.5;Gh_D01G0843	4.5886	6.98845	5.02231	5.26241	5.75752	5.07915	0.255869	-1.96653	0.0152073	0.346032	down	yes
MSTRG.29875	Gh_D01G0859	MSTRG.29875.1	5.56578	6.82648	5.30341	5.24366	5.39353	5.49352	0.474317	-1.07608	0.0187378	0.38221	down	yes
MSTRG.29876	Gh_D01G0860	MSTRG.29876.2;MSTRG.29876.1;MSTRG.29876.3;Gh_D01G0860	4.88249	3.5968	4.48898	4.25547	4.62597	4.03387	2.57214	1.36297	0.0288737	0.463058	up	yes
MSTRG.29879		MSTRG.29879.1;MSTRG.29879.3;MSTRG.29879.2;MSTRG.29879.4;MSTRG.29879.6;MSTRG.29879.7;MSTRG.29879.8;MSTRG.29879.9;MSTRG.29879.10;MSTRG.29879.12;MSTRG.29879.13	1.29085	2.59184	1.70863	2.12024	2.16189	2.63439	0.161296	-2.63222	0.0189638	0.384999	down	yes
MSTRG.29893	Gh_D01G0875	MSTRG.29893.1;MSTRG.29893.2;Gh_D01G0875	1.59171	0.20249	2.37611	1.38148	1.43785	1.56211	35.1444	5.13522	0.0287783	0.462638	up	yes
MSTRG.29905	Gh_D01G0884	MSTRG.29905.1;MSTRG.29905.2;Gh_D01G0884	3.74511	4.76706	3.85849	3.59801	3.84491	3.93248	0.477971	-1.06501	0.0118484	0.303064	down	yes
MSTRG.29973	Gh_D01G0958	MSTRG.29973.1;Gh_D01G0958	1.64626	2.09085	1.71112	3.19192	2.97104	3.0421	0.37445	-1.41716	0.00493499	0.17965	down	yes
MSTRG.29975		MSTRG.29975.1	1.30768	2.26068	1.37522	2.20847	1.97878	1.91531	0.213151	-2.23005	0.0100574	0.277318	down	yes
MSTRG.30018	Gh_D01G1000	MSTRG.30018.1;Gh_D01G1000	3.96206	4.87912	3.87316	3.95528	3.832	4.07481	0.494674	-1.01545	0.0125151	0.312212	down	yes
MSTRG.30025	Gh_D01G1006	MSTRG.30025.1;MSTRG.30025.2;MSTRG.30025.4;Gh_D01G1006	2.88968	3.71575	2.71584	4.66256	4.52174	4.29336	0.30971	-1.69101	0.0171648	0.367498	down	yes
MSTRG.3003	Gh_A02G0941	MSTRG.3003.1;MSTRG.3003.2;MSTRG.3003.3;MSTRG.3003.4;MSTRG.3003.5;Gh_A02G0941	4.0092	2.96044	4.01205	3.19652	3.06188	3.20808	3.01162	1.59054	0.0031887	0.134221	up	yes
MSTRG.30053	Gh_D01G1044	MSTRG.30053.1;Gh_D01G1044	190.951	161.543	169.446	39.4731	38.5019	39.4157	7.22035	2.85207	0.00335934	0.13905	up	yes
MSTRG.30057	Gh_D01G1047	MSTRG.30057.1	0	0.504162	0.006021	0.014185	0.009757	0	0.204633	-2.28889	0.00169999	0.0858192	down	yes
MSTRG.30059	Gh_D01G1048	Gh_D01G1048	0.717512	0	0.53305	0.161589	0	0.050076	10.7633	3.42804	0.0049489	0.179793	up	yes
MSTRG.30080		MSTRG.30080.1	0.06102	0.9872	0.280301	0.082993	0.023737	0.149672	0.120449	-3.05351	0.00642712	0.215125	down	yes
MSTRG.30104	Gh_D01G1091	Gh_D01G1091	0.36657	0	0.172862	0.1737	0.228284	0.140742	2.92079	1.54636	0.034802	0.497916	up	yes
MSTRG.30105	Gh_D01G1092	MSTRG.30105.1;Gh_D01G1092	5.33692	3.97783	5.14373	3.7736	3.25833	3.27151	3.52518	1.8177	0.016499	0.360571	up	yes
MSTRG.30120	Gh_D01G1107	MSTRG.30120.1;MSTRG.30120.2;MSTRG.30120.3;Gh_D01G1107;MSTRG.30120.6	0.682004	1.15675	0.745299	0.612434	0.820034	0.753199	0.391835	-1.35168	0.034497	0.496965	down	yes
MSTRG.30121	Gh_D01G1108	MSTRG.30121.1;Gh_D01G1108	6.93081	9.99924	8.26363	9.10193	9.0796	9.46711	0.292251	-1.77472	0.0181668	0.376947	down	yes
MSTRG.30138	Gh_D01G1128	Gh_D01G1128;MSTRG.30138.2	0.97196	0.161723	1.0819	0.548062	0.443542	0.578462	11.281	3.49583	0.008073	0.245182	up	yes
MSTRG.30157	Gh_D01G1143	Gh_D01G1143	0.669453	2.61635	0.58915	1.38939	1.13596	0.909639	0.0364055	-4.7797	0.0178071	0.373765	down	yes
MSTRG.30200	Gh_D01G1191	Gh_D01G1191	0	0.343434	0.053595	0.007402	0.190636	0.154529	0.307006	-1.70366	0.0474422	0.562349	down	yes
MSTRG.30211		MSTRG.30211.1	0.229456	0.703363	0.189993	0.122878	0.231502	0.119786	0.280745	-1.83267	0.026076	0.443645	down	yes
MSTRG.30214		MSTRG.30214.1	0.175094	0	0.176871	0	0	0	2.21285	1.1459	0.00090114	0.0788993	up	yes
MSTRG.30219		MSTRG.30219.1	0.535919	0.291566	0.736683	0.167288	0.150383	0.164884	3.32141	1.7318	0.0389652	0.522575	up	yes
MSTRG.30222	Gh_D01G1209	MSTRG.30222.1;MSTRG.30222.2;MSTRG.30222.4;MSTRG.30222.5;Gh_D01G1209	1.16843	2.07951	1.46745	1.26802	1.50063	1.59901	0.277847	-1.84764	0.0301558	0.469695	down	yes
MSTRG.30253	Gh_D01G1250	MSTRG.30253.1;MSTRG.30253.2;Gh_D01G1250	3.67575	2.13609	3.38606	3.76589	2.99225	3.21136	4.63254	2.2118	0.0255575	0.440161	up	yes
MSTRG.3034	Gh_A02G0971	Gh_A02G0971	6.19153	6.1836	6.22607	33.7057	36.9611	34.9204	0.201007	-2.31468	0.00382968	0.152034	down	yes
MSTRG.30341		MSTRG.30341.1	0	1.08302	0	0	0	0.16183	0.0521976	-4.25987	0.00360428	0.145532	down	yes
MSTRG.30343	Gh_D01G1346	MSTRG.30343.2;MSTRG.30343.1;MSTRG.30343.3;MSTRG.30343.4;Gh_D01G1346	6.23763	4.69551	5.91649	2.70511	3.25601	3.06257	4.15213	2.05385	0.0217001	0.41142	up	yes
MSTRG.30344	Gh_D01G1347	Gh_D01G1347	0.52794	0.056267	0.31895	0.352477	0.29128	0.25463	3.77043	1.91473	0.0136634	0.327396	up	yes
MSTRG.30354	Gh_D01G1361	MSTRG.30354.1	0	4.8914	0	0	0	0.057872	0.000952037	-10.0367	0.0011999	0.0788993	down	yes
MSTRG.30372		MSTRG.30372.1	0.435052	1.11857	0.619035	0	0.054462	0.070139	0.377703	-1.40468	0.0150425	0.344473	down	yes
MSTRG.30380		MSTRG.30380.1	0.849055	0	1.15955	0	0	0	27.7485	4.79434	0.00955071	0.268133	up	yes
MSTRG.3040		MSTRG.3040.1	0	0.471545	0	0.172821	0	0.064308	0.208475	-2.26205	0.0283101	0.459057	down	yes
MSTRG.30417	Gh_D01G1423	MSTRG.30417.1;MSTRG.30417.2;MSTRG.30417.3;MSTRG.30417.4;MSTRG.30417.5;MSTRG.30417.8;MSTRG.30417.7;MSTRG.30417.10;MSTRG.30417.12;MSTRG.30417.13;MSTRG.30417.14;Gh_D01G1423	3.47663	6.67418	3.53984	4.82273	4.73722	4.63195	0.0986839	-3.34104	0.00147942	0.0788993	down	yes
MSTRG.30422		MSTRG.30422.1;MSTRG.30422.2;MSTRG.30422.3;MSTRG.30422.4;MSTRG.30422.5	1.42875	2.59613	1.79911	1.678	1.43711	1.76268	0.261688	-1.93408	0.0274587	0.452437	down	yes
MSTRG.30436	Gh_D01G1450	MSTRG.30436.1;MSTRG.30436.2;Gh_D01G1450	41.0516	37.6935	40.0705	12.4882	13.0283	13.5065	3.90357	1.96479	0.00410508	0.159157	up	yes
MSTRG.30451	Gh_D01G1467	MSTRG.30451.1;MSTRG.30451.2;Gh_D01G1467	5.70606	5.41819	5.63417	22.6648	25.6262	24.7744	0.303368	-1.72086	0.0208763	0.4034	down	yes
MSTRG.30467	Gh_D01G1480	Gh_D01G1480	0	0.309843	0.074324	0.131593	0.183427	0.173333	0.34368	-1.54086	0.00289576	0.125258	down	yes
MSTRG.30494	Gh_D01G1504	Gh_D01G1504	1.15828	0.896127	1.11768	0.368426	0.347941	0.241454	2.67649	1.42034	0.0179315	0.375285	up	yes
MSTRG.30506	Gh_D01G1511	MSTRG.30506.1;MSTRG.30506.2;Gh_D01G1511	0.512701	0.0309323	0.337698	0.152931	0.078202	0.257555	4.44255	2.15139	0.0352676	0.50089	up	yes
MSTRG.30530	Gh_D01G1530	MSTRG.30530.2;MSTRG.30530.1;Gh_D01G1530	41.5622	36.5921	37.0393	18.0958	19.4165	19.4305	2.73277	1.45036	0.0378077	0.515906	up	yes
MSTRG.30542	Gh_D01G1541	MSTRG.30542.1;MSTRG.30542.2;MSTRG.30542.4;MSTRG.30542.6;MSTRG.30542.7;MSTRG.30542.8	43.4682	37.3365	44.0273	6.18485	5.98247	5.36554	12.2493	3.61463	0.00240989	0.111515	up	yes
MSTRG.30550	Gh_D01G1548	MSTRG.30550.1	0.92776	0	0.311781	0	0	0	11.6257	3.53925	0.0374044	0.513733	up	yes
MSTRG.3057	Gh_A02G0993	MSTRG.3057.1	0.950671	0.193965	0.603399	0.232652	0	0	8.70846	3.12242	0.0312953	0.477048	up	yes
MSTRG.30578	Gh_D01G1577	MSTRG.30578.1;Gh_D01G1577;MSTRG.30578.3;MSTRG.30578.4;MSTRG.30578.5;MSTRG.30578.6	3.96127	3.7383	4.18631	2.10343	1.94126	2.2115	2.07779	1.05505	0.0498518	0.573486	up	yes
MSTRG.30589	Gh_D01G1585	MSTRG.30589.1;Gh_D01G1585	3.67355	5.18809	3.91224	5.78362	5.88863	5.76803	0.25354	-1.97971	0.000317808	0.0788993	down	yes
MSTRG.30592	Gh_D01G1588	MSTRG.30592.1	7.95896	8.34527	7.42716	13.6778	13.106	14.263	0.452757	-1.14319	0.0388552	0.521983	down	yes
MSTRG.30606	Gh_D01G1602	Gh_D01G1602;MSTRG.30606.2;MSTRG.30606.3;MSTRG.30606.4	0.934488	1.48421	1.04847	1.09658	0.881262	0.944422	0.419023	-1.2549	0.0459934	0.556834	down	yes
MSTRG.30610	Gh_D01G1607	MSTRG.30610.1;Gh_D01G1607	6.10826	8.71661	5.28271	6.754	6.76934	7.08921	0.206358	-2.27678	0.0264262	0.446402	down	yes
MSTRG.30626		MSTRG.30626.1	0.103508	0.967099	0.226478	0.944716	0.51807	0.501588	0.091138	-3.4558	0.0414949	0.534501	down	yes
MSTRG.30627	Gh_D01G1624	Gh_D01G1624	0.029241	0.353713	0	0	0.076953	0.147443	0.301559	-1.72949	0.0276559	0.45454	down	yes
MSTRG.30644	Gh_D01G1641	Gh_D01G1641	0.024924	0.256312	0	0	0	0.081333	0.421116	-1.24771	0.0239428	0.429054	down	yes
MSTRG.30646	Gh_D01G1643	Gh_D01G1643	0.155318	12.5713	0.119746	0.322708	0.198329	0	6.60287e-05	-13.8865	0.0050866	0.183035	down	yes
MSTRG.3067		MSTRG.3067.1;MSTRG.3067.2;MSTRG.3067.3;MSTRG.3067.4	0.553579	0.350598	0.48756	0.120211	0.104307	0.0865896	2.24565	1.16713	0.00162714	0.0830592	up	yes
MSTRG.30723		MSTRG.30723.1	0.474184	0.293822	0.445285	0	0	0	2.35899	1.23817	2.47758e-05	0.0788993	up	yes
MSTRG.30753	Gh_D01G1765	Gh_D01G1765	0.103741	0.618713	0.282796	0.392078	0.325173	0.22168	0.262259	-1.93094	0.0451844	0.554268	down	yes
MSTRG.30754	Gh_D01G1766	MSTRG.30754.1	2.04508	0.157416	1.24015	0.15791	0.700731	0.182378	55.5532	5.7958	0.0280148	0.456871	up	yes
MSTRG.30757	Gh_D01G1772;Gh_D01G1773	MSTRG.30757.1;MSTRG.30757.2;MSTRG.30757.3;MSTRG.30757.4;MSTRG.30757.5;Gh_D01G1772;MSTRG.30757.7	2.22415	2.94859	2.59961	5.74357	5.35114	5.14511	0.289487	-1.78843	0.024733	0.434579	down	yes
MSTRG.3076		MSTRG.3076.1	0.212803	0	0.237576	0	0	0	2.68155	1.42306	0.00302651	0.129046	up	yes
MSTRG.30765	Gh_D01G1781	MSTRG.30765.1	0	1.87627	0	0	0	0	0.0161682	-5.9507	0.00151776	0.0788993	down	yes
MSTRG.30778	Gh_D01G1792	MSTRG.30778.1;Gh_D01G1792	2.33098	3.88038	2.5502	3.22682	2.6696	3.40645	0.204136	-2.2924	0.0275595	0.453441	down	yes
MSTRG.30793		MSTRG.30793.3;MSTRG.30793.1;MSTRG.30793.2	14.9999	20.0051	16.3511	19.0868	16.8009	17.1746	0.354223	-1.49727	0.0474745	0.562584	down	yes
MSTRG.30841		MSTRG.30841.1	0.542296	1.32424	0.507408	0.469926	0.731363	0.567334	0.186337	-2.42402	0.0241413	0.43029	down	yes
MSTRG.30842		MSTRG.30842.1	0.918205	0.648375	0.784294	0.059186	0.122935	0.119522	2.70117	1.43358	0.0148587	0.341961	up	yes
MSTRG.30845	Gh_D01G1865	MSTRG.30845.1;MSTRG.30845.2	17.1561	24.1428	20.1578	25.6452	28.255	28.3186	0.238963	-2.06514	0.0219048	0.413806	down	yes
MSTRG.30847	Gh_D01G1867	Gh_D01G1867;MSTRG.30847.2	0.166316	0.47975	0.339666	0.58395	0.608667	0.642756	0.373345	-1.42142	0.029198	0.464724	down	yes
MSTRG.30851	Gh_D01G1872	MSTRG.30851.1;MSTRG.30851.2;MSTRG.30851.3;Gh_D01G1872	1.53039	1.59571	1.43503	7.47514	7.24362	7.00901	0.260774	-1.93913	0.00357227	0.144744	down	yes
MSTRG.30907	Gh_D01G1929	MSTRG.30907.1;MSTRG.30907.2;MSTRG.30907.3;MSTRG.30907.4	5.164	1.15737	5.08133	5.30523	5.48487	4.72574	60.2239	5.91226	0.00121255	0.0788993	up	yes
MSTRG.30959	Gh_D01G1979	Gh_D01G1979	0.245295	0.757153	0.495592	0.593906	0.666697	0.826871	0.267484	-1.90247	0.0479892	0.564842	down	yes
MSTRG.30962	Gh_D01G1981	MSTRG.30962.1	21.7845	27.1157	22.6909	22.1239	23.4062	21.6221	0.467347	-1.09743	0.0270596	0.450506	down	yes
MSTRG.3098	Gh_A02G1044	MSTRG.3098.1;MSTRG.3098.3;MSTRG.3098.4;MSTRG.3098.5;MSTRG.3098.6;MSTRG.3098.7;Gh_A02G1044	3.09617	2.70131	3.51182	1.89092	1.94524	2.01345	2.47723	1.30873	0.0468258	0.559212	up	yes
MSTRG.30999		MSTRG.30999.1	4.26339	3.94362	3.39289	0.030654	0.05884	0.056556	4.4546	2.1553	0.0339394	0.49259	up	yes
MSTRG.31031		MSTRG.31031.1	0	0.27066	0	0	0	0	0.392513	-1.34919	0.00151776	0.0788993	down	yes
MSTRG.31055		MSTRG.31055.1	1.09387	0.626594	1.04308	0.279644	0.292381	0.331532	4.06968	2.02492	0.00163427	0.0833765	up	yes
MSTRG.31060	Gh_D01G2081	Gh_D01G2081	0	0.867109	0	0.19119	0.151053	0.163425	0.0750467	-3.73607	0.00179532	0.0891957	down	yes
MSTRG.31064	Gh_D01G2085	MSTRG.31064.1	3.21701	4.47593	2.69272	17.5344	15.6448	19.1526	0.0617589	-4.01721	0.0146634	0.33867	down	yes
MSTRG.31065	Gh_D01G2086	MSTRG.31065.1;Gh_D01G2086	2.22418	2.84135	1.88667	11.8789	10.215	13.6769	0.0975001	-3.35845	0.0357889	0.503599	down	yes
MSTRG.31075	Gh_D01G2096	MSTRG.31075.1;Gh_D01G2096	11.1125	7.50134	11.3638	13.3894	11.7362	13.0751	3.65636	1.87041	0.0296591	0.467246	up	yes
MSTRG.31087	Gh_D01G2112	MSTRG.31087.1;Gh_D01G2112	0.480656	0.984884	0.648828	0.428191	0.47669	0.528993	0.389431	-1.36056	0.0160399	0.355423	down	yes
MSTRG.31089	Gh_D01G2113	MSTRG.31089.1	0.733436	0	0.490606	0	0	0	10.9971	3.45905	0.00108614	0.0788993	up	yes
MSTRG.31115	Gh_D01G2147	MSTRG.31115.1;MSTRG.31115.3	5.79725	4.09967	5.23023	5.02734	5.1552	5.48503	2.77407	1.472	0.021248	0.407626	up	yes
MSTRG.31116	Gh_D01G2148	Gh_D01G2148	2.30989	0	2.0047	0	0	0	292.204	8.19083	0.000150285	0.0788993	up	yes
MSTRG.31131	Gh_D01G2168	MSTRG.31131.1;Gh_D01G2168	3.85989	8.32653	3.4876	5.80169	4.53426	4.83671	0.0553234	-4.17597	0.0212963	0.408292	down	yes
MSTRG.31144	Gh_D01G2185	MSTRG.31144.1	0.337424	0.068443	0.302339	0.193857	0.310156	0.251363	2.42249	1.27649	0.0252956	0.438672	up	yes
MSTRG.31148		MSTRG.31148.1	0.56298	0.16439	0.599474	0.189091	0	0.149786	4.64101	2.21444	0.0372774	0.512845	up	yes
MSTRG.31173	Gh_D01G2219	MSTRG.31173.1;Gh_D01G2219	6.8493	9.56525	7.20326	6.00717	5.62387	5.73554	0.398272	-1.32817	0.0087822	0.256604	down	yes
MSTRG.31176	Gh_D01G2224	Gh_D01G2224	0.999068	1.8138	0.951794	1.22147	1.38292	1.55933	0.204032	-2.29313	0.0133531	0.323465	down	yes
MSTRG.31189	Gh_D01G2236	Gh_D01G2236	0	0.637038	0	0	0	0	0.145977	-2.77619	0.00151776	0.0788993	down	yes
MSTRG.31211	Gh_D01G2259	MSTRG.31211.1;MSTRG.31211.2;MSTRG.31211.3;MSTRG.31211.4;MSTRG.31211.5;MSTRG.31211.6	2.65367	1.81758	2.54632	2.05413	2.39898	2.30162	2.89762	1.53487	0.026884	0.449088	up	yes
MSTRG.31212	Gh_D01G2261	Gh_D01G2261	0.67347	0.511998	0.629019	0	0	0	2.35726	1.23711	0.000128191	0.0788993	up	yes
MSTRG.31219	Gh_D02G0011	MSTRG.31219.1;MSTRG.31219.2;MSTRG.31219.3;MSTRG.31219.4;MSTRG.31219.5;MSTRG.31219.6	0.473691	2.77417	0.20421	2.97566	1.52617	3.12586	0.00697588	-7.16341	0.0363776	0.507399	down	yes
MSTRG.31272		MSTRG.31272.1	0	0.503508	0	0	0.043673	0.077599	0.192559	-2.37663	0.00216377	0.103023	down	yes
MSTRG.31273	Gh_D02G0075	MSTRG.31273.1;Gh_D02G0075	9.93322	8.45001	9.57293	0.350005	0.510495	0.786685	11.0231	3.46246	0.0318573	0.48092	up	yes
MSTRG.31286	Gh_D02G0088	MSTRG.31286.1	0	0.789258	0.239744	0.096647	0.12247	0.197444	0.136149	-2.87674	0.00955261	0.268133	down	yes
MSTRG.3129		MSTRG.3129.1	0.172643	0.561594	0.047218	0.127945	0.075964	0.194108	0.265769	-1.91175	0.0451601	0.554223	down	yes
MSTRG.31318	Gh_D02G0136	MSTRG.31318.1;Gh_D02G0136	30.1397	41.3796	34.6623	44.7784	42.3503	41.7152	0.282632	-1.823	0.022081	0.414823	down	yes
MSTRG.3135	Gh_A02G1078	MSTRG.3135.1;MSTRG.3135.3	2.08753	1.26749	1.67942	0.906771	1.0903	0.828314	4.07584	2.0271	0.0300452	0.469626	up	yes
MSTRG.31363	Gh_D02G0172	Gh_D02G0172;MSTRG.31363.2	0.782344	0.179307	0.634812	0.416926	0.674927	0.647382	4.64982	2.21718	0.0405924	0.531574	up	yes
MSTRG.31384	Gh_D02G0192	MSTRG.31384.2;Gh_D02G0192	0	10.7145	0.0064792	0	0	0	6.55845e-05	-13.8963	0.00145346	0.0788993	down	yes
MSTRG.31388	Gh_D02G0199	Gh_D02G0199	0.518016	0.146508	0.335871	0.202672	0.277594	0.178343	2.91589	1.54394	0.0277439	0.455103	up	yes
MSTRG.31391	Gh_D02G0204	MSTRG.31391.1	0	1.09268	0.219003	0	0	0	0.0829807	-3.59108	0.00206991	0.0997069	down	yes
MSTRG.31409		MSTRG.31409.1	10.8825	17.0905	12.7804	22.0868	21.502	18.78	0.147626	-2.75998	0.0257332	0.441259	down	yes
MSTRG.31433	Gh_D02G0247	Gh_D02G0247	0	4.02639	0	0	0	0	0.00182891	-9.0948	0.00151776	0.0788993	down	yes
MSTRG.31439	Gh_D02G0254	Gh_D02G0254	0.086079	9.49797	0.303573	0.195655	0.21291	0.620785	0.000155018	-12.6553	0.000438486	0.0788993	down	yes
MSTRG.31470	Gh_D02G0278	Gh_D02G0278	0	0.258599	0	0	0	0.072863	0.390974	-1.35486	0.00977155	0.272338	down	yes
MSTRG.31476		MSTRG.31476.1;MSTRG.31476.3;MSTRG.31476.2;MSTRG.31476.4	5.21311	15.7988	4.66791	20.6027	24.9992	18.6686	0.00495683	-7.65637	0.00926521	0.263743	down	yes
MSTRG.31517	Gh_D02G0316	MSTRG.31517.1	0.943385	0	0.787545	0.497669	0.396325	0	18.9833	4.24666	0.0391151	0.52355	up	yes
MSTRG.31534	Gh_D02G0334	MSTRG.31534.1;MSTRG.31534.2;Gh_D02G0334	9.8729	13.3321	10.7607	14.0444	12.7277	13.2147	0.304457	-1.71569	0.015301	0.347157	down	yes
MSTRG.3154	Gh_A02G1100	MSTRG.3154.1	0	1.13323	0	0	0	0	0.0519268	-4.26738	0.00151776	0.0788993	down	yes
MSTRG.31554	Gh_D02G0359	MSTRG.31554.1;MSTRG.31554.2;MSTRG.31554.3;MSTRG.31554.4;MSTRG.31554.5;MSTRG.31554.6;MSTRG.31554.7	596.906	394.664	492.993	328.078	339.172	339.322	6.05425	2.59795	0.0126267	0.313443	up	yes
MSTRG.31556	Gh_D02G0361	Gh_D02G0361	2.19127	0	3.70194	2.41969	2.54992	1.62831	216.18	7.75609	0.0290908	0.464637	up	yes
MSTRG.31587	Gh_D02G0402	MSTRG.31587.1;MSTRG.31587.2;MSTRG.31587.3;MSTRG.31587.4;Gh_D02G0402;MSTRG.31587.5	1.0814	1.58695	1.19813	1.65371	1.58702	1.46182	0.393554	-1.34537	0.019401	0.388908	down	yes
MSTRG.31590	Gh_D02G0407	Gh_D02G0407	8.46218	13.5621	9.6203	16.9552	13.3438	13.9498	0.145659	-2.77934	0.0428773	0.541412	down	yes
MSTRG.31594		MSTRG.31594.1	0.131981	1.03387	0.335631	0.127399	0.10061	0.054709	0.148205	-2.75433	0.00781256	0.241019	down	yes
MSTRG.3160	Gh_A02G1102	MSTRG.3160.1	0	0.739636	0	0.030555	0	0.21956	0.10206	-3.29251	0.0125818	0.313084	down	yes
MSTRG.31617	Gh_D02G0437	Gh_D02G0437	7.25684	5.73623	7.19059	6.75009	6.16534	6.96683	2.33246	1.22185	0.0463909	0.558041	up	yes
MSTRG.31651	Gh_D02G0477	Gh_D02G0477	2.30013	1.42149	2.56383	1.02885	1.17701	1.12357	6.06395	2.60026	0.0120142	0.305813	up	yes
MSTRG.31674	Gh_D02G0505	MSTRG.31674.1;Gh_D02G0505	4.16553	1.83878	5.19815	0.136469	0.271699	0.142963	65.3735	6.03063	0.00816033	0.24679	up	yes
MSTRG.31684	Gh_D02G0523	Gh_D02G0523	8.24647	5.94815	7.31141	3.77224	4.34202	3.79035	4.62978	2.21094	0.0163697	0.359267	up	yes
MSTRG.3169	Gh_A02G1112	MSTRG.3169.1	12.5268	12.6864	11.9954	25.7935	26.4417	28.755	0.416117	-1.26494	0.0402132	0.5297	down	yes
MSTRG.31690	Gh_D02G0529	Gh_D02G0529	0.595557	1.26751	0.407674	1.25881	1.15456	1.32124	0.139153	-2.84526	0.0184756	0.379541	down	yes
MSTRG.31700	Gh_D02G0540	MSTRG.31700.1;MSTRG.31700.2	10.1255	8.5984	10.0652	7.44587	7.14372	7.97856	2.25987	1.17624	0.0398128	0.527435	up	yes
MSTRG.31702	Gh_D02G0542	MSTRG.31702.1;MSTRG.31702.2;MSTRG.31702.3;Gh_D02G0542	14.224	10.1406	15.4252	0.549698	0.745335	0.590632	36.8855	5.20498	0.00260087	0.116836	up	yes
MSTRG.31709	Gh_D02G0551	MSTRG.31709.1	4.03678	11.8558	3.44987	0	0	0.141861	0.0938967	-3.41278	0.0303428	0.471289	down	yes
MSTRG.31729		MSTRG.31729.1	0.756888	0	0.357164	0	0	0.002519	9.47646	3.24435	0.0132072	0.321512	up	yes
MSTRG.31741	Gh_D02G0593	MSTRG.31741.1;Gh_D02G0593	0.667972	0.080909	0.709436	0.643163	0.555355	0.623391	5.92584	2.56702	0.00510175	0.183434	up	yes
MSTRG.31749		MSTRG.31749.1	0	0.237242	0.079733	0	0	0.064252	0.489189	-1.03154	0.0243837	0.432017	down	yes
MSTRG.3175	Gh_A02G1117	Gh_A02G1117	0	2.50514	0	0	0	0	0.00747117	-7.06445	0.00151776	0.0788993	down	yes
MSTRG.31750	Gh_D02G0608	MSTRG.31750.1;MSTRG.31750.3;MSTRG.31750.4;MSTRG.31750.6;MSTRG.31750.7;Gh_D02G0608;MSTRG.31750.11;MSTRG.31750.12;MSTRG.31750.13	0.93392	1.42166	0.984801	0.884278	0.785151	0.870646	0.457665	-1.12763	0.00874811	0.256062	down	yes
MSTRG.31769	Gh_D02G0626	MSTRG.31769.2;MSTRG.31769.1;MSTRG.31769.3;MSTRG.31769.4;MSTRG.31769.5;MSTRG.31769.6;Gh_D02G0626	3.02645	1.59335	3.48272	3.35047	3.41519	2.82103	6.85955	2.77811	0.0269459	0.449675	up	yes
MSTRG.31770	Gh_D02G0627	MSTRG.31770.1;MSTRG.31770.3;MSTRG.31770.4;Gh_D02G0627	3.7164	4.8262	4.20367	5.13357	4.91717	4.73838	0.430173	-1.21701	0.0363636	0.507329	down	yes
MSTRG.31788	Gh_D02G0647	MSTRG.31788.1	2.65766	0	3.02846	2.28901	2.00499	1.99505	230.525	7.84878	0.00355025	0.144315	up	yes
MSTRG.31796	Gh_D02G0653	MSTRG.31796.1;MSTRG.31796.2;MSTRG.31796.3;MSTRG.31796.5;MSTRG.31796.4;Gh_D02G0653	3.57768	3.23515	3.77451	2.26836	2.25398	2.23529	2.07799	1.05519	0.00922365	0.263414	up	yes
MSTRG.31815		MSTRG.31815.1;MSTRG.31815.2;MSTRG.31815.3;MSTRG.31815.4	8.86039	5.17936	9.63232	11.5316	9.18089	10.2819	6.37246	2.67185	0.0415494	0.534581	up	yes
MSTRG.31818	Gh_D02G0673	MSTRG.31818.1;Gh_D02G0673	5.1891	2.43883	5.05284	3.47332	2.05814	2.33226	17.2762	4.11071	0.0413408	0.534251	up	yes
MSTRG.31825	Gh_D02G0680	Gh_D02G0680	0	1.07312	0	0.344214	0	0	0.0556066	-4.1686	0.042842	0.541167	down	yes
MSTRG.31847	Gh_D02G0701	MSTRG.31847.1	0.102247	0.54657	0.11223	0.086195	0.059197	0.18088	0.263992	-1.92143	0.00906163	0.260981	down	yes
MSTRG.31854	Gh_D02G0704	Gh_D02G0704	0	0.851806	0	0.648999	0.195792	0.335074	0.0674939	-3.8891	0.0403665	0.530265	down	yes
MSTRG.31858	Gh_D02G0706	MSTRG.31858.1	0.538858	0.115071	0.475785	0.443495	0.514695	0.553703	3.262	1.70576	0.0103309	0.281349	up	yes
MSTRG.31861	Gh_D02G0708	MSTRG.31861.1;MSTRG.31861.2	0.0229737	1.57755	0.0217768	0.453925	0.336825	0.246395	0.0212993	-5.55305	0.00607485	0.206693	down	yes
MSTRG.31883	Gh_D02G0734	Gh_D02G0734	0.360969	0.926189	0.396172	0.278519	0.323697	0.251	0.289555	-1.78809	0.00505104	0.182044	down	yes
MSTRG.31898	Gh_D02G0751	Gh_D02G0751	0	3.9552	0	0.131892	0.556262	0	0.00168606	-9.21213	0.0140359	0.332136	down	yes
MSTRG.31904	Gh_D02G0754	MSTRG.31904.1;Gh_D02G0754	21.6655	22.9493	20.1272	4.07017	4.42428	4.0845	3.0734	1.61984	0.0197179	0.39216	up	yes
MSTRG.31941		MSTRG.31941.1	0.113643	0.599906	0.134142	0.314982	0.204351	0.100187	0.242587	-2.04343	0.0496623	0.572607	down	yes
MSTRG.3197		MSTRG.3197.1	0.023657	0.348502	0.044396	0.352839	0.143707	0.253644	0.29369	-1.76763	0.0475755	0.562948	down	yes
MSTRG.32001	Gh_D02G0834	Gh_D02G0834	2.1576	1.04563	1.76424	1.15038	1.14991	1.5192	5.59443	2.48399	0.0376255	0.515067	up	yes
MSTRG.32006		MSTRG.32006.1	0.460612	1.61661	0.862105	0.886047	0.893674	1.28411	0.115094	-3.11912	0.0294654	0.466283	down	yes
MSTRG.32013	Gh_D02G0844	Gh_D02G0844	0	0.619999	0	0	0	0	0.152063	-2.71726	0.00151776	0.0788993	down	yes
MSTRG.32093	Gh_D02G0916	MSTRG.32093.1;MSTRG.32093.2;MSTRG.32093.3;MSTRG.32093.4;MSTRG.32093.5	2.36323	0.501552	1.72761	1.5649	1.69525	2.10258	17.778	4.15202	0.0160198	0.355065	up	yes
MSTRG.32133	Gh_D02G0960	MSTRG.32133.1;MSTRG.32133.2;Gh_D02G0960	1.58438	2.16561	1.43456	2.05631	1.83911	2.00815	0.350159	-1.51392	0.0283114	0.459057	down	yes
MSTRG.32136	Gh_D02G0964	Gh_D02G0964;MSTRG.32136.1	85.285	61.9186	67.9786	25.6695	26.9043	26.2693	6.93586	2.79407	0.0206861	0.401007	up	yes
MSTRG.32145	Gh_D02G0974	MSTRG.32145.1;MSTRG.32145.2;MSTRG.32145.3;Gh_D02G0974	0.757242	0.472423	0.888018	0.380283	0.352458	0.344348	2.99077	1.58052	0.0163355	0.359162	up	yes
MSTRG.32166	Gh_D02G0995	MSTRG.32166.1;MSTRG.32166.2;MSTRG.32166.5;MSTRG.32166.4;MSTRG.32166.6;Gh_D02G0995	20.1754	16.2809	18.4616	13.6981	12.5794	13.9557	2.72338	1.4454	0.0335484	0.490198	up	yes
MSTRG.32183	Gh_D02G1015	Gh_D02G1015	4.49786	7.48414	3.58617	3.82461	3.95938	3.94936	0.14283	-2.80763	0.0396342	0.526405	down	yes
MSTRG.32188		MSTRG.32188.1	0.203811	0	0.335933	0	0	0	3.05505	1.6112	0.0337671	0.491728	up	yes
MSTRG.32218	Gh_D02G1055	MSTRG.32218.1;Gh_D02G1055;MSTRG.32218.3;MSTRG.32218.4	13.1878	16.0753	12.848	16.2483	15.5727	15.8504	0.389696	-1.35958	0.00853381	0.253018	down	yes
MSTRG.32224	Gh_D02G1062	MSTRG.32224.1	1.46857	3.05112	2.06029	2.43061	2.37943	2.70074	0.153201	-2.70651	0.0152799	0.346897	down	yes
MSTRG.32238	Gh_D02G1071	MSTRG.32238.1;Gh_D02G1071	3.1855	4.00763	3.74843	5.57651	5.2789	5.54204	0.412494	-1.27755	0.0417349	0.536	down	yes
MSTRG.32302	Gh_D02G1137	MSTRG.32302.1;MSTRG.32302.2;Gh_D02G1137	2.01964	1.52953	2.27747	0.659113	0.450694	0.59308	4.54091	2.18298	0.0294273	0.466204	up	yes
MSTRG.32305	Gh_D02G1140	MSTRG.32305.1;MSTRG.32305.2;MSTRG.32305.3;Gh_D02G1140	9.92944	4.61982	10.5366	3.54695	3.17271	2.87603	40.3648	5.33503	0.00297781	0.127329	up	yes
MSTRG.32333	Gh_D02G1169	MSTRG.32333.1	0.476442	1.15965	0.537257	1.00487	0.95926	0.929762	0.186019	-2.42648	0.00120672	0.0788993	down	yes
MSTRG.32371	Gh_D02G1207	MSTRG.32371.1;MSTRG.32371.2;Gh_D02G1207	1.34929	0.883278	1.37993	0.749014	0.836595	0.71867	3.25809	1.70403	0.00591142	0.202731	up	yes
MSTRG.32399		MSTRG.32399.1;MSTRG.32399.2	11.7477	3.93751	10.9387	15.0018	14.6434	14.6156	28.9531	4.85565	0.000325145	0.0788993	up	yes
MSTRG.3240	Gh_A02G1179	MSTRG.3240.3;MSTRG.3240.2;MSTRG.3240.1;MSTRG.3240.4;MSTRG.3240.6;MSTRG.3240.5;MSTRG.3240.7;MSTRG.3240.9;MSTRG.3240.8;MSTRG.3240.11;MSTRG.3240.10;MSTRG.3240.13;MSTRG.3240.14;MSTRG.3240.17;Gh_A02G1179	5.24241	3.18201	4.89297	4.7594	5.2101	5.46534	4.22885	2.08026	0.018271	0.378028	up	yes
MSTRG.32404	Gh_D02G1233	MSTRG.32404.1;MSTRG.32404.2;Gh_D02G1233;MSTRG.32404.4	1.2077	2.22794	1.42317	1.7762	1.59439	1.59435	0.23011	-2.1196	0.00781829	0.241113	down	yes
MSTRG.32407	Gh_D02G1235	Gh_D02G1235	12.305	18.7687	14.277	20.1458	17.0359	17.3073	0.200458	-2.31863	0.0394855	0.5252	down	yes
MSTRG.3247		MSTRG.3247.1	1.27	1.56551	1.08458	1.67968	1.64946	1.79602	0.433873	-1.20466	0.0470938	0.561123	down	yes
MSTRG.32473	Gh_D02G1301	MSTRG.32473.1;MSTRG.32473.2;MSTRG.32473.4;MSTRG.32473.6	2.00665	1.46373	2.23075	1.28492	1.22905	1.40386	3.22824	1.69075	0.0299501	0.46909	up	yes
MSTRG.32504	Gh_D02G1330	MSTRG.32504.1	74.7795	87.1706	75.3188	211.601	216.519	231.139	0.188933	-2.40405	0.00255469	0.116201	down	yes
MSTRG.32507		MSTRG.32507.1;MSTRG.32507.2	0.272015	0.761336	0.0969321	0.446485	0.482019	0.370457	0.188499	-2.40737	0.0437424	0.546672	down	yes
MSTRG.3252	Gh_A02G1192	MSTRG.3252.1	0.790382	0	1.03097	0.174111	0	0	21.8388	4.44882	0.0131157	0.320404	up	yes
MSTRG.32521	Gh_D02G1341	MSTRG.32521.1	0.026858	0.248796	0	0	0	0.027609	0.446598	-1.16295	0.00815504	0.24679	down	yes
MSTRG.32548	Gh_D02G1370	MSTRG.32548.1	0.288167	0.764255	0.210882	0.186059	0.352408	0.419978	0.244385	-2.03277	0.0470974	0.561123	down	yes
MSTRG.32552	Gh_D02G1373	MSTRG.32552.1;MSTRG.32552.2;MSTRG.32552.4	9.709	12.5628	10.1304	13.6611	15.8887	15.6005	0.280711	-1.83284	0.0272157	0.451262	down	yes
MSTRG.32560	Gh_D02G1385	MSTRG.32560.1;MSTRG.32560.2;Gh_D02G1385;MSTRG.32560.4	4.47932	4.12392	4.40769	2.29455	2.54567	2.4431	2.01132	1.00814	0.023767	0.428633	up	yes
MSTRG.32594	Gh_D02G1420	Gh_D02G1420	1.29226	0.524352	1.19226	0.919761	1.16204	1.14745	4.87356	2.28498	0.017628	0.371705	up	yes
MSTRG.32603	Gh_D02G1432;Gh_D02G1431	MSTRG.32603.1;MSTRG.32603.3;MSTRG.32603.2;Gh_D02G1431;MSTRG.32603.5;Gh_D02G1432	10.0338	13.5097	9.6127	10.0073	10.4683	9.93746	0.316174	-1.66121	0.0136719	0.327447	down	yes
MSTRG.32622	Gh_D02G1458	Gh_D02G1458	0	1.64006	0	0	0	0	0.0225922	-5.46803	0.00151776	0.0788993	down	yes
MSTRG.32629	Gh_D02G1469	MSTRG.32629.1;Gh_D02G1469	0.999975	0.898734	1.00071	0	0.033991	0	2.42949	1.28065	0.0017945	0.0891957	up	yes
MSTRG.32642	Gh_D02G1481	Gh_D02G1481	0	1.09072	0	0	0	0	0.0561713	-4.15402	0.00151776	0.0788993	down	yes
MSTRG.32652	Gh_D02G1489	Gh_D02G1489	0.817464	0.438412	0.708209	0.443295	0.581982	0.524296	2.62154	1.39042	0.0233363	0.425357	up	yes
MSTRG.32659		MSTRG.32659.1	0	0.207218	0	0	0	0	0.479398	-1.0607	0.00151776	0.0788993	down	yes
MSTRG.32669		MSTRG.32669.1;MSTRG.32669.2	2.09761	2.0743	2.65092	0.052981	0.050175	0	4.33316	2.11542	0.0346924	0.497658	up	yes
MSTRG.32682	Gh_D02G1519	MSTRG.32682.1;Gh_D02G1519	0.568613	1.03554	0.531242	1.22079	1.61496	1.67876	0.208753	-2.26013	0.0360528	0.505437	down	yes
MSTRG.32712	Gh_D02G1550	MSTRG.32712.1;MSTRG.32712.2;MSTRG.32712.5	3.04647	0.525693	2.14558	3.13867	2.76175	1.74613	34.828	5.12217	0.0243075	0.431783	up	yes
MSTRG.32726		MSTRG.32726.1;MSTRG.32726.2;MSTRG.32726.3;MSTRG.32726.4	0.494653	0.924243	0.480681	0.696334	0.600058	0.528502	0.348227	-1.5219	0.0332122	0.488535	down	yes
MSTRG.32727		MSTRG.32727.1;MSTRG.32727.2;MSTRG.32727.3	1.59666	2.27594	1.38932	2.63697	2.65947	2.3365	0.25644	-1.96331	0.0353101	0.501025	down	yes
MSTRG.32751		MSTRG.32751.3;MSTRG.32751.1;MSTRG.32751.2;MSTRG.32751.5;MSTRG.32751.4;MSTRG.32751.6	11.7702	14.1572	15.0474	0.101919	0.147333	0.278777	8.47719	3.08359	0.0332876	0.488721	up	yes
MSTRG.32763	Gh_D02G1601	Gh_D02G1601	0.119456	0.410908	0.15471	0.154972	0.236386	0.202622	0.36291	-1.46232	0.00730257	0.232	down	yes
MSTRG.32790	Gh_D02G1635	Gh_D02G1635	0	0.218725	0	0	0	0	0.461968	-1.11414	0.00151776	0.0788993	down	yes
MSTRG.32797	Gh_D02G1642	MSTRG.32797.1;MSTRG.32797.2;Gh_D02G1642	2.68043	3.51284	2.23152	7.95241	6.87803	8.32797	0.144669	-2.78918	0.0330712	0.487799	down	yes
MSTRG.32798	Gh_D02G1642	MSTRG.32798.1;MSTRG.32798.2	0.072843	0.206189	0.0786971	0.412715	0.367847	0.397736	0.393399	-1.34594	0.0025605	0.116317	down	yes
MSTRG.32808	Gh_D02G1650	MSTRG.32808.1	0.742828	0.280144	0.553959	0.543787	0.445689	0.506973	3.0941	1.62952	0.0145636	0.337658	up	yes
MSTRG.32810	Gh_D02G1653	MSTRG.32810.1;Gh_D02G1653;MSTRG.32810.4;MSTRG.32810.5	44.8967	47.1452	49.6063	142.71	145.545	135.935	0.329281	-1.60261	0.0234235	0.426343	down	yes
MSTRG.32861	Gh_D02G1697	MSTRG.32861.1;MSTRG.32861.2;Gh_D02G1697	1.26011	2.31512	1.33778	1.50085	1.20203	1.67793	0.215362	-2.21516	0.0317873	0.480613	down	yes
MSTRG.32880		MSTRG.32880.1;MSTRG.32880.2	1.32344	1.92557	1.47792	1.81278	1.78045	1.90898	0.375557	-1.4129	0.00281453	0.122781	down	yes
MSTRG.32883	Gh_D02G1718	MSTRG.32883.1	0.557121	0.903825	0.57351	0.75197	0.877408	0.68225	0.416135	-1.26488	0.044026	0.5484	down	yes
MSTRG.32892	Gh_D02G1726	Gh_D02G1726	0	4.28339	0	0	0	0	0.00150536	-9.37567	0.00151776	0.0788993	down	yes
MSTRG.32896	Gh_D02G1730	MSTRG.32896.1;Gh_D02G1730	1.44042	3.66086	2.37522	2.20208	2.22385	1.96032	0.121404	-3.04211	0.0412079	0.533579	down	yes
MSTRG.32930	Gh_D02G1760	MSTRG.32930.1	0.194351	0	0.099975	0	0	0	2.02846	1.02038	0.0137924	0.329125	up	yes
MSTRG.32946		MSTRG.32946.1	0.131042	0.10445	0	1.83919	1.89062	2.10166	0.323363	-1.62877	0.0450949	0.553858	down	yes
MSTRG.32947	Gh_D02G1770	MSTRG.32947.1;MSTRG.32947.2;MSTRG.32947.3;Gh_D02G1770	16.3881	22.3219	16.1191	20.2817	19.9062	18.7097	0.264571	-1.91828	0.0135125	0.325351	down	yes
MSTRG.32977		MSTRG.32977.1	1.18431	0.118082	0.919383	0	0.11837	0.250224	19.6464	4.2962	0.0143794	0.335446	up	yes
MSTRG.3300	Gh_A02G1221	MSTRG.3300.1	0.278471	0.970933	0.386851	0.186067	0.291768	0.402034	0.207238	-2.27064	0.0144534	0.336594	down	yes
MSTRG.33010	Gh_D02G1833;Gh_D02G1834	Gh_D02G1833;MSTRG.33010.2;MSTRG.33010.3;MSTRG.33010.4;Gh_D02G1834	3.11495	2.68701	3.39888	2.403	2.32334	2.46087	2.11255	1.07898	0.0397146	0.52698	up	yes
MSTRG.33026	Gh_D02G1859	MSTRG.33026.1	0	1.9952	0	0	0	0	0.0138028	-6.1789	0.00151776	0.0788993	down	yes
MSTRG.33033	Gh_D02G1863	MSTRG.33033.1;MSTRG.33033.2;MSTRG.33033.3;Gh_D02G1863;MSTRG.33033.5	2.85395	2.05073	2.84228	2.83037	3.2089	2.90309	2.40182	1.26413	0.0306203	0.473311	up	yes
MSTRG.33046		MSTRG.33046.1	4.72203	2.79986	3.46034	1.93949	1.85814	2.03568	5.79827	2.53562	0.0345632	0.496965	up	yes
MSTRG.33048	Gh_D02G1881	MSTRG.33048.1;MSTRG.33048.2;MSTRG.33048.3;Gh_D02G1881	3.21057	2.57907	3.07215	2.74716	2.45742	2.60243	2.07345	1.05204	0.0239484	0.429054	up	yes
MSTRG.3305	Gh_A02G1223	MSTRG.3305.1;Gh_A02G1223	9.61031	11.3634	10.472	15.9712	16.5666	16.5467	0.390557	-1.3564	0.0083457	0.249646	down	yes
MSTRG.33051	Gh_D02G1883	MSTRG.33051.1;Gh_D02G1883	7.11042	7.33114	7.37906	16.8775	15.4147	15.8855	0.461146	-1.1167	0.0307773	0.47434	down	yes
MSTRG.33053	Gh_D02G1885	Gh_D02G1885	0	0.869308	0.058942	0.343323	0.701958	0.421019	0.0658676	-3.92429	0.0157507	0.351681	down	yes
MSTRG.33056	Gh_D02G1888	MSTRG.33056.1;Gh_D02G1888	0.107461	0.422686	0.131538	0.17198	0.173689	0.2203	0.362118	-1.46547	0.000716749	0.0788993	down	yes
MSTRG.33073		MSTRG.33073.1	0.570117	1.8726	0.76886	0.627725	0.814912	0.659845	0.111017	-3.17115	0.00451356	0.169426	down	yes
MSTRG.33081	Gh_D02G1914	MSTRG.33081.1;Gh_D02G1914	0.707153	0.0855356	0.740998	0.890162	0.519111	0.535685	6.58739	2.71971	0.0365336	0.508557	up	yes
MSTRG.33090	Gh_D02G1926	Gh_D02G1926	0	0.301067	0	0	0	0	0.357896	-1.48239	0.00151776	0.0788993	down	yes
MSTRG.3310	Gh_A02G1228	MSTRG.3310.1;MSTRG.3310.2;MSTRG.3310.3;Gh_A02G1228	1.20884	1.95018	1.39795	1.68886	1.82382	1.75736	0.303913	-1.71827	0.00354988	0.144315	down	yes
MSTRG.33141	Gh_D02G1975	MSTRG.33141.1	0	3.14213	0	0	0	0	0.00204345	-8.93477	0.00151776	0.0788993	down	yes
MSTRG.33150	Gh_D02G1982	Gh_D02G1982	0	1.25123	0	0	0	0	0.0420825	-4.57063	0.00151776	0.0788993	down	yes
MSTRG.33157		MSTRG.33157.1	1.09527	0.491224	0.90382	1.13017	0.968343	1.00546	3.24533	1.69837	0.00919937	0.263369	up	yes
MSTRG.33168	Gh_D02G1994	MSTRG.33168.2;MSTRG.33168.1;MSTRG.33168.3;MSTRG.33168.4;MSTRG.33168.5;MSTRG.33168.6;MSTRG.33168.7;MSTRG.33168.8;MSTRG.33168.9;MSTRG.33168.10;Gh_D02G1994	11.1372	12.3498	10.813	14.9502	16.3306	16.0609	0.467412	-1.09723	0.0336326	0.490953	down	yes
MSTRG.33170	Gh_D02G1999	MSTRG.33170.1	36.6319	30.5616	39.4653	21.5878	20.3912	22.5426	3.78863	1.92168	0.0250662	0.437002	up	yes
MSTRG.33200	Gh_D02G2027	MSTRG.33200.1	0.293652	0.907127	0.286574	1.54434	2.11772	2.37146	0.0887415	-3.49425	0.0264475	0.446493	down	yes
MSTRG.33219	Gh_D02G2052	Gh_D02G2052	0	3.55208	0	0	0	0	0.0026931	-8.53652	0.00151776	0.0788993	down	yes
MSTRG.3322	Gh_A02G1243	MSTRG.3322.1	0.918303	0	0.506293	0	0	0	15.0876	3.91529	0.00496741	0.180033	up	yes
MSTRG.33230	Gh_D02G2062	MSTRG.33230.1;Gh_D02G2062	0.687865	1.91618	0.825999	0.580062	0.970323	0.562833	0.14011	-2.83537	0.0453006	0.554474	down	yes
MSTRG.33232	Gh_D02G2063;Gh_D02G2064	Gh_D02G2063;MSTRG.33232.2;MSTRG.33232.4;Gh_D02G2064	6.85132	5.01117	7.32284	5.23618	5.41178	5.4722	3.89682	1.9623	0.0122857	0.30973	up	yes
MSTRG.33242	Gh_D02G2079	MSTRG.33242.1;MSTRG.33242.2;Gh_D02G2079	10.8843	5.25888	12.7308	14.4142	16.2434	14.4666	12.1634	3.60447	0.0251468	0.437293	up	yes
MSTRG.33257	Gh_D02G2104	MSTRG.33257.1;MSTRG.33257.2;Gh_D02G2104	5.32489	4.17789	5.38872	4.04248	3.76298	3.89725	2.88695	1.52955	0.00541375	0.190261	up	yes
MSTRG.33288	Gh_D02G2140	Gh_D02G2140	0.585946	1.01923	0.439819	0.685784	0.669588	0.705667	0.30103	-1.73202	0.0280203	0.456871	down	yes
MSTRG.3329	Gh_A02G1250	MSTRG.3329.1;Gh_A02G1250	1.96877	2.49425	2.10017	2.70667	2.58304	2.79463	0.459917	-1.12056	0.00795671	0.243206	down	yes
MSTRG.33298	Gh_D02G2150	MSTRG.33298.1;Gh_D02G2150	0.72372	10.1762	0.007932	0.014244	0.011433	0.092665	0.000379096	-11.3651	0.0230038	0.422144	down	yes
MSTRG.33302	Gh_D02G2156	MSTRG.33302.1;MSTRG.33302.2;Gh_D02G2156	41.4575	26.1186	31.276	8.40472	8.19698	8.83328	14.7623	3.88384	0.0145712	0.337748	up	yes
MSTRG.33322	Gh_D02G2184	MSTRG.33322.1;Gh_D02G2184	7.58524	8.67217	6.65554	16.2599	15.9663	17.7442	0.238027	-2.0708	0.0295619	0.466396	down	yes
MSTRG.33360	Gh_D02G2235	Gh_D02G2235	1.43206	0	1.7506	0	0	0	99.8129	6.64115	0.00416446	0.160696	up	yes
MSTRG.3337	Gh_A02G1260	MSTRG.3337.1	7.55679	10.5883	8.07504	10.5334	10.6188	10.3837	0.256683	-1.96194	0.000677596	0.0788993	down	yes
MSTRG.3339	Gh_A02G1268	Gh_A02G1268	79.5265	104.737	90.2358	1006.33	859.306	719.755	0.0449084	-4.47687	0.0287683	0.462638	down	yes
MSTRG.33403	Gh_D02G2291	MSTRG.33403.1;MSTRG.33403.2;MSTRG.33403.3;Gh_D02G2291	2.80113	3.4381	2.69933	3.15178	3.44474	3.25588	0.458443	-1.12519	0.0245781	0.433424	down	yes
MSTRG.3342		MSTRG.3342.1	0.206247	0	0.227376	0	0	0	2.59641	1.37652	0.00266568	0.118397	up	yes
MSTRG.33424	Gh_D02G2312	Gh_D02G2312	0.054835	0.454503	0.079953	0.318644	0.317654	0.348422	0.236075	-2.08268	9.0308e-05	0.0788993	down	yes
MSTRG.33433	Gh_D02G2319	MSTRG.33433.1	0.142958	1.07273	0.180137	0.899316	0.510312	0.621999	0.0732325	-3.77137	0.0191089	0.386436	down	yes
MSTRG.33435	Gh_D02G2322;Gh_D02G2321	MSTRG.33435.1;MSTRG.33435.2;MSTRG.33435.3;MSTRG.33435.4;Gh_D02G2321;MSTRG.33435.6;MSTRG.33435.7;MSTRG.33435.8;Gh_D02G2322	15.1709	17.402	15.4013	31.1661	31.48	34.332	0.294728	-1.76255	0.00943568	0.266248	down	yes
MSTRG.33477	Gh_D02G2378	Gh_D02G2378	0	0.474273	0.102182	0	0.162613	0	0.256026	-1.96564	0.0439526	0.547711	down	yes
MSTRG.33482		MSTRG.33482.1	1.84397	1.3907	1.98805	1.76019	1.78903	1.67887	2.27215	1.18406	0.0200897	0.395289	up	yes
MSTRG.33488	Gh_D03G0003	MSTRG.33488.1;Gh_D03G0003;MSTRG.33488.3;MSTRG.33488.4;MSTRG.33488.5;MSTRG.33488.6;MSTRG.33488.7;MSTRG.33488.8;MSTRG.33488.9;MSTRG.33488.10;MSTRG.33488.11	3.7527	4.8384	4.09222	3.97222	3.81274	3.94218	0.497154	-1.00824	0.0107069	0.287527	down	yes
MSTRG.33502	Gh_D03G0017	Gh_D03G0017	0.777809	0.143656	0.559798	0.768641	0.597389	0.580031	4.7621	2.2516	0.0113007	0.29561	up	yes
MSTRG.33507	Gh_D03G0022	MSTRG.33507.1;MSTRG.33507.2;Gh_D03G0022	4.89376	3.70456	4.83693	5.08369	4.65441	5.14016	2.32363	1.21638	0.0294662	0.466283	up	yes
MSTRG.33509	Gh_D03G0025	Gh_D03G0025	0	0.964974	0	0.835395	0.834372	0.316514	0.0473682	-4.39994	0.0491423	0.570193	down	yes
MSTRG.33530	Gh_D03G0048	MSTRG.33530.1;Gh_D03G0048	38.4692	33.352	38.8377	11.3931	13.2701	11.6198	5.3146	2.40996	0.0156971	0.351293	up	yes
MSTRG.33535		MSTRG.33535.1;MSTRG.33535.2	3.26073	2.68228	2.89222	0	0	0.03879	6.15277	2.62124	0.00270375	0.119604	up	yes
MSTRG.33583	Gh_D03G0108	Gh_D03G0108	0.954084	0.272786	1.32943	0.546304	0.452333	0.680759	9.25647	3.21046	0.0430324	0.542361	up	yes
MSTRG.33614	Gh_D03G0143	MSTRG.33614.1	1.08818	0.282625	0.634278	0	0	0	8.59905	3.10418	0.0140759	0.332191	up	yes
MSTRG.3362	Gh_A02G1285	MSTRG.3362.1;MSTRG.3362.2;MSTRG.3362.3;Gh_A02G1285	35.184	35.439	34.2206	82.6448	84.3085	83.6786	0.393949	-1.34392	0.00121149	0.0788993	down	yes
MSTRG.33621		MSTRG.33621.1;MSTRG.33621.2;MSTRG.33621.3;MSTRG.33621.4	1.15852	2.29729	1.2365	1.51859	2.06801	1.51293	0.167035	-2.58178	0.0408066	0.532288	down	yes
MSTRG.33627	Gh_D03G0158	MSTRG.33627.1;Gh_D03G0158	0.90682	1.72268	1.20029	2.32165	2.15203	2.48414	0.187356	-2.41615	0.0102041	0.279409	down	yes
MSTRG.33636	Gh_D03G0167	MSTRG.33636.1;MSTRG.33636.2;Gh_D03G0167	0.740411	0.363685	0.576247	0.522765	0.52932	0.613712	2.34851	1.23174	0.0333393	0.488956	up	yes
MSTRG.3364	Gh_A02G1287	MSTRG.3364.1;MSTRG.3364.2;Gh_A02G1287	2.07843	1.01363	1.55507	1.64149	1.72269	1.74876	4.08887	2.0317	0.0230978	0.423048	up	yes
MSTRG.33641	Gh_D03G0175	MSTRG.33641.1;MSTRG.33641.2;Gh_D03G0175	7.82515	5.42086	7.32199	6.64879	6.32087	6.19144	3.72812	1.89845	0.00112832	0.0788993	up	yes
MSTRG.33646	Gh_D03G0179	MSTRG.33646.1;MSTRG.33646.2;MSTRG.33646.3;MSTRG.33646.5;Gh_D03G0179	4.02772	2.43798	4.32269	3.1854	3.21684	3.15994	5.94296	2.57118	0.0060038	0.205046	up	yes
MSTRG.3365	Gh_A02G1288	Gh_A02G1288	2.90227	0	3.36687	0	0	0	993.274	9.95605	0.00239036	0.111182	up	yes
MSTRG.33693	Gh_D03G0242	Gh_D03G0242	0	0.681909	0	0	0	0	0.131351	-2.9285	0.00151776	0.0788993	down	yes
MSTRG.33695	Gh_D03G0239;Gh_D03G0240	Gh_D03G0239;MSTRG.33695.2;MSTRG.33695.3;MSTRG.33695.4;Gh_D03G0240	2.33091	1.5662	2.40799	0.651708	0.819731	0.92808	5.19967	2.37842	0.0257949	0.441647	up	yes
MSTRG.33700	Gh_D03G0247	Gh_D03G0247	0	0.402996	0	0	0	0	0.266606	-1.90722	0.00151776	0.0788993	down	yes
MSTRG.33720		MSTRG.33720.2;MSTRG.33720.1	3.15673	4.31205	3.14144	4.55402	5.25199	4.79333	0.269511	-1.89158	0.0170277	0.366052	down	yes
MSTRG.33728	Gh_D03G0282	MSTRG.33728.1;Gh_D03G0282;MSTRG.33728.3	0.712049	0.427879	0.605646	0.441301	0.396882	0.400443	2.17795	1.12297	0.00583602	0.200906	up	yes
MSTRG.33733	Gh_D03G0290	MSTRG.33733.1;Gh_D03G0290	5.7913	7.36013	6.36007	6.75653	7.14269	7.10064	0.439194	-1.18707	0.0134365	0.324458	down	yes
MSTRG.33756		MSTRG.33756.1	0.070493	1.09561	0	0.114614	0.334643	0	0.0618325	-4.01549	0.0387461	0.521763	down	yes
MSTRG.33781	Gh_D03G0346	MSTRG.33781.1;MSTRG.33781.2;Gh_D03G0346	1.07993	1.67578	1.23859	1.28445	1.11723	1.22599	0.40842	-1.29188	0.0196688	0.391968	down	yes
MSTRG.33798		MSTRG.33798.1	16.8161	12.2571	16.0868	18.1373	17.5844	17.9741	2.76207	1.46575	0.000931657	0.0788993	up	yes
MSTRG.33840	Gh_D03G0406	MSTRG.33840.1	1.66937	0.311933	1.22329	0.563866	0.357857	0.85866	17.8356	4.15669	0.0344692	0.496879	up	yes
MSTRG.33843	Gh_D03G0408	MSTRG.33843.1;Gh_D03G0408	26.1128	35.9099	30.3545	264.423	216.416	209.904	0.0493741	-4.3401	0.0166268	0.362054	down	yes
MSTRG.33854	Gh_D03G0426	Gh_D03G0426	1.99313	3.27718	1.75961	1.45769	1.49473	1.3751	0.261282	-1.93632	0.0289658	0.463776	down	yes
MSTRG.3394		MSTRG.3394.2;MSTRG.3394.1;MSTRG.3394.3;MSTRG.3394.4;MSTRG.3394.5;MSTRG.3394.6	2.50787	4.21732	3.06804	3.77357	3.27074	3.78194	0.215593	-2.21362	0.0216238	0.410822	down	yes
MSTRG.33948	Gh_D03G0518	Gh_D03G0518;MSTRG.33948.2	1.79346	2.46187	1.5938	2.18715	2.25834	2.10689	0.330251	-1.59836	0.0268131	0.448736	down	yes
MSTRG.33963	Gh_D03G0536	MSTRG.33963.1	0.295393	0.176883	0.398878	0	0	0	2.19516	1.13432	0.032469	0.484347	up	yes
MSTRG.33964	Gh_D03G0536	MSTRG.33964.1	0	0.394217	0	0.059842	0	0	0.270916	-1.88408	0.0086063	0.254003	down	yes
MSTRG.33978		MSTRG.33978.1;MSTRG.33978.2;MSTRG.33978.3;MSTRG.33978.4;MSTRG.33978.5;MSTRG.33978.6;MSTRG.33978.7	1.03089	1.45068	1.0604	1.72581	1.41629	1.61845	0.389371	-1.36078	0.0399462	0.527929	down	yes
MSTRG.33985	Gh_D03G0561	MSTRG.33985.2;Gh_D03G0561;MSTRG.33985.4	1.71685	2.52158	1.69188	1.91023	1.65079	1.83654	0.34594	-1.53141	0.0208059	0.402554	down	yes
MSTRG.33996	Gh_D03G0573	MSTRG.33996.1;MSTRG.33996.2;Gh_D03G0573	41.0608	36.2458	42.4519	29.4074	29.4278	29.0858	2.38654	1.25492	0.00461967	0.171617	up	yes
MSTRG.34019		MSTRG.34019.1	0.703993	0.171283	0.600469	0.151392	0.013266	0.119304	5.94069	2.57063	0.00942105	0.266172	up	yes
MSTRG.34033	Gh_D03G0599	MSTRG.34033.1;MSTRG.34033.2;MSTRG.34033.3	0.844571	0.426329	0.792697	0.575617	0.467708	0.649149	2.99569	1.58289	0.0291915	0.464724	up	yes
MSTRG.3407		MSTRG.3407.1	1.14356	0.524079	0.881435	0	0	0	6.26309	2.64688	0.00269048	0.119186	up	yes
MSTRG.34083	Gh_D03G0655	Gh_D03G0655;MSTRG.34083.2;MSTRG.34083.3;MSTRG.34083.4;MSTRG.34083.5;MSTRG.34083.6;MSTRG.34083.7;MSTRG.34083.8;MSTRG.34083.9	4.21835	5.40515	4.26829	4.42235	4.42517	4.34591	0.444292	-1.17042	0.00191304	0.0938467	down	yes
MSTRG.34093	Gh_D03G0666	MSTRG.34093.1	0.42357	0.236402	0.484204	0.282809	0.201514	0.163963	2.25223	1.17135	0.0424134	0.53838	up	yes
MSTRG.34096		MSTRG.34096.2;MSTRG.34096.1;MSTRG.34096.3;MSTRG.34096.4;MSTRG.34096.5;MSTRG.34096.6	3.12666	2.15361	2.50609	0.407326	0.413249	0.501736	5.82663	2.54266	0.0146955	0.33924	up	yes
MSTRG.3413		MSTRG.3413.1	0	1.45869	0	1.45316	1.00662	1.04754	0.0142667	-6.1312	0.00701883	0.226399	down	yes
MSTRG.34141	Gh_D03G0730	Gh_D03G0730	0.368769	0.866703	0.521079	0.838426	0.58872	0.707857	0.296982	-1.75155	0.0435085	0.545177	down	yes
MSTRG.34143	Gh_D03G0731	MSTRG.34143.1;MSTRG.34143.2;MSTRG.34143.3	2.19084	1.35612	2.33018	1.50573	1.59106	1.91519	4.10878	2.03871	0.0481518	0.565654	up	yes
MSTRG.34163	Gh_D03G0764	MSTRG.34163.1;MSTRG.34163.2;Gh_D03G0764	2.61941	0.0383861	3.89628	0.837892	0.962635	0.646224	492.916	8.9452	0.0115177	0.298617	up	yes
MSTRG.34175	Gh_D03G0780	MSTRG.34175.1;Gh_D03G0780	1.09971	1.23014	1.31995	10.4422	12.1683	11.7478	0.159862	-2.64511	0.0170319	0.366052	down	yes
MSTRG.34208		MSTRG.34208.1	0	4.67132	0	0	0	0	0.00114158	-9.77475	0.00151776	0.0788993	down	yes
MSTRG.34223	Gh_D03G0833	MSTRG.34223.1;Gh_D03G0833	4.33385	5.97881	5.09033	7.63241	6.85032	7.3832	0.293924	-1.76648	0.0286388	0.461229	down	yes
MSTRG.34226		MSTRG.34226.1	2.50801	0.449804	1.81773	0	0	0	71.453	6.15892	0.000483176	0.0788993	up	yes
MSTRG.34227		MSTRG.34227.3;MSTRG.34227.2;MSTRG.34227.1;MSTRG.34227.4;MSTRG.34227.5	1.83324	0.400676	1.33956	0	0	0	30.2947	4.92099	0.000759444	0.0788993	up	yes
MSTRG.34235	Gh_D03G0838	MSTRG.34235.2;MSTRG.34235.1;MSTRG.34235.4;MSTRG.34235.5;MSTRG.34235.3;MSTRG.34235.6;MSTRG.34235.8;MSTRG.34235.7;MSTRG.34235.10;MSTRG.34235.9;MSTRG.34235.11;MSTRG.34235.12;MSTRG.34235.13;MSTRG.34235.14;MSTRG.34235.15;MSTRG.34235.18;MSTRG.34235.19;MSTRG.34235.20;MSTRG.34235.21;MSTRG.34235.22;Gh_D03G0838	0.93124	2.18579	1.00495	0.966905	1.47008	1.03179	0.138313	-2.85399	0.037117	0.511959	down	yes
MSTRG.3424	Gh_A02G1335	MSTRG.3424.1;MSTRG.3424.2;Gh_A02G1335	7.23814	2.86161	8.68548	1.8543	0.694397	0.978287	109.378	6.77318	0.0337967	0.491923	up	yes
MSTRG.34251	Gh_D03G0860	MSTRG.34251.2;MSTRG.34251.1;MSTRG.34251.3;Gh_D03G0860;MSTRG.34251.5;MSTRG.34251.6;MSTRG.34251.7;MSTRG.34251.8	2.91224	4.56079	3.70047	3.82344	3.55763	3.56221	0.310585	-1.68694	0.0467746	0.559107	down	yes
MSTRG.34272	Gh_D03G0885	MSTRG.34272.2;MSTRG.34272.1;MSTRG.34272.4;MSTRG.34272.5;Gh_D03G0885	2.16929	3.0873	2.31608	2.41261	2.27436	2.52957	0.373198	-1.42199	0.00637751	0.213622	down	yes
MSTRG.34292		MSTRG.34292.1	0.902718	0	1.21219	0.269752	0	0	30.5593	4.93354	0.020485	0.399451	up	yes
MSTRG.34311	Gh_D03G0925	Gh_D03G0925	8.05382	9.63496	8.11367	10.0236	9.20411	9.12969	0.476214	-1.07032	0.0455632	0.555339	down	yes
MSTRG.34320		MSTRG.34320.4;MSTRG.34320.3;MSTRG.34320.1;MSTRG.34320.2;MSTRG.34320.7;MSTRG.34320.6;MSTRG.34320.5;MSTRG.34320.16;MSTRG.34320.17;MSTRG.34320.10;MSTRG.34320.14;MSTRG.34320.15;MSTRG.34320.11;MSTRG.34320.12;MSTRG.34320.8;MSTRG.34320.13;MSTRG.34320.9;MSTRG.34320.18;MSTRG.34320.19	27.4476	28.4284	29.5351	9.42257	10.2075	9.94535	2.62329	1.39137	0.0222516	0.416302	up	yes
MSTRG.34331	Gh_D03G0948	Gh_D03G0948	0	0.825173	0.206638	0	0	0	0.1387	-2.84996	0.00459378	0.171041	down	yes
MSTRG.34414	Gh_D03G1034;Gh_D03G1033	MSTRG.34414.1;MSTRG.34414.3;Gh_D03G1033;MSTRG.34414.5;MSTRG.34414.6;MSTRG.34414.7;MSTRG.34414.8;MSTRG.34414.9;Gh_D03G1034	9.84192	11.9774	9.76003	15.1631	14.8934	16.0808	0.318504	-1.65062	0.00539612	0.190241	down	yes
MSTRG.34422	Gh_D03G1043	MSTRG.34422.1;MSTRG.34422.4;Gh_D03G1043	0.641282	1.06361	0.776251	1.14096	0.977832	1.2721	0.362019	-1.46586	0.0442283	0.549465	down	yes
MSTRG.34442	Gh_D03G1068	MSTRG.34442.1;MSTRG.34442.3;MSTRG.34442.2;MSTRG.34442.4;MSTRG.34442.5;MSTRG.34442.6;Gh_D03G1068;MSTRG.34442.7	4.21875	2.04245	3.83511	13.4789	12.4007	11.2132	2.87133	1.52172	0.0367411	0.509879	up	yes
MSTRG.34447		MSTRG.34447.1;MSTRG.34447.4;MSTRG.34447.7;MSTRG.34447.8;MSTRG.34447.10	0.470407	1.60298	0.820957	1.04238	1.23615	0.860418	0.122114	-3.0337	0.0316869	0.480258	down	yes
MSTRG.34448	Gh_D03G1074	MSTRG.34448.1;MSTRG.34448.3	0.0509341	0.445024	0.1246	0.0926481	0.0583968	0.140559	0.312236	-1.67929	0.00392578	0.154385	down	yes
MSTRG.34459	Gh_D03G1087	MSTRG.34459.1;MSTRG.34459.2;Gh_D03G1087	3.20651	2.71397	3.12722	1.946	1.67247	1.87114	2.32984	1.22023	0.0308011	0.474389	up	yes
MSTRG.34476	Gh_D03G1109	MSTRG.34476.1;Gh_D03G1109	2.66796	1.27683	2.94468	0.611357	0.756487	0.469218	17.4574	4.12577	0.00849683	0.252334	up	yes
MSTRG.34485	Gh_D03G1118	MSTRG.34485.1	0	0.233698	0	0	0	0	0.440461	-1.18291	0.00151776	0.0788993	down	yes
MSTRG.34496	Gh_D03G1125	MSTRG.34496.1;MSTRG.34496.2;Gh_D03G1125	49.4135	40.717	55.1857	1.25695	1.16203	1.31179	57.8929	5.85531	0.00140698	0.0788993	up	yes
MSTRG.34498	Gh_D03G1126	MSTRG.34498.1;MSTRG.34498.2;MSTRG.34498.3;MSTRG.34498.4;Gh_D03G1126	14.6714	10.9701	15.0927	11.7891	10.907	12.0236	3.73166	1.89982	0.0163624	0.359267	up	yes
MSTRG.34513	Gh_D03G1140	MSTRG.34513.2;MSTRG.34513.1;MSTRG.34513.3;MSTRG.34513.4;MSTRG.34513.5;MSTRG.34513.6;Gh_D03G1140	4.97694	4.16874	5.11056	4.45029	4.45718	4.12654	2.09365	1.06602	0.0203222	0.398633	up	yes
MSTRG.34549		MSTRG.34549.1;MSTRG.34549.2	0.82837	1.39578	1.04457	0.694561	0.673692	0.641063	0.479586	-1.06014	0.0357594	0.503581	down	yes
MSTRG.3455	Gh_A02G1369	Gh_A02G1369	0	0.240941	0.027357	0	0	0.075392	0.43533	-1.19982	0.0119522	0.304627	down	yes
MSTRG.34551	Gh_D03G1179	Gh_D03G1179;MSTRG.34551.1;MSTRG.34551.3	2.06329	2.81946	1.99726	2.10044	1.91421	2.33492	0.38956	-1.36008	0.0487137	0.568678	down	yes
MSTRG.34561	Gh_D03G1189	Gh_D03G1189	0.802741	0	0.309651	0	0	0	9.53069	3.25258	0.0270866	0.450559	up	yes
MSTRG.34570	Gh_D03G1203	MSTRG.34570.1;MSTRG.34570.2;Gh_D03G1203	6.03646	9.04502	6.28955	5.17709	5.70909	5.89552	0.279194	-1.84066	0.00857331	0.253525	down	yes
MSTRG.34572	Gh_D03G1205	Gh_D03G1205	1.1083	5.8478	0.585576	1.06418	0.972972	0.618399	0.0068039	-7.19942	0.0295332	0.466283	down	yes
MSTRG.34585	Gh_D03G1214	MSTRG.34585.1;Gh_D03G1214	8.58821	7.26323	8.80382	3.27179	3.24504	3.18622	4.24984	2.08741	0.00071638	0.0788993	up	yes
MSTRG.34604	Gh_D03G1229	Gh_D03G1229	0.516909	0	0.343468	0.15772	0.233214	0.251662	4.91769	2.29798	0.00997283	0.275742	up	yes
MSTRG.34617	Gh_D03G1245	MSTRG.34617.1	0.619851	0	0.27123	0.0117899	0.12193	0	6.77385	2.75998	0.0312013	0.477034	up	yes
MSTRG.34618		MSTRG.34618.1	0.290015	0	0.124117	0	0	0	2.65138	1.40674	0.0267376	0.44856	up	yes
MSTRG.34622	Gh_D03G1252	MSTRG.34622.1;Gh_D03G1252	11.4111	15.7983	12.5763	15.0354	14.1525	14.8813	0.289793	-1.7869	0.0057603	0.198828	down	yes
MSTRG.34633	Gh_D03G1264	Gh_D03G1264	0	0.973725	0.215484	0	0	0	0.103684	-3.26973	0.00296886	0.127126	down	yes
MSTRG.34636	Gh_D03G1268	Gh_D03G1268	0	3.3542	0	0	0	0	0.00320338	-8.28619	0.00151776	0.0788993	down	yes
MSTRG.34658	Gh_D03G1294	MSTRG.34658.1;MSTRG.34658.2	14.0516	12.1361	14.1105	8.38516	7.90996	7.68648	2.9178	1.54488	0.00685994	0.223324	up	yes
MSTRG.3467		MSTRG.3467.1	1.82513	1.52198	1.42936	0	0	0	3.25939	1.7046	0.032405	0.484145	up	yes
MSTRG.34672	Gh_D03G1308	MSTRG.34672.1;Gh_D03G1308	0.0642301	0.532442	0.023449	0.0589758	0.0687417	0.236199	0.20407	-2.29286	0.0247405	0.434579	down	yes
MSTRG.34691	Gh_D03G1326	MSTRG.34691.1	0.581031	0	0.299949	0.451939	0.377208	0.362166	4.64514	2.21572	0.0180063	0.375883	up	yes
MSTRG.34692	Gh_D03G1327	MSTRG.34692.1	0.347056	1.43976	0.152125	0.033668	0	0.091789	0.0917979	-3.44539	0.0237884	0.428764	down	yes
MSTRG.34694		MSTRG.34694.1	0	1.18272	0.458998	0.134978	0.127828	0.061433	0.0923771	-3.43632	0.0388406	0.521983	down	yes
MSTRG.34710	Gh_D03G1343	MSTRG.34710.1;Gh_D03G1343	2.35335	3.82681	3.00995	3.15712	3.40328	3.52231	0.260289	-1.94181	0.0271531	0.450965	down	yes
MSTRG.34776	Gh_D03G1411	Gh_D03G1411	67.0756	75.8481	73.9987	120.915	117.965	117.508	0.431654	-1.21205	0.024829	0.434805	down	yes
MSTRG.34777	Gh_D03G1413	MSTRG.34777.1;Gh_D03G1413	0.270903	0.709031	0.218104	0.343869	0.373624	0.281215	0.279552	-1.83881	0.0185259	0.379852	down	yes
MSTRG.3478	Gh_A02G1390	Gh_A02G1390	0	1.43025	0	0	0	0	0.0312149	-5.00162	0.00151776	0.0788993	down	yes
MSTRG.34796	Gh_D03G1435	MSTRG.34796.1;Gh_D03G1435	0.668612	1.31939	0.893012	0.828145	1.06282	1.03459	0.294891	-1.76175	0.0320342	0.482066	down	yes
MSTRG.34813	Gh_D03G1452	MSTRG.34813.1;Gh_D03G1452	5.51693	5.06888	5.35811	0.842871	0.749946	0.734611	4.67136	2.22384	0.00155363	0.0804703	up	yes
MSTRG.34841	Gh_D03G1489	MSTRG.34841.1;MSTRG.34841.2;Gh_D03G1489;MSTRG.34841.4	1.93066	0.849686	1.52688	0.976639	0.958343	0.876646	6.87996	2.7824	0.00259142	0.116635	up	yes
MSTRG.34849		MSTRG.34849.1	0	0.31511	0	0	0	0	0.343206	-1.54285	0.00151776	0.0788993	down	yes
MSTRG.34861	Gh_D03G1502	Gh_D03G1502	1.09229	1.73356	1.16937	2.23212	2.11267	2.19417	0.249167	-2.00482	0.000671766	0.0788993	down	yes
MSTRG.34878	Gh_D03G1520	Gh_D03G1520	3.72399	4.44686	3.91637	10.2162	9.39622	9.17931	0.282517	-1.82359	0.0136223	0.326873	down	yes
MSTRG.3490	Gh_A02G1405	MSTRG.3490.1;Gh_A02G1405	0	0.18648	0	0.0697686	0.186316	0.188943	0.438389	-1.18972	0.0451893	0.554268	down	yes
MSTRG.34913		MSTRG.34913.1	0	1.9399	0	0	0	0	0.0148444	-6.07393	0.00151776	0.0788993	down	yes
MSTRG.3492	Gh_A02G1407	MSTRG.3492.1;Gh_A02G1407	0.0508599	0.596344	0.0891563	0.640029	0.905463	1.13331	0.110746	-3.17468	0.0235304	0.427173	down	yes
MSTRG.34925	Gh_D03G1568	Gh_D03G1568	1.39613	2.31521	1.28993	5.4368	5.52838	4.87022	0.100684	-3.31209	0.00795655	0.243206	down	yes
MSTRG.34959	Gh_D03G1586	MSTRG.34959.1	0	0.446563	0	0	0.048273	0.008414	0.232479	-2.10483	0.00340164	0.140275	down	yes
MSTRG.34962	Gh_D03G1590	MSTRG.34962.1;Gh_D03G1590;MSTRG.34962.3;MSTRG.34962.7;MSTRG.34962.4;MSTRG.34962.5;MSTRG.34962.6;MSTRG.34962.8	5.52354	4.8786	6.87782	1.22851	1.40931	1.29622	6.15442	2.62162	0.0357939	0.503599	up	yes
MSTRG.34985	Gh_D03G1616	MSTRG.34985.1;Gh_D03G1616	5.148	11.0072	5.92069	7.47892	5.1867	5.77949	0.0834383	-3.58315	0.046152	0.557485	down	yes
MSTRG.34999	Gh_D03G1627	MSTRG.34999.1;Gh_D03G1627	0.127649	0.503065	0.104859	0.314414	0.387524	0.190033	0.280221	-1.83536	0.049555	0.572029	down	yes
MSTRG.35037	Gh_D03G1665	MSTRG.35037.1	0	0.336048	0	0	0	0	0.32268	-1.63182	0.00151776	0.0788993	down	yes
MSTRG.35062	Gh_D04G0018	MSTRG.35062.1;MSTRG.35062.2;MSTRG.35062.3	3.1603	2.16022	3.62609	3.60664	3.25047	3.46875	3.39403	1.763	0.0470691	0.561009	up	yes
MSTRG.35083	Gh_D04G0040	Gh_D04G0040	0.65965	0.428397	0.707183	0.248888	0.184379	0.30773	2.49344	1.31814	0.0380466	0.517517	up	yes
MSTRG.35093		MSTRG.35093.1	0.480157	0.262819	0.415431	0.074162	0	0	2.49123	1.31686	0.0131666	0.32104	up	yes
MSTRG.35094	Gh_D04G0050	MSTRG.35094.1;Gh_D04G0050	1.55929	2.99721	1.63052	1.46995	1.5606	1.68687	0.180944	-2.46638	0.00119471	0.0788993	down	yes
MSTRG.35112	Gh_D04G0065	MSTRG.35112.1;MSTRG.35112.2;MSTRG.35112.4;MSTRG.35112.5;MSTRG.35112.8;MSTRG.35112.7;MSTRG.35112.10;MSTRG.35112.11;MSTRG.35112.12;Gh_D04G0065;MSTRG.35112.14	8.1622	6.29217	8.44695	7.62722	6.75665	6.85332	2.9919	1.58106	0.0270819	0.450559	up	yes
MSTRG.35113	Gh_D04G0068	Gh_D04G0068	3.52934	1.40312	3.18827	1.18353	1.55835	1.20757	20.0733	4.3272	0.00415791	0.160655	up	yes
MSTRG.35117	Gh_D04G0070	MSTRG.35117.1	4.35348	2.09152	4.12551	2.68588	3.47523	2.79608	10.6011	3.40614	0.0140771	0.332191	up	yes
MSTRG.35134	Gh_D04G0093	MSTRG.35134.1;Gh_D04G0093	0.079007	1.04958	0.330076	0.791999	1.32758	1.53655	0.0567093	-4.14027	0.03302	0.487509	down	yes
MSTRG.3514		MSTRG.3514.1	1.09401	0	0.536284	0.299078	0.092685	0.324811	16.1509	4.01354	0.0278014	0.455433	up	yes
MSTRG.35145	Gh_D04G0105	MSTRG.35145.1;MSTRG.35145.2;Gh_D04G0105	4.0384	5.15749	4.39781	4.55489	5.11239	4.67382	0.457597	-1.12785	0.0472731	0.561383	down	yes
MSTRG.35150	Gh_D04G0109	MSTRG.35150.2;MSTRG.35150.1;MSTRG.35150.3;MSTRG.35150.4;MSTRG.35150.5;Gh_D04G0109	12.4647	7.9935	10.319	9.25232	9.61447	8.90493	4.54378	2.18389	0.0148587	0.341961	up	yes
MSTRG.35155	Gh_D04G0118	MSTRG.35155.1;MSTRG.35155.2;MSTRG.35155.3;MSTRG.35155.4;MSTRG.35155.5;Gh_D04G0118	4.66858	2.91247	3.92629	2.43372	2.99672	2.8773	4.7481	2.24735	0.0362781	0.507026	up	yes
MSTRG.35166	Gh_D04G0130	MSTRG.35166.1;MSTRG.35166.2;Gh_D04G0130	0.141135	1.80829	0.132393	0.094143	0	0.270482	0.028656	-5.12502	0.00635886	0.213257	down	yes
MSTRG.3519	Gh_A02G1438	Gh_A02G1438	0.682681	0.270415	0.677027	0.18754	0.116196	0.310388	4.0475	2.01703	0.0377391	0.515673	up	yes
MSTRG.35191	Gh_D04G0155	MSTRG.35191.1;MSTRG.35191.2;Gh_D04G0155	0.955397	1.84537	0.951875	2.08477	1.4442	1.87867	0.16189	-2.62691	0.0428066	0.54087	down	yes
MSTRG.35218	Gh_D04G0187	MSTRG.35218.1;MSTRG.35218.2;Gh_D04G0187	0.49353	1.10671	0.774523	0.777737	0.873923	0.777283	0.304729	-1.7144	0.0354311	0.501531	down	yes
MSTRG.35235	Gh_D04G0205	MSTRG.35235.1;Gh_D04G0205;MSTRG.35235.3	2.23681	1.30696	2.29941	2.2573	2.53489	2.35652	3.72254	1.89629	0.0125846	0.313084	up	yes
MSTRG.3524	Gh_A02G1435	MSTRG.3524.1;MSTRG.3524.2	0.0189004	1.19727	0.0484297	0.784927	1.40111	0.611377	0.0294805	-5.0841	0.0361777	0.506247	down	yes
MSTRG.35241	Gh_D04G0209	MSTRG.35241.1	0.382202	0.622932	0.45242	1.28957	1.43856	1.16778	0.361342	-1.46856	0.0349219	0.498427	down	yes
MSTRG.35270	Gh_D04G0241	Gh_D04G0241	4.10526	0	2.22838	0.881712	0	0	1087.31	10.0866	0.0196764	0.391968	up	yes
MSTRG.3528	Gh_A02G1444	MSTRG.3528.1;Gh_A02G1444	9.68514	7.96709	9.27949	8.37211	7.95071	7.78101	2.20122	1.1383	0.00867946	0.255484	up	yes
MSTRG.35295	Gh_D04G0263	Gh_D04G0263	1.20088	4.89222	0.834524	1.60274	0.794163	1.11996	0.0156953	-5.99352	0.0353505	0.501252	down	yes
MSTRG.35299	Gh_D04G0267	MSTRG.35299.2;MSTRG.35299.3;MSTRG.35299.4;Gh_D04G0267	2.00076	2.76426	2.30454	5.52772	4.77609	5.05571	0.246615	-2.01967	0.0219236	0.41383	down	yes
MSTRG.3530		MSTRG.3530.1	0	0.270156	0	0	0	0.082171	0.375365	-1.41363	0.0119691	0.304974	down	yes
MSTRG.35343	Gh_D04G0323	Gh_D04G0323	0.282991	0.94375	0.166918	0.276508	0.177398	0.099853	0.183325	-2.44753	0.0474965	0.562603	down	yes
MSTRG.35367	Gh_D04G0353	Gh_D04G0353	0	0.696866	0.110165	0.115023	0.111574	0.263364	0.130323	-2.93984	0.00418876	0.161228	down	yes
MSTRG.3540	Gh_A02G1452	MSTRG.3540.1;Gh_A02G1452	0.700238	2.30589	1.26878	0.770085	1.11301	1.09504	0.109831	-3.18664	0.0338224	0.491981	down	yes
MSTRG.35436	Gh_D04G0424	MSTRG.35436.1;MSTRG.35436.2;MSTRG.35436.3;Gh_D04G0424	7.38257	8.95688	7.5353	11.3153	10.1699	11.567	0.365569	-1.45178	0.0317983	0.480613	down	yes
MSTRG.35441	Gh_D04G0431	MSTRG.35441.1;MSTRG.35441.2;MSTRG.35441.3;MSTRG.35441.4;MSTRG.35441.5;MSTRG.35441.6;MSTRG.35441.7;Gh_D04G0431	6.95298	8.51758	7.17269	7.84972	8.82785	8.39984	0.441625	-1.17911	0.0339858	0.492725	down	yes
MSTRG.3546	Gh_A02G1459	MSTRG.3546.1;Gh_A02G1459	1.74815	1.14853	1.92872	1.50413	1.38567	1.32639	3.44406	1.78411	0.0170195	0.366052	up	yes
MSTRG.35473	Gh_D04G0468	MSTRG.35473.2;MSTRG.35473.1;Gh_D04G0468	4.87764	7.09312	5.45986	5.72432	5.64298	5.53349	0.308703	-1.69571	0.00499808	0.180495	down	yes
MSTRG.35481	Gh_D04G0473	MSTRG.35481.1;Gh_D04G0473	3.61194	2.23714	3.24054	3.12158	3.18887	3.17795	3.72489	1.8972	0.00137397	0.0788993	up	yes
MSTRG.35496		MSTRG.35496.1	1.08042	0.014427	0.517613	0	0	0	18.345	4.19732	0.0106949	0.287376	up	yes
MSTRG.35512	Gh_D04G0504	Gh_D04G0504	0	0.803636	0	0	0	0	0.0999902	-3.32207	0.00151776	0.0788993	down	yes
MSTRG.35520	Gh_D04G0513	MSTRG.35520.1;MSTRG.35520.2;Gh_D04G0513	17.9428	14.9752	18.9184	14.9815	15.2644	15.4243	2.49523	1.31917	0.0171348	0.367219	up	yes
MSTRG.35535	Gh_D04G0528	MSTRG.35535.1;MSTRG.35535.2;MSTRG.35535.3;Gh_D04G0528	15.5457	18.8927	16.7297	17.6024	17.3507	19.097	0.476864	-1.06835	0.041499	0.534501	down	yes
MSTRG.35548	Gh_D04G0541	MSTRG.35548.2;MSTRG.35548.3;MSTRG.35548.1;MSTRG.35548.4;Gh_D04G0541	4.77898	7.29623	5.68808	10.0965	9.68769	9.92434	0.173041	-2.53081	0.00562204	0.195621	down	yes
MSTRG.3555	Gh_A02G1466	Gh_A02G1466	0.466778	1.25182	0.399805	0.367463	0.505094	0.434529	0.173732	-2.52506	0.0114026	0.297031	down	yes
MSTRG.35552	Gh_D04G0544	MSTRG.35552.1;MSTRG.35552.2;MSTRG.35552.3;Gh_D04G0544;MSTRG.35552.5;MSTRG.35552.6	3.71714	4.64612	3.64332	4.52489	5.18261	4.68277	0.391406	-1.35326	0.0407801	0.532288	down	yes
MSTRG.35582	Gh_D04G0579	MSTRG.35582.2;MSTRG.35582.1;MSTRG.35582.3;MSTRG.35582.5;MSTRG.35582.4;MSTRG.35582.6;MSTRG.35582.7;Gh_D04G0579	5.11255	5.17141	4.97917	10.9327	11.8459	11.3153	0.454509	-1.13762	0.018451	0.379331	down	yes
MSTRG.35584	Gh_D04G0582	Gh_D04G0582	0	1.12036	0	0	0	0	0.0531683	-4.23329	0.00151776	0.0788993	down	yes
MSTRG.35601	Gh_D04G0598	MSTRG.35601.1;MSTRG.35601.2;Gh_D04G0598	44.7426	47.3217	43.7831	137.885	146.516	153.5	0.235628	-2.08542	0.00829138	0.249091	down	yes
MSTRG.35611		MSTRG.35611.1	0	0.220506	0	0	0	0	0.459341	-1.12236	0.00151776	0.0788993	down	yes
MSTRG.35622	Gh_D04G0616	MSTRG.35622.4;MSTRG.35622.1;MSTRG.35622.3;MSTRG.35622.2;MSTRG.35622.5;Gh_D04G0616	5.88145	5.94572	6.93784	69.0413	64.61	57.3834	0.142504	-2.81093	0.0315214	0.478963	down	yes
MSTRG.35701	Gh_D04G0694	MSTRG.35701.1	0.253562	0	0.210654	0	0.072987	0.018666	2.74352	1.45603	0.00833102	0.249537	up	yes
MSTRG.35705	Gh_D04G0698	MSTRG.35705.1;MSTRG.35705.2;MSTRG.35705.3;Gh_D04G0698	4.29223	1.85806	4.5699	4.43624	4.86519	4.95009	11.0995	3.47243	0.0110909	0.292977	up	yes
MSTRG.35725	Gh_D04G0720	MSTRG.35725.1;MSTRG.35725.2;MSTRG.35725.3;MSTRG.35725.4;MSTRG.35725.5;MSTRG.35725.6	2.1711	1.28616	1.90822	1.61179	1.58589	1.70903	3.59903	1.84761	0.00535685	0.189403	up	yes
MSTRG.35728	Gh_D04G0724	MSTRG.35728.1;MSTRG.35728.2;Gh_D04G0724	4.64496	4.0114	4.51689	1.33609	1.23174	1.05318	4.01191	2.00429	0.0137597	0.32858	up	yes
MSTRG.3573	Gh_A02G1481	Gh_A02G1481	0.26608	0	0.343868	0.037534	0.146389	0	3.43318	1.77955	0.0410189	0.532769	up	yes
MSTRG.35747	Gh_D04G0747	Gh_D04G0747	2.21796	1.49016	2.42198	0.608202	0.46538	0.496724	6.57961	2.718	0.00761591	0.237622	up	yes
MSTRG.35756	Gh_D04G0758	Gh_D04G0758	6.1364	14.0021	7.46349	7.31555	6.94602	6.79284	0.0696556	-3.84362	0.00269094	0.119186	down	yes
MSTRG.35758	Gh_D04G0760	MSTRG.35758.1;MSTRG.35758.2;Gh_D04G0760	23.9194	23.3078	26.2279	12.0304	12.3834	12.2827	2.46741	1.303	0.0266674	0.448201	up	yes
MSTRG.35771		MSTRG.35771.1	0.0260738	0.534828	0.0221332	0.409182	0.504174	0.270687	0.156341	-2.67723	0.0242754	0.431448	down	yes
MSTRG.3578	Gh_A02G1486	MSTRG.3578.1;Gh_A02G1486	1.47208	2.23119	1.59912	1.40638	1.6559	1.69361	0.363701	-1.45918	0.0241911	0.430711	down	yes
MSTRG.35792	Gh_D04G0795	Gh_D04G0795;MSTRG.35792.3;MSTRG.35792.2;MSTRG.35792.5;MSTRG.35792.6;MSTRG.35792.7;MSTRG.35792.8	2.09038	3.13673	1.96427	1.2011	1.32631	1.45754	0.382357	-1.38701	0.0375107	0.514492	down	yes
MSTRG.35807	Gh_D04G0810	Gh_D04G0810	0	0.675963	0	0.755072	0.717488	0.739996	0.0767124	-3.7044	0.00086111	0.0788993	down	yes
MSTRG.3582	Gh_A02G1488	MSTRG.3582.1;Gh_A02G1488	0.390469	1.6139	0.40738	0.626246	0.857912	1.46491	0.0563525	-4.14938	0.0417671	0.536109	down	yes
MSTRG.35845		MSTRG.35845.1;MSTRG.35845.2	0.740372	1.48284	0.991524	1.36121	1.60566	1.397	0.232366	-2.10553	0.0183536	0.378696	down	yes
MSTRG.35897		MSTRG.35897.1	0.35818	0.179769	0.356942	0.205859	0.14138	0.161998	2.02064	1.01481	0.0100774	0.277365	up	yes
MSTRG.35922	Gh_D04G0930	MSTRG.35922.1;MSTRG.35922.2;MSTRG.35922.3;MSTRG.35922.4;MSTRG.35922.5;MSTRG.35922.6;Gh_D04G0930;MSTRG.35922.8	0.354542	0.750957	0.472214	1.09266	1.44747	1.18481	0.262152	-1.93152	0.0359448	0.504704	down	yes
MSTRG.35957	Gh_D04G0964	MSTRG.35957.1;MSTRG.35957.2;MSTRG.35957.3;Gh_D04G0964	3.10583	2.52696	3.32787	1.24189	0.909452	1.05907	4.03947	2.01417	0.0349621	0.498711	up	yes
MSTRG.35966	Gh_D04G0972	MSTRG.35966.1;Gh_D04G0972	0.964024	2.59835	1.35286	0.746482	0.816032	0.518786	0.162679	-2.6199	0.0417643	0.536109	down	yes
MSTRG.35972	Gh_D04G0979	MSTRG.35972.2;MSTRG.35972.1;MSTRG.35972.3;MSTRG.35972.4;MSTRG.35972.5;Gh_D04G0979	3.00522	6.75546	4.60257	9.9965	11.0333	13.765	0.0442003	-4.4998	0.0304773	0.472125	down	yes
MSTRG.35991	Gh_D04G1003	MSTRG.35991.1;MSTRG.35991.2;Gh_D04G1003	1.40524	1.03566	1.54794	0.871096	0.863743	0.84634	2.78969	1.48011	0.0115757	0.299035	up	yes
MSTRG.35997		MSTRG.35997.1	0.202352	0.500387	0.23615	0.202066	0.187946	0.226224	0.441471	-1.17961	0.000450742	0.0788993	down	yes
MSTRG.36015	Gh_D04G1017	MSTRG.36015.2;MSTRG.36015.1;MSTRG.36015.3;MSTRG.36015.5;MSTRG.36015.6;MSTRG.36015.7;MSTRG.36015.10;MSTRG.36015.8;MSTRG.36015.9;MSTRG.36015.11;MSTRG.36015.12;MSTRG.36015.13	4.3112	5.94902	4.53765	6.56306	6.77555	7.48123	0.247559	-2.01415	0.00798421	0.243824	down	yes
MSTRG.36044	Gh_D04G1046	MSTRG.36044.2;MSTRG.36044.1;MSTRG.36044.3;MSTRG.36044.4	0.945102	0.701172	0.903109	0.331986	0.372591	0.294887	2.37937	1.25058	0.00474736	0.175484	up	yes
MSTRG.36050	Gh_D04G1049	MSTRG.36050.1;Gh_D04G1049	24.0976	9.43936	21.5154	6.46162	5.87616	3.92901	108.462	6.76104	0.0107617	0.288146	up	yes
MSTRG.36054	Gh_D04G1053	MSTRG.36054.1;Gh_D04G1053	25.7447	25.0186	25.1802	3.0835	3.69485	2.87976	6.9368	2.79427	0.0201521	0.396337	up	yes
MSTRG.3606	Gh_A02G1511	MSTRG.3606.1;Gh_A02G1511	2.58595	3.50375	2.34823	4.07907	3.87227	3.90945	0.26102	-1.93777	0.0140859	0.332191	down	yes
MSTRG.36066	Gh_D04G1064	MSTRG.36066.1;MSTRG.36066.2;MSTRG.36066.3;MSTRG.36066.4;MSTRG.36066.6	1.79392	1.12034	2.04928	1.64931	1.74281	1.59468	3.69503	1.88558	0.0233979	0.426161	up	yes
MSTRG.36102	Gh_D04G1090	MSTRG.36102.1;MSTRG.36102.2;MSTRG.36102.3;Gh_D04G1090	16.6838	17.2463	12.512	87.9892	84.3616	79.9935	0.110034	-3.18398	0.0457265	0.556094	down	yes
MSTRG.36114		MSTRG.36114.1;MSTRG.36114.2	12.9372	17.0786	14.0134	15.6783	16.205	16.2208	0.341491	-1.55008	0.00211324	0.101256	down	yes
MSTRG.36123	Gh_D04G1111;Gh_D04G1112	MSTRG.36123.1;MSTRG.36123.2;MSTRG.36123.3;MSTRG.36123.5;Gh_D04G1112	23.3368	33.4991	24.2067	60.114	47.1934	48.0696	0.132539	-2.91551	0.04492	0.553449	down	yes
MSTRG.36139	Gh_D04G1131	Gh_D04G1131	0	0.450228	0	0	0	0	0.234277	-2.09371	0.00151776	0.0788993	down	yes
MSTRG.36143	Gh_D04G1138	MSTRG.36143.1;Gh_D04G1138	5.75195	7.65516	6.63811	8.10264	7.64895	8.67536	0.351719	-1.50751	0.0409461	0.532663	down	yes
MSTRG.36187	Gh_D04G1187	MSTRG.36187.1;MSTRG.36187.2;MSTRG.36187.3;MSTRG.36187.4	1.24816	1.44661	1.10874	2.27395	2.11652	2.26075	0.439396	-1.18641	0.0298764	0.4688	down	yes
MSTRG.36188	Gh_D04G1188	MSTRG.36188.1;Gh_D04G1188	0.708037	0.850675	0.770896	4.61583	5.19683	4.54568	0.234424	-2.09281	0.0130319	0.319181	down	yes
MSTRG.36189	Gh_D04G1190	MSTRG.36189.1;MSTRG.36189.2	0.483807	1.59918	0.707843	0.508488	0.759726	0.598669	0.135221	-2.88661	0.0121091	0.307049	down	yes
MSTRG.36194	Gh_D04G1196	Gh_D04G1196	0.995008	1.95279	1.11218	0.423769	0.6194	0.626006	0.303508	-1.72019	0.0256414	0.440514	down	yes
MSTRG.36199	Gh_D04G1200	MSTRG.36199.1;MSTRG.36199.2;Gh_D04G1200	33.7671	33.4958	36.3485	14.9682	14.4736	15.0566	2.60212	1.37969	0.0150065	0.344235	up	yes
MSTRG.36229	Gh_D04G1226	Gh_D04G1226	0.653082	1.77887	1.02043	1.18041	0.817941	0.910022	0.168772	-2.56685	0.0451402	0.554119	down	yes
MSTRG.36256	Gh_D04G1251	MSTRG.36256.1;MSTRG.36256.2;Gh_D04G1251	4.70832	24.1378	4.47731	5.69957	7.66575	4.71144	0.00246445	-8.66452	0.0153465	0.347344	down	yes
MSTRG.36269	Gh_D04G1266	MSTRG.36269.1	65.5452	63.5495	61.7434	142.868	142.615	132.607	0.48415	-1.04647	0.046309	0.557975	down	yes
MSTRG.36310	Gh_D04G1302	MSTRG.36310.2;MSTRG.36310.1;MSTRG.36310.5;MSTRG.36310.3;MSTRG.36310.4;MSTRG.36310.6;MSTRG.36310.7;MSTRG.36310.8;MSTRG.36310.9;MSTRG.36310.10;MSTRG.36310.11;MSTRG.36310.13;MSTRG.36310.14	5.31393	7.9875	5.1931	7.25247	9.07997	9.01225	0.156989	-2.67126	0.0309323	0.475514	down	yes
MSTRG.36373	Gh_D04G1371	MSTRG.36373.1;Gh_D04G1371	21.7392	25.7172	22.2832	32.6004	30.571	29.7488	0.404873	-1.30446	0.0253701	0.439189	down	yes
MSTRG.36383		MSTRG.36383.1	0.475677	0	0.334997	0	0.139892	0	5.33245	2.4148	0.0156324	0.350618	up	yes
MSTRG.36408	Gh_D04G1405	Gh_D04G1405	0.407044	1.1868	0.361261	0.453144	0.475779	0.557095	0.155027	-2.6894	0.00401068	0.156434	down	yes
MSTRG.36425		MSTRG.36425.1	0.296552	1.18097	0.706133	0.581819	0.54607	0.525873	0.190891	-2.38918	0.0430822	0.542536	down	yes
MSTRG.36427	Gh_D04G1433	Gh_D04G1433	70.614	91.2403	73.4367	151.312	134.629	135.96	0.207518	-2.26869	0.0139784	0.33162	down	yes
MSTRG.36430		MSTRG.36430.1;MSTRG.36430.2	1.96041	2.60852	2.10988	2.37867	2.54109	2.2719	0.448911	-1.1555	0.0267866	0.448727	down	yes
MSTRG.36434	Gh_D04G1443	MSTRG.36434.1	0	1.06528	0	0	0	0.140481	0.0545583	-4.19606	0.0027913	0.122237	down	yes
MSTRG.36441	Gh_D04G1448	MSTRG.36441.1;MSTRG.36441.2;Gh_D04G1448	48.6983	40.324	46.4633	14.4175	16.042	17.0402	5.36812	2.42442	0.0200466	0.394775	up	yes
MSTRG.36450	Gh_D04G1458	MSTRG.36450.1;MSTRG.36450.2;Gh_D04G1458	134.121	96.2886	118.458	5.1676	4.3484	4.77641	66.7518	6.06073	0.00126789	0.0788993	up	yes
MSTRG.36452		MSTRG.36452.1	2.13811	1.45078	1.85032	0.868601	0.997163	0.903257	3.53825	1.82304	0.0092246	0.263414	up	yes
MSTRG.36455	Gh_D04G1461	MSTRG.36455.2;MSTRG.36455.1;Gh_D04G1461	3.79572	4.99463	3.64264	7.52807	6.94973	7.2084	0.229907	-2.12087	0.00692794	0.224748	down	yes
MSTRG.36459	Gh_D04G1466	MSTRG.36459.2;MSTRG.36459.1;MSTRG.36459.3;MSTRG.36459.4;Gh_D04G1466	3.6171	2.84901	3.3957	2.92547	2.94631	2.85998	2.18876	1.13012	0.00118323	0.0788993	up	yes
MSTRG.36478	Gh_D04G1489	Gh_D04G1489	59.4707	0	61.2785	0	0	0	5.7863e+08	29.1081	0.000870221	0.0788993	up	yes
MSTRG.36494	Gh_D04G1511	MSTRG.36494.1;MSTRG.36494.3;MSTRG.36494.2;MSTRG.36494.4;MSTRG.36494.5;MSTRG.36494.6;Gh_D04G1511	5.08411	3.95999	5.11422	2.96103	3.11108	3.30153	3.2487	1.69986	0.0131377	0.320735	up	yes
MSTRG.3650		MSTRG.3650.1	0	0.23824	0	0	0	0.096312	0.411437	-1.28126	0.0240265	0.429777	down	yes
MSTRG.36508	Gh_D04G1528	MSTRG.36508.1;MSTRG.36508.2	0.0852458	1.04866	0.248727	0.266791	0.152893	0.0501018	0.0647886	-3.94812	0.0263884	0.446402	down	yes
MSTRG.36509	Gh_D04G1528;Gh_D04G1527	MSTRG.36509.1;MSTRG.36509.2;MSTRG.36509.4;MSTRG.36509.6;Gh_D04G1527;Gh_D04G1528	0.129675	0.530419	0.113081	0.122248	0.0472696	0.0935592	0.308919	-1.6947	0.0111278	0.293426	down	yes
MSTRG.36544	Gh_D04G1572	MSTRG.36544.1	0.179046	0	0.199176	0	0	0	2.31964	1.2139	0.00296485	0.127015	up	yes
MSTRG.36545	Gh_D04G1574	MSTRG.36545.1	1.87848	0.285173	0.817659	0.134843	0.024383	0.12473	24.4696	4.61292	0.0332123	0.488535	up	yes
MSTRG.36553	Gh_D04G1585	Gh_D04G1585	0	18.8039	0	0	0	0	8.65557e-06	-16.8179	0.00151776	0.0788993	down	yes
MSTRG.36585	Gh_D04G1623	MSTRG.36585.1	5.38439	0.4341	2.8194	1.35839	0.738628	1.43817	353.094	8.46391	0.0143454	0.335068	up	yes
MSTRG.36601	Gh_D04G1638	MSTRG.36601.1;MSTRG.36601.2	0	0.98653	0	0.095311	0	0	0.0676753	-3.88523	0.00567977	0.197203	down	yes
MSTRG.36618	Gh_D04G1661;Gh_D04G1662;Gh_D04G1664;Gh_D04G1663;Gh_D04G1666	MSTRG.36618.1;MSTRG.36618.2;MSTRG.36618.3;Gh_D04G1661;MSTRG.36618.6;MSTRG.36618.7;MSTRG.36618.8;Gh_D04G1663;MSTRG.36618.11;MSTRG.36618.13;MSTRG.36618.14;Gh_D04G1666	21.566	17.2528	17.9573	3.4797	4.38473	3.44721	7.82494	2.96808	0.0371886	0.512489	up	yes
MSTRG.36641	Gh_D04G1693	MSTRG.36641.1;MSTRG.36641.2;Gh_D04G1693	2.17122	2.69208	2.08443	2.5161	2.90813	2.78519	0.438788	-1.18841	0.0459821	0.556834	down	yes
MSTRG.36659	Gh_D04G1728	MSTRG.36659.1	0	1.04711	0	0	0	0	0.0609903	-4.03528	0.00151776	0.0788993	down	yes
MSTRG.36665	Gh_D04G1735	MSTRG.36665.1;MSTRG.36665.2;MSTRG.36665.3;MSTRG.36665.4;Gh_D04G1735	1.82632	2.39015	2.14185	2.62337	2.75503	2.78657	0.456816	-1.13031	0.0315873	0.479563	down	yes
MSTRG.36679	Gh_D04G1759	MSTRG.36679.2;MSTRG.36679.3	4.56508	3.34684	4.23282	2.63239	2.5319	3.02732	3.67463	1.8776	0.0375807	0.515062	up	yes
MSTRG.36691	Gh_D04G1772	Gh_D04G1772	1.98176	1.37998	1.7753	1.69176	1.85677	1.57858	2.33691	1.2246	0.0329928	0.487425	up	yes
MSTRG.36699	Gh_D04G1782	Gh_D04G1782	0	0.439756	0.08446	0.000608	0	0	0.283148	-1.82037	0.000765447	0.0788993	down	yes
MSTRG.36706	Gh_D04G1792	MSTRG.36706.1	4.17379	0	7.58475	0	0	0	8669.83	13.0818	0.012983	0.318362	up	yes
MSTRG.36714	Gh_D04G1803	MSTRG.36714.1;Gh_D04G1803	0.798652	0.489872	0.664867	0.705309	0.63262	0.567885	2.0053	1.00382	0.0392959	0.524062	up	yes
MSTRG.36727	Gh_D04G1816	MSTRG.36727.1;Gh_D04G1816	4.65226	5.69334	4.26698	5.12322	5.07372	4.80679	0.428599	-1.2223	0.0492229	0.570909	down	yes
MSTRG.36754	Gh_D04G1843	MSTRG.36754.1	2.72673	9.32658	4.52505	3.8771	3.68951	4.43937	0.0296509	-5.07578	0.0114156	0.297136	down	yes
MSTRG.36760	Gh_D04G1860	MSTRG.36760.1;Gh_D04G1860	1.76424	1.38632	2.14673	0.880832	0.744129	0.6818	3.67861	1.87916	0.0499096	0.573731	up	yes
MSTRG.36798	Gh_D04G1903	Gh_D04G1903	0	0.418396	0	0.095321	0	0	0.252114	-1.98785	0.0176035	0.371676	down	yes
MSTRG.36830	Gh_D05G0020	MSTRG.36830.1;MSTRG.36830.2;Gh_D05G0020	6.94596	7.86343	6.02707	11.3141	11.7457	12.4694	0.310102	-1.68919	0.0477295	0.563837	down	yes
MSTRG.36843	Gh_D05G0032	MSTRG.36843.1	0.81466	0.187246	1.01298	0.319626	0.443972	0.30885	8.68669	3.11881	0.0155608	0.349943	up	yes
MSTRG.36873	Gh_D05G0065	Gh_D05G0065	0.501833	0	0.566196	0	0	0	7.98775	2.99779	0.002977	0.127329	up	yes
MSTRG.36904	Gh_D05G0108	Gh_D05G0108	0	12.4827	0	0	0	0	3.88318e-05	-14.6524	0.00151776	0.0788993	down	yes
MSTRG.36918	Gh_D05G0120	MSTRG.36918.2;MSTRG.36918.1;Gh_D05G0120;MSTRG.36918.4	5.01703	5.18374	4.51154	16.8429	16.0104	18.0453	0.248193	-2.01047	0.022041	0.414329	down	yes
MSTRG.36921	Gh_D05G0122	MSTRG.36921.1;Gh_D05G0122	13.2749	15.5025	14.1106	38.3616	39.1589	39.6536	0.225019	-2.15188	0.000676824	0.0788993	down	yes
MSTRG.36933	Gh_D05G0138	MSTRG.36933.1;MSTRG.36933.2;Gh_D05G0138	1.75296	2.62239	1.68649	2.34591	2.43163	2.50353	0.259517	-1.9461	0.00315768	0.133259	down	yes
MSTRG.36949	Gh_D05G0157	MSTRG.36949.1	0.983758	1.76799	0.996805	1.26377	1.14757	1.28272	0.244071	-2.03463	0.0031033	0.131332	down	yes
MSTRG.36955	Gh_D05G0161	Gh_D05G0161	1.82592	51.9494	5.90333	5.00601	1.86442	1.36962	6.28238e-05	-13.9583	0.0377005	0.515333	down	yes
MSTRG.36965	Gh_D05G0177	MSTRG.36965.1;MSTRG.36965.2;Gh_D05G0177	0.477191	1.52067	0.429268	0.518119	0.425951	0.483721	0.116605	-3.1003	0.00540005	0.190241	down	yes
MSTRG.36993	Gh_D05G0212	Gh_D05G0212	46.6108	50.1745	47.1511	78.6347	80.1198	80.2601	0.453595	-1.14052	0.000309827	0.0788993	down	yes
MSTRG.3701	Gh_A02G1620	MSTRG.3701.1;MSTRG.3701.2;Gh_A02G1620	1.47736	2.69201	2.18594	4.97052	4.28074	4.31175	0.159526	-2.64814	0.0472242	0.561383	down	yes
MSTRG.37026	Gh_D05G0253	MSTRG.37026.1;MSTRG.37026.2;MSTRG.37026.3;Gh_D05G0253	2.82827	6.01219	3.77201	3.33141	2.88565	2.82767	0.142761	-2.80833	0.0268044	0.448727	down	yes
MSTRG.37033	Gh_D05G0259	Gh_D05G0259	2.53406	0	2.50537	0	0	0	480.59	8.90866	0.000693373	0.0788993	up	yes
MSTRG.37035	Gh_D05G0261	MSTRG.37035.1;Gh_D05G0261	5.23486	4.1912	4.70855	4.1934	4.29026	4.2993	2.02544	1.01824	0.0218656	0.41326	up	yes
MSTRG.37060	Gh_D05G0287	MSTRG.37060.1;MSTRG.37060.2;MSTRG.37060.3;Gh_D05G0287	8.21424	11.7577	9.6156	9.34766	9.14768	10.3662	0.315221	-1.66557	0.036067	0.505558	down	yes
MSTRG.37065	Gh_D05G0294	Gh_D05G0294	6.00421	0.115654	3.23315	0.368593	0.111798	0.197224	2800.6	11.4515	0.00158818	0.0816226	up	yes
MSTRG.37071	Gh_D05G0302	MSTRG.37071.1;MSTRG.37071.2;Gh_D05G0302	3.47679	4.48834	3.84858	5.29498	5.23491	5.83886	0.359352	-1.47653	0.0210056	0.405206	down	yes
MSTRG.37083	Gh_D05G0318	Gh_D05G0318	0	0.51855	0	0	0	0	0.195738	-2.35301	0.00151776	0.0788993	down	yes
MSTRG.37116	Gh_D05G0362	MSTRG.37116.1;MSTRG.37116.2;MSTRG.37116.3;Gh_D05G0362	1.57633	1.65895	1.51174	5.2871	4.60034	4.69199	0.376606	-1.40887	0.0410405	0.532898	down	yes
MSTRG.37183	Gh_D05G0445	MSTRG.37183.1;Gh_D05G0445	5.6862	4.98559	5.65195	4.03208	3.94583	4.14242	2.00994	1.00715	0.0060335	0.205673	up	yes
MSTRG.37187	Gh_D05G0446	MSTRG.37187.1;MSTRG.37187.2;MSTRG.37187.4;MSTRG.37187.3;MSTRG.37187.6;MSTRG.37187.5;MSTRG.37187.8;Gh_D05G0446	9.49922	5.437	7.5656	4.74851	4.20236	4.9168	8.31078	3.05498	0.0185131	0.379851	up	yes
MSTRG.37259	Gh_D05G0533	MSTRG.37259.1;Gh_D05G0533	27.1786	27.9912	22.5271	158.793	174.501	170.837	0.103017	-3.27905	0.017022	0.366052	down	yes
MSTRG.37283	Gh_D05G0559	MSTRG.37283.1;MSTRG.37283.2;Gh_D05G0559	0.475601	0.0105774	0.509193	0.30857	0.462401	0.286066	5.06852	2.34157	0.0164661	0.360182	up	yes
MSTRG.37327	Gh_D05G0612	MSTRG.37327.1	11.1402	11.6559	12.9567	2.05803	1.84653	2.00293	4.58866	2.19807	0.0220605	0.41461	up	yes
MSTRG.37352	Gh_D05G0643	MSTRG.37352.1;Gh_D05G0643	7.18323	8.58686	7.21926	9.45547	8.57823	9.23818	0.441096	-1.18083	0.0274426	0.452437	down	yes
MSTRG.37355	Gh_D05G0639;Gh_D05G0640	MSTRG.37355.1;MSTRG.37355.2;Gh_D05G0639;MSTRG.37355.4;Gh_D05G0640	2.75576	3.15476	2.94874	6.18806	6.20991	6.65012	0.374962	-1.41519	0.00920789	0.263369	down	yes
[truncated: 3,828 more rows]

## Sheet: DLVSLL
gene_id	gene_name	transcript_id	FPKM.LL1	FPKM.LL2	FPKM.LL3	FPKM.DL1	FPKM.DL2	FPKM.DL3	fc	log2(fc)	pval	qval	regulation	significant
Gh_A01G1382	Gh_A01G1382	Gh_A01G1382	0.963629	0.411079	0.750939	0.046609	0.555697	0.775746	3.41369	1.77133	0.00808027	0.668788	up	yes
Gh_A03G0648	Gh_A03G0648	Gh_A03G0648	0.656924	0	0.406628	0	0	0.24894	2.83249	1.50207	0.0473702	0.748969	up	yes
Gh_A05G3255	Gh_A05G3255	Gh_A05G3255	0.109282	0.217978	0.076265	0.635096	0.250081	0.025522	0.415688	-1.26643	0.0250662	0.726554	down	yes
Gh_A05G3438	Gh_A05G3438	Gh_A05G3438	0	0.227804	0	0.564252	0	0	0.395519	-1.33818	0.0499521	0.750127	down	yes
Gh_A08G0345	Gh_A08G0345	Gh_A08G0345	0.041403	0.488214	0.245626	0.742229	0.252233	0	0.321385	-1.63762	0.00823595	0.668788	down	yes
Gh_A08G1265	Gh_A08G1265	Gh_A08G1265	0	0.453195	0	0.763619	0	0	0.279428	-1.83945	0.0365812	0.738849	down	yes
Gh_A08G1377	Gh_A08G1377	Gh_A08G1377	0.469422	0	0.220146	0	0.196479	0.324716	2.2168	1.14848	0.0261211	0.726554	up	yes
Gh_D01G0228	Gh_D01G0228	Gh_D01G0228	0	0.797186	0	0.693877	0	0	0.248502	-2.00867	0.040121	0.743341	down	yes
Gh_D01G1227	Gh_D01G1227	Gh_D01G1227	0	0.332335	0	0.456155	0.430691	0.299754	0.479091	-1.06163	0.0380722	0.741753	down	yes
Gh_D01G1260	Gh_D01G1260	Gh_D01G1260	0	0.271957	0	0.585747	0.28082	0	0.343561	-1.54136	0.000876818	0.570696	down	yes
Gh_D01G2249	Gh_D01G2249	Gh_D01G2249	0	0.506081	0.199875	0.441279	0.232178	0.065969	0.436009	-1.19757	0.0217612	0.724317	down	yes
Gh_D03G0183	Gh_D03G0183	Gh_D03G0183	0	0.395677	0	0.359175	0	0	0.44763	-1.15962	0.0391328	0.743068	down	yes
Gh_D04G1144	Gh_D04G1144	Gh_D04G1144	0.466776	0.120874	0.533827	0.116374	0.347118	0.811372	2.64714	1.40443	0.00349599	0.592258	up	yes
Gh_D05G1715	Gh_D05G1715	Gh_D05G1715	0.500983	1.03644	0.70765	1.01457	0.915034	0.468678	0.466336	-1.10056	0.0182634	0.703678	down	yes
Gh_D05G3822	Gh_D05G3822	Gh_D05G3822	0.337564	0.067539	0.494034	0	0.123891	0.200817	2.05949	1.04229	0.041522	0.745361	up	yes
Gh_D06G2102	Gh_D06G2102	Gh_D06G2102	0.053491	0.261194	0.167123	0.683888	0.242999	0.112111	0.4222	-1.244	0.0227539	0.726548	down	yes
Gh_D09G2129	Gh_D09G2129	Gh_D09G2129	0	0.626234	0	0.50024	0.345294	0	0.29919	-1.74087	0.0146674	0.691059	down	yes
Gh_D10G0116	Gh_D10G0116	Gh_D10G0116	0.5201	0.137267	0.538805	0.029008	0.248513	0.261616	2.21108	1.14475	0.0268012	0.726554	up	yes
Gh_D11G0040	Gh_D11G0040	Gh_D11G0040	0.695238	0.464883	1.20861	0.091523	0.526537	0.928017	3.47396	1.79658	0.0373626	0.74096	up	yes
Gh_D11G1124	Gh_D11G1124	Gh_D11G1124	0	0.479925	0	0.515979	0.246141	0	0.32787	-1.60881	0.00260271	0.583684	down	yes
Gh_D13G0022	Gh_D13G0022	Gh_D13G0022	0	0.307849	0.290944	0.702674	0.380847	0	0.355794	-1.49088	0.0443995	0.745361	down	yes
Gh_D13G0858	Gh_D13G0858	Gh_D13G0858	0.161773	0.463672	0.225007	0.71396	0.246216	0.225662	0.458757	-1.1242	0.0255802	0.726554	down	yes
Gh_D13G2281	Gh_D13G2281	Gh_D13G2281	0	0.23007	0	1.02571	0.243384	0.116206	0.265572	-1.91283	0.0218226	0.724317	down	yes
Gh_Sca033533G01	Gh_Sca033533G01	Gh_Sca033533G01	0	0.388295	0	0.79012	0	0	0.283588	-1.81813	0.0412778	0.745278	down	yes
Gh_Sca078511G01	Gh_Sca078511G01	Gh_Sca078511G01	0	0.336428	0	0.303537	0	0	0.498537	-1.00423	0.0394165	0.743068	down	yes
MSTRG.10006		MSTRG.10006.1	0.231076	0.45023	0.420217	1.98351	1.18339	1.00107	0.297272	-1.75015	0.016145	0.695818	down	yes
MSTRG.10028		MSTRG.10028.1;MSTRG.10028.2;MSTRG.10028.5;MSTRG.10028.6	1.10013	1.38614	1.09325	1.67088	1.65577	0.909536	0.498275	-1.00499	0.0474597	0.748969	down	yes
MSTRG.10060		MSTRG.10060.1	0.144843	0.432507	0.110974	0.689426	0.350586	0.377121	0.47752	-1.06637	0.0293018	0.731749	down	yes
MSTRG.10129	Gh_A05G2977	MSTRG.10129.1;Gh_A05G2977	0.677843	0.435681	0.790447	0	0.158321	0.995058	3.90581	1.96562	0.0346253	0.738849	up	yes
MSTRG.10140	Gh_A05G2987	MSTRG.10140.1;Gh_A05G2987	0.93733	1.38425	0.769765	2.02754	2.04735	1.1668	0.35159	-1.50803	0.0234048	0.726554	down	yes
MSTRG.1015	Gh_A01G0968	Gh_A01G0968	2.2499	3.53945	2.53622	3.03773	3.05376	2.13894	0.496596	-1.00986	0.0395638	0.743068	down	yes
MSTRG.10156	Gh_A05G2999	MSTRG.10156.1;MSTRG.10156.2;MSTRG.10156.3;MSTRG.10156.4;MSTRG.10156.5;Gh_A05G2999	6.10163	5.79066	6.42948	3.71841	5.06392	6.10653	2.26145	1.17725	0.0338154	0.738849	up	yes
MSTRG.10195	Gh_A05G3028	MSTRG.10195.1;MSTRG.10195.2;MSTRG.10195.3;MSTRG.10195.4;Gh_A05G3028	3.95963	3.64519	3.4133	17.2616	23.5162	22.3168	0.303299	-1.72119	0.023206	0.726554	down	yes
MSTRG.10208	Gh_A05G3047	MSTRG.10208.1;MSTRG.10208.2;MSTRG.10208.4;MSTRG.10208.3;MSTRG.10208.5;Gh_A05G3047	56.8248	57.0016	49.4212	156.04	159.161	166.71	0.349563	-1.51638	0.010097	0.679463	down	yes
MSTRG.10264		MSTRG.10264.1	0	0.309679	0.155529	0.956849	0.468033	0.390652	0.353649	-1.49961	0.0117219	0.679463	down	yes
MSTRG.10335		MSTRG.10335.1;MSTRG.10335.2	5.45569	6.59432	4.91475	9.02882	7.8501	5.78527	0.364567	-1.45574	0.00801121	0.66854	down	yes
MSTRG.10352		MSTRG.10352.1	4.74804	3.8568	3.39162	0	0.093288	0	5.19725	2.37775	0.011841	0.679463	up	yes
MSTRG.10392		MSTRG.10392.1	1.12899	1.2107	1.1039	0	0	0	2.04087	1.02919	0.000514031	0.570696	up	yes
MSTRG.1042	Gh_A01G0993	MSTRG.1042.1;Gh_A01G0993	137.294	113.543	116.589	59.3823	69.6721	63.9789	2.41669	1.27303	0.0286409	0.728329	up	yes
MSTRG.10423	Gh_A05G3226	MSTRG.10423.1;MSTRG.10423.2;MSTRG.10423.4;MSTRG.10423.5;Gh_A05G3226	2.81434	2.04848	2.65321	1.29093	1.31301	1.53532	2.1868	1.12882	0.0115432	0.679463	up	yes
MSTRG.10445		MSTRG.10445.1	0.294471	0.845114	0.24228	1.56092	0.42282	0.064353	0.179455	-2.4783	0.0107163	0.679463	down	yes
MSTRG.10514	Gh_A05G3321	MSTRG.10514.1;MSTRG.10514.2;MSTRG.10514.3;Gh_A05G3321	8.27967	7.83602	7.85546	1.45936	1.84995	1.28713	3.34185	1.74065	0.0147396	0.691059	up	yes
MSTRG.10528		MSTRG.10528.1;MSTRG.10528.2;MSTRG.10528.3;MSTRG.10528.4;MSTRG.10528.5;MSTRG.10528.7;MSTRG.10528.8	1.51328	2.60464	1.93928	3.06825	3.06352	2.16565	0.395768	-1.33727	0.0255908	0.726554	down	yes
MSTRG.10538	Gh_A05G3341	Gh_A05G3341	0	1.56832	0	1.72394	0	0	0.082231	-3.60417	0.0350314	0.738849	down	yes
MSTRG.10684	Gh_A05G3466	MSTRG.10684.1;Gh_A05G3466	0.249005	0.661741	0.276408	1.27165	0.41235	0.507397	0.338691	-1.56196	0.0467724	0.748477	down	yes
MSTRG.10753	Gh_A05G3537	Gh_A05G3537	0.116149	0.230042	0	0.564519	0.534809	0.202761	0.461369	-1.11601	0.0281035	0.727419	down	yes
MSTRG.10787	Gh_A05G3578	MSTRG.10787.1;MSTRG.10787.2	0.96005	1.31556	0.950845	1.51757	0.899583	0.757594	0.475256	-1.07322	0.0201824	0.713011	down	yes
MSTRG.10849	Gh_A06G0050	MSTRG.10849.1;Gh_A06G0050	20.1402	21.9178	18.2757	37.389	32.0789	31.1428	0.418652	-1.25618	0.00787593	0.66547	down	yes
MSTRG.10856	Gh_A06G0058	MSTRG.10856.1;MSTRG.10856.2;Gh_A06G0058	31.4773	21.79	27.948	4.30762	4.22754	4.30567	7.63157	2.93198	0.0066651	0.645064	up	yes
MSTRG.10860	Gh_A06G0069	MSTRG.10860.1	2.175	1.75261	2.39642	0.944582	1.6285	1.89949	2.64432	1.4029	0.0136695	0.688012	up	yes
MSTRG.10916	Gh_A06G0127	MSTRG.10916.1;Gh_A06G0127	0.59086	1.29081	0.543137	1.1831	0.808749	0.749786	0.440889	-1.18151	0.0470297	0.748632	down	yes
MSTRG.10976		MSTRG.10976.2;MSTRG.10976.1;MSTRG.10976.3;MSTRG.10976.4;MSTRG.10976.5;MSTRG.10976.6	2.66476	3.31108	3.0209	4.69344	3.91637	2.78324	0.416708	-1.26289	0.0154333	0.693875	down	yes
MSTRG.11078		MSTRG.11078.1	0.924342	0.663516	0.870509	0	0	0	2.13517	1.09435	0.00943517	0.67514	up	yes
MSTRG.1114	Gh_A01G1069	Gh_A01G1069	1.62151	2.56055	1.81023	3.08866	1.97584	0.999839	0.278795	-1.84273	0.00791079	0.66547	down	yes
MSTRG.11194	Gh_A06G0398	Gh_A06G0398	0.41734	0	0.594096	0.056436	0.063692	0.57398	2.99963	1.58478	0.0393734	0.743068	up	yes
MSTRG.11228	Gh_A06G0426	Gh_A06G0426	20.8054	24.8586	22.6402	33.808	24.8402	25.3058	0.480121	-1.05853	0.0392594	0.743068	down	yes
MSTRG.11277		MSTRG.11277.1;MSTRG.11277.2	0.0539145	0.25895	0	0.478219	0.404723	0.0507092	0.419965	-1.25166	0.0138499	0.688012	down	yes
MSTRG.11442	Gh_A06G0633	MSTRG.11442.1;MSTRG.11442.2	1.09637	1.92015	1.321	2.34048	1.51054	0.863318	0.309984	-1.68973	0.00211303	0.570696	down	yes
MSTRG.11449	Gh_A06G0637	MSTRG.11449.1;MSTRG.11449.2;MSTRG.11449.3;MSTRG.11449.5;MSTRG.11449.4;MSTRG.11449.6;MSTRG.11449.7	7.87394	7.70403	8.32373	18.0631	19.0695	15.9053	0.427577	-1.22574	0.0192353	0.704184	down	yes
MSTRG.11464	Gh_A06G0655	Gh_A06G0655	33.4209	28.1572	27.113	73.7243	69.3685	69.4145	0.434777	-1.20165	0.0385305	0.743068	down	yes
MSTRG.11487	Gh_A06G0675	MSTRG.11487.1;MSTRG.11487.2	9.30075	9.25087	8.98342	34.4587	25.5532	27.5716	0.252392	-1.98626	0.0129242	0.687494	down	yes
MSTRG.11540		MSTRG.11540.1	0.354578	0.893594	0.210357	1.53523	0.74604	0.189504	0.191292	-2.38615	0.0047086	0.616619	down	yes
MSTRG.11619	Gh_A06G0803	Gh_A06G0803	1.88825	2.3277	2.34941	4.6833	3.11823	3.16836	0.412295	-1.27825	0.0491061	0.750127	down	yes
MSTRG.11626	Gh_A06G0810	MSTRG.11626.1;MSTRG.11626.2;MSTRG.11626.3;Gh_A06G0810	28.6396	23.3704	24.8711	11.2718	14.9746	14.2582	2.92617	1.54901	0.0174076	0.701114	up	yes
MSTRG.11643	Gh_A06G0827	Gh_A06G0827	39.3333	33.9892	35.1186	24.0757	25.4685	29.818	2.01993	1.0143	0.0103786	0.679463	up	yes
MSTRG.11703	Gh_A06G0879	MSTRG.11703.1;Gh_A06G0879	5.3722	4.60126	5.86845	2.01251	2.0785	1.90908	2.40608	1.26668	0.023579	0.726554	up	yes
MSTRG.11720	Gh_A06G0897	MSTRG.11720.1;MSTRG.11720.3;MSTRG.11720.5	3.0879	2.7093	2.31179	6.21982	5.8544	5.42614	0.470318	-1.08829	0.0496802	0.750127	down	yes
MSTRG.11756	Gh_A06G0922;Gh_A06G0923	Gh_A06G0922;MSTRG.11756.2;MSTRG.11756.3;MSTRG.11756.4;MSTRG.11756.5;Gh_A06G0923	1.98672	3.14602	2.07955	4.06401	2.60623	2.20499	0.320227	-1.64284	0.00390647	0.592258	down	yes
MSTRG.11759	Gh_A06G0926	MSTRG.11759.1;Gh_A06G0926	0.752736	1.25902	0.694584	2.01502	1.34963	1.13882	0.348245	-1.52183	0.00375863	0.592258	down	yes
MSTRG.11766	Gh_A06G0934	MSTRG.11766.1;MSTRG.11766.2;MSTRG.11766.4;MSTRG.11766.5;Gh_A06G0934	3.54552	4.67259	3.1547	4.41366	3.04833	2.81357	0.498159	-1.00532	0.03839	0.743068	down	yes
MSTRG.11799	Gh_A06G0967	Gh_A06G0967;MSTRG.11799.2	0.0877632	0.30859	0.259766	0.843378	0.365406	0.212837	0.408805	-1.29052	0.0301351	0.73539	down	yes
MSTRG.11821	Gh_A06G0990	MSTRG.11821.1;MSTRG.11821.2;MSTRG.11821.3;Gh_A06G0990	2.12035	2.15952	3.11341	0.280611	0.326115	0.25392	2.90786	1.53996	0.0468319	0.748632	up	yes
MSTRG.11831	Gh_A06G0991	MSTRG.11831.1;MSTRG.11831.2;MSTRG.11831.3;MSTRG.11831.4;MSTRG.11831.5;MSTRG.11831.7;MSTRG.11831.6;MSTRG.11831.8;MSTRG.11831.9;MSTRG.11831.10;MSTRG.11831.12;MSTRG.11831.13;MSTRG.11831.14;MSTRG.11831.15;MSTRG.11831.16;MSTRG.11831.17;MSTRG.11831.18	20.3382	20.1221	22.9169	10.7117	11.7189	11.9188	2.16384	1.11359	0.0106685	0.679463	up	yes
MSTRG.11862	Gh_A06G1025	MSTRG.11862.1;MSTRG.11862.2	3.23587	1.37359	4.14309	0.507138	0.82236	1.64561	9.05785	3.17917	0.0126478	0.683843	up	yes
MSTRG.11874	Gh_A06G1037;Gh_A06G1038	MSTRG.11874.2;MSTRG.11874.3;MSTRG.11874.1;MSTRG.11874.6;MSTRG.11874.4;MSTRG.11874.5;MSTRG.11874.8;MSTRG.11874.7;MSTRG.11874.11;MSTRG.11874.10;MSTRG.11874.12;MSTRG.11874.13;MSTRG.11874.14;MSTRG.11874.15;MSTRG.11874.17;MSTRG.11874.18;Gh_A06G1037;Gh_A06G1038	9.42741	9.23746	7.89845	21.8166	19.6497	22.3136	0.433042	-1.20742	0.0339302	0.738849	down	yes
MSTRG.11971	Gh_A06G1139	MSTRG.11971.1;Gh_A06G1139	96.0737	69.0679	65.7994	24.496	29.2027	29.4052	4.2286	2.08018	0.0328437	0.738849	up	yes
MSTRG.12083	Gh_A06G1255	MSTRG.12083.1	1.6335	1.7732	1.58146	0	0.017937	0.031472	2.54182	1.34586	0.00143894	0.570696	up	yes
MSTRG.12089	Gh_A06G1259	Gh_A06G1259	0	0	0	0.578251	0.354947	0.242665	0.410371	-1.285	0.0240894	0.726554	down	yes
MSTRG.12110	Gh_A06G1278	MSTRG.12110.1	12.0608	11.5985	11.2183	6.44953	7.49419	8.18835	2.03084	1.02208	0.0167926	0.697075	up	yes
MSTRG.12171	Gh_A06G1344	MSTRG.12171.1;Gh_A06G1344	1.05607	1.67951	1.19083	2.64675	1.59655	1.76408	0.399593	-1.3234	0.0359596	0.738849	down	yes
MSTRG.12187	Gh_A06G1360	MSTRG.12187.1;Gh_A06G1360	1.9192	1.20179	1.94778	0.246105	0.34838	0.509179	3.57267	1.837	0.00393463	0.592258	up	yes
MSTRG.12209	Gh_A06G1377	MSTRG.12209.1;Gh_A06G1377	2.00994	1.18466	1.70307	1.01767	1.42911	1.53231	2.13903	1.09695	0.0188909	0.703678	up	yes
MSTRG.12369	Gh_A06G1520	MSTRG.12369.1	1.11242	1.49918	1.12552	1.81405	1.8191	0.932355	0.442803	-1.17526	0.0427838	0.745361	down	yes
MSTRG.12387	Gh_A06G1537	Gh_A06G1537	1.0075	1.40816	1.1017	3.16341	1.48573	1.12752	0.257066	-1.95979	0.0314586	0.738849	down	yes
MSTRG.12394	Gh_A06G1545	Gh_A06G1545	9.7195	8.44761	15.0416	0.689398	0.969267	0.77657	9.76197	3.28717	0.0250026	0.726554	up	yes
MSTRG.1247	Gh_A01G1189	MSTRG.1247.1	0.325456	0.541564	0.356696	0.671057	0.445002	0.102236	0.486567	-1.03929	0.0173388	0.701114	down	yes
MSTRG.12495		MSTRG.12495.1	4.0358	4.57907	3.98556	6.43611	4.92603	3.49739	0.397258	-1.33185	0.0260891	0.726554	down	yes
MSTRG.12538	Gh_A06G1690	MSTRG.12538.1;MSTRG.12538.2;MSTRG.12538.3;Gh_A06G1690	9.12183	11.6445	10.2026	15.2118	12.6896	10.8222	0.428342	-1.22317	0.0022118	0.570696	down	yes
MSTRG.12667	Gh_A07G0015	MSTRG.12667.1;MSTRG.12667.2;Gh_A07G0015	2.00972	2.50881	2.29802	4.5492	4.04988	3.84168	0.458997	-1.12344	0.00306662	0.592258	down	yes
MSTRG.12791	Gh_A07G0160	MSTRG.12791.1	4.03376	5.31161	3.37486	4.37467	3.25029	2.43939	0.472172	-1.08261	0.0299158	0.734554	down	yes
MSTRG.12810	Gh_A07G0177	MSTRG.12810.1;Gh_A07G0177	9.13361	12.8277	9.65044	13.5563	11.7112	11.1023	0.479771	-1.05958	0.0215326	0.723005	down	yes
MSTRG.12813	Gh_A07G0178	MSTRG.12813.1;MSTRG.12813.2;MSTRG.12813.3;Gh_A07G0178	0.171439	0.824411	0.474377	1.29558	0.371822	0.195851	0.25622	-1.96454	0.022326	0.725243	down	yes
MSTRG.12825	Gh_A07G0193	MSTRG.12825.1	9.49877	10.1457	10.2012	2.40188	3.46193	3.29487	3.5627	1.83297	0.0179549	0.702871	up	yes
MSTRG.12840	Gh_A07G0209	MSTRG.12840.1;Gh_A07G0209	8.93589	9.09707	7.37061	19.4228	17.9308	16.4805	0.366063	-1.44984	0.0139642	0.688012	down	yes
MSTRG.12877	Gh_A07G0242	MSTRG.12877.1;Gh_A07G0242;MSTRG.12877.3;MSTRG.12877.4	1.60971	2.39114	1.75898	2.98492	2.7452	2.46335	0.482537	-1.05129	0.0133927	0.688012	down	yes
MSTRG.12878	Gh_A07G0245	MSTRG.12878.1;MSTRG.12878.2;MSTRG.12878.3;MSTRG.12878.4;Gh_A07G0245	15.2041	14.8146	16.3734	6.73015	6.69936	7.37808	2.46261	1.30019	0.0025991	0.583684	up	yes
MSTRG.12916	Gh_A07G0274	MSTRG.12916.1;Gh_A07G0274	7.27453	7.93559	7.42846	14.7001	16.7347	13.5547	0.443393	-1.17334	0.0241333	0.726554	down	yes
MSTRG.12936	Gh_A07G0299	Gh_A07G0299	7.16626	9.21788	7.00941	12.3505	12.1443	10.712	0.435601	-1.19892	0.013043	0.687731	down	yes
MSTRG.12977	Gh_A07G0338	MSTRG.12977.1;MSTRG.12977.2	3.10299	4.38943	2.73146	6.14825	4.68523	3.8617	0.306186	-1.70752	0.00523217	0.633602	down	yes
MSTRG.12982	Gh_A07G0344	Gh_A07G0344	53.662	72.9269	51.6331	67.8819	65.1724	53.4052	0.471286	-1.08533	0.0302187	0.736466	down	yes
MSTRG.13058	Gh_A07G0431	Gh_A07G0431	1.25275	1.75912	1.61992	2.4168	2.47588	1.64736	0.477192	-1.06736	0.0440403	0.745361	down	yes
MSTRG.13118	Gh_A07G0484	MSTRG.13118.1;Gh_A07G0484	5.14687	4.14616	4.83791	2.79239	3.15061	3.53014	2.11035	1.07748	0.00051556	0.570696	up	yes
MSTRG.13184	Gh_A07G0547	MSTRG.13184.1;MSTRG.13184.2;MSTRG.13184.3;MSTRG.13184.5;MSTRG.13184.6;Gh_A07G0547	0.968751	0.958894	0.788206	3.83184	4.68629	3.97046	0.368261	-1.4412	0.0184806	0.703678	down	yes
MSTRG.13203	Gh_A07G0568	MSTRG.13203.2;MSTRG.13203.1;MSTRG.13203.3;MSTRG.13203.4;MSTRG.13203.5;MSTRG.13203.6;Gh_A07G0568	7.25739	10.6083	8.74722	11.9936	10.3189	9.98531	0.476932	-1.06815	0.0402874	0.743993	down	yes
MSTRG.13327	Gh_A07G0685	MSTRG.13327.1;MSTRG.13327.2;Gh_A07G0685	3.77314	4.67888	3.40749	0.0530948	0.187964	0.0664584	3.54896	1.8274	0.0180695	0.703678	up	yes
MSTRG.13350	Gh_A07G0705	MSTRG.13350.1;Gh_A07G0705	3.90258	4.8879	3.6855	11.077	12.0283	10.6151	0.312248	-1.67924	0.0122288	0.680303	down	yes
MSTRG.13394	Gh_A07G0752	MSTRG.13394.1	0.899398	1.63085	1.26332	1.8183	1.47299	1.30826	0.49842	-1.00457	0.0348442	0.738849	down	yes
MSTRG.13445	Gh_A07G0806	MSTRG.13445.1	4.11636	3.61734	4.33721	0.960846	0.537488	0.860859	3.04729	1.60753	0.0354979	0.738849	up	yes
MSTRG.13466	Gh_A07G0832;Gh_A07G0833;Gh_A07G0834	MSTRG.13466.1;MSTRG.13466.2;Gh_A07G0832;Gh_A07G0833;MSTRG.13466.5;MSTRG.13466.6;Gh_A07G0834	6.46586	7.61113	6.7385	10.3815	8.50086	7.70459	0.482558	-1.05123	0.00276392	0.588186	down	yes
MSTRG.13545	Gh_A07G0902	MSTRG.13545.1;Gh_A07G0902	3.47149	4.23267	3.59482	13.3482	9.86891	13.2743	0.304756	-1.71427	0.045295	0.745361	down	yes
MSTRG.13553	Gh_A07G0910	MSTRG.13553.1	1.59579	1.26776	1.04668	0.008349	0.043991	0.040128	2.44027	1.28704	0.035822	0.738849	up	yes
MSTRG.13573	Gh_A07G0929	MSTRG.13573.1;Gh_A07G0929	1.16813	2.22352	1.48582	2.25256	1.5714	1.47124	0.431639	-1.2121	0.0288305	0.729903	down	yes
MSTRG.13593	Gh_A07G0947	MSTRG.13593.1;Gh_A07G0947	2.56738	4.15044	3.02349	4.47178	3.48631	3.47959	0.455578	-1.13423	0.0402847	0.743993	down	yes
MSTRG.1360		MSTRG.1360.1;MSTRG.1360.2	0.0305449	1.00091	0	0.913819	0.269947	0	0.175132	-2.51348	0.00855892	0.668788	down	yes
MSTRG.13637		MSTRG.13637.1	1.32143	1.97154	1.21294	4.09086	2.88571	2.28039	0.24798	-2.0117	0.00125441	0.570696	down	yes
MSTRG.13661	Gh_A07G1005	MSTRG.13661.2;MSTRG.13661.1;MSTRG.13661.3;MSTRG.13661.4;MSTRG.13661.5	3.73681	4.95662	3.83222	5.94245	6.39545	4.48941	0.436477	-1.19602	0.0335351	0.738849	down	yes
MSTRG.13748		MSTRG.13748.1	0.581475	0.895375	1.07331	2.4547	2.30667	1.6958	0.382536	-1.38633	0.0499416	0.750127	down	yes
MSTRG.13751	Gh_A07G1078	Gh_A07G1078;MSTRG.13751.1;MSTRG.13751.3;MSTRG.13751.4	2.08459	1.64907	2.01076	0.779824	1.64673	1.63176	2.52077	1.33386	0.0426014	0.745361	up	yes
MSTRG.13758	Gh_A07G1085	MSTRG.13758.1;MSTRG.13758.2;Gh_A07G1085	7.26385	7.0147	6.36183	2.76945	2.4606	2.87586	2.17628	1.12186	0.0211476	0.719215	up	yes
MSTRG.13796	Gh_A07G1119	MSTRG.13796.2;MSTRG.13796.4;MSTRG.13796.3;MSTRG.13796.5;MSTRG.13796.6;MSTRG.13796.7;MSTRG.13796.8;MSTRG.13796.10;MSTRG.13796.13	1.07173	0.437058	1.00664	0.562482	1.29056	1.39577	2.48321	1.31221	0.0276565	0.727419	up	yes
MSTRG.13812	Gh_A07G1131	MSTRG.13812.1;MSTRG.13812.2;MSTRG.13812.3;MSTRG.13812.4;MSTRG.13812.5;MSTRG.13812.6;MSTRG.13812.7;Gh_A07G1131;MSTRG.13812.10	3.74145	3.33475	3.28877	16.4401	16.1332	16.9139	0.28052	-1.83383	0.00134971	0.570696	down	yes
MSTRG.1383		MSTRG.1383.1	1.04631	1.7965	0.817656	1.39842	0.486364	0.328445	0.381597	-1.38988	0.0459535	0.747423	down	yes
MSTRG.13838	Gh_A07G1151	MSTRG.13838.1;MSTRG.13838.2;Gh_A07G1151	3.98101	5.38249	3.71048	5.0046	3.78109	3.26761	0.487915	-1.0353	0.0114337	0.679463	down	yes
MSTRG.13878	Gh_A07G1192	Gh_A07G1192	0	1.81576	0	2.24224	1.5529	0	0.0407524	-4.61697	0.00717328	0.648558	down	yes
MSTRG.13923	Gh_A07G1235	MSTRG.13923.2;MSTRG.13923.1;MSTRG.13923.3;MSTRG.13923.4;MSTRG.13923.5;Gh_A07G1235;MSTRG.13923.7	1.75399	2.40823	2.06663	3.09905	2.25971	1.27305	0.360066	-1.47367	0.0248721	0.726554	down	yes
MSTRG.13950	Gh_A07G1261	MSTRG.13950.2;MSTRG.13950.1;MSTRG.13950.3;MSTRG.13950.4;MSTRG.13950.5	4.34885	5.49444	3.56597	6.11127	5.80116	4.37503	0.426473	-1.22947	0.0385953	0.743068	down	yes
MSTRG.1400	Gh_A01G1324	MSTRG.1400.2;MSTRG.1400.1;MSTRG.1400.3;MSTRG.1400.4;Gh_A01G1324	54.7996	45.9837	56.775	7.30272	10.5349	8.54119	8.24432	3.0434	0.00791639	0.66547	up	yes
MSTRG.14000	Gh_A07G1315	MSTRG.14000.1;MSTRG.14000.2;Gh_A07G1315	18.6349	28.4426	21.1307	28.4177	22.8796	22.4419	0.440263	-1.18356	0.0406623	0.744778	down	yes
MSTRG.14013	Gh_A07G1328	MSTRG.14013.2;MSTRG.14013.1;MSTRG.14013.3;MSTRG.14013.4	14.7455	10.6165	13.5838	10.489	9.89678	13.2284	2.1308	1.09139	0.0450546	0.745361	up	yes
MSTRG.14130	Gh_A07G1464	MSTRG.14130.1	0.623978	1.28409	0.507816	0.697862	0.608145	0.154797	0.45963	-1.12146	0.0445837	0.745361	down	yes
MSTRG.14171		MSTRG.14171.1;MSTRG.14171.2;MSTRG.14171.3;MSTRG.14171.4;MSTRG.14171.5;MSTRG.14171.6;MSTRG.14171.7	1.85856	2.34331	1.88543	2.97482	2.58991	1.90785	0.475485	-1.07253	0.00309497	0.592258	down	yes
MSTRG.1423	Gh_A01G1348	MSTRG.1423.1;MSTRG.1423.2;MSTRG.1423.3;MSTRG.1423.4;Gh_A01G1348	1.23937	1.27088	0.674659	4.34375	3.46241	2.4081	0.220214	-2.18302	0.0262407	0.726554	down	yes
MSTRG.1433	Gh_A01G1360	MSTRG.1433.1;MSTRG.1433.2;Gh_A01G1360	5.01312	7.74512	6.39333	21.408	26.5597	18.9416	0.188571	-2.40682	0.0273355	0.727419	down	yes
MSTRG.14334	Gh_A07G1652	MSTRG.14334.1;MSTRG.14334.2;Gh_A07G1652	1.67491	2.24691	2.22367	3.06067	2.38784	1.66481	0.447114	-1.16129	0.0430995	0.745361	down	yes
MSTRG.1434	Gh_A01G1360	MSTRG.1434.1;MSTRG.1434.2;MSTRG.1434.3;MSTRG.1434.4;MSTRG.1434.5;MSTRG.1434.8;MSTRG.1434.9;MSTRG.1434.11;MSTRG.1434.14;MSTRG.1434.15;MSTRG.1434.10;MSTRG.1434.12;MSTRG.1434.13;MSTRG.1434.16;MSTRG.1434.17;MSTRG.1434.20;MSTRG.1434.21;MSTRG.1434.22;MSTRG.1434.23;MSTRG.1434.32;MSTRG.1434.26;MSTRG.1434.25;MSTRG.1434.28;MSTRG.1434.31;MSTRG.1434.33;MSTRG.1434.34;MSTRG.1434.35;MSTRG.1434.37;MSTRG.1434.39;…	28.2585	21.9951	22.9951	14.564	19.6715	22.192	2.69434	1.42993	0.024292	0.726554	up	yes
MSTRG.1444		MSTRG.1444.1	1.45843	2.51596	1.49497	1.739	1.21823	0.646467	0.42499	-1.2345	0.000746533	0.570696	down	yes
MSTRG.14447		MSTRG.14447.1;MSTRG.14447.2;MSTRG.14447.3	1.69974	2.6498	1.51685	2.44014	2.0109	1.20977	0.379702	-1.39706	0.00928062	0.67514	down	yes
MSTRG.14457	Gh_A07G1725	MSTRG.14457.1	2.94863	3.15371	1.8479	10.6241	6.85333	7.45391	0.207103	-2.27158	0.0436844	0.745361	down	yes
MSTRG.14474	Gh_A07G1741;Gh_A07G1742	MSTRG.14474.2;MSTRG.14474.1;MSTRG.14474.3;MSTRG.14474.4;MSTRG.14474.5;MSTRG.14474.6;MSTRG.14474.7;Gh_A07G1741;Gh_A07G1742	20.4781	18.997	23.5365	3.03381	3.47984	2.62768	5.44851	2.44586	0.0118715	0.679463	up	yes
MSTRG.14505	Gh_A07G1776	MSTRG.14505.1;MSTRG.14505.2;MSTRG.14505.3;Gh_A07G1776	10.0426	7.15749	9.91744	6.18458	10.0614	9.77469	2.58073	1.36778	0.0443378	0.745361	up	yes
MSTRG.14521		MSTRG.14521.1	0	0	0	0.730659	0.520959	0.263394	0.437775	-1.19174	0.0270893	0.727419	down	yes
MSTRG.14577		MSTRG.14577.1;MSTRG.14577.2	15.9405	19.231	13.4277	19.4865	17.3157	14.3481	0.481794	-1.05351	0.0412759	0.745278	down	yes
MSTRG.14731	Gh_A07G1997	Gh_A07G1997	22.1571	20.3316	23.8896	7.20909	7.37521	6.36562	2.85192	1.51194	0.0166752	0.696942	up	yes
MSTRG.14762	Gh_A07G2025	Gh_A07G2025	4.32772	2.73246	4.03043	1.07726	1.53261	1.38994	3.59485	1.84593	0.0186456	0.703678	up	yes
MSTRG.14807	Gh_A07G2075	MSTRG.14807.1;MSTRG.14807.2	1.01187	1.5447	0.928435	1.63922	0.843706	0.610146	0.410384	-1.28495	0.0161013	0.695818	down	yes
MSTRG.14840	Gh_A07G2107	MSTRG.14840.1;Gh_A07G2107	2.65904	3.38936	3.11378	5.80422	5.09786	3.87773	0.372392	-1.42511	0.00682111	0.648235	down	yes
MSTRG.1486	Gh_A01G1408	MSTRG.1486.1;Gh_A01G1408	0.398537	0.0514846	0.746562	0.0608077	0.296351	0.642234	2.94686	1.55918	0.0364166	0.738849	up	yes
MSTRG.14871	Gh_A07G2136	MSTRG.14871.1;MSTRG.14871.3;MSTRG.14871.4;MSTRG.14871.5;Gh_A07G2136	6.88086	8.88318	8.18543	9.50762	7.66737	6.09555	0.49808	-1.00555	0.0242985	0.726554	down	yes
MSTRG.14896	Gh_A08G0017	MSTRG.14896.1;MSTRG.14896.2;Gh_A08G0017;MSTRG.14896.4	6.0311	8.21815	6.29105	13.2379	9.87377	9.62275	0.327011	-1.61259	0.00621476	0.641916	down	yes
MSTRG.15040	Gh_A08G0193	MSTRG.15040.1;MSTRG.15040.2	1.33354	0.760478	0.975155	0.341459	0.253991	0.607866	2.39844	1.26209	0.0399691	0.743068	up	yes
MSTRG.15041	Gh_A08G0193	MSTRG.15041.1	1.9385	2.5201	1.87352	2.8601	2.76112	1.88459	0.478187	-1.06435	0.016118	0.695818	down	yes
MSTRG.15070	Gh_A08G0221	MSTRG.15070.1	0.636791	0	0.464437	0	0	0.293668	2.99374	1.58195	0.0362241	0.738849	up	yes
MSTRG.15116	Gh_A08G0267	Gh_A08G0267	21.0564	30.0169	27.5216	45.2291	37.7244	37.2348	0.381772	-1.38922	0.0397276	0.743068	down	yes
MSTRG.1512	Gh_A01G1434	Gh_A01G1434	18.5003	19.8696	18.7502	6.44845	6.63791	6.92556	2.63392	1.39721	0.00229438	0.570696	up	yes
MSTRG.15225		MSTRG.15225.1	1.07655	0	0.333718	0	0.174278	1.00665	5.31074	2.40891	0.0330192	0.738849	up	yes
MSTRG.15233		MSTRG.15233.1;MSTRG.15233.2	1.73267	2.3471	2.30236	4.12966	4.08902	3.53672	0.459486	-1.12191	0.0281248	0.727419	down	yes
MSTRG.15274	Gh_A08G0436	MSTRG.15274.1;Gh_A08G0436	0.555928	1.05161	0.63293	1.6153	0.950355	0.685543	0.343441	-1.54187	0.00186877	0.570696	down	yes
MSTRG.15286	Gh_A08G0451	MSTRG.15286.1;MSTRG.15286.2;Gh_A08G0451	1.76166	1.60652	2.28109	0.490797	0.549879	0.528301	2.26336	1.17847	0.0368025	0.738849	up	yes
MSTRG.15330	Gh_A08G0491	MSTRG.15330.1	5.39085	0	5.45507	0	0	1.30717	77.029	6.26733	0.0481367	0.749609	up	yes
MSTRG.15351		MSTRG.15351.1	1.04777	0.361939	0.781092	0.560303	1.12027	1.59278	2.52961	1.33892	0.00412994	0.595298	up	yes
MSTRG.15448	Gh_A08G0594	MSTRG.15448.1;Gh_A08G0594	5.73904	6.12338	5.49899	2.03508	2.64494	3.34967	2.78774	1.4791	0.0419268	0.745361	up	yes
MSTRG.1554	Gh_A01G1484	Gh_A01G1484	1.68025	1.43583	1.86709	0.698617	1.03293	1.056	2.06686	1.04744	0.0131517	0.688012	up	yes
MSTRG.15567		MSTRG.15567.1	3.3471	2.38412	2.81726	2.13831	2.07568	3.11214	2.06269	1.04452	0.0421994	0.745361	up	yes
MSTRG.15611	Gh_A08G0736	MSTRG.15611.1;Gh_A08G0736	25.2124	26.986	17.9307	67.714	63.8016	61.5458	0.257283	-1.95857	0.0402555	0.743993	down	yes
MSTRG.15663	Gh_A08G0790	MSTRG.15663.1;MSTRG.15663.2;MSTRG.15663.3	2.30161	2.99996	2.31637	2.91825	1.958	1.44319	0.486556	-1.03932	0.0138987	0.688012	down	yes
MSTRG.15665	Gh_A08G0792	MSTRG.15665.1;MSTRG.15665.2;Gh_A08G0792	11.2372	8.49191	9.43763	5.34896	6.64225	7.60485	2.70853	1.43751	0.00635847	0.641916	up	yes
MSTRG.15788		MSTRG.15788.1	0.484845	0.96709	0.417787	1.16801	0.934996	0.892004	0.467684	-1.09639	0.0427392	0.745361	down	yes
MSTRG.15817		MSTRG.15817.1;MSTRG.15817.2	2.28071	2.74086	2.28348	0	0	0.047673	3.07208	1.61922	0.00563861	0.637783	up	yes
MSTRG.15864		MSTRG.15864.2;MSTRG.15864.1;MSTRG.15864.9;MSTRG.15864.5;MSTRG.15864.7;MSTRG.15864.8;MSTRG.15864.4;MSTRG.15864.6;MSTRG.15864.3	9.8793	9.32044	10.2728	4.12861	4.11495	5.03214	2.70183	1.43394	0.00345452	0.592258	up	yes
MSTRG.15875	Gh_A08G0982	MSTRG.15875.2;MSTRG.15875.1	2.83129	1.73033	2.25082	0.288982	1.0256	0.67879	3.91275	1.96818	0.0476307	0.748969	up	yes
MSTRG.15891	Gh_A08G1009	Gh_A08G1009	10.2148	10.2435	9.72192	0	0	0	10.7938	3.43213	2.53631e-05	0.28653	up	yes
MSTRG.15910		MSTRG.15910.1	7.25014	7.41225	6.20294	13.7442	11.1493	11.5444	0.447511	-1.16	0.0311039	0.738849	down	yes
MSTRG.15915	Gh_A08G1032	MSTRG.15915.1;Gh_A08G1032	6.54849	4.16927	4.49252	2.24284	2.50823	2.7691	2.84611	1.50899	0.0499775	0.750127	up	yes
MSTRG.15921		MSTRG.15921.1	3.80367	5.23541	3.9064	5.50342	3.70315	3.50362	0.460284	-1.11941	0.0211582	0.719215	down	yes
MSTRG.15928	Gh_A08G1045	MSTRG.15928.1;MSTRG.15928.2;Gh_A08G1045	11.1006	10.1645	13.9535	1.4317	1.54372	1.56045	6.56389	2.71455	0.00647365	0.641916	up	yes
MSTRG.15960	Gh_A08G1094	MSTRG.15960.1;MSTRG.15960.2;Gh_A08G1094	1.23811	1.56802	1.35992	4.04537	3.64305	3.60392	0.384939	-1.3773	0.00122273	0.570696	down	yes
MSTRG.16066	Gh_A08G1199	MSTRG.16066.1;MSTRG.16066.2;Gh_A08G1199	3.48605	2.51177	4.54306	1.23492	1.9878	2.20272	3.84396	1.94259	0.023532	0.726554	up	yes
MSTRG.16069	Gh_A08G1203;Gh_A08G1202	MSTRG.16069.2;MSTRG.16069.3;Gh_A08G1202	0.86519	0.232879	0.606078	0.124164	0.486156	0.738112	3.08591	1.6257	0.00449374	0.609805	up	yes
MSTRG.16132	Gh_A08G1261	MSTRG.16132.1;Gh_A08G1261	11.4028	16.0831	13.5875	23.276	21.226	16.9623	0.333495	-1.58426	0.00602217	0.641916	down	yes
MSTRG.16161		MSTRG.16161.1	1.30425	1.75869	1.42732	2.57684	2.29575	1.65619	0.435502	-1.19925	0.00285986	0.590839	down	yes
MSTRG.16216	Gh_A08G1334	Gh_A08G1334;MSTRG.16216.2	1.18104	1.55389	0.878907	2.20647	1.28689	1.1658	0.396159	-1.33585	0.0387662	0.743068	down	yes
MSTRG.16236		MSTRG.16236.1;MSTRG.16236.2	3.6281	4.02117	2.94733	6.51043	5.44152	5.63208	0.469431	-1.09102	0.0445181	0.745361	down	yes
MSTRG.16248	Gh_A08G1363	MSTRG.16248.1;MSTRG.16248.2;MSTRG.16248.3;MSTRG.16248.4;MSTRG.16248.5;MSTRG.16248.6;MSTRG.16248.7;MSTRG.16248.8;MSTRG.16248.9;Gh_A08G1363;MSTRG.16248.11;MSTRG.16248.12	2.15731	3.26519	1.7601	7.54694	9.47871	6.88319	0.218672	-2.19316	0.0429225	0.745361	down	yes
MSTRG.16285	Gh_A08G1398	Gh_A08G1398	2.3396	2.87914	2.18703	3.77289	4.12301	2.99927	0.481233	-1.05519	0.0391295	0.743068	down	yes
MSTRG.16323	Gh_A08G1426	MSTRG.16323.1;MSTRG.16323.2;Gh_A08G1426;MSTRG.16323.4	3.8383	2.49398	3.76513	1.74913	2.05323	2.00993	2.4408	1.28735	0.0400932	0.743184	up	yes
MSTRG.16335	Gh_A08G1439	MSTRG.16335.1;Gh_A08G1439	5.29411	6.29367	5.49959	10.673	11.0285	10.3622	0.46841	-1.09416	0.00837252	0.668788	down	yes
MSTRG.16352		MSTRG.16352.1	1.45795	1.52017	1.74948	4.63006	4.05236	3.80666	0.412791	-1.27652	0.0145031	0.691059	down	yes
MSTRG.16389		MSTRG.16389.1	0.409717	0.835247	0.362679	1.12964	0.756924	0.451726	0.369775	-1.43528	0.00110779	0.570696	down	yes
MSTRG.16391	Gh_A08G1491	MSTRG.16391.1	5.56752	3.95619	5.27993	2.88653	2.6698	3.51736	2.47999	1.31034	0.0253763	0.726554	up	yes
MSTRG.16436	Gh_A08G1535	MSTRG.16436.1;MSTRG.16436.2;Gh_A08G1535;MSTRG.16436.4	5.36114	7.36452	6.30114	20.2153	16.9481	11.3998	0.161288	-2.63229	0.00324572	0.592258	down	yes
MSTRG.16437	Gh_A08G1536	MSTRG.16437.1;MSTRG.16437.2;MSTRG.16437.3;Gh_A08G1536	5.04459	5.37909	4.40402	8.14946	7.58352	5.55917	0.418777	-1.25575	0.0275	0.727419	down	yes
MSTRG.16448		MSTRG.16448.1;MSTRG.16448.2	1.50185	2.08433	2.12323	3.19158	2.98891	2.42087	0.490979	-1.02627	0.049797	0.750127	down	yes
MSTRG.1647	Gh_A01G1568	MSTRG.1647.1	0.296901	0.16094	0.442075	0.012643	0.105874	0.39213	2.06382	1.04532	0.023261	0.726554	up	yes
MSTRG.16538		MSTRG.16538.1	0.29557	0.583468	0.198659	1.01447	1.08311	0.561554	0.386121	-1.37288	0.0255209	0.726554	down	yes
MSTRG.16550	Gh_A08G1636	MSTRG.16550.1;MSTRG.16550.2;MSTRG.16550.3;Gh_A08G1636	5.74996	5.89799	6.2378	13.6753	11.3413	12.9109	0.480279	-1.05806	0.0331537	0.738849	down	yes
MSTRG.16551	Gh_A08G1637	MSTRG.16551.1;MSTRG.16551.2;MSTRG.16551.3;Gh_A08G1637	3.84584	5.19231	4.0906	5.56355	3.7275	2.82226	0.399869	-1.3224	0.00948969	0.67514	down	yes
MSTRG.1657	Gh_A01G1575	Gh_A01G1575	0.139102	0.190434	0.284087	1.43455	1.12828	1.18233	0.464556	-1.10608	0.0219817	0.724777	down	yes
MSTRG.16570	Gh_A08G1659	MSTRG.16570.1	1.39326	0.776414	1.67006	0.029441	0.495992	0.767294	5.0218	2.3282	0.00482868	0.620374	up	yes
MSTRG.16573	Gh_A08G1656	MSTRG.16573.1;MSTRG.16573.2;MSTRG.16573.3;MSTRG.16573.4;MSTRG.16573.5;Gh_A08G1656;MSTRG.16573.7	3.10347	3.07508	3.25146	1.547	2.05721	2.34675	2.06959	1.04934	0.0236414	0.726554	up	yes
MSTRG.16627		MSTRG.16627.2;MSTRG.16627.1	7.38683	9.4074	7.23938	12.0654	10.8208	10.258	0.466313	-1.10063	0.00998465	0.676449	down	yes
MSTRG.16685		MSTRG.16685.1	1.11225	2.54533	1.71306	2.44302	1.50362	1.37103	0.364571	-1.45573	0.0445965	0.745361	down	yes
MSTRG.16721	Gh_A08G1812	MSTRG.16721.1;Gh_A08G1812	0.965482	0.91409	0.633027	2.4434	2.14816	1.86348	0.429981	-1.21766	0.0294924	0.731987	down	yes
MSTRG.16751	Gh_A08G1835	MSTRG.16751.1;MSTRG.16751.2;MSTRG.16751.3;MSTRG.16751.5;MSTRG.16751.4;Gh_A08G1835	10.803	9.68075	12.1011	2.18224	2.48655	2.26281	4.3704	2.12777	0.00515228	0.633602	up	yes
MSTRG.16839		MSTRG.16839.1	0	0.76094	0	1.04407	0.551278	0	0.158189	-2.66028	0.00104616	0.570696	down	yes
MSTRG.16930	Gh_A08G2023	MSTRG.16930.1;MSTRG.16930.2;MSTRG.16930.3;Gh_A08G2023	2.98192	4.0748	3.74165	4.5765	4.09861	2.99141	0.487003	-1.038	0.0311443	0.738849	down	yes
MSTRG.16939	Gh_A08G2036	Gh_A08G2036	2.09488	1.82727	2.20449	0.153779	0.388091	0.234505	2.99683	1.58344	0.0116076	0.679463	up	yes
MSTRG.16989	Gh_A08G2102;Gh_A08G2101	MSTRG.16989.1;Gh_A08G2101;Gh_A08G2102	8.93717	10.5304	9.16445	14.9401	11.8467	12.1992	0.495864	-1.01198	0.0181683	0.703678	down	yes
MSTRG.16990	Gh_A08G2104	MSTRG.16990.1;MSTRG.16990.2;Gh_A08G2104	13.2905	9.5091	11.2642	6.04549	7.54335	6.83549	2.44275	1.28851	0.0444985	0.745361	up	yes
MSTRG.17040	Gh_A08G2177	MSTRG.17040.1;MSTRG.17040.2;Gh_A08G2177	2.15257	1.68034	1.67956	0.593243	1.24982	1.34256	2.63094	1.39558	0.0437187	0.745361	up	yes
MSTRG.17066		MSTRG.17066.1	1.57282	2.22896	1.20731	2.18182	1.81243	1.43694	0.466136	-1.10118	0.0440528	0.745361	down	yes
MSTRG.17083	Gh_A08G2232	MSTRG.17083.1;Gh_A08G2232	8.76845	6.8132	8.07878	3.25409	4.03663	3.75072	2.77512	1.47255	0.0117782	0.679463	up	yes
MSTRG.17143		MSTRG.17143.1	1.10299	0.463598	0.635208	0.153694	0.368422	0.709342	2.87887	1.5255	0.018369	0.703678	up	yes
MSTRG.17159	Gh_A09G0036	MSTRG.17159.1;Gh_A09G0036	22.2658	21.0856	28.4931	0.0644122	0.329598	0.305813	31.5473	4.97945	0.00153499	0.570696	up	yes
MSTRG.17167		MSTRG.17167.1	4.48102	5.32288	3.91168	9.53305	7.28757	6.52555	0.324282	-1.62468	0.00752231	0.657309	down	yes
MSTRG.17181	Gh_A09G0057	MSTRG.17181.2;MSTRG.17181.1;MSTRG.17181.3;MSTRG.17181.4;MSTRG.17181.5;Gh_A09G0057;MSTRG.17181.7	3.45397	3.49132	3.27581	7.72324	7.90248	7.08252	0.450369	-1.15082	0.00280905	0.590839	down	yes
MSTRG.17186	Gh_A09G0062	MSTRG.17186.1;MSTRG.17186.2;Gh_A09G0062	23.5145	20.8723	24.1619	11.2651	11.2713	10.8411	2.17347	1.12	0.0136826	0.688012	up	yes
MSTRG.17226	Gh_A09G0100	MSTRG.17226.2;MSTRG.17226.1;Gh_A09G0100	45.1035	35.8816	40.7774	17.5256	22.9543	19.9948	2.90007	1.53609	0.0277783	0.727419	up	yes
MSTRG.17268	Gh_A09G0145	MSTRG.17268.1;MSTRG.17268.2;Gh_A09G0145	6.39479	6.55322	5.54344	14.6106	15.819	15.9401	0.446604	-1.16293	0.0227787	0.726554	down	yes
MSTRG.17333	Gh_A09G0208	MSTRG.17333.1;MSTRG.17333.2;Gh_A09G0208	23.7915	22.498	23.279	12.1411	13.5421	13.4264	2.06414	1.04554	0.00196904	0.570696	up	yes
MSTRG.17367	Gh_A09G0246	Gh_A09G0246	0	0.50653	0	9.18474	1.40987	0	0.0105459	-6.56718	0.0293467	0.731987	down	yes
MSTRG.17385	Gh_A09G0259	MSTRG.17385.1;MSTRG.17385.2;MSTRG.17385.3;MSTRG.17385.4;MSTRG.17385.5;Gh_A09G0259	169.487	192.254	167.892	490.171	490.629	526.592	0.332334	-1.5893	0.00811781	0.668788	down	yes
MSTRG.17410	Gh_A09G0276	MSTRG.17410.1;Gh_A09G0276	2.10474	1.26268	1.51515	0.137988	0.167772	0.086021	2.86603	1.51905	0.0453001	0.745361	up	yes
MSTRG.17417		MSTRG.17417.1;MSTRG.17417.2;MSTRG.17417.3;MSTRG.17417.4;MSTRG.17417.5;MSTRG.17417.6	1.09872	2.41537	0.752266	2.74868	1.83172	0.830828	0.167753	-2.57559	0.0090235	0.671796	down	yes
MSTRG.17422		MSTRG.17422.1	11.5354	13.0986	9.74861	36.4188	33.498	35.0181	0.264555	-1.91836	0.0127885	0.686669	down	yes
MSTRG.1745	Gh_A01G1650	Gh_A01G1650;MSTRG.1745.2	14.6249	11.2864	12.9084	8.56172	8.97564	10.7562	2.23461	1.16002	0.00799872	0.668115	up	yes
MSTRG.17461	Gh_A09G0319	MSTRG.17461.1;Gh_A09G0319	0.0170847	0.460871	0.222734	0.71936	0.35302	0.331563	0.418833	-1.25555	0.0329422	0.738849	down	yes
MSTRG.175	Gh_A01G0202	Gh_A01G0202	0	0.412753	0	0.788664	0.467	0	0.244349	-2.03298	0.00152221	0.570696	down	yes
MSTRG.17626	Gh_A09G0490	MSTRG.17626.1;MSTRG.17626.2;MSTRG.17626.3	2.75172	0.553872	2.86581	0.475676	2.61735	2.54018	10.0371	3.32726	0.0387424	0.743068	up	yes
MSTRG.17627	Gh_A09G0491	MSTRG.17627.3;MSTRG.17627.1;MSTRG.17627.2;MSTRG.17627.4;Gh_A09G0491	0.708687	0.595688	0.795955	0.131296	0.301663	0.426544	2.01466	1.01054	0.00567361	0.637783	up	yes
MSTRG.17646		MSTRG.17646.1	0.93837	0.814084	1.12118	0	0	0	2.20732	1.1423	0.0122619	0.680303	up	yes
MSTRG.1775	Gh_A01G1679	Gh_A01G1679;MSTRG.1775.2;MSTRG.1775.3	17.6692	16.6383	21.0297	8.84519	10.1983	9.8674	2.40626	1.26679	0.0286974	0.729354	up	yes
MSTRG.17810		MSTRG.17810.1	1.9003	2.53637	1.98089	3.7774	2.99101	2.91807	0.453941	-1.13942	0.00583336	0.640585	down	yes
MSTRG.17849		MSTRG.17849.1;MSTRG.17849.2;MSTRG.17849.3;MSTRG.17849.4	2.69102	1.82488	2.79334	1.38632	1.7009	2.31096	2.67328	1.41861	0.00213734	0.570696	up	yes
MSTRG.17852	Gh_A09G0715	Gh_A09G0715;MSTRG.17852.2	13.9089	19.2574	14.8683	19.7014	15.9342	15.059	0.479592	-1.06012	0.0137204	0.688012	down	yes
MSTRG.17878	Gh_A09G0749;Gh_A09G0748	MSTRG.17878.1;MSTRG.17878.2;MSTRG.17878.3;MSTRG.17878.5;MSTRG.17878.4;Gh_A09G0748;Gh_A09G0749	10.746	13.3814	11.2416	14.392	14.7897	10.0957	0.46846	-1.094	0.04428	0.745361	down	yes
MSTRG.17885		MSTRG.17885.1	0.203133	0.846813	0.444459	1.04814	0.895424	0.675569	0.391789	-1.35185	0.0334137	0.738849	down	yes
MSTRG.17913	Gh_A09G0781	MSTRG.17913.1	1.20836	2.56359	2.17736	4.23698	3.1129	2.41184	0.261122	-1.9372	0.0280913	0.727419	down	yes
MSTRG.17918		MSTRG.17918.1;MSTRG.17918.2;MSTRG.17918.3;MSTRG.17918.4	18.4979	19.7676	22.0495	6.44215	6.25833	6.32406	2.81471	1.49299	0.0101008	0.679463	up	yes
MSTRG.17931	Gh_A09G0792	MSTRG.17931.1	0.650187	0.310949	0.523512	0.086932	0.519466	0.952375	2.82041	1.49591	0.0145165	0.691059	up	yes
MSTRG.17948		MSTRG.17948.1	1.69866	0.426247	1.85654	0.51037	0.87918	1.73898	5.55595	2.47403	0.0108019	0.679463	up	yes
MSTRG.17969	Gh_A09G0823	MSTRG.17969.2;MSTRG.17969.1;Gh_A09G0823	1.6468	0.688941	1.50197	0.864005	1.07523	1.32411	2.42294	1.27676	0.0430013	0.745361	up	yes
MSTRG.17977	Gh_A09G0832	MSTRG.17977.3;MSTRG.17977.1;MSTRG.17977.2;MSTRG.17977.4;MSTRG.17977.5;MSTRG.17977.7;MSTRG.17977.6;Gh_A09G0832	4.45523	4.56409	5.00403	10.957	11.8248	9.71111	0.422016	-1.24463	0.0234933	0.726554	down	yes
MSTRG.18063	Gh_A09G0905	MSTRG.18063.1;MSTRG.18063.2	17.2082	21.8016	20.1571	30.2938	26.2479	24.524	0.459644	-1.12141	0.012196	0.680303	down	yes
MSTRG.18086	Gh_A09G0926	Gh_A09G0926	10.6633	14.8707	10.5797	18.8354	17.5054	13.7178	0.337339	-1.56773	0.00517554	0.633602	down	yes
MSTRG.18137		MSTRG.18137.1;MSTRG.18137.2	3.40321	3.7958	2.79821	6.4964	6.13999	5.04494	0.395071	-1.33982	0.0163351	0.695818	down	yes
MSTRG.18228	Gh_A09G1051	MSTRG.18228.1	3.47335	2.08318	3.39908	1.79284	1.8717	2.74838	2.92873	1.55027	0.0149216	0.693784	up	yes
MSTRG.18252	Gh_A09G1073	MSTRG.18252.1;Gh_A09G1073	3.21398	4.27106	3.28828	10.2927	13.5628	9.19234	0.256313	-1.96402	0.0400734	0.743068	down	yes
MSTRG.18264	Gh_A09G1084	Gh_A09G1084	0	0.385026	0.165436	0.552087	0.066335	0	0.398848	-1.32609	0.0278315	0.727419	down	yes
MSTRG.1828		MSTRG.1828.1;MSTRG.1828.2	2.49805	3.24031	3.17124	4.81632	4.00524	3.57574	0.482843	-1.05037	0.0251041	0.726554	down	yes
MSTRG.18314		MSTRG.18314.1	1.645	2.01588	2.12667	3.8316	4.16754	3.19548	0.471835	-1.08365	0.0495093	0.750127	down	yes
MSTRG.18367		MSTRG.18367.1	0	7.40821	0	4.51001	3.1564	0	0.00545285	-7.51877	0.0211957	0.719882	down	yes
MSTRG.18371	Gh_A09G1177	MSTRG.18371.1;MSTRG.18371.2;MSTRG.18371.3;MSTRG.18371.4;MSTRG.18371.5;MSTRG.18371.7;MSTRG.18371.8;Gh_A09G1177	1.66589	1.17758	1.62501	0.739035	1.04322	1.7412	2.75069	1.45979	0.00462299	0.615334	up	yes
MSTRG.18426	Gh_A09G1232	MSTRG.18426.1;MSTRG.18426.2;Gh_A09G1232	15.3444	25.832	19.628	30.4372	25.9198	22.8839	0.32429	-1.62465	0.0267507	0.726554	down	yes
MSTRG.18474	Gh_A09G1289	MSTRG.18474.1;Gh_A09G1289	17.6977	26.7427	20.7395	31.7411	23.2987	23.5199	0.377438	-1.40569	0.0313775	0.738849	down	yes
MSTRG.18495	Gh_A09G1314;Gh_A09G1317	MSTRG.18495.1;MSTRG.18495.2;Gh_A09G1314;MSTRG.18495.4;Gh_A09G1317	14.0643	18.4041	15.0249	26.9101	21.5686	19.9594	0.365506	-1.45203	0.00196055	0.570696	down	yes
MSTRG.18538		MSTRG.18538.1	0.225066	0.251038	0.250716	1.21543	1.11176	0.853333	0.467477	-1.09703	0.00697672	0.648558	down	yes
MSTRG.18583	Gh_A09G1400	MSTRG.18583.1;Gh_A09G1400	50.6796	55.0312	61.4495	17.8687	20.4656	17.0849	2.71835	1.44273	0.0337109	0.738849	up	yes
MSTRG.18619	Gh_A09G1435	MSTRG.18619.1;MSTRG.18619.2;MSTRG.18619.3;MSTRG.18619.4;Gh_A09G1435	4.54114	5.74878	4.73199	7.17642	7.45462	5.40207	0.450963	-1.14892	0.0231303	0.726554	down	yes
MSTRG.18630	Gh_A09G1448	MSTRG.18630.2;MSTRG.18630.3;MSTRG.18630.1;MSTRG.18630.4;Gh_A09G1448	32.6614	38.0937	35.4142	6.74195	7.18342	7.58876	4.43529	2.14903	0.00431755	0.604036	up	yes
MSTRG.18637	Gh_A09G1456	Gh_A09G1456	4.56334	3.55683	3.8293	2.34723	2.47216	4.18395	2.7302	1.44901	0.0397725	0.743068	up	yes
MSTRG.18652	Gh_A09G1475	MSTRG.18652.1;Gh_A09G1475	3.76961	2.65991	3.37044	2.08779	2.17232	2.4965	2.04054	1.02895	0.0190686	0.704184	up	yes
MSTRG.18674		MSTRG.18674.2;MSTRG.18674.1;MSTRG.18674.4;MSTRG.18674.6	5.2115	6.3525	4.85543	13.9981	10.8474	12.7687	0.339509	-1.55848	0.0311459	0.738849	down	yes
MSTRG.18680	Gh_A09G1509	MSTRG.18680.1;Gh_A09G1509	0.0648528	0.858578	0	2.59282	0.994858	0.457578	0.0845983	-3.56323	0.00187662	0.570696	down	yes
MSTRG.18702	Gh_A09G1533	MSTRG.18702.1;MSTRG.18702.2;MSTRG.18702.3	3.14316	4.18686	3.649	7.50702	7.73072	7.28792	0.423819	-1.23848	0.0188276	0.703678	down	yes
MSTRG.18789	Gh_A09G1634	MSTRG.18789.1;Gh_A09G1634	10.7673	10.5735	11.897	28.221	25.3513	27.5662	0.44556	-1.16631	0.016241	0.695818	down	yes
MSTRG.18790	Gh_A09G1635	Gh_A09G1635	3.05604	2.66507	2.27301	9.28369	6.5273	6.86268	0.307346	-1.70206	0.0475328	0.748969	down	yes
MSTRG.18865	Gh_A09G1721	MSTRG.18865.1;MSTRG.18865.2;Gh_A09G1721	5.21035	3.71071	5.86876	0.772807	1.08129	1.45253	6.36976	2.67124	0.00190388	0.570696	up	yes
MSTRG.18960	Gh_A09G1828	MSTRG.18960.1;Gh_A09G1828	4.86145	5.94148	5.25106	8.261	6.9179	5.63591	0.431756	-1.21171	0.00264254	0.583785	down	yes
MSTRG.19109	Gh_A09G2026	Gh_A09G2026	0	5.322	0	4.17384	3.52783	0	0.00753421	-7.05233	0.0208003	0.717782	down	yes
MSTRG.19146	Gh_A09G2067	MSTRG.19146.1;MSTRG.19146.2;MSTRG.19146.3;Gh_A09G2067;MSTRG.19146.5;MSTRG.19146.6	5.84477	4.14421	6.44876	2.29881	3.37464	4.07837	4.01341	2.00483	0.00343859	0.592258	up	yes
MSTRG.19148	Gh_A09G2068	MSTRG.19148.1;Gh_A09G2068	2.44974	1.38118	2.68923	1.08235	1.28957	1.82103	3.188	1.67265	0.0152691	0.693875	up	yes
MSTRG.19371	Gh_A10G0114	MSTRG.19371.1;MSTRG.19371.3;MSTRG.19371.4;Gh_A10G0114	8.35822	7.07777	6.95779	3.54263	3.55823	3.56782	2.0652	1.04628	0.0254387	0.726554	up	yes
MSTRG.19412	Gh_A10G0170	MSTRG.19412.1;Gh_A10G0170	2.30449	1.67833	1.94836	0.835318	1.19224	1.01595	2.04034	1.02881	0.0419514	0.745361	up	yes
MSTRG.1945	Gh_A01G1843;Gh_A01G1844	MSTRG.1945.1;MSTRG.1945.2;MSTRG.1945.3;MSTRG.1945.4;MSTRG.1945.5;MSTRG.1945.7;MSTRG.1945.6;MSTRG.1945.8;Gh_A01G1843;Gh_A01G1844	3.88696	5.22588	4.14409	9.96637	8.33563	9.68653	0.387675	-1.36708	0.0372498	0.74096	down	yes
MSTRG.19566	Gh_A10G0361	Gh_A10G0361	0	0	0	29.8583	13.6228	16.337	0.0233292	-5.42172	0.0111004	0.679463	down	yes
MSTRG.19580	Gh_A10G0376	Gh_A10G0376	18.3203	15.1263	19.2534	13.9833	16.3746	19.6405	2.06659	1.04726	0.00308983	0.592258	up	yes
MSTRG.19652	Gh_A10G0444	MSTRG.19652.1;MSTRG.19652.2;MSTRG.19652.3;Gh_A10G0444	7.24665	6.86313	6.72401	2.80253	2.93499	3.52138	2.53135	1.33991	0.00529487	0.633602	up	yes
MSTRG.19688	Gh_A10G0483	MSTRG.19688.1;Gh_A10G0483	23.8461	33.1357	28.5336	36.8793	30.1977	25.5601	0.425079	-1.2342	0.00988029	0.676449	down	yes
MSTRG.19776	Gh_A10G0569	MSTRG.19776.1;MSTRG.19776.2;MSTRG.19776.3;Gh_A10G0569	4.99902	4.576	5.26843	2.06318	2.10738	1.90717	2.03863	1.0276	0.0151194	0.693875	up	yes
MSTRG.1979	Gh_A01G1881	MSTRG.1979.1;Gh_A01G1881	0.135248	0.578843	0.425324	0.701162	0.283734	0.162317	0.449005	-1.1552	0.0413749	0.745316	down	yes
MSTRG.19812	Gh_A10G0603	MSTRG.19812.1;Gh_A10G0603	26.7025	23.0747	25.3499	10.4164	13.1439	10.9122	2.55119	1.35117	0.0336871	0.738849	up	yes
MSTRG.1991	Gh_A01G1896	Gh_A01G1896	0.617839	0.284056	1.02508	0	0.030832	0.27905	3.01666	1.59295	0.0461719	0.747423	up	yes
MSTRG.19913	Gh_A10G0700	MSTRG.19913.1	0.062488	0.245038	0.220154	0.622929	0.323836	0.037077	0.432343	-1.20975	0.0352733	0.738849	down	yes
MSTRG.19920	Gh_A10G0707	MSTRG.19920.1;MSTRG.19920.2;MSTRG.19920.3;Gh_A10G0707	1.03724	2.06224	0.965412	3.16924	1.14418	1.19394	0.217793	-2.19897	0.0392661	0.743068	down	yes
MSTRG.19947	Gh_A10G0731	Gh_A10G0731;MSTRG.19947.2;MSTRG.19947.3	1.0888	1.68172	1.02392	1.77348	1.28412	0.701757	0.383191	-1.38387	0.00337654	0.592258	down	yes
MSTRG.19970	Gh_A10G0754	MSTRG.19970.1;MSTRG.19970.2;MSTRG.19970.3;MSTRG.19970.4	2.23577	3.50706	3.08917	3.80379	3.06003	1.94913	0.391685	-1.35224	0.0304583	0.738137	down	yes
MSTRG.20106	Gh_A10G0897	Gh_A10G0897	0.685707	0.447109	0.813438	0.057459	0.355674	0.832405	3.1096	1.63673	0.0125672	0.683111	up	yes
MSTRG.20174	Gh_A10G0957	Gh_A10G0957;MSTRG.20174.2;MSTRG.20174.3;MSTRG.20174.4;MSTRG.20174.5	3.32515	4.56834	4.19807	6.62303	5.35157	5.1167	0.448978	-1.15528	0.0247197	0.726554	down	yes
MSTRG.20178	Gh_A10G0967	MSTRG.20178.1;Gh_A10G0967	1.60872	1.94539	1.71457	3.18029	2.34022	2.24546	0.483841	-1.0474	0.0133866	0.688012	down	yes
MSTRG.20241	Gh_A10G1029	MSTRG.20241.1;Gh_A10G1029	1.60559	1.24853	1.24664	0.561067	0.834809	1.22676	2.44333	1.28885	0.0262129	0.726554	up	yes
MSTRG.20267		MSTRG.20267.1	0.349167	0.084987	0.404981	0.089705	0.10461	0.534313	2.18623	1.12845	0.0301106	0.735092	up	yes
MSTRG.20315		MSTRG.20315.1;MSTRG.20315.2	5.26766	5.27881	5.78364	11.6687	9.38244	8.94714	0.440446	-1.18296	0.0350996	0.738849	down	yes
MSTRG.20348	Gh_A10G1123	MSTRG.20348.1;MSTRG.20348.3;MSTRG.20348.4;Gh_A10G1123;MSTRG.20348.6;MSTRG.20348.7	7.81236	6.91833	7.19411	3.38362	4.03395	4.02154	2.27898	1.18839	0.00474863	0.616619	up	yes
MSTRG.20361	Gh_A10G1136	MSTRG.20361.1;MSTRG.20361.2	2.29967	3.06962	2.54366	3.79895	3.26895	2.55484	0.464344	-1.10674	0.00118976	0.570696	down	yes
MSTRG.20367		MSTRG.20367.1;MSTRG.20367.2	2.93538	2.8959	3.19903	8.80322	9.47474	8.91978	0.421832	-1.24526	0.00395418	0.592258	down	yes
MSTRG.20375		MSTRG.20375.1	5.0196	5.33013	5.70351	0.09866	0.085734	0.005385	5.24125	2.38991	0.000994482	0.570696	up	yes
MSTRG.20400		MSTRG.20400.1	1.74278	2.79162	2.30553	2.52643	1.58797	0.70733	0.360969	-1.47005	0.0366654	0.738849	down	yes
MSTRG.20402		MSTRG.20402.1	3.30509	3.44694	3.55947	9.99761	7.25862	8.58901	0.382976	-1.38467	0.042001	0.745361	down	yes
MSTRG.20420		MSTRG.20420.1	9.51694	11.9256	10.4487	16.3499	14.1137	13.5307	0.474572	-1.0753	0.00518941	0.633602	down	yes
MSTRG.20421		MSTRG.20421.1	0.193592	0.377612	0.212026	0.590273	0.637813	0.185345	0.490921	-1.02644	0.0465406	0.74839	down	yes
MSTRG.20435	Gh_A10G1188	Gh_A10G1188	13.1932	14.8418	13.8967	43.3636	39.6886	36.9423	0.265406	-1.91373	6.66615e-05	0.396099	down	yes
MSTRG.20461	Gh_A10G1211	Gh_A10G1211	0.131007	0.580269	0.280067	1.06055	0.464568	0.425422	0.350098	-1.51417	0.0164877	0.695844	down	yes
MSTRG.20497		MSTRG.20497.2;MSTRG.20497.1	4.8144	6.05393	5.17201	9.4949	7.79694	7.24451	0.408051	-1.29318	0.00150117	0.570696	down	yes
MSTRG.20532		MSTRG.20532.1	0.114296	0.234895	0.100198	0.782705	0.624234	0.163959	0.377433	-1.40571	0.0223103	0.725243	down	yes
MSTRG.20551	Gh_A10G1296	MSTRG.20551.1;Gh_A10G1296	6.29095	7.4038	5.58428	13.8541	10.737	12.0997	0.381749	-1.3893	0.0361482	0.738849	down	yes
MSTRG.20562	Gh_A10G1307	MSTRG.20562.1;MSTRG.20562.2;Gh_A10G1307	1.66923	1.43656	2.16609	0.546627	1.1799	2.05345	3.81634	1.93219	0.0318544	0.738849	up	yes
MSTRG.20596		MSTRG.20596.1	0.160492	0.501531	0.345346	1.19394	0.44031	0.291366	0.320388	-1.64211	0.0256176	0.726554	down	yes
MSTRG.20641		MSTRG.20641.1;MSTRG.20641.2;MSTRG.20641.5;MSTRG.20641.3;MSTRG.20641.4;MSTRG.20641.6;MSTRG.20641.7;MSTRG.20641.8;MSTRG.20641.9;MSTRG.20641.10	29.3256	31.2635	35.4072	8.25635	11.6433	9.507	3.6677	1.87487	0.0376501	0.741753	up	yes
MSTRG.20671	Gh_A10G1396	MSTRG.20671.1	0.091331	0.193487	0.187634	1.24987	0.70556	0.632606	0.380948	-1.39233	0.022974	0.726554	down	yes
MSTRG.20720		MSTRG.20720.2;MSTRG.20720.1;MSTRG.20720.3;MSTRG.20720.4;MSTRG.20720.5;MSTRG.20720.6	4.13781	2.08011	2.09477	0.19961	1.48816	2.89272	11.5248	3.52668	0.0384023	0.743068	up	yes
MSTRG.2074	Gh_A01G1988	Gh_A01G1988	6.73249	9.93772	8.13776	14.7809	13.9542	13.9535	0.399527	-1.32364	0.0419978	0.745361	down	yes
MSTRG.20758	Gh_A10G1483	MSTRG.20758.1;Gh_A10G1483	1.47477	2.28688	1.04698	3.06996	2.46642	1.55899	0.268103	-1.89914	0.0163627	0.695818	down	yes
MSTRG.20793	Gh_A10G1518	Gh_A10G1518	2.58423	0	2.42943	0	1.6314	1.56716	19.6597	4.29717	0.0404408	0.7447	up	yes
MSTRG.20817	Gh_A10G1536	MSTRG.20817.1;MSTRG.20817.2;MSTRG.20817.3;MSTRG.20817.4;MSTRG.20817.5;MSTRG.20817.6;MSTRG.20817.7;Gh_A10G1536	6.19162	5.58219	6.69427	0.755213	0.673245	0.807086	4.89545	2.29144	0.00166587	0.570696	up	yes
MSTRG.20824	Gh_A10G1545	MSTRG.20824.1	1.29419	1.28729	1.54313	0.599058	0.977922	1.33263	2.20101	1.13817	0.0477167	0.749086	up	yes
MSTRG.20828		MSTRG.20828.1;MSTRG.20828.2	11.7292	13.7878	11.46	14.5344	13.0027	9.43513	0.487438	-1.03671	0.0204529	0.715132	down	yes
MSTRG.20830	Gh_A10G1552	Gh_A10G1552	27.1037	23.3069	24.2461	13.9915	17.1495	18.556	2.39693	1.26119	0.00853489	0.668788	up	yes
MSTRG.20834		MSTRG.20834.1	0.666676	0.502187	0.52868	0	0.19953	0.467165	2.36629	1.24263	0.0219737	0.724777	up	yes
MSTRG.2092	Gh_A02G0006	MSTRG.2092.1;MSTRG.2092.2;Gh_A02G0006	3.11102	2.01567	3.16044	1.82813	2.3169	3.06454	2.63624	1.39848	0.00175462	0.570696	up	yes
MSTRG.20984		MSTRG.20984.1	2.33039	0.892191	2.14275	1.13682	1.43455	2.42582	3.77246	1.91551	0.0119166	0.679463	up	yes
MSTRG.20992		MSTRG.20992.1	0.698662	1.46695	0.676421	0.99365	0.290977	0.170554	0.411146	-1.28228	0.0279382	0.727419	down	yes
MSTRG.21002	Gh_A10G1707	Gh_A10G1707;MSTRG.21002.2;MSTRG.21002.3;MSTRG.21002.4	6.16221	5.67685	5.15889	1.83508	1.61126	1.48683	2.14083	1.09817	0.0257958	0.726554	up	yes
MSTRG.21029	Gh_A10G1727	MSTRG.21029.1	0.417264	0	0.557056	0	0	0.620523	3.39794	1.76466	0.0339239	0.738849	up	yes
MSTRG.21034		MSTRG.21034.1;MSTRG.21034.2	2.79233	4.23654	2.83806	6.0311	5.85493	5.2715	0.369017	-1.43824	0.0231912	0.726554	down	yes
MSTRG.2106	Gh_A02G0017	MSTRG.2106.1;MSTRG.2106.2;MSTRG.2106.3;MSTRG.2106.4;Gh_A02G0017	17.3205	13.0895	12.9711	7.95972	8.2159	9.56415	2.4243	1.27757	0.0471671	0.748707	up	yes
MSTRG.21119	Gh_A10G1807	Gh_A10G1807	0	0.384149	0	0.308674	0	0	0.480376	-1.05776	0.0443358	0.745361	down	yes
MSTRG.21122	Gh_A10G1816	MSTRG.21122.2;MSTRG.21122.3;Gh_A10G1816	0.528071	0.00867923	0.83976	0	0.321103	0.705782	4.0217	2.00781	0.018237	0.703678	up	yes
MSTRG.21163	Gh_A10G1848	MSTRG.21163.1;MSTRG.21163.2;MSTRG.21163.3;MSTRG.21163.4;Gh_A10G1848	0.866977	0.965191	0.943479	3.23823	2.83259	3.46371	0.475427	-1.07271	0.0221732	0.725064	down	yes
MSTRG.21178	Gh_A10G1862	MSTRG.21178.1;Gh_A10G1862	3.2212	3.21644	3.2602	16.729	23.9457	18.4271	0.233818	-2.09654	0.0275527	0.727419	down	yes
MSTRG.21229	Gh_A10G1912	Gh_A10G1912	1.87925	1.98576	1.44084	4.24693	2.66139	2.57521	0.356581	-1.4877	0.0475981	0.748969	down	yes
MSTRG.21233		MSTRG.21233.1;MSTRG.21233.2	1.01816	0.679168	0.948443	0	0	0	2.30245	1.20317	0.0139172	0.688012	up	yes
MSTRG.21292	Gh_A10G1977	Gh_A10G1977	0.298302	0.586743	0.356625	1.17448	0.52209	0.291779	0.345098	-1.53492	0.0133417	0.688012	down	yes
MSTRG.21305	Gh_A10G1991	MSTRG.21305.1	97.617	109.01	85.0247	371.939	445.822	361.452	0.196352	-2.34849	0.014406	0.691059	down	yes
MSTRG.21318	Gh_A10G2003	MSTRG.21318.1;MSTRG.21318.2;Gh_A10G2003	7.29563	8.80158	6.69421	52.3084	43.4162	48.1157	0.12423	-3.00891	0.00333237	0.592258	down	yes
MSTRG.21335		MSTRG.21335.1	5.11893	5.63954	3.91957	0.049391	0.020841	0.086272	4.77003	2.254	0.0159005	0.695321	up	yes
MSTRG.21356		MSTRG.21356.1	1.99811	1.96762	1.80535	0	0.034948	0.070159	3.03764	1.60295	0.00125124	0.570696	up	yes
MSTRG.21369	Gh_A10G2054	MSTRG.21369.1;MSTRG.21369.3;Gh_A10G2054;MSTRG.21369.6	2.70262	1.70926	2.23642	1.31372	2.01938	1.96826	2.21649	1.14828	0.035994	0.738849	up	yes
MSTRG.21384	Gh_A10G2065	MSTRG.21384.2;Gh_A10G2065	1.13256	0.878396	0.865984	0.00885852	0.0619602	0.0280129	2.25841	1.17531	0.0146227	0.691059	up	yes
MSTRG.21396	Gh_A10G2089	Gh_A10G2089	18.3543	21.7129	16.8709	53.2155	54.812	50.7817	0.275105	-1.86195	0.00732533	0.649922	down	yes
MSTRG.21398	Gh_A10G2090;Gh_A10G2091	MSTRG.21398.2;MSTRG.21398.1;MSTRG.21398.4;Gh_A10G2090;MSTRG.21398.6;Gh_A10G2091	16.9661	17.5424	19.4259	42.8964	49.3748	45.5477	0.446542	-1.16313	0.0243472	0.726554	down	yes
MSTRG.21411		MSTRG.21411.1;MSTRG.21411.2	1.95045	2.08417	1.88782	4.45512	3.8547	3.72221	0.459607	-1.12153	0.00199933	0.570696	down	yes
MSTRG.21414		MSTRG.21414.1	0.462293	0.684289	0.185591	1.0422	0.891024	0.228602	0.326348	-1.61552	0.0486655	0.750092	down	yes
MSTRG.21416	Gh_A10G2067	MSTRG.21416.1;MSTRG.21416.3;MSTRG.21416.2	5.71463	5.73025	4.81303	13.2869	11.5524	12.9605	0.42707	-1.22746	0.0299917	0.734967	down	yes
MSTRG.21434	Gh_A10G2073	MSTRG.21434.1	0.275425	0.568917	0.345132	0.92234	0.561984	0.550538	0.498946	-1.00304	0.0133912	0.688012	down	yes
MSTRG.21456	Gh_A10G2115	Gh_A10G2115	0	17.6491	0	8.82223	0	0	0.0017118	-9.19027	0.0480077	0.749605	down	yes
MSTRG.21504	Gh_A10G2171	MSTRG.21504.1;Gh_A10G2171	0.706623	1.05985	0.60083	1.08772	1.14186	0.551917	0.481884	-1.05324	0.0495911	0.750127	down	yes
MSTRG.21548	Gh_A11G0023	MSTRG.21548.1;Gh_A11G0023	8.49215	1.97027	10.6809	1.89057	4.8121	5.94749	20.4964	4.3573	0.0329437	0.738849	up	yes
MSTRG.21574	Gh_A11G0049	MSTRG.21574.1;MSTRG.21574.3;Gh_A11G0049	3.90669	4.80862	3.84888	6.11531	6.34644	4.566	0.453237	-1.14166	0.0242402	0.726554	down	yes
MSTRG.21599	Gh_A11G0089	MSTRG.21599.1;MSTRG.21599.2;Gh_A11G0089	0.590788	0.0489026	0.386488	0.0232272	0.515912	2.01277	5.27757	2.39987	0.0247324	0.726554	up	yes
MSTRG.21604	Gh_A11G0092	MSTRG.21604.1;MSTRG.21604.2;MSTRG.21604.3;MSTRG.21604.4;Gh_A11G0092	23.0245	20.0499	22.4064	9.50653	11.4154	10.0694	2.49901	1.32136	0.016895	0.697075	up	yes
MSTRG.21611	Gh_A11G0102	MSTRG.21611.1;MSTRG.21611.2;MSTRG.21611.4;MSTRG.21611.3;Gh_A11G0102	14.3375	14.3517	17.7969	4.47677	5.34214	5.04168	3.45967	1.79063	0.0166233	0.696942	up	yes
MSTRG.21618	Gh_A11G0112	MSTRG.21618.1	0.267798	0.63848	0.292974	1.22395	0.955114	0.322267	0.284295	-1.81454	0.00619	0.641916	down	yes
MSTRG.21677	Gh_A11G0177	Gh_A11G0177	105.68	110.469	109.664	212.144	215.244	202.642	0.471026	-1.08612	0.000882339	0.570696	down	yes
MSTRG.2172	Gh_A02G0080	MSTRG.2172.1;MSTRG.2172.2;MSTRG.2172.3;MSTRG.2172.4;MSTRG.2172.5	3.07983	3.24022	3.2656	6.39544	5.98319	4.94945	0.451228	-1.14807	0.0108904	0.679463	down	yes
MSTRG.21727	Gh_A11G0242	MSTRG.21727.1;MSTRG.21727.2;MSTRG.21727.3	2.83873	1.84934	2.40443	1.34251	1.36836	1.51292	2.06507	1.04619	0.0421938	0.745361	up	yes
MSTRG.21743	Gh_A11G0263	MSTRG.21743.1;Gh_A11G0263	4.22649	3.5473	5.28033	2.77475	3.16341	3.72247	2.20173	1.13864	0.0425137	0.745361	up	yes
MSTRG.21760	Gh_A11G0280	Gh_A11G0280	11.4984	10.7645	12.0416	4.04104	4.42526	4.01777	2.62246	1.39092	0.00525309	0.633602	up	yes
MSTRG.21889	Gh_A11G0422	MSTRG.21889.1;Gh_A11G0422	2.78614	1.82295	2.16095	0.767687	1.48701	1.61363	3.16916	1.6641	0.017447	0.701114	up	yes
MSTRG.21944	Gh_A11G0479	MSTRG.21944.1;Gh_A11G0479	0.003076	0.286588	0	0.533079	0.051031	0.058096	0.410313	-1.2852	0.0338523	0.738849	down	yes
MSTRG.21989	Gh_A11G0529	MSTRG.21989.1;MSTRG.21989.2;MSTRG.21989.3;MSTRG.21989.4;Gh_A11G0529	6.25505	3.0775	8.14074	2.07141	5.44557	7.35729	10.2009	3.35063	0.0150404	0.693875	up	yes
MSTRG.22041	Gh_A11G0589	Gh_A11G0589	64.9828	37.921	59.9076	0.966142	2.05868	1.32756	50.6952	5.66378	0.00611428	0.641916	up	yes
MSTRG.22046	Gh_A11G0594	MSTRG.22046.1	0.424132	0	0.341251	0	0	0.781785	3.34034	1.73999	0.0398669	0.743068	up	yes
MSTRG.22079	Gh_A11G0628	Gh_A11G0628	0	0.39685	0.011312	1.15465	0.716685	0	0.172502	-2.53532	0.00646	0.641916	down	yes
MSTRG.22101		MSTRG.22101.1;MSTRG.22101.2	1.56462	2.13827	1.2174	3.01315	2.60743	2.16484	0.388181	-1.3652	0.0212857	0.721027	down	yes
MSTRG.2215	Gh_A02G0126	MSTRG.2215.1	5.79381	6.49556	4.76851	9.26004	7.95418	7.70768	0.47265	-1.08115	0.0391175	0.743068	down	yes
MSTRG.22185		MSTRG.22185.1;MSTRG.22185.2	8.59116	8.63498	7.06433	15.2315	13.5545	12.154	0.428906	-1.22127	0.0255994	0.726554	down	yes
MSTRG.22271	Gh_A11G0828	MSTRG.22271.1;Gh_A11G0828	3.80983	3.55605	3.96885	9.25842	9.52353	8.38783	0.45647	-1.13141	0.0143322	0.690829	down	yes
MSTRG.22275		MSTRG.22275.1	0.469615	0.671688	0.655576	1.74844	1.81502	1.24719	0.42413	-1.23742	0.0211243	0.719215	down	yes
MSTRG.22294		MSTRG.22294.1	1.08425	0.980154	1.42063	0.323931	0.447042	0.695511	2.31866	1.21329	0.0204115	0.714458	up	yes
MSTRG.22298	Gh_A11G0849	Gh_A11G0849;MSTRG.22298.2;MSTRG.22298.3;MSTRG.22298.4;MSTRG.22298.5;MSTRG.22298.6;MSTRG.22298.7	3.35711	3.02522	2.63049	10.6358	9.22044	10.2456	0.350303	-1.51333	0.0211369	0.719215	down	yes
MSTRG.22299	Gh_A11G0850	MSTRG.22299.1;MSTRG.22299.3	2.99629	4.98583	2.59333	4.34871	3.18307	2.47988	0.338616	-1.56228	0.0191579	0.704184	down	yes
MSTRG.22308	Gh_A11G0861	MSTRG.22308.1;MSTRG.22308.2;MSTRG.22308.3;Gh_A11G0861	6.03773	6.65407	6.61663	12.4176	12.3672	10.7641	0.454474	-1.13773	0.00561765	0.637783	down	yes
MSTRG.22381	Gh_A11G0926	Gh_A11G0926;MSTRG.22381.2;MSTRG.22381.3;MSTRG.22381.4;MSTRG.22381.6;MSTRG.22381.5	1.41747	1.70523	1.42573	26.8463	26.0477	29.7904	0.0884203	-3.49948	0.00111384	0.570696	down	yes
MSTRG.22383		MSTRG.22383.1	12.7478	16.3903	14.8879	23.0513	18.5065	18.1799	0.446517	-1.16321	0.0189478	0.703678	down	yes
MSTRG.22485	Gh_A11G1038	MSTRG.22485.1;Gh_A11G1038	3.68414	2.73628	3.19953	1.97647	2.20306	2.57699	2.0655	1.04649	0.0061801	0.641916	up	yes
MSTRG.22525	Gh_A11G1080	Gh_A11G1080	0.192307	0.833011	0.335928	0.473901	0.265745	0.059777	0.458436	-1.12521	0.0177602	0.701918	down	yes
MSTRG.22553	Gh_A11G1105	Gh_A11G1105	1.21356	0.663622	1.17123	0.472875	0.698772	0.894382	2.33603	1.22406	0.00409024	0.594445	up	yes
MSTRG.22643	Gh_A11G1200	Gh_A11G1200	0.860856	0.265352	0.557972	0.16008	0.320366	0.484892	2.3951	1.26008	0.0214527	0.722365	up	yes
MSTRG.22689	Gh_A11G1254	MSTRG.22689.1;MSTRG.22689.2;MSTRG.22689.3;MSTRG.22689.8;MSTRG.22689.4;MSTRG.22689.5;MSTRG.22689.6;MSTRG.22689.7;MSTRG.22689.9;MSTRG.22689.10;MSTRG.22689.11;Gh_A11G1254	8.4537	8.5838	7.72596	18.9547	16.3737	17.6959	0.431165	-1.21369	0.0127984	0.686669	down	yes
MSTRG.22707	Gh_A11G1275	MSTRG.22707.1;MSTRG.22707.2;Gh_A11G1275	1.41695	2.74805	0.876356	3.61654	1.17341	1.04919	0.165276	-2.59705	0.0470991	0.748632	down	yes
MSTRG.22743	Gh_A11G1308	MSTRG.22743.1;Gh_A11G1308	19.2759	25.3458	21.9214	33.7773	30.8159	25.9532	0.406862	-1.29739	0.00405232	0.593576	down	yes
MSTRG.22892	Gh_A11G1449	MSTRG.22892.1;Gh_A11G1449	0.824519	0.785445	0.801399	3.021	2.62364	1.91854	0.341672	-1.54932	0.0186669	0.703678	down	yes
MSTRG.22904	Gh_A11G1461	MSTRG.22904.1	15.3543	11.8606	13.0726	6.51229	8.06974	7.44448	2.50978	1.32756	0.0269737	0.727419	up	yes
MSTRG.22929	Gh_A11G1488	MSTRG.22929.1;MSTRG.22929.2;MSTRG.22929.4	1.78708	1.81172	2.15815	0	0.373452	1.35862	7.03101	2.81373	0.0407083	0.744778	up	yes
MSTRG.22939	Gh_A11G1500	MSTRG.22939.1;Gh_A11G1500	3.59828	3.19113	2.60564	7.85712	6.95049	6.56092	0.408899	-1.29018	0.0482217	0.749609	down	yes
MSTRG.22963		MSTRG.22963.1	3.45156	4.77143	4.46704	7.49027	6.16011	5.91499	0.424262	-1.23697	0.0265778	0.726554	down	yes
MSTRG.22996	Gh_A11G1542	Gh_A11G1542;MSTRG.22996.2	2.26785	2.0959	2.03718	0.65618	0.505621	0.688252	2.05695	1.04051	0.0159305	0.695321	up	yes
MSTRG.23008	Gh_A11G1553	MSTRG.23008.1	1.53797	0.959352	1.53407	0	0.955961	1.80858	7.23497	2.85499	0.0235246	0.726554	up	yes
MSTRG.2307	Gh_A02G0223	MSTRG.2307.1;MSTRG.2307.2	1.20366	2.23068	1.72959	3.13397	2.31777	1.95251	0.347039	-1.52683	0.0136633	0.688012	down	yes
MSTRG.23087	Gh_A11G1640	MSTRG.23087.1;MSTRG.23087.2;Gh_A11G1640	4.80559	4.58617	4.40912	11.3816	11.2004	10.5111	0.427311	-1.22664	0.00302115	0.592258	down	yes
MSTRG.23100	Gh_A11G1652	MSTRG.23100.1;MSTRG.23100.2	1.39664	0.786159	1.02914	0.437467	0.750161	0.855731	2.28481	1.19208	0.017428	0.701114	up	yes
MSTRG.23101		MSTRG.23101.1	1.52294	2.41694	2.03513	3.08986	3.08581	1.72269	0.361997	-1.46595	0.0393803	0.743068	down	yes
MSTRG.23116	Gh_A11G1663	MSTRG.23116.1	5.79021	10.2407	5.90992	11.807	7.15701	1.32255	0.0704542	-3.82717	0.0427046	0.745361	down	yes
MSTRG.23127		MSTRG.23127.1	0.291527	0.61965	0.212622	1.21677	1.06358	0.466524	0.305242	-1.71198	0.00840218	0.668788	down	yes
MSTRG.23238	Gh_A11G1773	MSTRG.23238.1;MSTRG.23238.2;MSTRG.23238.4;MSTRG.23238.3;Gh_A11G1773;MSTRG.23238.6	4.29288	3.82103	4.09358	1.27144	2.04571	1.64373	2.58267	1.36886	0.0376533	0.741753	up	yes
MSTRG.23252		MSTRG.23252.1	4.96104	2.85952	4.73061	2.79495	3.1928	4.1747	2.94872	1.56009	0.0136859	0.688012	up	yes
MSTRG.23262	Gh_A11G1799	Gh_A11G1799	0.754903	1.71062	0.772558	1.73383	0.808098	0.511304	0.279074	-1.84128	0.00417376	0.598749	down	yes
MSTRG.2329	Gh_A02G0243	MSTRG.2329.1;MSTRG.2329.2;MSTRG.2329.3	1.05542	1.82929	1.34097	2.54672	2.11578	1.76109	0.394309	-1.3426	0.00610693	0.641916	down	yes
MSTRG.23319	Gh_A11G1851	Gh_A11G1851	0	0.212959	0	0.735443	0.368276	0.274167	0.385726	-1.37435	0.0031765	0.592258	down	yes
MSTRG.23326	Gh_A11G1857	MSTRG.23326.2;MSTRG.23326.1;MSTRG.23326.3;MSTRG.23326.8;MSTRG.23326.10;MSTRG.23326.7;MSTRG.23326.9;MSTRG.23326.13;MSTRG.23326.5;MSTRG.23326.12;MSTRG.23326.11;MSTRG.23326.14;MSTRG.23326.15;MSTRG.23326.16;Gh_A11G1857	2.68735	1.15978	2.11012	1.34665	2.33395	2.55531	2.95493	1.56312	0.0286174	0.728329	up	yes
MSTRG.23346	Gh_A11G1873	MSTRG.23346.1;MSTRG.23346.2;Gh_A11G1873	3.32134	3.40627	3.34191	1.35165	1.56099	1.71022	2.03593	1.02569	0.00732456	0.649922	up	yes
MSTRG.23418		MSTRG.23418.2;MSTRG.23418.1;MSTRG.23418.3	0.588567	1.33057	0.975119	1.78234	0.969055	0.516349	0.295079	-1.76083	0.0115806	0.679463	down	yes
MSTRG.23464	Gh_A11G1991	Gh_A11G1991	0.647963	1.1459	0.507896	0.929399	0.710828	0.416021	0.480074	-1.05867	0.0215385	0.723005	down	yes
MSTRG.23513	Gh_A11G2032	MSTRG.23513.1;Gh_A11G2032	1.12587	1.66772	0.976057	5.41295	6.31409	5.5883	0.251848	-1.98937	0.0222124	0.725064	down	yes
MSTRG.23524	Gh_A11G2046	MSTRG.23524.1;Gh_A11G2046	16.6427	20.1921	16.9497	32.9649	31.891	31.8212	0.438463	-1.18947	0.0110098	0.679463	down	yes
MSTRG.23591	Gh_A11G2101	MSTRG.23591.1;MSTRG.23591.2;MSTRG.23591.3;MSTRG.23591.4;MSTRG.23591.5	1.35797	1.52668	1.2306	3.03095	3.33635	2.71606	0.472315	-1.08218	0.0174855	0.701728	down	yes
MSTRG.23593		MSTRG.23593.1	0.152521	0.306632	0	0.664211	0.122662	0	0.377352	-1.40602	0.044481	0.745361	down	yes
MSTRG.23594	Gh_A11G2103;Gh_A11G2102	MSTRG.23594.1;MSTRG.23594.2;Gh_A11G2102;MSTRG.23594.4	0.999063	1.40471	0.707686	2.50119	2.43181	2.30052	0.406145	-1.29993	0.0491401	0.750127	down	yes
MSTRG.23601		MSTRG.23601.1	0.232009	0.45219	0.518014	1.59205	0.96839	0.651625	0.337868	-1.56547	0.0368616	0.738849	down	yes
MSTRG.23749	Gh_A11G2249	MSTRG.23749.1	1.30819	1.88151	1.40655	5.3893	3.82148	4.33416	0.28259	-1.82322	0.0143337	0.690829	down	yes
MSTRG.23765		MSTRG.23765.1	1.27591	2.07444	0.993921	2.03835	1.67341	1.08883	0.369263	-1.43728	0.0210364	0.719215	down	yes
MSTRG.23772	Gh_A11G2284	Gh_A11G2284	0.233812	1.08062	0.34125	0.776732	0.131634	0.071123	0.32862	-1.60551	0.0290955	0.730887	down	yes
MSTRG.23775		MSTRG.23775.1	0	1.44892	0	2.3665	0.767365	1.01971	0.10122	-3.30444	0.0496594	0.750127	down	yes
MSTRG.23809		MSTRG.23809.1	3.13119	4.55558	3.72013	6.55835	6.24606	6.313	0.461195	-1.11655	0.0461505	0.747423	down	yes
MSTRG.23812	Gh_A11G2304	MSTRG.23812.1	0.012654	0.791449	0.372575	0.995855	0.931833	0.021028	0.200386	-2.31915	0.0344126	0.738849	down	yes
MSTRG.23911	Gh_A11G2394	MSTRG.23911.1;Gh_A11G2394	4.975	4.01806	4.90833	1.49829	1.81615	1.77724	2.94845	1.55996	0.00323879	0.592258	up	yes
MSTRG.23944	Gh_A11G2427	MSTRG.23944.2;MSTRG.23944.1;MSTRG.23944.3;Gh_A11G2427	0.703845	1.43185	0.71052	0.903924	0.455309	0.263575	0.47541	-1.07276	0.00846262	0.668788	down	yes
MSTRG.23975	Gh_A11G2457	MSTRG.23975.1;Gh_A11G2457	2.12555	1.58102	2.1122	1.01512	1.54113	1.73506	2.30225	1.20305	0.00398784	0.592258	up	yes
MSTRG.23978		MSTRG.23978.1;MSTRG.23978.2	29.0241	37.2823	33.0646	50.7197	39.1793	40.7544	0.456254	-1.13209	0.0337941	0.738849	down	yes
MSTRG.23987		MSTRG.23987.1	0.819486	1.40746	1.22478	1.56578	0.910693	0.676753	0.468205	-1.09479	0.0428017	0.745361	down	yes
MSTRG.23988	Gh_A11G2469	MSTRG.23988.1;Gh_A11G2469	28.2147	28.5721	30.84	7.79895	6.62235	5.2696	2.61466	1.38662	0.0331964	0.738849	up	yes
MSTRG.24024		MSTRG.24024.1	2.6511	0.991388	1.84038	0.771432	1.42797	1.44927	3.56351	1.8333	0.0444722	0.745361	up	yes
MSTRG.24094		MSTRG.24094.1;MSTRG.24094.2	9.33326	11.4133	10.0424	16.6148	16.9174	13.3711	0.425437	-1.23298	0.0104515	0.679463	down	yes
MSTRG.2410	Gh_A02G0340	MSTRG.2410.1;MSTRG.2410.2;MSTRG.2410.3;Gh_A02G0340	2.59187	3.05813	1.80236	8.72755	8.58672	7.25734	0.231166	-2.113	0.0197117	0.706377	down	yes
MSTRG.24100	Gh_A11G2558	MSTRG.24100.1	0.762116	0.469192	0.804975	0.122694	0.134222	0.232214	2.05481	1.03901	0.0138683	0.688012	up	yes
MSTRG.24103	Gh_A11G2560	MSTRG.24103.1;Gh_A11G2560	5.21115	4.8376	4.52772	1.55944	1.90974	1.7618	2.41074	1.26948	0.0130308	0.687731	up	yes
MSTRG.2411	Gh_A02G0341	MSTRG.2411.1;Gh_A02G0341	21.0558	21.9745	21.9654	39.5728	39.9977	34.7442	0.474083	-1.07679	0.00683557	0.648558	down	yes
MSTRG.24122	Gh_A11G2567	MSTRG.24122.1	0.083799	0.634012	0.076141	2.72422	3.01729	2.66832	0.194078	-2.36529	0.0259972	0.726554	down	yes
MSTRG.24128	Gh_A11G2570	MSTRG.24128.1;MSTRG.24128.2;MSTRG.24128.3;Gh_A11G2570	4.34243	6.65182	5.10686	20.8546	21.5135	19.1518	0.181267	-2.46381	0.00783723	0.66547	down	yes
MSTRG.24157		MSTRG.24157.1;MSTRG.24157.2;MSTRG.24157.3	0.835668	1.19592	1.09137	2.06833	1.96444	1.57426	0.480398	-1.0577	0.0117762	0.679463	down	yes
MSTRG.24167	Gh_A11G2604	MSTRG.24167.1;MSTRG.24167.2;Gh_A11G2604	22.3336	19.37	22.2757	11.2646	11.4981	10.9327	2.06379	1.0453	0.0172752	0.701114	up	yes
MSTRG.24217		MSTRG.24217.1	21.9897	25.8332	21.7965	37.709	35.9193	30.8585	0.429317	-1.21989	0.00125047	0.570696	down	yes
MSTRG.24229	Gh_A11G2658	Gh_A11G2658	2.13897	3.62594	2.5147	3.15149	2.37424	2.25508	0.495135	-1.01411	0.0443845	0.745361	down	yes
MSTRG.24286	Gh_A11G2680	MSTRG.24286.1	1.66756	2.20448	1.61752	0	0	0	2.2399	1.16343	0.0227509	0.726548	up	yes
MSTRG.24287	Gh_A11G2680	MSTRG.24287.1	5.46241	5.20982	5.7771	15.5457	13.1418	15.6241	0.446144	-1.16442	0.0298906	0.734482	down	yes
MSTRG.2431	Gh_A02G0368	MSTRG.2431.1	15.7682	13.1946	13.326	6.88458	10.9113	11.125	2.91442	1.54321	0.0493955	0.750127	up	yes
MSTRG.24355		MSTRG.24355.1;MSTRG.24355.2	0.380356	0.151711	0.464379	0	0.385357	0.585517	2.42434	1.27759	0.0169483	0.697075	up	yes
MSTRG.24442		MSTRG.24442.2;MSTRG.24442.1	15.5633	18.2122	16.0426	26.3113	22.5082	21.7646	0.476931	-1.06815	0.00221017	0.570696	down	yes
MSTRG.24460		MSTRG.24460.1	1.07324	0.956081	1.13653	0	0	0	2.2341	1.15969	0.00196736	0.570696	up	yes
MSTRG.24461		MSTRG.24461.1	0.107365	0.279905	0	0.467786	0.192684	0.056346	0.470446	-1.0879	0.0154124	0.693875	down	yes
MSTRG.24524	Gh_A11G2902	MSTRG.24524.1;MSTRG.24524.2;MSTRG.24524.3;MSTRG.24524.7;MSTRG.24524.4;MSTRG.24524.5;MSTRG.24524.6;MSTRG.24524.8;MSTRG.24524.10;MSTRG.24524.9;MSTRG.24524.11;MSTRG.24524.12;Gh_A11G2902	9.47564	10.5369	11.59	3.74375	4.57283	4.26057	2.47218	1.30579	0.0354474	0.738849	up	yes
MSTRG.24560		MSTRG.24560.1	1.26665	2.35823	1.60375	2.38133	1.34044	1.21215	0.391927	-1.35134	0.0238378	0.726554	down	yes
MSTRG.2470	Gh_A02G0406	MSTRG.2470.1;Gh_A02G0406	3.89767	3.25368	3.18158	1.52259	1.93741	2.12175	2.28066	1.18945	0.0182418	0.703678	up	yes
MSTRG.24735	Gh_A12G0196	MSTRG.24735.1	2.91673	2.98888	2.90215	0.468081	0.570398	0.996958	3.50623	1.80992	0.0133794	0.688012	up	yes
MSTRG.24748	Gh_A12G0211	MSTRG.24748.1;Gh_A12G0211	6.16472	5.06795	5.39899	2.95345	3.91736	3.78932	2.15648	1.10868	0.0236601	0.726554	up	yes
MSTRG.24780	Gh_A12G0251	MSTRG.24780.1;MSTRG.24780.3	4.599	3.91516	4.50511	1.9652	2.79657	2.37494	2.18401	1.12698	0.0398803	0.743068	up	yes
MSTRG.25013	Gh_A12G0478	MSTRG.25013.1;MSTRG.25013.2;MSTRG.25013.3;Gh_A12G0478	2.23407	2.86956	1.88071	3.09439	2.10377	1.98819	0.491428	-1.02495	0.0456532	0.746112	down	yes
MSTRG.25017	Gh_A12G0481	MSTRG.25017.1;MSTRG.25017.2;Gh_A12G0481	4.00524	5.37996	3.90997	5.69798	5.19188	4.47943	0.498416	-1.00458	0.0112131	0.679463	down	yes
MSTRG.25081	Gh_A12G0538	MSTRG.25081.2;MSTRG.25081.1;MSTRG.25081.3;Gh_A12G0538	22.2547	21.18	18.2218	46.9764	46.6738	43.3379	0.400705	-1.31939	0.0222239	0.725064	down	yes
MSTRG.25105	Gh_A12G0561	MSTRG.25105.1	3.21568	3.16295	2.42704	11.0684	9.87546	8.95714	0.254702	-1.97312	0.0102026	0.679463	down	yes
MSTRG.25108	Gh_A12G0565	MSTRG.25108.1;MSTRG.25108.2;MSTRG.25108.3;Gh_A12G0565	1.54326	2.0324	1.594	2.70344	2.51118	1.75307	0.449931	-1.15223	0.00615163	0.641916	down	yes
MSTRG.25153	Gh_A12G0615	MSTRG.25153.1;MSTRG.25153.2;MSTRG.25153.3	1.14239	0.967886	1.9079	0	0.329633	0.494774	4.02733	2.00982	0.0335579	0.738849	up	yes
MSTRG.2516		MSTRG.2516.1	1.55476	1.43732	2.04898	0	0	0.059422	3.25435	1.70237	0.0124588	0.682974	up	yes
MSTRG.2517	Gh_A02G0453	Gh_A02G0453	2.46273	2.2687	2.97451	1.22118	1.44955	1.69174	2.15438	1.10727	0.0181039	0.703678	up	yes
MSTRG.25179		MSTRG.25179.1;MSTRG.25179.2;MSTRG.25179.4;MSTRG.25179.3;MSTRG.25179.5;MSTRG.25179.6;MSTRG.25179.7;MSTRG.25179.8;MSTRG.25179.9;MSTRG.25179.10;MSTRG.25179.11;MSTRG.25179.12;MSTRG.25179.13;MSTRG.25179.14;MSTRG.25179.16;MSTRG.25179.15	3.20046	4.39011	3.97168	5.18067	3.90562	2.785	0.41066	-1.28398	0.0226862	0.726548	down	yes
MSTRG.2520	Gh_A02G0455	MSTRG.2520.1;Gh_A02G0455	4.97497	3.75422	3.73874	0.995029	1.57639	1.51779	3.52055	1.8158	0.0207596	0.717198	up	yes
MSTRG.25200	Gh_A12G0657	Gh_A12G0657	4.31105	3.69617	4.16081	2.2783	2.60286	3.2325	2.21553	1.14765	0.00147889	0.570696	up	yes
MSTRG.25236	Gh_A12G0696	MSTRG.25236.1	0.008417	0.085819	0.026692	0.961179	0.407685	0.331705	0.369503	-1.43634	0.0286343	0.728329	down	yes
MSTRG.25258		MSTRG.25258.1	0.257692	0.138673	0.331427	0.010988	0.287341	0.62977	2.12883	1.09006	0.0353604	0.738849	up	yes
MSTRG.25264		MSTRG.25264.1;MSTRG.25264.2	0.417406	0.917882	0.435702	2.20643	2.03842	1.77018	0.301106	-1.73166	0.00806779	0.668788	down	yes
MSTRG.25268	Gh_A12G0722	MSTRG.25268.1	0	1.8128	0.108101	1.5404	1.82651	0.050317	0.0676026	-3.88678	0.0365289	0.738849	down	yes
MSTRG.25282	Gh_A12G0742	MSTRG.25282.1	0.773778	0.352885	0.694706	0.072466	0.226851	0.362795	2.46153	1.29956	0.00200993	0.570696	up	yes
MSTRG.25438		MSTRG.25438.1;MSTRG.25438.2	2.74605	4.63219	3.8257	7.09698	6.68506	4.65448	0.280085	-1.83606	0.0183589	0.703678	down	yes
MSTRG.2551		MSTRG.2551.1	0.688757	1.14093	0.915671	1.35371	1.12807	0.61178	0.453616	-1.14046	0.0157916	0.695321	down	yes
MSTRG.25588	Gh_A12G1061	MSTRG.25588.5;MSTRG.25588.4;MSTRG.25588.1;MSTRG.25588.2;MSTRG.25588.3;MSTRG.25588.6;MSTRG.25588.9;MSTRG.25588.11;MSTRG.25588.12;MSTRG.25588.10;MSTRG.25588.7;MSTRG.25588.8;Gh_A12G1061	7.14813	8.57377	7.08583	53.4099	55.2683	51.6804	0.123663	-3.01551	0.000799994	0.570696	down	yes
MSTRG.25589	Gh_A12G1062	MSTRG.25589.2;MSTRG.25589.1;Gh_A12G1062	42.8766	45.9982	47.389	155.308	151.082	156.577	0.291193	-1.77995	0.00154709	0.570696	down	yes
MSTRG.25625	Gh_A12G1109	MSTRG.25625.2;MSTRG.25625.1;Gh_A12G1109	7.34469	10.3762	7.79026	14.2648	13.2334	11.7362	0.370434	-1.43271	0.00825524	0.668788	down	yes
MSTRG.25640		MSTRG.25640.1;MSTRG.25640.2	8.00255	11.1754	9.50428	14.5014	12.3133	11.4647	0.426325	-1.22997	0.0136006	0.688012	down	yes
MSTRG.25656	Gh_A12G1143	MSTRG.25656.1;Gh_A12G1143	22.7643	14.4747	19.8713	5.13067	4.36697	8.06388	7.94302	2.98969	0.0150962	0.693875	up	yes
MSTRG.25667	Gh_A12G1154	Gh_A12G1154	0.497997	0.691898	0.563783	1.30082	1.07535	0.34425	0.362059	-1.4657	0.0480601	0.749609	down	yes
MSTRG.25668		MSTRG.25668.1	20.7025	26.9932	20.066	27.1133	20.1083	18.9675	0.470314	-1.0883	0.0192386	0.704184	down	yes
MSTRG.25678	Gh_A12G1170	MSTRG.25678.1;MSTRG.25678.2;Gh_A12G1170	0.217384	0.199068	0.275751	2.4985	1.68993	1.41347	0.27434	-1.86596	0.0211364	0.719215	down	yes
MSTRG.25850	Gh_A12G1335	Gh_A12G1335	44.4227	52.5168	47.5335	15.9718	20.3193	18.7769	2.64207	1.40167	0.0464654	0.748288	up	yes
MSTRG.25871	Gh_A12G1353	MSTRG.25871.2;MSTRG.25871.1;MSTRG.25871.3;MSTRG.25871.4;Gh_A12G1353;MSTRG.25871.5	1.88092	2.3539	1.98987	3.28144	2.87981	2.22251	0.469713	-1.09015	0.00200118	0.570696	down	yes
MSTRG.25888	Gh_A12G1371	MSTRG.25888.1	0.537867	1.29121	1.03305	1.7739	0.548042	0	0.211263	-2.24289	0.0442299	0.745361	down	yes
MSTRG.25902	Gh_A12G1382	MSTRG.25902.1;Gh_A12G1382	2.5616	3.07039	3.10604	4.38401	3.53681	2.87231	0.499917	-1.00024	0.0378099	0.741753	down	yes
MSTRG.25928		MSTRG.25928.1;MSTRG.25928.2	3.50896	5.05297	3.57057	5.44263	4.84859	2.93493	0.341551	-1.54983	0.00971132	0.676449	down	yes
MSTRG.25969		MSTRG.25969.1	1.85188	1.92331	2.20164	0.101917	0.052327	0	2.55686	1.35437	0.00805575	0.668788	up	yes
MSTRG.26022	Gh_A12G1497	Gh_A12G1497	6.27872	5.13964	5.0244	0.546955	0.79159	0.825726	5.27717	2.39976	0.0036898	0.592258	up	yes
MSTRG.26040	Gh_A12G1517	MSTRG.26040.1;Gh_A12G1517	4.93926	7.34178	5.03886	8.10589	7.71431	6.72777	0.422101	-1.24434	0.0280684	0.727419	down	yes
MSTRG.2616		MSTRG.2616.1	1.83494	3.79776	2.0139	4.84713	4.37732	3.63791	0.26161	-1.93451	0.0262422	0.726554	down	yes
MSTRG.26188	Gh_A12G1651	Gh_A12G1651	28.0717	24.9485	27.8249	11.1276	10.6233	9.44612	2.28888	1.19464	0.0267203	0.726554	up	yes
MSTRG.26222	Gh_A12G1695	MSTRG.26222.1	5.03692	5.34909	7.45058	0.220729	0.418378	0.311177	6.32688	2.66149	0.0182047	0.703678	up	yes
MSTRG.26275	Gh_A12G1747	MSTRG.26275.1;Gh_A12G1747	7.90439	6.20921	6.51085	3.4617	3.42037	3.40557	2.07204	1.05105	0.042009	0.745361	up	yes
MSTRG.26305	Gh_A12G1771	MSTRG.26305.1	0.973344	0.752651	0.835979	0	0	0	2.06483	1.04602	0.00630497	0.641916	up	yes
MSTRG.26306	Gh_A12G1770	MSTRG.26306.2;MSTRG.26306.3;MSTRG.26306.1;MSTRG.26306.4;MSTRG.26306.5;MSTRG.26306.7;MSTRG.26306.6;MSTRG.26306.10;MSTRG.26306.9;MSTRG.26306.8;MSTRG.26306.11;MSTRG.26306.12;MSTRG.26306.13;MSTRG.26306.14;Gh_A12G1770;MSTRG.26306.16	5.55837	4.37371	5.7323	3.06935	3.31414	3.80484	2.27401	1.18524	0.00523116	0.633602	up	yes
MSTRG.26451	Gh_A12G1916	MSTRG.26451.1;MSTRG.26451.2;MSTRG.26451.3	8.37854	6.23925	7.13527	2.07225	2.49343	2.29561	3.50421	1.80909	0.0108017	0.679463	up	yes
MSTRG.26461	Gh_A12G1925	MSTRG.26461.1;Gh_A12G1925	3.11634	2.83443	2.88268	0.874661	0.656817	1.02233	2.51627	1.33129	0.0193724	0.704184	up	yes
MSTRG.26470	Gh_A12G1933	MSTRG.26470.1;Gh_A12G1933	6.29461	11.0643	7.70386	11.5839	8.33358	7.91088	0.336103	-1.57302	0.0281875	0.727419	down	yes
MSTRG.26477	Gh_A12G1940	Gh_A12G1940	2.13154	2.44712	1.80752	12.2981	9.94479	10.2705	0.179351	-2.47914	0.00306445	0.592258	down	yes
MSTRG.26524	Gh_A12G1993	MSTRG.26524.1;MSTRG.26524.2	4.77684	5.02848	4.32498	16.2667	17.5307	15.8186	0.286721	-1.80228	0.00357199	0.592258	down	yes
MSTRG.26546	Gh_A12G2017	Gh_A12G2017;MSTRG.26546.2;MSTRG.26546.3;MSTRG.26546.5;MSTRG.26546.6;MSTRG.26546.7;MSTRG.26546.8;MSTRG.26546.9;MSTRG.26546.10	5.13599	2.22779	3.59624	1.57307	3.78894	3.98891	5.24343	2.39051	0.0306325	0.738471	up	yes
MSTRG.26575	Gh_A12G2048	MSTRG.26575.1;MSTRG.26575.2;MSTRG.26575.3;Gh_A12G2048;MSTRG.26575.5	2.09121	3.21352	2.09643	4.81109	3.85435	3.66904	0.346265	-1.53005	0.00993293	0.676449	down	yes
MSTRG.2664	Gh_A02G0626	MSTRG.2664.2;MSTRG.2664.1;Gh_A02G0626	112.71	85.0259	102.742	73.7332	98.9713	105.624	2.34235	1.22796	0.0114433	0.679463	up	yes
MSTRG.26679		MSTRG.26679.1;MSTRG.26679.2	3.48335	2.71857	2.1917	0.05352	0.051317	0.045019	3.78422	1.92	0.0327627	0.738849	up	yes
MSTRG.26680		MSTRG.26680.1;MSTRG.26680.2	7.59244	8.30317	8.06436	0	0.049703	0.043603	8.59635	3.10372	0.000223741	0.570696	up	yes
MSTRG.26692	Gh_A12G2182	MSTRG.26692.1;Gh_A12G2182	4.22272	4.26807	4.11296	0.8215	1.35467	1.05449	2.89177	1.53195	0.0255184	0.726554	up	yes
MSTRG.26790		MSTRG.26790.1	3.00326	4.58816	4.31703	11.6848	9.37954	8.98132	0.248769	-2.00712	0.0169861	0.697163	down	yes
MSTRG.26809		MSTRG.26809.1	1.36196	1.78658	1.24519	2.43075	1.88926	1.09942	0.367357	-1.44475	0.0118627	0.679463	down	yes
MSTRG.2681	Gh_A02G0647	Gh_A02G0647	48.7366	62.3028	49.5241	78.0645	65.1264	62.0748	0.436169	-1.19704	0.00542155	0.637783	down	yes
MSTRG.26854	Gh_A12G2351	MSTRG.26854.1;MSTRG.26854.2;Gh_A12G2351	10.9387	10.1312	11.2381	5.13465	6.65998	11.266	3.97359	1.99044	0.0402726	0.743993	up	yes
MSTRG.26946	Gh_A12G2461	Gh_A12G2461	125.946	103.16	118.166	51.8781	64.3851	59.9309	2.90913	1.54059	0.0113788	0.679463	up	yes
MSTRG.26950	Gh_A12G2465	MSTRG.26950.1;Gh_A12G2465	1.01046	1.52789	1.41237	19.3658	17.4268	17.2653	0.0867208	-3.52748	0.00107406	0.570696	down	yes
MSTRG.26951	Gh_A12G2466	MSTRG.26951.1;MSTRG.26951.2;MSTRG.26951.3	3.37463	5.31838	4.13737	5.62738	5.50845	4.42507	0.446879	-1.16204	0.0361394	0.738849	down	yes
MSTRG.26996	Gh_A13G0001	MSTRG.26996.3;MSTRG.26996.2;MSTRG.26996.1;Gh_A13G0001	0.851653	1.24693	0.738678	1.89711	1.41326	1.28236	0.428744	-1.22181	0.00870267	0.668788	down	yes
MSTRG.27046		MSTRG.27046.1;MSTRG.27046.2	18.7863	22.2984	19.0821	30.0897	26.6305	25.4583	0.493539	-1.01877	0.00174849	0.570696	down	yes
MSTRG.2707		MSTRG.2707.1;MSTRG.2707.2;MSTRG.2707.3	1.34013	1.14985	1.98785	0	0.0120747	0	3.05178	1.60965	0.0435123	0.745361	up	yes
MSTRG.27127	Gh_A13G0145	MSTRG.27127.1;Gh_A13G0145	0.287169	0.670618	0.196123	0.885251	0.455469	0.25619	0.370507	-1.43243	0.00597632	0.641916	down	yes
MSTRG.27137	Gh_A13G0156	Gh_A13G0156	2.2858	3.29699	2.5634	4.01127	3.87662	2.42006	0.377924	-1.40383	0.0165301	0.696231	down	yes
MSTRG.27152	Gh_A13G0171	MSTRG.27152.1;Gh_A13G0171	3.88102	3.54199	4.41565	0.945018	1.24985	0.872375	2.65295	1.4076	0.0361179	0.738849	up	yes
MSTRG.27155	Gh_A13G0172	MSTRG.27155.1;MSTRG.27155.2	0.799205	1.38322	1.01182	2.42716	1.97825	0.577292	0.212978	-2.23123	0.031905	0.738849	down	yes
MSTRG.27210	Gh_A13G0231	MSTRG.27210.1;MSTRG.27210.2;Gh_A13G0231	15.0416	20.826	18.9355	1.9411	2.62608	1.55038	3.98546	1.99474	0.0421106	0.745361	up	yes
MSTRG.27222	Gh_A13G0241	MSTRG.27222.2;MSTRG.27222.1;MSTRG.27222.3;MSTRG.27222.4	2.89262	1.65958	2.12301	1.68506	1.9159	2.62607	2.23778	1.16207	0.0349353	0.738849	up	yes
MSTRG.27249	Gh_A13G0263	Gh_A13G0263	0.639293	0.223929	0.760922	0	0.39272	0.348284	2.70715	1.43677	0.0373812	0.74096	up	yes
MSTRG.27282	Gh_A13G0293	MSTRG.27282.1	1.77708	1.53702	0.956084	5.86259	4.7957	3.52371	0.228692	-2.12852	0.0437028	0.745361	down	yes
MSTRG.27315	Gh_A13G0327	Gh_A13G0327	0	1.27959	0	0.874734	1.06349	0	0.132078	-2.92054	0.0476461	0.748969	down	yes
MSTRG.27369	Gh_A13G0371	MSTRG.27369.1	4.53209	6.79234	4.60965	7.50143	6.29514	5.95074	0.419224	-1.25421	0.0236154	0.726554	down	yes
MSTRG.27391	Gh_A13G0393	MSTRG.27391.1;MSTRG.27391.2;MSTRG.27391.4;MSTRG.27391.3;MSTRG.27391.5;MSTRG.27391.6;Gh_A13G0393	22.5189	27.34	24.713	43.359	44.8305	38.3142	0.422877	-1.24169	0.00978983	0.676449	down	yes
MSTRG.27400		MSTRG.27400.1	0.072629	0.307721	0	0.880836	0.352818	0.140774	0.305012	-1.71306	0.00744029	0.654753	down	yes
MSTRG.2742	Gh_A02G0699	Gh_A02G0699	1.84912	2.82424	2.33409	4.78082	4.15607	3.38644	0.339387	-1.55899	0.00441197	0.607836	down	yes
MSTRG.27536	Gh_A13G0528	MSTRG.27536.1	2.74258	4.44022	3.50569	6.02436	6.28644	5.28251	0.393095	-1.34705	0.0451889	0.745361	down	yes
MSTRG.27574	Gh_A13G0566	MSTRG.27574.1;MSTRG.27574.2;MSTRG.27574.4;MSTRG.27574.3;Gh_A13G0566	11.6724	9.62301	9.14827	4.43068	4.49802	4.30372	2.21237	1.14559	0.0469449	0.748632	up	yes
MSTRG.2759	Gh_A02G0721	MSTRG.2759.1;Gh_A02G0721	13.6155	16.5877	15.8903	28.226	27.5557	29.0462	0.49588	-1.01194	0.0379579	0.741753	down	yes
MSTRG.27615	Gh_A13G0608	MSTRG.27615.1;Gh_A13G0608;MSTRG.27615.4;MSTRG.27615.3;MSTRG.27615.5	34.2529	28.4966	35.3138	21.0713	20.5364	27.2822	2.48519	1.31336	0.0164488	0.695818	up	yes
MSTRG.27651	Gh_A13G0638	MSTRG.27651.1	3.95595	0	2.26113	0	0	2.1684	46.5905	5.54196	0.0265016	0.726554	up	yes
MSTRG.27683	Gh_A13G0664	Gh_A13G0664	1.85145	0.050828	1.82729	0	0	2.20408	22.3074	4.47945	0.0234035	0.726554	up	yes
MSTRG.27799	Gh_A13G0785	MSTRG.27799.1;MSTRG.27799.2;Gh_A13G0785	3.37233	4.87613	3.95156	6.22317	6.52507	5.61596	0.465808	-1.10219	0.0417722	0.745361	down	yes
MSTRG.27824	Gh_A13G0807	Gh_A13G0807	9.8774	9.40868	10.4561	4.73805	6.07429	5.58316	2.19617	1.13499	0.0236975	0.726554	up	yes
MSTRG.27877		MSTRG.27877.1	0	0.170663	0	0.389108	0.391896	0	0.447594	-1.15974	0.030405	0.737576	down	yes
MSTRG.27884	Gh_A13G0851	MSTRG.27884.1;Gh_A13G0851	11.2334	15.2206	13.5111	28.9944	26.3371	29.1249	0.379773	-1.39679	0.0400087	0.743068	down	yes
MSTRG.27929		MSTRG.27929.1	0.27309	0.803421	0.199176	0.660983	0.592763	0.156701	0.377725	-1.40459	0.0250947	0.726554	down	yes
MSTRG.27934		MSTRG.27934.1	1.25095	0.562316	1.0915	0.241981	0.47127	1.09997	3.79207	1.92298	0.00122194	0.570696	up	yes
MSTRG.28010	Gh_A13G0974	MSTRG.28010.4;MSTRG.28010.3;MSTRG.28010.2;MSTRG.28010.1;MSTRG.28010.5;Gh_A13G0974	26.207	19.1205	28.6882	17.9503	25.1214	24.9954	2.47326	1.30642	0.0446295	0.745361	up	yes
MSTRG.28028	Gh_A13G0996	MSTRG.28028.1;Gh_A13G0996	1.71826	0.950077	1.79057	1.02204	1.26367	2.19245	2.81494	1.49311	0.00722671	0.649715	up	yes
MSTRG.2810		MSTRG.2810.1	3.5396	4.71387	4.34033	8.40527	7.0099	5.74873	0.338768	-1.56163	0.00608282	0.641916	down	yes
MSTRG.28133	Gh_A13G1074	MSTRG.28133.1;MSTRG.28133.4;MSTRG.28133.3;MSTRG.28133.6;MSTRG.28133.7;MSTRG.28133.9;Gh_A13G1074	3.88174	4.33444	3.17941	6.99843	6.44002	6.61256	0.485957	-1.0411	0.0484104	0.750092	down	yes
MSTRG.28186		MSTRG.28186.1	1.43979	1.89154	2.00368	4.59155	3.33719	3.08853	0.352666	-1.50363	0.0292282	0.731314	down	yes
MSTRG.28198	Gh_A13G1136	MSTRG.28198.1;MSTRG.28198.2;Gh_A13G1136	4.00995	5.61928	4.64581	5.95822	4.86377	4.2426	0.493943	-1.01758	0.0068023	0.647128	down	yes
MSTRG.28205	Gh_A13G1144	Gh_A13G1144	49.4089	74.1271	61.8265	83.5914	69.4472	64.9497	0.415086	-1.26852	0.0352963	0.738849	down	yes
MSTRG.28220	Gh_A13G1158	Gh_A13G1158	43.1297	41.8565	41.0469	105.423	111.847	114.309	0.435211	-1.20021	0.00119465	0.570696	down	yes
MSTRG.28282	Gh_A13G1213	MSTRG.28282.1;Gh_A13G1213	15.007	11.9233	13.5295	9.7319	9.53166	11.9585	2.03096	1.02216	0.0212505	0.720658	up	yes
MSTRG.28285	Gh_A13G1218	MSTRG.28285.1;MSTRG.28285.2;Gh_A13G1218	7.77719	5.4603	6.83538	3.66706	4.72192	4.49515	2.49914	1.32143	0.0265994	0.726554	up	yes
MSTRG.28288		MSTRG.28288.1	0.605362	1.2457	0.046677	2.17433	1.66097	0.691519	0.14944	-2.74236	0.0414619	0.745361	down	yes
MSTRG.283	Gh_A01G0295	MSTRG.283.1;MSTRG.283.2;MSTRG.283.3;Gh_A01G0295	0.85251	2.03053	1.07633	1.80057	1.31009	0.952661	0.349106	-1.51826	0.013209	0.688012	down	yes
MSTRG.28349		MSTRG.28349.1;MSTRG.28349.2;MSTRG.28349.3	7.75399	7.84732	8.31642	1.4571	1.39364	2.00474	4.6045	2.20304	0.00479549	0.618262	up	yes
MSTRG.28478		MSTRG.28478.1	0.168804	1.0614	0.076898	1.44991	0.286321	0.208233	0.165631	-2.59395	0.0229379	0.726554	down	yes
MSTRG.28480	Gh_A13G1407	MSTRG.28480.1	0.385842	0.578671	0.245711	0.823155	0.713341	0.350797	0.468109	-1.09508	0.0224209	0.725243	down	yes
MSTRG.28548	Gh_A13G1470	MSTRG.28548.1	2.01422	3.7233	1.99257	4.42671	3.96303	3.02279	0.283543	-1.81836	0.0159651	0.695321	down	yes
MSTRG.28560		MSTRG.28560.1	0.326214	0.788524	0.391566	1.25509	0.815554	0.828552	0.410127	-1.28586	0.0183355	0.703678	down	yes
MSTRG.28605	Gh_A13G1523	MSTRG.28605.1;MSTRG.28605.2;MSTRG.28605.3;MSTRG.28605.4;Gh_A13G1523	3.77223	5.02111	4.79942	9.93446	7.92458	8.49483	0.387387	-1.36815	0.0319582	0.738849	down	yes
MSTRG.28743	Gh_A13G1664	MSTRG.28743.1;MSTRG.28743.2	1.54668	0.957035	1.79791	0.415139	0.70157	1.17382	3.55322	1.82913	0.00334881	0.592258	up	yes
MSTRG.28766	Gh_A13G1686	Gh_A13G1686	15.2094	10.4674	15.1962	4.9961	5.65651	6.06265	4.16269	2.05752	0.00836698	0.668788	up	yes
MSTRG.28929	Gh_A13G1855	Gh_A13G1855	1.07864	1.08791	1.7901	0	0.048311	0.547431	4.03704	2.0133	0.0454491	0.745361	up	yes
MSTRG.29016	Gh_A13G1951	MSTRG.29016.1;MSTRG.29016.2;Gh_A13G1951	2.48496	2.27281	2.31647	0.742036	0.62022	0.887855	2.2623	1.17779	0.0105662	0.679463	up	yes
MSTRG.29026	Gh_A13G1960	MSTRG.29026.1;MSTRG.29026.2;Gh_A13G1960	34.0295	26.2173	32.4787	4.03521	5.46822	4.87049	8.95524	3.16273	0.00295783	0.592258	up	yes
MSTRG.29035		MSTRG.29035.1	35.5936	43.2649	30.7227	63.5012	49.2787	49.6647	0.365306	-1.45282	0.0296435	0.731987	down	yes
MSTRG.29036		MSTRG.29036.1	5.66808	7.56651	6.10393	8.58541	5.84544	6.03734	0.482559	-1.05122	0.0485122	0.750092	down	yes
MSTRG.29038	Gh_A13G1971	Gh_A13G1971;MSTRG.29038.2;MSTRG.29038.3	25.3369	27.2931	20.817	44.2726	40.4028	37.0672	0.405948	-1.30063	0.0267753	0.726554	down	yes
MSTRG.29118	Gh_A13G2053	MSTRG.29118.1;MSTRG.29118.2;MSTRG.29118.3;MSTRG.29118.4;Gh_A13G2053	14.7366	16.3509	13.3071	26.5138	26.4766	22.8377	0.420296	-1.25052	0.0103755	0.679463	down	yes
MSTRG.29257	Gh_D01G0190	Gh_D01G0190	0.874235	0.541366	1.06817	0.465801	0.993456	1.80705	2.86774	1.51991	0.0219922	0.724777	up	yes
MSTRG.2926	Gh_A02G0876	MSTRG.2926.1	1.69963	2.53382	1.33714	5.03485	2.33837	2.09404	0.195639	-2.35373	0.0258247	0.726554	down	yes
MSTRG.29282	Gh_D01G0217	Gh_D01G0217	1.6035	2.82633	1.80759	2.6959	2.67507	1.99582	0.432383	-1.20962	0.0367718	0.738849	down	yes
MSTRG.29313	Gh_D01G0256	MSTRG.29313.1;MSTRG.29313.2	2.19398	1.11148	1.61526	0.786959	0.866489	1.08631	2.52053	1.33373	0.0425073	0.745361	up	yes
MSTRG.29360	Gh_D01G0299	MSTRG.29360.1;MSTRG.29360.2;MSTRG.29360.3;Gh_D01G0299	13.1183	15.3142	15.7739	3.75028	3.96133	3.7239	2.94669	1.55909	0.0109524	0.679463	up	yes
MSTRG.2937		MSTRG.2937.1	0	0	0	1.95719	1.76687	1.81854	0.329529	-1.60152	0.000345107	0.570696	down	yes
MSTRG.29402	Gh_D01G0348;Gh_D01G0349	Gh_D01G0348;MSTRG.29402.2;MSTRG.29402.3;MSTRG.29402.4;MSTRG.29402.5;MSTRG.29402.6;MSTRG.29402.7;MSTRG.29402.8	2.54132	2.54998	2.78901	0.0821228	0.10522	0.0377029	3.28583	1.71626	0.00139326	0.570696	up	yes
MSTRG.29404		MSTRG.29404.1	3.4058	4.01269	3.14959	0	0.293477	0	3.42767	1.77723	0.0392671	0.743068	up	yes
MSTRG.29421	Gh_D01G0368	MSTRG.29421.1;MSTRG.29421.2	0.214191	0.792714	0.372884	0.704559	0.24942	0.0814231	0.391662	-1.35232	0.00608819	0.641916	down	yes
MSTRG.29422	Gh_D01G0347	MSTRG.29422.4;MSTRG.29422.3;MSTRG.29422.2;MSTRG.29422.1;MSTRG.29422.7;MSTRG.29422.10;MSTRG.29422.6;MSTRG.29422.8;MSTRG.29422.9;MSTRG.29422.11;MSTRG.29422.12;MSTRG.29422.14;MSTRG.29422.17;MSTRG.29422.16;MSTRG.29422.15;MSTRG.29422.18;MSTRG.29422.19;MSTRG.29422.20;MSTRG.29422.21;MSTRG.29422.22;MSTRG.29422.23;Gh_D01G0347	7.79881	8.78306	6.92318	16.6731	12.2826	12.3103	0.34503	-1.5352	0.0178864	0.701918	down	yes
MSTRG.29428	Gh_D01G0370	Gh_D01G0370	3.39794	3.47414	2.75875	0.774067	0.798798	0.988457	2.40898	1.26842	0.0335828	0.738849	up	yes
MSTRG.29433	Gh_D01G0380	MSTRG.29433.1;MSTRG.29433.2;MSTRG.29433.3;MSTRG.29433.4;Gh_D01G0380	17.9908	11.6679	17.4182	14.6338	17.2354	22.2728	2.40221	1.26436	0.00642479	0.641916	up	yes
MSTRG.29476	Gh_D01G0428;Gh_D01G0429;Gh_D01G0430	MSTRG.29476.2;MSTRG.29476.1;MSTRG.29476.4;MSTRG.29476.6;MSTRG.29476.7;MSTRG.29476.8;MSTRG.29476.9;MSTRG.29476.12;MSTRG.29476.16;Gh_D01G0429;Gh_D01G0430	3.4063	1.61744	3.32508	0.742443	0.58171	2.32002	8.00647	3.00117	0.0265504	0.726554	up	yes
MSTRG.29482	Gh_D01G0435	MSTRG.29482.1;MSTRG.29482.3;Gh_D01G0435	1.55358	2.46917	2.36881	4.33527	3.94661	3.00479	0.35027	-1.51346	0.0309008	0.738849	down	yes
MSTRG.29567	Gh_D01G0544	MSTRG.29567.1;MSTRG.29567.2;Gh_D01G0544	2.25862	1.81112	1.67396	10.1992	10.6454	11.0272	0.299646	-1.73867	0.00893595	0.671796	down	yes
MSTRG.29600	Gh_D01G0575	MSTRG.29600.1;MSTRG.29600.2;Gh_D01G0575;MSTRG.29600.4	6.01432	4.80605	6.69411	3.83723	5.55093	5.71877	2.31794	1.21284	0.0301391	0.73539	up	yes
MSTRG.29601	Gh_D01G0576	MSTRG.29601.1;Gh_D01G0576;MSTRG.29601.2;MSTRG.29601.4;MSTRG.29601.5	14.2926	2.47961	15.7391	1.59427	17.4004	15.6963	77.8971	6.2835	0.0462629	0.747559	up	yes
MSTRG.29607	Gh_D01G0585	MSTRG.29607.1	60.7396	57.8068	52.9639	26.6929	32.4801	32.2394	2.35527	1.23589	0.0305912	0.738471	up	yes
MSTRG.29608	Gh_D01G0586	MSTRG.29608.1	29.8692	21.8818	23.3094	12.8196	16.4405	16.3486	2.78434	1.47733	0.0317118	0.738849	up	yes
MSTRG.29611		MSTRG.29611.1;MSTRG.29611.2;MSTRG.29611.6;MSTRG.29611.7;MSTRG.29611.10;MSTRG.29611.9;MSTRG.29611.11	2.02949	1.52363	1.73785	0.866845	1.46323	1.53388	2.17672	1.12215	0.024649	0.726554	up	yes
MSTRG.29614	Gh_D01G0592	MSTRG.29614.1;Gh_D01G0592	85.8896	66.6734	93.8092	8.57279	11.4511	11.9131	14.9954	3.90645	0.000996237	0.570696	up	yes
MSTRG.29627	Gh_D01G0608	MSTRG.29627.1;Gh_D01G0608	19.741	17.858	23.4681	5.39354	5.87583	5.41671	3.93631	1.97684	0.0135926	0.688012	up	yes
MSTRG.29633	Gh_D01G0619	Gh_D01G0619	0	0.248121	0	1.05039	0.331239	0	0.224081	-2.15791	0.0116317	0.679463	down	yes
MSTRG.29660	Gh_D01G0651	MSTRG.29660.1;MSTRG.29660.2;MSTRG.29660.3;Gh_D01G0651	0	1.45747	0	10.2006	4.68924	0.673342	0.00736374	-7.08535	0.00224064	0.570696	down	yes
MSTRG.29676	Gh_D01G0667	MSTRG.29676.1;MSTRG.29676.2;MSTRG.29676.3	0.751956	0.563243	0.995267	0.0195029	0.068932	0.0425203	2.11933	1.08361	0.0416209	0.745361	up	yes
MSTRG.29699	Gh_D01G0689	Gh_D01G0689	23.5354	22.3299	27.4327	10.8988	13.8995	12.4341	2.53718	1.34322	0.0387367	0.743068	up	yes
MSTRG.29765	Gh_D01G0749	MSTRG.29765.1;Gh_D01G0749	4.4975	4.7102	4.56651	1.74561	2.37662	2.10183	2.0618	1.04391	0.0399091	0.743068	up	yes
MSTRG.29774	Gh_D01G0758	MSTRG.29774.1;Gh_D01G0758	0.483089	0.980572	0.676238	1.48609	0.849273	0.705621	0.384641	-1.37842	0.0100094	0.677112	down	yes
MSTRG.29826	Gh_D01G0808	MSTRG.29826.1;MSTRG.29826.2;Gh_D01G0808	0.626375	1.04511	1.00565	1.72892	1.24407	0.786789	0.400691	-1.31944	0.0312174	0.738849	down	yes
MSTRG.2991		MSTRG.2991.1	0.633246	0.332793	0.611022	0	0.330176	0.388758	2.4425	1.28836	0.00992763	0.676449	up	yes
MSTRG.29915	Gh_D01G0894	Gh_D01G0894	0.329239	0.807438	0.134503	0.787585	0.244626	0	0.313683	-1.67262	0.0174428	0.701114	down	yes
MSTRG.30002	Gh_D01G0982	MSTRG.30002.1	4.49858	4.10138	5.29605	2.37698	3.40922	3.6088	2.42686	1.27909	0.0295772	0.731987	up	yes
MSTRG.30053	Gh_D01G1044	MSTRG.30053.1;Gh_D01G1044	190.951	161.543	169.446	70.0301	93.4272	78.3621	2.87779	1.52496	0.0389694	0.743068	up	yes
MSTRG.30113		MSTRG.30113.1;MSTRG.30113.2	33.2851	36.8655	35.0734	69.312	69.8799	66.8756	0.448022	-1.15836	0.0016209	0.570696	down	yes
MSTRG.3015	Gh_A02G0956	MSTRG.3015.1;MSTRG.3015.2;Gh_A02G0956	7.18084	5.06958	6.1544	3.50882	4.41643	4.58966	2.46919	1.30404	0.0128309	0.686669	up	yes
MSTRG.30180		MSTRG.30180.1;MSTRG.30180.2	2.50084	3.02851	2.84503	4.91193	3.99977	3.80683	0.484677	-1.0449	0.00909429	0.671796	down	yes
MSTRG.30206	Gh_D01G1198	MSTRG.30206.1;Gh_D01G1198	23.2681	21.1806	20.4732	11.3331	12.2416	12.1429	2.00817	1.00588	0.0130361	0.687731	up	yes
MSTRG.30237	Gh_D01G1232	MSTRG.30237.1;Gh_D01G1232	6.43666	7.96635	7.32486	11.5219	9.54748	7.82237	0.4097	-1.28736	0.00656687	0.645064	down	yes
MSTRG.30248	Gh_D01G1244	Gh_D01G1244	25.5994	36.7959	26.9983	35.6578	27.9679	27.3025	0.464013	-1.10776	0.030156	0.735602	down	yes
MSTRG.30251	Gh_D01G1247	Gh_D01G1247	1.91555	2.00433	1.50127	5.6116	4.2422	4.04306	0.312239	-1.67928	0.0147876	0.69108	down	yes
MSTRG.30337	Gh_D01G1341	MSTRG.30337.2;Gh_D01G1341	2.1396	3.58858	2.07484	3.47818	2.31263	2.09472	0.370754	-1.43146	0.0190251	0.704184	down	yes
MSTRG.3034	Gh_A02G0971	Gh_A02G0971	6.19153	6.1836	6.22607	21.0709	19.6513	23.0462	0.366001	-1.45008	0.00568275	0.637783	down	yes
MSTRG.30343	Gh_D01G1346	MSTRG.30343.2;MSTRG.30343.1;MSTRG.30343.3;MSTRG.30343.4;Gh_D01G1346	6.23763	4.69551	5.91649	1.98138	2.56528	2.16019	2.87406	1.52309	0.0245222	0.726554	up	yes
MSTRG.3046	Gh_A02G0982	Gh_A02G0982	0.762267	0.918599	0.466435	1.2563	0.78293	0.436626	0.427889	-1.22469	0.0467531	0.74839	down	yes
MSTRG.30542	Gh_D01G1541	MSTRG.30542.1;MSTRG.30542.2;MSTRG.30542.4;MSTRG.30542.6;MSTRG.30542.7;MSTRG.30542.8	43.4682	37.3365	44.0273	9.06566	11.261	9.67931	5.03268	2.33133	0.00611245	0.641916	up	yes
MSTRG.30581		MSTRG.30581.1	0	1.782	0	2.186	1.21891	0	0.0445552	-4.48826	0.00342407	0.592258	down	yes
MSTRG.30708	Gh_D01G1722	Gh_D01G1722	1.05504	1.71308	1.38521	1.64603	1.01472	0.714867	0.484744	-1.0447	0.0198891	0.70935	down	yes
MSTRG.30757	Gh_D01G1772;Gh_D01G1773	MSTRG.30757.1;MSTRG.30757.2;MSTRG.30757.3;MSTRG.30757.4;MSTRG.30757.5;Gh_D01G1772;MSTRG.30757.7	2.22415	2.94859	2.59961	5.05998	4.58681	3.24164	0.347626	-1.52439	0.00768393	0.660415	down	yes
MSTRG.30919	Gh_D01G1940	MSTRG.30919.1;Gh_D01G1940	5.93586	4.96046	6.84899	2.7333	2.6774	2.78549	2.38699	1.25519	0.0368617	0.738849	up	yes
MSTRG.30990	Gh_D01G2015	MSTRG.30990.1;MSTRG.30990.2	40.0393	25.1806	28.3565	8.76844	12.5117	10.1618	4.85641	2.27989	0.0475821	0.748969	up	yes
MSTRG.30999		MSTRG.30999.1	4.26339	3.94362	3.39289	10.4371	10.1636	10.3172	0.419438	-1.25347	0.0203442	0.713761	down	yes
MSTRG.31024	Gh_D01G2046	Gh_D01G2046	0	0	0	2.40323	2.84952	2.80271	0.315304	-1.66519	0.00179049	0.570696	down	yes
MSTRG.31039	Gh_D01G2059	Gh_D01G2059	0.593989	1.37355	0.56617	1.57979	0.813409	0.762694	0.329979	-1.59955	0.0228537	0.726554	down	yes
MSTRG.31065	Gh_D01G2086	MSTRG.31065.1;Gh_D01G2086	2.22418	2.84135	1.88667	5.16135	5.26996	5.02478	0.399377	-1.32418	0.0331963	0.738849	down	yes
MSTRG.31120		MSTRG.31120.1	0	0.361721	0	0.334093	0.285334	0	0.431854	-1.21138	0.0159685	0.695321	down	yes
MSTRG.31121	Gh_D01G2154	Gh_D01G2154	2.68684	1.63335	1.96747	1.17891	1.57053	1.61921	2.17127	1.11854	0.049311	0.750127	up	yes
MSTRG.31148		MSTRG.31148.1	0.56298	0.16439	0.599474	0	0	0.080975	2.22814	1.15584	0.049306	0.750127	up	yes
MSTRG.31170	Gh_D01G2217	Gh_D01G2217	0	6.76296	0	3.58085	3.87113	0	0.00752962	-7.05321	0.0392409	0.743068	down	yes
MSTRG.31203		MSTRG.31203.1;MSTRG.31203.3;MSTRG.31203.2	0.031978	0.124892	0.043478	0.791169	0.261679	0.267824	0.427953	-1.22448	0.0472486	0.748707	down	yes
MSTRG.31207	Gh_D01G2256	Gh_D01G2256	1.61856	3.17833	1.22664	2.36286	1.92424	0.951973	0.273651	-1.86959	0.0294075	0.731987	down	yes
MSTRG.31273	Gh_D02G0075	MSTRG.31273.1;Gh_D02G0075	9.93322	8.45001	9.57293	0.886112	1.09206	1.33888	7.70295	2.94541	1.98401e-06	0.179309	up	yes
MSTRG.31277	Gh_D02G0081;Gh_D02G0079;Gh_D02G0080	MSTRG.31277.1;MSTRG.31277.2;MSTRG.31277.3;MSTRG.31277.4;MSTRG.31277.5;Gh_D02G0079;MSTRG.31277.7;Gh_D02G0080;Gh_D02G0081	2.3604	2.9146	2.5603	8.36471	7.62375	8.04187	0.32683	-1.61339	0.00362093	0.592258	down	yes
MSTRG.31327	Gh_D02G0142	MSTRG.31327.1;MSTRG.31327.2;Gh_D02G0142	1.83932	1.72089	1.83158	0.478925	0.50976	0.525402	2.03729	1.02665	5.47627e-05	0.396099	up	yes
MSTRG.3135	Gh_A02G1078	MSTRG.3135.1;MSTRG.3135.3	2.08753	1.26749	1.67942	0.804281	1.43098	1.32468	2.33299	1.22218	0.0425969	0.745361	up	yes
MSTRG.31501		MSTRG.31501.1	0.120579	0.341585	0.263393	0.789177	0.397847	0.327878	0.473589	-1.07829	0.0230071	0.726554	down	yes
MSTRG.31518		MSTRG.31518.1;MSTRG.31518.2	1.10809	1.91509	1.23808	3.65144	4.54054	3.19067	0.302962	-1.72279	0.0411781	0.745278	down	yes
MSTRG.31589	Gh_D02G0405	MSTRG.31589.1;MSTRG.31589.2;MSTRG.31589.3;Gh_D02G0405	2.04639	2.91677	2.02847	7.38645	7.05882	8.06686	0.319213	-1.64741	0.0340495	0.738849	down	yes
MSTRG.31592	Gh_D02G0409	MSTRG.31592.1;Gh_D02G0409	0.609496	1.13814	0.445983	1.77697	0.464971	0.113288	0.203642	-2.29589	0.0275436	0.727419	down	yes
MSTRG.31624	Gh_D02G0446	Gh_D02G0446	36.0488	43.666	45.009	64.6423	59.7919	54.8415	0.496641	-1.00973	0.045762	0.74684	down	yes
MSTRG.31642	Gh_D02G0466	MSTRG.31642.1;Gh_D02G0466	4.65574	6.90629	5.20673	7.1581	7.11083	5.84262	0.466873	-1.0989	0.0322099	0.738849	down	yes
MSTRG.31644	Gh_D02G0468	MSTRG.31644.1;MSTRG.31644.2;MSTRG.31644.4;MSTRG.31644.3	4.11535	3.09593	4.01532	2.29248	2.18287	2.5506	2.02901	1.02078	0.0275492	0.727419	up	yes
MSTRG.31654	Gh_D02G0478	MSTRG.31654.1;MSTRG.31654.2;MSTRG.31654.3;MSTRG.31654.4;MSTRG.31654.5;MSTRG.31654.6	2.6608	2.8835	2.39491	4.24378	3.14474	2.37376	0.431254	-1.21339	0.0317386	0.738849	down	yes
MSTRG.31698		MSTRG.31698.1	0	0	0	1.43023	1.47248	1.24177	0.376464	-1.40942	0.00146119	0.570696	down	yes
MSTRG.31702	Gh_D02G0542	MSTRG.31702.1;MSTRG.31702.2;MSTRG.31702.3;Gh_D02G0542	14.224	10.1406	15.4252	3.23359	4.9184	4.21383	5.51862	2.46431	0.0183218	0.703678	up	yes
MSTRG.31729		MSTRG.31729.1	0.756888	0	0.357164	0.277988	0.355135	1.18224	3.09615	1.63047	0.0415578	0.745361	up	yes
MSTRG.31820		MSTRG.31820.1;MSTRG.31820.2	0.522141	1.06314	0.588829	0.99464	1.09249	0.467605	0.434995	-1.20093	0.044385	0.745361	down	yes
MSTRG.31841		MSTRG.31841.1	0.441285	1.25382	0.099588	1.63245	0.998964	0.501442	0.184932	-2.43494	0.0247128	0.726554	down	yes
MSTRG.31856		MSTRG.31856.1	0.560695	0.407035	0.409467	0	0.232201	0.506228	2.22659	1.15484	0.0376108	0.741753	up	yes
MSTRG.31968	Gh_D02G0808	MSTRG.31968.1	5.06765	3.86693	7.30273	0.352721	1.77449	3.64983	19.2704	4.26832	0.0173534	0.701114	up	yes
MSTRG.32055		MSTRG.32055.2;MSTRG.32055.1	0.770235	1.37052	0.539043	1.12676	0.831618	0.533754	0.434878	-1.20132	0.0370798	0.740751	down	yes
MSTRG.32071	Gh_D02G0896	MSTRG.32071.1;Gh_D02G0896	3.96678	3.14396	3.27871	1.93842	2.09938	2.46279	2.0394	1.02814	0.0152814	0.693875	up	yes
MSTRG.32076	Gh_D02G0900	MSTRG.32076.1;MSTRG.32076.3	0.383416	0.662181	0.262377	0.571081	0.272657	0	0.472422	-1.08185	0.0166281	0.696942	down	yes
MSTRG.32136	Gh_D02G0964	Gh_D02G0964;MSTRG.32136.1	85.285	61.9186	67.9786	32.7239	36.6932	34.4181	2.84558	1.50872	0.037328	0.74096	up	yes
MSTRG.32139	Gh_D02G0969	MSTRG.32139.1;MSTRG.32139.2;Gh_D02G0969	0.526116	0.997624	0.675426	1.34056	1.06102	0.773913	0.437454	-1.1928	0.00166575	0.570696	down	yes
MSTRG.32186	Gh_D02G1017	Gh_D02G1017	3.12553	1.33978	1.54762	0.819453	1.44321	2.80753	4.85336	2.27898	0.0437868	0.745361	up	yes
MSTRG.32222	Gh_D02G1060	MSTRG.32222.1;MSTRG.32222.2;MSTRG.32222.3;MSTRG.32222.4;Gh_D02G1060	0.937607	1.53858	1.30783	2.53872	1.6242	1.18847	0.337879	-1.56542	0.0135428	0.688012	down	yes
MSTRG.32261		MSTRG.32261.2;MSTRG.32261.1	5.92799	8.42527	5.48321	12.4359	12.0461	10.79	0.330493	-1.59731	0.0245921	0.726554	down	yes
MSTRG.32311	Gh_D02G1145	MSTRG.32311.1;Gh_D02G1145	1.04909	0.720945	0.696009	0.227037	0.477255	0.973442	2.54814	1.34945	0.0460174	0.747423	up	yes
MSTRG.32363	Gh_D02G1200	MSTRG.32363.1;Gh_D02G1200	2.29975	2.82224	1.95166	4.10472	3.07128	2.58626	0.392069	-1.35082	0.0110692	0.679463	down	yes
MSTRG.32394	Gh_D02G1225	MSTRG.32394.1;MSTRG.32394.2;MSTRG.32394.3;Gh_D02G1225	276.163	249.327	300.449	105.582	135.624	109.875	2.89983	1.53597	0.0427365	0.745361	up	yes
MSTRG.32407	Gh_D02G1235	Gh_D02G1235	12.305	18.7687	14.277	21.7146	18.5271	15.5035	0.352344	-1.50494	0.00614375	0.641916	down	yes
MSTRG.32443	Gh_D02G1273	MSTRG.32443.2;MSTRG.32443.3;Gh_D02G1273	1.33309	1.58958	1.49408	2.83669	2.35179	2.12251	0.4973	-1.00781	0.00471185	0.616619	down	yes
MSTRG.325	Gh_A01G0328	MSTRG.325.1;Gh_A01G0328	10.7057	7.43791	7.7837	2.82462	2.85391	3.48026	3.79179	1.92288	0.0210968	0.719215	up	yes
MSTRG.32504	Gh_D02G1330	MSTRG.32504.1	74.7795	87.1706	75.3188	153.241	145.313	129.708	0.372279	-1.42554	0.00028935	0.570696	down	yes
MSTRG.3252	Gh_A02G1192	MSTRG.3252.1	0.790382	0	1.03097	0	0.521109	0.608529	4.61994	2.20787	0.0387982	0.743068	up	yes
MSTRG.32645		MSTRG.32645.1;MSTRG.32645.2	1.70738	1.70938	1.50802	0.049528	0.050146	0.105173	2.55611	1.35395	0.00332972	0.592258	up	yes
MSTRG.3265	Gh_A02G1200	MSTRG.3265.1;MSTRG.3265.2;MSTRG.3265.3;Gh_A02G1200	11.128	12.1415	13.8426	1.13862	1.72541	1.08146	5.55242	2.47312	0.0195329	0.704742	up	yes
MSTRG.32665	Gh_D02G1505	Gh_D02G1505;MSTRG.32665.2;MSTRG.32665.3;MSTRG.32665.4;MSTRG.32665.5;MSTRG.32665.6;MSTRG.32665.7;MSTRG.32665.8;MSTRG.32665.9	2.31718	1.81111	2.23329	0.630397	0.977812	1.15624	2.86526	1.51867	0.000784007	0.570696	up	yes
MSTRG.32810	Gh_D02G1653	MSTRG.32810.1;Gh_D02G1653;MSTRG.32810.4;MSTRG.32810.5	44.8967	47.1452	49.6063	113.058	114.595	115.315	0.423931	-1.2381	0.00368381	0.592258	down	yes
MSTRG.32811	Gh_D02G1654	Gh_D02G1654	25.1421	28.6051	26.8429	46.5979	49.7641	44.5335	0.484257	-1.04616	0.0120004	0.679855	down	yes
MSTRG.32928	Gh_D02G1756	MSTRG.32928.1;Gh_D02G1756	1.62402	0.814282	1.00111	0.337264	0.580601	0.639498	2.52955	1.33888	0.0467477	0.74839	up	yes
MSTRG.32946		MSTRG.32946.1	0.131042	0.10445	0	1.2691	1.28996	0.805186	0.363368	-1.4605	0.0226379	0.726548	down	yes
MSTRG.32955		MSTRG.32955.1;MSTRG.32955.2;MSTRG.32955.4;MSTRG.32955.6;MSTRG.32955.5;MSTRG.32955.7;MSTRG.32955.8;MSTRG.32955.9;MSTRG.32955.10;MSTRG.32955.11	1.01237	1.30815	1.04369	2.33321	1.48308	1.56595	0.460097	-1.11999	0.0322091	0.738849	down	yes
MSTRG.32956	Gh_D02G1777	Gh_D02G1777	0.340803	0.76574	0.256888	0.652584	0.214185	0.026201	0.414405	-1.27089	0.00927151	0.67514	down	yes
MSTRG.33001	Gh_D02G1825	MSTRG.33001.1	0.481026	1.06697	0.302547	1.0301	0.565277	0.4561	0.383713	-1.3819	0.0385451	0.743068	down	yes
MSTRG.33055	Gh_D02G1887	MSTRG.33055.1;Gh_D02G1887	8.9473	7.61252	8.40366	4.60534	5.55753	5.2294	2.02774	1.01987	0.0154469	0.693875	up	yes
MSTRG.33068	Gh_D02G1901	MSTRG.33068.1;MSTRG.33068.2	0.565796	1.52097	0.857731	2.12781	1.3153	1.20671	0.294861	-1.76189	0.0173641	0.701114	down	yes
MSTRG.33081	Gh_D02G1914	MSTRG.33081.1;Gh_D02G1914	0.707153	0.0855356	0.740998	0.376645	0.485445	0.877406	2.50054	1.32224	0.0416967	0.745361	up	yes
MSTRG.33100	Gh_D02G1931	MSTRG.33100.1;MSTRG.33100.2;Gh_D02G1931	1.90928	1.25194	1.40765	1.15049	1.58465	2.28357	2.10207	1.07181	0.0338323	0.738849	up	yes
MSTRG.33107	Gh_D02G1939	MSTRG.33107.1;MSTRG.33107.2	3.28109	0.883841	5.62107	0	0.774319	5.95747	74.2494	6.21431	0.0134516	0.688012	up	yes
MSTRG.33157		MSTRG.33157.1	1.09527	0.491224	0.90382	0.095502	0.15262	0.240246	2.65644	1.40949	0.0195315	0.704742	up	yes
MSTRG.33188	Gh_D02G2013	MSTRG.33188.1;Gh_D02G2013	10.3519	9.49346	8.67981	5.15299	6.17998	7.16163	2.20049	1.13783	0.0434795	0.745361	up	yes
MSTRG.33194	Gh_D02G2022	Gh_D02G2022	0.669147	0.57302	0.947805	0.185535	0.260374	0.772107	2.48096	1.3109	0.0492242	0.750127	up	yes
MSTRG.33200	Gh_D02G2027	MSTRG.33200.1	0.293652	0.907127	0.286574	1.54835	1.54252	1.05755	0.289712	-1.78731	0.0192392	0.704184	down	yes
MSTRG.33276	Gh_D02G2129;Gh_D02G2130	MSTRG.33276.1;MSTRG.33276.2;MSTRG.33276.3;Gh_D02G2129;MSTRG.33276.5	1.12315	1.47651	0.710654	2.82037	1.91901	1.77724	0.323956	-1.62613	0.0321627	0.738849	down	yes
MSTRG.33298	Gh_D02G2150	MSTRG.33298.1;Gh_D02G2150	0.72372	10.1762	0.007932	14.5436	14.9509	0.076622	0.000906579	-10.1073	0.0320681	0.738849	down	yes
MSTRG.3334		MSTRG.3334.1;MSTRG.3334.2;MSTRG.3334.3;MSTRG.3334.4	1.45169	1.25009	1.09684	0.00998456	0.0191466	0	2.27669	1.18694	0.015293	0.693875	up	yes
MSTRG.3335		MSTRG.3335.1	0.822683	0.480253	0.893307	0	0	0	2.25206	1.17124	0.0356144	0.738849	up	yes
MSTRG.33360	Gh_D02G2235	Gh_D02G2235	1.43206	0	1.7506	0	2.07657	14.8065	66.5808	6.05703	0.0225326	0.726548	up	yes
MSTRG.33387	Gh_D02G2264	Gh_D02G2264	24.9083	24.8526	22.5346	59.668	52.8241	57.1725	0.395748	-1.33735	0.0102362	0.679463	down	yes
MSTRG.3339	Gh_A02G1268	Gh_A02G1268	79.5265	104.737	90.2358	293.967	334.289	299.876	0.23226	-2.10619	0.0139258	0.688012	down	yes
MSTRG.33435	Gh_D02G2322;Gh_D02G2321	MSTRG.33435.1;MSTRG.33435.2;MSTRG.33435.3;MSTRG.33435.4;Gh_D02G2321;MSTRG.33435.6;MSTRG.33435.7;MSTRG.33435.8;Gh_D02G2322	15.1709	17.402	15.4013	29.7161	30.8785	29.8183	0.471256	-1.08542	0.00939405	0.67514	down	yes
MSTRG.33486		MSTRG.33486.1	0.42518	0.903735	0.375305	1.11719	1.07842	0.749984	0.420934	-1.24834	0.0241174	0.726554	down	yes
MSTRG.33618	Gh_D03G0149	MSTRG.33618.1;Gh_D03G0149;MSTRG.33618.3	4.27804	2.96074	2.77845	0	0	0	5.18253	2.37366	0.0195425	0.704772	up	yes
MSTRG.33625	Gh_D03G0156	Gh_D03G0156	0	2.23043	0	2.13906	2.19185	0	0.0352824	-4.82491	0.0253824	0.726554	down	yes
MSTRG.33639		MSTRG.33639.1	0.163464	0.546979	0.114464	1.3182	0.212167	0	0.200613	-2.31751	0.0261522	0.726554	down	yes
MSTRG.33646	Gh_D03G0179	MSTRG.33646.1;MSTRG.33646.2;MSTRG.33646.3;MSTRG.33646.5;Gh_D03G0179	4.02772	2.43798	4.32269	1.35233	3.12159	3.44419	4.91055	2.29588	0.0162889	0.695818	up	yes
MSTRG.33712	Gh_D03G0260	MSTRG.33712.1;MSTRG.33712.2;MSTRG.33712.3;MSTRG.33712.4;Gh_D03G0260	1.60685	0.73895	1.28449	0.698691	0.869879	1.00912	2.25491	1.17307	0.0436526	0.745361	up	yes
MSTRG.33802	Gh_D03G0361;Gh_D03G0362	MSTRG.33802.1;MSTRG.33802.2;Gh_D03G0361;MSTRG.33802.4;MSTRG.33802.5;Gh_D03G0362	7.61608	9.33105	8.75101	21.3582	16.8302	12.6311	0.236811	-2.07819	0.0073683	0.652228	down	yes
MSTRG.33815	Gh_D03G0377	Gh_D03G0377	0.540984	0	0.246592	0	0	0.643419	3.1538	1.65709	0.0426134	0.745361	up	yes
MSTRG.33830	Gh_D03G0391	Gh_D03G0391	0.467579	0.810745	0.505337	1.56144	0.970076	0.951641	0.404138	-1.30708	0.0102842	0.679463	down	yes
MSTRG.33843	Gh_D03G0408	MSTRG.33843.1;Gh_D03G0408	26.1128	35.9099	30.3545	88.4757	91.1291	96.4892	0.281392	-1.82935	0.0274035	0.727419	down	yes
MSTRG.33854	Gh_D03G0426	Gh_D03G0426	1.99313	3.27718	1.75961	2.4029	1.59225	1.2445	0.433731	-1.20513	0.0231907	0.726554	down	yes
MSTRG.33925		MSTRG.33925.2;MSTRG.33925.1;MSTRG.33925.3;MSTRG.33925.4	2.90649	2.4553	2.03797	0	0.0764776	0	3.46175	1.7915	0.020548	0.715132	up	yes
MSTRG.33938		MSTRG.33938.1;MSTRG.33938.2	1.07835	0.551068	0.829668	0.34364	0.513127	0.683474	2.1775	1.12267	0.00916252	0.672939	up	yes
MSTRG.3396		MSTRG.3396.1	1.29019	1.39505	2.0284	0	0.039701	0	2.71838	1.44275	0.049505	0.750127	up	yes
MSTRG.33964	Gh_D03G0536	MSTRG.33964.1	0	0.394217	0	0.637156	0	0	0.328112	-1.60774	0.0360629	0.738849	down	yes
MSTRG.34018		MSTRG.34018.1	1.31965	1.01654	1.2219	0	0.391739	0.457488	3.31658	1.7297	0.0116397	0.679463	up	yes
MSTRG.34019		MSTRG.34019.1	0.703993	0.171283	0.600469	0	0.520902	1.04999	4.04704	2.01687	0.00277001	0.588186	up	yes
MSTRG.34021	Gh_D03G0590	MSTRG.34021.1;MSTRG.34021.2;MSTRG.34021.3;Gh_D03G0590;MSTRG.34021.7	1.65848	1.17402	1.71255	0.871838	1.14599	2.06054	2.7158	1.44138	0.0116204	0.679463	up	yes
MSTRG.34039		MSTRG.34039.1	1.73704	0.643021	1.34539	0.662333	1.13896	1.38765	3.00917	1.58937	0.0179044	0.702322	up	yes
MSTRG.34049	Gh_D03G0613	MSTRG.34049.1;MSTRG.34049.2;Gh_D03G0613	3.20666	0.0637644	2.73233	0	0.116066	2.46709	43.5785	5.44555	0.0153929	0.693875	up	yes
MSTRG.34120	Gh_D03G0700	MSTRG.34120.1;Gh_D03G0700	2.2921	1.52903	2.27192	0.722647	1.71706	2.33226	4.01028	2.0037	0.0101815	0.679463	up	yes
MSTRG.34121	Gh_D03G0697;Gh_D03G0698	Gh_D03G0697;MSTRG.34121.1;MSTRG.34121.3;MSTRG.34121.4;Gh_D03G0698	7.12637	9.88064	7.29489	14.4004	8.44285	7.59045	0.271552	-1.8807	0.0164462	0.695818	down	yes
MSTRG.34141	Gh_D03G0730	Gh_D03G0730	0.368769	0.866703	0.521079	1.12355	0.488438	0.334987	0.376911	-1.4077	0.0113201	0.679463	down	yes
MSTRG.34175	Gh_D03G0780	MSTRG.34175.1;Gh_D03G0780	1.09971	1.23014	1.31995	7.80442	6.7586	7.89689	0.259088	-1.94849	0.00574821	0.637783	down	yes
MSTRG.34229	Gh_D03G0837	MSTRG.34229.1;Gh_D03G0837	2.14629	1.59886	2.34937	1.13346	1.74058	1.59418	2.04908	1.03498	0.0498814	0.750127	up	yes
MSTRG.34263	Gh_D03G0876	MSTRG.34263.1	4.22204	4.44832	3.83617	11.3859	11.865	11.8238	0.39069	-1.3559	0.00559006	0.637783	down	yes
MSTRG.34311	Gh_D03G0925	Gh_D03G0925	8.05382	9.63496	8.11367	12.7538	12.5378	10.1817	0.467735	-1.09624	0.0055244	0.637783	down	yes
MSTRG.34332		MSTRG.34332.1	1.24284	0	1.62091	0	0	1.03255	10.6291	3.40995	0.0326313	0.738849	up	yes
MSTRG.3435	Gh_A02G1347;Gh_A02G1346	MSTRG.3435.1;Gh_A02G1346;Gh_A02G1347	6.83206	4.90627	3.97114	0.174828	0	0.0339281	5.49423	2.45792	0.0442833	0.745361	up	yes
MSTRG.34414	Gh_D03G1034;Gh_D03G1033	MSTRG.34414.1;MSTRG.34414.3;Gh_D03G1033;MSTRG.34414.5;MSTRG.34414.6;MSTRG.34414.7;MSTRG.34414.8;MSTRG.34414.9;Gh_D03G1034	9.84192	11.9774	9.76003	16.7812	13.7836	13.4293	0.446382	-1.16365	0.00559547	0.637783	down	yes
MSTRG.34420	Gh_D03G1040	MSTRG.34420.2;MSTRG.34420.1;MSTRG.34420.3;MSTRG.34420.4;MSTRG.34420.5;MSTRG.34420.7;MSTRG.34420.6;MSTRG.34420.10	9.73043	5.01756	7.81906	5.114	9.10592	10.4959	3.97273	1.99013	0.0153887	0.693875	up	yes
MSTRG.34479	Gh_D03G1116	MSTRG.34479.1	39.4353	30.9165	41.1588	32.128	35.7294	43.2806	2.01404	1.01009	0.00747849	0.656835	up	yes
MSTRG.34496	Gh_D03G1125	MSTRG.34496.1;MSTRG.34496.2;Gh_D03G1125	49.4135	40.717	55.1857	2.12842	3.31962	2.50113	20.764	4.37601	0.00425566	0.600491	up	yes
MSTRG.34505	Gh_D03G1135	MSTRG.34505.1;Gh_D03G1135	38.5508	38.0152	45.6428	1.06214	1.63746	1.8616	28.4343	4.82956	0.000918356	0.570696	up	yes
MSTRG.34535	Gh_D03G1167	MSTRG.34535.1;Gh_D03G1167	0.0820066	1.66324	0	3.65514	2.53511	2.27258	0.0764775	-3.70882	0.0351727	0.738849	down	yes
MSTRG.34570	Gh_D03G1203	MSTRG.34570.1;MSTRG.34570.2;Gh_D03G1203	6.03646	9.04502	6.28955	7.93799	7.52158	4.18639	0.345587	-1.53288	0.0278554	0.727419	down	yes
MSTRG.34593		MSTRG.34593.1	3.91834	4.52434	3.50541	0	0.103581	0	4.00206	2.00074	0.00777234	0.663933	up	yes
MSTRG.34594	Gh_D03G1222	MSTRG.34594.1	3.41601	4.80405	4.59833	5.86139	4.94447	3.41379	0.410428	-1.2848	0.043117	0.745361	down	yes
MSTRG.34619	Gh_D03G1246	MSTRG.34619.1;MSTRG.34619.2;Gh_D03G1246	10.1756	15.2404	13.1526	17.4582	13.4347	12.254	0.410282	-1.28531	0.0322267	0.738849	down	yes
MSTRG.34621	Gh_D03G1250	MSTRG.34621.1;MSTRG.34621.2;Gh_D03G1250	4.97799	6.76501	4.42548	7.95505	5.73223	3.79763	0.286623	-1.80278	0.00717614	0.648558	down	yes
MSTRG.34622	Gh_D03G1252	MSTRG.34622.1;Gh_D03G1252	11.4111	15.7983	12.5763	14.6102	12.916	10.3756	0.494063	-1.01723	0.00396297	0.592258	down	yes
MSTRG.34631	Gh_D03G1261	MSTRG.34631.1;MSTRG.34631.2;Gh_D03G1261	6.16403	9.3069	7.10576	9.7844	8.40728	6.90658	0.407813	-1.29402	0.00615629	0.641916	down	yes
MSTRG.34658	Gh_D03G1294	MSTRG.34658.1;MSTRG.34658.2	14.0516	12.1361	14.1105	5.0253	7.8954	6.91174	3.25236	1.70149	0.0325477	0.738849	up	yes
MSTRG.34691	Gh_D03G1326	MSTRG.34691.1	0.581031	0	0.299949	0.075851	0.146454	0.940875	3.35292	1.74542	0.0296772	0.731987	up	yes
MSTRG.34721	Gh_D03G1356	Gh_D03G1356	10.5289	11.0684	11.5805	20.0183	19.8683	16.3907	0.466594	-1.09976	0.022739	0.726548	down	yes
MSTRG.34787	Gh_D03G1428	MSTRG.34787.1;MSTRG.34787.2	2.19811	1.11719	1.71245	0.169638	0.83466	1.3885	6.09159	2.60682	0.00345103	0.592258	up	yes
MSTRG.34796	Gh_D03G1435	MSTRG.34796.1;Gh_D03G1435	0.668612	1.31939	0.893012	1.24321	1.09937	0.655848	0.463226	-1.11021	0.0144772	0.691059	down	yes
MSTRG.34878	Gh_D03G1520	Gh_D03G1520	3.72399	4.44686	3.91637	7.99181	7.04657	6.3476	0.405074	-1.30374	7.01239e-05	0.396099	down	yes
MSTRG.3492	Gh_A02G1407	MSTRG.3492.1;Gh_A02G1407	0.0508599	0.596344	0.0891563	0.768321	0.201289	0.191206	0.324731	-1.62268	0.0245648	0.726554	down	yes
MSTRG.34996		MSTRG.34996.1	2.0731	1.76309	1.867	0	0	0.101011	3.51948	1.81536	0.000649025	0.570696	up	yes
MSTRG.35018		MSTRG.35018.1	0.435619	0	0.487729	0	0.124303	0.267783	2.47705	1.30862	0.0268414	0.726554	up	yes
MSTRG.35067	Gh_D04G0023	MSTRG.35067.1	0.228932	0.287289	0.150273	0.91271	0.659023	0.395255	0.445094	-1.16782	0.0141583	0.688012	down	yes
MSTRG.35145	Gh_D04G0105	MSTRG.35145.1;MSTRG.35145.2;Gh_D04G0105	4.0384	5.15749	4.39781	6.2962	4.29118	3.95707	0.461593	-1.11531	0.0249661	0.726554	down	yes
MSTRG.35149	Gh_D04G0108	Gh_D04G0108	0	1.15387	0	1.23938	0	0	0.133029	-2.91019	0.0352368	0.738849	down	yes
MSTRG.35158	Gh_D04G0115;Gh_D04G0114	MSTRG.35158.3;MSTRG.35158.2;MSTRG.35158.1;MSTRG.35158.4;MSTRG.35158.5;MSTRG.35158.6;MSTRG.35158.7;MSTRG.35158.8;MSTRG.35158.9;MSTRG.35158.11;MSTRG.35158.10;MSTRG.35158.12;Gh_D04G0114;MSTRG.35158.14;Gh_D04G0115	12.152	12.1388	11.801	22.9662	19.5351	19.68	0.487808	-1.03561	0.0126623	0.683843	down	yes
MSTRG.35197	Gh_D04G0165	MSTRG.35197.1;Gh_D04G0165	1.00621	0.104634	0.643155	0.171025	0.853248	0.91489	3.45725	1.78963	0.036197	0.738849	up	yes
MSTRG.35220	Gh_D04G0188	MSTRG.35220.1;MSTRG.35220.2	0.00519839	0.523594	0.1772	0.479697	0.378103	0.233015	0.456597	-1.13101	0.0494616	0.750127	down	yes
MSTRG.3524	Gh_A02G1435	MSTRG.3524.1;MSTRG.3524.2	0.0189004	1.19727	0.0484297	1.77446	1.10171	0.0183271	0.0758881	-3.71998	0.00267927	0.58706	down	yes
MSTRG.35249	Gh_D04G0218	MSTRG.35249.1;Gh_D04G0218	12.7238	10.3524	12.9297	8.41554	9.37817	11.0781	2.1708	1.11823	0.000977837	0.570696	up	yes
MSTRG.3525	Gh_A02G1442	Gh_A02G1442	0.171064	0.241644	0.131666	0.585635	0.321064	0.07908	0.490561	-1.0275	0.0309079	0.738849	down	yes
MSTRG.35251	Gh_D04G0223	Gh_D04G0223	0.440312	1.10073	0.251733	0.798574	0.663167	0.272112	0.37121	-1.42969	0.0466785	0.74839	down	yes
MSTRG.35295	Gh_D04G0263	Gh_D04G0263	1.20088	4.89222	0.834524	4.86138	1.55552	1.00568	0.0613827	-4.02602	0.018469	0.703678	down	yes
MSTRG.35310	Gh_D04G0282	Gh_D04G0282	0.544792	0.698136	0.28552	1.27729	1.04914	0.466505	0.356153	-1.48943	0.0361044	0.738849	down	yes
MSTRG.35491	Gh_D04G0486	MSTRG.35491.1;Gh_D04G0486	0.379487	0.633909	0.355561	2.90508	0.822743	0.436726	0.140887	-2.82739	0.0424623	0.745361	down	yes
MSTRG.35548	Gh_D04G0541	MSTRG.35548.2;MSTRG.35548.3;MSTRG.35548.1;MSTRG.35548.4;Gh_D04G0541	4.77898	7.29623	5.68808	8.30543	8.78341	5.87004	0.366801	-1.44693	0.0363385	0.738849	down	yes
MSTRG.35552	Gh_D04G0544	MSTRG.35552.1;MSTRG.35552.2;MSTRG.35552.3;MSTRG.35552.5;MSTRG.35552.6	3.71714	4.64612	3.64332	6.17832	5.9612	4.82612	0.452777	-1.14313	0.00486325	0.621678	down	yes
MSTRG.35562	Gh_D04G0556	MSTRG.35562.1;Gh_D04G0556	3.25873	0.79818	2.27346	0.426259	2.22609	1.88841	7.92255	2.98597	0.0494741	0.750127	up	yes
MSTRG.35601	Gh_D04G0598	MSTRG.35601.1;MSTRG.35601.2;Gh_D04G0598	44.7426	47.3217	43.7831	95.5345	101.996	103.491	0.470895	-1.08652	0.00791893	0.66547	down	yes
MSTRG.35622	Gh_D04G0616	MSTRG.35622.4;MSTRG.35622.1;MSTRG.35622.3;MSTRG.35622.2;MSTRG.35622.5;Gh_D04G0616	5.88145	5.94572	6.93784	34.4606	28.6746	32.4515	0.216486	-2.20765	0.00895745	0.671796	down	yes
MSTRG.35645	Gh_D04G0645	Gh_D04G0645	7.54302	14.0446	9.59928	18.5898	12.2716	12.0021	0.238635	-2.06712	0.0235713	0.726554	down	yes
MSTRG.35747	Gh_D04G0747	Gh_D04G0747	2.21796	1.49016	2.42198	1.34173	1.63805	1.71816	2.0163	1.01171	0.0433467	0.745361	up	yes
MSTRG.3578	Gh_A02G1486	MSTRG.3578.1;Gh_A02G1486	1.47208	2.23119	1.59912	2.41557	1.8745	1.09496	0.384005	-1.3808	0.00354526	0.592258	down	yes
MSTRG.35836	Gh_D04G0839	MSTRG.35836.1	2.17686	1.70271	2.60025	1.2896	1.36664	2.38317	2.60555	1.38159	0.0334521	0.738849	up	yes
MSTRG.35865	Gh_D04G0865	MSTRG.35865.1;MSTRG.35865.2;Gh_D04G0865	15.231	13.2232	17.5264	7.64941	7.83166	8.36118	2.51994	1.33339	0.0212154	0.720125	up	yes
MSTRG.35901	Gh_D04G0908	Gh_D04G0908	0	2.45922	0	3.18821	0	0	0.0308848	-5.01696	0.0340242	0.738849	down	yes
MSTRG.3592	Gh_A02G1499	MSTRG.3592.1;MSTRG.3592.2;Gh_A02G1499	1.44677	0.584931	1.0232	0.842534	1.09461	1.48498	2.16159	1.11209	0.0341992	0.738849	up	yes
MSTRG.35921	Gh_D04G0928	MSTRG.35921.1;MSTRG.35921.2;MSTRG.35921.3;Gh_D04G0928	19.392	18.1537	15.6526	34.3223	34.8058	32.0275	0.481385	-1.05474	0.0471524	0.748707	down	yes
MSTRG.35924	Gh_D04G0931	MSTRG.35924.1	0.008103	0.229464	0	0.754973	0.483298	0.076629	0.308541	-1.69646	0.00475907	0.616752	down	yes
MSTRG.35931	Gh_D04G0937	Gh_D04G0937	19.6428	21.6343	22.6377	35.9805	30.5875	26.74	0.451987	-1.14565	0.0290974	0.730887	down	yes
MSTRG.35957	Gh_D04G0964	MSTRG.35957.1;MSTRG.35957.2;MSTRG.35957.3	3.10583	2.52696	3.32787	1.42258	1.53885	1.55658	2.1231	1.08617	0.0169402	0.697075	up	yes
MSTRG.35964	Gh_D04G0970	MSTRG.35964.1;Gh_D04G0970	9.80698	10.7822	10.7926	17.7156	14.4653	14.0533	0.491327	-1.02525	0.020835	0.718155	down	yes
MSTRG.36004	Gh_D04G1012	MSTRG.36004.3;MSTRG.36004.1;MSTRG.36004.2	7.42288	6.72834	6.86934	4.05297	5.41516	5.472	2.01634	1.01174	0.0321357	0.738849	up	yes
MSTRG.36092	Gh_D04G1082	MSTRG.36092.1;MSTRG.36092.2;MSTRG.36092.3	0.215857	0.955187	0.452431	1.13328	1.08443	0.6273	0.330578	-1.59694	0.0281907	0.727419	down	yes
MSTRG.36102	Gh_D04G1090	MSTRG.36102.1;MSTRG.36102.2;MSTRG.36102.3;Gh_D04G1090	16.6838	17.2463	12.512	48.0363	51.3518	49.601	0.285427	-1.80881	0.0353638	0.738849	down	yes
MSTRG.36114		MSTRG.36114.1;MSTRG.36114.2	12.9372	17.0786	14.0134	22.2911	17.911	16.1246	0.397522	-1.33089	0.00164976	0.570696	down	yes
MSTRG.36224	Gh_D04G1222	MSTRG.36224.1	0	0.333854	0	0.362733	0	0	0.463593	-1.10907	0.0348396	0.738849	down	yes
MSTRG.36318	Gh_D04G1316	MSTRG.36318.1	33.0986	31.3978	31.7046	12.7181	11.3473	11.3663	2.34476	1.22944	0.0064166	0.641916	up	yes
MSTRG.36333	Gh_D04G1329;Gh_D04G1330	MSTRG.36333.1;MSTRG.36333.3;Gh_D04G1330	1.89495	2.37467	1.85855	6.68601	6.13218	6.25191	0.315593	-1.66386	0.00308163	0.592258	down	yes
MSTRG.36358	Gh_D04G1356	Gh_D04G1356	1.97305	2.20994	1.58606	3.38983	2.59396	1.92334	0.40047	-1.32024	0.023933	0.726554	down	yes
MSTRG.36399		MSTRG.36399.1;MSTRG.36399.2	5.32625	7.42338	5.53157	9.06582	6.69159	6.42828	0.404535	-1.30566	0.0107222	0.679463	down	yes
MSTRG.36427	Gh_D04G1433	Gh_D04G1433	70.614	91.2403	73.4367	114.157	113.179	100.481	0.453396	-1.14116	0.0150131	0.693875	down	yes
MSTRG.36453	Gh_D04G1459	Gh_D04G1459	2.91436	4.32756	3.10245	3.7389	3.87609	2.47206	0.471856	-1.08358	0.0466354	0.74839	down	yes
MSTRG.36491	Gh_D04G1509	Gh_D04G1509;MSTRG.36491.2;MSTRG.36491.3	1.60494	1.27014	1.12437	4.74142	3.91039	4.06283	0.403258	-1.31023	0.0439325	0.745361	down	yes
[truncated: 1,849 more rows]

## Sheet: ALVSDL
gene_id	gene_name	transcript_id	FPKM.AL1	FPKM.AL2	FPKM.AL3	FPKM.DL1	FPKM.DL2	FPKM.DL3	fc	log2(fc)	pval	qval	regulation	significant
[truncated: 2,143 more rows]
