# Supplementary material for: Comparative transcriptome analysis of inbred lines and contrasting hybrids reveals overdominance mediate early biomass vigor in hybrid cotton
Source: BMC Genomics. 2020 Feb 10;21:140. doi: 10.1186/s12864-020-6561-9 (PMC7011360; doi:10.1186/s12864-020-6561-9)
Supplement: Supplementary file 8 — Additional file 8. Information on gene expression patterns in root and leaf of high hybrid relative to its parents [file 12864_2020_6561_MOESM8_ESM.xlsx]

## Sheet: leaf
Group 1	group 2	group 3	group 4	group 5	group 6	group 7	group 8	group 9	group 10	group 11	group 12
Gh_A06G0372	Gh_A07G0026	Gh_A05G3128	Gh_A10G0163	Gh_A08G2376	Gh_A07G0448	Gh_A07G2133	Gh_A01G0963	Gh_D11G1671	Gh_D08G0536	Gh_A05G3404	Gh_A06G1499
Gh_A06G0371	Gh_A07G0705	Gh_A05G3143	Gh_A01G0965	Gh_A10G0025	Gh_A05G2973	Gh_A10G0556	Gh_A05G2957		Gh_A02G0236	Gh_A06G0605	Gh_A11G2283
Gh_A09G1092	Gh_A01G1470	Gh_A05G3484	Gh_A07G2128	Gh_D10G0650	Gh_A05G3190	Gh_A11G0849	Gh_A05G2984		Gh_D05G3434	Gh_A07G0841	Gh_D07G1953
Gh_A09G1448	Gh_A10G1959	Gh_A05G3582	Gh_A08G0648	Gh_A05G2893	Gh_A10G1845	Gh_A11G0926	Gh_A05G3028		Gh_D08G0537	Gh_A01G0186	Gh_Sca004821G01
Gh_A11G0168	Gh_A11G0672	Gh_A06G0106	Gh_A09G0628	Gh_A05G3370	Gh_A06G0608	Gh_A11G2919	Gh_A05G3047		Gh_D13G1291	Gh_A09G1975	Gh_A05G2932
Gh_A13G0216	Gh_A11G2838	Gh_A06G1403	Gh_A09G0994	Gh_A06G0110	Gh_A06G0721	Gh_A02G1268	Gh_A05G3047			Gh_A01G1767	Gh_A05G2978
Gh_D02G0731	Gh_A13G1727	Gh_A07G0084	Gh_A10G1057	Gh_A06G0381	Gh_A06G1117	Gh_A02G1297	Gh_A05G3125			Gh_A09G1681	Gh_A05G3011
Gh_D02G1924	Gh_D02G0227;Gh_D02G0230;Gh_D02G0232	Gh_A07G0192	Gh_A10G1514	Gh_A06G0795	Gh_A07G0003	Gh_D03G0408	Gh_A05G3508			Gh_A09G1976	Gh_A05G3019
Gh_D03G0613	Gh_D02G0231	Gh_A07G0261	Gh_A10G2067	Gh_A05G2892	Gh_A07G0168	Gh_D03G0437	Gh_A06G0050			Gh_A10G1673	Gh_A05G3111
Gh_D03G1343	Gh_D02G0298	Gh_A07G0275	Gh_A11G0965	Gh_A06G1002	Gh_A07G0202	Gh_D05G0701	Gh_A06G0093			Gh_A11G0142	Gh_A05G3135
Gh_D04G1332	Gh_D02G0745	Gh_A07G1464	Gh_A11G1448	Gh_A06G1440	Gh_A01G1320	Gh_D07G2242	Gh_A06G0183			Gh_A11G1773	Gh_A01G0988
Gh_D06G2020	Gh_D03G0742	Gh_A09G1009	Gh_A11G2473	Gh_A06G1565	Gh_A09G1145	Gh_D08G1871	Gh_A06G0222			Gh_A11G2394	Gh_A06G0083
Gh_D07G0593	Gh_D05G2598	Gh_A07G2099;Gh_A07G2100	Gh_A12G0383	Gh_A06G1728;Gh_A06G1730	Gh_A07G1765	Gh_D09G1784	Gh_A06G0462			Gh_A11G2469	Gh_A05G3182
Gh_D06G2019	Gh_A03G0594	Gh_A07G2104	Gh_A01G0276	Gh_A06G1810	Gh_A08G0068	Gh_D10G1656	Gh_A06G0542			Gh_A11G2550	Gh_A05G3223
Gh_A03G0785	Gh_D08G0270	Gh_A07G2152	Gh_A12G1344	Gh_A07G1327	Gh_A08G1253	Gh_D10G2162	Gh_A06G0655			Gh_A11G2587	Gh_A01G0993
Gh_D11G0781	Gh_D09G1256	Gh_A01G1562	Gh_A02G0553	Gh_A07G1957	Gh_A08G1301	Gh_D11G1068	Gh_A06G0678			Gh_A12G0014	Gh_A01G1001
Gh_D11G1407	Gh_D11G1661	Gh_A08G1544	Gh_A12G2016	Gh_A07G2018	Gh_A08G1310	Gh_D11G1131	Gh_A06G0680			Gh_A12G0365	Gh_A05G3321
Gh_A03G1463	Gh_D11G3245;Gh_D11G3246	Gh_A08G1588	Gh_A13G0662	Gh_A07G2018	Gh_A08G1425	Gh_A01G0521	Gh_A06G0682			Gh_A02G0455	Gh_A05G3338
Gh_D11G2902	Gh_A01G0110	Gh_A08G1824	Gh_A13G0863	Gh_A07G2101	Gh_A08G1780	Gh_A03G1438	Gh_A06G0738			Gh_A13G0520	Gh_A05G3489
Gh_D11G2904		Gh_A08G1875	Gh_D01G0242	Gh_A08G0125	Gh_A09G0244	Gh_D11G2553	Gh_A01G1114			Gh_A13G0845	Gh_A05G3597
Gh_D13G0015		Gh_A01G1797	Gh_D01G1180	Gh_A08G1012	Gh_A09G0911	Gh_D11G3304	Gh_A06G0917			Gh_A13G1686	Gh_A05G3606
Gh_A04G0028		Gh_A10G0762	Gh_D02G0730	Gh_A08G1087	Gh_A09G1144	Gh_D12G2172	Gh_A06G0969			Gh_A13G1774	Gh_A06G0057
Gh_A04G0052		Gh_A10G0953	Gh_D02G1254	Gh_A08G1144	Gh_A09G1351	Gh_D08G1870	Gh_A06G1037			Gh_D01G0438	Gh_A06G0058
Gh_D13G2442		Gh_A01G0233	Gh_D02G1822	Gh_A08G1326	Gh_A09G1517	Gh_D08G1875	Gh_A06G1038			Gh_D01G0592	Gh_A06G0082
Gh_A04G1076		Gh_A10G1084	Gh_A01G0350	Gh_A08G1446	Gh_A09G1853	Gh_A07G2349	Gh_A06G1466			Gh_D01G0608	Gh_A06G0237
Gh_A08G2395		Gh_A10G1963	Gh_D04G0019	Gh_A08G1751	Gh_A10G0202	Gh_A05G0520	Gh_A06G1636			Gh_D01G2063	Gh_A01G1073
Gh_D06G2325		Gh_A10G2065	Gh_D04G0203	Gh_A08G1784	Gh_A10G0290		Gh_A07G0082			Gh_D01G2136	Gh_A06G0391
Gh_Sca004820G01		Gh_A10G2066	Gh_D04G1100	Gh_A08G2009	Gh_A10G0334		Gh_A07G0086			Gh_D02G0542	Gh_A06G0448
Gh_Sca005055G01		Gh_A10G2068;Gh_A10G2070	Gh_D05G0457	Gh_A09G0187	Gh_A10G0343		Gh_A07G0114			Gh_D02G0754	Gh_A06G1267
Gh_A05G2113		Gh_A11G0097	Gh_D05G1199	Gh_A09G0374	Gh_A10G0626		Gh_A07G0274			Gh_D04G1053	Gh_A06G0500
		Gh_A02G0104	Gh_D05G2188	Gh_A09G0437	Gh_A10G0757		Gh_A01G0009			Gh_D04G1363	Gh_A06G0687
		Gh_A02G0174	Gh_A03G0151	Gh_A09G0962	Gh_A01G1905		Gh_A07G0446			Gh_A02G1674	Gh_A06G0813
		Gh_A11G1236	Gh_D05G3263	Gh_A09G1185	Gh_A10G0878		Gh_A07G0504			Gh_D05G1030	Gh_A06G0845
		Gh_A11G1367	Gh_D06G0835	Gh_A09G1408	Gh_A10G1144		Gh_A07G0547			Gh_D05G1100	Gh_A06G0849
		Gh_A02G0194	Gh_D06G0901	Gh_A09G1477	Gh_A01G1996		Gh_A01G1263			Gh_D05G1758	Gh_A06G0870
		Gh_A11G1803	Gh_D06G1178	Gh_A09G1502	Gh_A10G1894		Gh_A07G0744			Gh_D01G2137	Gh_A06G0878
		Gh_A02G0260	Gh_D06G1281	Gh_A01G1806	Gh_A10G1956		Gh_A07G0758			Gh_D01G2138	Gh_A06G0879
		Gh_A11G2114	Gh_D06G1370	Gh_A09G2180	Gh_A10G2066		Gh_A07G0818			Gh_D06G1180	Gh_A06G0942
		Gh_A11G2805	Gh_D06G2134	Gh_A10G0115	Gh_A11G0009		Gh_A07G0824			Gh_D06G1593	Gh_A01G1131
		Gh_A11G2834	Gh_D06G2168	Gh_A10G0696	Gh_A11G0071		Gh_A07G0885			Gh_D07G0969	Gh_A06G0990
		Gh_A11G2835	Gh_D07G0533	Gh_A01G1913	Gh_A02G0092		Gh_A07G0952			Gh_D09G0277	Gh_A06G0991
		Gh_A12G0177;Gh_A12G0176	Gh_D07G2024	Gh_A10G0962	Gh_A11G0999		Gh_A07G1014			Gh_D09G1404	Gh_A06G1269
		Gh_A12G1464	Gh_D08G0437	Gh_A10G1004	Gh_A11G1257		Gh_A07G1131			Gh_D09G1513	Gh_A06G1081
		Gh_A12G2228	Gh_D08G1413	Gh_A10G1865	Gh_A11G1258		Gh_A07G1163			Gh_D09G1776	Gh_A06G1138
		Gh_A13G0170	Gh_D08G1679	Gh_A10G1928	Gh_A11G1000		Gh_A07G1206			Gh_A03G1126	Gh_A06G1139
		Gh_A13G0290	Gh_A03G0871	Gh_A10G2108	Gh_A11G1799		Gh_A07G1296			Gh_D11G2689	Gh_A06G1146
		Gh_A13G0385;Gh_A13G0384	Gh_D09G1014	Gh_A10G2139	Gh_A11G1963		Gh_A07G1421			Gh_D11G2709	Gh_A06G1268
		Gh_A13G1022	Gh_D10G0872	Gh_A11G0042	Gh_A11G2314		Gh_A07G1610			Gh_D11G2787	Gh_A06G1306
		Gh_A13G1324	Gh_D10G0889	Gh_A11G0263	Gh_A02G0333		Gh_A07G1625			Gh_D11G2953	Gh_A06G1342
		Gh_D01G0078	Gh_D10G1817	Gh_A11G0877	Gh_A12G1755		Gh_A07G1741			Gh_D12G0159	Gh_A06G1394
		Gh_D01G0163	Gh_D11G2167	Gh_A11G0879	Gh_A13G0138		Gh_A07G1295			Gh_D12G0915	Gh_A06G1545
		Gh_D01G0325	Gh_D11G3243	Gh_A11G0922	Gh_A13G0184		Gh_A07G1742			Gh_A03G1723	Gh_A06G1548
		Gh_D01G0348;Gh_D01G0349		Gh_A11G0947	Gh_A13G0226		Gh_A07G1899			Gh_D12G2009	Gh_A06G1666
		Gh_D01G0349	Gh_D12G1658	Gh_A11G1351	Gh_A13G0363		Gh_A07G2022			Gh_D13G0189	Gh_A06G1755
		Gh_D01G1122	Gh_D12G1712	Gh_A11G1426	Gh_A02G0773		Gh_A07G2086			Gh_D13G0236	Gh_A06G1756
		Gh_D01G1182	Gh_D12G1755	Gh_A11G1660	Gh_A13G1120		Gh_A01G1403			Gh_D13G0678	Gh_A06G1785
		Gh_D01G1417	Gh_A03G1845	Gh_A11G1668	Gh_A02G0781		Gh_A07G2151			Gh_D13G1017	Gh_A06G1802
		Gh_D01G1420	Gh_D13G0790	Gh_A11G2047	Gh_A13G1308		Gh_A08G0027			Gh_D13G1286	Gh_A06G1828
		Gh_D01G2080	Gh_D13G1689	Gh_A11G2139	Gh_A13G1470		Gh_A08G0193			Gh_D13G2124	Gh_A07G0093
		Gh_A02G1065	Gh_D13G2025	Gh_A11G2216	Gh_A13G1610		Gh_A08G0287			Gh_D13G2211	Gh_A07G0193
		Gh_D02G0287	Gh_Sca010971G01	Gh_A02G0319	Gh_A13G1793		Gh_A01G1439			Gh_A05G3656	Gh_A07G0459
		Gh_D02G0385	Gh_A05G3813	Gh_A11G2610	Gh_A13G1964		Gh_A01G1440			Gh_A01G0581	Gh_A07G0514
		Gh_D02G0478	Gh_A05G3868	Gh_A11G2636	Gh_D01G0304		Gh_A08G0383			Gh_Sca013634G01	Gh_A07G0583
		Gh_D02G1065	Gh_A05G4018	Gh_A11G2654	Gh_D01G0986		Gh_A08G0565			Gh_A05G0493	Gh_A07G0729
		Gh_D02G1590	Gh_D10G0873	Gh_A11G2772	Gh_D01G1467		Gh_A08G0736			Gh_A05G0658	Gh_A07G0806
		Gh_D02G1923	Gh_D02G0732	Gh_A11G2842	Gh_D01G1739		Gh_A08G0384			Gh_D04G2024	Gh_A07G0897
		Gh_D02G1976	Gh_A07G2182	Gh_A12G0042	Gh_D01G1984		Gh_A08G0784			Gh_D13G2489	Gh_A07G0899
		Gh_D03G0245	Gh_A09G2463	Gh_A02G0435	Gh_D01G2084		Gh_A08G0863			Gh_D13G2550	Gh_A07G0910
		Gh_D03G0373	Gh_A05G0637	Gh_A12G1120	Gh_D01G2166		Gh_A08G1094			Gh_Sca004934G02	Gh_A07G0938
		Gh_D03G0482	Gh_A09G2524	Gh_A12G1422	Gh_D02G0371		Gh_A08G1095			Gh_A05G1432	Gh_A01G1291
		Gh_D03G1283	Gh_A09G2525	Gh_A12G1554	Gh_D02G0399		Gh_A08G1099			Gh_A05G2477	Gh_A07G1085
		Gh_D03G1344	Gh_A11G3244	Gh_A12G1756	Gh_A02G1131						Gh_A07G1093
		Gh_A02G1467	Gh_D02G2386	Gh_A12G1965	Gh_D02G0822		Gh_A08G1195				Gh_A07G1096
		Gh_A02G1471	Gh_D06G2371	Gh_A12G2096	Gh_D02G1266		Gh_A08G1325				Gh_A07G1115
		Gh_D05G0390	Gh_D12G2755	Gh_A12G2364;Gh_A12G2365;Gh_A12G2363	Gh_D02G1532		Gh_A08G1344				Gh_A07G1123
		Gh_D05G0507	Gh_A05G1464	Gh_A01G0281	Gh_D02G1979		Gh_A08G1363				Gh_A01G1321
		Gh_D05G1085	Gh_A03G2171	Gh_A13G0008	Gh_D02G2275		Gh_A08G1439				Gh_A01G1324
		Gh_D05G1366	Gh_Sca008922G01	Gh_A13G0086;Gh_A13G0085	Gh_D02G2331		Gh_A08G1440				Gh_A07G1317
		Gh_D05G1803	Gh_A05G2423	Gh_A13G0147	Gh_D02G2362		Gh_A08G1493				Gh_A07G1461
		Gh_D05G2061		Gh_A13G0171	Gh_D03G0023		Gh_A08G1504				Gh_A07G1565
		Gh_D05G2356		Gh_A02G0694	Gh_D03G0343		Gh_A08G1541				Gh_A07G1653
		Gh_D05G3665		Gh_A13G0554	Gh_D03G0554		Gh_A08G1619				Gh_A07G1821
		Gh_D06G0311		Gh_A13G0788	Gh_D03G1278		Gh_A01G1575				Gh_A07G1849
		Gh_D06G0344		Gh_A13G0883	Gh_D03G1300		Gh_A01G1576				Gh_A07G1878
		Gh_D06G0664		Gh_A13G1459;Gh_A13G1460	Gh_D03G1464		Gh_A08G1805				Gh_A07G2009
		Gh_D06G1386		Gh_A13G1727	Gh_D03G1564		Gh_A08G1812				Gh_A07G2011
		Gh_D06G1590		Gh_A13G2013	Gh_D03G1576		Gh_A01G1586				Gh_A07G2025
		Gh_D06G1592		Gh_D01G0072	Gh_D04G0101		Gh_A08G2100				Gh_A08G0044
		Gh_D06G1832		Gh_D01G0074	Gh_D04G1286		Gh_A08G2105				Gh_A08G0379
		Gh_D06G1939		Gh_D01G0098;Gh_D01G0097	Gh_D04G1558		Gh_A08G2179				Gh_A08G0451
		Gh_D06G1966		Gh_D01G0130;Gh_D01G0131	Gh_D04G1698		Gh_A09G0517				Gh_A08G0468
		Gh_D06G2016		Gh_D01G0229	Gh_D05G0085		Gh_A08G2230				Gh_A08G0585
		Gh_D06G2021		Gh_D01G0251	Gh_D05G0431		Gh_A09G0041				Gh_A08G0680
		Gh_D06G2179		Gh_D01G0371	Gh_A02G1638		Gh_A09G0059				Gh_A08G0758
		Gh_D07G0317		Gh_D01G0401	Gh_D05G0532		Gh_A09G0080				Gh_A08G0792
		Gh_D07G0318		Gh_D01G0651	Gh_D05G1120		Gh_A09G0128				Gh_A08G1184
		Gh_D07G0578		Gh_D01G1081	Gh_D05G1215		Gh_A09G0211				Gh_A01G1507
		Gh_D07G0899		Gh_D01G1816	Gh_D05G1245		Gh_A09G0263				Gh_A08G1004
		Gh_A03G0532		Gh_D02G0233	Gh_D05G1337		Gh_A09G0318				Gh_A08G1045
		Gh_D07G1560		Gh_D02G0241;Gh_D02G0242	Gh_D05G1637		Gh_A09G0413				Gh_A01G1522
		Gh_D07G1813		Gh_D02G0343	Gh_D05G1729		Gh_A09G0518				Gh_A01G1528
		Gh_D07G1946		Gh_D02G0584	Gh_D05G1895		Gh_A09G0578				Gh_A08G1183
		Gh_D07G1950		Gh_D02G1178	Gh_D05G2644		Gh_A09G0653				Gh_A08G1381
		Gh_D07G1955		Gh_D02G1225	Gh_D05G3115		Gh_A09G0689				Gh_A08G1444
		Gh_D07G1956		Gh_D02G1479	Gh_D02G2276		Gh_A09G0718				Gh_A08G1535
		Gh_A03G0739		Gh_D02G1585	Gh_D06G0690		Gh_A09G0818				Gh_A08G1562
		Gh_D08G1809		Gh_D02G1638	Gh_D06G0838		Gh_A09G0972				Gh_A08G1593
		Gh_D09G0029		Gh_D02G1690	Gh_D06G1200		Gh_A09G1072				Gh_A08G1659
		Gh_D09G0083		Gh_D02G1829	Gh_A03G0325		Gh_A09G1073				Gh_A08G1835
		Gh_D09G0679		Gh_A01G0343	Gh_D07G0202		Gh_A01G1738				Gh_A08G1990
		Gh_D09G0765		Gh_D02G2303	Gh_D07G0416		Gh_A01G1741				Gh_A01G1605
		Gh_D09G1178		Gh_D03G0028	Gh_D07G0418		Gh_A09G1294				Gh_A08G2242
		Gh_A03G0994		Gh_D03G0164	Gh_D07G0593		Gh_A09G1405				Gh_A09G0036
		Gh_D10G0142		Gh_D03G0173	Gh_D07G0940		Gh_A09G1405				Gh_A09G0062
		Gh_D10G0424		Gh_D03G0174	Gh_D07G0964		Gh_A09G1414				Gh_A09G0100
		Gh_D10G0620		Gh_D03G0321	Gh_D07G1180		Gh_A09G1469				Gh_A09G0153
		Gh_D10G1107		Gh_D03G1030	Gh_D07G1201		Gh_A09G1504				Gh_A09G0207
		Gh_D10G1425		Gh_D03G1049	Gh_D07G1320		Gh_A09G1533				Gh_A09G0433
		Gh_D10G1740		Gh_D03G1109	Gh_D07G1371		Gh_A09G1582				Gh_A09G0269
		Gh_D10G2105		Gh_D03G1318	Gh_A03G0529		Gh_A09G1634				Gh_A09G0276
		Gh_D10G2119		Gh_A02G1402	Gh_D07G1202		Gh_A09G1635				Gh_A09G0329
		Gh_D10G2334		Gh_D04G0145	Gh_D07G1622		Gh_A09G1729				Gh_A09G0334
		Gh_D11G0723		Gh_D04G0178	Gh_D07G2013		Gh_A09G1738				Gh_A09G0412
		Gh_D11G0883		Gh_D04G0341	Gh_D07G2124		Gh_A09G1746				Gh_A09G0432
		Gh_D11G1512		Gh_A01G0361	Gh_D07G2127		Gh_A09G1809				Gh_A01G1664
		Gh_D11G1576		Gh_D04G1442	Gh_D08G0540		Gh_A09G1956				Gh_A09G0567
		Gh_D11G1576		Gh_D04G1482	Gh_D08G0660		Gh_A09G2135				Gh_A09G0639
		Gh_D11G1615		Gh_D04G1553	Gh_D08G0701		Gh_A01G1843;				Gh_A09G0775
		Gh_D11G1674		Gh_D04G1661	Gh_D08G0936		Gh_A10G0238				Gh_A09G1006
		Gh_A03G1438		Gh_D04G1809	Gh_D08G1262		Gh_A10G0476				Gh_A09G1157
		Gh_D11G2893		Gh_D05G0076	Gh_D08G1351		Gh_A10G0539				Gh_A09G1233
		Gh_D11G3108		Gh_D05G0570	Gh_D08G1516		Gh_A10G0691				Gh_A09G1428
		Gh_D11G3113		Gh_A02G1714;	Gh_D08G1717		Gh_A10G1020				Gh_A09G1475
		Gh_D12G0544		Gh_D05G1324	Gh_D08G1899		Gh_A10G1039				Gh_A01G1774
		Gh_D12G1140		Gh_D05G1711	Gh_D08G1927		Gh_A10G1119				Gh_A09G1544
		Gh_D12G1733		Gh_D05G2070	Gh_D08G2230		Gh_A10G1188				Gh_A09G1586
		Gh_D12G2060		Gh_D05G2893	Gh_D08G2596		Gh_A10G1280				Gh_A09G1688
		Gh_D12G2525		Gh_D05G3005	Gh_A03G0852		Gh_A10G1311				Gh_A09G1721
		Gh_D12G2600		Gh_D05G3235	Gh_D09G0076		Gh_A10G1351				Gh_A09G1748
		Gh_D13G1186		Gh_D05G3327	Gh_D09G0858		Gh_A01G1844				Gh_A09G1868
		Gh_D13G1187		Gh_D05G3336	Gh_A01G0064		Gh_A01G1988				Gh_A09G1900
		Gh_A01G0578		Gh_A03G0188	Gh_D09G2342		Gh_A10G1516				Gh_A09G1943
		Gh_Sca011865G01		Gh_A03G0204	Gh_D10G0293		Gh_A10G1766				Gh_A09G1977
		Gh_A04G0329		Gh_D05G3667	Gh_D10G0618		Gh_A10G1848				Gh_A09G2032
		Gh_A06G1908		Gh_D06G0520	Gh_D10G1169		Gh_A10G1858				Gh_A01G1825
		Gh_A04G0855		Gh_D06G0630	Gh_D10G1353		Gh_A10G1861				Gh_A10G0107
		Gh_A04G0875		Gh_D06G0870	Gh_D08G2231		Gh_A10G1862				Gh_A10G0114
		Gh_A04G0991		Gh_D06G1361	Gh_D10G2324		Gh_A10G1961				Gh_A10G0170
		Gh_A04G1032		Gh_D06G1367	Gh_D11G0020		Gh_A10G1968				Gh_A10G0210
		Gh_A04G1283		Gh_D06G1367	Gh_D11G0518		Gh_A10G1991				Gh_A10G0352
		Gh_A07G2295		Gh_D06G1538	Gh_D11G0734		Gh_A10G1991				Gh_A10G0416
		Gh_A05G0030		Gh_D06G1804	Gh_D11G0752		Gh_A10G2003				Gh_A10G0417
		Gh_A08G2370		Gh_D06G1913	Gh_D11G0921		Gh_A02G0058				Gh_A10G0445
		Gh_A05G0113		Gh_D04G1662	Gh_D11G0963		Gh_A10G2089				Gh_A10G0444
		Gh_A08G2417		Gh_D04G1664	Gh_D11G1046		Gh_A10G2090				Gh_A10G0450
		Gh_Sca020269G01		Gh_D04G1663	Gh_D11G1330		Gh_A10G2091				Gh_A01G1863
		Gh_A05G0191		Gh_D04G1666	Gh_D11G1548		Gh_A10G2166				Gh_A10G0537
		Gh_Sca020569G01		Gh_D06G2250	Gh_A03G1373		Gh_A02G0069				Gh_A10G0603
		Gh_A05G0387		Gh_D07G0253	Gh_D11G1706		Gh_A11G0065				Gh_A01G1886
		Gh_A05G0467		Gh_D07G0401	Gh_D11G1796		Gh_A11G0166				Gh_A10G0796
		Gh_A05G0492		Gh_D07G0458	Gh_D11G2549		Gh_A11G0177				Gh_A10G0876
		Gh_A10G2205		Gh_D07G0632	Gh_D11G2645		Gh_A11G0260				Gh_A10G0925
		Gh_A10G2221		Gh_D07G0776	Gh_D11G2687		Gh_A11G0276				Gh_A10G1131
		Gh_A05G0716		Gh_D07G0909	Gh_D11G3170		Gh_A11G0278				Gh_A10G1183
		Gh_A11G3297		Gh_D07G1062	Gh_D11G3311		Gh_A11G0308				Gh_A10G1193
		Gh_A12G2638		Gh_D07G1500	Gh_D12G0021		Gh_A11G0318				Gh_A10G1294
		Gh_D04G1975		Gh_A12G0041	Gh_D12G0186		Gh_A11G0520				Gh_A10G1309
		Gh_A02G1788		Gh_A12G0043	Gh_D12G0263		Gh_A11G0556				Gh_A01G1981
		Gh_D05G3808		Gh_D07G1889	Gh_D12G0394		Gh_A11G0591				Gh_A10G1465
		Gh_D05G3809		Gh_D07G2058	Gh_D12G0403		Gh_A11G0646				Gh_A10G1468
		Gh_D11G3400		Gh_D07G2238	Gh_D12G0600		Gh_A11G0710				Gh_A10G1536
		Gh_D12G2699		Gh_D08G0169	Gh_A03G1593		Gh_A11G0822				Gh_A10G1559
		Gh_Sca004820G02		Gh_D08G0239	Gh_A03G1581		Gh_A11G0862				Gh_A10G1652
		Gh_Sca005165G01		Gh_D08G0251	Gh_D12G1683		Gh_A11G0931				Gh_A10G1695
		Gh_Sca005280G01		Gh_D08G0252	Gh_D12G2104		Gh_A11G1275				Gh_A10G1707
		Gh_Sca005608G02		Gh_D08G0270	Gh_D12G2158		Gh_A11G1323				Gh_A10G1769
		Gh_Sca006201G01		Gh_D08G0308	Gh_D12G2226		Gh_A11G1358				Gh_A02G0063
		Gh_Sca006382G01		Gh_D08G0621	Gh_D13G0241		Gh_A11G1500				Gh_A10G2115
		Gh_A01G0839		Gh_D08G0677	Gh_D13G0627		Gh_A11G0645				Gh_A10G2140
		Gh_D05G0508		Gh_D08G0920	Gh_A03G1877		Gh_A11G1538				Gh_A10G2148
		Gh_D11G3401		Gh_D08G0931	Gh_D13G0830		Gh_A11G1567				Gh_A11G0092
		Gh_A05G0190		Gh_D08G0944	Gh_D13G1050		Gh_A11G1607				Gh_A11G0102
		Gh_D11G3112		Gh_D08G1193	Gh_D13G1085		Gh_A11G1640				Gh_A11G0114
		Gh_D11G3110		Gh_D08G1252	Gh_D13G1262		Gh_A11G1845				Gh_A11G0202
		Gh_D11G2895		Gh_A03G0730	Gh_D13G1859		Gh_A11G1910				Gh_A11G0219
		Gh_D10G2335		Gh_D08G1743	Gh_D13G1892		Gh_A11G2155				Gh_A11G0401
		Gh_D10G2337		Gh_D08G1868	Gh_D13G2423		Gh_A11G2242				Gh_A11G0521
		Gh_D10G2338		Gh_D08G2116	Gh_Sca011527G01		Gh_A11G2303				Gh_A11G0589
		Gh_D10G2336		Gh_D08G2283	Gh_A01G2102		Gh_A11G2381				Gh_A11G0607
		Gh_D11G1515		Gh_D08G2280	Gh_A05G3992		Gh_A11G2465				Gh_A01G0253
		Gh_D05G1086		Gh_D09G0331	Gh_A01G2119		Gh_A02G0340				Gh_A11G0781
		Gh_D08G1810		Gh_D09G0429	Gh_A04G1008		Gh_A02G0341				Gh_A11G0940
		Gh_D06G1589		Gh_D09G1427	Gh_A04G0765		Gh_A11G2570				Gh_A11G1018
		Gh_D06G1833		Gh_D10G0119	Gh_A04G0793		Gh_A11G2571				Gh_A11G1046
		Gh_A05G1989		Gh_D10G0360	Gh_A04G0861		Gh_A11G2661				Gh_A11G1160
		Gh_A05G2032		Gh_D10G1368	Gh_A07G2154		Gh_A11G2754				Gh_A11G1168
		Gh_A05G2032		Gh_D10G1543	Gh_A04G1241		Gh_A11G2825				Gh_A11G1221
		Gh_A05G2825		Gh_D10G1678	Gh_A08G2389		Gh_A12G0020				Gh_A11G1298
				Gh_D10G2031	Gh_A05G0144		Gh_A12G0126				Gh_A11G1542
				Gh_D10G2087	Gh_A05G0296		Gh_A12G0164				Gh_A11G1569
				Gh_D10G2333	Gh_A08G2548		Gh_A12G0563				Gh_A11G1692
				Gh_D10G2382	Gh_A09G2243		Gh_A12G0528				Gh_A11G1791
				Gh_D11G0790	Gh_A09G2473		Gh_A12G0561				Gh_A11G1959
				Gh_D11G0896	Gh_A05G0558		Gh_A12G0562				Gh_A11G2006
				Gh_D11G1091	Gh_A05G0722		Gh_A12G0564				Gh_A11G2006
				Gh_D11G1286	Gh_A10G2341		Gh_A12G0579				Gh_A02G0278
				Gh_D11G1404	Gh_Sca027333G01		Gh_A12G0585				Gh_A11G2118
				Gh_D11G1499	Gh_Sca035806G01		Gh_A12G0649				Gh_A11G2344
				Gh_D11G1641	Gh_D02G2407		Gh_A12G0694				Gh_A11G2358
				Gh_D11G1646	Gh_D03G1808		Gh_A12G0944				Gh_A11G2375
				Gh_D11G2549	Gh_D05G3929		Gh_A12G1028				Gh_A11G2345
				Gh_D11G2580	Gh_D06G2322		Gh_A12G1073				Gh_A11G2552
				Gh_D11G2650	Gh_D06G2352		Gh_A12G1061				Gh_A02G0369
				Gh_D11G2856	Gh_D09G2438		Gh_A12G1062				Gh_A11G2560
				Gh_D11G2971	Gh_Sca005409G01		Gh_A12G1170				Gh_A02G0370
				Gh_D11G3081	Gh_Sca067278G01		Gh_A12G1687				Gh_A11G2604
				Gh_D10G2338	Gh_A03G2165		Gh_A12G1302				Gh_A11G2680
				Gh_D08G0307	Gh_A05G1931		Gh_A12G1495				Gh_A11G2701
				Gh_D11G3244	Gh_A05G2047		Gh_A12G1550				Gh_A02G0368
				Gh_D12G0156	Gh_A05G2293		Gh_A02G0562				Gh_A11G2742
				Gh_D12G0281	Gh_A05G2434		Gh_A12G1572				Gh_A11G2776
				Gh_D12G0697			Gh_A12G1663				Gh_A11G2818
				Gh_A03G1626			Gh_A12G1686				Gh_A11G2837
				Gh_D12G1596			Gh_A12G1807				Gh_A02G0371
				Gh_D12G1624			Gh_A12G1845				Gh_A11G2859
				Gh_D12G1653			Gh_A12G1940				Gh_A02G0378
				Gh_D12G1659			Gh_A12G1993				Gh_A11G2867
				Gh_D12G1662			Gh_A12G2024				Gh_A11G2902
				Gh_D12G2039			Gh_A12G2042				Gh_A12G0118
				Gh_D12G2086			Gh_A12G2113				Gh_A12G0144
				Gh_D12G2248			Gh_A12G2146				Gh_A02G0406
				Gh_D12G2500			Gh_A12G2177				Gh_A12G0154
				Gh_D12G2589			Gh_A12G2206				Gh_A12G0237
				Gh_D13G0083			Gh_A12G2280				Gh_A12G0300
				Gh_D13G0288			Gh_A12G2359				Gh_A02G0381
				Gh_A03G1864			Gh_A12G2400				Gh_A02G0379
				Gh_D13G0782			Gh_A12G2401				Gh_A12G0429
				Gh_D13G0796			Gh_A12G2465				Gh_A12G0512
				Gh_D13G1631			Gh_A01G0033				Gh_A12G0535
				Gh_D13G1632			Gh_A13G0042				Gh_A12G0583
				Gh_D13G1898			Gh_A13G0231				Gh_A12G0618
				Gh_A04G0291			Gh_A13G0271				Gh_A02G0453
				Gh_A04G0321			Gh_A13G0276				Gh_A12G0755
				Gh_A05G3802			Gh_A13G0275				Gh_A12G0793
				Gh_A05G3807			Gh_A13G0275				Gh_A12G0992
				Gh_Sca012456G01			Gh_A13G0352				Gh_A12G0936
				Gh_A04G0377			Gh_A13G0275				Gh_A12G0993
				Gh_A04G0378			Gh_A13G0380				Gh_A12G1124
				Gh_A01G0567			Gh_A13G0402				Gh_A12G1143
				Gh_A04G0228			Gh_A13G0676				Gh_A01G0277
				Gh_A01G0568			Gh_A13G0730				Gh_A12G1215
				Gh_D12G1625			Gh_A13G0827				Gh_A01G0875
				Gh_A02G1715			Gh_A13G0851				Gh_A12G1380
				Gh_A10G0963			Gh_A13G0917				Gh_A12G1391
				Gh_A04G0498			Gh_A13G0998				Gh_A12G1454
				Gh_A04G0643			Gh_A13G1096				Gh_A12G1497
				Gh_Sca008080G01			Gh_A13G1098				Gh_A12G1526
				Gh_Sca085888G01			Gh_A13G1158				Gh_A12G1530
				Gh_Sca094984G01			Gh_A13G1295				Gh_A12G1695
				Gh_A01G0869			Gh_A13G1301				Gh_A02G0579
				Gh_A05G2033			Gh_A13G1464				Gh_A12G1797
				Gh_A05G2087			Gh_A13G1490				Gh_A12G1832
				Gh_A05G2546			Gh_A13G1523				Gh_A02G0593
				Gh_A04G0975			Gh_A02G0820				Gh_A12G2111
				Gh_Sca017981G01			Gh_A13G1738				Gh_A12G2160
				Gh_A04G1199			Gh_A13G1883				Gh_A12G2182
				Gh_A05G0029			Gh_D01G0008				Gh_A12G2193
				Gh_A05G0143			Gh_D01G0058				Gh_A12G2229
				Gh_A05G0177			Gh_D01G0134				Gh_A12G2323
				Gh_A05G0346			Gh_D01G0300
				Gh_A05G0450			Gh_D01G0347				Gh_A02G0679
				Gh_A08G2509			Gh_D01G0534				Gh_A13G0224
				Gh_A09G2461			Gh_D01G0544				Gh_A13G0294
				Gh_A11G2950			Gh_D01G0648				Gh_A13G0360
				Gh_A01G2010			Gh_D01G0718				Gh_A13G0431
				Gh_A12G2623			Gh_D01G0733				Gh_A13G0512
				Gh_A12G2679			Gh_D01G0761				Gh_A13G0566
				Gh_A12G2733			Gh_D01G0800				Gh_A13G0607
				Gh_A13G2078			Gh_D01G0807				Gh_A13G0674
				Gh_A13G2227			Gh_D01G0808				Gh_A13G0778
				Gh_A13G2279			Gh_D01G0854				Gh_D01G0306
				Gh_A13G2285			Gh_D01G0893				Gh_D01G0308
				Gh_D01G2293			Gh_A02G0967				Gh_A02G0762
				Gh_A05G1118			Gh_A02G0971				Gh_A13G1014
				Gh_A05G1121			Gh_D01G1481				Gh_A13G1064
				Gh_D03G1743			Gh_D01G1632				Gh_D01G0268
				Gh_D04G2000			Gh_D01G1644				Gh_A13G1162
				Gh_D05G3868			Gh_D01G1679				Gh_A13G1165
				Gh_D10G2521			Gh_D01G1872				Gh_A13G1583
				Gh_D10G2522			Gh_D01G1873				Gh_A13G1359
				Gh_D11G3403			Gh_D01G1883				Gh_A13G1501
				Gh_D11G3404			Gh_D01G1916				Gh_A13G1539
				Gh_D11G3405			Gh_D01G0853				Gh_A13G1540
				Gh_D12G2692			Gh_D01G2085				Gh_A13G1555
				Gh_Sca004823G01			Gh_D01G2086				Gh_A13G1582
				Gh_A05G1382			Gh_D01G2181				Gh_A13G1616
				Gh_A05G1430			Gh_D02G0081				Gh_A13G1685
				Gh_Sca005714G01			Gh_A02G1095				Gh_A13G1695
				Gh_Sca005786G01			Gh_D02G0405				Gh_A13G1776
				Gh_A12G2680			Gh_D02G0617				Gh_A13G1951
							Gh_D02G0079				Gh_A13G1960
							Gh_D02G0080				Gh_D01G0143
							Gh_D02G0786				Gh_D01G0200
							Gh_D02G0837				Gh_D01G0256
							Gh_D02G1330				Gh_D01G0262
							Gh_D02G1442				Gh_D01G0265
							Gh_D02G1550				Gh_D01G0307
							Gh_D02G1608				Gh_A02G0883
							Gh_D02G1615				Gh_D01G0369
							Gh_D02G1616				Gh_D01G0370
							Gh_D02G1642				Gh_D01G0386
							Gh_D02G1653				Gh_D01G0390
							Gh_D02G1670				Gh_D01G0424
							Gh_D02G1757				Gh_D01G0451
							Gh_D02G1891				Gh_D01G0498
							Gh_D02G1897				Gh_D01G0552
							Gh_D02G1993				Gh_D01G0588
							Gh_D02G2027				Gh_D01G0589
							Gh_A02G1244				Gh_D01G0749
							Gh_D02G2099				Gh_D01G0803
							Gh_D02G2360				Gh_D01G0978
							Gh_D03G0021				Gh_D01G1043
							Gh_D03G0102				Gh_D01G1044
							Gh_A02G1285				Gh_D01G1156
							Gh_D03G0285				Gh_D01G1157
							Gh_D03G0294				Gh_D01G1293
							Gh_D03G0339				Gh_D01G1409
							Gh_D03G0361				Gh_D01G1419
							Gh_A02G1298				Gh_D01G1419
							Gh_D03G0438				Gh_D01G1434
							Gh_D03G0439				Gh_D01G1450
							Gh_D03G0455				Gh_D01G1452
							Gh_D03G0483				Gh_D01G1504
							Gh_D03G0544				Gh_D01G1541
							Gh_D03G0606				Gh_A02G0993
							Gh_D03G0633				Gh_D01G1640
							Gh_D02G1614				Gh_D02G0432
							Gh_D03G0362				Gh_D01G1777
							Gh_A02G1245				Gh_D01G1792
							Gh_D02G1652				Gh_D01G1938
							Gh_D03G0780				Gh_D01G1940
							Gh_A02G1337				Gh_D01G1993
							Gh_D03G1014				Gh_D01G2010
							Gh_D03G1020				Gh_D01G2106
							Gh_D03G1068				Gh_D01G2169
							Gh_D03G1212				Gh_D02G0075
							Gh_A02G1372				Gh_D02G0089
							Gh_D03G1253				Gh_D02G0142
							Gh_D03G1428				Gh_D02G0199
							Gh_A02G1401				Gh_D02G0204
							Gh_D03G1520				Gh_D02G0304
							Gh_D03G1568				Gh_D02G0372
							Gh_A02G1426				Gh_D02G0431
							Gh_D04G0514				Gh_D02G0432
							Gh_D04G0529				Gh_D02G0453
							Gh_D04G0598				Gh_D02G0459
							Gh_D04G0616				Gh_D02G0504
							Gh_D04G0746				Gh_D02G0505
							Gh_D04G0775				Gh_D02G0507
							Gh_D04G0843				Gh_D02G0433
							Gh_D04G0865				Gh_D02G0548
							Gh_D04G1090				Gh_D02G0673
							Gh_D04G1099				Gh_D02G0826
							Gh_D04G1125				Gh_D02G0867
							Gh_D04G1188				Gh_D02G0928
							Gh_D04G1266				Gh_D02G0433
							Gh_D04G1368				Gh_D02G0964
							Gh_D04G1379				Gh_D02G1282
							Gh_D04G1453				Gh_A01G0328
							Gh_D04G1509				Gh_D02G1360
							Gh_D04G1703				Gh_D02G1469
							Gh_D04G1764				Gh_A02G1200
							Gh_D04G1805				Gh_D02G1499
							Gh_D05G0037				Gh_A01G0330
							Gh_D05G0226				Gh_D02G1555
							Gh_D05G0120				Gh_D02G1573
							Gh_D05G0122				Gh_D02G1600
							Gh_D05G0219				Gh_A02G1226
							Gh_D05G0225				Gh_D02G0547
							Gh_A02G1620				Gh_D02G2156
							Gh_D05G0533				Gh_D02G2225
							Gh_D05G0583				Gh_D02G2371
							Gh_D05G0666				Gh_D03G0057
							Gh_D05G0751				Gh_D03G0069
							Gh_D05G0815				Gh_D03G0189
							Gh_D05G0908				Gh_D03G0216
							Gh_D05G0972				Gh_D03G0241
							Gh_A02G1698				Gh_D03G0239
							Gh_D05G1103				Gh_D03G0364
							Gh_D05G1112				Gh_D03G0428
							Gh_D05G1113				Gh_D03G0240
							Gh_D05G1179				Gh_D03G0849
							Gh_D05G1197				Gh_D03G1050
							Gh_D05G1294				Gh_D03G1116
							Gh_D05G1317				Gh_D03G1125
							Gh_D05G1351				Gh_D03G1131
							Gh_D05G1425				Gh_D03G1135
							Gh_D05G1448				Gh_D03G1327
							Gh_A03G0016				Gh_D03G1452
							Gh_D05G1546				Gh_D03G1557
							Gh_D05G1590				Gh_A02G1408
							Gh_D05G1700				Gh_D03G1590
							Gh_D05G1751				Gh_D03G1613
							Gh_D05G1786				Gh_D04G0010
							Gh_D05G1788				Gh_D04G0052
							Gh_D05G1939				Gh_D04G0389
							Gh_D05G1979				Gh_D04G0422
							Gh_D05G2015				Gh_D04G0457
							Gh_D05G2029				Gh_A02G1472
							Gh_D05G2034				Gh_D04G0678
							Gh_D05G2045				Gh_D04G0724
							Gh_D05G2165				Gh_D04G0855
							Gh_D05G2199				Gh_D04G1622
							Gh_D05G2204				Gh_D05G0259
							Gh_A03G0090				Gh_D04G1000
							Gh_D05G2362				Gh_D04G1046
							Gh_D05G2541				Gh_D04G1081
							Gh_D05G2576				Gh_A02G1525
							Gh_D05G2696				Gh_D04G1427
							Gh_A03G0120				Gh_D04G1448
							Gh_D05G2829				Gh_D04G1448
							Gh_D05G3018				Gh_D04G1462
							Gh_A03G0173				Gh_D04G1529
							Gh_D05G3607				Gh_D04G1623
							Gh_D05G3626				Gh_D04G1691
							Gh_A01G0390				Gh_D04G1911
							Gh_D05G3700				Gh_D05G0062
							Gh_D06G0006				Gh_D05G0111
							Gh_D06G0066				Gh_D05G0117
							Gh_D06G0179				Gh_D05G0432
							Gh_D06G0222				Gh_D05G0478
							Gh_D06G0289				Gh_D05G0612
							Gh_D06G0402				Gh_D05G0715
							Gh_D06G0610				Gh_D05G0755
							Gh_D06G0725				Gh_D05G0768
							Gh_D06G0745				Gh_D05G0803
							Gh_D06G0778				Gh_D05G0868
							Gh_D06G0784				Gh_D05G0874
							Gh_A03G0281				Gh_D05G0894
							Gh_D06G0907				Gh_D05G1029
							Gh_D06G1012				Gh_D05G1090
							Gh_D06G1057				Gh_D05G1180
							Gh_D06G1145				Gh_A03G0079
							Gh_D06G1519				Gh_D05G1519
							Gh_D06G1573				Gh_A03G0018
							Gh_D06G1791				Gh_D05G1559
							Gh_D06G1799				Gh_D05G1580
							Gh_D06G1799				Gh_D05G1605
							Gh_D06G1814				Gh_D05G1773
							Gh_D06G1866				Gh_D05G1847
							Gh_D06G2007				Gh_D05G1969
							Gh_D06G2263				Gh_D05G1970
							Gh_D07G0059				Gh_D05G2158
							Gh_D07G0095				Gh_A03G0078
							Gh_D07G0263				Gh_D05G2194
							Gh_D07G0326				Gh_D05G2338
							Gh_D07G0358				Gh_D05G2429
							Gh_D07G0510				Gh_D05G2442
							Gh_D07G0574				Gh_D05G2458
							Gh_D07G0614				Gh_D05G2559
							Gh_D07G2343				Gh_D05G3279
							Gh_D07G0806				Gh_D05G3465
							Gh_A03G0473				Gh_D05G2710
							Gh_D07G0870				Gh_D05G2755
							Gh_D07G0883				Gh_D05G2770
							Gh_D07G0956				Gh_A03G0129
							Gh_A01G0419				Gh_D05G2997
							Gh_D07G1031				Gh_D05G3103
							Gh_D07G1055				Gh_D05G3110
							Gh_A03G0512				Gh_D05G3240
							Gh_D07G1231				Gh_D05G3257
							Gh_D07G1262				Gh_D05G3270
							Gh_D07G1307				Gh_D05G3278
							Gh_D07G1395				Gh_D05G3295
							Gh_D07G1409				Gh_D05G3334
							Gh_D07G1467				Gh_D05G3464
							Gh_D07G1471				Gh_D05G3603
							Gh_D07G1823				Gh_D05G3565
							Gh_D07G1945				Gh_D05G3602
							Gh_D07G2115				Gh_D05G3704
							Gh_D07G2304				Gh_D06G0035
							Gh_D07G2342				Gh_A03G0225
							Gh_D08G0270				Gh_D06G0092
							Gh_D08G0700				Gh_D06G0147
							Gh_D08G0797				Gh_D06G0151
							Gh_D08G0875				Gh_D06G0415
							Gh_D08G0923				Gh_D06G0557
							Gh_D08G0958				Gh_D06G0592
							Gh_D08G1237				Gh_D06G0686
							Gh_D08G1320				Gh_D06G0758
							Gh_D08G1343				Gh_D06G0759
							Gh_D08G1379				Gh_D06G0788
							Gh_D08G1566				Gh_D06G0982
							Gh_D08G1617				Gh_D06G0999
							Gh_D08G1639				Gh_A03G0308
							Gh_D08G1658				Gh_D06G1029
							Gh_D08G1734				Gh_A01G0396
							Gh_D08G1932				Gh_D06G1179
							Gh_D08G1949				Gh_D06G1179
							Gh_D08G2026				Gh_D06G1593
							Gh_A03G0806				Gh_D06G1240
							Gh_D08G2334				Gh_D06G1311
							Gh_D08G2453				Gh_A03G0337
							Gh_D08G2470				Gh_D06G1400
							Gh_A03G1217				Gh_D06G1474
							Gh_D09G0039				Gh_A03G0358
							Gh_D09G0053				Gh_D06G1594
							Gh_D09G0055				Gh_D06G1599
							Gh_D09G0078				Gh_D06G1634
							Gh_D09G0105				Gh_D06G1666
							Gh_D09G0122				Gh_D06G1679
							Gh_D09G0139				Gh_D06G1752
							Gh_D09G0265				Gh_D06G1912
							Gh_D09G0318				Gh_D06G1915
							Gh_D09G0343				Gh_D06G1948
							Gh_D09G0576				Gh_D06G1991
							Gh_D09G0981				Gh_D06G2038
							Gh_D09G1033				Gh_D06G2145
							Gh_A03G0947				Gh_A03G0405
							Gh_D09G1080				Gh_D07G0984
							Gh_D09G1081				Gh_A03G0409
							Gh_D09G1124				Gh_A03G0410
							Gh_D10G1206				Gh_D07G0036
							Gh_D10G1310				Gh_D07G0102
							Gh_D09G1236				Gh_A03G0420
							Gh_A03G0960				Gh_D07G0247
							Gh_D09G1409				Gh_A03G0434
							Gh_D09G1463				Gh_D07G0402
							Gh_D09G1515				Gh_D07G0523
							Gh_D09G1551				Gh_D07G0549
							Gh_D09G1653				Gh_A03G0465
							Gh_D09G1728				Gh_D07G0779
							Gh_D09G1782				Gh_A03G0472
							Gh_D09G1847				Gh_D07G0786
							Gh_D09G1855				Gh_D07G0802
							Gh_D09G1900				Gh_D07G0867
							Gh_D09G1909				Gh_D07G0951
							Gh_D09G1931				Gh_D07G0965
							Gh_D09G2122				Gh_D07G1016
							Gh_D09G2154				Gh_D07G1093
							Gh_D09G2258				Gh_A03G0503
							Gh_D09G2276				Gh_D07G1463
							Gh_D09G2341				Gh_D07G1520
							Gh_D10G0595				Gh_D07G1161
							Gh_A03G1045				Gh_D07G1195
							Gh_D10G0149				Gh_D07G1389
							Gh_D10G0217				Gh_A03G0570
							Gh_D10G0307				Gh_D07G1937
							Gh_D10G0500				Gh_D07G1983
							Gh_D10G0526				Gh_A03G0591
							Gh_D10G0589				Gh_D07G2027
							Gh_D10G0596				Gh_D07G2097
							Gh_D10G0904				Gh_A03G0597
							Gh_D10G1386				Gh_D07G2130
							Gh_D10G1484				Gh_D07G2128
							Gh_D10G1512				Gh_D07G2195
							Gh_A03G1172				Gh_D07G2194
							Gh_D10G1519				Gh_D07G2245
							Gh_A03G1177				Gh_A01G0431
							Gh_A03G1179				Gh_D08G0240
							Gh_D10G1694				Gh_D08G0482
							Gh_D10G1732				Gh_D08G0481
							Gh_D10G1767				Gh_D08G0553
							Gh_A03G1208				Gh_D08G0777
							Gh_D10G2202				Gh_D08G0860
							Gh_D10G2084				Gh_D08G0991
							Gh_A03G1218				Gh_D08G1016
							Gh_D10G2108				Gh_D08G1037
							Gh_A03G1219				Gh_D08G1044
							Gh_D10G2127				Gh_D08G1061
							Gh_A03G1222				Gh_A03G0727
							Gh_D10G2195				Gh_D08G1276
							Gh_D10G2243				Gh_D08G1309
							Gh_D10G2251				Gh_D08G1323
							Gh_D10G2299				Gh_D08G1382
							Gh_D10G2299				Gh_D08G1499
							Gh_D10G2310				Gh_D08G1549
							Gh_D10G2341				Gh_D08G1584
							Gh_D10G2359				Gh_D08G1835
							Gh_D10G2360				Gh_D08G1992
							Gh_D11G0176				Gh_D08G2116
							Gh_D11G0187				Gh_D08G2182
							Gh_D11G0196				Gh_D08G2193
							Gh_D11G0279				Gh_D08G2293
							Gh_D11G0332				Gh_D08G2351
							Gh_D11G0422				Gh_D08G2462
							Gh_D10G2361				Gh_D08G2474
							Gh_D11G0758				Gh_D08G2555
							Gh_D11G0596				Gh_A03G0842
							Gh_D11G0639				Gh_D09G0035
							Gh_D11G0738				Gh_D09G0059
							Gh_D11G0757				Gh_D09G0088
							Gh_D11G0761				Gh_D09G0097
							Gh_D11G0826				Gh_D09G0337
							Gh_D11G0991				Gh_A03G0894
							Gh_D11G1004				Gh_D09G0429
							Gh_D11G1075				Gh_A03G0900
							Gh_D11G1197				Gh_A03G0902
							Gh_D11G1379				Gh_D09G0550
							Gh_D11G1501				Gh_D09G0595
							Gh_D11G1571				Gh_D09G0797
							Gh_D11G1726				Gh_D09G0838
							Gh_D11G1764				Gh_D09G1005
							Gh_D11G1798				Gh_D09G1183
							Gh_D11G1960				Gh_D09G1235
							Gh_D11G2012				Gh_D09G1251
							Gh_D11G2065				Gh_D09G1412
							Gh_D11G2086				Gh_A03G0974
							Gh_D11G2117				Gh_D09G1617
							Gh_D11G2118				Gh_D09G1676
							Gh_D11G2179				Gh_D09G1683
							Gh_D11G2210				Gh_D09G1834
							Gh_A03G1432				Gh_D09G1857
							Gh_D11G2324				Gh_A03G1023
							Gh_A03G1441				Gh_D09G2082
							Gh_D11G2459				Gh_D09G2099
							Gh_D11G2568				Gh_D09G2143
							Gh_D11G2696				Gh_D09G2150
							Gh_A03G1469				Gh_D10G0050
							Gh_D11G3023				Gh_D10G0111
							Gh_D11G3083				Gh_D10G0190
							Gh_D11G3301				Gh_A03G1059
							Gh_A03G1542				Gh_D10G0229
							Gh_A03G1543				Gh_D10G0239
							Gh_D12G0304				Gh_D10G0430
							Gh_D12G0456				Gh_D10G0461
							Gh_D12G0543				Gh_D10G0462
							Gh_D12G0580				Gh_D10G0533
							Gh_D12G0577				Gh_A03G1095
							Gh_D12G0596				Gh_D10G0590
							Gh_D12G0690				Gh_D10G0675
							Gh_A03G1613				Gh_A03G1108
							Gh_D12G0844				Gh_D10G0852
							Gh_D12G0965				Gh_A03G1123
							Gh_D12G1035				Gh_D10G0915
							Gh_D12G1072				Gh_D10G1003
							Gh_D12G1185				Gh_D10G1050
							Gh_D12G1184				Gh_D10G1111
							Gh_D12G1290				Gh_D10G1253
							Gh_D12G1291				Gh_D10G1451
							Gh_D12G1519				Gh_D10G1634
							Gh_D12G1545				Gh_D10G1316
							Gh_A03G1690				Gh_D10G1854
							Gh_D12G1683				Gh_D10G1861
							Gh_D12G1691				Gh_A03G1204
							Gh_D12G1702				Gh_D10G1907
							Gh_D12G1727				Gh_D10G1976
							Gh_D12G1760				Gh_D10G2414
							Gh_D12G1820				Gh_D10G2425
							Gh_D12G1848				Gh_D11G0049
							Gh_D12G1906				Gh_D11G0056
							Gh_D12G1971				Gh_D11G0117
							Gh_D12G1978				Gh_D11G0156
							Gh_D12G2015				Gh_D11G0205
							Gh_D12G2121				Gh_D11G0213
							Gh_D12G2219				Gh_D11G0355
							Gh_D12G2292				Gh_D11G0368
							Gh_D12G2293				Gh_D11G0418
							Gh_D12G2356				Gh_D11G0453
							Gh_A03G1775				Gh_D11G0464
							Gh_D12G2496				Gh_D11G0509
							Gh_D12G2528				Gh_D11G0605
							Gh_D12G2593				Gh_D11G0606
							Gh_D13G0202				Gh_D11G0658
							Gh_D13G0247				Gh_D11G0676
							Gh_D13G0290				Gh_D11G0764
							Gh_D13G0294				Gh_D11G0909
							Gh_A03G1831				Gh_D11G0937
							Gh_D13G0396				Gh_D11G1083
							Gh_D13G0295				Gh_D11G1102
							Gh_D13G0668				Gh_D11G1141
							Gh_D13G0720				Gh_D11G1144
							Gh_D13G0752				Gh_D11G1442
							Gh_A03G1882				Gh_D11G1496
							Gh_A03G1921				Gh_D11G1518
							Gh_D13G1246				Gh_D11G1577
							Gh_D13G1361				Gh_D11G1596
							Gh_D13G1363				Gh_D11G1602
							Gh_D13G1412				Gh_A03G1375
							Gh_D13G1445				Gh_D11G1145
							Gh_D13G1573				Gh_D11G1871
							Gh_A04G0034				Gh_D11G2013
							Gh_D13G1732				Gh_D11G2014
							Gh_D13G1819				Gh_D11G2198
							Gh_D13G2155				Gh_D11G2289
							Gh_D13G2268				Gh_D11G2701
							Gh_D13G2270				Gh_D11G2758
							Gh_D13G2295				Gh_D11G2829
							Gh_A04G1402				Gh_D11G2993
							Gh_A04G1406				Gh_D11G2913
							Gh_A01G2096				Gh_D11G2990
							Gh_Sca114688G01				Gh_D11G3000
							Gh_A05G3727				Gh_D11G3066
							Gh_A05G3730				Gh_D11G3249
							Gh_A05G3811				Gh_D11G3261
							Gh_A05G3823				Gh_D11G3288
							Gh_A04G0409				Gh_D12G0015
							Gh_A05G3836				Gh_D12G0040
							Gh_A05G3863				Gh_D12G0068
							Gh_A04G0411				Gh_D12G0236
							Gh_A05G3936				Gh_D12G0551
							Gh_A05G3990				Gh_A03G1592
							Gh_A05G4004				Gh_D12G0631
							Gh_A05G4021				Gh_D12G0672
							Gh_A04G0412				Gh_A03G1596
							Gh_A06G1838				Gh_D12G0734
							Gh_A04G0410				Gh_D12G2034
							Gh_A06G1983				Gh_D12G0788
							Gh_A04G0660				Gh_D12G0790
							Gh_A04G0707				Gh_D12G0898
							Gh_A04G0708				Gh_D12G0972
							Gh_A04G0721				Gh_D12G1199
							Gh_A01G0634				Gh_D12G1264
							Gh_A04G0830				Gh_D12G1345
							Gh_A04G0829				Gh_D12G1347
							Gh_A04G0879				Gh_D12G1478
							Gh_A04G1194				Gh_D12G1504
							Gh_A05G0057				Gh_D12G1525
							Gh_A05G0063				Gh_D12G1623
							Gh_A05G0066				Gh_D12G1661
							Gh_A01G0700				Gh_D12G1816
							Gh_A05G0095				Gh_D12G1847
							Gh_A02G1729				Gh_D12G1857
							Gh_Sca020069G01				Gh_D12G1929
							Gh_A08G2413				Gh_D12G2036
							Gh_A01G0714				Gh_D12G2198
							Gh_A05G0279				Gh_D12G2282
							Gh_A01G0716				Gh_D12G2301
							Gh_A05G0314				Gh_D12G2337
							Gh_A08G2454				Gh_D12G2377
							Gh_A05G0415				Gh_A03G1792
							Gh_A08G2526				Gh_A03G1801
							Gh_A01G0741				Gh_D13G0027
							Gh_A09G2303				Gh_D13G0167
							Gh_A09G2368				Gh_D13G0168
							Gh_A09G2385				Gh_D13G0235
							Gh_A09G2386				Gh_D13G0238
							Gh_A05G0620				Gh_D13G0281
							Gh_A09G2418				Gh_D13G0419
							Gh_A05G0570				Gh_D13G0653
							Gh_A05G0572				Gh_D13G0450
							Gh_A10G2222				Gh_D13G0465
							Gh_A05G0889				Gh_D13G0490
							Gh_A11G2970				Gh_D13G0680
							Gh_A11G3024				Gh_D13G0764
							Gh_A05G0923				Gh_D13G0785
							Gh_A05G0956				Gh_D13G0836
							Gh_A01G0775				Gh_D13G0914
							Gh_A11G3137				Gh_A03G1897
							Gh_A11G3209				Gh_D13G1152
							Gh_A11G3224				Gh_D13G1330
							Gh_A05G0995				Gh_D13G1392
							Gh_A12G2522				Gh_D13G1410
							Gh_A12G2521				Gh_D13G1457
							Gh_A12G2584				Gh_D13G1458
							Gh_A12G2631				Gh_D13G1517
							Gh_A13G2108				Gh_D13G1606
							Gh_A05G1092				Gh_D13G1629
							Gh_A05G1098				Gh_D13G1668
							Gh_A05G1099				Gh_D13G1799
							Gh_A13G2310				Gh_A04G0042
							Gh_A13G2336				Gh_D13G1850
							Gh_D01G2339				Gh_D13G1874
							Gh_A01G0782				Gh_D13G1875
							Gh_D01G2378				Gh_D13G1890
							Gh_D02G2389				Gh_D13G1888
							Gh_A05G1141				Gh_D13G2089
							Gh_D03G1822				Gh_D13G2216
							Gh_D03G1842				Gh_D13G2217
							Gh_D03G1859				Gh_D13G2355
							Gh_D04G1957				Gh_A04G1412
							Gh_D05G3804				Gh_D13G2356
							Gh_D05G3810				Gh_A05G3615
							Gh_D05G3826				Gh_Sca010764G01
							Gh_D05G3843				Gh_A01G0571
							Gh_D05G3859				Gh_A01G2090
							Gh_D07G2423				Gh_A04G0222
							Gh_D08G2762				Gh_Sca114723G01
							Gh_D09G2444				Gh_A01G0580
							Gh_D09G2452				Gh_A05G3692
							Gh_D10G2527				Gh_Sca121931G01
							Gh_A05G1271				Gh_A05G3781
							Gh_D08G2763				Gh_A05G3797
							Gh_D11G3395				Gh_Sca012260G01
							Gh_A02G1800				Gh_A04G0340
							Gh_D08G2764				Gh_A05G3908
							Gh_D11G3526				Gh_A04G0349
							Gh_D12G2691				Gh_A05G3949
							Gh_A05G1341				Gh_A01G0598
							Gh_D13G2513				Gh_A04G0369
							Gh_Sca047307G01				Gh_A06G1853
							Gh_Sca004838G03				Gh_A06G1854
							Gh_A03G1960				Gh_A06G1857
							Gh_Sca004987G01				Gh_A06G1879
							Gh_A05G1418				Gh_A06G1896
							Gh_A05G1419				Gh_A06G1936
							Gh_A03G2013				Gh_A04G0549
							Gh_A05G1444				Gh_Sca135270G01
							Gh_A05G1447				Gh_A04G0592
							Gh_Sca005237G01				Gh_Sca139379G01
							Gh_Sca005242G01				Gh_A06G2058
							Gh_A05G1529				Gh_A04G0623
							Gh_A05G1541				Gh_A06G2071
							Gh_A05G1547				Gh_A04G0709
							Gh_A05G1573				Gh_A04G0863
							Gh_A05G1600				Gh_A04G0931
							Gh_A05G1602				Gh_Sca017622G01
							Gh_A01G0826				Gh_A04G1094
							Gh_A05G1652				Gh_A04G1093
							Gh_Sca007080G01				Gh_A07G2273
							Gh_A03G2127				Gh_A07G2299
							Gh_A03G2151				Gh_A08G2304
							Gh_Sca074481G01				Gh_A08G2306
							Gh_Sca078461G01				Gh_A05G0054
							Gh_A04G1331				Gh_A05G0124
							Gh_A05G1784				Gh_A01G0705
							Gh_A05G1818				Gh_A05G0129
							Gh_A05G1833				Gh_A05G0242
							Gh_Sca008563G02				Gh_A05G0289
							Gh_A05G1849				Gh_A05G0327
							Gh_A04G1357				Gh_A01G0725
							Gh_A04G1367				Gh_A05G0390
							Gh_Sca009301G02				Gh_A08G2483
							Gh_Sca009545G01				Gh_Sca022650G01
							Gh_A05G1934				Gh_A01G0738
							Gh_A01G0859				Gh_A09G2254
							Gh_A05G1938				Gh_A09G2277
							Gh_A05G1970				Gh_A09G2336
							Gh_A05G2026				Gh_A05G0552
							Gh_A05G2107				Gh_A10G2228
							Gh_A05G2144				Gh_A10G2246
							Gh_A05G2293				Gh_A05G0738
							Gh_A05G2394				Gh_A05G0742
							Gh_A05G2403				Gh_A05G0794
							Gh_A05G2432				Gh_A05G0836
							Gh_A05G2553				Gh_A05G0855
							Gh_A05G2717				Gh_A05G0854
							Gh_A05G2106				Gh_A05G0944
											Gh_A05G0974
											Gh_A05G0980
											Gh_A05G0989
											Gh_A11G3238
											Gh_A11G3289
											Gh_A12G2523
											Gh_A01G0779
											Gh_Sca032362G01
											Gh_A02G1768
											Gh_A13G2116
											Gh_D01G2263
											Gh_D01G2325
											Gh_D03G1708
											Gh_A05G1155
											Gh_D04G1954
											Gh_D05G3751
											Gh_D05G3846
											Gh_D06G2361
											Gh_A05G1223
											Gh_A05G1353
											Gh_Sca004981G04
											Gh_Sca004981G03
											Gh_D10G2452
											Gh_D10G2488
											Gh_D10G2566
											Gh_D10G2568
											Gh_D11G3344
											Gh_D11G3392
											Gh_D11G3490
											Gh_D11G3499
											Gh_D12G2716
											Gh_Sca004981G01
											Gh_A05G1352
											Gh_Sca047584G01
											Gh_A05G1368
											Gh_Sca004871G02
											Gh_Sca004912G01
											Gh_A03G1970
											Gh_A03G1973
											Gh_Sca004981G05
											Gh_A05G1428
											Gh_Sca005093G01
											Gh_Sca005194G01
											Gh_A03G2097
											Gh_Sca006530G03
											Gh_Sca006909G01
											Gh_A05G1667
											Gh_Sca007264G01
											Gh_A03G2139
											Gh_A05G1776
											Gh_Sca082819G01
											Gh_Sca008739G02
											Gh_Sca009614G01
											Gh_A05G1925
											Gh_Sca098319G01
											Gh_A04G1392
											Gh_A05G1952
											Gh_A05G2086
											Gh_A01G0874
											Gh_A05G2120
											Gh_A05G2299
											Gh_A05G2493
											Gh_A05G2693
											Gh_A05G2699
											Gh_A05G2729
											Gh_A05G2842
											Gh_A05G2084

## Sheet: Root
Group 1	group 2	group 3	group 4	group 5	group 6	group 7	group 8	group 9	group 10	group 11	group 12
Gh_A06G0371	Gh_A07G0026	Gh_A01G0984	Gh_A06G1804	Gh_A11G2957	Gh_A11G0101	Gh_A06G0259	Gh_A01G1844	Gh_A06G1320	Gh_A10G1511	Gh_A05G3223	Gh_A01G1476
Gh_A06G0372	Gh_A09G1211	Gh_A05G3484	Gh_A13G1347	Gh_D12G2363	Gh_D04G1293	Gh_A06G0542	Gh_D07G1851	Gh_A07G2049	Gh_A10G1845	Gh_A02G0406	Gh_A03G1446
Gh_D01G0349	Gh_A09G1210	Gh_A05G3519	Gh_A05G3059	Gh_A05G3021	Gh_D07G0094	Gh_A07G0470	Gh_A05G3028	Gh_A10G1912	Gh_A12G0144	Gh_A08G2083	Gh_A04G0203
Gh_A09G1092	Gh_D01G0317	Gh_A06G0225	Gh_A07G1988	Gh_A06G0512	Gh_D09G1207	Gh_A01G1315	Gh_A05G3047	Gh_A11G0571	Gh_A02G0500	Gh_A09G1202	Gh_A04G1068
Gh_A02G0104	Gh_D10G2373	Gh_A06G0611	Gh_A06G0477	Gh_A05G3462	Gh_A05G3154	Gh_A07G1259	Gh_A05G3081	Gh_A12G1117	Gh_A13G1787	Gh_A10G1006	Gh_A07G0290
Gh_A11G2805	Gh_A13G1727	Gh_A06G1064	Gh_A06G1130	Gh_A05G3486	Gh_A05G3257	Gh_A07G1589	Gh_A05G3199	Gh_A13G1057	Gh_D04G1528	Gh_A03G2057	Gh_D06G1072
Gh_A11G2834	Gh_D01G0316	Gh_A06G1074	Gh_A06G1388	Gh_A06G0513	Gh_A05G3329	Gh_A07G2133	Gh_A05G3239	Gh_A02G1160	Gh_D08G1815	Gh_A01G0934	Gh_A05G2933
Gh_A11G2835	Gh_D02G0257	Gh_A06G1084	Gh_A06G1440	Gh_A06G0723	Gh_A01G0141	Gh_A08G2100	Gh_A05G3374	Gh_D05G0390	Gh_D09G0471	Gh_D08G2425	Gh_A05G2945
Gh_D01G0348	Gh_D02G1585	Gh_A06G1577	Gh_A06G1610	Gh_A06G1205	Gh_A06G0301	Gh_A01G0015	Gh_A06G0181	Gh_D05G3533	Gh_A03G1628	Gh_D11G2709	Gh_A05G2978
Gh_D01G1420	Gh_D03G0742	Gh_A06G1699	Gh_A07G0003	Gh_A06G1380	Gh_A06G0363	Gh_A09G0337	Gh_A06G0353	Gh_D06G0421	Gh_D12G2544	Gh_D12G0915	Gh_A05G3005
Gh_D01G1683	Gh_D03G0754	Gh_A07G0192	Gh_A07G0526	Gh_A06G1638	Gh_A06G0422	Gh_A09G1181	Gh_A06G0534	Gh_D06G1814	Gh_D13G1407	Gh_D12G1632	Gh_A05G3135
Gh_D02G0243	Gh_D10G2375	Gh_A07G0275	Gh_A07G0995	Gh_A01G0161	Gh_A06G0422	Gh_A09G2067	Gh_A06G0637	Gh_D08G0270	Gh_A04G0460	Gh_A05G3997	Gh_A05G3149
Gh_D03G1344	Gh_D05G3665	Gh_A07G1529	Gh_A07G1464	Gh_A07G0023	Gh_A06G0447	Gh_A10G0083	Gh_A06G0655	Gh_D09G2216	Gh_A02G0501	Gh_A01G0653	Gh_A05G3159
Gh_D06G2179	Gh_A03G0060	Gh_A07G2104	Gh_A07G1784	Gh_A07G0215	Gh_A06G0608	Gh_A02G0020	Gh_A06G0897	Gh_D11G0657	Gh_D04G1527	Gh_A08G2465	Gh_A05G3443
Gh_D07G1955	Gh_D09G0429	Gh_A07G2152	Gh_A07G1987	Gh_A07G0291	Gh_A06G0719	Gh_A11G0393	Gh_A06G1025	Gh_D13G1322			Gh_A05G3466
Gh_D08G0891	Gh_D10G1475	Gh_A01G1436	Gh_A08G0192	Gh_A07G0340	Gh_A06G0730	Gh_A11G0710	Gh_A06G1381	Gh_D13G1654			Gh_A05G3528
Gh_D09G1582	Gh_D10G2371	Gh_A01G1443	Gh_A08G0239	Gh_A07G0705	Gh_A06G1161	Gh_A11G0773	Gh_A01G1171	Gh_A09G2224			Gh_A05G3540
Gh_A03G1463	Gh_D12G1705	Gh_A08G0386	Gh_A08G0818	Gh_A07G0725	Gh_A01G0153	Gh_A11G0911	Gh_A06G1466	Gh_Sca005321G01			Gh_A06G0198
Gh_D11G2650	Gh_A03G1845	Gh_A08G0529	Gh_A08G0831	Gh_A01G1317	Gh_A06G1257	Gh_A11G2865	Gh_A06G1641	Gh_Sca007014G01			Gh_A06G0220
Gh_D11G3105	Gh_A04G0951	Gh_A08G1251	Gh_A08G1301	Gh_A07G2063	Gh_A01G1160	Gh_A12G0173	Gh_A06G1787	Gh_D13G1655			Gh_A06G0241
Gh_D11G3240	Gh_A01G0110	Gh_A08G1376	Gh_A08G1680	Gh_A07G2072	Gh_A06G1433	Gh_A12G0538	Gh_A07G0159				Gh_A06G0310
Gh_D11G3313	Gh_D06G2371	Gh_A08G1375	Gh_A08G0817	Gh_A07G2118	Gh_A06G1462	Gh_A12G2168	Gh_A07G0301				Gh_A06G0388
Gh_D12G0160	Gh_A05G2423	Gh_A08G1477	Gh_A09G0437	Gh_A07G2120	Gh_A06G1653	Gh_A13G0105	Gh_A07G0437				Gh_A06G0454
Gh_D12G2060		Gh_A08G1827	Gh_A01G1660	Gh_A08G0044	Gh_A06G1738	Gh_D03G1597	Gh_A07G0547				Gh_A06G0509
Gh_D11G3106		Gh_A08G2112	Gh_A09G0496	Gh_A08G0125	Gh_A06G1783	Gh_A13G1261	Gh_A01G1263				Gh_A06G0536
Gh_A05G0190		Gh_A09G0149	Gh_A09G1375	Gh_A08G0193	Gh_A07G0085	Gh_A13G1653	Gh_A07G0776				Gh_A06G0628
Gh_A08G2395		Gh_A09G0636	Gh_A09G1445	Gh_A08G0596	Gh_A07G0102	Gh_D01G0544	Gh_A07G0894				Gh_A06G0676
Gh_A05G0189		Gh_A09G0463	Gh_A09G1582	Gh_A08G1232	Gh_A07G0112	Gh_D08G2763	Gh_A07G1248				Gh_A06G0809
Gh_A05G0191		Gh_A09G0635	Gh_A09G1774	Gh_A01G1586	Gh_A07G0168	Gh_D02G1270	Gh_A07G1286				Gh_A06G0849
Gh_D11G3401		Gh_A01G1712	Gh_A09G1775	Gh_A08G2009	Gh_A07G0195	Gh_A02G1337	Gh_A07G1625				Gh_A06G0870
Gh_A11G3297		Gh_A09G1185	Gh_A01G1820	Gh_A08G2184	Gh_A07G0202	Gh_D03G0967	Gh_A07G1628				Gh_A06G0971
Gh_D11G3400		Gh_A09G1691	Gh_A10G0765	Gh_A09G0187	Gh_A01G0009	Gh_D03G1595	Gh_A07G1774				Gh_A06G0990
Gh_A05G1306		Gh_A09G1448	Gh_A10G1572	Gh_A09G0962	Gh_A07G0521	Gh_D05G0387	Gh_A07G1928				Gh_A06G1012
Gh_Sca005165G01		Gh_A09G1690	Gh_A02G0054	Gh_A09G1408	Gh_A07G0741	Gh_D05G0440	Gh_A07G2016				Gh_A06G1060
		Gh_A09G2041	Gh_A10G2027	Gh_A09G1852	Gh_A07G0750	Gh_D05G1337	Gh_A01G1403				Gh_A06G1093
		Gh_A10G0061	Gh_A11G1000	Gh_A01G1797	Gh_A07G0852	Gh_D08G2764	Gh_A01G1439				Gh_A06G1117
		Gh_A10G0529	Gh_A10G2093	Gh_A10G0556	Gh_A07G1158	Gh_D05G2226	Gh_A08G0330				Gh_A06G1128
		Gh_A10G0602	Gh_A10G2073	Gh_A10G0681	Gh_A07G1240	Gh_D05G2281	Gh_A08G0547				Gh_A06G1226
		Gh_A10G0686	Gh_A11G0067	Gh_A10G0697	Gh_A07G1362	Gh_D05G3627	Gh_A08G0573				Gh_A06G1279
		Gh_A10G0842	Gh_A11G0999	Gh_A01G1944	Gh_A07G1706	Gh_D06G0179	Gh_A08G0587				Gh_A06G1545
		Gh_A01G1921	Gh_A11G1031	Gh_A10G1881	Gh_A07G1743	Gh_D06G1898	Gh_A08G0591				Gh_A07G0098
		Gh_A01G0233	Gh_A11G1049	Gh_A10G1959	Gh_A07G1968	Gh_D07G0203	Gh_A08G0736				Gh_A07G0193
		Gh_A10G1318	Gh_A11G1082	Gh_A02G0090	Gh_A07G2020	Gh_D07G0221	Gh_A08G0810				Gh_A07G0439
		Gh_A10G1509	Gh_A11G1258	Gh_A11G0922	Gh_A07G2040	Gh_D07G0535	Gh_A08G0830				Gh_A07G0548
		Gh_A10G1517	Gh_A12G0041	Gh_A11G0968	Gh_A07G2086	Gh_D07G0614	Gh_A08G1235				Gh_A07G0570
		Gh_A10G1835	Gh_A11G2427	Gh_A11G0970	Gh_A07G2099	Gh_D08G1155	Gh_A08G1325				Gh_A07G0687
		Gh_A10G2065	Gh_A12G0043	Gh_A11G0985	Gh_A07G2132	Gh_D08G1205	Gh_A08G1341				Gh_A07G0717
		Gh_A10G2066	Gh_A11G2654	Gh_A01G0258	Gh_A01G1425	Gh_A03G0887	Gh_A08G1439				Gh_A07G0806
		Gh_A10G2069	Gh_A13G1413	Gh_A11G1660	Gh_A08G0316	Gh_D09G0429	Gh_A01G1570				Gh_A07G0853
		Gh_A11G0089	Gh_A12G0042	Gh_A01G0256	Gh_A01G1457	Gh_D09G1081	Gh_A08G1830				Gh_A07G0910
		Gh_A11G0219	Gh_A12G1017	Gh_A11G2051	Gh_A08G0565	Gh_D10G0086	Gh_A08G2005				Gh_A07G0921
		Gh_A11G0479	Gh_A02G0553	Gh_A11G2828	Gh_A08G0595	Gh_D10G0440	Gh_A08G2032				Gh_A07G1253
		Gh_A11G1091	Gh_A13G0581	Gh_A11G2552	Gh_A08G0782	Gh_D13G1505	Gh_A08G2047				Gh_A07G1283
		Gh_A11G1152	Gh_A13G1064	Gh_A11G2636	Gh_A08G0911	Gh_D10G1587	Gh_A08G2268				Gh_A07G1298
		Gh_A11G1206	Gh_A02G0781	Gh_A11G2838	Gh_A08G1116	Gh_D10G2395	Gh_A09G0653				Gh_A01G1333
		Gh_A02G0182	Gh_A13G1846	Gh_A11G2683	Gh_A01G0013	Gh_D11G0495	Gh_A09G0884				Gh_A07G1653
		Gh_A11G1491	Gh_D01G0055	Gh_A11G2716	Gh_A08G1210	Gh_A03G1426	Gh_A09G1405				Gh_A01G1379
		Gh_A11G1538	Gh_D01G0352	Gh_A11G2762	Gh_A01G1549	Gh_D11G2666	Gh_A09G1427				Gh_A07G1970
		Gh_A11G1709	Gh_D01G0551	Gh_A11G2804	Gh_A01G1553	Gh_D11G3247	Gh_A09G1524				Gh_A07G1981
		Gh_A11G2773	Gh_D01G0659	Gh_A12G0198	Gh_A08G1824	Gh_D11G3296	Gh_A09G1533				Gh_A07G2094
		Gh_A11G2823	Gh_D01G0774	Gh_A12G0797	Gh_A08G1864	Gh_D12G0554	Gh_A09G1747				Gh_A07G2098
		Gh_A12G0103	Gh_D01G1081	Gh_A12G0939	Gh_A08G1891	Gh_D12G1145	Gh_A01G1795				Gh_A08G0312
		Gh_A12G0304	Gh_D01G1411	Gh_A12G1220	Gh_A08G2057	Gh_D12G2347	Gh_A09G1849				Gh_A08G0350
		Gh_A12G0683	Gh_D01G1582	Gh_A13G0384	Gh_A08G2192	Gh_D13G0670	Gh_A09G1956				Gh_A08G0371
		Gh_A02G0472	Gh_D01G1835	Gh_A12G1336	Gh_A09G0228	Gh_D13G2258	Gh_A10G0048				Gh_A08G0481
		Gh_A12G0840	Gh_D01G2058	Gh_A12G1620	Gh_A07G2100	Gh_A04G0479	Gh_A10G0050				Gh_A08G0501
		Gh_A02G0503	Gh_D02G0246	Gh_A12G1921	Gh_A09G0348	Gh_A07G2294	Gh_A10G0053				Gh_A08G0580
		Gh_A02G0509	Gh_D02G0541	Gh_A12G2016	Gh_A09G0536	Gh_A05G0335	Gh_A01G1843				Gh_A08G0620
		Gh_A12G2052	Gh_D02G1411	Gh_A12G2078	Gh_A09G2207	Gh_D08G2762	Gh_A10G0290				Gh_A08G0714
		Gh_A12G2070	Gh_D02G1849	Gh_A12G2081	Gh_A09G1263	Gh_D10G2518	Gh_A10G0327				Gh_A08G0826
		Gh_A12G2287	Gh_D02G1850	Gh_A12G2096	Gh_A09G1351	Gh_D10G2577	Gh_A10G0424				Gh_A08G1045
		Gh_A12G2396	Gh_D02G2266	Gh_A13G0008	Gh_A09G1469	Gh_Sca005244G01	Gh_A10G0607				Gh_A01G1527
		Gh_A13G0392	Gh_D03G0027	Gh_A13G0123	Gh_A09G1592	Gh_Sca005596G01	Gh_A10G0618				Gh_A08G1366
		Gh_A13G0879	Gh_D03G0407	Gh_A13G0171	Gh_A09G1933		Gh_A10G0670				Gh_A08G1406
		Gh_A13G0881	Gh_D03G0600	Gh_A13G0328	Gh_A09G1980		Gh_A10G0696				Gh_A08G1540
		Gh_A13G1133	Gh_D02G1761	Gh_A13G0385	Gh_A09G2048		Gh_A01G1899				Gh_A08G1556
		Gh_A13G1155	Gh_D03G1527	Gh_A13G0863	Gh_A09G2089		Gh_A01G1900				Gh_A08G1585
		Gh_A13G1207	Gh_A01G0372	Gh_A13G0955	Gh_A09G2206		Gh_A10G0849				Gh_A08G1778
		Gh_A13G1360	Gh_D05G0768	Gh_A13G1020	Gh_A10G0113		Gh_A10G0948				Gh_A08G1781
		Gh_A13G1595	Gh_D05G0858	Gh_A02G0769	Gh_A10G0161		Gh_A10G1188				Gh_A08G1794
		Gh_A13G1788	Gh_A03G0093	Gh_A13G1112	Gh_A10G0166		Gh_A10G1280				Gh_A01G1585
		Gh_A13G1794	Gh_D05G2708	Gh_A13G1407	Gh_A10G0192		Gh_A10G1311				Gh_A08G1835
		Gh_A13G1805	Gh_D06G0117	Gh_A13G1727	Gh_A10G0204		Gh_A10G1482				Gh_A08G2003
		Gh_D01G0078	Gh_A03G0248	Gh_A13G1925	Gh_A10G0238		Gh_A02G0044				Gh_A08G2034
		Gh_D01G0104	Gh_D06G0835	Gh_D01G0056	Gh_A10G0248		Gh_A10G1991				Gh_A01G1605
		Gh_D01G0307	Gh_D06G0865	Gh_D01G1180	Gh_A10G0275		Gh_A10G1991				Gh_A09G0009
		Gh_D01G0318	Gh_D06G1276	Gh_D01G1422	Gh_A10G0763		Gh_A10G2003				Gh_A09G0073
		Gh_D01G0358	Gh_D06G2168	Gh_D01G1452	Gh_A10G0896		Gh_A10G2090				Gh_A09G0086
		Gh_D01G0503	Gh_D06G2174	Gh_D01G1640	Gh_A01G1922		Gh_A10G2092				Gh_A09G0205
		Gh_D01G0513	Gh_D07G1146	Gh_D01G1872	Gh_A01G1929		Gh_A02G0061				Gh_A09G0305
		Gh_D01G0548	Gh_D07G1305	Gh_D02G0218	Gh_A10G1173		Gh_A02G0069				Gh_A09G0329
		Gh_D01G0306	Gh_D07G1560	Gh_D02G0256	Gh_A10G1241		Gh_A11G0161				Gh_A09G0334
		Gh_D01G1359	Gh_D07G1695	Gh_D02G0298	Gh_A10G1271		Gh_A11G0308				Gh_A09G0469
		Gh_D01G0308	Gh_D07G2202	Gh_D02G0323	Gh_A10G1361		Gh_A11G0362				Gh_A09G0474
		Gh_D01G1622	Gh_D07G2207	Gh_D02G1677	Gh_A10G1377		Gh_A11G0396				Gh_A09G0534
		Gh_D01G1684	Gh_D08G0251	Gh_A01G0343	Gh_A10G1465		Gh_A11G0568				Gh_A09G0562
		Gh_D01G1755	Gh_D08G0270	Gh_D03G0028	Gh_A10G1605		Gh_A11G0663				Gh_A09G0639
		Gh_D01G1963	Gh_D08G0272	Gh_D03G0174	Gh_A10G1648		Gh_A11G0819				Gh_A09G0760
		Gh_D02G0215	Gh_D08G0328	Gh_D03G0181	Gh_A10G1852		Gh_A02G0134				Gh_A09G1020
		Gh_D02G0216	Gh_D08G0542	Gh_D03G0814	Gh_A10G1956		Gh_A11G0926				Gh_A09G1135
		Gh_D02G0259	Gh_D08G0948	Gh_D03G0970	Gh_A10G1998		Gh_A11G0984				Gh_A09G1276
		Gh_D02G0217	Gh_D08G0958	Gh_D03G1074	Gh_A11G0132		Gh_A11G1099				Gh_A09G1283
		Gh_D02G0288	Gh_D08G2316	Gh_D03G1146	Gh_A11G0109		Gh_A11G1118				Gh_A09G1295
		Gh_D02G0329	Gh_D08G2577	Gh_D03G1250	Gh_A11G0119		Gh_A01G0254				Gh_A09G1301
		Gh_D02G0799	Gh_D09G1148	Gh_D03G1335	Gh_A11G0131		Gh_A11G1353				Gh_A09G1400
		Gh_D03G0167	Gh_A01G0469	Gh_D02G0943	Gh_A11G0142		Gh_A11G1488				Gh_A09G1415
		Gh_D02G1479	Gh_D09G0802	Gh_D04G0908	Gh_A11G0259		Gh_A11G1583				Gh_A09G1517
		Gh_D02G1555	Gh_D09G1019	Gh_D04G1049	Gh_A11G0260		Gh_A11G1640				Gh_A09G1525
		Gh_D02G1924	Gh_D09G1149	Gh_D04G1150	Gh_A11G0408		Gh_A08G1831				Gh_A09G1540
		Gh_D02G1951	Gh_D09G2000	Gh_A01G0361	Gh_A11G0425		Gh_A11G1730				Gh_A09G1803
		Gh_D03G0166	Gh_D09G2154	Gh_D04G1482	Gh_A11G0432		Gh_A10G1481				Gh_A09G1829
		Gh_D03G0373	Gh_D10G0227	Gh_D05G0114	Gh_A11G0599		Gh_A11G1897				Gh_A09G1845
		Gh_D03G0441	Gh_D10G1604	Gh_D05G0161	Gh_A11G0600		Gh_A10G2091				Gh_A09G1904
		Gh_D03G0482	Gh_A03G1313	Gh_D05G0203	Gh_A01G0253		Gh_A11G2223				Gh_A09G1935
		Gh_D03G0536	Gh_D11G1407	Gh_D05G0219	Gh_A11G0845		Gh_A11G2503				Gh_A09G1970
		Gh_D03G1322	Gh_D11G1476	Gh_D05G0627	Gh_A11G0920		Gh_A11G2793				Gh_A09G2045
		Gh_D03G1321	Gh_D11G1591	Gh_A02G1686	Gh_A11G0941		Gh_A11G2781				Gh_A09G2077
		Gh_D03G1343	Gh_D11G1726	Gh_A02G1694	Gh_A11G0959		Gh_A11G2792				Gh_A09G2144
		Gh_D03G1490	Gh_D11G2153	Gh_D05G1047	Gh_A11G0983		Gh_A01G0269				Gh_A01G1825
		Gh_D03G1510	Gh_D11G2591	Gh_D05G2279	Gh_A11G1018		Gh_A11G2882				Gh_A09G0204
		Gh_D03G1513	Gh_D11G2817	Gh_D05G2598	Gh_A11G1119		Gh_A11G2919				Gh_A01G1833
		Gh_D04G0130	Gh_D11G3323	Gh_D05G2681	Gh_A02G0179		Gh_A12G0055				Gh_A10G0197
		Gh_D04G0203	Gh_D12G0731	Gh_D05G3399	Gh_A11G1484		Gh_A12G0784				Gh_A10G0324
		Gh_D04G0250	Gh_D12G1494	Gh_D06G0530	Gh_A11G1551		Gh_A12G0944				Gh_A10G0443
		Gh_D04G0486	Gh_D12G2117	Gh_D06G0630	Gh_A11G1718		Gh_A12G1028				Gh_A09G0563
		Gh_D04G1242	Gh_D12G2355	Gh_D06G0997	Gh_A11G1726		Gh_A12G1061				Gh_A10G0557
		Gh_D04G1399	Gh_D13G0100	Gh_D06G1022	Gh_A11G1832		Gh_A12G1062				Gh_A10G0624
		Gh_D04G1662	Gh_D13G0219	Gh_D06G1229	Gh_A11G2032		Gh_A12G1208				Gh_A01G1834
		Gh_D04G1664	Gh_D13G0546	Gh_D06G1367	Gh_A11G2118		Gh_A12G1285				Gh_A01G1909
		Gh_D04G1663	Gh_D13G0671	Gh_D06G1640	Gh_A11G2182		Gh_A12G1612				Gh_A10G0839
		Gh_D04G1666	Gh_D13G1583	Gh_D06G1804	Gh_A11G2314		Gh_A12G1682				Gh_A10G1006
		Gh_D04G1661	Gh_D13G0101	Gh_D06G1895	Gh_A11G2336		Gh_A12G1807				Gh_A10G1059
		Gh_D05G0308	Gh_D13G0102	Gh_D06G2004	Gh_A02G0311		Gh_A12G1880				Gh_A10G1066
		Gh_D05G0649	Gh_D13G2394	Gh_D06G2194	Gh_A11G2358		Gh_A12G1918				Gh_A10G1219
		Gh_D05G0805	Gh_Sca010070G01	Gh_D06G2210	Gh_A11G2395		Gh_A12G1993				Gh_A10G1331
		Gh_D05G1003	Gh_A04G0168	Gh_A03G0415	Gh_A11G2452		Gh_A12G2065				Gh_A10G1344
		Gh_D05G1055	Gh_A11G2970	Gh_D07G0346	Gh_A11G2456		Gh_A12G2228				Gh_A10G1332
		Gh_A02G1716	Gh_A05G0930	Gh_D07G0401	Gh_A11G2633		Gh_A12G2277				Gh_A10G1468
		Gh_D05G1890	Gh_A09G2524	Gh_A03G0465	Gh_A02G0368		Gh_A12G2291				Gh_A10G1487
		Gh_D05G1893	Gh_A05G0684	Gh_D07G0713	Gh_A11G2815		Gh_A02G0642				Gh_A10G1493
		Gh_D05G1894	Gh_A07G2160	Gh_A03G0468	Gh_A02G0383		Gh_A12G2302				Gh_A10G1514
		Gh_D05G2288	Gh_Sca040411G01	Gh_D07G0790	Gh_A11G2832		Gh_A12G2306				Gh_A10G1536
		Gh_D05G3613	Gh_D10G2520	Gh_D07G0909	Gh_A11G2925		Gh_A12G2465				Gh_A10G1552
		Gh_D05G2768	Gh_D10G2549	Gh_D07G1062	Gh_A11G2926		Gh_A01G0033				Gh_A10G1559
		Gh_D05G2919	Gh_Sca004818G03	Gh_D07G1913	Gh_A12G0029		Gh_A13G0025				Gh_A10G1615
		Gh_D05G2983	Gh_A03G1987	Gh_D08G0307	Gh_A12G0101		Gh_A13G0295				Gh_A10G1731
		Gh_D05G3506	Gh_A13G2263	Gh_D08G0092	Gh_A12G0131		Gh_A13G0477				Gh_A10G1986
		Gh_D05G3506	Gh_A05G1096	Gh_D08G0252	Gh_A12G0237		Gh_A13G0536				Gh_A10G1989
		Gh_D05G3614	Gh_A13G2346	Gh_D08G0270	Gh_A12G0239		Gh_A13G0537				Gh_A10G2140
		Gh_D05G3660	Gh_Sca006380G01	Gh_D08G0308	Gh_A12G0263		Gh_A13G0773				Gh_A11G0124
		Gh_D05G3507	Gh_A01G0863	Gh_A03G0657	Gh_A12G0265		Gh_A13G0774				Gh_A11G0289
		Gh_D05G3662	Gh_A05G2066	Gh_D08G1354	Gh_A12G0470		Gh_A13G0824				Gh_A11G0359
		Gh_D06G0750	Gh_A05G2234	Gh_A01G0458	Gh_A12G0499		Gh_A13G0947				Gh_A11G0401
		Gh_D06G1078	Gh_A05G2322	Gh_D09G0035	Gh_A12G0571		Gh_A13G1009				Gh_A11G0421
		Gh_D05G3508	Gh_A05G2549	Gh_D09G0064	Gh_A12G0728		Gh_A13G1026				Gh_A11G0521
		Gh_D06G1593		Gh_D09G0076	Gh_A12G0843		Gh_A13G1088				Gh_A11G0641
		Gh_D06G1386		Gh_D09G0083	Gh_A12G1004		Gh_A13G1377				Gh_A11G0804
		Gh_D06G1400		Gh_D09G0127	Gh_A12G1084		Gh_A13G1518				Gh_A11G0938
		Gh_D06G1594		Gh_D09G0246	Gh_A12G1248		Gh_A13G1677				Gh_A11G1041
		Gh_D06G2019		Gh_D09G1216	Gh_A12G1287		Gh_A13G1707				Gh_A11G1113
		Gh_D06G1742		Gh_D09G1217	Gh_A12G1448		Gh_A02G0833				Gh_A11G1120
		Gh_D06G1795		Gh_D09G1223	Gh_A12G1464		Gh_A13G1847				Gh_A11G1143
		Gh_D06G1915		Gh_D09G1383	Gh_A12G1505		Gh_A13G1883				Gh_A11G1441
		Gh_D06G1931		Gh_A03G0966	Gh_A12G1634		Gh_A13G1950				Gh_A11G1444
		Gh_D06G2020		Gh_D09G1546	Gh_A12G1670		Gh_A13G1995				Gh_A11G1452
		Gh_A03G0437		Gh_D09G1789	Gh_A12G1686		Gh_D01G0152				Gh_A11G1470
		Gh_A03G0445		Gh_D09G1856	Gh_A12G1981		Gh_D01G0162				Gh_A11G1616
		Gh_D07G0466		Gh_D10G0111	Gh_A12G1990		Gh_D01G0280				Gh_A11G1695
		Gh_D07G0615		Gh_D10G0119	Gh_A12G2021		Gh_D01G0423				Gh_A11G1731
		Gh_D07G0899		Gh_D10G0480	Gh_A12G2067		Gh_D01G0648				Gh_A02G0235
		Gh_D07G1050		Gh_D10G0620	Gh_A12G2185		Gh_A02G0931				Gh_A11G1859
		Gh_D07G1180		Gh_D10G0691	Gh_A12G2189		Gh_D01G0906				Gh_A02G0258
		Gh_D07G1357		Gh_D10G0692	Gh_A12G2280		Gh_A02G0959				Gh_A11G1959
		Gh_D07G1384		Gh_D10G0705	Gh_A12G2364		Gh_D01G1307				Gh_A11G1967
		Gh_D07G1663		Gh_D10G1470	Gh_A12G2379		Gh_D01G1442				Gh_A11G2071
		Gh_D07G1659		Gh_D10G1660	Gh_A12G2425		Gh_D01G1500				Gh_A11G2087
		Gh_D08G0246		Gh_A03G1184	Gh_A12G2464		Gh_D01G1644				Gh_A11G2221
		Gh_D08G0303		Gh_D10G1878	Gh_A12G2487		Gh_D01G1679				Gh_A11G2243
		Gh_D08G1201		Gh_D10G1921	Gh_A13G0016		Gh_A02G1014				Gh_A11G2369
		Gh_D08G1493		Gh_D10G2055	Gh_A13G0138		Gh_D01G1810				Gh_A11G2458
		Gh_D08G1770		Gh_D10G2087	Gh_A13G0216		Gh_D01G1820				Gh_A11G2469
		Gh_D08G1777		Gh_D10G1922	Gh_A13G0250		Gh_D01G1934				Gh_A11G2475
		Gh_D08G2105		Gh_D10G2338	Gh_A13G0351		Gh_A02G1046				Gh_A01G0030
		Gh_D08G2167		Gh_D10G2333	Gh_A13G0381		Gh_D01G2036				Gh_A11G2604
		Gh_D09G0636		Gh_D11G0790	Gh_A13G0448		Gh_D01G2085				Gh_A11G2617
		Gh_D09G0637		Gh_D11G1521	Gh_A13G0456		Gh_D01G2086				Gh_A11G2703
		Gh_D09G0679		Gh_D11G1639	Gh_A13G0479		Gh_A02G1063				Gh_A11G2837
		Gh_D09G1006		Gh_D11G1694	Gh_A13G0935		Gh_D01G2242				Gh_A02G0378
		Gh_D09G1178		Gh_D11G1752	Gh_A13G1067		Gh_D02G0034				Gh_A02G0379
		Gh_D09G1277		Gh_A03G1595	Gh_A13G1206		Gh_D02G0485				Gh_A11G2937
		Gh_D09G1635		Gh_D12G0853	Gh_A02G0784		Gh_D02G0581				Gh_A12G0008
		Gh_A03G0993		Gh_D12G1317	Gh_A13G1247		Gh_D02G0689				Gh_A12G0154
		Gh_D09G1716		Gh_D11G2602	Gh_A13G1308		Gh_D02G0709				Gh_A12G0165
		Gh_D09G1794		Gh_D11G3246	Gh_A13G1342		Gh_D02G0712				Gh_A12G0341
		Gh_D09G2073		Gh_D11G3245	Gh_A13G1439		Gh_D02G0869				Gh_A12G0365
		Gh_D09G2131		Gh_D12G0200	Gh_A13G1488		Gh_D02G0905				Gh_A12G0535
		Gh_D10G0142		Gh_D12G1625	Gh_A13G1574		Gh_D02G1474				Gh_A12G0548
		Gh_A01G0487		Gh_D12G1624	Gh_A13G1611		Gh_D02G1615				Gh_A12G0609
		Gh_D10G1294		Gh_D12G1637	Gh_A13G1612		Gh_D02G1676				Gh_A02G0453
		Gh_D10G1757		Gh_D12G1659	Gh_A13G1793		Gh_D02G1686				Gh_A12G0631
		Gh_D10G2056		Gh_D12G1662	Gh_A13G1849		Gh_D02G1793				Gh_A02G0381
		Gh_D10G2057		Gh_D12G1839	Gh_A13G1906		Gh_D02G1832				Gh_A12G0725
		Gh_D11G0151		Gh_D12G1954	Gh_A13G2034		Gh_D02G2341				Gh_A12G0793
		Gh_D11G0205		Gh_D13G0428	Gh_D01G0008		Gh_D03G0432				Gh_A12G0806
		Gh_D11G0723		Gh_D12G1991	Gh_D01G0014		Gh_D02G1614				Gh_A12G0842
		Gh_D11G1143		Gh_D12G2039	Gh_D01G0112		Gh_D03G0508				Gh_A12G1003
		Gh_D11G1578		Gh_D12G2066	Gh_D01G0164		Gh_D03G0920				Gh_A12G1091
		Gh_D11G1615		Gh_D12G2086	Gh_D01G0185		Gh_D03G0678				Gh_A12G1124
		Gh_D11G1674		Gh_D12G2101	Gh_D01G0186		Gh_D03G0793				Gh_A12G1130
		Gh_D12G0056		Gh_D12G2238	Gh_D01G0239		Gh_D03G0919				Gh_A12G1143
		Gh_D12G0115		Gh_D12G2254	Gh_D01G0263		Gh_D03G1011				Gh_A02G0379
		Gh_D12G0473		Gh_A03G1810	Gh_D01G0490		Gh_A02G1353				Gh_A12G1234
		Gh_D12G1648		Gh_D13G0139	Gh_D01G0514		Gh_D03G1040				Gh_A12G1266
		Gh_D12G1661		Gh_D13G0409	Gh_D01G0520		Gh_D03G1043				Gh_A12G1399
		Gh_D12G0057		Gh_D13G1309	Gh_D01G0546		Gh_D03G1253				Gh_A12G1443
		Gh_A03G1772		Gh_D13G0427	Gh_D01G0711		Gh_D03G1464				Gh_A12G1526
		Gh_D12G2433		Gh_D13G0458	Gh_D01G0711		Gh_D03G1491				Gh_A12G1558
		Gh_D12G2553		Gh_D13G0465	Gh_D04G0352		Gh_D03G1555				Gh_A12G1582
		Gh_D13G0192		Gh_D13G1262	Gh_D01G0757		Gh_D03G1623				Gh_A12G1689
		Gh_D13G0535		Gh_D13G1308	Gh_D01G0767		Gh_D03G1657				Gh_A12G1695
		Gh_D13G1129		Gh_D13G1870	Gh_D01G1218		Gh_D04G0183				Gh_A12G1861
		Gh_D13G1503		Gh_D13G1422	Gh_D01G1343		Gh_D04G0211				Gh_A12G1865
		Gh_A04G0028		Gh_D13G1890	Gh_D01G1417		Gh_D04G0369				Gh_A12G1915
		Gh_D13G1735		Gh_D13G2340	Gh_D01G1427		Gh_D04G0406				Gh_A12G1936
		Gh_D13G1759		Gh_A04G0111	Gh_D01G1440		Gh_D04G0616				Gh_A12G2038
		Gh_D13G1874		Gh_Sca010895G01	Gh_D01G1550		Gh_D04G0951				Gh_A12G2089
		Gh_D13G1971		Gh_A04G0291	Gh_D01G1705		Gh_D04G1035				Gh_A12G2140
		Gh_D13G2051		Gh_A04G0315	Gh_D01G1766		Gh_D04G1243				Gh_A12G2156
		Gh_D13G2060		Gh_Sca012456G01	Gh_D01G1901		Gh_D04G1269				Gh_A12G2173
		Gh_D13G2160		Gh_A04G0498	Gh_D01G2044		Gh_D04G1377				Gh_A12G2256
		Gh_D13G2153		Gh_Sca013434G01	Gh_D01G2178		Gh_D04G1417				Gh_A12G2301
		Gh_D13G2157		Gh_A01G0667	Gh_D01G2186		Gh_D04G1764				Gh_A12G2346
		Gh_D13G2158		Gh_A04G1120	Gh_D02G0031		Gh_D04G1873				Gh_A12G2406
		Gh_D13G2190		Gh_A04G1241	Gh_D02G0126		Gh_D04G1875				Gh_A12G2460
		Gh_D13G2161		Gh_A04G1284	Gh_D02G0435		Gh_D05G0079				Gh_A13G0145
		Gh_A04G0136		Gh_A05G0155	Gh_D02G0731		Gh_D05G0117				Gh_A13G0251
		Gh_Sca109909G01		Gh_Sca020300G01	Gh_D02G0768		Gh_D05G0120				Gh_A02G0689
		Gh_A04G0205		Gh_A05G0463	Gh_A11G2927		Gh_D05G0274				Gh_A13G0371
		Gh_Sca011575G01		Gh_A05G0508	Gh_D02G0804		Gh_D05G0500				Gh_A02G0381
		Gh_Sca011769G01		Gh_A09G2446	Gh_D01G2179		Gh_A02G1646				Gh_A13G0512
		Gh_Sca011865G01		Gh_A05G0580	Gh_D02G0955		Gh_D05G0699				Gh_A13G0559
		Gh_A05G3776		Gh_A05G0682	Gh_D02G0030		Gh_A02G1663				Gh_A13G0671
		Gh_A05G3990		Gh_A05G0962	Gh_D02G1746		Gh_D05G0798				Gh_A13G0797
		Gh_Sca014485G01		Gh_A12G2623	Gh_D02G1808		Gh_D05G0824				Gh_A13G1007
		Gh_A04G0855		Gh_A12G2651	Gh_D02G1874		Gh_D05G0888				Gh_A13G1048
		Gh_A04G1093		Gh_A12G2733	Gh_D02G1877		Gh_D05G0908				Gh_A13G1120
		Gh_A04G1094		Gh_A13G2078	Gh_D02G1886		Gh_D05G0956				Gh_A13G1239
		Gh_A04G1188		Gh_A13G2285	Gh_D02G1962		Gh_D05G1041				Gh_A02G0790
		Gh_A04G1267		Gh_A05G1118	Gh_D02G2079		Gh_D05G1063				Gh_A13G1284
		Gh_A07G2295		Gh_D03G1743	Gh_D02G2172		Gh_D05G1153				Gh_A13G1563
		Gh_A05G0051		Gh_D03G1802	Gh_D02G2288		Gh_A03G0028				Gh_D01G0029
		Gh_A08G2370		Gh_A05G1235	Gh_D02G2371		Gh_D05G1720				Gh_D01G0177
		Gh_A08G2389		Gh_Sca043255G01	Gh_D03G0004		Gh_D05G1729				Gh_D01G0174
		Gh_A05G0467		Gh_D10G2521	Gh_D03G0006		Gh_D05G1755				Gh_D01G0498
		Gh_A09G2254		Gh_D10G2544	Gh_D03G0006		Gh_A03G0048				Gh_D01G0589
		Gh_A10G2205		Gh_D10G2522	Gh_D03G0086		Gh_D05G1988				Gh_D01G0592
		Gh_Sca026297G01		Gh_D11G3369	Gh_D03G0206		Gh_D05G2079				Gh_D01G0608
		Gh_A05G0919		Gh_D11G3405	Gh_A02G1301		Gh_D05G2167				Gh_D01G0673
		Gh_A11G3076		Gh_D11G3479	Gh_D03G0412		Gh_D05G2188				Gh_D01G0176
		Gh_A11G3075		Gh_Sca004803G06	Gh_D03G0532		Gh_D05G2199				Gh_D01G0910
		Gh_A11G3234		Gh_Sca005023G04	Gh_D03G0682		Gh_D05G2200				Gh_D01G0911
		Gh_A12G2642		Gh_Sca004803G07	Gh_D03G0780		Gh_D05G2255				Gh_D01G0978
		Gh_A12G2691		Gh_A05G1444	Gh_D03G0803		Gh_D05G2283				Gh_D01G1065
		Gh_D01G2338		Gh_Sca054362G01	Gh_D03G0992		Gh_A03G0096				Gh_D01G1141
		Gh_A13G2341		Gh_A03G2113	Gh_D03G1256		Gh_D05G2487				Gh_D01G1293
		Gh_D01G2337		Gh_Sca078461G01	Gh_D03G1308		Gh_D05G2594				Gh_D01G1333
		Gh_D01G2337		Gh_Sca084928G01	Gh_D02G0956		Gh_D05G2690				Gh_A02G0972
		Gh_D06G2325		Gh_A04G1373	Gh_D03G1465		Gh_D05G2696				Gh_D01G1371
		Gh_D08G2671		Gh_A01G0869	Gh_A02G1407		Gh_D05G2697				Gh_D01G1520
		Gh_D08G2702		Gh_A05G2260	Gh_D03G1594		Gh_A03G0120				Gh_D01G1682
		Gh_D10G2460		Gh_A05G2546	Gh_D03G1637		Gh_D05G2885				Gh_D01G1713
		Gh_D11G3471		Gh_A05G2261	Gh_D04G0277		Gh_D05G3037				Gh_D01G1776
		Gh_D13G2480			Gh_D04G0291		Gh_D05G3434				Gh_D01G1792
		Gh_Sca004717G13			Gh_D04G0351		Gh_D05G3548				Gh_D01G2011
		Gh_Sca004760G01			Gh_D04G0762		Gh_A01G0390				Gh_D01G2041
		Gh_Sca004820G01			Gh_D04G0814		Gh_D05G3700				Gh_D01G2122
		Gh_Sca004827G03			Gh_D04G0842		Gh_D06G0168				Gh_D02G0075
		Gh_A03G2006			Gh_A02G1490		Gh_D06G0177				Gh_D02G0175
		Gh_Sca057362G01			Gh_D04G0878		Gh_D05G0825				Gh_D02G0432
		Gh_Sca005786G01			Gh_D04G0930		Gh_D06G0610				Gh_D02G0404
		Gh_Sca005920G01			Gh_A02G1515		Gh_D06G0664				Gh_D02G0431
		Gh_Sca069103G01			Gh_D04G1176		Gh_D06G0745				Gh_D02G0432
		Gh_A05G1705			Gh_D04G1318		Gh_D06G0824				Gh_D02G0504
		Gh_A05G1707			Gh_D04G1373		Gh_A03G0281				Gh_D02G0505
		Gh_A04G1291			Gh_A02G1569		Gh_D06G0826				Gh_D02G0560
		Gh_A04G1290			Gh_D04G1683		Gh_D06G0919				Gh_D02G0584
		Gh_Sca007486G01			Gh_D04G1712		Gh_D06G1057				Gh_D02G0708
		Gh_A04G1296			Gh_D05G0038		Gh_D06G1145				Gh_D02G0723
		Gh_A05G1731			Gh_D05G0061		Gh_A03G0325				Gh_D02G0733
		Gh_Sca007751G01			Gh_D05G0168		Gh_D06G1722				Gh_D02G1282
		Gh_A05G2032			Gh_D05G0313		Gh_D06G1799				Gh_D02G1327
		Gh_A05G2100			Gh_D05G0326		Gh_D05G0826				Gh_D02G1469
		Gh_A05G2328			Gh_D05G0336		Gh_D06G1989				Gh_D02G0433
		Gh_A05G2477			Gh_D05G0451		Gh_D06G2139				Gh_A02G1200
		Gh_A05G2666			Gh_D05G0490		Gh_D06G2200				Gh_D02G1499
		Gh_A05G2685			Gh_A02G1640		Gh_D06G2239				Gh_D02G1532
					Gh_D05G0600		Gh_D07G0156				Gh_D02G1656
					Gh_D05G0701		Gh_D07G0161				Gh_D02G1703
					Gh_D05G0716		Gh_D07G0265				Gh_D02G1906
					Gh_D05G0769		Gh_D07G0291				Gh_D02G1962
					Gh_D05G0788		Gh_D07G0380				Gh_D02G0433
					Gh_D05G0962		Gh_D05G3555				Gh_D02G1964
					Gh_A02G1693		Gh_D07G1155				Gh_D02G2206
					Gh_D05G1126		Gh_D07G0500				Gh_D03G0241
					Gh_D05G1134		Gh_D07G0806				Gh_D03G0304
					Gh_D05G1215		Gh_D07G0948				Gh_D03G0323
					Gh_D05G1283		Gh_D07G1153				Gh_D03G0355
					Gh_D05G1325		Gh_A03G0515				Gh_D03G0364
					Gh_D05G1348		Gh_D07G1320				Gh_D03G0448
					Gh_D05G1347		Gh_D07G1373				Gh_D03G0497
					Gh_D05G1354		Gh_D07G1433				Gh_D03G0688
					Gh_D05G1458		Gh_D07G1685				Gh_D03G1002
					Gh_D05G1535		Gh_D07G2099				Gh_D03G1120
					Gh_D05G1581		Gh_D07G2184				Gh_D03G1125
					Gh_D05G1724		Gh_D07G2187				Gh_D03G1135
					Gh_D05G1875		Gh_D07G2209				Gh_D03G1158
					Gh_D05G1926		Gh_D08G0007				Gh_A02G1369
					Gh_D05G1992		Gh_D08G0030				Gh_D03G1327
					Gh_D05G2011		Gh_D08G0414				Gh_D03G1367
					Gh_D05G2052		Gh_D08G0447				Gh_D03G1462
					Gh_D05G2114		Gh_D08G0529				Gh_A02G1408
					Gh_D05G2235		Gh_D08G0667				Gh_A02G1415
					Gh_D05G2286		Gh_D08G0680				Gh_A01G0355
					Gh_D05G2290		Gh_D08G0700				Gh_D04G0289
					Gh_D05G2463		Gh_A03G0693				Gh_D04G0469
					Gh_D05G2515		Gh_D08G0875				Gh_D04G0499
					Gh_D05G2642		Gh_D08G0923				Gh_D04G0568
					Gh_D05G2818		Gh_A03G0516				Gh_D04G0661
					Gh_D05G2929		Gh_D08G1133				Gh_D04G0721
					Gh_D05G3040		Gh_D08G1184				Gh_D04G0744
					Gh_A03G0164		Gh_D08G1413				Gh_D04G1053
					Gh_D05G3478		Gh_D08G1460				Gh_D04G1177
					Gh_D05G3597		Gh_D08G1593				Gh_D04G1308
					Gh_D05G3607		Gh_D08G1673				Gh_D04G1332
					Gh_D06G0161		Gh_D08G1731				Gh_D04G1388
					Gh_D06G0230		Gh_D08G1802				Gh_D04G1458
					Gh_D06G0263		Gh_D08G1951				Gh_D04G1489
					Gh_D06G0281		Gh_D08G2110				Gh_D04G1528
					Gh_D06G0375		Gh_D08G2159				Gh_D04G1600
					Gh_D06G0487		Gh_D08G2163				Gh_D04G1527
					Gh_A12G0238		Gh_D08G2470				Gh_D04G1708
					Gh_D06G0564		Gh_D07G1374				Gh_D04G1716
					Gh_D06G0657		Gh_D09G0053				Gh_D04G1809
					Gh_D06G0671		Gh_D09G0055				Gh_D04G1868
					Gh_D06G0690		Gh_D09G0101				Gh_D05G0421
					Gh_D06G0772		Gh_D09G0186				Gh_D05G0432
					Gh_D06G0837		Gh_D09G0503				Gh_D05G0667
					Gh_D06G0856		Gh_D09G0655				Gh_D05G0710
					Gh_D06G0864		Gh_D09G0902				Gh_D05G0755
					Gh_D06G1200		Gh_A03G0958				Gh_D05G0803
					Gh_D06G1302		Gh_D09G1252				Gh_D05G0874
					Gh_D06G1348		Gh_D09G1253				Gh_D05G0904
					Gh_D06G1523		Gh_D09G1371				Gh_A01G0375
					Gh_D06G1601		Gh_A03G0966				Gh_A02G1681
					Gh_D06G1695		Gh_D09G1409				Gh_D05G0937
					Gh_D06G1725		Gh_D09G1435				Gh_D05G1008
					Gh_D06G1781		Gh_D09G1454				Gh_D05G1324
					Gh_A03G0379		Gh_D09G1728				Gh_D05G1370
					Gh_D06G1912		Gh_D09G1782				Gh_D05G1432
					Gh_D07G0249		Gh_D09G2037				Gh_D05G1450
					Gh_D07G0736		Gh_D09G2044				Gh_D05G1486
					Gh_D07G0803		Gh_D09G2113				Gh_D05G1596
					Gh_D07G0811		Gh_A03G1064				Gh_D05G1659
					Gh_D07G0997		Gh_D10G0293				Gh_D05G1713
					Gh_D07G1001		Gh_D10G0438				Gh_D05G1758
					Gh_D07G1031		Gh_D10G0877				Gh_D05G1792
					Gh_D07G1030		Gh_D10G1085				Gh_D05G1800
					Gh_D07G1032		Gh_D07G1684				Gh_D05G1805
					Gh_A01G0420		Gh_D10G1353				Gh_D05G1842
					Gh_D07G1217		Gh_D10G1368				Gh_D05G1884
					Gh_D07G1257		Gh_D10G1381				Gh_D05G2173
					Gh_D07G1367		Gh_D10G1589				Gh_D05G2245
					Gh_D07G1370		Gh_D10G1656				Gh_D05G2461
					Gh_D07G1371		Gh_D08G2162				Gh_A01G0383
					Gh_D02G1963		Gh_D10G2361				Gh_D05G2495
					Gh_D02G1964		Gh_D10G2108				Gh_D05G2544
					Gh_D07G1626		Gh_D10G2202				Gh_D05G2554
					Gh_A03G0564		Gh_D10G2299				Gh_D05G2559
					Gh_D07G1881		Gh_D10G2310				Gh_D05G2657
					Gh_D07G1946		Gh_D10G2360				Gh_D05G2666
					Gh_D07G1979		Gh_D10G2360				Gh_D05G2732
					Gh_D07G2014		Gh_D10G2391				Gh_D05G2766
					Gh_D07G2239		Gh_D11G0075				Gh_D05G2967
					Gh_D07G2342		Gh_D11G0123				Gh_D05G3056
					Gh_D08G0203		Gh_D11G0176				Gh_D05G3121
					Gh_D08G0497		Gh_D11G0460				Gh_D05G3257
					Gh_D08G0695		Gh_D11G0604				Gh_D05G3270
					Gh_D08G0690		Gh_D11G0654				Gh_A03G0171
					Gh_D08G0936		Gh_D11G0960				Gh_D05G3432
					Gh_D02G1965		Gh_D11G0963				Gh_D05G3602
					Gh_D07G2343		Gh_D11G1068				Gh_D05G3603
					Gh_D08G1397		Gh_D11G1235				Gh_D06G0035
					Gh_D08G1604		Gh_D11G1249				Gh_D06G0124
					Gh_D08G1623		Gh_D11G1400				Gh_D06G0147
					Gh_D08G1658		Gh_D11G1449				Gh_D06G0182
					Gh_D08G1698		Gh_D11G1479				Gh_D06G0245
					Gh_D08G1774		Gh_D11G1501				Gh_A03G0243
					Gh_D08G1872		Gh_D11G1798				Gh_D06G0420
					Gh_D08G1944		Gh_D11G1984				Gh_D06G0494
					Gh_D08G2016		Gh_D11G1998				Gh_D06G0566
					Gh_D08G2170		Gh_D11G2201				Gh_D06G0686
					Gh_D08G2256		Gh_D11G0076				Gh_D06G1003
					Gh_A03G0839		Gh_A01G0526				Gh_A01G0396
					Gh_D08G2557		Gh_D11G3268				Gh_D06G1176
					Gh_D08G2564		Gh_D11G3322				Gh_D06G1179
					Gh_D09G0133		Gh_A03G1530				Gh_D06G1291
					Gh_D09G0264		Gh_D12G0069				Gh_D06G1291
					Gh_D09G0533		Gh_D12G0071				Gh_D06G1343
					Gh_D09G0676		Gh_D12G0072				Gh_D06G1361
					Gh_D09G0677		Gh_D12G0099				Gh_D06G1471
					Gh_D09G0700		Gh_D12G0123				Gh_D06G1513
					Gh_D09G0706		Gh_D12G0311				Gh_A03G0355
					Gh_D09G0776		Gh_D12G0392				Gh_D06G1546
					Gh_D09G0863		Gh_D12G0456				Gh_D06G1610
					Gh_D08G1624		Gh_D12G1044				Gh_D06G1472
					Gh_A03G0977		Gh_D12G1185				Gh_D06G1698
					Gh_D09G1613		Gh_D12G1184				Gh_D06G1764
					Gh_D09G1743		Gh_D12G1199				Gh_A03G0383
					Gh_D09G1964		Gh_D12G1269				Gh_D06G1991
					Gh_A03G1024		Gh_D12G1290				Gh_D06G2057
					Gh_D09G2122		Gh_D12G1360				Gh_D06G2096
					Gh_A01G0477		Gh_D12G1363				Gh_A03G0405
					Gh_D09G2255		Gh_D12G1760				Gh_A03G0420
					Gh_D09G2276		Gh_D12G1974				Gh_D07G0169
					Gh_D09G2296		Gh_D12G1978				Gh_D07G0222
					Gh_A03G1036		Gh_D12G2033				Gh_D07G0247
					Gh_A03G1042		Gh_D12G2112				Gh_D07G0433
					Gh_D10G0005		Gh_D12G2172				Gh_D07G0734
					Gh_D10G0117		Gh_D11G0124				Gh_D07G0769
					Gh_D10G0177		Gh_D12G2196				Gh_D07G0779
					Gh_D10G0181		Gh_D12G2219				Gh_D07G0787
					Gh_D10G0217		Gh_D12G2330				Gh_D07G0823
					Gh_D10G0219		Gh_D12G2438				Gh_D07G0867
					Gh_D10G0004		Gh_D12G2442				Gh_D07G0969
					Gh_D10G0676		Gh_D12G2466				Gh_D07G0984
					Gh_D10G0791		Gh_D12G2548				Gh_D07G0995
					Gh_D10G0853		Gh_D12G2593				Gh_A03G0503
					Gh_D10G1086		Gh_D13G0027				Gh_D07G1188
					Gh_D10G1109		Gh_D13G0121				Gh_D07G1002
					Gh_D10G1124		Gh_D13G0151				Gh_A03G0527
					Gh_D10G1493		Gh_D13G0175				Gh_D07G1410
					Gh_D10G1751		Gh_D13G0434				Gh_D07G1432
					Gh_D10G1767		Gh_D13G0508				Gh_D07G1437
					Gh_D10G1816		Gh_D13G0595				Gh_D07G1491
					Gh_D10G1833		Gh_D13G0907				Gh_D07G1677
					Gh_D10G1753		Gh_D13G0909				Gh_D07G1999
					Gh_D10G2113		Gh_D13G1255				Gh_A03G0604
					Gh_D10G2305		Gh_D13G1323				Gh_A03G0610
					Gh_D10G2341		Gh_D13G1363				Gh_D07G2312
					Gh_D10G2394		Gh_D13G1390				Gh_D07G2327
					Gh_D11G0108		Gh_D13G1631				Gh_D08G0086
					Gh_D11G0156		Gh_D13G1707				Gh_D08G0103
					Gh_D11G0170		Gh_D13G1846				Gh_D08G0928
					Gh_D11G0687		Gh_D13G1939				Gh_D08G0448
					Gh_D11G0279		Gh_D13G2056				Gh_D08G0533
					Gh_D11G0370		Gh_D13G2086				Gh_D08G0564
					Gh_D11G0475		Gh_A04G0062				Gh_D08G0588
					Gh_D11G0686		Gh_D13G2155				Gh_D08G0716
					Gh_D11G0688		Gh_D13G2270				Gh_D08G0876
					Gh_D11G0738		Gh_D13G2337				Gh_D08G0929
					Gh_D11G0743		Gh_D13G2344				Gh_A03G0702
					Gh_A01G0510		Gh_D13G2361				Gh_D08G1003
					Gh_A03G1310		Gh_D11G1250				Gh_D08G1037
					Gh_A01G0509		Gh_A04G1405				Gh_D08G1281
					Gh_D11G1207		Gh_A04G1427				Gh_D08G1323
					Gh_D11G1242		Gh_D13G0509				Gh_D08G1324
					Gh_A03G1339		Gh_Sca010454G01				Gh_D08G1339
					Gh_D11G1512		Gh_A04G0156				Gh_D08G1378
					Gh_D11G1573		Gh_D13G1632				Gh_D08G1549
					Gh_D11G1642		Gh_A05G3730				Gh_D08G1558
					Gh_D11G1673		Gh_Sca012235G01				Gh_D08G1701
					Gh_D11G1706		Gh_A06G1848				Gh_D08G1864
					Gh_D11G1515		Gh_A04G0372				Gh_D08G1999
					Gh_A03G1416		Gh_A04G0373				Gh_D08G2006
					Gh_D11G2205		Gh_A06G1877				Gh_D08G2124
					Gh_D11G2302		Gh_A04G0544				Gh_D08G2143
					Gh_A03G1438		Gh_A01G0634				Gh_D08G2182
					Gh_A03G1497		Gh_A04G0758				Gh_D08G2193
					Gh_D11G2770		Gh_A04G0778				Gh_D08G2254
					Gh_D11G2809		Gh_A04G0797				Gh_D08G2303
					Gh_A03G1496		Gh_A01G0651				Gh_D08G2330
					Gh_D11G3009		Gh_A04G1250				Gh_D08G2397
					Gh_D11G3013		Gh_A07G2285				Gh_D08G2406
					Gh_D11G3311		Gh_A07G2348				Gh_D09G0277
					Gh_D11G3312		Gh_A08G2407				Gh_D09G0368
					Gh_D12G0145		Gh_Sca020069G01				Gh_D09G0480
					Gh_D12G0214		Gh_A08G2413				Gh_A03G0900
					Gh_D12G0236		Gh_A08G2429				Gh_D09G0530
					Gh_D12G0237		Gh_A05G0198				Gh_D09G0567
					Gh_D12G0263		Gh_A05G0380				Gh_D09G0575
					Gh_D12G0304		Gh_A08G2473				Gh_D09G0648
					Gh_D12G0394		Gh_A08G2539				Gh_D09G0666
					Gh_D12G0461		Gh_A05G0570				Gh_D09G0671
					Gh_D12G0472		Gh_A05G0637				Gh_A03G0944
					Gh_D12G0508		Gh_A05G0723				Gh_D09G1140
					Gh_D12G0577		Gh_A05G0834				Gh_D09G1156
					Gh_A03G1620		Gh_A05G0849				Gh_D09G1208
					Gh_D12G1415		Gh_A10G2347				Gh_D09G1221
					Gh_D12G1492		Gh_A11G3024				Gh_D09G1274
					Gh_D12G1841		Gh_A11G3082				Gh_D09G1420
					Gh_D12G1848		Gh_A11G3117				Gh_D09G1535
					Gh_D12G1892		Gh_A05G0956				Gh_D09G1575
					Gh_D12G1898		Gh_A11G3268				Gh_D09G1620
					Gh_D12G1934		Gh_A12G2513				Gh_A03G0995
					Gh_D12G1967		Gh_A01G2041				Gh_D09G1787
					Gh_D12G2301		Gh_A13G2211				Gh_D09G1796
					Gh_D12G2364		Gh_A13G2215				Gh_D09G1950
					Gh_D12G2373		Gh_A05G1098				Gh_D09G2035
					Gh_D12G2436		Gh_A13G2301				Gh_D09G2099
					Gh_D12G2533		Gh_D01G2339				Gh_D09G2101
					Gh_D13G0299		Gh_A01G0782				Gh_D09G2145
					Gh_D13G0465		Gh_D03G1703				Gh_D09G2285
					Gh_D13G0627		Gh_A05G1137				Gh_D09G2349
					Gh_D13G0693		Gh_D03G1755				Gh_D10G0164
					Gh_D13G0696		Gh_D03G1822				Gh_A03G1059
					Gh_D13G0947		Gh_A05G1160				Gh_D10G0330
					Gh_D13G0976		Gh_D05G3741				Gh_D10G0367
					Gh_D13G0997		Gh_A02G1790				Gh_D10G0429
					Gh_D13G1030		Gh_D05G3888				Gh_D10G0460
					Gh_D13G1054		Gh_D05G3903				Gh_D10G0613
					Gh_D13G1088		Gh_D05G3941				Gh_A03G1108
					Gh_D13G1333		Gh_A05G1200				Gh_D10G0775
					Gh_D13G1502		Gh_D07G2385				Gh_D10G0915
					Gh_D13G1550		Gh_D07G2423				Gh_D10G0918
					Gh_D13G1562		Gh_Sca042593G01				Gh_A03G1126
					Gh_D13G1603		Gh_D10G2466				Gh_D10G1519
					Gh_D13G1671		Gh_D05G3940				Gh_D10G1540
					Gh_D13G1703		Gh_D11G3531				Gh_D10G1540
					Gh_D13G1799		Gh_D12G2695				Gh_D10G1709
					Gh_D13G2016		Gh_D12G2793				Gh_D10G1730
					Gh_D13G2435		Gh_Sca004822G01				Gh_D10G1737
					Gh_A04G0129		Gh_A01G0805				Gh_D10G1871
					Gh_A04G0223		Gh_Sca004987G01				Gh_D10G1953
					Gh_A05G3655		Gh_A03G1983				Gh_D10G2035
					Gh_A05G3671		Gh_A03G2019				Gh_D10G2193
					Gh_A05G3738		Gh_A03G2023				Gh_D10G2195
					Gh_A05G3794		Gh_A03G2082				Gh_D10G2202
					Gh_A05G3814		Gh_A05G1545				Gh_D10G2250
					Gh_A04G0329		Gh_A05G1554				Gh_D10G2355
					Gh_A05G3916		Gh_A05G1559				Gh_D11G0013
					Gh_A05G3929		Gh_A05G1577				Gh_D11G0018
					Gh_A05G4012		Gh_A01G0824				Gh_D11G0046
					Gh_Sca012505G01		Gh_Sca065142G01				Gh_D11G0138
					Gh_A06G1944		Gh_Sca006959G01				Gh_D11G0235
					Gh_A06G1962		Gh_A03G2121				Gh_D11G0346
					Gh_Sca014110G01		Gh_A03G2146				Gh_D11G0532
					Gh_A04G0671		Gh_Sca007624G03				Gh_D11G0753
					Gh_A04G0708		Gh_Sca007624G05				Gh_D11G0942
					Gh_A04G0734		Gh_A05G1779				Gh_A03G1311
					Gh_A04G0735		Gh_Sca007624G06				Gh_D10G0165
					Gh_A04G0808		Gh_A05G1849				Gh_D11G1144
					Gh_A04G0954		Gh_Sca008928G01				Gh_D11G1294
					Gh_A04G1037		Gh_A05G1936				Gh_D11G1298
					Gh_A04G1076		Gh_A05G1970				Gh_D11G1596
					Gh_A04G1152		Gh_A05G1971				Gh_D11G1775
					Gh_A04G1245		Gh_A05G2011				Gh_D11G1853
					Gh_A05G0009		Gh_A01G0871				Gh_D11G1854
					Gh_A05G0019		Gh_A05G2427				Gh_D11G1890
					Gh_A08G2417		Gh_A05G2432				Gh_A03G1398
					Gh_A05G0216		Gh_A05G2500				Gh_D11G2151
					Gh_Sca020569G01		Gh_A05G2591				Gh_D11G2193
					Gh_A05G0286		Gh_A01G0931				Gh_D11G2376
					Gh_A05G0357		Gh_A05G2734				Gh_D11G2401
					Gh_A05G0391						Gh_D11G2416
					Gh_A01G0737						Gh_D11G2493
					Gh_A05G0483						Gh_D11G2530
					Gh_A09G2229						Gh_D11G2549
					Gh_A09G2394						Gh_D11G2689
					Gh_A09G2418						Gh_D11G2787
					Gh_A09G2475						Gh_D10G1954
					Gh_A05G0572						Gh_D11G3060
					Gh_A05G0586						Gh_D11G1145
					Gh_A05G0623						Gh_D11G3175
					Gh_A05G0795						Gh_D11G3183
					Gh_A05G0878						Gh_D11G3202
					Gh_A05G0902						Gh_D12G0033
					Gh_A11G2987						Gh_D12G0034
					Gh_A11G3069						Gh_D12G0035
					Gh_A05G0948						Gh_D12G0159
					Gh_Sca030448G01						Gh_D12G0208
					Gh_A01G2012						Gh_D12G0321
					Gh_A05G1008						Gh_D12G0619
					Gh_A05G1016						Gh_D12G0631
					Gh_A12G2603						Gh_D12G0648
					Gh_A05G1090						Gh_D12G0672
					Gh_A13G2308						Gh_D12G0790
					Gh_D01G2383						Gh_D12G0873
					Gh_A01G2064						Gh_D12G0919
					Gh_A05G1148						Gh_D12G0950
					Gh_A05G1155						Gh_D10G2202
					Gh_D03G1854						Gh_D12G1051
					Gh_A05G1172						Gh_D12G1122
					Gh_D03G1856						Gh_D12G1268
					Gh_A05G1178						Gh_D12G2034
					Gh_D05G3873						Gh_D12G1378
					Gh_D06G2317						Gh_D12G1390
					Gh_D06G2325						Gh_D12G1404
					Gh_D06G2345						Gh_D12G1552
					Gh_D06G2377						Gh_A01G0546
					Gh_D08G2673						Gh_D12G1577
					Gh_D08G2759						Gh_D12G1686
					Gh_D09G2477						Gh_D12G1816
					Gh_D10G2595						Gh_A03G1717
					Gh_D11G3515						Gh_D12G1857
					Gh_D11G3525						Gh_D12G1944
					Gh_D11G3539						Gh_D12G2009
					Gh_D12G2691						Gh_D12G2036
					Gh_D12G2767						Gh_D12G2337
					Gh_A03G1948						Gh_D12G2352
					Gh_A05G1416						Gh_D12G2437
					Gh_A03G2011						Gh_D12G2588
					Gh_A05G1430						Gh_D13G0211
					Gh_Sca005163G01						Gh_D13G0361
					Gh_Sca005409G01						Gh_D13G0419
					Gh_Sca059072G01						Gh_D13G0625
					Gh_Sca005977G01						Gh_D13G0763
					Gh_Sca005978G01						Gh_D13G0817
					Gh_A05G1547						Gh_D13G0837
					Gh_Sca006294G01						Gh_D13G1066
					Gh_A05G1665						Gh_D13G1152
					Gh_Sca072275G01						Gh_D13G1332
					Gh_Sca007314G01						Gh_A04G0030
					Gh_A03G2152						Gh_D13G1652
					Gh_A03G2165						Gh_D13G1850
					Gh_A03G2177						Gh_D13G1900
					Gh_A04G1297						Gh_D13G1999
					Gh_A05G1788						Gh_D13G2050
					Gh_A05G1797						Gh_D13G2124
					Gh_A04G1352						Gh_D13G2182
					Gh_A05G1879						Gh_D13G2254
					Gh_Sca098319G01						Gh_A04G1471
					Gh_Sca009869G01						Gh_A05G3614
					Gh_A05G1950						Gh_A01G2084
					Gh_A05G2038						Gh_A04G1470
					Gh_A05G2203						Gh_Sca106670G01
					Gh_A05G2237						Gh_Sca010773G01
					Gh_A05G2255						Gh_A04G0224
					Gh_A05G2316						Gh_Sca011512G01
					Gh_A05G2825						Gh_A01G0578
					Gh_A12G0729						Gh_A01G0581
					Gh_A12G2365						Gh_A05G3881
					Gh_A12G2363						Gh_A05G3911
					Gh_A12G1687						Gh_A05G4018
					Gh_A12G2066						Gh_A01G0598
					Gh_D02G2173						Gh_A04G0369
											Gh_Sca013634G01
											Gh_A01G2119
											Gh_A04G0592
											Gh_A06G2058
											Gh_A04G0724
											Gh_A04G0761
											Gh_A04G0895
											Gh_A04G0982
											Gh_A04G0983
											Gh_A04G0984
											Gh_A04G1100
											Gh_A07G2273
											Gh_A07G2295
											Gh_A07G2341
											Gh_A07G2351
											Gh_A08G2367
											Gh_A05G0086
											Gh_A08G2420
											Gh_A01G0710
											Gh_A08G2431
											Gh_A05G0197
											Gh_A05G0327
											Gh_Sca022247G01
											Gh_A05G0429
											Gh_A08G2502
											Gh_A08G2515
											Gh_A01G0738
											Gh_A08G2542
											Gh_A09G2231
											Gh_A09G2325
											Gh_A09G2358
											Gh_A09G2367
											Gh_A09G2374
											Gh_A09G2428
											Gh_A05G0566
											Gh_A05G0590
											Gh_A05G0658
											Gh_A10G2280
											Gh_A05G0742
											Gh_A05G0909
											Gh_A11G3081
											Gh_A05G0910
											Gh_A05G0991
											Gh_A05G0990
											Gh_A11G3292
											Gh_A12G2515
											Gh_A12G2517
											Gh_A12G2545
											Gh_A12G2622
											Gh_A12G2722
											Gh_A05G1054
											Gh_A13G2091
											Gh_A05G1089
											Gh_A13G2273
											Gh_D01G2327
											Gh_A05G1147
											Gh_D04G1953
											Gh_D04G1954
											Gh_D04G2024
											Gh_D06G2316
											Gh_A02G1791
											Gh_D06G2354
											Gh_D06G2358
											Gh_D06G2392
											Gh_D07G2493
											Gh_D09G2438
											Gh_D10G2461
											Gh_D10G2523
											Gh_D12G2642
											Gh_A05G1317
											Gh_D12G2738
											Gh_D12G2828
											Gh_Sca047584G01
											Gh_Sca004812G06
											Gh_Sca048491G01
											Gh_A05G1394
											Gh_Sca004907G01
											Gh_A02G1814
											Gh_Sca004934G02
											Gh_A05G1424
											Gh_Sca005105G01
											Gh_Sca005431G01
											Gh_Sca005566G01
											Gh_Sca063132G01
											Gh_Sca006530G03
											Gh_A05G1607
											Gh_A05G1617
											Gh_A05G1621
											Gh_A05G1653
											Gh_Sca070655G01
											Gh_Sca007264G01
											Gh_Sca078086G01
											Gh_A05G1899
											Gh_A05G1932
											Gh_Sca097471G01
											Gh_A05G1942
											Gh_A05G2037
											Gh_A01G0874
											Gh_A05G2224
											Gh_A05G2283
											Gh_A05G2299
											Gh_A01G0875
											Gh_A05G2401
											Gh_A05G2440
											Gh_A05G2491
											Gh_A05G2514
											Gh_A05G2615
											Gh_A05G2620
