# Supplementary material for: Comparative transcriptome analysis of inbred lines and contrasting hybrids reveals overdominance mediate early biomass vigor in hybrid cotton
Source: BMC Genomics. 2020 Feb 10;21:140. doi: 10.1186/s12864-020-6561-9 (PMC7011360; doi:10.1186/s12864-020-6561-9)
Supplement: Supplementary file 9 — Additional file 9. Information on gene expression patterns in root and leaf of medium hybrid relative to its parents [file 12864_2020_6561_MOESM9_ESM.xlsx]

## Sheet: Leaf
group 1	group 2	group 3	group 4	group 5	group 6	group 7	group 8	group 9	group 10	group 11	group 12
Gh_A07G0003	Gh_A07G1227	Gh_A06G1868	Gh_A01G0102	Gh_A01G0110	Gh_A01G1320	Gh_A01G0782	Gh_A01G0033	Gh_A03G1885	Gh_A01G1240	Gh_A01G0186	Gh_A01G0005
Gh_A07G0818	Gh_A11G2636	Gh_A05G2973	Gh_A01G1470	Gh_A01G0277	Gh_A01G1574	Gh_A01G1843	Gh_A01G0133	Gh_A04G0707	Gh_A05G2825	Gh_A01G1767	Gh_A01G0149
Gh_A07G1464	Gh_A11G2680	Gh_A05G3125	Gh_A01G1567	Gh_A01G0281	Gh_A01G1609	Gh_A01G1844	Gh_A01G0245	Gh_A08G0291	Gh_A08G2105	Gh_A02G0883	Gh_A01G0157
Gh_A08G0193	Gh_A13G1727	Gh_A05G3540	Gh_A02G0036	Gh_A01G0361	Gh_A02G0281	Gh_A02G1268	Gh_A01G0252	Gh_A09G0263	Gh_A08G2106	Gh_A02G1402	Gh_A01G0189
Gh_A01G1531	Gh_D01G0074	Gh_A06G0066	Gh_A02G0301	Gh_A01G0396	Gh_A02G0347	Gh_A03G1438	Gh_A01G0521	Gh_A09G0818	Gh_A09G1868	Gh_A03G0727	Gh_A01G0253
Gh_A10G2069	Gh_D01G1093	Gh_A06G0259	Gh_A02G1116	Gh_A01G0567	Gh_A02G0348	Gh_A05G0520	Gh_A01G0634	Gh_A13G1120	Gh_A11G0653	Gh_A04G1093	Gh_A01G0275
Gh_A11G1258	Gh_D01G1455	Gh_A06G1255	Gh_A02G1338	Gh_A01G0568	Gh_A02G0773	Gh_A05G1970	Gh_A01G0700	Gh_D01G0534	Gh_A11G2842	Gh_A04G1094	Gh_A01G0329
Gh_A02G0333	Gh_D02G1482	Gh_A06G1270	Gh_A03G0507	Gh_A01G0705	Gh_A02G1297	Gh_A05G2113	Gh_A01G0716	Gh_D04G1049	Gh_A12G0387	Gh_A05G0658	Gh_A01G0343
Gh_A13G0216	Gh_D07G1062	Gh_A06G1360	Gh_A03G0698	Gh_A01G1283	Gh_A02G1344	Gh_A05G2394	Gh_A01G0741	Gh_D07G1709	Gh_A13G2212	Gh_A05G0854	Gh_A01G0416
Gh_A13G0385	Gh_D08G0270	Gh_A06G1453	Gh_A03G0730	Gh_A01G1353	Gh_A02G1695	Gh_A06G1838	Gh_A01G0845	Gh_D13G0288	Gh_A13G2227	Gh_A05G0855	Gh_A01G0421
Gh_A13G1793	Gh_D12G0156	Gh_A07G0086	Gh_A03G0852	Gh_A01G1354	Gh_A03G0512	Gh_A07G0202	Gh_A01G0859		Gh_D05G2158	Gh_A05G1432	Gh_A01G0431
Gh_A13G0384	Gh_D12G2009	Gh_A01G1265	Gh_A03G0853	Gh_A01G1780	Gh_A03G0677	Gh_A07G2022	Gh_A01G0863		Gh_D10G2414	Gh_A05G2978	Gh_A01G0458
Gh_D02G0891		Gh_A07G1163	Gh_A03G1108	Gh_A01G2021	Gh_A03G1031	Gh_A08G1812	Gh_A01G0902		Gh_Sca005280G01	Gh_A05G3656	Gh_A01G0469
Gh_A03G0785		Gh_A07G1362	Gh_A03G1304	Gh_A02G0142	Gh_A03G1509	Gh_A11G0260	Gh_A01G0935		Gh_Sca006380G01	Gh_A07G0023	Gh_A01G0571
Gh_D10G2195		Gh_A07G1633	Gh_A03G1367	Gh_A02G0189	Gh_A03G1584	Gh_A11G0926	Gh_A01G0959			Gh_A07G1658	Gh_A01G0581
Gh_D11G0475		Gh_A01G1360	Gh_A03G1531	Gh_A02G0593	Gh_A03G1593	Gh_A11G0999	Gh_A01G0963			Gh_A07G1689	Gh_A01G0598
Gh_D10G2202		Gh_A07G1880	Gh_A03G1973	Gh_A02G0762	Gh_A03G1707	Gh_A11G1000	Gh_A01G1040			Gh_A07G1691	Gh_A01G0701
Gh_Sca004801G02		Gh_A08G0027	Gh_A03G2174	Gh_A02G0801	Gh_A03G1972	Gh_A12G0944	Gh_A01G1287			Gh_A09G0775	Gh_A01G0725
Gh_D13G1573		Gh_A01G1439	Gh_A04G0198	Gh_A02G0984	Gh_A04G0354	Gh_A12G1170	Gh_A01G1348			Gh_A09G1400	Gh_A01G0738
Gh_Sca004801G01		Gh_A08G0599	Gh_A04G0498	Gh_A03G0438	Gh_A04G0660	Gh_A12G2228	Gh_A01G1348			Gh_A09G1502	Gh_A01G0894
		Gh_A08G0826	Gh_A04G0532	Gh_A03G0472	Gh_A04G0721	Gh_A13G0226	Gh_A01G1377			Gh_A10G0107	Gh_A01G0909
		Gh_A08G0955	Gh_A04G0544	Gh_A03G0591	Gh_A04G0861	Gh_D01G0808	Gh_A01G1378			Gh_A10G0562	Gh_A01G0993
		Gh_A08G0957	Gh_A04G1373	Gh_A03G0939	Gh_A04G0895	Gh_D01G2084	Gh_A01G1440			Gh_A10G1004	Gh_A01G1001
		Gh_A08G1325	Gh_A05G1009	Gh_A03G1159	Gh_A04G0991	Gh_D01G2085	Gh_A01G1462			Gh_A10G1707	Gh_A01G1075
		Gh_A08G1344	Gh_A05G1199	Gh_A03G1274	Gh_A05G0051	Gh_D01G2086	Gh_A01G1576			Gh_A11G2139	Gh_A01G1199
		Gh_A09G0073	Gh_A05G1247	Gh_A03G1592	Gh_A05G0057	Gh_D02G1716	Gh_A01G1586			Gh_A11G2469	Gh_A01G1228
		Gh_A09G0084	Gh_A05G1284	Gh_A03G1596	Gh_A05G0194	Gh_D03G1253	Gh_A01G1741			Gh_A11G2550	Gh_A01G1245
		Gh_A09G0193	Gh_A05G2511	Gh_A03G1626	Gh_A05G0314	Gh_D05G0701	Gh_A01G1752			Gh_A11G2902	Gh_A01G1279
		Gh_A09G0857	Gh_A05G3346	Gh_A03G1669	Gh_A05G0763	Gh_D06G2007	Gh_A01G1764			Gh_A12G0014	Gh_A01G1321
		Gh_A09G1448	Gh_A05G3469	Gh_A03G1717	Gh_A05G1175	Gh_D07G0806	Gh_A01G1826			Gh_A12G0144	Gh_A01G1324
		Gh_A09G1511	Gh_A06G0017	Gh_A03G1823	Gh_A05G1260	Gh_D07G1519	Gh_A01G1986			Gh_A12G0365	Gh_A01G1434
		Gh_A09G1787	Gh_A06G0020	Gh_A04G0007	Gh_A05G1288	Gh_D07G2242	Gh_A01G2116			Gh_A12G1120	Gh_A01G1522
		Gh_A10G0202	Gh_A06G0407	Gh_A04G0116	Gh_A05G1419	Gh_D10G1420	Gh_A02G0058			Gh_A12G1215	Gh_A01G1589
		Gh_A01G1921	Gh_A06G0520	Gh_A04G0321	Gh_A05G1622	Gh_D10G1656	Gh_A02G0069			Gh_A13G0294	Gh_A01G1600
		Gh_A01G0233	Gh_A06G1185	Gh_A04G0643	Gh_A05G1849	Gh_D10G2527	Gh_A02G0119			Gh_A13G0307	Gh_A01G1605
		Gh_A10G1280	Gh_A06G1189	Gh_A04G0863	Gh_A05G1924	Gh_D11G1068	Gh_A02G0182			Gh_A13G0520	Gh_A01G1664
		Gh_A10G1562	Gh_A06G1257	Gh_A04G1193	Gh_A05G1931	Gh_D11G1131	Gh_A02G0340			Gh_A13G0845	Gh_A01G1679
		Gh_A10G1656	Gh_A06G1305	Gh_A04G1324	Gh_A05G2553	Gh_D12G1290	Gh_A02G0395			Gh_A13G2279	Gh_A01G1774
		Gh_A10G2054	Gh_A06G1980	Gh_A05G0390	Gh_A05G3190	Gh_D12G1841	Gh_A02G0563			Gh_D01G0438	Gh_A01G1817
		Gh_A10G2163	Gh_A07G0617	Gh_A05G0450	Gh_A05G3789	Gh_D12G2015	Gh_A02G0564			Gh_D01G0592	Gh_A01G1825
		Gh_A10G2182	Gh_A07G0864	Gh_A05G1036	Gh_A05G3992	Gh_D12G2172	Gh_A02G0604			Gh_D01G0608	Gh_A01G1863
		Gh_A11G0669	Gh_A07G0955	Gh_A05G1453	Gh_A05G4004		Gh_A02G0694			Gh_D02G0505	Gh_A01G1913
		Gh_A11G1337	Gh_A07G1120	Gh_A05G1464	Gh_A06G0310		Gh_A02G0721			Gh_D02G1638	Gh_A01G2084
		Gh_A11G1380	Gh_A07G2041	Gh_A05G2546	Gh_A06G1117		Gh_A02G0820			Gh_D03G0069	Gh_A01G2090
		Gh_A11G2111	Gh_A08G0172	Gh_A05G2569	Gh_A06G1191		Gh_A02G0908			Gh_D03G0321	Gh_A01G2109
		Gh_A11G2168	Gh_A08G1087	Gh_A05G2791	Gh_A07G0159		Gh_A02G0967			Gh_D04G2024	Gh_A01G2137
		Gh_A02G0302	Gh_A08G1742	Gh_A05G2892	Gh_A07G0261		Gh_A02G0971			Gh_D05G1324	Gh_A02G0063
		Gh_A11G2303	Gh_A08G2280	Gh_A05G2893	Gh_A07G0311		Gh_A02G1285			Gh_D05G1586	Gh_A02G0278
		Gh_A11G2661	Gh_A09G0220	Gh_A05G3256	Gh_A07G0446		Gh_A02G1337			Gh_D06G0999	Gh_A02G0319
		Gh_A11G2726	Gh_A09G0962	Gh_A05G3446	Gh_A07G0750		Gh_A02G1372			Gh_D06G1400	Gh_A02G0374
		Gh_A12G0047	Gh_A09G1319	Gh_A05G3807	Gh_A07G0773		Gh_A02G1696			Gh_D06G1593	Gh_A02G0445
		Gh_A12G0090	Gh_A10G0103	Gh_A06G0005	Gh_A07G0774		Gh_A03G0016			Gh_D06G1594	Gh_A02G0453
		Gh_A12G0164	Gh_A10G0613	Gh_A06G0106	Gh_A07G0775		Gh_A03G0087			Gh_D06G1752	Gh_A02G0454
		Gh_A02G0494	Gh_A10G0760	Gh_A06G0110	Gh_A07G0952		Gh_A03G0120			Gh_D08G0437	Gh_A02G0455
		Gh_A12G1793	Gh_A10G0790	Gh_A06G0116	Gh_A07G1477		Gh_A03G0281			Gh_D08G1323	Gh_A02G0579
		Gh_A12G1803	Gh_A10G1835	Gh_A06G0237	Gh_A07G2133		Gh_A03G0331			Gh_D08G2732	Gh_A02G0645
		Gh_A12G2150	Gh_A10G1908	Gh_A06G1002	Gh_A07G2185		Gh_A03G0473			Gh_D08G2733	Gh_A02G0684
		Gh_A12G2357	Gh_A10G1986	Gh_A06G1312	Gh_A07G2349		Gh_A03G0737			Gh_D08G2735	Gh_A02G0729
		Gh_A02G0677	Gh_A10G2327	Gh_A06G1440	Gh_A08G0068		Gh_A03G0806			Gh_D08G2737	Gh_A02G0755
		Gh_A13G0231	Gh_A11G0042	Gh_A06G1523	Gh_A08G0831		Gh_A03G0852			Gh_D09G0035	Gh_A02G0953
		Gh_A13G0288	Gh_A11G0520	Gh_A06G1571	Gh_A08G1253		Gh_A03G0864			Gh_D09G1014	Gh_A02G0990
		Gh_A13G0434	Gh_A11G0525	Gh_A06G1659	Gh_A08G1589		Gh_A03G0960			Gh_D09G1404	Gh_A02G1004
		Gh_A13G0603	Gh_A11G1386	Gh_A06G1785	Gh_A08G1780		Gh_A03G1129			Gh_D09G1513	Gh_A02G1200
		Gh_A13G0605	Gh_A11G1468	Gh_A07G0548	Gh_A08G1805		Gh_A03G1177			Gh_D09G1776	Gh_A02G1226
		Gh_A13G0648	Gh_A11G1660	Gh_A07G1270	Gh_A08G2230		Gh_A03G1179			Gh_D11G2689	Gh_A02G1267
		Gh_A13G0798	Gh_A11G2675	Gh_A07G1317	Gh_A09G0895		Gh_A03G1195			Gh_D11G2971	Gh_A02G1467
		Gh_A13G0998	Gh_A11G2711	Gh_A07G1800	Gh_A09G0972		Gh_A03G1208			Gh_D11G3081	Gh_A02G1472
		Gh_A13G1186	Gh_A11G2748	Gh_A07G1957	Gh_A09G1027		Gh_A03G1217			Gh_D12G0159	Gh_A02G1575
		Gh_A13G1518	Gh_A11G2750	Gh_A07G2025	Gh_A09G1283		Gh_A03G1218			Gh_D12G0915	Gh_A02G1674
		Gh_A13G1849	Gh_A12G0041	Gh_A07G2273	Gh_A09G1351		Gh_A03G1219			Gh_D12G1248	Gh_A03G0127
		Gh_D01G0078	Gh_A12G0042	Gh_A08G0125	Gh_A09G2126		Gh_A03G1237			Gh_D12G1478	Gh_A03G0129
		Gh_D01G0168	Gh_A12G0043	Gh_A08G0924	Gh_A09G2243		Gh_A03G1240			Gh_D13G0790	Gh_A03G0225
		Gh_D01G0194	Gh_A12G0364	Gh_A08G1326	Gh_A09G2473		Gh_A03G1313			Gh_D13G1017	Gh_A03G0271
		Gh_D01G0332	Gh_A12G0939	Gh_A08G1535	Gh_A10G0343		Gh_A03G1373			Gh_D13G1898	Gh_A03G0320
		Gh_D01G0747	Gh_A12G1087	Gh_A08G2181	Gh_A10G0539		Gh_A03G1378			Gh_Sca005148G01	Gh_A03G0353
		Gh_D01G0772	Gh_A12G1134	Gh_A08G2190	Gh_A10G0620		Gh_A03G1426			Gh_Sca005148G02	Gh_A03G0358
		Gh_D01G0333	Gh_A12G1219	Gh_A08G2509	Gh_A10G0626		Gh_A03G1441			Gh_Sca085888G01	Gh_A03G0405
		Gh_D01G1478	Gh_A12G2176	Gh_A09G0368	Gh_A10G0735		Gh_A03G1581				Gh_A03G0409
		Gh_D01G2015	Gh_A12G2287	Gh_A09G0374	Gh_A10G0757		Gh_A03G1582				Gh_A03G0410
		Gh_D01G0335	Gh_A12G2429	Gh_A09G0994	Gh_A10G0878		Gh_A03G1613				Gh_A03G0420
		Gh_D02G0786	Gh_A12G2729	Gh_A09G1185	Gh_A10G1144		Gh_A03G1651				Gh_A03G0428
		Gh_D02G0822	Gh_A13G0599	Gh_A09G1233	Gh_A10G1356		Gh_A03G1653				Gh_A03G0434
		Gh_D02G0992	Gh_A13G0600	Gh_A09G1440	Gh_A10G1363		Gh_A03G1683				Gh_A03G0435
		Gh_D02G1682	Gh_A13G1055	Gh_A09G1477	Gh_A10G1845		Gh_A03G1831				Gh_A03G0597
		Gh_D02G1893	Gh_A13G1419	Gh_A09G1671	Gh_A10G1894		Gh_A03G1870				Gh_A03G0601
		Gh_D02G2032	Gh_A13G1565	Gh_A09G1921	Gh_A10G1912		Gh_A03G1882				Gh_A03G0803
		Gh_D02G2362	Gh_A13G2224	Gh_A09G2180	Gh_A10G2166		Gh_A03G1940				Gh_A03G0842
		Gh_D03G0482	Gh_D01G1081	Gh_A09G2394	Gh_A10G2346		Gh_A03G1960				Gh_A03G0900
		Gh_D03G0483	Gh_D01G1180	Gh_A09G2424	Gh_A11G0308		Gh_A03G1986				Gh_A03G0975
		Gh_D03G0613	Gh_D01G1180	Gh_A09G2425	Gh_A11G0900		Gh_A03G2127				Gh_A03G1059
		Gh_D03G1007	Gh_D01G1360	Gh_A09G2525	Gh_A11G0959		Gh_A03G2154				Gh_A03G1204
		Gh_D03G1075	Gh_D01G1938	Gh_A10G0115	Gh_A11G1257		Gh_A04G0014				Gh_A03G1235
		Gh_D03G1450	Gh_D02G0247	Gh_A10G0590	Gh_A11G1444		Gh_A04G0028				Gh_A03G1311
		Gh_A02G1464	Gh_D02G0983	Gh_A10G0593	Gh_A11G1567		Gh_A04G0035				Gh_A03G1329
		Gh_D04G0514	Gh_D02G1178	Gh_A10G0640	Gh_A11G1986		Gh_A04G0036				Gh_A03G1375
		Gh_A02G1471	Gh_D02G1532	Gh_A10G0796	Gh_A11G2062		Gh_A04G0100				Gh_A03G1379
		Gh_D04G1683	Gh_D02G2386	Gh_A10G0962	Gh_A11G2063		Gh_A04G0409				Gh_A03G1616
		Gh_D05G0267	Gh_D03G1465	Gh_A10G0963	Gh_A11G2680		Gh_A04G0410				Gh_A03G1685
		Gh_D05G0431	Gh_D03G1613	Gh_A10G1436	Gh_A11G2919		Gh_A04G0411				Gh_A03G1723
		Gh_D05G0458	Gh_D04G0486	Gh_A10G1673	Gh_A11G3024		Gh_A04G0412				Gh_A03G1792
		Gh_D05G0666	Gh_D04G0967	Gh_A10G1865	Gh_A12G0126		Gh_A04G0514				Gh_A03G1801
		Gh_D05G1596	Gh_D04G0995	Gh_A11G0672	Gh_A12G0175		Gh_A04G0538				Gh_A03G2000
		Gh_D05G1786	Gh_D04G0996	Gh_A11G0873	Gh_A12G0423		Gh_A04G0704				Gh_A03G2062
		Gh_D05G0459	Gh_D04G1263	Gh_A11G0877	Gh_A12G0549		Gh_A04G0765				Gh_A03G2171
		Gh_D05G2083	Gh_D04G1638	Gh_A11G0947	Gh_A12G0584		Gh_A04G0829				Gh_A04G0042
		Gh_D05G2541	Gh_D04G2000	Gh_A11G1291	Gh_A12G0585		Gh_A04G0830				Gh_A04G0119
		Gh_D05G2828	Gh_D05G0161	Gh_A11G1348	Gh_A12G1432		Gh_A04G0879				Gh_A04G0158
		Gh_A03G0149	Gh_D05G0192	Gh_A11G1351	Gh_A12G1464		Gh_A04G0890				Gh_A04G0222
		Gh_D05G3139	Gh_D05G0193	Gh_A11G1483	Gh_A12G1830		Gh_A04G0910				Gh_A04G0349
		Gh_D05G3604	Gh_D05G0786	Gh_A11G1668	Gh_A12G1863		Gh_A04G0966				Gh_A04G0364
		Gh_D06G0075	Gh_D05G2188	Gh_A11G1691	Gh_A12G1864		Gh_A04G1135				Gh_A04G0369
		Gh_D06G0168	Gh_D05G2747	Gh_A11G1948	Gh_A12G2147		Gh_A04G1173				Gh_A04G0377
		Gh_D06G0323	Gh_D05G2983	Gh_A11G2032	Gh_A12G2380		Gh_A04G1194				Gh_A04G0377
		Gh_D06G1135	Gh_D05G3183	Gh_A11G2037	Gh_A12G2584		Gh_A04G1294				Gh_A04G0378
		Gh_A03G0379	Gh_D05G3235	Gh_A11G2255	Gh_A12G2673		Gh_A04G1467				Gh_A04G0446
		Gh_D06G1945	Gh_D05G3235	Gh_A11G2552	Gh_A13G0012		Gh_A05G0063				Gh_A04G0539
		Gh_D06G1958	Gh_D05G3592	Gh_A11G2695	Gh_A13G0138		Gh_A05G0205				Gh_A04G0592
		Gh_D06G2179	Gh_D05G3615	Gh_A11G2725	Gh_A13G0170		Gh_A05G0329				Gh_A04G0623
		Gh_D07G0095	Gh_D05G3734	Gh_A11G2762	Gh_A13G0184		Gh_A05G0383				Gh_A04G0646
		Gh_D07G0734	Gh_D06G0144	Gh_A11G2772	Gh_A13G0396		Gh_A05G0415				Gh_A04G0647
		Gh_D07G0787	Gh_D06G0145	Gh_A11G2950	Gh_A13G1438		Gh_A05G0500				Gh_A04G0818
		Gh_A01G0419	Gh_D06G0154	Gh_A11G3159	Gh_A13G1523		Gh_A05G0558				Gh_A04G0847
		Gh_D07G1197	Gh_D06G1721	Gh_A12G0383	Gh_A13G1842		Gh_A05G0572				Gh_A04G0931
		Gh_D07G1260	Gh_D06G1871	Gh_A12G0458	Gh_A13G1875		Gh_A05G0687				Gh_A04G0975
		Gh_D07G1560	Gh_D06G2168	Gh_A12G0744	Gh_D01G0008		Gh_A05G0753				Gh_A04G0990
		Gh_D07G1782	Gh_D06G2257	Gh_A12G0900	Gh_D01G0095		Gh_A05G0814				Gh_A04G1091
		Gh_D07G1799	Gh_D06G2312	Gh_A12G0984	Gh_D01G0926		Gh_A05G0863				Gh_A04G1163
		Gh_D07G1842	Gh_D07G0323	Gh_A12G1468	Gh_D01G1313		Gh_A05G0993				Gh_A04G1325
		Gh_D07G1844	Gh_D07G0333	Gh_A12G1756	Gh_D01G1467		Gh_A05G0995				Gh_A04G1392
		Gh_D07G2294	Gh_D07G0368	Gh_A12G1771	Gh_D01G1481		Gh_A05G0999				Gh_A04G1412
		Gh_A03G0634	Gh_D07G0559	Gh_A12G2037	Gh_D01G1851		Gh_A05G1090				Gh_A05G0054
		Gh_D08G0660	Gh_D07G0615	Gh_A12G2096	Gh_D01G1885		Gh_A05G1098				Gh_A05G0055
		Gh_D08G0952	Gh_D07G0713	Gh_A12G2559	Gh_D01G1984		Gh_A05G1099				Gh_A05G0129
		Gh_D08G1272	Gh_D07G0745	Gh_A12G2655	Gh_D02G0220		Gh_A05G1141				Gh_A05G0130
		Gh_D08G1320	Gh_D07G1616	Gh_A12G2733	Gh_D02G0291		Gh_A05G1366				Gh_A05G0132
		Gh_D08G1617	Gh_D07G1624	Gh_A13G0085	Gh_D02G0371		Gh_A05G1418				Gh_A05G0196
		Gh_D08G1639	Gh_D07G2005	Gh_A13G0086	Gh_D02G0399		Gh_A05G1532				Gh_A05G0216
		Gh_D08G2116	Gh_D07G2012	Gh_A13G0715	Gh_D02G0837		Gh_A05G1541				Gh_A05G0493
		Gh_D09G0029	Gh_D07G2209	Gh_A13G0788	Gh_D02G0894		Gh_A05G1602				Gh_A05G0552
		Gh_D09G0083	Gh_D07G2463	Gh_A13G1040	Gh_D02G0905		Gh_A05G1652				Gh_A05G0588
		Gh_D09G0679	Gh_D08G0140	Gh_A13G1459	Gh_D02G1083		Gh_A05G1784				Gh_A05G0711
		Gh_D09G1178	Gh_D08G0400	Gh_A13G1460	Gh_D02G1614		Gh_A05G1818				Gh_A05G0738
		Gh_D09G1522	Gh_D08G0498	Gh_A13G1555	Gh_D02G1615		Gh_A05G1838				Gh_A05G0742
		Gh_D10G0579	Gh_D08G0648	Gh_A13G1727	Gh_D02G1765		Gh_A05G2066				Gh_A05G0795
		Gh_D10G1206	Gh_D08G0677	Gh_D01G0130	Gh_D02G1897		Gh_A05G2067				Gh_A05G0799
		Gh_D10G1740	Gh_D08G0757	Gh_D01G0131	Gh_D02G1932		Gh_A05G2140				Gh_A05G0802
		Gh_D10G2105	Gh_D08G0938	Gh_D01G0298	Gh_D02G1978		Gh_A05G2161				Gh_A05G0850
		Gh_D10G2422	Gh_D08G0944	Gh_D01G0401	Gh_D02G2331		Gh_A05G2389				Gh_A05G0944
		Gh_D11G0309	Gh_D08G0959	Gh_D01G0609	Gh_D03G0437		Gh_A05G2425				Gh_A05G0980
		Gh_D11G0477	Gh_D08G1219	Gh_D01G0698	Gh_D03G0455		Gh_A05G2431				Gh_A05G0989
		Gh_D11G0787	Gh_D08G1392	Gh_D01G1043	Gh_D03G0554		Gh_A05G2432				Gh_A05G1129
		Gh_A01G0509	Gh_D08G1413	Gh_D01G1054	Gh_D03G0678		Gh_A05G2560				Gh_A05G1147
		Gh_D11G1596	Gh_D08G1540	Gh_D01G1361	Gh_D03G0695		Gh_A05G2565				Gh_A05G1165
		Gh_A01G0510	Gh_D08G1711	Gh_D01G1452	Gh_D03G0696		Gh_A05G2583				Gh_A05G1217
		Gh_D11G2411	Gh_D08G2156	Gh_D01G2136	Gh_D03G1212		Gh_A05G2653				Gh_A05G1223
		Gh_A03G1469	Gh_D08G2223	Gh_D01G2137	Gh_D03G1470		Gh_A05G2655				Gh_A05G1325
		Gh_D11G3023	Gh_D08G2249	Gh_D01G2138	Gh_D03G1568		Gh_A05G2862				Gh_A05G1428
		Gh_D11G3155	Gh_D08G2269	Gh_D01G2236	Gh_D03G1808		Gh_A05G2945				Gh_A05G1439
		Gh_D11G3214	Gh_D08G2271	Gh_D02G0227	Gh_D04G0205		Gh_A05G2956				Gh_A05G1531
		Gh_D11G3311	Gh_D08G2333	Gh_D02G0230	Gh_D04G0541		Gh_A05G3028				Gh_A05G1579
		Gh_D12G0186	Gh_D09G0348	Gh_D02G0231	Gh_D04G0667		Gh_A05G3047				Gh_A05G1667
		Gh_D12G0394	Gh_D09G0449	Gh_D02G0232	Gh_D04G0775		Gh_A05G3047				Gh_A05G1776
		Gh_D12G0557	Gh_D09G0822	Gh_D02G0233	Gh_D04G1125		Gh_A05G3048				Gh_A05G1952
		Gh_D12G1269	Gh_D09G0912	Gh_D02G0241	Gh_D04G1251		Gh_A05G3272				Gh_A05G2020
		Gh_D12G1812	Gh_D09G1390	Gh_D02G0242	Gh_D04G1332		Gh_A05G3320				Gh_A05G2084
		Gh_D12G1960	Gh_D09G1775	Gh_D02G0273	Gh_D04G1556		Gh_A05G3329				Gh_A05G2086
		Gh_D12G2060	Gh_D09G1808	Gh_D02G0298	Gh_D04G1764		Gh_A05G3400				Gh_A05G2087
		Gh_D12G2272	Gh_D09G1965	Gh_D02G0551	Gh_D05G0470		Gh_A05G3401				Gh_A05G2299
		Gh_D13G0121	Gh_D10G0541	Gh_D02G0584	Gh_D05G0908		Gh_A05G3508				Gh_A05G2467
		Gh_D13G0372	Gh_D10G0877	Gh_D02G1323	Gh_D05G1197		Gh_A05G3727				Gh_A05G2477
		Gh_D13G1246	Gh_D10G1991	Gh_D02G1411	Gh_D05G1215		Gh_A05G3811				Gh_A05G2482
		Gh_D13G1262	Gh_D10G2140	Gh_D02G1479	Gh_D05G1245		Gh_A05G3836				Gh_A05G2514
		Gh_D13G1417	Gh_D11G0026	Gh_D02G1690	Gh_D05G1356		Gh_A05G3863				Gh_A05G2693
		Gh_D13G1418	Gh_D11G0074	Gh_D02G1691	Gh_D05G1590		Gh_A05G3936				Gh_A05G2713
		Gh_D13G1460	Gh_D11G0146	Gh_D02G1751	Gh_D05G1637		Gh_A05G4021				Gh_A05G2825
		Gh_D13G2442	Gh_D11G1047	Gh_D02G2150	Gh_D05G1674		Gh_A06G0050				Gh_A05G2825
		Gh_A04G0105	Gh_D11G1286	Gh_D02G2351	Gh_D05G1836		Gh_A06G0093				Gh_A05G2825
		Gh_A04G0217	Gh_D11G1671	Gh_D02G2371	Gh_D05G1967		Gh_A06G0183				Gh_A05G2826
		Gh_A04G0217	Gh_D11G2046	Gh_D03G0028	Gh_D05G2045		Gh_A06G0229				Gh_A05G2827
		Gh_A04G0217	Gh_D11G2127	Gh_D03G0414	Gh_D05G2157		Gh_A06G0308				Gh_A05G2827
		Gh_Sca011468G01	Gh_D11G2371	Gh_D03G1106	Gh_D05G2356		Gh_A06G0371				Gh_A05G2827
		Gh_A04G0219	Gh_D11G2650	Gh_D03G1557	Gh_D05G2829		Gh_A06G0372				Gh_A05G2827
		Gh_A05G3806	Gh_D11G2893	Gh_D04G0038	Gh_D05G3030		Gh_A06G0423				Gh_A05G2827
		Gh_A04G1008	Gh_D11G3477	Gh_D04G0145	Gh_D05G3115		Gh_A06G0449				Gh_A05G2827
		Gh_A04G0483	Gh_D12G0871	Gh_D04G1208	Gh_D05G3607		Gh_A06G0507				Gh_A05G2828
		Gh_A04G1076	Gh_D12G1202	Gh_D04G1363	Gh_D05G3665		Gh_A06G0532				Gh_A05G2828
		Gh_A01G0100	Gh_D12G2039	Gh_D04G1442	Gh_D05G3698		Gh_A06G0542				Gh_A05G2829
		Gh_A07G2341	Gh_D12G2086	Gh_D04G1458	Gh_D05G3699		Gh_A06G0608				Gh_A05G2829
		Gh_A08G2431	Gh_D12G2819	Gh_D04G1482	Gh_D05G3700		Gh_A06G0637				Gh_A05G2830
		Gh_A09G2229	Gh_D13G0281	Gh_D04G1546	Gh_D05G3804		Gh_A06G0655				Gh_A05G2830
		Gh_A05G0534	Gh_Sca004823G01	Gh_D04G1553	Gh_D05G3826		Gh_A06G0682				Gh_A05G2830
		Gh_A11G3297	Gh_Sca005165G02	Gh_D04G1661	Gh_D05G3929		Gh_A06G1037				Gh_A05G2831
		Gh_A12G2639	Gh_Sca005194G01	Gh_D04G1662	Gh_D06G0041		Gh_A06G1038				Gh_A05G2831
		Gh_A12G2641	Gh_Sca005537G05	Gh_D04G1663	Gh_D06G0340		Gh_A06G1093				Gh_A05G2832
		Gh_D05G3799	Gh_Sca005787G05	Gh_D04G1664	Gh_D06G0344		Gh_A06G1148				Gh_A05G2832
		Gh_D06G2352	Gh_Sca006566G01	Gh_D04G1666	Gh_D06G0838		Gh_A06G1303				Gh_A05G2832
		Gh_A05G1215	Gh_Sca007523G01	Gh_D05G0076	Gh_D06G0881		Gh_A06G1388				Gh_A05G2832
		Gh_D10G2469	Gh_Sca009673G01	Gh_D05G0391	Gh_D06G1912		Gh_A06G1466				Gh_A05G2832
		Gh_A05G1263	Gh_Sca012456G01	Gh_D05G0478	Gh_D06G1939		Gh_A06G1500				Gh_A05G2832
		Gh_D11G3407	Gh_Sca074112G01	Gh_D05G0570	Gh_D07G0212		Gh_A06G1636				Gh_A05G2832
		Gh_A05G1301	Gh_Sca119885G01	Gh_D05G1627	Gh_D07G0291		Gh_A06G1783				Gh_A05G2832
		Gh_D11G3408	Gh_D11G2895	Gh_D05G1711	Gh_D07G0317		Gh_A06G1842				Gh_A05G2832
		Gh_Sca004803G06		Gh_D05G1933	Gh_D07G0318		Gh_A06G1910				Gh_A05G2833
		Gh_Sca004803G07		Gh_D05G2211	Gh_D07G0416		Gh_A06G1983				Gh_A05G2833
		Gh_Sca004867G01		Gh_D05G2598	Gh_D07G0964		Gh_A07G0015				Gh_A05G2833
		Gh_A05G1424		Gh_D05G2717	Gh_D07G1003		Gh_A07G0078				Gh_A05G2834
		Gh_Sca005165G01		Gh_D05G2991	Gh_D07G1031		Gh_A07G0114				Gh_A05G2834
		Gh_Sca005221G01		Gh_D05G3263	Gh_D07G1112		Gh_A07G0127				Gh_A05G2834
		Gh_A05G1600		Gh_D05G3327	Gh_D07G1191		Gh_A07G0209				Gh_A05G2834
		Gh_A05G1833		Gh_D05G3545	Gh_D07G1262		Gh_A07G0233				Gh_A05G2834
		Gh_Sca009573G02		Gh_D05G3548	Gh_D07G1271		Gh_A07G0274				Gh_A05G2834
		Gh_A05G2005		Gh_D05G3549	Gh_D07G2013		Gh_A07G0275				Gh_A05G2835
				Gh_D05G3553	Gh_D07G2254		Gh_A07G0337				Gh_A05G2835
				Gh_D05G3555	Gh_D07G2334		Gh_A07G0356				Gh_A05G2835
				Gh_D05G3605	Gh_D07G2342		Gh_A07G0547				Gh_A05G2835
				Gh_D05G3725	Gh_D07G2343		Gh_A07G0601				Gh_A05G2835
				Gh_D05G3811	Gh_D07G2423		Gh_A07G0667				Gh_A05G2842
				Gh_D05G3868	Gh_D08G0034		Gh_A07G0744				Gh_A05G2932
				Gh_D06G0750	Gh_D08G0035		Gh_A07G0885				Gh_A05G2935
				Gh_D06G0979	Gh_D08G0540		Gh_A07G0902				Gh_A05G3011
				Gh_D06G1178	Gh_D08G0701		Gh_A07G0985				Gh_A05G3111
				Gh_D06G1179	Gh_D08G0958		Gh_A07G1013				Gh_A05G3149
				Gh_D06G1361	Gh_D08G1164		Gh_A07G1131				Gh_A05G3171
				Gh_D06G1428	Gh_D08G1351		Gh_A07G1363				Gh_A05G3223
				Gh_D06G1832	Gh_D08G1516		Gh_A07G1373				Gh_A05G3321
				Gh_D06G1833	Gh_D08G1604		Gh_A07G1434				Gh_A05G3404
				Gh_D06G1877	Gh_D08G1701		Gh_A07G1550				Gh_A05G3588
				Gh_D06G2038	Gh_D08G1870		Gh_A07G1610				Gh_A05G3615
				Gh_D06G2150	Gh_D08G1871		Gh_A07G1725				Gh_A05G3624
				Gh_D07G0457	Gh_D08G1875		Gh_A07G1779				Gh_A05G3624
				Gh_D07G0458	Gh_D08G1899		Gh_A07G1807				Gh_A05G3624
				Gh_D07G0473	Gh_D08G1902		Gh_A07G1899				Gh_A05G3624
				Gh_D07G0474	Gh_D08G2126		Gh_A07G2086				Gh_A05G3625
				Gh_D07G0556	Gh_D08G2596		Gh_A07G2249				Gh_A05G3625
				Gh_D07G0683	Gh_D09G0305		Gh_A07G2293				Gh_A05G3625
				Gh_D07G0786	Gh_D09G0858		Gh_A08G0001				Gh_A05G3625
				Gh_D07G1150	Gh_D09G1080		Gh_A08G0192				Gh_A05G3625
				Gh_D07G1684	Gh_D09G1244		Gh_A08G0237				Gh_A05G3625
				Gh_D07G1685	Gh_D09G1659		Gh_A08G0414				Gh_A05G3625
				Gh_D07G1809	Gh_D09G1741		Gh_A08G0616				Gh_A05G3625
				Gh_D07G1889	Gh_D09G1784		Gh_A08G0683				Gh_A05G3625
				Gh_D07G1890	Gh_D09G2145		Gh_A08G0725				Gh_A05G3625
				Gh_D07G2058	Gh_D09G2444		Gh_A08G0736				Gh_A05G3626
				Gh_D07G2128	Gh_D10G0495		Gh_A08G0775				Gh_A05G3627
				Gh_D07G2130	Gh_D10G1107		Gh_A08G0852				Gh_A05G3627
				Gh_D07G2221	Gh_D10G1169		Gh_A08G0863				Gh_A05G3628
				Gh_D07G2276	Gh_D10G1353		Gh_A08G1094				Gh_A05G3628
				Gh_D07G2326	Gh_D10G1429		Gh_A08G1095				Gh_A05G3628
				Gh_D07G2418	Gh_D10G1431		Gh_A08G1099				Gh_A05G3628
				Gh_D08G0169	Gh_D10G1540		Gh_A08G1286				Gh_A05G3628
				Gh_D08G0239	Gh_D10G2119		Gh_A08G1363				Gh_A05G3628
				Gh_D08G0252	Gh_D10G2162		Gh_A08G1391				Gh_A05G3628
				Gh_D08G0307	Gh_D10G2426		Gh_A08G1409				Gh_A05G3629
				Gh_D08G0308	Gh_D10G2555		Gh_A08G1425				Gh_A05G3629
				Gh_D08G0353	Gh_D11G0108		Gh_A08G1439				Gh_A05G3629
				Gh_D08G0434	Gh_D11G0363		Gh_A08G1440				Gh_A05G3629
				Gh_D08G0435	Gh_D11G0591		Gh_A08G1504				Gh_A05G3630
				Gh_D08G0920	Gh_D11G0592		Gh_A08G1541				Gh_A05G3631
				Gh_D08G1140	Gh_D11G1107		Gh_A08G1636				Gh_A05G3692
				Gh_D08G1252	Gh_D11G1203		Gh_A08G1671				Gh_A05G3718
				Gh_D08G1835	Gh_D11G1407		Gh_A08G1696				Gh_A05G3802
				Gh_D08G1892	Gh_D11G1706		Gh_A08G1744				Gh_A05G3908
				Gh_D08G1967	Gh_D11G1785		Gh_A08G1807				Gh_A05G3977
				Gh_D08G2462	Gh_D11G1830		Gh_A08G1890				Gh_A06G0058
				Gh_D09G0145	Gh_D11G1865		Gh_A08G2083				Gh_A06G0082
				Gh_D09G0429	Gh_D11G1960		Gh_A08G2100				Gh_A06G0083
				Gh_D09G0736	Gh_D11G2549		Gh_A08G2192				Gh_A06G0221
				Gh_D09G0817	Gh_D11G2617		Gh_A08G2389				Gh_A06G0381
				Gh_D09G1027	Gh_D11G2645		Gh_A08G2395				Gh_A06G0448
				Gh_D09G1427	Gh_D12G0263		Gh_A08G2398				Gh_A06G0500
				Gh_D09G1613	Gh_D12G0566		Gh_A08G2413				Gh_A06G0587
				Gh_D09G2285	Gh_D12G0596		Gh_A08G2526				Gh_A06G0605
				Gh_D10G0119	Gh_D12G0600		Gh_A08G2539				Gh_A06G0628
				Gh_D10G0400	Gh_D12G1035		Gh_A09G0025				Gh_A06G0662
				Gh_D10G0568	Gh_D12G1683		Gh_A09G0057				Gh_A06G0687
				Gh_D10G0640	Gh_D12G1848		Gh_A09G0059				Gh_A06G0810
				Gh_D10G0700	Gh_D12G2027		Gh_A09G0080				Gh_A06G0813
				Gh_D10G1174	Gh_D12G2104		Gh_A09G0145				Gh_A06G0849
				Gh_D10G1368	Gh_D12G2219		Gh_A09G0318				Gh_A06G0878
				Gh_D10G1678	Gh_D13G0015		Gh_A09G0340				Gh_A06G0879
				Gh_D10G1930	Gh_D13G0094		Gh_A09G0406				Gh_A06G0942
				Gh_D10G2046	Gh_D13G0160		Gh_A09G0430				Gh_A06G0990
				Gh_D10G2047	Gh_D13G0290		Gh_A09G0477				Gh_A06G0991
				Gh_D10G2087	Gh_D13G0356		Gh_A09G0578				Gh_A06G1021
				Gh_D10G2265	Gh_D13G0357		Gh_A09G0635				Gh_A06G1069
				Gh_D10G2266	Gh_D13G0408		Gh_A09G0636				Gh_A06G1081
				Gh_D10G2274	Gh_D13G0415		Gh_A09G0653				Gh_A06G1139
				Gh_D10G2280	Gh_D13G0962		Gh_A09G0962				Gh_A06G1268
				Gh_D10G2382	Gh_D13G1050		Gh_A09G1018				Gh_A06G1269
				Gh_D10G2460	Gh_D13G2086		Gh_A09G1073				Gh_A06G1274
				Gh_D11G0151	Gh_D13G2263		Gh_A09G1097				Gh_A06G1306
				Gh_D11G0448	Gh_D13G2509		Gh_A09G1214				Gh_A06G1329
				Gh_D11G0896	Gh_D13G2513		Gh_A09G1294				Gh_A06G1461
				Gh_D11G1091	Gh_Sca005397G01		Gh_A09G1382				Gh_A06G1545
				Gh_D11G1499	Gh_Sca005409G01		Gh_A09G1405				Gh_A06G1548
				Gh_D11G1641	Gh_Sca006973G01		Gh_A09G1405				Gh_A06G1603
				Gh_D11G1871	Gh_Sca007080G01		Gh_A09G1429				Gh_A06G1622
				Gh_D11G2311	Gh_Sca013618G01		Gh_A09G1504				Gh_A06G1853
				Gh_D11G2734	Gh_Sca020569G01		Gh_A09G1528				Gh_A06G1854
				Gh_D12G0697	Gh_Sca109874G01		Gh_A09G1533				Gh_A06G1857
				Gh_D12G0989			Gh_A09G1603				Gh_A06G1896
				Gh_D12G1581			Gh_A09G1634				Gh_A06G2017
				Gh_D12G1596			Gh_A09G1635				Gh_A06G2071
				Gh_D12G1608			Gh_A09G1738				Gh_A06G2075
				Gh_D12G1615			Gh_A09G1776				Gh_A07G0022
				Gh_D12G1916			Gh_A09G1777				Gh_A07G0026
				Gh_D12G2009			Gh_A09G1855				Gh_A07G0093
				Gh_D12G2267			Gh_A09G1956				Gh_A07G0102
				Gh_D13G0027			Gh_A09G2123				Gh_A07G0193
				Gh_D13G0083			Gh_A09G2135				Gh_A07G0383
				Gh_D13G0236			Gh_A09G2327				Gh_A07G0459
				Gh_D13G0346			Gh_A09G2368				Gh_A07G0523
				Gh_D13G1084			Gh_A09G2385				Gh_A07G0616
				Gh_D13G1870			Gh_A09G2386				Gh_A07G0655
				Gh_Sca005103G02			Gh_A09G2387				Gh_A07G0705
				Gh_Sca005272G02			Gh_A09G2418				Gh_A07G0734
				Gh_Sca005714G01			Gh_A10G0044				Gh_A07G0806
				Gh_Sca005786G01			Gh_A10G0077				Gh_A07G0841
				Gh_Sca006514G01			Gh_A10G0191				Gh_A07G0899
				Gh_Sca007007G01			Gh_A10G0195				Gh_A07G0910
				Gh_Sca017981G01			Gh_A10G0238				Gh_A07G0932
				Gh_Sca060495G01			Gh_A10G0290				Gh_A07G0938
				Gh_Sca080566G01			Gh_A10G0556				Gh_A07G0945
							Gh_A10G0572				Gh_A07G1085
							Gh_A10G0634				Gh_A07G1093
							Gh_A10G0849				Gh_A07G1096
							Gh_A10G0858				Gh_A07G1123
							Gh_A10G0973				Gh_A07G1351
							Gh_A10G0985				Gh_A07G1377
							Gh_A10G1020				Gh_A07G1420
							Gh_A10G1097				Gh_A07G1420
							Gh_A10G1163				Gh_A07G1653
							Gh_A10G1188				Gh_A07G1658
							Gh_A10G1281				Gh_A07G1658
							Gh_A10G1293				Gh_A07G1659
							Gh_A10G1451				Gh_A07G1689
							Gh_A10G1760				Gh_A07G1689
							Gh_A10G1766				Gh_A07G1689
							Gh_A10G1848				Gh_A07G1691
							Gh_A10G1861				Gh_A07G1691
							Gh_A10G1862				Gh_A07G1691
							Gh_A10G1961				Gh_A07G1691
							Gh_A10G1978				Gh_A07G1691
							Gh_A10G1980				Gh_A07G1692
							Gh_A10G1991				Gh_A07G1692
							Gh_A10G1991				Gh_A07G1693
							Gh_A10G2003				Gh_A07G1693
							Gh_A10G2041				Gh_A07G1693
							Gh_A10G2089				Gh_A07G1693
							Gh_A10G2279				Gh_A07G1693
							Gh_A11G0022				Gh_A07G1693
							Gh_A11G0093				Gh_A07G1693
							Gh_A11G0094				Gh_A07G1694
							Gh_A11G0095				Gh_A07G1694
							Gh_A11G0097				Gh_A07G1694
							Gh_A11G0098				Gh_A07G1694
							Gh_A11G0100				Gh_A07G1694
							Gh_A11G0166				Gh_A07G1695
							Gh_A11G0168				Gh_A07G1696
							Gh_A11G0177				Gh_A07G1696
							Gh_A11G0218				Gh_A07G1696
							Gh_A11G0276				Gh_A07G1696
							Gh_A11G0362				Gh_A07G1696
							Gh_A11G0466				Gh_A07G1696
							Gh_A11G0556				Gh_A07G1906
							Gh_A11G0591				Gh_A07G1907
							Gh_A11G0645				Gh_A07G1908
							Gh_A11G0646				Gh_A07G1946
							Gh_A11G0693				Gh_A07G2101
							Gh_A11G0822				Gh_A07G2222
							Gh_A11G0828				Gh_A07G2285
							Gh_A11G0849				Gh_A07G2347
							Gh_A11G0902				Gh_A08G0024
							Gh_A11G0904				Gh_A08G0439
							Gh_A11G0911				Gh_A08G0451
							Gh_A11G0920				Gh_A08G0585
							Gh_A11G0931				Gh_A08G0661
							Gh_A11G0932				Gh_A08G0661
							Gh_A11G0952				Gh_A08G0661
							Gh_A11G1193				Gh_A08G0661
							Gh_A11G1500				Gh_A08G0661
							Gh_A11G1546				Gh_A08G0792
							Gh_A11G1600				Gh_A08G0817
							Gh_A11G1607				Gh_A08G0818
							Gh_A11G1623				Gh_A08G0884
							Gh_A11G1628				Gh_A08G1004
							Gh_A11G1640				Gh_A08G1012
							Gh_A11G1650				Gh_A08G1045
							Gh_A11G1816				Gh_A08G1257
							Gh_A11G1874				Gh_A08G1381
							Gh_A11G1979				Gh_A08G1444
							Gh_A11G1985				Gh_A08G1562
							Gh_A11G2024				Gh_A08G1660
							Gh_A11G2104				Gh_A08G1751
							Gh_A11G2242				Gh_A08G1782
							Gh_A11G2249				Gh_A08G1784
							Gh_A11G2267				Gh_A08G1835
							Gh_A11G2291				Gh_A08G2003
							Gh_A11G2336				Gh_A08G2078
							Gh_A11G2381				Gh_A08G2104
							Gh_A11G2570				Gh_A08G2108
							Gh_A11G2571				Gh_A08G2145
							Gh_A11G2672				Gh_A08G2232
							Gh_A11G2739				Gh_A08G2239
							Gh_A11G2754				Gh_A08G2274
							Gh_A11G2825				Gh_A08G2290
							Gh_A11G3044				Gh_A08G2306
							Gh_A11G3067				Gh_A08G2321
							Gh_A11G3071				Gh_A08G2364
							Gh_A11G3284				Gh_A08G2381
							Gh_A12G0022				Gh_A08G2446
							Gh_A12G0039				Gh_A08G2483
							Gh_A12G0352				Gh_A08G2502
							Gh_A12G0561				Gh_A09G0003
							Gh_A12G0562				Gh_A09G0036
							Gh_A12G0563				Gh_A09G0062
							Gh_A12G0564				Gh_A09G0100
							Gh_A12G0603				Gh_A09G0107
							Gh_A12G0665				Gh_A09G0153
							Gh_A12G0694				Gh_A09G0269
							Gh_A12G0696				Gh_A09G0276
							Gh_A12G0785				Gh_A09G0334
							Gh_A12G0862				Gh_A09G0432
							Gh_A12G1028				Gh_A09G0433
							Gh_A12G1061				Gh_A09G0437
							Gh_A12G1062				Gh_A09G0658
							Gh_A12G1171				Gh_A09G0793
							Gh_A12G1207				Gh_A09G0794
							Gh_A12G1302				Gh_A09G0850
							Gh_A12G1617				Gh_A09G1020
							Gh_A12G1663				Gh_A09G1054
							Gh_A12G1686				Gh_A09G1179
							Gh_A12G1687				Gh_A09G1181
							Gh_A12G1717				Gh_A09G1197
							Gh_A12G1764				Gh_A09G1217
							Gh_A12G1807				Gh_A09G1285
							Gh_A12G1845				Gh_A09G1397
							Gh_A12G1924				Gh_A09G1681
							Gh_A12G1940				Gh_A09G1689
							Gh_A12G1993				Gh_A09G1721
							Gh_A12G2024				Gh_A09G1748
							Gh_A12G2128				Gh_A09G1975
							Gh_A12G2177				Gh_A09G1976
							Gh_A12G2185				Gh_A09G2032
							Gh_A12G2219				Gh_A09G2067
							Gh_A12G2250				Gh_A09G2128
							Gh_A12G2280				Gh_A09G2221
							Gh_A12G2359				Gh_A09G2254
							Gh_A12G2401				Gh_A09G2351
							Gh_A12G2426				Gh_A09G2467
							Gh_A12G2465				Gh_A09G2467
							Gh_A13G0187				Gh_A09G2511
							Gh_A13G0275				Gh_A09G2517
							Gh_A13G0275				Gh_A09G2518
							Gh_A13G0275				Gh_A09G2518
							Gh_A13G0276				Gh_A09G2519
							Gh_A13G0286				Gh_A09G2519
							Gh_A13G0352				Gh_A09G2519
							Gh_A13G0371				Gh_A09G2520
							Gh_A13G0459				Gh_A09G2520
							Gh_A13G0480				Gh_A09G2521
							Gh_A13G0493				Gh_A09G2521
							Gh_A13G0851				Gh_A09G2522
							Gh_A13G1098				Gh_A09G2522
							Gh_A13G1142				Gh_A09G2523
							Gh_A13G1380				Gh_A09G2523
							Gh_A13G1435				Gh_A09G2523
							Gh_A13G1470				Gh_A09G2523
							Gh_A13G1580				Gh_A09G2523
							Gh_A13G1604				Gh_A09G2523
							Gh_A13G1610				Gh_A09G2523
							Gh_A13G1672				Gh_A09G2523
							Gh_A13G1751				Gh_A09G2524
							Gh_A13G1800				Gh_A09G2524
							Gh_A13G1831				Gh_A09G2525
							Gh_A13G1883				Gh_A09G2525
							Gh_A13G1907				Gh_A09G2525
							Gh_A13G1972				Gh_A09G2525
							Gh_A13G2057				Gh_A09G2527
							Gh_A13G2102				Gh_A09G2527
							Gh_A13G2108				Gh_A09G2527
							Gh_A13G2204				Gh_A09G2528
							Gh_D01G0058				Gh_A10G0114
							Gh_D01G0178				Gh_A10G0170
							Gh_D01G0243				Gh_A10G0210
							Gh_D01G0286				Gh_A10G0243
							Gh_D01G0300				Gh_A10G0352
							Gh_D01G0304				Gh_A10G0416
							Gh_D01G0331				Gh_A10G0417
							Gh_D01G0347				Gh_A10G0445
							Gh_D01G0348				Gh_A10G0467
							Gh_D01G0349				Gh_A10G0479
							Gh_D01G0544				Gh_A10G0594
							Gh_D01G0648				Gh_A10G0603
							Gh_D01G0873				Gh_A10G0929
							Gh_D01G0893				Gh_A10G1183
							Gh_D01G1089				Gh_A10G1322
							Gh_D01G1202				Gh_A10G1372
							Gh_D01G1363				Gh_A10G1435
							Gh_D01G1494				Gh_A10G1517
							Gh_D01G1535				Gh_A10G1536
							Gh_D01G1535				Gh_A10G1652
							Gh_D01G1864				Gh_A10G1695
							Gh_D01G1872				Gh_A10G1696
							Gh_D01G1883				Gh_A10G1777
							Gh_D01G2007				Gh_A10G1791
							Gh_D01G2038				Gh_A10G2005
							Gh_D01G2140				Gh_A10G2086
							Gh_D01G2180				Gh_A10G2228
							Gh_D01G2181				Gh_A10G2246
							Gh_D01G2339				Gh_A10G2273
							Gh_D02G0079				Gh_A11G0092
							Gh_D02G0080				Gh_A11G0102
							Gh_D02G0081				Gh_A11G0124
							Gh_D02G0140				Gh_A11G0142
							Gh_D02G0221				Gh_A11G0263
							Gh_D02G0361				Gh_A11G0280
							Gh_D02G0364				Gh_A11G0370
							Gh_D02G0405				Gh_A11G0401
							Gh_D02G0448				Gh_A11G0405
							Gh_D02G0536				Gh_A11G0455
							Gh_D02G0694				Gh_A11G0521
							Gh_D02G0740				Gh_A11G0589
							Gh_D02G0770				Gh_A11G0607
							Gh_D02G0873				Gh_A11G0799
							Gh_D02G0973				Gh_A11G0889
							Gh_D02G1166				Gh_A11G0940
							Gh_D02G1211				Gh_A11G0985
							Gh_D02G1330				Gh_A11G1018
							Gh_D02G1456				Gh_A11G1033
							Gh_D02G1550				Gh_A11G1253
							Gh_D02G1558				Gh_A11G1298
							Gh_D02G1616				Gh_A11G1356
							Gh_D02G1652				Gh_A11G1370
							Gh_D02G1653				Gh_A11G1412
							Gh_D02G1658				Gh_A11G1542
							Gh_D02G1659				Gh_A11G1554
							Gh_D02G1794				Gh_A11G1569
							Gh_D02G1818				Gh_A11G1599
							Gh_D02G1993				Gh_A11G1659
							Gh_D02G2027				Gh_A11G1659
							Gh_D02G2069				Gh_A11G1765
							Gh_D02G2264				Gh_A11G1773
							Gh_D02G2325				Gh_A11G1961
							Gh_D02G2379				Gh_A11G1962
							Gh_D02G2407				Gh_A11G2095
							Gh_D02G2423				Gh_A11G2118
							Gh_D03G0023				Gh_A11G2148
							Gh_D03G0088				Gh_A11G2340
							Gh_D03G0311				Gh_A11G2344
							Gh_D03G0338				Gh_A11G2345
							Gh_D03G0351				Gh_A11G2375
							Gh_D03G0408				Gh_A11G2394
							Gh_D03G0439				Gh_A11G2560
							Gh_D03G0470				Gh_A11G2587
							Gh_D03G0780				Gh_A11G2598
							Gh_D03G0786				Gh_A11G2604
							Gh_D03G0876				Gh_A11G2610
							Gh_D03G0955				Gh_A11G2680
							Gh_D03G0970				Gh_A11G2742
							Gh_D03G1020				Gh_A11G2752
							Gh_D03G1068				Gh_A11G2753
							Gh_D03G1182				Gh_A11G2818
							Gh_D03G1321				Gh_A11G2838
							Gh_D03G1322				Gh_A11G2867
							Gh_D03G1387				Gh_A11G3057
							Gh_D03G1464				Gh_A11G3074
							Gh_D03G1508				Gh_A11G3133
							Gh_D03G1509				Gh_A11G3238
							Gh_D03G1520				Gh_A11G3244
							Gh_D03G1570				Gh_A11G3244
							Gh_D03G1586				Gh_A11G3244
							Gh_D03G1717				Gh_A11G3269
							Gh_D03G1822				Gh_A12G0237
							Gh_D03G1842				Gh_A12G0495
							Gh_D03G1859				Gh_A12G0535
							Gh_D04G0101				Gh_A12G0827
							Gh_D04G0269				Gh_A12G0834
							Gh_D04G0280				Gh_A12G0992
							Gh_D04G0292				Gh_A12G0993
							Gh_D04G0335				Gh_A12G1068
							Gh_D04G0387				Gh_A12G1078
							Gh_D04G0391				Gh_A12G1101
							Gh_D04G0399				Gh_A12G1124
							Gh_D04G0501				Gh_A12G1130
							Gh_D04G0597				Gh_A12G1133
							Gh_D04G0598				Gh_A12G1143
							Gh_D04G0616				Gh_A12G1335
							Gh_D04G0627				Gh_A12G1336
							Gh_D04G0843				Gh_A12G1400
							Gh_D04G0928				Gh_A12G1422
							Gh_D04G0993				Gh_A12G1454
							Gh_D04G1090				Gh_A12G1497
							Gh_D04G1147				Gh_A12G1526
							Gh_D04G1172				Gh_A12G1530
							Gh_D04G1188				Gh_A12G1591
							Gh_D04G1215				Gh_A12G1592
							Gh_D04G1328				Gh_A12G1592
							Gh_D04G1329				Gh_A12G1682
							Gh_D04G1330				Gh_A12G1695
							Gh_D04G1379				Gh_A12G2094
							Gh_D04G1509				Gh_A12G2156
							Gh_D04G1537				Gh_A12G2182
							Gh_D04G1784				Gh_A12G2195
							Gh_D04G1805				Gh_A12G2234
							Gh_D04G1957				Gh_A12G2325
							Gh_D05G0037				Gh_A12G2363
							Gh_D05G0038				Gh_A12G2364
							Gh_D05G0069				Gh_A12G2365
							Gh_D05G0085				Gh_A12G2461
							Gh_D05G0120				Gh_A12G2513
							Gh_D05G0219				Gh_A12G2523
							Gh_D05G0239				Gh_A12G2623
							Gh_D05G0299				Gh_A12G2678
							Gh_D05G0362				Gh_A13G0034
							Gh_D05G0466				Gh_A13G0147
							Gh_D05G0497				Gh_A13G0171
							Gh_D05G0532				Gh_A13G0224
							Gh_D05G0533				Gh_A13G0316
							Gh_D05G0619				Gh_A13G0467
							Gh_D05G0687				Gh_A13G0469
							Gh_D05G0751				Gh_A13G0607
							Gh_D05G0857				Gh_A13G0621
							Gh_D05G0883				Gh_A13G0674
							Gh_D05G1111				Gh_A13G0721
							Gh_D05G1113				Gh_A13G0778
							Gh_D05G1139				Gh_A13G0807
							Gh_D05G1179				Gh_A13G0815
							Gh_D05G1216				Gh_A13G0837
							Gh_D05G1317				Gh_A13G1165
							Gh_D05G1343				Gh_A13G1326
							Gh_D05G1425				Gh_A13G1359
							Gh_D05G1534				Gh_A13G1501
							Gh_D05G1589				Gh_A13G1540
							Gh_D05G1620				Gh_A13G1684
							Gh_D05G1709				Gh_A13G1686
							Gh_D05G1720				Gh_A13G1742
							Gh_D05G1729				Gh_A13G1774
							Gh_D05G1751				Gh_A13G1775
							Gh_D05G1788				Gh_A13G1790
							Gh_D05G1895				Gh_A13G1825
							Gh_D05G1906				Gh_A13G1945
							Gh_D05G1919				Gh_A13G1951
							Gh_D05G1979				Gh_A13G1960
							Gh_D05G2034				Gh_A13G1970
							Gh_D05G2169				Gh_A13G2116
							Gh_D05G2394				Gh_A13G2285
							Gh_D05G2416				Gh_A13G2289
							Gh_D05G2656				Gh_A13G2349
							Gh_D05G2659				Gh_D01G0072
							Gh_D05G2695				Gh_D01G0143
							Gh_D05G2696				Gh_D01G0174
							Gh_D05G2948				Gh_D01G0176
							Gh_D05G3020				Gh_D01G0200
							Gh_D05G3161				Gh_D01G0329
							Gh_D05G3485				Gh_D01G0330
							Gh_D05G3493				Gh_D01G0370
							Gh_D05G3613				Gh_D01G0405
							Gh_D05G3614				Gh_D01G0424
							Gh_D05G3624				Gh_D01G0427
							Gh_D05G3626				Gh_D01G0428
							Gh_D05G3626				Gh_D01G0429
							Gh_D05G3627				Gh_D01G0430
							Gh_D05G3825				Gh_D01G0498
							Gh_D05G3859				Gh_D01G0552
							Gh_D05G3875				Gh_D01G0552
							Gh_D06G0006				Gh_D01G0588
							Gh_D06G0059				Gh_D01G0711
							Gh_D06G0066				Gh_D01G0723
							Gh_D06G0337				Gh_D01G0746
							Gh_D06G0343				Gh_D01G0749
							Gh_D06G0402				Gh_D01G0978
							Gh_D06G0417				Gh_D01G1044
							Gh_D06G0461				Gh_D01G1128
							Gh_D06G0610				Gh_D01G1128
							Gh_D06G0690				Gh_D01G1155
							Gh_D06G0724				Gh_D01G1156
							Gh_D06G0784				Gh_D01G1157
							Gh_D06G0907				Gh_D01G1180
							Gh_D06G1012				Gh_D01G1450
							Gh_D06G1013				Gh_D01G1504
							Gh_D06G1057				Gh_D01G1541
							Gh_D06G1200				Gh_D01G1544
							Gh_D06G1386				Gh_D01G1673
							Gh_D06G1509				Gh_D01G1777
							Gh_D06G1519				Gh_D01G1928
							Gh_D06G1695				Gh_D01G1940
							Gh_D06G1799				Gh_D01G1993
							Gh_D06G1799				Gh_D01G2010
							Gh_D06G1814				Gh_D01G2055
							Gh_D06G1866				Gh_D01G2063
							Gh_D06G1891				Gh_D01G2106
							Gh_D06G1901				Gh_D01G2169
							Gh_D06G2002				Gh_D01G2232
							Gh_D06G2239				Gh_D01G2263
							Gh_D06G2325				Gh_D01G2266
							Gh_D06G2392				Gh_D01G2280
							Gh_D07G0202				Gh_D02G0056
							Gh_D07G0263				Gh_D02G0075
							Gh_D07G0277				Gh_D02G0127
							Gh_D07G0278				Gh_D02G0180
							Gh_D07G0325				Gh_D02G0182
							Gh_D07G0394				Gh_D02G0427
							Gh_D07G0395				Gh_D02G0504
							Gh_D07G0418				Gh_D02G0507
							Gh_D07G0614				Gh_D02G0542
							Gh_D07G0658				Gh_D02G0717
							Gh_D07G0915				Gh_D02G0733
							Gh_D07G1058				Gh_D02G0745
							Gh_D07G1216				Gh_D02G0754
							Gh_D07G1231				Gh_D02G0964
							Gh_D07G1303				Gh_D02G1137
							Gh_D07G1395				Gh_D02G1225
							Gh_D07G1471				Gh_D02G1282
							Gh_D07G1979				Gh_D02G1302
							Gh_D07G2042				Gh_D02G1304
							Gh_D07G2115				Gh_D02G1348
							Gh_D07G2151				Gh_D02G1458
							Gh_D07G2304				Gh_D02G1469
							Gh_D07G2381				Gh_D02G1859
							Gh_D07G2488				Gh_D02G2105
							Gh_D08G0001				Gh_D02G2156
							Gh_D08G0310				Gh_D02G2196
							Gh_D08G0504				Gh_D02G2235
							Gh_D08G0563				Gh_D02G2239
							Gh_D08G0669				Gh_D02G2300
							Gh_D08G0751				Gh_D02G2303
							Gh_D08G0797				Gh_D02G2341
							Gh_D08G0847				Gh_D03G0048
							Gh_D08G0875				Gh_D03G0189
							Gh_D08G0914				Gh_D03G0239
							Gh_D08G0923				Gh_D03G0240
							Gh_D08G0987				Gh_D03G0364
							Gh_D08G1237				Gh_D03G0412
							Gh_D08G1379				Gh_D03G0682
							Gh_D08G1478				Gh_D03G0958
							Gh_D08G1658				Gh_D03G1030
							Gh_D08G1704				Gh_D03G1050
							Gh_D08G1717				Gh_D03G1116
							Gh_D08G1733				Gh_D03G1125
							Gh_D08G1734				Gh_D03G1135
							Gh_D08G1802				Gh_D03G1214
							Gh_D08G1888				Gh_D03G1258
							Gh_D08G1949				Gh_D03G1452
							Gh_D08G2140				Gh_D03G1454
							Gh_D08G2253				Gh_D03G1455
							Gh_D08G2453				Gh_D03G1590
							Gh_D08G2470				Gh_D03G1609
							Gh_D08G2762				Gh_D03G1638
							Gh_D08G2763				Gh_D03G1708
							Gh_D08G2764				Gh_D03G1823
							Gh_D09G0003				Gh_D04G0190
							Gh_D09G0023				Gh_D04G0341
							Gh_D09G0053				Gh_D04G0379
							Gh_D09G0055				Gh_D04G0409
							Gh_D09G0075				Gh_D04G0457
							Gh_D09G0095				Gh_D04G0463
							Gh_D09G0139				Gh_D04G0531
							Gh_D09G0258				Gh_D04G0724
							Gh_D09G0265				Gh_D04G0767
							Gh_D09G0318				Gh_D04G0855
							Gh_D09G0343				Gh_D04G0958
							Gh_D09G0444				Gh_D04G0964
							Gh_D09G0565				Gh_D04G1000
							Gh_D09G0576				Gh_D04G1046
							Gh_D09G0902				Gh_D04G1053
							Gh_D09G0967				Gh_D04G1081
							Gh_D09G0976				Gh_D04G1244
							Gh_D09G0981				Gh_D04G1427
							Gh_D09G1072				Gh_D04G1448
							Gh_D09G1081				Gh_D04G1448
							Gh_D09G1103				Gh_D04G1462
							Gh_D09G1220				Gh_D04G1654
							Gh_D09G1252				Gh_D04G1792
							Gh_D09G1409				Gh_D04G1954
							Gh_D09G1515				Gh_D04G1988
							Gh_D09G1534				Gh_D04G1995
							Gh_D09G1547				Gh_D04G1998
							Gh_D09G1551				Gh_D04G2001
							Gh_D09G1653				Gh_D05G0111
							Gh_D09G1728				Gh_D05G0112
							Gh_D09G1774				Gh_D05G0210
							Gh_D09G1782				Gh_D05G0504
							Gh_D09G1900				Gh_D05G0612
							Gh_D09G1931				Gh_D05G0629
							Gh_D09G1974				Gh_D05G0685
							Gh_D09G2037				Gh_D05G0718
							Gh_D09G2122				Gh_D05G0755
							Gh_D09G2161				Gh_D05G0803
							Gh_D09G2169				Gh_D05G0856
							Gh_D09G2341				Gh_D05G0874
							Gh_D09G2452				Gh_D05G0913
							Gh_D09G2477				Gh_D05G0976
							Gh_D10G0047				Gh_D05G1029
							Gh_D10G0135				Gh_D05G1030
							Gh_D10G0141				Gh_D05G1090
							Gh_D10G0167				Gh_D05G1100
							Gh_D10G0193				Gh_D05G1300
							Gh_D10G0217				Gh_D05G1370
							Gh_D10G0250				Gh_D05G1481
							Gh_D10G0293				Gh_D05G1519
							Gh_D10G0340				Gh_D05G1529
							Gh_D10G0376				Gh_D05G1559
							Gh_D10G0444				Gh_D05G1605
							Gh_D10G0445				Gh_D05G1612
							Gh_D10G0497				Gh_D05G1758
							Gh_D10G0500				Gh_D05G1773
							Gh_D10G0614				Gh_D05G1777
							Gh_D10G0895				Gh_D05G1800
							Gh_D10G1188				Gh_D05G1804
							Gh_D10G1310				Gh_D05G1833
							Gh_D10G1332				Gh_D05G1847
							Gh_D10G1484				Gh_D05G1969
							Gh_D10G1512				Gh_D05G1970
							Gh_D10G1562				Gh_D05G2062
							Gh_D10G1669				Gh_D05G2264
							Gh_D10G1694				Gh_D05G2338
							Gh_D10G1717				Gh_D05G2397
							Gh_D10G1767				Gh_D05G2429
							Gh_D10G1770				Gh_D05G2469
							Gh_D10G1833				Gh_D05G2519
							Gh_D10G2127				Gh_D05G2615
							Gh_D10G2205				Gh_D05G2732
							Gh_D10G2243				Gh_D05G2755
							Gh_D10G2284				Gh_D05G2931
							Gh_D10G2299				Gh_D05G2936
							Gh_D10G2299				Gh_D05G2938
							Gh_D10G2310				Gh_D05G3005
							Gh_D10G2341				Gh_D05G3103
							Gh_D10G2359				Gh_D05G3110
							Gh_D10G2394				Gh_D05G3129
							Gh_D10G2580				Gh_D05G3129
							Gh_D11G0073				Gh_D05G3129
							Gh_D11G0102				Gh_D05G3129
							Gh_D11G0176				Gh_D05G3129
							Gh_D11G0187				Gh_D05G3129
							Gh_D11G0232				Gh_D05G3129
							Gh_D11G0279				Gh_D05G3130
							Gh_D11G0332				Gh_D05G3130
							Gh_D11G0422				Gh_D05G3130
							Gh_D11G0541				Gh_D05G3130
							Gh_D11G0552				Gh_D05G3130
							Gh_D11G0639				Gh_D05G3131
							Gh_D11G0648				Gh_D05G3131
							Gh_D11G0678				Gh_D05G3131
							Gh_D11G0939				Gh_D05G3132
							Gh_D11G0940				Gh_D05G3132
							Gh_D11G0963				Gh_D05G3132
							Gh_D11G0971				Gh_D05G3132
							Gh_D11G0987				Gh_D05G3132
							Gh_D11G0991				Gh_D05G3132
							Gh_D11G1003				Gh_D05G3134
							Gh_D11G1048				Gh_D05G3134
							Gh_D11G1074				Gh_D05G3134
							Gh_D11G1097				Gh_D05G3134
							Gh_D11G1150				Gh_D05G3135
							Gh_D11G1186				Gh_D05G3136
							Gh_D11G1197				Gh_D05G3136
							Gh_D11G1301				Gh_D05G3136
							Gh_D11G1349				Gh_D05G3137
							Gh_D11G1548				Gh_D05G3137
							Gh_D11G1571				Gh_D05G3137
							Gh_D11G1730				Gh_D05G3196
							Gh_D11G1764				Gh_D05G3257
							Gh_D11G1798				Gh_D05G3270
							Gh_D11G2096				Gh_D05G3295
							Gh_D11G2118				Gh_D05G3334
							Gh_D11G2193				Gh_D05G3447
							Gh_D11G2210				Gh_D05G3464
							Gh_D11G2212				Gh_D05G3465
							Gh_D11G2302				Gh_D05G3499
							Gh_D11G2372				Gh_D05G3506
							Gh_D11G2553				Gh_D05G3571
							Gh_D11G2568				Gh_D05G3692
							Gh_D11G2687				Gh_D05G3715
							Gh_D11G2783				Gh_D05G3846
							Gh_D11G2928				Gh_D05G3887
							Gh_D11G3083				Gh_D06G0035
							Gh_D11G3096				Gh_D06G0108
							Gh_D11G3301				Gh_D06G0111
							Gh_D11G3304				Gh_D06G0113
							Gh_D11G3323				Gh_D06G0147
							Gh_D11G3338				Gh_D06G0148
							Gh_D11G3366				Gh_D06G0151
							Gh_D11G3395				Gh_D06G0215
							Gh_D11G3525				Gh_D06G0233
							Gh_D12G0021				Gh_D06G0235
							Gh_D12G0054				Gh_D06G0237
							Gh_D12G0099				Gh_D06G0269
							Gh_D12G0178				Gh_D06G0327
							Gh_D12G0310				Gh_D06G0476
							Gh_D12G0359				Gh_D06G0476
							Gh_D12G0456				Gh_D06G0477
							Gh_D12G0568				Gh_D06G0477
							Gh_D12G0577				Gh_D06G0478
							Gh_D12G0580				Gh_D06G0517
							Gh_D12G0634				Gh_D06G0562
							Gh_D12G0797				Gh_D06G0592
							Gh_D12G0812				Gh_D06G0630
							Gh_D12G1111				Gh_D06G0686
							Gh_D12G1134				Gh_D06G0713
							Gh_D12G1184				Gh_D06G0788
							Gh_D12G1185				Gh_D06G0931
							Gh_D12G1289				Gh_D06G0931
							Gh_D12G1291				Gh_D06G0931
							Gh_D12G1363				Gh_D06G0931
							Gh_D12G1372				Gh_D06G0931
							Gh_D12G1449				Gh_D06G0931
							Gh_D12G1703				Gh_D06G0939
							Gh_D12G1757				Gh_D06G0982
							Gh_D12G1804				Gh_D06G1029
							Gh_D12G1810				Gh_D06G1045
							Gh_D12G1839				Gh_D06G1096
							Gh_D12G2121				Gh_D06G1118
							Gh_D12G2176				Gh_D06G1179
							Gh_D12G2202				Gh_D06G1180
							Gh_D12G2292				Gh_D06G1227
							Gh_D12G2356				Gh_D06G1240
							Gh_D12G2364				Gh_D06G1311
							Gh_D12G2436				Gh_D06G1367
							Gh_D12G2438				Gh_D06G1367
							Gh_D12G2449				Gh_D06G1474
							Gh_D12G2496				Gh_D06G1593
							Gh_D12G2534				Gh_D06G1599
							Gh_D12G2548				Gh_D06G1634
							Gh_D12G2593				Gh_D06G1658
							Gh_D12G2666				Gh_D06G1666
							Gh_D12G2691				Gh_D06G1794
							Gh_D12G2750				Gh_D06G1915
							Gh_D13G0069				Gh_D06G1918
							Gh_D13G0070				Gh_D06G1948
							Gh_D13G0202				Gh_D06G1972
							Gh_D13G0241				Gh_D06G1991
							Gh_D13G0256				Gh_D06G2104
							Gh_D13G0294				Gh_D06G2145
							Gh_D13G0305				Gh_D06G2148
							Gh_D13G0333				Gh_D06G2250
							Gh_D13G0396				Gh_D06G2309
							Gh_D13G0446				Gh_D06G2309
							Gh_D13G0668				Gh_D06G2309
							Gh_D13G0688				Gh_D06G2310
							Gh_D13G0752				Gh_D06G2355
							Gh_D13G0869				Gh_D06G2361
							Gh_D13G1085				Gh_D07G0026
							Gh_D13G1361				Gh_D07G0028
							Gh_D13G1562				Gh_D07G0029
							Gh_D13G1762				Gh_D07G0102
							Gh_D13G1859				Gh_D07G0402
							Gh_D13G2036				Gh_D07G0432
							Gh_D13G2048				Gh_D07G0447
							Gh_D13G2155				Gh_D07G0523
							Gh_D13G2183				Gh_D07G0549
							Gh_D13G2270				Gh_D07G0557
							Gh_D13G2295				Gh_D07G0561
							Gh_D13G2444				Gh_D07G0684
							Gh_D13G2445				Gh_D07G0830
							Gh_D13G2509				Gh_D07G0867
							Gh_Sca004809G01				Gh_D07G0880
							Gh_Sca004820G01				Gh_D07G0886
							Gh_Sca004820G02				Gh_D07G0909
							Gh_Sca004838G03				Gh_D07G0965
							Gh_Sca004880G01				Gh_D07G0969
							Gh_Sca004986G01				Gh_D07G0977
							Gh_Sca005103G03				Gh_D07G0984
							Gh_Sca005123G01				Gh_D07G1016
							Gh_Sca005172G01				Gh_D07G1169
							Gh_Sca005237G01				Gh_D07G1241
							Gh_Sca005242G01				Gh_D07G1381
							Gh_Sca005244G01				Gh_D07G1463
							Gh_Sca005646G04				Gh_D07G1721
							Gh_Sca006201G01				Gh_D07G1807
							Gh_Sca006342G01				Gh_D07G2027
							Gh_Sca008309G01				Gh_D07G2097
							Gh_Sca008563G02				Gh_D07G2131
							Gh_Sca009086G01				Gh_D07G2238
							Gh_Sca009545G01				Gh_D07G2245
							Gh_Sca011527G01				Gh_D07G2309
							Gh_Sca020069G01				Gh_D07G2314
							Gh_Sca039162G01				Gh_D07G2432
							Gh_Sca047307G01				Gh_D08G0037
							Gh_Sca056177G01				Gh_D08G0096
							Gh_Sca067278G01				Gh_D08G0097
							Gh_Sca078461G01				Gh_D08G0240
											Gh_D08G0480
											Gh_D08G0497
											Gh_D08G0536
											Gh_D08G0537
											Gh_D08G0680
											Gh_D08G0687
											Gh_D08G0689
											Gh_D08G0734
											Gh_D08G0839
											Gh_D08G0858
											Gh_D08G0858
											Gh_D08G0858
											Gh_D08G0858
											Gh_D08G0859
											Gh_D08G0859
											Gh_D08G0859
											Gh_D08G0860
											Gh_D08G0860
											Gh_D08G0860
											Gh_D08G0862
											Gh_D08G0965
											Gh_D08G0970
											Gh_D08G1037
											Gh_D08G1044
											Gh_D08G1076
											Gh_D08G1213
											Gh_D08G1214
											Gh_D08G1215
											Gh_D08G1215
											Gh_D08G1276
											Gh_D08G1285
											Gh_D08G1309
											Gh_D08G1382
											Gh_D08G1584
											Gh_D08G1649
											Gh_D08G1650
											Gh_D08G1752
											Gh_D08G1820
											Gh_D08G1868
											Gh_D08G1960
											Gh_D08G2003
											Gh_D08G2193
											Gh_D08G2196
											Gh_D08G2237
											Gh_D08G2293
											Gh_D08G2351
											Gh_D08G2397
											Gh_D08G2474
											Gh_D08G2512
											Gh_D08G2651
											Gh_D08G2732
											Gh_D08G2732
											Gh_D08G2732
											Gh_D08G2732
											Gh_D08G2732
											Gh_D08G2733
											Gh_D08G2733
											Gh_D08G2735
											Gh_D08G2735
											Gh_D08G2737
											Gh_D08G2737
											Gh_D08G2737
											Gh_D09G0059
											Gh_D09G0097
											Gh_D09G0183
											Gh_D09G0197
											Gh_D09G0270
											Gh_D09G0277
											Gh_D09G0337
											Gh_D09G0368
											Gh_D09G0370
											Gh_D09G0460
											Gh_D09G0595
											Gh_D09G0640
											Gh_D09G0937
											Gh_D09G1038
											Gh_D09G1068
											Gh_D09G1100
											Gh_D09G1216
											Gh_D09G1217
											Gh_D09G1412
											Gh_D09G1543
											Gh_D09G1857
											Gh_D09G1905
											Gh_D09G2082
											Gh_D10G0050
											Gh_D10G0111
											Gh_D10G0229
											Gh_D10G0239
											Gh_D10G0360
											Gh_D10G0430
											Gh_D10G0462
											Gh_D10G0505
											Gh_D10G0533
											Gh_D10G0602
											Gh_D10G0650
											Gh_D10G0907
											Gh_D10G1050
											Gh_D10G1316
											Gh_D10G1362
											Gh_D10G1705
											Gh_D10G1861
											Gh_D10G1976
											Gh_D10G2150
											Gh_D10G2224
											Gh_D10G2311
											Gh_D10G2521
											Gh_D10G2522
											Gh_D10G2563
											Gh_D10G2566
											Gh_D10G2568
											Gh_D11G0095
											Gh_D11G0117
											Gh_D11G0156
											Gh_D11G0166
											Gh_D11G0213
											Gh_D11G0334
											Gh_D11G0355
											Gh_D11G0368
											Gh_D11G0453
											Gh_D11G0509
											Gh_D11G0549
											Gh_D11G0605
											Gh_D11G0625
											Gh_D11G0676
											Gh_D11G0685
											Gh_D11G0808
											Gh_D11G0818
											Gh_D11G0907
											Gh_D11G0927
											Gh_D11G0937
											Gh_D11G1006
											Gh_D11G1027
											Gh_D11G1083
											Gh_D11G1141
											Gh_D11G1174
											Gh_D11G1442
											Gh_D11G1446
											Gh_D11G1518
											Gh_D11G1602
											Gh_D11G1617
											Gh_D11G1618
											Gh_D11G1900
											Gh_D11G1923
											Gh_D11G2000
											Gh_D11G2013
											Gh_D11G2014
											Gh_D11G2019
											Gh_D11G2242
											Gh_D11G2289
											Gh_D11G2351
											Gh_D11G2458
											Gh_D11G2680
											Gh_D11G2697
											Gh_D11G2709
											Gh_D11G2758
											Gh_D11G2787
											Gh_D11G2913
											Gh_D11G2916
											Gh_D11G2953
											Gh_D11G2990
											Gh_D11G2993
											Gh_D11G3000
											Gh_D11G3053
											Gh_D11G3077
											Gh_D11G3175
											Gh_D11G3194
											Gh_D11G3248
											Gh_D11G3261
											Gh_D11G3277
											Gh_D11G3344
											Gh_D11G3490
											Gh_D12G0015
											Gh_D12G0040
											Gh_D12G0167
											Gh_D12G0236
											Gh_D12G0281
											Gh_D12G0435
											Gh_D12G0505
											Gh_D12G0551
											Gh_D12G0627
											Gh_D12G0672
											Gh_D12G0693
											Gh_D12G0788
											Gh_D12G0790
											Gh_D12G0793
											Gh_D12G0794
											Gh_D12G0809
											Gh_D12G0860
											Gh_D12G0885
											Gh_D12G0898
											Gh_D12G0972
											Gh_D12G1085
											Gh_D12G1085
											Gh_D12G1086
											Gh_D12G1089
											Gh_D12G1264
											Gh_D12G1347
											Gh_D12G1525
											Gh_D12G1571
											Gh_D12G1623
											Gh_D12G1626
											Gh_D12G1632
											Gh_D12G1648
											Gh_D12G1653
											Gh_D12G1659
											Gh_D12G1662
											Gh_D12G1707
											Gh_D12G1714
											Gh_D12G1776
											Gh_D12G1782
											Gh_D12G1847
											Gh_D12G1857
											Gh_D12G1929
											Gh_D12G1944
											Gh_D12G2108
											Gh_D12G2112
											Gh_D12G2149
											Gh_D12G2159
											Gh_D12G2369
											Gh_D12G2388
											Gh_D12G2500
											Gh_D12G2589
											Gh_D12G2716
											Gh_D12G2755
											Gh_D12G2779
											Gh_D12G2811
											Gh_D12G2813
											Gh_D13G0100
											Gh_D13G0101
											Gh_D13G0102
											Gh_D13G0120
											Gh_D13G0122
											Gh_D13G0167
											Gh_D13G0168
											Gh_D13G0185
											Gh_D13G0189
											Gh_D13G0222
											Gh_D13G0235
											Gh_D13G0238
											Gh_D13G0286
											Gh_D13G0450
											Gh_D13G0465
											Gh_D13G0502
											Gh_D13G0564
											Gh_D13G0618
											Gh_D13G0653
											Gh_D13G0678
											Gh_D13G0680
											Gh_D13G0785
											Gh_D13G0787
											Gh_D13G0796
											Gh_D13G0836
											Gh_D13G0837
											Gh_D13G0854
											Gh_D13G0863
											Gh_D13G0914
											Gh_D13G0980
											Gh_D13G1047
											Gh_D13G1243
											Gh_D13G1286
											Gh_D13G1298
											Gh_D13G1441
											Gh_D13G1631
											Gh_D13G1632
											Gh_D13G1668
											Gh_D13G1850
											Gh_D13G1874
											Gh_D13G1875
											Gh_D13G2090
											Gh_D13G2121
											Gh_D13G2124
											Gh_D13G2125
											Gh_D13G2196
											Gh_D13G2211
											Gh_D13G2216
											Gh_D13G2217
											Gh_D13G2340
											Gh_D13G2355
											Gh_D13G2356
											Gh_D13G2489
											Gh_D13G2495
											Gh_D13G2550
											Gh_Sca004807G01
											Gh_Sca004807G02
											Gh_Sca004807G02
											Gh_Sca004807G02
											Gh_Sca004807G02
											Gh_Sca004807G03
											Gh_Sca004807G03
											Gh_Sca004807G03
											Gh_Sca004807G03
											Gh_Sca004807G03
											Gh_Sca004807G03
											Gh_Sca004807G03
											Gh_Sca004807G04
											Gh_Sca004807G04
											Gh_Sca004807G05
											Gh_Sca004811G01
											Gh_Sca004811G01
											Gh_Sca004811G01
											Gh_Sca004811G02
											Gh_Sca004811G02
											Gh_Sca004811G02
											Gh_Sca004811G03
											Gh_Sca004811G03
											Gh_Sca004811G03
											Gh_Sca004813G01
											Gh_Sca004815G03
											Gh_Sca004815G03
											Gh_Sca004827G03
											Gh_Sca004838G02
											Gh_Sca004839G01
											Gh_Sca004839G01
											Gh_Sca004839G02
											Gh_Sca004839G02
											Gh_Sca004839G02
											Gh_Sca004839G02
											Gh_Sca004839G02
											Gh_Sca004857G04
											Gh_Sca004867G04
											Gh_Sca004871G02
											Gh_Sca004882G01
											Gh_Sca004934G02
											Gh_Sca004940G01
											Gh_Sca004940G02
											Gh_Sca004940G02
											Gh_Sca004940G02
											Gh_Sca004940G02
											Gh_Sca004965G01
											Gh_Sca004965G02
											Gh_Sca004965G03
											Gh_Sca004981G01
											Gh_Sca004981G03
											Gh_Sca004981G04
											Gh_Sca004981G05
											Gh_Sca004992G01
											Gh_Sca004992G01
											Gh_Sca004992G02
											Gh_Sca005000G01
											Gh_Sca005000G03
											Gh_Sca005093G01
											Gh_Sca005093G01
											Gh_Sca005093G01
											Gh_Sca005130G01
											Gh_Sca005148G03
											Gh_Sca005332G01
											Gh_Sca005423G01
											Gh_Sca005787G03
											Gh_Sca005787G06
											Gh_Sca005820G01
											Gh_Sca005849G01
											Gh_Sca005849G01
											Gh_Sca006141G01
											Gh_Sca006530G03
											Gh_Sca006566G03
											Gh_Sca006599G01
											Gh_Sca006653G01
											Gh_Sca006653G01
											Gh_Sca006666G01
											Gh_Sca007624G01
											Gh_Sca007624G03
											Gh_Sca007624G04
											Gh_Sca007624G05
											Gh_Sca007624G06
											Gh_Sca007624G07
											Gh_Sca008057G02
											Gh_Sca009614G01
											Gh_Sca010574G01
											Gh_Sca010574G02
											Gh_Sca011190G01
											Gh_Sca011694G01
											Gh_Sca011757G01
											Gh_Sca013634G01
											Gh_Sca013939G01
											Gh_Sca014162G01
											Gh_Sca016326G01
											Gh_Sca017233G01
											Gh_Sca017679G01
											Gh_Sca020398G01
											Gh_Sca027192G01
											Gh_Sca047584G01
											Gh_Sca050366G01
											Gh_Sca065977G01
											Gh_Sca073907G01
											Gh_Sca074238G01
											Gh_Sca081609G01
											Gh_Sca094984G01
											Gh_Sca122485G01
											Gh_Sca135270G01

## Sheet: Root
group 1	group 2	group 3	group 4	group 5	group 6	group 7	group 8	group 9	group 10	group 11	group 12
Gh_A02G0302	Gh_A01G0110	Gh_A01G0233	Gh_A01G0408	Gh_A01G0074	Gh_A01G0009	Gh_A01G0015	Gh_A01G0033	Gh_A09G1327	Gh_A02G0379	Gh_A01G1371	Gh_A01G0058
Gh_A04G1076	Gh_A07G1778	Gh_A01G0749	Gh_A01G1495	Gh_A01G0161	Gh_A01G0141	Gh_A01G0634	Gh_A01G0390	Gh_A11G0520	Gh_A02G0381	Gh_A05G1147	Gh_A01G0072
Gh_A06G1977	Gh_A08G0064	Gh_A01G0893	Gh_A01G1659	Gh_A01G0190	Gh_A01G0253	Gh_A01G0782	Gh_A01G0394	Gh_A11G0980	Gh_A08G0044	Gh_A05G2440	Gh_A01G0275
Gh_A07G2020	Gh_A13G1727	Gh_A01G1436	Gh_A01G1660	Gh_A01G0191	Gh_A01G0330	Gh_A02G0179	Gh_A01G0509	Gh_A11G1258	Gh_A08G2333	Gh_A05G3997	Gh_A01G0350
Gh_A11G3297	Gh_D01G1093	Gh_A01G1658	Gh_A01G1944	Gh_A01G0256	Gh_A01G0420	Gh_A03G0887	Gh_A01G0510	Gh_A11G1933	Gh_A09G1845	Gh_A08G2465	Gh_A01G0383
Gh_A13G0392	Gh_D02G0257	Gh_A01G1712	Gh_A01G2043	Gh_A01G0258	Gh_A01G0531	Gh_A03G0958	Gh_A01G0526	Gh_A13G1057	Gh_A10G0061	Gh_A09G1202	Gh_A01G0396
Gh_A13G1207	Gh_D05G2598	Gh_A02G0104	Gh_A02G0055	Gh_A01G0361	Gh_A01G0737	Gh_A03G1426	Gh_A01G0565	Gh_D01G0098	Gh_A10G1344	Gh_A11G2716	Gh_A01G0469
Gh_D02G0243	Gh_D05G3665	Gh_A02G0182	Gh_A02G0170	Gh_A01G0693	Gh_A01G0871	Gh_A04G0479	Gh_A01G1171	Gh_D01G0386	Gh_A10G1511	Gh_D05G3553	Gh_A01G0581
Gh_D05G3804	Gh_D09G0064	Gh_A02G0223	Gh_A02G0553	Gh_A01G0696	Gh_A01G0931	Gh_A05G0106	Gh_A01G1315	Gh_D01G1853	Gh_A11G3075	Gh_D12G1857	Gh_A01G0598
Gh_D08G1777	Gh_D09G1789	Gh_A02G0755	Gh_A03G0966	Gh_A01G0877	Gh_A01G1160	Gh_A05G1090	Gh_A01G1403	Gh_D06G1370	Gh_A11G3076	Gh_D13G0166	Gh_A01G0637
Gh_D11G1565	Gh_D12G2009	Gh_A02G0805	Gh_A03G1507	Gh_A01G0934	Gh_A01G1309	Gh_A06G1877	Gh_A01G1505	Gh_D08G0680	Gh_A13G1349	Gh_A01G1370	Gh_A01G0710
Gh_D11G3105		Gh_A02G1201	Gh_A03G1810	Gh_A01G1470	Gh_A01G1443	Gh_A07G0470	Gh_A01G1843	Gh_D09G1968	Gh_D01G1986		Gh_A01G0738
Gh_D11G3106		Gh_A02G1324	Gh_A03G1885	Gh_A01G1586	Gh_A01G1457	Gh_A07G1774	Gh_A01G1844	Gh_D01G0097	Gh_D02G0431		Gh_A01G0874
Gh_Sca005165G01		Gh_A02G1407	Gh_A04G0424	Gh_A01G2119	Gh_A01G1553	Gh_A07G2294	Gh_A01G1899	Gh_D09G1969	Gh_D02G0432		Gh_A01G0875
Gh_Sca011769G01		Gh_A03G0002	Gh_A04G1174	Gh_A02G0088	Gh_A01G1570	Gh_A08G1477	Gh_A01G1900		Gh_D02G0433		Gh_A01G1277
Gh_Sca020569G01		Gh_A03G0003	Gh_A04G1228	Gh_A02G0500	Gh_A01G1615	Gh_A08G1806	Gh_A01G1993		Gh_D03G1074		Gh_A01G1333
		Gh_A03G0024	Gh_A04G1284	Gh_A02G0501	Gh_A01G1922	Gh_A08G1812	Gh_A02G0410		Gh_D04G0568		Gh_A01G1527
		Gh_A03G0437	Gh_A05G0030	Gh_A02G0769	Gh_A01G1929	Gh_A08G1864	Gh_A02G0959		Gh_D07G2060		Gh_A01G1600
		Gh_A03G0561	Gh_A05G0723	Gh_A02G0927	Gh_A01G2012	Gh_A09G0337	Gh_A02G0971		Gh_D08G0086		Gh_A01G1767
		Gh_A03G1367	Gh_A05G0747	Gh_A03G0080	Gh_A01G2064	Gh_A09G2067	Gh_A02G1197		Gh_D08G2486		Gh_A01G1797
		Gh_A03G1772	Gh_A05G0748	Gh_A03G0468	Gh_A02G0383	Gh_A09G2418	Gh_A02G1337		Gh_D11G1596		Gh_A01G1825
		Gh_A03G1973	Gh_A05G1096	Gh_A03G0503	Gh_A02G0472	Gh_A10G0083	Gh_A02G1693		Gh_D13G0100		Gh_A01G1833
		Gh_A03G2006	Gh_A05G1177	Gh_A03G0985	Gh_A02G0503	Gh_A10G0238	Gh_A03G0028		Gh_D13G0101		Gh_A01G1834
		Gh_A04G0136	Gh_A05G1199	Gh_A03G1239	Gh_A02G0817	Gh_A10G0763	Gh_A03G0096		Gh_D13G0102		Gh_A01G2063
		Gh_A04G0205	Gh_A05G1341	Gh_A03G1316	Gh_A02G0994	Gh_A10G1648	Gh_A03G0120		Gh_D13G1407		Gh_A01G2084
		Gh_A04G0217	Gh_A05G1931	Gh_A03G1613	Gh_A02G1046	Gh_A11G1583	Gh_A03G0129				Gh_A02G0142
		Gh_A04G0460	Gh_A05G2615	Gh_A04G0498	Gh_A02G1301	Gh_A12G0173	Gh_A03G0164				Gh_A02G0378
		Gh_A04G0995	Gh_A05G2894	Gh_A04G0546	Gh_A02G1390	Gh_A12G0538	Gh_A03G0325				Gh_A02G0379
		Gh_A04G1093	Gh_A05G3059	Gh_A04G0679	Gh_A02G1490	Gh_A12G0784	Gh_A03G0515				Gh_A02G0381
		Gh_A04G1094	Gh_A05G3074	Gh_A04G0684	Gh_A02G1510	Gh_A12G1248	Gh_A03G0516				Gh_A02G0406
		Gh_A04G1277	Gh_A05G3237	Gh_A04G0890	Gh_A02G1515	Gh_A12G2168	Gh_A03G0532				Gh_A02G0689
		Gh_A04G1290	Gh_A05G3305	Gh_A04G0939	Gh_A02G1680	Gh_A12G2280	Gh_A03G0564				Gh_A02G0953
		Gh_A04G1291	Gh_A05G3366	Gh_A04G1120	Gh_A03G0060	Gh_A12G2603	Gh_A03G0755				Gh_A02G1200
		Gh_A05G0092	Gh_A05G3367	Gh_A04G1379	Gh_A03G0680	Gh_A13G0351	Gh_A03G0756				Gh_A02G1217
		Gh_A05G0795	Gh_A05G3400	Gh_A05G0151	Gh_A03G0775	Gh_A13G1206	Gh_A03G0806				Gh_A02G1408
		Gh_A05G1301	Gh_A05G3605	Gh_A05G0155	Gh_A03G0965	Gh_A13G1209	Gh_A03G1064				Gh_A02G1415
		Gh_A05G1310	Gh_A06G0017	Gh_A05G0463	Gh_A03G1036	Gh_A13G1439	Gh_A03G1177				Gh_A02G1477
		Gh_A05G1683	Gh_A06G0018	Gh_A05G0742	Gh_A03G1042	Gh_A13G1488	Gh_A03G1567				Gh_A02G1814
		Gh_A05G1705	Gh_A06G0020	Gh_A05G0962	Gh_A03G1333	Gh_A13G2308	Gh_A03G2019				Gh_A03G0171
		Gh_A05G1707	Gh_A06G0978	Gh_A05G1444	Gh_A03G1339	Gh_D01G0514	Gh_A03G2082				Gh_A03G0243
		Gh_A05G1728	Gh_A06G1273	Gh_A05G2546	Gh_A03G1341	Gh_D01G0520	Gh_A03G2121				Gh_A03G0405
		Gh_A05G2005	Gh_A06G1440	Gh_A05G2945	Gh_A03G1416	Gh_D01G0711	Gh_A04G0062				Gh_A03G0415
		Gh_A05G2120	Gh_A06G1760	Gh_A05G3011	Gh_A03G1425	Gh_D01G0906	Gh_A04G0156				Gh_A03G0420
		Gh_A05G2477	Gh_A06G1972	Gh_A05G3223	Gh_A03G1509	Gh_D02G0435	Gh_A04G0209				Gh_A03G0438
		Gh_A05G2666	Gh_A06G1980	Gh_A05G3361	Gh_A03G1510	Gh_D02G0617	Gh_A04G0223				Gh_A03G0465
		Gh_A05G2705	Gh_A07G0003	Gh_A05G3469	Gh_A03G1620	Gh_D02G1270	Gh_A04G0808				Gh_A03G0527
		Gh_A05G2933	Gh_A07G0291	Gh_A05G3782	Gh_A03G1664	Gh_D03G0780	Gh_A04G0876				Gh_A03G0604
		Gh_A05G3820	Gh_A07G0409	Gh_A05G3881	Gh_A03G1849	Gh_D05G0387	Gh_A04G0897				Gh_A03G0900
		Gh_A05G3843	Gh_A07G1464	Gh_A05G3893	Gh_A03G1948	Gh_D05G0440	Gh_A05G0063				Gh_A03G0944
		Gh_A06G0119	Gh_A07G1691	Gh_A06G0254	Gh_A03G2001	Gh_D05G0451	Gh_A05G0194				Gh_A03G0995
		Gh_A06G1255	Gh_A07G1863	Gh_A06G0272	Gh_A03G2095	Gh_D05G0701	Gh_A05G0390				Gh_A03G1059
		Gh_A06G1270	Gh_A07G1987	Gh_A06G0388	Gh_A03G2146	Gh_D05G1041	Gh_A05G0516				Gh_A03G1717
		Gh_A06G1699	Gh_A07G1988	Gh_A06G0477	Gh_A03G2186	Gh_D05G1347	Gh_A05G0572				Gh_A03G2057
		Gh_A06G1897	Gh_A07G2139	Gh_A06G0787	Gh_A04G0329	Gh_D05G1926	Gh_A05G0834				Gh_A03G2087
		Gh_A07G0951	Gh_A08G0007	Gh_A06G0865	Gh_A04G0734	Gh_D05G2515	Gh_A05G0849				Gh_A03G2113
		Gh_A07G1002	Gh_A08G0795	Gh_A06G1279	Gh_A04G0735	Gh_D06G0479	Gh_A05G0901				Gh_A04G0064
		Gh_A07G1362	Gh_A08G0990	Gh_A07G0340	Gh_A05G0009	Gh_D06G1898	Gh_A05G0956				Gh_A04G0065
		Gh_A07G2027	Gh_A08G2006	Gh_A07G0725	Gh_A05G0019	Gh_D07G0221	Gh_A05G0995				Gh_A04G0067
		Gh_A08G0955	Gh_A08G2280	Gh_A07G0889	Gh_A05G0051	Gh_D07G0535	Gh_A05G1098				Gh_A04G0073
		Gh_A08G0957	Gh_A09G0044	Gh_A07G1796	Gh_A05G0286	Gh_D07G0614	Gh_A05G1160				Gh_A04G0158
		Gh_A08G1544	Gh_A09G0207	Gh_A07G2072	Gh_A05G0335	Gh_D07G0811	Gh_A05G1171				Gh_A04G0159
		Gh_A08G1691	Gh_A09G0496	Gh_A08G0011	Gh_A05G0357	Gh_D07G1371	Gh_A05G1220				Gh_A04G0369
		Gh_A09G0094	Gh_A09G1210	Gh_A08G0012	Gh_A05G0418	Gh_D07G2385	Gh_A05G1236				Gh_A04G0592
		Gh_A09G0463	Gh_A09G1211	Gh_A08G0051	Gh_A05G0483	Gh_D08G1205	Gh_A05G1559				Gh_A04G0618
		Gh_A09G0508	Gh_A09G1328	Gh_A08G0193	Gh_A05G0586	Gh_D08G1604	Gh_A05G1742				Gh_A04G0623
		Gh_A09G0635	Gh_A09G1522	Gh_A08G0971	Gh_A05G0623	Gh_D08G2470	Gh_A05G1861				Gh_A04G0791
		Gh_A09G0636	Gh_A09G1832	Gh_A08G2381	Gh_A05G0864	Gh_D09G2122	Gh_A05G1970				Gh_A04G0832
		Gh_A09G1283	Gh_A09G2224	Gh_A09G0187	Gh_A05G0878	Gh_D10G1587	Gh_A05G2432				Gh_A04G0888
		Gh_A09G1448	Gh_A09G2267	Gh_A09G0567	Gh_A05G0948	Gh_D10G2577	Gh_A05G2473				Gh_A04G0951
		Gh_A09G1767	Gh_A09G2525	Gh_A09G0962	Gh_A05G0989	Gh_D11G0495	Gh_A05G2500				Gh_A04G0982
		Gh_A09G1814	Gh_A10G0472	Gh_A09G2422	Gh_A05G1066	Gh_D11G0738	Gh_A05G2986				Gh_A04G0983
		Gh_A09G2041	Gh_A10G0473	Gh_A10G0500	Gh_A05G1172	Gh_D11G2809	Gh_A05G3028				Gh_A04G0984
		Gh_A09G2254	Gh_A10G0765	Gh_A10G0556	Gh_A05G1178	Gh_D11G3009	Gh_A05G3154				Gh_A04G1333
		Gh_A09G2468	Gh_A10G1034	Gh_A10G1219	Gh_A05G1400	Gh_D12G0554	Gh_A05G3239				Gh_A05G0129
		Gh_A09G2498	Gh_A10G1278	Gh_A10G1731	Gh_A05G1416	Gh_D12G0577	Gh_A05G3374				Gh_A05G0327
		Gh_A10G0346	Gh_A10G1726	Gh_A10G1742	Gh_A05G1547	Gh_D12G1492	Gh_A05G3979				Gh_A05G0429
		Gh_A10G0359	Gh_A11G0415	Gh_A10G2027	Gh_A05G1554	Gh_D12G1848	Gh_A05G3992				Gh_A05G0479
		Gh_A10G0529	Gh_A11G0571	Gh_A11G0832	Gh_A05G1788	Gh_D12G2347	Gh_A06G0021				Gh_A05G0508
		Gh_A10G1130	Gh_A11G0727	Gh_A11G0922	Gh_A05G1797	Gh_D12G2436	Gh_A06G0353				Gh_A05G0552
		Gh_A10G1294	Gh_A11G0958	Gh_A11G0968	Gh_A05G1879	Gh_D12G2691	Gh_A06G0542				Gh_A05G0568
		Gh_A10G1919	Gh_A11G1468	Gh_A11G0970	Gh_A05G2038	Gh_D13G0670	Gh_A06G0897				Gh_A05G0651
		Gh_A10G2073	Gh_A11G2002	Gh_A11G1394	Gh_A05G2203	Gh_D13G1505	Gh_A06G0938				Gh_A05G0658
		Gh_A10G2163	Gh_A11G2443	Gh_A11G1660	Gh_A05G2237	Gh_D13G1562	Gh_A06G0951				Gh_A05G0725
		Gh_A11G0020	Gh_A12G0041	Gh_A11G1913	Gh_A05G2255	Gh_Sca005409G01	Gh_A06G1257				Gh_A05G0762
		Gh_A11G0055	Gh_A12G0042	Gh_A11G2051	Gh_A05G2328	Gh_Sca005596G01	Gh_A06G1453				Gh_A05G0919
		Gh_A11G0101	Gh_A12G0043	Gh_A11G2258	Gh_A05G3081		Gh_A06G1641				Gh_A05G0935
		Gh_A11G0714	Gh_A12G0999	Gh_A11G2636	Gh_A05G3329		Gh_A06G1838				Gh_A05G0940
		Gh_A11G1416	Gh_A12G1006	Gh_A11G2680	Gh_A05G3620		Gh_A07G0159				Gh_A05G0951
		Gh_A11G1546	Gh_A12G1017	Gh_A11G2762	Gh_A05G3738		Gh_A07G0202				Gh_A05G0980
		Gh_A11G1629	Gh_A12G1021	Gh_A12G0198	Gh_A05G3794		Gh_A07G0437				Gh_A05G1000
		Gh_A11G1729	Gh_A12G1291	Gh_A12G0797	Gh_A05G3814		Gh_A07G0466				Gh_A05G1369
		Gh_A11G2118	Gh_A12G1922	Gh_A12G1220	Gh_A05G3819		Gh_A07G0547				Gh_A05G1421
		Gh_A11G2137	Gh_A12G2733	Gh_A12G1336	Gh_A05G3945		Gh_A07G0622				Gh_A05G1579
		Gh_A11G2526	Gh_A13G0317	Gh_A12G1441	Gh_A06G0112		Gh_A07G1131				Gh_A05G1617
		Gh_A11G2773	Gh_A13G0318	Gh_A12G1554	Gh_A06G0171		Gh_A07G1182				Gh_A05G1653
		Gh_A12G0029	Gh_A13G0581	Gh_A12G2113	Gh_A06G0183		Gh_A07G1259				Gh_A05G1701
		Gh_A12G0103	Gh_A13G0599	Gh_A13G0171	Gh_A06G0259		Gh_A07G1599				Gh_A05G2037
		Gh_A12G1130	Gh_A13G0692	Gh_A13G0328	Gh_A06G0301		Gh_A07G1633				Gh_A05G2068
		Gh_A12G1330	Gh_A13G0767	Gh_A13G1039	Gh_A06G0422		Gh_A07G1928				Gh_A05G2283
		Gh_A12G1422	Gh_A13G2224	Gh_A13G1459	Gh_A06G0462		Gh_A07G1950				Gh_A05G2401
		Gh_A12G1842	Gh_D01G1813	Gh_A13G1460	Gh_A06G0608		Gh_A07G2016				Gh_A05G2438
		Gh_A12G2379	Gh_D01G1814	Gh_A13G1490	Gh_A06G0716		Gh_A07G2049				Gh_A05G2453
		Gh_A13G0251	Gh_D01G2253	Gh_A13G1727	Gh_A06G1074		Gh_A07G2097				Gh_A05G2594
		Gh_A13G0384	Gh_D02G0277	Gh_A13G1866	Gh_A06G1427		Gh_A07G2133				Gh_A05G3136
		Gh_A13G0385	Gh_D02G0399	Gh_A13G1945	Gh_A06G1462		Gh_A07G2348				Gh_A05G3362
		Gh_A13G0411	Gh_D02G0786	Gh_A13G2263	Gh_A06G1653		Gh_A08G0329				Gh_A05G3404
		Gh_A13G0434	Gh_D02G0841	Gh_D01G0208	Gh_A06G1783		Gh_A08G0460				Gh_A05G3446
		Gh_A13G0603	Gh_D02G2206	Gh_D01G0502	Gh_A06G1923		Gh_A08G0573				Gh_A05G3453
		Gh_A13G0798	Gh_D02G2266	Gh_D01G0687	Gh_A06G1944		Gh_A08G0587				Gh_A05G3462
		Gh_A13G0802	Gh_D03G0027	Gh_D01G0764	Gh_A06G1962		Gh_A08G0736				Gh_A05G3494
		Gh_A13G1186	Gh_D03G0118	Gh_D01G0802	Gh_A07G0084		Gh_A08G0830				Gh_A05G3518
		Gh_A13G1348	Gh_D03G0148	Gh_D01G1455	Gh_A07G0085		Gh_A08G0831				Gh_A05G3528
		Gh_A13G1551	Gh_D03G0600	Gh_D01G1872	Gh_A07G0164		Gh_A08G1018				Gh_A05G3540
		Gh_A13G1787	Gh_D03G1755	Gh_D02G0298	Gh_A07G0195		Gh_A08G1253				Gh_A05G3597
		Gh_A13G1788	Gh_D04G0967	Gh_D02G0323	Gh_A07G0199		Gh_A08G1363				Gh_A05G3614
		Gh_A13G1797	Gh_D04G1175	Gh_D02G0547	Gh_A07G0200		Gh_A08G1409				Gh_A05G3775
		Gh_A13G1798	Gh_D05G0117	Gh_D02G0548	Gh_A07G0520		Gh_A08G1504				Gh_A05G3911
		Gh_A13G1805	Gh_D05G0457	Gh_D02G0551	Gh_A07G0741		Gh_A08G1571				Gh_A06G0070
		Gh_A13G1849	Gh_D05G0983	Gh_D02G0815	Gh_A07G0750		Gh_A08G1619				Gh_A06G0509
		Gh_D01G0200	Gh_D05G1510	Gh_D02G1178	Gh_A07G1188		Gh_A08G2004				Gh_A06G0536
		Gh_D01G0768	Gh_D05G2279	Gh_D02G1411	Gh_A07G1324		Gh_A08G2047				Gh_A06G0605
		Gh_D01G0856	Gh_D05G2997	Gh_D02G1677	Gh_A07G1396		Gh_A08G2100				Gh_A06G0849
		Gh_D01G1419	Gh_D05G3115	Gh_D02G1701	Gh_A07G1529		Gh_A08G2387				Gh_A06G0879
		Gh_D01G1478	Gh_D05G3373	Gh_D02G1982	Gh_A07G1589		Gh_A08G2388				Gh_A06G0990
		Gh_D01G2038	Gh_D05G3395	Gh_D03G0028	Gh_A07G1706		Gh_A08G2429				Gh_A06G1060
		Gh_D01G2136	Gh_D05G3592	Gh_D03G0245	Gh_A07G1743		Gh_A08G2526				Gh_A06G1226
		Gh_D01G2137	Gh_D05G3613	Gh_D03G0282	Gh_A07G2132		Gh_A09G0057				Gh_A06G1380
		Gh_D01G2138	Gh_D05G3614	Gh_D03G0414	Gh_A08G0128		Gh_A09G0578				Gh_A06G1545
		Gh_D02G0259	Gh_D05G3615	Gh_D03G0534	Gh_A08G0316		Gh_A09G0653				Gh_A06G1622
		Gh_D02G0329	Gh_D05G3862	Gh_D03G0575	Gh_A08G0521		Gh_A09G0776				Gh_A06G1768
		Gh_D02G0432	Gh_D06G0211	Gh_D03G1146	Gh_A08G0565		Gh_A09G1073				Gh_A06G1785
		Gh_D02G0433	Gh_D06G0421	Gh_D03G1250	Gh_A08G0595		Gh_A09G1343				Gh_A06G1853
		Gh_D02G0479	Gh_D06G0581	Gh_D03G1715	Gh_A08G0623		Gh_A09G1533				Gh_A06G1896
		Gh_D02G0799	Gh_D06G1149	Gh_D03G1743	Gh_A08G0725		Gh_A09G1688				Gh_A06G1947
		Gh_D02G1169	Gh_D06G1871	Gh_D04G0908	Gh_A08G0782		Gh_A09G1747				Gh_A06G2058
		Gh_D02G1542	Gh_D06G2194	Gh_D04G1150	Gh_A08G1210		Gh_A09G1849				Gh_A07G0023
		Gh_D02G1555	Gh_D07G0268	Gh_D04G1860	Gh_A08G1567		Gh_A09G1956				Gh_A07G0026
		Gh_D02G1751	Gh_D07G0713	Gh_D04G2000	Gh_A08G1597		Gh_A10G0048				Gh_A07G0129
		Gh_D02G1951	Gh_D07G1355	Gh_D05G0067	Gh_A08G1600		Gh_A10G0156				Gh_A07G0193
		Gh_D02G1980	Gh_D07G1560	Gh_D05G0219	Gh_A08G1795		Gh_A10G0290				Gh_A07G0370
		Gh_D02G2286	Gh_D07G1616	Gh_D05G0621	Gh_A08G1891		Gh_A10G0385				Gh_A07G0494
		Gh_D03G0441	Gh_D07G1709	Gh_D05G0858	Gh_A08G2057		Gh_A10G0696				Gh_A07G0548
		Gh_D03G0482	Gh_D07G1749	Gh_D05G0874	Gh_A08G2192		Gh_A10G1030				Gh_A07G0705
		Gh_D03G0836	Gh_D07G1778	Gh_D05G1047	Gh_A08G2199		Gh_A10G1144				Gh_A07G0806
		Gh_D03G1075	Gh_D07G1779	Gh_D05G1597	Gh_A08G2395		Gh_A10G1481				Gh_A07G0910
		Gh_D03G1510	Gh_D07G2202	Gh_D05G1598	Gh_A08G2417		Gh_A10G1482				Gh_A07G0991
		Gh_D03G1574	Gh_D07G2207	Gh_D05G1773	Gh_A08G2539		Gh_A10G1584				Gh_A07G1491
		Gh_D04G0250	Gh_D08G0270	Gh_D05G3346	Gh_A09G0166		Gh_A10G2003				Gh_A07G1517
		Gh_D04G0717	Gh_D08G0328	Gh_D05G3545	Gh_A09G0228		Gh_A10G2090				Gh_A07G1573
		Gh_D04G1527	Gh_D08G0944	Gh_D05G3549	Gh_A09G1181		Gh_A10G2092				Gh_A07G1638
		Gh_D04G1528	Gh_D08G0975	Gh_D05G3689	Gh_A09G1263		Gh_A10G2147				Gh_A07G1653
		Gh_D04G1661	Gh_D08G1540	Gh_D05G3819	Gh_A09G1351		Gh_A11G0166				Gh_A07G1970
		Gh_D04G1662	Gh_D08G1546	Gh_D06G0079	Gh_A09G1570		Gh_A11G0382				Gh_A07G1976
		Gh_D04G1663	Gh_D08G2097	Gh_D06G0099	Gh_A09G1623		Gh_A11G0534				Gh_A07G1981
		Gh_D04G1664	Gh_D08G2328	Gh_D06G0100	Gh_A09G1933		Gh_A11G0710				Gh_A07G2050
		Gh_D04G1666	Gh_D08G2333	Gh_D06G0101	Gh_A09G1980		Gh_A11G0773				Gh_A07G2094
		Gh_D04G1792	Gh_D08G2399	Gh_D06G0103	Gh_A09G2048		Gh_A11G0819				Gh_A07G2098
		Gh_D04G1831	Gh_D08G2562	Gh_D06G0104	Gh_A09G2089		Gh_A11G0874				Gh_A07G2104
		Gh_D05G0142	Gh_D08G2610	Gh_D06G0350	Gh_A09G2206		Gh_A11G0911				Gh_A07G2164
		Gh_D05G0153	Gh_D09G1507	Gh_D06G0530	Gh_A09G2207		Gh_A11G0926				Gh_A07G2295
		Gh_D05G0192	Gh_D09G1633	Gh_D06G1343	Gh_A09G2229		Gh_A11G1270				Gh_A08G0193
		Gh_D05G0193	Gh_D09G2001	Gh_D06G1640	Gh_A09G2300		Gh_A11G1353				Gh_A08G0350
		Gh_D05G0471	Gh_D09G2140	Gh_D06G1794	Gh_A09G2334		Gh_A11G1640				Gh_A08G0481
		Gh_D05G0690	Gh_D10G1425	Gh_D06G2168	Gh_A09G2394		Gh_A11G2223				Gh_A08G0501
		Gh_D05G0991	Gh_D10G1605	Gh_D07G0271	Gh_A09G2475		Gh_A11G2259				Gh_A08G0580
		Gh_D05G1134	Gh_D10G1991	Gh_D07G1062	Gh_A10G0050		Gh_A11G2488				Gh_A08G0778
		Gh_D05G1684	Gh_D10G2360	Gh_D07G2002	Gh_A10G0065		Gh_A11G2835				Gh_A08G1045
		Gh_D05G1729	Gh_D11G0026	Gh_D08G0092	Gh_A10G0113		Gh_A11G2865				Gh_A08G1301
		Gh_D05G1729	Gh_D11G0657	Gh_D08G0252	Gh_A10G0166		Gh_A11G2882				Gh_A08G1406
		Gh_D05G2025	Gh_D11G1407	Gh_D08G0270	Gh_A10G0192		Gh_A11G2919				Gh_A08G1613
		Gh_D05G2188	Gh_D11G1732	Gh_D08G0307	Gh_A10G0204		Gh_A12G0166				Gh_A08G1647
		Gh_D05G2288	Gh_D11G3477	Gh_D08G0308	Gh_A10G0504		Gh_A12G0387				Gh_A08G1676
		Gh_D05G2802	Gh_D12G0393	Gh_D08G0399	Gh_A10G0562		Gh_A12G1028				Gh_A08G1751
		Gh_D05G2891	Gh_D12G0558	Gh_D08G1252	Gh_A10G0607		Gh_A12G1061				Gh_A08G1778
		Gh_D05G2983	Gh_D12G1024	Gh_D08G1942	Gh_A10G0896		Gh_A12G1062				Gh_A08G1835
		Gh_D05G3413	Gh_D12G1077	Gh_D08G2216	Gh_A10G0916		Gh_A12G1287				Gh_A08G2003
		Gh_D05G3572	Gh_D12G1238	Gh_D08G2425	Gh_A10G0948		Gh_A12G1715				Gh_A08G2034
		Gh_D05G3660	Gh_D12G1839	Gh_D09G0076	Gh_A10G1173		Gh_A12G1716				Gh_A08G2083
		Gh_D05G3662	Gh_D12G2039	Gh_D09G0087	Gh_A10G1193		Gh_A12G1904				Gh_A08G2283
		Gh_D06G1466	Gh_D12G2238	Gh_D09G0971	Gh_A10G1241		Gh_A12G1990				Gh_A08G2367
		Gh_D06G1742	Gh_D12G2371	Gh_D09G1856	Gh_A10G1271		Gh_A12G1993				Gh_A08G2394
		Gh_D06G1871	Gh_D12G2476	Gh_D09G1999	Gh_A10G1377		Gh_A12G2009				Gh_A08G2468
		Gh_D06G1945	Gh_D13G0012	Gh_D10G1475	Gh_A10G1509		Gh_A12G2059				Gh_A08G2502
		Gh_D06G2179	Gh_D13G0040	Gh_D10G1815	Gh_A10G1516		Gh_A12G2066				Gh_A08G2515
		Gh_D07G0360	Gh_D13G0219	Gh_D10G2055	Gh_A10G1797		Gh_A12G2067				Gh_A08G2542
		Gh_D07G0466	Gh_D13G0546	Gh_D10G2142	Gh_A10G1956		Gh_A12G2185				Gh_A08G2570
		Gh_D07G0812	Gh_D13G0883	Gh_D10G2238	Gh_A10G1998		Gh_A12G2189				Gh_A08G2571
		Gh_D07G0823	Gh_D13G2394	Gh_D11G0251	Gh_A10G2067		Gh_A12G2228				Gh_A09G0305
		Gh_D07G1260	Gh_D13G2475	Gh_D11G0254	Gh_A10G2067		Gh_A12G2277				Gh_A09G0329
		Gh_D07G1461	Gh_Sca004940G01	Gh_D11G0549	Gh_A10G2069		Gh_A12G2300				Gh_A09G0334
		Gh_D07G1782	Gh_Sca005862G01	Gh_D11G1257	Gh_A10G2178		Gh_A12G2465				Gh_A09G0374
		Gh_D07G1786	Gh_Sca011440G01	Gh_D11G1521	Gh_A11G0009		Gh_A12G2673				Gh_A09G0474
		Gh_D07G1799	Gh_Sca060710G01	Gh_D11G1694	Gh_A11G0089		Gh_A13G0473				Gh_A09G0493
		Gh_D07G1914		Gh_D11G2193	Gh_A11G0109		Gh_A13G0935				Gh_A09G0566
		Gh_D07G1923		Gh_D11G2549	Gh_A11G0142		Gh_A13G1025				Gh_A09G0639
		Gh_D07G2232		Gh_D11G3287	Gh_A11G0168		Gh_A13G1247				Gh_A09G0760
		Gh_D07G2294		Gh_D11G3503	Gh_A11G0259		Gh_A13G1395				Gh_A09G0763
		Gh_D07G2501		Gh_D12G0156	Gh_A11G0316		Gh_A13G1754				Gh_A09G1135
		Gh_D08G0303		Gh_D12G0861	Gh_A11G0430		Gh_A13G1958				Gh_A09G1150
		Gh_D08G0311		Gh_D12G1705	Gh_A11G0573		Gh_A13G1995				Gh_A09G1276
		Gh_D08G0887		Gh_D12G1761	Gh_A11G0599		Gh_A13G2102				Gh_A09G1397
		Gh_D08G0891		Gh_D12G1816	Gh_A11G0600		Gh_A13G2342				Gh_A09G1400
		Gh_D08G1927		Gh_D12G1991	Gh_A11G0663		Gh_D01G0111				Gh_A09G1415
		Gh_D08G2105		Gh_D12G2086	Gh_A11G0672		Gh_D01G0348				Gh_A09G1517
		Gh_D08G2106		Gh_D13G0409	Gh_A11G0920		Gh_D01G0349				Gh_A09G1829
		Gh_D08G2671		Gh_D13G0465	Gh_A11G0941		Gh_D01G0544				Gh_A09G2144
		Gh_D09G0128		Gh_D13G1060	Gh_A11G0983		Gh_D01G0564				Gh_A09G2325
		Gh_D09G0130		Gh_D13G1584	Gh_A11G0984		Gh_D01G0574				Gh_A09G2367
		Gh_D09G0471		Gh_D13G2340	Gh_A11G1119		Gh_D01G1252				Gh_A09G2460
		Gh_D09G0679		Gh_Sca004981G01	Gh_A11G1152		Gh_D01G1427				Gh_A10G0169
		Gh_D09G1051		Gh_Sca004981G03	Gh_A11G1551		Gh_D01G1644				Gh_A10G0443
		Gh_D09G1140		Gh_Sca004981G04	Gh_A11G1718		Gh_D01G1679				Gh_A10G0548
		Gh_D09G1312		Gh_Sca004981G05	Gh_A11G1726		Gh_D01G1714				Gh_A10G0839
		Gh_D09G1703		Gh_Sca005954G01	Gh_A11G2182		Gh_D01G1750				Gh_A10G1006
		Gh_D09G1784		Gh_Sca012456G01	Gh_A11G2189		Gh_D01G1820				Gh_A10G1066
		Gh_D09G2051		Gh_Sca018846G01	Gh_A11G2199		Gh_D01G1901				Gh_A10G1331
		Gh_D09G2073		Gh_Sca097288G01	Gh_A11G2395		Gh_D01G1934				Gh_A10G1332
		Gh_D09G2247		Gh_Sca115279G01	Gh_A11G2452		Gh_D01G2085				Gh_A10G1487
		Gh_D09G2331			Gh_A11G2456		Gh_D01G2086				Gh_A10G1493
		Gh_D09G2456			Gh_A11G2926		Gh_D01G2257				Gh_A10G1515
		Gh_D10G0205			Gh_A11G2987		Gh_D01G2339				Gh_A10G1536
		Gh_D10G0920			Gh_A12G0052		Gh_D02G0034				Gh_A10G1552
		Gh_D10G1305			Gh_A12G0090		Gh_D02G0140				Gh_A10G1660
		Gh_D10G1540			Gh_A12G0237		Gh_D02G0689				Gh_A10G1845
		Gh_D10G1757			Gh_A12G0238		Gh_D02G0709				Gh_A10G1989
		Gh_D10G1984			Gh_A12G0239		Gh_D02G0712				Gh_A10G2140
		Gh_D10G2052			Gh_A12G0276		Gh_D02G0725				Gh_A11G0289
		Gh_D10G2056			Gh_A12G0470		Gh_D02G0763				Gh_A11G0359
		Gh_D10G2057			Gh_A12G0499		Gh_D02G0992				Gh_A11G0401
		Gh_D10G2119			Gh_A12G0571		Gh_D02G1474				Gh_A11G0521
		Gh_D10G2414			Gh_A12G0673		Gh_D02G1614				Gh_A11G0740
		Gh_D11G0018			Gh_A12G0840		Gh_D02G1615				Gh_A11G0804
		Gh_D11G0477			Gh_A12G0843		Gh_D02G1676				Gh_A11G0947
		Gh_D11G0658			Gh_A12G1285		Gh_D02G1686				Gh_A11G0985
		Gh_D11G0832			Gh_A12G1329		Gh_D02G1808				Gh_A11G1041
		Gh_D11G1207			Gh_A12G1505		Gh_D03G0149				Gh_A11G1113
		Gh_D11G2458			Gh_A12G1686		Gh_D03G0277				Gh_A11G1428
		Gh_D11G2650			Gh_A12G1687		Gh_D03G0300				Gh_A11G1441
		Gh_D11G3190			Gh_A12G1908		Gh_D03G0508				Gh_A11G1452
		Gh_D11G3311			Gh_A12G1931		Gh_D03G0546				Gh_A11G1616
		Gh_D11G3313			Gh_A12G2021		Gh_D03G0583				Gh_A11G1695
		Gh_D12G0132			Gh_A12G2070		Gh_D03G0793				Gh_A11G1731
		Gh_D12G0411			Gh_A12G2121		Gh_D03G0803				Gh_A11G1859
		Gh_D12G0461			Gh_A12G2302		Gh_D03G0967				Gh_A11G1959
		Gh_D12G1009			Gh_A12G2322		Gh_D03G1000				Gh_A11G1993
		Gh_D12G1201			Gh_A12G2425		Gh_D03G1011				Gh_A11G2052
		Gh_D12G1896			Gh_A12G2449		Gh_D03G1253				Gh_A11G2102
		Gh_D12G1929			Gh_A13G0105		Gh_D03G1256				Gh_A11G2103
		Gh_D12G2040			Gh_A13G0138		Gh_D03G1464				Gh_A11G2106
		Gh_D12G2060			Gh_A13G0250		Gh_D03G1465				Gh_A11G2124
		Gh_D12G2405			Gh_A13G0883		Gh_D03G1520				Gh_A11G2221
		Gh_D12G2544			Gh_A13G0888		Gh_D03G1542				Gh_A11G2243
		Gh_D13G0268			Gh_A13G0918		Gh_D03G1594				Gh_A11G2333
		Gh_D13G0372			Gh_A13G0956		Gh_D03G1622				Gh_A11G2369
		Gh_D13G1418			Gh_A13G1067		Gh_D03G1623				Gh_A11G2371
		Gh_Sca004801G01			Gh_A13G1119		Gh_D03G1657				Gh_A11G2375
		Gh_Sca004801G02			Gh_A13G1261		Gh_D03G1706				Gh_A11G2469
		Gh_Sca004801G03			Gh_A13G1301		Gh_D03G1733				Gh_A11G2604
		Gh_Sca004803G06			Gh_A13G1574		Gh_D03G1822				Gh_A11G2814
		Gh_Sca004803G07			Gh_A13G1612		Gh_D04G0211				Gh_A11G2828
		Gh_Sca005920G01			Gh_A13G1653		Gh_D04G0369				Gh_A11G2871
		Gh_Sca009573G02			Gh_A13G1707		Gh_D04G0387				Gh_A11G3015
		Gh_Sca012793G01			Gh_A13G1793		Gh_D04G0406				Gh_A11G3090
		Gh_Sca041649G01			Gh_A13G1906		Gh_D04G0436				Gh_A11G3109
		Gh_Sca057362G01			Gh_A13G2035		Gh_D04G0541				Gh_A11G3292
		Gh_Sca134007G01			Gh_A13G2171		Gh_D04G0616				Gh_A12G0008
					Gh_A13G2266		Gh_D04G0814				Gh_A12G0154
					Gh_A13G2341		Gh_D04G0825				Gh_A12G0165
					Gh_D01G0008		Gh_D04G0951				Gh_A12G0206
					Gh_D01G0014		Gh_D04G1055				Gh_A12G0341
					Gh_D01G0112		Gh_D04G1118				Gh_A12G0365
					Gh_D01G0164		Gh_D04G1301				Gh_A12G0410
					Gh_D01G0185		Gh_D04G1377				Gh_A12G0512
					Gh_D01G0186		Gh_D04G1417				Gh_A12G0535
					Gh_D01G0757		Gh_D04G1509				Gh_A12G0684
					Gh_D01G0767		Gh_D05G0120				Gh_A12G0793
					Gh_D01G0952		Gh_D05G0390				Gh_A12G0795
					Gh_D01G1256		Gh_D05G0393				Gh_A12G0806
					Gh_D01G1683		Gh_D05G0458				Gh_A12G0842
					Gh_D01G1766		Gh_D05G0459				Gh_A12G0928
					Gh_D01G1963		Gh_D05G0500				Gh_A12G1091
					Gh_D01G1991		Gh_D05G0768				Gh_A12G1124
					Gh_D01G2044		Gh_D05G0824				Gh_A12G1143
					Gh_D01G2258		Gh_D05G0825				Gh_A12G1234
					Gh_D01G2337		Gh_D05G0826				Gh_A12G1395
					Gh_D01G2337		Gh_D05G0888				Gh_A12G1454
					Gh_D01G2338		Gh_D05G0920				Gh_A12G1526
					Gh_D02G0030		Gh_D05G0956				Gh_A12G1695
					Gh_D02G0031		Gh_D05G0972				Gh_A12G1797
					Gh_D02G0215		Gh_D05G1113				Gh_A12G1915
					Gh_D02G0240		Gh_D05G1337				Gh_A12G1921
					Gh_D02G0662		Gh_D05G1535				Gh_A12G1982
					Gh_D02G1150		Gh_D05G1751				Gh_A12G2016
					Gh_D02G1227		Gh_D05G2199				Gh_A12G2081
					Gh_D02G1746		Gh_D05G2487				Gh_A12G2173
					Gh_D02G1776		Gh_D05G2641				Gh_A12G2256
					Gh_D02G1874		Gh_D05G2696				Gh_A12G2301
					Gh_D02G1877		Gh_D05G2765				Gh_A12G2314
					Gh_D02G1877		Gh_D05G2877				Gh_A12G2346
					Gh_D02G2079		Gh_D05G2885				Gh_A12G2406
					Gh_D02G2172		Gh_D05G3332				Gh_A12G2515
					Gh_D02G2173		Gh_D05G3434				Gh_A12G2545
					Gh_D02G2288		Gh_D05G3478				Gh_A12G2619
					Gh_D03G0004		Gh_D05G3533				Gh_A12G2623
					Gh_D03G0006		Gh_D05G3626				Gh_A12G2729
					Gh_D03G0058		Gh_D05G3627				Gh_A13G0085
					Gh_D03G0086		Gh_D05G3741				Gh_A13G0086
					Gh_D03G0385		Gh_D05G3903				Gh_A13G0113
					Gh_D03G0431		Gh_D06G0230				Gh_A13G0142
					Gh_D03G0992		Gh_D06G0248				Gh_A13G0294
					Gh_D03G1308		Gh_D06G0249				Gh_A13G0371
					Gh_D03G1438		Gh_D06G0294				Gh_A13G0512
					Gh_D03G1513		Gh_D06G0351				Gh_A13G0559
					Gh_D03G1517		Gh_D06G0394				Gh_A13G0674
					Gh_D03G1627		Gh_D06G0610				Gh_A13G0797
					Gh_D03G1637		Gh_D06G1057				Gh_A13G0845
					Gh_D04G0130		Gh_D06G1138				Gh_A13G0955
					Gh_D04G0205		Gh_D06G1145				Gh_A13G1014
					Gh_D04G0351		Gh_D06G1200				Gh_A13G1045
					Gh_D04G0352		Gh_D06G1276				Gh_A13G1048
					Gh_D04G0762		Gh_D06G1748				Gh_A13G1066
					Gh_D04G0878		Gh_D06G1799				Gh_A13G1120
					Gh_D04G0971		Gh_D06G2009				Gh_A13G1195
					Gh_D04G1089		Gh_D06G2200				Gh_A13G1239
					Gh_D04G1176		Gh_D06G2239				Gh_A13G1284
					Gh_D04G1293		Gh_D07G0111				Gh_A13G1292
					Gh_D04G1318		Gh_D07G0161				Gh_A13G1470
					Gh_D04G1373		Gh_D07G0419				Gh_A13G1491
					Gh_D04G1835		Gh_D07G0500				Gh_A13G1563
					Gh_D05G0038		Gh_D07G0689				Gh_A13G1955
					Gh_D05G0061		Gh_D07G0819				Gh_A13G2091
					Gh_D05G0313		Gh_D07G1180				Gh_A13G2148
					Gh_D05G0326		Gh_D07G1320				Gh_A13G2209
					Gh_D05G0336		Gh_D07G1357				Gh_A13G2244
					Gh_D05G0619		Gh_D07G1777				Gh_A13G2285
					Gh_D05G0716		Gh_D07G1802				Gh_D01G0163
					Gh_D05G0788		Gh_D07G1979				Gh_D01G0262
					Gh_D05G0808		Gh_D07G2099				Gh_D01G0337
					Gh_D05G0913		Gh_D07G2420				Gh_D01G0498
					Gh_D05G0962		Gh_D08G0007				Gh_D01G0592
					Gh_D05G1215		Gh_D08G0269				Gh_D01G0608
					Gh_D05G1216		Gh_D08G0412				Gh_D01G0673
					Gh_D05G1283		Gh_D08G0546				Gh_D01G0978
					Gh_D05G1338		Gh_D08G0703				Gh_D01G1293
					Gh_D05G1348		Gh_D08G0748				Gh_D01G1504
					Gh_D05G1354		Gh_D08G0868				Gh_D01G1520
					Gh_D05G1579		Gh_D08G0875				Gh_D01G1713
					Gh_D05G1581		Gh_D08G0923				Gh_D01G1776
					Gh_D05G1992		Gh_D08G1155				Gh_D01G2011
					Gh_D05G2052		Gh_D08G1184				Gh_D01G2256
					Gh_D05G2114		Gh_D08G1392				Gh_D02G0075
					Gh_D05G2155		Gh_D08G1541				Gh_D02G0110
					Gh_D05G2167		Gh_D08G1734				Gh_D02G0111
					Gh_D05G2226		Gh_D08G1802				Gh_D02G0127
					Gh_D05G2281		Gh_D08G2016				Gh_D02G0358
					Gh_D05G2463		Gh_D08G2702				Gh_D02G0504
					Gh_D05G2589		Gh_D08G2762				Gh_D02G0505
					Gh_D05G2642		Gh_D08G2763				Gh_D02G0560
					Gh_D05G2768		Gh_D08G2764				Gh_D02G0584
					Gh_D05G2818		Gh_D09G0053				Gh_D02G0733
					Gh_D05G2929		Gh_D09G0576				Gh_D02G0754
					Gh_D05G3040		Gh_D09G0655				Gh_D02G0868
					Gh_D05G3451		Gh_D09G0676				Gh_D02G0943
					Gh_D05G3587		Gh_D09G0707				Gh_D02G0959
					Gh_D05G3595		Gh_D09G0902				Gh_D02G0964
					Gh_D05G3607		Gh_D09G0933				Gh_D02G1327
					Gh_D05G3876		Gh_D09G0934				Gh_D02G1469
					Gh_D05G3940		Gh_D09G1371				Gh_D02G1499
					Gh_D05G3941		Gh_D09G1409				Gh_D02G1563
					Gh_D06G0168		Gh_D09G1515				Gh_D02G1630
					Gh_D06G0179		Gh_D09G1782				Gh_D02G1632
					Gh_D06G0263		Gh_D09G1804				Gh_D02G1849
					Gh_D06G0281		Gh_D09G2008				Gh_D02G1850
					Gh_D06G0375		Gh_D09G2037				Gh_D02G1897
					Gh_D06G0690		Gh_D09G2044				Gh_D02G2356
					Gh_D06G0832		Gh_D09G2132				Gh_D02G2387
					Gh_D06G0864		Gh_D09G2161				Gh_D02G2387
					Gh_D06G1348		Gh_D09G2477				Gh_D03G0241
					Gh_D06G1523		Gh_D10G0078				Gh_D03G0304
					Gh_D06G1578		Gh_D10G0086				Gh_D03G0323
					Gh_D06G1695		Gh_D10G0217				Gh_D03G0364
					Gh_D06G1912		Gh_D10G0293				Gh_D03G0448
					Gh_D06G2139		Gh_D10G0438				Gh_D03G0497
					Gh_D06G2192		Gh_D10G0463				Gh_D03G0814
					Gh_D06G2193		Gh_D10G0589				Gh_D03G1002
					Gh_D06G2264		Gh_D10G0736				Gh_D03G1125
					Gh_D06G2317		Gh_D10G1353				Gh_D03G1135
					Gh_D06G2377		Gh_D10G1381				Gh_D03G1327
					Gh_D07G0070		Gh_D10G1564				Gh_D03G1367
					Gh_D07G0094		Gh_D10G1833				Gh_D04G0056
					Gh_D07G0157		Gh_D10G2113				Gh_D04G0145
					Gh_D07G0203		Gh_D10G2162				Gh_D04G0489
					Gh_D07G0249		Gh_D10G2310				Gh_D04G0499
					Gh_D07G0265		Gh_D10G2352				Gh_D04G0953
					Gh_D07G0283		Gh_D10G2352				Gh_D04G1053
					Gh_D07G0465		Gh_D10G2360				Gh_D04G1081
					Gh_D07G0736		Gh_D10G2361				Gh_D04G1177
					Gh_D07G0803		Gh_D10G2379				Gh_D04G1191
					Gh_D07G1001		Gh_D10G2395				Gh_D04G1308
					Gh_D07G1030		Gh_D10G2466				Gh_D04G1332
					Gh_D07G1031		Gh_D10G2518				Gh_D04G1458
					Gh_D07G1032		Gh_D10G2619				Gh_D04G1527
					Gh_D07G1050		Gh_D11G0098				Gh_D04G1528
					Gh_D07G1092		Gh_D11G0176				Gh_D04G1630
					Gh_D07G1217		Gh_D11G0422				Gh_D04G1716
					Gh_D07G1257		Gh_D11G0716				Gh_D04G1809
					Gh_D07G1367		Gh_D11G0748				Gh_D04G1866
					Gh_D07G1384		Gh_D11G0826				Gh_D04G1911
					Gh_D07G1433		Gh_D11G0960				Gh_D04G1933
					Gh_D07G1881		Gh_D11G0963				Gh_D04G1954
					Gh_D07G2014		Gh_D11G1068				Gh_D04G2024
					Gh_D07G2237		Gh_D11G1108				Gh_D05G0069
					Gh_D07G2239		Gh_D11G1131				Gh_D05G0116
					Gh_D07G2342		Gh_D11G1199				Gh_D05G0161
					Gh_D07G2343		Gh_D11G1242				Gh_D05G0566
					Gh_D07G2484		Gh_D11G1291				Gh_D05G0586
					Gh_D08G0203		Gh_D11G1501				Gh_D05G0627
					Gh_D08G0246		Gh_D11G1512				Gh_D05G0630
					Gh_D08G0497		Gh_D11G1515				Gh_D05G0637
					Gh_D08G0667		Gh_D11G1573				Gh_D05G0755
					Gh_D08G0690		Gh_D11G1798				Gh_D05G0803
					Gh_D08G0695		Gh_D11G2009				Gh_D05G0859
					Gh_D08G0721		Gh_D11G3247				Gh_D05G1003
					Gh_D08G0936		Gh_D11G3268				Gh_D05G1324
					Gh_D08G1474		Gh_D11G3314				Gh_D05G1370
					Gh_D08G1623		Gh_D11G3531				Gh_D05G1378
					Gh_D08G1624		Gh_D12G0311				Gh_D05G1414
					Gh_D08G1774		Gh_D12G0392				Gh_D05G1416
					Gh_D08G1872		Gh_D12G0494				Gh_D05G1602
					Gh_D08G1911		Gh_D12G1044				Gh_D05G1758
					Gh_D08G2085		Gh_D12G1079				Gh_D05G1800
					Gh_D08G2130		Gh_D12G1184				Gh_D05G1805
					Gh_D08G2167		Gh_D12G1185				Gh_D05G1842
					Gh_D08G2256		Gh_D12G1290				Gh_D05G2083
					Gh_D08G2280		Gh_D12G1541				Gh_D05G2085
					Gh_D08G2557		Gh_D12G1658				Gh_D05G2173
					Gh_D09G0078		Gh_D12G1841				Gh_D05G2245
					Gh_D09G0133		Gh_D12G1876				Gh_D05G2461
					Gh_D09G0247		Gh_D12G1971				Gh_D05G2700
					Gh_D09G0470		Gh_D12G2159				Gh_D05G2708
					Gh_D09G0533		Gh_D12G2167				Gh_D05G2755
					Gh_D09G0697		Gh_D12G2172				Gh_D05G2766
					Gh_D09G0706		Gh_D12G2246				Gh_D05G2936
					Gh_D09G0863		Gh_D12G2383				Gh_D05G3179
					Gh_D09G0971		Gh_D12G2548				Gh_D05G3399
					Gh_D09G1006		Gh_D12G2593				Gh_D05G3447
					Gh_D09G1007		Gh_D12G2615				Gh_D05G3468
					Gh_D09G1145		Gh_D12G2664				Gh_D05G3506
					Gh_D09G1207		Gh_D12G2666				Gh_D05G3546
					Gh_D09G1253		Gh_D12G2695				Gh_D05G3571
					Gh_D09G1582		Gh_D12G2793				Gh_D05G3654
					Gh_D09G1613		Gh_D13G0175				Gh_D05G3655
					Gh_D09G1743		Gh_D13G0194				Gh_D05G3655
					Gh_D09G2255		Gh_D13G0266				Gh_D05G3656
					Gh_D09G2276		Gh_D13G0693				Gh_D05G3920
					Gh_D09G2296		Gh_D13G1088				Gh_D06G0027
					Gh_D09G2405		Gh_D13G1154				Gh_D06G0035
					Gh_D10G0007		Gh_D13G1631				Gh_D06G0076
					Gh_D10G0117		Gh_D13G1632				Gh_D06G0146
					Gh_D10G0177		Gh_D13G1846				Gh_D06G0147
					Gh_D10G0181		Gh_D13G1917				Gh_D06G0233
					Gh_D10G0219		Gh_D13G1939				Gh_D06G0235
					Gh_D10G0310		Gh_D13G1978				Gh_D06G0237
					Gh_D10G0311		Gh_D13G2155				Gh_D06G0245
					Gh_D10G0317		Gh_D13G2197				Gh_D06G0245
					Gh_D10G0440		Gh_D13G2258				Gh_D06G0327
					Gh_D10G0676		Gh_D13G2524				Gh_D06G0387
					Gh_D10G0791		Gh_Sca005179G01				Gh_D06G0504
					Gh_D10G0853		Gh_Sca005977G01				Gh_D06G0559
					Gh_D10G0872		Gh_Sca006457G01				Gh_D06G0566
					Gh_D10G0873		Gh_Sca006659G01				Gh_D06G0630
					Gh_D10G1086		Gh_Sca007158G01				Gh_D06G0686
					Gh_D10G1109		Gh_Sca007158G02				Gh_D06G1022
					Gh_D10G1249		Gh_Sca012235G01				Gh_D06G1146
					Gh_D10G1493		Gh_Sca042593G01				Gh_D06G1179
					Gh_D10G1540		Gh_Sca050546G01				Gh_D06G1189
					Gh_D10G1656		Gh_Sca065142G01				Gh_D06G1291
					Gh_D10G1767						Gh_D06G1291
					Gh_D10G1903						Gh_D06G1361
					Gh_D10G2025						Gh_D06G1452
					Gh_D10G2202						Gh_D06G1690
					Gh_D10G2251						Gh_D06G1724
					Gh_D10G2305						Gh_D06G1954
					Gh_D10G2430						Gh_D06G1991
					Gh_D10G2537						Gh_D06G2004
					Gh_D10G2595						Gh_D06G2096
					Gh_D10G2630						Gh_D06G2242
					Gh_D11G0006						Gh_D06G2270
					Gh_D11G0108						Gh_D06G2309
					Gh_D11G0156						Gh_D06G2309
					Gh_D11G0170						Gh_D06G2309
					Gh_D11G0370						Gh_D06G2310
					Gh_D11G0610						Gh_D06G2358
					Gh_D11G0686						Gh_D06G2392
					Gh_D11G0687						Gh_D07G0029
					Gh_D11G0688						Gh_D07G0310
					Gh_D11G1039						Gh_D07G0346
					Gh_D11G1446						Gh_D07G0457
					Gh_D11G1606						Gh_D07G0733
					Gh_D11G1642						Gh_D07G0867
					Gh_D11G1706						Gh_D07G0892
					Gh_D11G1830						Gh_D07G0909
					Gh_D11G1884						Gh_D07G0984
					Gh_D11G2205						Gh_D07G0995
					Gh_D11G2243						Gh_D07G1002
					Gh_D11G2666						Gh_D07G1150
					Gh_D11G2770						Gh_D07G1151
					Gh_D11G2892						Gh_D07G1169
					Gh_D11G3296						Gh_D07G1178
					Gh_D11G3303						Gh_D07G1291
					Gh_D11G3312						Gh_D07G1316
					Gh_D11G3454						Gh_D07G1410
					Gh_D11G3525						Gh_D07G1708
					Gh_D11G3539						Gh_D07G2027
					Gh_D12G0028						Gh_D07G2164
					Gh_D12G0061						Gh_D07G2312
					Gh_D12G0101						Gh_D07G2339
					Gh_D12G0145						Gh_D07G2493
					Gh_D12G0214						Gh_D08G0096
					Gh_D12G0236						Gh_D08G0097
					Gh_D12G0237						Gh_D08G0205
					Gh_D12G0263						Gh_D08G0240
					Gh_D12G0302						Gh_D08G0480
					Gh_D12G0304						Gh_D08G0533
					Gh_D12G0394						Gh_D08G0564
					Gh_D12G0472						Gh_D08G0588
					Gh_D12G0508						Gh_D08G0716
					Gh_D12G0586						Gh_D08G0756
					Gh_D12G1415						Gh_D08G0928
					Gh_D12G1453						Gh_D08G0929
					Gh_D12G1661						Gh_D08G1037
					Gh_D12G1755						Gh_D08G1323
					Gh_D12G1934						Gh_D08G1378
					Gh_D12G2181						Gh_D08G1701
					Gh_D12G2301						Gh_D08G1724
					Gh_D12G2364						Gh_D08G1919
					Gh_D12G2767						Gh_D08G1974
					Gh_D13G0121						Gh_D08G1999
					Gh_D13G0160						Gh_D08G2124
					Gh_D13G0288						Gh_D08G2193
					Gh_D13G0434						Gh_D08G2303
					Gh_D13G0627						Gh_D08G2397
					Gh_D13G0696						Gh_D08G2417
					Gh_D13G0976						Gh_D08G2418
					Gh_D13G0997						Gh_D09G0083
					Gh_D13G1030						Gh_D09G0213
					Gh_D13G1054						Gh_D09G0244
					Gh_D13G1129						Gh_D09G0277
					Gh_D13G1162						Gh_D09G0480
					Gh_D13G1502						Gh_D09G0530
					Gh_D13G1503						Gh_D09G0567
					Gh_D13G1618						Gh_D09G0575
					Gh_D13G1671						Gh_D09G0762
					Gh_D13G1703						Gh_D09G1014
					Gh_D13G1719						Gh_D09G1208
					Gh_D13G1799						Gh_D09G1383
					Gh_D13G2127						Gh_D09G1391
					Gh_D13G2153						Gh_D09G1404
					Gh_Sca004803G05						Gh_D09G1471
					Gh_Sca004898G01						Gh_D09G1494
					Gh_Sca004907G02						Gh_D09G1513
					Gh_Sca005244G01						Gh_D09G1543
					Gh_Sca007314G01						Gh_D09G1792
					Gh_Sca009869G01						Gh_D09G2032
					Gh_Sca014110G01						Gh_D09G2092
					Gh_Sca056842G01						Gh_D09G2145
					Gh_Sca072275G01						Gh_D09G2285
					Gh_Sca114870G01						Gh_D09G2349
											Gh_D09G2438
											Gh_D10G0367
											Gh_D10G0460
											Gh_D10G0620
											Gh_D10G0675
											Gh_D10G0775
											Gh_D10G0915
											Gh_D10G1185
											Gh_D10G1539
											Gh_D10G1737
											Gh_D10G1953
											Gh_D10G1954
											Gh_D10G2193
											Gh_D10G2195
											Gh_D10G2202
											Gh_D10G2262
											Gh_D10G2262
											Gh_D10G2461
											Gh_D10G2521
											Gh_D10G2522
											Gh_D10G2523
											Gh_D10G2526
											Gh_D10G2568
											Gh_D11G0266
											Gh_D11G0346
											Gh_D11G0449
											Gh_D11G0450
											Gh_D11G0534
											Gh_D11G0753
											Gh_D11G0835
											Gh_D11G0852
											Gh_D11G0942
											Gh_D11G1091
											Gh_D11G1095
											Gh_D11G1294
											Gh_D11G1301
											Gh_D11G1330
											Gh_D11G1853
											Gh_D11G1890
											Gh_D11G1939
											Gh_D11G2024
											Gh_D11G2151
											Gh_D11G2376
											Gh_D11G2387
											Gh_D11G2416
											Gh_D11G2432
											Gh_D11G2530
											Gh_D11G2556
											Gh_D11G2602
											Gh_D11G2603
											Gh_D11G2689
											Gh_D11G2709
											Gh_D11G2787
											Gh_D11G2849
											Gh_D11G2953
											Gh_D11G3161
											Gh_D11G3175
											Gh_D11G3369
											Gh_D11G3426
											Gh_D11G3464
											Gh_D12G0033
											Gh_D12G0034
											Gh_D12G0035
											Gh_D12G0068
											Gh_D12G0159
											Gh_D12G0208
											Gh_D12G0321
											Gh_D12G0551
											Gh_D12G0631
											Gh_D12G0648
											Gh_D12G0672
											Gh_D12G0745
											Gh_D12G0853
											Gh_D12G0873
											Gh_D12G0915
											Gh_D12G1248
											Gh_D12G1268
											Gh_D12G1424
											Gh_D12G1478
											Gh_D12G1493
											Gh_D12G1577
											Gh_D12G1632
											Gh_D12G1683
											Gh_D12G1693
											Gh_D12G1784
											Gh_D12G1859
											Gh_D12G1944
											Gh_D12G2032
											Gh_D12G2034
											Gh_D12G2036
											Gh_D12G2254
											Gh_D12G2327
											Gh_D12G2352
											Gh_D12G2369
											Gh_D12G2388
											Gh_D12G2437
											Gh_D12G2602
											Gh_D12G2642
											Gh_D12G2828
											Gh_D13G0236
											Gh_D13G0361
											Gh_D13G0419
											Gh_D13G0494
											Gh_D13G0589
											Gh_D13G0590
											Gh_D13G0613
											Gh_D13G0633
											Gh_D13G0688
											Gh_D13G0763
											Gh_D13G1017
											Gh_D13G1152
											Gh_D13G1247
											Gh_D13G1298
											Gh_D13G1308
											Gh_D13G1309
											Gh_D13G1330
											Gh_D13G1652
											Gh_D13G1850
											Gh_D13G1890
											Gh_D13G1900
											Gh_D13G2007
											Gh_D13G2447
											Gh_Sca004867G04
											Gh_Sca004871G02
											Gh_Sca004965G01
											Gh_Sca004965G02
											Gh_Sca004965G03
											Gh_Sca005105G01
											Gh_Sca005431G01
											Gh_Sca005495G02
											Gh_Sca005969G01
											Gh_Sca006530G03
											Gh_Sca007264G01
											Gh_Sca008374G01
											Gh_Sca011819G01
											Gh_Sca013634G01
											Gh_Sca034608G01
											Gh_Sca047584G01
											Gh_Sca055123G01
											Gh_Sca059080G01
											Gh_Sca063132G01
											Gh_Sca097471G01
											Gh_Sca131106G01
											Gh_Sca135270G01
