# Supplementary material for: Comparative transcriptome analysis of inbred lines and contrasting hybrids reveals overdominance mediate early biomass vigor in hybrid cotton
Source: BMC Genomics. 2020 Feb 10;21:140. doi: 10.1186/s12864-020-6561-9 (PMC7011360; doi:10.1186/s12864-020-6561-9)
Supplement: Supplementary file 10 — Additional file 10. Information on gene expression patterns in root and leaf of low hybrid relative to its parents [file 12864_2020_6561_MOESM10_ESM.xlsx]

## Sheet: Leaf
group 1	group 2	group 3	group 4	group 5	group 6	group 7	group 8	group 9	group 10	group 11	group 12
Gh_A01G1070	Gh_A04G0198	Gh_A01G0151	Gh_A01G0705	Gh_A01G0110	Gh_A01G1238	Gh_A01G0521	Gh_A01G0033	Gh_A02G0067	Gh_A01G0571	Gh_A01G0186	Gh_A01G0149
Gh_A04G0995	Gh_A04G0643	Gh_A01G0245	Gh_A01G1184	Gh_A01G0277	Gh_A07G0443	Gh_A01G1440	Gh_A01G0531	Gh_A11G2058	Gh_A02G1346	Gh_A01G0431	Gh_A01G0189
Gh_A06G0371	Gh_A05G0398	Gh_A01G0419	Gh_A01G1228	Gh_A01G0281	Gh_A10G2068	Gh_A01G1843	Gh_A01G0716	Gh_D01G0534	Gh_A02G1347	Gh_A01G0581	Gh_A01G0253
Gh_A06G0372	Gh_A05G1263	Gh_A01G0717	Gh_A01G1640	Gh_A01G0343	Gh_A11G2062	Gh_A01G1844	Gh_A01G0826	Gh_D06G2392	Gh_A03G1126	Gh_A01G0598	Gh_A01G0328
Gh_A06G1157	Gh_A06G1084	Gh_A01G0813	Gh_A01G1972	Gh_A01G0359	Gh_A13G0385	Gh_A02G1268	Gh_A01G0845		Gh_A04G1199	Gh_A01G1324	Gh_A01G0605
Gh_A06G1255	Gh_A06G2058	Gh_A01G0874	Gh_A02G0657	Gh_A01G0361	Gh_D03G0695	Gh_A04G0721	Gh_A01G0859		Gh_A05G2299	Gh_A01G1767	Gh_A01G0894
Gh_A06G1908	Gh_A07G0705	Gh_A01G0875	Gh_A02G0762	Gh_A01G0458	Gh_D05G0824	Gh_A05G0520	Gh_A01G0902		Gh_A05G3992	Gh_A01G1825	Gh_A01G0896
Gh_A07G0003	Gh_A07G1738	Gh_A01G1114	Gh_A02G1111	Gh_A01G0552	Gh_D07G0550	Gh_A05G2394	Gh_A01G0936		Gh_A09G0086	Gh_A01G1863	Gh_A01G0897
Gh_A07G1362	Gh_A08G1535	Gh_A01G1352	Gh_A03G0607	Gh_A01G0559	Gh_D07G1201	Gh_A05G3190	Gh_A01G0963		Gh_A10G0562	Gh_A02G0883	Gh_A01G1075
Gh_A07G1464	Gh_A09G0220	Gh_A01G1439	Gh_A03G0825	Gh_A01G0567	Gh_D08G1728	Gh_A06G1093	Gh_A01G1348		Gh_A12G1040	Gh_A03G0420	Gh_A01G1234
Gh_A09G1448	Gh_A09G2414	Gh_A01G2135	Gh_A03G1183	Gh_A01G0568	Gh_D08G1871	Gh_A06G1838	Gh_A01G1360		Gh_A12G2357	Gh_A03G1059	Gh_A01G1291
Gh_A11G2507	Gh_A09G2524	Gh_A02G0302	Gh_A03G1405	Gh_A01G0738	Gh_D10G1431	Gh_A07G0547	Gh_A01G1385		Gh_D02G0432	Gh_A04G0349	Gh_A01G1434
Gh_A11G2508	Gh_A11G2680	Gh_A02G0324	Gh_A03G1443	Gh_A01G0755	Gh_D11G0591	Gh_A07G2022	Gh_A01G1403		Gh_D02G0433	Gh_A05G0493	Gh_A01G1639
Gh_A12G2250	Gh_A11G2804	Gh_A02G0397	Gh_A04G0038	Gh_A01G1073	Gh_D11G1126	Gh_A08G1812	Gh_A01G1525		Gh_D02G0992	Gh_A05G0658	Gh_A01G1732
Gh_A12G2719	Gh_D01G0296	Gh_A02G0451	Gh_A04G0102	Gh_A01G1131	Gh_D11G2645	Gh_A09G1283	Gh_A01G1526		Gh_D05G3929	Gh_A05G1432	Gh_A01G1774
Gh_A13G0205	Gh_D01G1093	Gh_A02G1026	Gh_A04G0111	Gh_A01G1283	Gh_D13G0356	Gh_A09G1405	Gh_A01G1575		Gh_D11G2411	Gh_A05G2978	Gh_A01G1949
Gh_A13G0216	Gh_D01G1180	Gh_A02G1313	Gh_A04G0657	Gh_A01G1321	Gh_D13G0427	Gh_A11G0849	Gh_A01G1576		Gh_D12G0672	Gh_A05G3321	Gh_A01G1973
Gh_A13G1366	Gh_D02G0227	Gh_A02G1482	Gh_A04G0813	Gh_A01G1353	Gh_A01G0030	Gh_A11G0926	Gh_A01G1609		Gh_D12G2034	Gh_A05G3404	Gh_A01G2090
Gh_D01G0348	Gh_D02G0230	Gh_A02G1613	Gh_A04G1288	Gh_A01G1354	Gh_A01G0100	Gh_A12G0944	Gh_A01G1672		Gh_D12G2036	Gh_A05G3615	Gh_A01G2109
Gh_D01G0349	Gh_D02G0231	Gh_A02G1696	Gh_A04G1307	Gh_A01G1380	Gh_A01G0634	Gh_A12G1170	Gh_A01G1685		Gh_Sca006530G03	Gh_A06G1139	Gh_A01G2137
Gh_D02G1924	Gh_D02G0232	Gh_A02G1701	Gh_A04G1325	Gh_A01G1470	Gh_A01G0782	Gh_A12G2465	Gh_A01G1763		Gh_Sca094984G01	Gh_A06G1545	Gh_A02G0063
Gh_D04G1328	Gh_D02G1178	Gh_A03G0325	Gh_A05G0637	Gh_A01G1522	Gh_A01G1320	Gh_A13G0851	Gh_A01G1764			Gh_A07G0459	Gh_A02G0378
Gh_D05G2834	Gh_D05G2708	Gh_A03G0396	Gh_A05G3440	Gh_A01G1605	Gh_A01G1376	Gh_A13G1697	Gh_A01G2116			Gh_A08G1045	Gh_A02G0379
Gh_D05G3665	Gh_D05G3548	Gh_A03G0513	Gh_A05G3649	Gh_A01G1913	Gh_A01G1586	Gh_A13G1698	Gh_A02G0058			Gh_A08G1835	Gh_A02G0381
Gh_D06G2352	Gh_D05G3555	Gh_A03G0529	Gh_A06G0675	Gh_A01G2084	Gh_A01G1741	Gh_A13G1699	Gh_A02G0069			Gh_A09G1400	Gh_A02G0445
Gh_D07G1528	Gh_D06G1367	Gh_A03G0785	Gh_A06G0897	Gh_A01G2160	Gh_A01G1826	Gh_A13G1700	Gh_A02G0182			Gh_A09G1935	Gh_A02G0455
Gh_D08G0034	Gh_D06G1367	Gh_A03G1432	Gh_A06G1734	Gh_A02G0319	Gh_A02G0055	Gh_D01G2085	Gh_A02G0340			Gh_A10G0107	Gh_A02G0579
Gh_D08G0035	Gh_D07G0909	Gh_A03G1504	Gh_A06G1810	Gh_A02G0435	Gh_A02G0333	Gh_D01G2086	Gh_A02G0347			Gh_A10G0603	Gh_A02G0866
Gh_D10G1990	Gh_D08G0270	Gh_A03G1618	Gh_A06G2072	Gh_A02G0453	Gh_A02G0773	Gh_D02G1614	Gh_A02G0348			Gh_A10G1536	Gh_A02G0915
Gh_Sca004801G01	Gh_D08G0480	Gh_A03G1683	Gh_A07G0026	Gh_A02G0570	Gh_A02G1131	Gh_D02G1615	Gh_A02G0495			Gh_A10G1707	Gh_A02G1200
Gh_Sca004801G02	Gh_D08G1060	Gh_A03G1885	Gh_A07G0046	Gh_A02G0593	Gh_A02G1381	Gh_D03G0408	Gh_A02G0553			Gh_A11G0102	Gh_A02G1226
	Gh_D08G1835	Gh_A03G1923	Gh_A07G0084	Gh_A02G0645	Gh_A02G1401	Gh_D03G1253	Gh_A02G0604			Gh_A11G0142	Gh_A02G1288
	Gh_D09G1027	Gh_A04G0136	Gh_A07G0409	Gh_A02G0801	Gh_A02G1426	Gh_D04G0616	Gh_A02G0820			Gh_A11G1773	Gh_A02G1335
	Gh_D10G2348	Gh_A04G0155	Gh_A07G1120	Gh_A02G1243	Gh_A02G1464	Gh_D04G1188	Gh_A02G0967			Gh_A11G2394	Gh_A02G1467
	Gh_D10G2521	Gh_A04G0243	Gh_A07G1611	Gh_A02G1377	Gh_A03G0512	Gh_D05G0037	Gh_A02G0971			Gh_A11G2469	Gh_A03G0353
	Gh_D10G2522	Gh_A04G0704	Gh_A08G0024	Gh_A02G1575	Gh_A03G1208	Gh_D05G0701	Gh_A02G1212			Gh_A11G2587	Gh_A03G0405
	Gh_D11G1286	Gh_A04G0746	Gh_A08G0289	Gh_A02G1674	Gh_A03G1509	Gh_D05G1179	Gh_A02G1244			Gh_A11G2902	Gh_A03G0410
	Gh_D11G1404	Gh_A04G0758	Gh_A08G0306	Gh_A02G1714	Gh_A03G1707	Gh_D05G3607	Gh_A02G1245			Gh_A12G1143	Gh_A03G0490
	Gh_D12G2009	Gh_A04G0832	Gh_A08G0631	Gh_A02G1715	Gh_A04G0052	Gh_D07G0614	Gh_A02G1285			Gh_A13G0294	Gh_A03G0601
	Gh_D12G2039	Gh_A04G1008	Gh_A08G0778	Gh_A03G0129	Gh_A04G0206	Gh_D07G2242	Gh_A02G1337			Gh_A13G0520	Gh_A03G0610
	Gh_D12G2369	Gh_A04G1076	Gh_A08G0819	Gh_A03G0358	Gh_A04G0660	Gh_D09G1409	Gh_A02G1372			Gh_A13G0845	Gh_A03G0842
	Gh_D12G2388	Gh_A04G1283	Gh_A08G0848	Gh_A03G0428	Gh_A05G0066	Gh_D10G1656	Gh_A02G1432			Gh_A13G1686	Gh_A03G0939
		Gh_A04G1367	Gh_A08G1350	Gh_A03G0434	Gh_A05G0296	Gh_D10G2341	Gh_A02G1471			Gh_D01G0438	Gh_A03G1123
		Gh_A05G0051	Gh_A08G1850	Gh_A03G0503	Gh_A05G0500	Gh_D10G2527	Gh_A02G1698			Gh_D01G0592	Gh_A03G1140
		Gh_A05G0113	Gh_A08G2566	Gh_A03G0591	Gh_A05G0849	Gh_D11G0639	Gh_A02G1741			Gh_D01G0608	Gh_A03G1159
		Gh_A05G0194	Gh_A09G0075	Gh_A03G0727	Gh_A05G1160	Gh_D11G0738	Gh_A02G1760			Gh_D01G1044	Gh_A03G1356
		Gh_A05G0314	Gh_A09G1892	Gh_A03G0730	Gh_A05G1341	Gh_D11G1068	Gh_A02G1800			Gh_D02G0542	Gh_A03G1375
		Gh_A05G0327	Gh_A10G0925	Gh_A03G0900	Gh_A05G1418	Gh_D11G1131	Gh_A02G1806			Gh_D03G0069	Gh_A03G1531
		Gh_A05G0349	Gh_A10G1465	Gh_A03G1108	Gh_A05G1419	Gh_D12G0600	Gh_A03G0016			Gh_D03G1125	Gh_A03G1568
		Gh_A05G0387	Gh_A10G2307	Gh_A03G1204	Gh_A05G1622	Gh_D12G1184	Gh_A03G0228			Gh_D04G1053	Gh_A03G1596
		Gh_A05G0467	Gh_A11G0076	Gh_A03G1248	Gh_A05G1910	Gh_D12G1290	Gh_A03G0281			Gh_D04G1954	Gh_A03G1596
		Gh_A05G0483	Gh_A11G0821	Gh_A03G1367	Gh_A05G1970	Gh_D12G2172	Gh_A03G0473			Gh_D04G2024	Gh_A03G1723
		Gh_A05G0716	Gh_A11G1536	Gh_A03G1532	Gh_A05G2113	Gh_D12G2593	Gh_A03G0806			Gh_D05G3464	Gh_A03G1845
		Gh_A05G0870	Gh_A11G2032	Gh_A03G1685	Gh_A05G3239	Gh_D13G0396	Gh_A03G0839			Gh_D05G3465	Gh_A03G1891
		Gh_A05G1168	Gh_A11G2082	Gh_A03G1772	Gh_A06G0259	Gh_Sca007080G01	Gh_A03G1122			Gh_D05G3846	Gh_A04G0042
		Gh_A05G1256	Gh_A11G2566	Gh_A03G1792	Gh_A06G1090	Gh_Sca047307G01	Gh_A03G1177			Gh_D06G0035	Gh_A04G0116
		Gh_A05G1292	Gh_A11G2748	Gh_A03G1801	Gh_A06G1091		Gh_A03G1195			Gh_D06G0999	Gh_A04G0278
		Gh_A05G1378	Gh_A11G3056	Gh_A03G2097	Gh_A06G1117		Gh_A03G1217			Gh_D06G1593	Gh_A04G0374
		Gh_A05G1393	Gh_A11G3244	Gh_A04G0007	Gh_A06G1983		Gh_A03G1218			Gh_D06G1593	Gh_A04G0460
		Gh_A05G1424	Gh_A12G0041	Gh_A04G0166	Gh_A07G0082		Gh_A03G1219			Gh_D06G1594	Gh_A04G0469
		Gh_A05G1833	Gh_A12G0042	Gh_A04G0240	Gh_A07G0354		Gh_A03G1240			Gh_D06G2250	Gh_A04G0592
		Gh_A05G1849	Gh_A12G0043	Gh_A04G0260	Gh_A07G0446		Gh_A03G1426			Gh_D07G0523	Gh_A04G0646
		Gh_A05G1874	Gh_A12G2044	Gh_A04G0364	Gh_A07G0448		Gh_A03G1438			Gh_D07G0969	Gh_A04G0647
		Gh_A05G1934	Gh_A13G0293	Gh_A04G0369	Gh_A07G0885		Gh_A03G1441			Gh_D08G2193	Gh_A04G0847
		Gh_A05G1989	Gh_A13G0381	Gh_A04G0377	Gh_A07G1220		Gh_A03G1581			Gh_D09G0277	Gh_A04G1091
		Gh_A05G2005	Gh_A13G0391	Gh_A04G0378	Gh_A07G1795		Gh_A03G1613			Gh_D09G1404	Gh_A04G1180
		Gh_A05G2013	Gh_A13G1850	Gh_A04G0498	Gh_A07G1811		Gh_A03G1653			Gh_D10G0239	Gh_A04G1185
		Gh_A05G2161	Gh_D01G0651	Gh_A04G0688	Gh_A07G2133		Gh_A03G1831			Gh_D10G1976	Gh_A04G1238
		Gh_A05G2425	Gh_D01G1853	Gh_A04G0863	Gh_A07G2283		Gh_A03G1867			Gh_D10G2568	Gh_A04G1284
		Gh_A05G2553	Gh_D01G1969	Gh_A04G0941	Gh_A08G0773		Gh_A03G1882			Gh_D11G0117	Gh_A04G1399
		Gh_A05G2705	Gh_D02G0277	Gh_A04G0975	Gh_A08G0775		Gh_A03G1960			Gh_D11G0156	Gh_A05G0054
		Gh_A05G2825	Gh_D02G0393	Gh_A04G1093	Gh_A08G2559		Gh_A03G2127			Gh_D11G2689	Gh_A05G0129
		Gh_A05G2973	Gh_D02G0560	Gh_A04G1094	Gh_A09G0128		Gh_A04G0114			Gh_D11G2709	Gh_A05G0132
		Gh_A05G3182	Gh_D02G1144	Gh_A04G1373	Gh_A09G0818		Gh_A04G0264			Gh_D11G2787	Gh_A05G0185
		Gh_A05G3551	Gh_D02G1548	Gh_A05G0390	Gh_A09G1351		Gh_A04G0538			Gh_D11G2953	Gh_A05G0552
		Gh_A05G3767	Gh_D02G1822	Gh_A05G0742	Gh_A09G1414		Gh_A04G0697			Gh_D12G0159	Gh_A05G0556
		Gh_A06G0044	Gh_D02G1837	Gh_A05G0854	Gh_A09G1738		Gh_A04G0707			Gh_D12G0551	Gh_A05G0913
		Gh_A06G0066	Gh_D02G2386	Gh_A05G0855	Gh_A09G2068		Gh_A04G0739			Gh_D12G0915	Gh_A05G0944
		Gh_A06G0086	Gh_D03G0203	Gh_A05G1118	Gh_A09G2377		Gh_A04G0742			Gh_D12G1478	Gh_A05G0980
		Gh_A06G0423	Gh_D03G0300	Gh_A05G1192	Gh_A09G2388		Gh_A04G0829			Gh_D12G1623	Gh_A05G1147
		Gh_A06G0594	Gh_D03G0448	Gh_A05G1193	Gh_A10G0202		Gh_A04G0830			Gh_D13G0235	Gh_A05G1165
		Gh_A06G0783	Gh_D03G0810	Gh_A05G1223	Gh_A10G0556		Gh_A04G0861			Gh_D13G0836	Gh_A05G1186
		Gh_A06G0787	Gh_D03G0893	Gh_A05G1306	Gh_A10G0626		Gh_A04G0879			Gh_D13G1017	Gh_A05G1365
		Gh_A06G0806	Gh_D03G0895	Gh_A05G1347	Gh_A10G0735		Gh_A04G0897			Gh_D13G1898	Gh_A05G1531
		Gh_A06G1172	Gh_D03G1715	Gh_A05G1352	Gh_A10G0878		Gh_A04G0966			Gh_D13G2489	Gh_A05G1667
		Gh_A06G1270	Gh_D04G0145	Gh_A05G1353	Gh_A10G1144		Gh_A04G1135			Gh_D13G2550	Gh_A05G2020
		Gh_A06G1360	Gh_D04G0269	Gh_A05G1382	Gh_A10G1363		Gh_A04G1173			Gh_Sca013634G01	Gh_A05G2087
		Gh_A06G1403	Gh_D04G1100	Gh_A05G1430	Gh_A10G1656		Gh_A04G1194			Gh_Sca085888G01	Gh_A05G2132
		Gh_A07G0275	Gh_D04G1208	Gh_A05G2084	Gh_A10G1894		Gh_A04G1241				Gh_A05G2263
		Gh_A07G0685	Gh_D04G1456	Gh_A05G2086	Gh_A10G1961		Gh_A04G1294				Gh_A05G2493
		Gh_A07G0759	Gh_D05G0342	Gh_A05G2477	Gh_A10G2066		Gh_A04G1344				Gh_A05G2693
		Gh_A07G0863	Gh_D05G0425	Gh_A05G2546	Gh_A10G2346		Gh_A04G1362				Gh_A05G2842
		Gh_A07G1144	Gh_D05G0635	Gh_A05G2729	Gh_A11G0071		Gh_A04G1402				Gh_A05G2921
		Gh_A07G1559	Gh_D05G0786	Gh_A05G2892	Gh_A11G0168		Gh_A05G0058				Gh_A05G3111
		Gh_A07G1679	Gh_D05G1187	Gh_A05G2893	Gh_A11G0353		Gh_A05G0063				Gh_A05G3489
		Gh_A07G1741	Gh_D05G2710	Gh_A05G3022	Gh_A11G0556		Gh_A05G0064				Gh_A05G3606
		Gh_A07G1742	Gh_D05G3235	Gh_A05G3223	Gh_A11G0618		Gh_A05G0065				Gh_A05G3625
		Gh_A07G2106	Gh_D05G3484	Gh_A05G3337	Gh_A11G0653		Gh_A05G0415				Gh_A05G3692
		Gh_A07G2183	Gh_D05G3615	Gh_A05G3469	Gh_A11G0980		Gh_A05G0516				Gh_A05G3718
		Gh_A08G0193	Gh_D06G0178	Gh_A05G3656	Gh_A11G1257		Gh_A05G0534				Gh_A05G3783
		Gh_A08G0193	Gh_D06G0835	Gh_A05G3797	Gh_A11G1258		Gh_A05G0558				Gh_A05G3806
		Gh_A08G0480	Gh_D06G1229	Gh_A05G3807	Gh_A11G1799		Gh_A05G0572				Gh_A05G3865
		Gh_A08G0565	Gh_D06G1428	Gh_A06G0106	Gh_A11G1881		Gh_A05G0623				Gh_A05G3878
		Gh_A08G0616	Gh_D06G1487	Gh_A06G0116	Gh_A11G2503		Gh_A05G0722				Gh_A06G0058
		Gh_A08G0724	Gh_D06G1569	Gh_A06G0448	Gh_A11G2604		Gh_A05G0753				Gh_A06G0110
		Gh_A08G0870	Gh_D06G1846	Gh_A06G0587	Gh_A12G0175		Gh_A05G0814				Gh_A06G0237
		Gh_A08G1041	Gh_D06G2042	Gh_A06G0661	Gh_A12G0585		Gh_A05G0993				Gh_A06G0381
		Gh_A08G1121	Gh_D06G2371	Gh_A06G0687	Gh_A12G1310		Gh_A05G0995				Gh_A06G0500
		Gh_A08G1325	Gh_D07G0323	Gh_A06G0706	Gh_A12G2177		Gh_A05G1090				Gh_A06G0605
		Gh_A08G1344	Gh_D07G0473	Gh_A06G0896	Gh_A12G2228		Gh_A05G1098				Gh_A06G0849
		Gh_A08G1593	Gh_D07G0474	Gh_A06G0991	Gh_A12G2302		Gh_A05G1099				Gh_A06G0879
		Gh_A08G2191	Gh_D07G0823	Gh_A06G1002	Gh_A12G2641		Gh_A05G1141				Gh_A06G0942
		Gh_A08G2543	Gh_D07G1331	Gh_A06G1085	Gh_A13G0170		Gh_A05G1167				Gh_A06G0990
		Gh_A08G2544	Gh_D07G1684	Gh_A06G1257	Gh_A13G0187		Gh_A05G1447				Gh_A06G1081
		Gh_A08G2548	Gh_D07G1685	Gh_A06G1268	Gh_A13G0363		Gh_A05G1529				Gh_A06G1329
		Gh_A09G0025	Gh_D07G1920	Gh_A06G1269	Gh_A13G0918		Gh_A05G1602				Gh_A06G1409
		Gh_A09G0532	Gh_D07G2012	Gh_A06G1312	Gh_A13G1517		Gh_A05G1652				Gh_A06G1507
		Gh_A09G0623	Gh_D07G2346	Gh_A06G1359	Gh_A13G1875		Gh_A05G1818				Gh_A06G1548
		Gh_A09G0811	Gh_D07G2460	Gh_A06G1440	Gh_A13G1995		Gh_A05G1938				Gh_A06G1579
		Gh_A09G1097	Gh_D08G0239	Gh_A06G1499	Gh_D01G0008		Gh_A05G1987				Gh_A06G1604
		Gh_A09G1310	Gh_D08G0959	Gh_A06G1523	Gh_D01G0304		Gh_A05G2106				Gh_A06G1610
		Gh_A09G1511	Gh_D08G1540	Gh_A06G1565	Gh_D01G0352		Gh_A05G2107				Gh_A06G1785
		Gh_A09G1546	Gh_D08G1892	Gh_A06G1571	Gh_D01G0808		Gh_A05G2385				Gh_A06G1802
		Gh_A09G2289	Gh_D08G2156	Gh_A06G1577	Gh_D01G1198		Gh_A05G2432				Gh_A06G1828
		Gh_A10G0096	Gh_D08G2400	Gh_A07G0548	Gh_D01G1701		Gh_A05G2539				Gh_A06G1853
		Gh_A10G0134	Gh_D09G0060	Gh_A07G0734	Gh_D01G1705		Gh_A05G2560				Gh_A06G1855
		Gh_A10G0189	Gh_D09G0429	Gh_A07G0765	Gh_D01G1872		Gh_A05G2653				Gh_A06G1857
		Gh_A10G0368	Gh_D09G1216	Gh_A07G0899	Gh_D01G2036		Gh_A05G2655				Gh_A06G1914
		Gh_A10G0572	Gh_D09G1217	Gh_A07G1096	Gh_D01G2084		Gh_A05G2945				Gh_A07G0022
		Gh_A10G0704	Gh_D09G1718	Gh_A07G1317	Gh_D02G0371		Gh_A05G3028				Gh_A07G0023
		Gh_A10G0934	Gh_D10G0619	Gh_A07G1327	Gh_D02G0399		Gh_A05G3047				Gh_A07G0093
		Gh_A10G0985	Gh_D10G0675	Gh_A07G1800	Gh_D02G0822		Gh_A05G3047				Gh_A07G0193
		Gh_A10G1084	Gh_D10G1319	Gh_A08G0125	Gh_D02G0891		Gh_A05G3122				Gh_A07G0199
		Gh_A10G1280	Gh_D10G1707	Gh_A08G0924	Gh_D02G0894		Gh_A05G3328				Gh_A07G0200
		Gh_A10G1460	Gh_D10G1817	Gh_A08G1012	Gh_D02G1083		Gh_A05G3329				Gh_A07G0333
		Gh_A10G1562	Gh_D10G2031	Gh_A08G1358	Gh_D02G1642		Gh_A05G3508				Gh_A07G0485
		Gh_A10G1637	Gh_D10G2142	Gh_A08G1381	Gh_D02G1656		Gh_A05G3863				Gh_A07G0616
		Gh_A10G1970	Gh_D10G2193	Gh_A08G1562	Gh_D02G1716		Gh_A05G3936				Gh_A07G0617
		Gh_A10G2065	Gh_D10G2217	Gh_A08G1742	Gh_D02G1979		Gh_A05G3990				Gh_A07G0806
		Gh_A10G2166	Gh_D10G2218	Gh_A08G1810	Gh_D02G2128		Gh_A06G0093				Gh_A07G0910
		Gh_A11G0052	Gh_D10G2433	Gh_A08G2243	Gh_D02G2184		Gh_A06G0150				Gh_A07G0955
		Gh_A11G0124	Gh_D10G2490	Gh_A09G0437	Gh_D02G2331		Gh_A06G0352				Gh_A07G1039
		Gh_A11G0218	Gh_D10G2577	Gh_A09G0775	Gh_D03G0027		Gh_A06G0542				Gh_A07G1085
		Gh_A11G0272	Gh_D11G0355	Gh_A09G0962	Gh_D03G0032		Gh_A06G0637				Gh_A07G1093
		Gh_A11G0273	Gh_D11G1331	Gh_A09G1185	Gh_D03G0437		Gh_A06G0655				Gh_A07G1115
		Gh_A11G0364	Gh_D11G1939	Gh_A09G1308	Gh_D03G1180		Gh_A06G1037				Gh_A07G1253
		Gh_A11G0466	Gh_D11G2153	Gh_A09G1408	Gh_D03G1568		Gh_A06G1038				Gh_A07G1270
		Gh_A11G1117	Gh_D11G2311	Gh_A09G1502	Gh_D03G1623		Gh_A06G1148				Gh_A07G1351
		Gh_A11G1441	Gh_D11G2580	Gh_A09G1681	Gh_D03G1841		Gh_A06G1163				Gh_A07G1396
		Gh_A11G1600	Gh_D11G3519	Gh_A09G1954	Gh_D04G0267		Gh_A06G1453				Gh_A07G1658
		Gh_A11G1986	Gh_D12G0097	Gh_A09G2180	Gh_D04G0775		Gh_A06G1466				Gh_A07G1678
		Gh_A11G2007	Gh_D12G0365	Gh_A09G2496	Gh_D04G0979		Gh_A06G1477				Gh_A07G1883
		Gh_A11G2008	Gh_D12G1070	Gh_A09G2525	Gh_D04G1125		Gh_A06G1555				Gh_A07G1957
		Gh_A11G2111	Gh_D12G1082	Gh_A10G0115	Gh_D04G1332		Gh_A06G1703				Gh_A07G2025
		Gh_A11G2260	Gh_D12G1112	Gh_A10G0590	Gh_D05G0122		Gh_A06G1842				Gh_A07G2104
		Gh_A11G2303	Gh_D12G1131	Gh_A10G0962	Gh_D05G0951		Gh_A06G1859				Gh_A07G2273
		Gh_A11G2842	Gh_D12G1158	Gh_A10G0963	Gh_D05G0972		Gh_A07G0078				Gh_A07G2285
		Gh_A11G3024	Gh_D12G1799	Gh_A10G1004	Gh_D05G1215		Gh_A07G0114				Gh_A08G0407
		Gh_A11G3071	Gh_D12G2351	Gh_A10G1294	Gh_D05G1637		Gh_A07G0202				Gh_A08G0433
		Gh_A11G3093	Gh_D12G2553	Gh_A10G1708	Gh_D05G1674		Gh_A07G0209				Gh_A08G0451
		Gh_A11G3163	Gh_D12G2778	Gh_A10G1709	Gh_D05G1836		Gh_A07G0274				Gh_A08G0505
		Gh_A12G0196	Gh_D13G0060	Gh_A10G1712	Gh_D05G2157		Gh_A07G0356				Gh_A08G0661
		Gh_A12G0276	Gh_D13G0490	Gh_A10G1865	Gh_D05G2171		Gh_A07G0744				Gh_A08G0817
		Gh_A12G0785	Gh_D13G1207	Gh_A10G2108	Gh_D05G2199		Gh_A07G0824				Gh_A08G0818
		Gh_A12G1039	Gh_D13G1330	Gh_A10G2139	Gh_D05G2505		Gh_A07G0902				Gh_A08G0884
		Gh_A12G1151	Gh_D13G2007	Gh_A11G0042	Gh_D05G3115		Gh_A07G1131				Gh_A08G0982
		Gh_A12G1793	Gh_Sca004910G01	Gh_A11G0072	Gh_D05G3493		Gh_A07G1202				Gh_A08G1009
		Gh_A12G1912	Gh_Sca006380G01	Gh_A11G0263	Gh_D05G3700		Gh_A07G1206				Gh_A08G1128
		Gh_A12G1916	Gh_Sca008922G01	Gh_A11G0370	Gh_D05G3826		Gh_A07G1486				Gh_A08G1621
		Gh_A12G1925	Gh_Sca053462G01	Gh_A11G0889	Gh_D06G0030		Gh_A07G1725				Gh_A08G1784
		Gh_A12G2042	Gh_Sca114723G01	Gh_A11G0922	Gh_D06G0041		Gh_A07G1899				Gh_A08G1821
		Gh_A12G2081		Gh_A11G0947	Gh_D06G0105		Gh_A07G1950				Gh_A08G1978
		Gh_A12G2150		Gh_A11G0985	Gh_D06G0218		Gh_A07G2086				Gh_A08G1990
		Gh_A12G2315		Gh_A11G0997	Gh_D06G0289		Gh_A07G2125				Gh_A08G2181
		Gh_A12G2317		Gh_A11G1253	Gh_D06G0340		Gh_A07G2185				Gh_A08G2232
		Gh_A12G2584		Gh_A11G1298	Gh_D06G0344		Gh_A08G0414				Gh_A08G2306
		Gh_A13G0064		Gh_A11G1351	Gh_D06G0504		Gh_A08G0573				Gh_A08G2483
		Gh_A13G0138		Gh_A11G1660	Gh_D06G0690		Gh_A08G0720				Gh_A08G2509
		Gh_A13G0184		Gh_A11G1668	Gh_D06G1009		Gh_A08G0725				Gh_A09G0036
		Gh_A13G0231		Gh_A11G1707	Gh_D06G1386		Gh_A08G0736				Gh_A09G0269
		Gh_A13G0250		Gh_A11G1772	Gh_D06G2325		Gh_A08G0831				Gh_A09G0276
		Gh_A13G0253		Gh_A11G2037	Gh_D07G0416		Gh_A08G0863				Gh_A09G0346
		Gh_A13G0288		Gh_A11G2118	Gh_D07G0940		Gh_A08G1094				Gh_A09G0567
		Gh_A13G0375		Gh_A11G2382	Gh_D07G1180		Gh_A08G1099				Gh_A09G0935
		Gh_A13G0470		Gh_A11G2604	Gh_D07G1203		Gh_A08G1363				Gh_A09G0994
		Gh_A13G0647		Gh_A11G2610	Gh_D07G1262		Gh_A08G1425				Gh_A09G1285
		Gh_A13G0648		Gh_A11G2636	Gh_D07G1306		Gh_A08G1440				Gh_A09G1477
		Gh_A13G0676		Gh_A11G2701	Gh_D07G1320		Gh_A08G1452				Gh_A09G1551
		Gh_A13G0831		Gh_A11G2742	Gh_D07G1467		Gh_A08G1504				Gh_A09G1721
		Gh_A13G0857		Gh_A11G2867	Gh_D07G2013		Gh_A08G1541				Gh_A09G1843
		Gh_A13G0998		Gh_A11G2950	Gh_D07G2385		Gh_A08G1636				Gh_A09G1975
		Gh_A13G1269		Gh_A11G3159	Gh_D08G0031		Gh_A08G2100				Gh_A09G1976
		Gh_A13G1438		Gh_A12G0004	Gh_D08G0243		Gh_A08G2395				Gh_A09G1977
		Gh_A13G1881		Gh_A12G0014	Gh_D08G0310		Gh_A08G2413				Gh_A09G2277
		Gh_A13G1964		Gh_A12G0144	Gh_D08G0540		Gh_A08G2473				Gh_A09G2325
		Gh_A13G2351		Gh_A12G0237	Gh_D08G0701		Gh_A08G2523				Gh_A09G2336
		Gh_D01G0299		Gh_A12G0365	Gh_D08G1030		Gh_A08G2526				Gh_A09G2520
		Gh_D01G0349		Gh_A12G0583	Gh_D08G1067		Gh_A09G0057				Gh_A09G2523
		Gh_D01G0386		Gh_A12G0793	Gh_D08G1351		Gh_A09G0059				Gh_A10G0052
		Gh_D01G0564		Gh_A12G1134	Gh_D08G1516		Gh_A09G0145				Gh_A10G0328
		Gh_D01G0703		Gh_A12G1526	Gh_D08G1604		Gh_A09G0259				Gh_A10G0417
		Gh_D01G0829		Gh_A12G1554	Gh_D08G1902		Gh_A09G0263				Gh_A10G0444
		Gh_D01G0840		Gh_A12G1613	Gh_D09G0305		Gh_A09G0340				Gh_A10G0527
		Gh_D01G0910		Gh_A12G2084	Gh_D09G0572		Gh_A09G0477				Gh_A10G0569
		Gh_D01G0911		Gh_A12G2095	Gh_D09G1784		Gh_A09G0578				Gh_A10G0593
		Gh_D01G1293		Gh_A12G2109	Gh_D09G1805		Gh_A09G0629				Gh_A10G0594
		Gh_D01G1679		Gh_A12G2197	Gh_D09G2341		Gh_A09G0653				Gh_A10G0640
		Gh_D01G1801		Gh_A12G2363	Gh_D09G2444		Gh_A09G0832				Gh_A10G0796
		Gh_D01G2119		Gh_A12G2364	Gh_D10G0529		Gh_A09G1048				Gh_A10G0931
		Gh_D01G2253		Gh_A12G2365	Gh_D10G0618		Gh_A09G1072				Gh_A10G1131
		Gh_D02G0503		Gh_A12G2559	Gh_D10G0773		Gh_A09G1073				Gh_A10G1372
		Gh_D02G0577		Gh_A12G2623	Gh_D10G0895		Gh_A09G1374				Gh_A10G1559
		Gh_D02G0581		Gh_A12G2733	Gh_D10G1353		Gh_A09G1405				Gh_A10G1652
		Gh_D02G0772		Gh_A13G0085	Gh_D10G1863		Gh_A09G1504				Gh_A10G1673
		Gh_D02G0837		Gh_A13G0086	Gh_D10G2162		Gh_A09G1533				Gh_A10G1721
		Gh_D02G0905		Gh_A13G0156	Gh_D10G2243		Gh_A09G1634				Gh_A10G1789
		Gh_D02G0911		Gh_A13G0172	Gh_D10G2324		Gh_A09G1635				Gh_A10G1790
		Gh_D02G1065		Gh_A13G0172	Gh_D10G2619		Gh_A09G1776				Gh_A10G1846
		Gh_D02G1532		Gh_A13G0173	Gh_D11G0178		Gh_A09G1809				Gh_A10G2228
		Gh_D02G1555		Gh_A13G0174	Gh_D11G0309		Gh_A09G1956				Gh_A10G2246
		Gh_D02G1891		Gh_A13G0175	Gh_D11G0781		Gh_A09G2221				Gh_A11G0280
		Gh_D02G1923		Gh_A13G0245	Gh_D11G1073		Gh_A09G2368				Gh_A11G0303
		Gh_D02G1978		Gh_A13G0554	Gh_D11G1407		Gh_A09G2385				Gh_A11G0521
		Gh_D02G2023		Gh_A13G0591	Gh_D11G1548		Gh_A09G2386				Gh_A11G0589
		Gh_D02G2103		Gh_A13G0674	Gh_D11G1573		Gh_A09G2418				Gh_A11G0672
		Gh_D02G2325		Gh_A13G0712	Gh_D11G1631		Gh_A09G2473				Gh_A11G0873
		Gh_D02G2362		Gh_A13G0714	Gh_D11G2096		Gh_A09G2475				Gh_A11G0877
		Gh_D02G2379		Gh_A13G0715	Gh_D11G2179		Gh_A10G0238				Gh_A11G0879
		Gh_D03G0023		Gh_A13G0788	Gh_D11G2459		Gh_A10G0290				Gh_A11G0940
		Gh_D03G0232		Gh_A13G0883	Gh_D11G2549		Gh_A10G0849				Gh_A11G1010
		Gh_D03G0451		Gh_A13G1064	Gh_D11G2645		Gh_A10G1020				Gh_A11G1018
		Gh_D03G0482		Gh_A13G1165	Gh_D11G3311		Gh_A10G1119				Gh_A11G1081
		Gh_D03G0483		Gh_A13G1189	Gh_D12G0099		Gh_A10G1150				Gh_A11G1168
		Gh_D03G0511		Gh_A13G1359	Gh_D12G0304		Gh_A10G1188				Gh_A11G1370
		Gh_D03G1013		Gh_A13G1539	Gh_D12G0566		Gh_A10G1293				Gh_A11G1382
		Gh_D03G1064		Gh_A13G1752	Gh_D12G0596		Gh_A10G1766				Gh_A11G1542
		Gh_D03G1065		Gh_A13G1774	Gh_D12G1268		Gh_A10G1848				Gh_A11G1569
		Gh_D03G1115		Gh_A13G1775	Gh_D12G1545		Gh_A10G1862				Gh_A11G1765
		Gh_D03G1138		Gh_A13G2279	Gh_D12G1841		Gh_A10G1968				Gh_A11G1804
		Gh_D03G1480		Gh_A13G2285	Gh_D12G1921		Gh_A10G1978				Gh_A11G2006
		Gh_D03G1564		Gh_D01G0074	Gh_D12G2104		Gh_A10G1991				Gh_A11G2139
		Gh_D03G1752		Gh_D01G0249	Gh_D12G2356		Gh_A10G1991				Gh_A11G2375
		Gh_D03G1780		Gh_D01G0390	Gh_D12G2438		Gh_A10G2003				Gh_A11G2550
		Gh_D04G0260		Gh_D01G0401	Gh_D13G0015		Gh_A10G2067				Gh_A11G2560
		Gh_D04G0261		Gh_D01G0405	Gh_D13G0320		Gh_A10G2089				Gh_A11G2680
		Gh_D04G0422		Gh_D01G0609	Gh_D13G0404		Gh_A10G2090				Gh_A11G2752
		Gh_D04G1231		Gh_D01G0978	Gh_D13G0408		Gh_A10G2091				Gh_A11G2753
		Gh_D04G1316		Gh_D01G1081	Gh_D13G0752		Gh_A10G2321				Gh_A11G3074
		Gh_D05G0069		Gh_D01G1450	Gh_D13G0962		Gh_A11G0097				Gh_A11G3176
		Gh_D05G0432		Gh_D01G1504	Gh_D13G1829		Gh_A11G0166				Gh_A11G3177
		Gh_D05G0583		Gh_D01G1544	Gh_D13G1983		Gh_A11G0177				Gh_A11G3238
		Gh_D05G0653		Gh_D01G1780	Gh_D13G2046		Gh_A11G0260				Gh_A12G0410
		Gh_D05G0654		Gh_D01G1938	Gh_D13G2429		Gh_A11G0278				Gh_A12G0431
		Gh_D05G0666		Gh_D01G2063	Gh_D13G2431		Gh_A11G0362				Gh_A12G0615
		Gh_D05G1463		Gh_D01G2136	Gh_Sca020569G01		Gh_A11G0645				Gh_A12G0618
		Gh_D05G1529		Gh_D01G2137	Gh_Sca027333G01		Gh_A11G0646				Gh_A12G0900
		Gh_D05G1546		Gh_D01G2138	Gh_Sca035806G01		Gh_A11G0828				Gh_A12G0952
		Gh_D05G1767		Gh_D01G2280	Gh_Sca039162G01		Gh_A11G0911				Gh_A12G1335
		Gh_D05G2029		Gh_D02G0233	Gh_Sca085068G01		Gh_A11G0931				Gh_A12G1454
		Gh_D05G2045		Gh_D02G0241	Gh_A01G1237		Gh_A11G0932				Gh_A12G1497
		Gh_D05G2098		Gh_D02G0242	Gh_A07G0444		Gh_A11G1254				Gh_A12G1695
		Gh_D05G2416		Gh_D02G0273	Gh_A10G2070		Gh_A11G1310				Gh_A12G1771
		Gh_D05G2541		Gh_D02G0298	Gh_A11G2063		Gh_A11G1353				Gh_A12G2037
		Gh_D05G2576		Gh_D02G0343	Gh_A13G0384		Gh_A11G1449				Gh_A12G2096
		Gh_D05G2829		Gh_D02G0504	Gh_D03G0696		Gh_A11G1500				Gh_A12G2182
		Gh_D05G3030		Gh_D02G0505	Gh_D05G0825		Gh_A11G1567				Gh_A12G2513
		Gh_D05G3161		Gh_D02G0507	Gh_D07G0551		Gh_A11G1607				Gh_A12G2678
		Gh_D05G3882		Gh_D02G0551	Gh_D07G1202		Gh_A11G1640				Gh_A13G0007
		Gh_D06G0144		Gh_D02G0696	Gh_D08G1729		Gh_A11G1716				Gh_A13G0034
		Gh_D06G0145		Gh_D02G0754	Gh_D08G1870		Gh_A11G1717				Gh_A13G0067
		Gh_D06G0664		Gh_D02G0951	Gh_D10G1429		Gh_A11G2024				Gh_A13G0068
		Gh_D06G0890		Gh_D02G1282	Gh_D11G0592		Gh_A11G2155				Gh_A13G0566
		Gh_D06G0915		Gh_D02G1411	Gh_D11G1127		Gh_A11G2242				Gh_A13G0910
		Gh_D06G1318		Gh_D02G1479	Gh_D11G2646		Gh_A11G2249				Gh_A13G0968
		Gh_D06G1601		Gh_D02G1482	Gh_D13G0357		Gh_A11G2336				Gh_A13G0991
		Gh_D06G1621		Gh_D02G1638	Gh_D13G0428		Gh_A11G2381				Gh_A13G1326
		Gh_D07G0095		Gh_D02G2150	Gh_D05G0826		Gh_A11G2525				Gh_A13G1540
		Gh_D07G0186		Gh_D02G2156	Gh_D08G1875		Gh_A11G2570				Gh_A13G1685
		Gh_D07G0449		Gh_D02G2225			Gh_A11G2571				Gh_A13G1695
		Gh_D07G0658		Gh_D03G0028			Gh_A11G2609				Gh_A13G1790
		Gh_D07G0899		Gh_D03G0048			Gh_A11G2754				Gh_A13G1951
		Gh_D07G1371		Gh_D03G0241			Gh_A11G2919				Gh_A13G1960
		Gh_D07G1560		Gh_D03G0321			Gh_A11G2982				Gh_A13G2116
		Gh_D07G1848		Gh_D03G0414			Gh_A11G3067				Gh_A13G2279
		Gh_D07G1929		Gh_D03G1116			Gh_A11G3089				Gh_D01G0007
		Gh_D07G1945		Gh_D03G1161			Gh_A11G3231				Gh_D01G0143
		Gh_D07G2116		Gh_D03G1452			Gh_A12G0039				Gh_D01G0200
		Gh_D07G2178		Gh_D03G1557			Gh_A12G0352				Gh_D01G0369
		Gh_D07G2423		Gh_D03G1590			Gh_A12G0423				Gh_D01G0370
		Gh_D07G2449		Gh_D04G0203			Gh_A12G0561				Gh_D01G0423
		Gh_D08G0074		Gh_D04G0724			Gh_A12G0562				Gh_D01G0498
		Gh_D08G0121		Gh_D04G0747			Gh_A12G0563				Gh_D01G0711
		Gh_D08G0194		Gh_D04G1049			Gh_A12G0665				Gh_D01G0746
		Gh_D08G0195		Gh_D04G1363			Gh_A12G0694				Gh_D01G0749
		Gh_D08G0270		Gh_D04G1442			Gh_A12G0991				Gh_D01G1156
		Gh_D08G0303		Gh_D04G1448			Gh_A12G1028				Gh_D01G1157
		Gh_D08G0359		Gh_D04G1458			Gh_A12G1061				Gh_D01G1541
		Gh_D08G0495		Gh_D04G1482			Gh_A12G1062				Gh_D01G1673
		Gh_D08G0563		Gh_D04G1546			Gh_A12G1302				Gh_D01G1940
		Gh_D08G0710		Gh_D04G1553			Gh_A12G1572				Gh_D01G2155
		Gh_D08G0952		Gh_D04G1661			Gh_A12G1755				Gh_D01G2169
		Gh_D08G1056		Gh_D04G1662			Gh_A12G1845				Gh_D01G2263
		Gh_D08G1061		Gh_D04G1663			Gh_A12G1940				Gh_D02G0075
		Gh_D08G1320		Gh_D04G1664			Gh_A12G1993				Gh_D02G0142
		Gh_D08G1487		Gh_D04G1666			Gh_A12G2022				Gh_D02G0431
		Gh_D08G1536		Gh_D04G1792			Gh_A12G2154				Gh_D02G0432
		Gh_D08G1602		Gh_D04G1911			Gh_A12G2280				Gh_D02G0433
		Gh_D08G1617		Gh_D04G2000			Gh_A12G2359				Gh_D02G0472
		Gh_D08G1639		Gh_D05G0076			Gh_A12G2401				Gh_D02G0631
		Gh_D08G1886		Gh_D05G0314			Gh_A12G2650				Gh_D02G0826
		Gh_D08G1934		Gh_D05G0478			Gh_A13G0226				Gh_D02G0915
		Gh_D08G1979		Gh_D05G0612			Gh_A13G0275				Gh_D02G1140
		Gh_D08G2182		Gh_D05G0715			Gh_A13G0275				Gh_D02G1225
		Gh_D08G2759		Gh_D05G0768			Gh_A13G0275				Gh_D02G1469
		Gh_D09G0095		Gh_D05G0874			Gh_A13G0276				Gh_D02G1572
		Gh_D09G0122		Gh_D05G0921			Gh_A13G0352				Gh_D02G1690
		Gh_D09G0444		Gh_D05G1100			Gh_A13G0402				Gh_D02G1691
		Gh_D09G1103		Gh_D05G1180			Gh_A13G0480				Gh_D02G1796
		Gh_D09G1302		Gh_D05G1519			Gh_A13G0668				Gh_D02G2111
		Gh_D09G1522		Gh_D05G1605			Gh_A13G0745				Gh_D02G2300
		Gh_D09G1577		Gh_D05G1711			Gh_A13G1096				Gh_D02G2303
		Gh_D09G2042		Gh_D05G1742			Gh_A13G1098				Gh_D03G0189
		Gh_D09G2145		Gh_D05G1758			Gh_A13G1120				Gh_D03G0239
		Gh_D10G0100		Gh_D05G2188			Gh_A13G1158				Gh_D03G0240
		Gh_D10G0324		Gh_D05G2338			Gh_A13G1301				Gh_D03G0364
		Gh_D10G0330		Gh_D05G2839			Gh_A13G1523				Gh_D03G0412
		Gh_D10G0620		Gh_D05G3278			Gh_A13G1883				Gh_D03G1018
		Gh_D10G0682		Gh_D05G3279			Gh_A13G2208				Gh_D03G1109
		Gh_D10G0847		Gh_D05G3295			Gh_D01G0194				Gh_D03G1135
		Gh_D10G0981		Gh_D05G3334			Gh_D01G0339				Gh_D03G1189
		Gh_D10G1107		Gh_D05G3346			Gh_D01G0502				Gh_D03G1613
		Gh_D10G1206		Gh_D05G3468			Gh_D01G0544				Gh_D04G0146
		Gh_D10G1286		Gh_D05G3553			Gh_D01G0853				Gh_D04G0531
		Gh_D10G1425		Gh_D05G3725			Gh_D01G0854				Gh_D04G0670
		Gh_D10G1831		Gh_D05G3751			Gh_D01G0873				Gh_D04G0671
		Gh_D10G1977		Gh_D05G3868			Gh_D01G1247				Gh_D04G0855
		Gh_D10G2105		Gh_D06G0327			Gh_D01G1269				Gh_D04G1077
		Gh_D10G2119		Gh_D06G0369			Gh_D01G1467				Gh_D04G1081
		Gh_D10G2253		Gh_D06G0630			Gh_D01G1535				Gh_D04G1427
		Gh_D10G2414		Gh_D06G0788			Gh_D01G1535				Gh_D04G1489
		Gh_D10G2422		Gh_D06G0901			Gh_D01G1644				Gh_D04G1796
		Gh_D10G2603		Gh_D06G0977			Gh_D01G1802				Gh_D04G1809
		Gh_D11G0020		Gh_D06G1179			Gh_D01G1862				Gh_D04G1920
		Gh_D11G0108		Gh_D06G1180			Gh_D01G1883				Gh_D04G1988
		Gh_D11G0119		Gh_D06G1400			Gh_D01G1916				Gh_D05G0111
		Gh_D11G0138		Gh_D06G1538			Gh_D01G2046				Gh_D05G0112
		Gh_D11G0196		Gh_D06G1832			Gh_D02G0079				Gh_D05G0207
		Gh_D11G0232		Gh_D06G1833			Gh_D02G0080				Gh_D05G0208
		Gh_D11G0295		Gh_D06G1871			Gh_D02G0081				Gh_D05G0259
		Gh_D11G0477		Gh_D06G1913			Gh_D02G0405				Gh_D05G0294
		Gh_D11G1150		Gh_D06G1948			Gh_D02G0617				Gh_D05G0685
		Gh_D11G1596		Gh_D06G1991			Gh_D02G0744				Gh_D05G0755
		Gh_D11G1706		Gh_D06G2134			Gh_D02G1442				Gh_D05G0868
		Gh_D11G1711		Gh_D07G0458			Gh_D02G1616				Gh_D05G0917
		Gh_D11G1835		Gh_D07G0549			Gh_D02G1652				Gh_D05G0936
		Gh_D11G2022		Gh_D07G0786			Gh_D02G1653				Gh_D05G0976
		Gh_D11G2662		Gh_D07G0965			Gh_D02G1682				Gh_D05G1029
		Gh_D11G2893		Gh_D07G1016			Gh_D02G1877				Gh_D05G1030
		Gh_D11G2895		Gh_D07G1062			Gh_D02G1897				Gh_D05G1090
		Gh_D11G2902		Gh_D07G1195			Gh_D02G2027				Gh_D05G1177
		Gh_D11G2904		Gh_D07G1272			Gh_D02G2069				Gh_D05G1248
		Gh_D11G3366		Gh_D07G1381			Gh_D02G2129				Gh_D05G1324
		Gh_D12G0178		Gh_D07G1500			Gh_D02G2130				Gh_D05G1342
		Gh_D12G0344		Gh_D07G1809			Gh_D02G2275				Gh_D05G1628
		Gh_D12G0544		Gh_D07G1889			Gh_D02G2276				Gh_D05G1773
		Gh_D12G0557		Gh_D07G2027			Gh_D02G2389				Gh_D05G1833
		Gh_D12G0690		Gh_D07G2058			Gh_D02G2407				Gh_D05G1847
		Gh_D12G0691		Gh_D07G2128			Gh_D03G0021				Gh_D05G1957
		Gh_D12G0797		Gh_D07G2130			Gh_D03G0311				Gh_D05G2142
		Gh_D12G1269		Gh_D07G2131			Gh_D03G0339				Gh_D05G2144
		Gh_D12G1519		Gh_D07G2194			Gh_D03G0351				Gh_D05G2158
		Gh_D12G1541		Gh_D07G2195			Gh_D03G0361				Gh_D05G2264
		Gh_D12G1753		Gh_D07G2209			Gh_D03G0362				Gh_D05G2397
		Gh_D12G1812		Gh_D08G0140			Gh_D03G0439				Gh_D05G2456
		Gh_D12G2060		Gh_D08G0251			Gh_D03G0470				Gh_D05G2458
		Gh_D12G2158		Gh_D08G0252			Gh_D03G0780				Gh_D05G2497
		Gh_D12G2219		Gh_D08G0307			Gh_D03G0876				Gh_D05G2559
		Gh_D12G2272		Gh_D08G0308			Gh_D03G1014				Gh_D05G2593
		Gh_D12G2326		Gh_D08G0353			Gh_D03G1068				Gh_D05G2755
		Gh_D12G2449		Gh_D08G0498			Gh_D03G1182				Gh_D05G2983
		Gh_D12G2534		Gh_D08G0677			Gh_D03G1464				Gh_D05G3103
		Gh_D12G2543		Gh_D08G0757			Gh_D03G1717				Gh_D05G3110
		Gh_D12G2665		Gh_D08G0920			Gh_D03G1822				Gh_D05G3263
		Gh_D12G2674		Gh_D08G0944			Gh_D03G1842				Gh_D05G3294
		Gh_D13G0078		Gh_D08G1023			Gh_D03G1859				Gh_D05G3385
		Gh_D13G0079		Gh_D08G1072			Gh_D04G0101				Gh_D05G3434
		Gh_D13G0080		Gh_D08G1101			Gh_D04G0391				Gh_D05G3589
		Gh_D13G0121		Gh_D08G1128			Gh_D04G0598				Gh_D05G3592
		Gh_D13G0160		Gh_D08G1140			Gh_D04G0843				Gh_D05G3605
		Gh_D13G0305		Gh_D08G1244			Gh_D04G0928				Gh_D05G3692
		Gh_D13G0372		Gh_D08G1252			Gh_D04G0993				Gh_D05G3811
		Gh_D13G0385		Gh_D08G1285			Gh_D04G1090				Gh_D05G3887
		Gh_D13G0619		Gh_D08G1555			Gh_D04G1215				Gh_D06G0086
		Gh_D13G0803		Gh_D08G1679			Gh_D04G1266				Gh_D06G0147
		Gh_D13G1152		Gh_D08G1868			Gh_D04G1329				Gh_D06G0151
		Gh_D13G1162		Gh_D08G2015			Gh_D04G1330				Gh_D06G0269
		Gh_D13G1246		Gh_D08G2474			Gh_D04G1379				Gh_D06G0411
		Gh_D13G1573		Gh_D09G0145			Gh_D04G1509				Gh_D06G0415
		Gh_D13G1674		Gh_D09G0381			Gh_D04G1698				Gh_D06G0713
		Gh_D13G1999		Gh_D09G0429			Gh_D04G1701				Gh_D06G0987
		Gh_D13G2036		Gh_D09G1000			Gh_D04G1703				Gh_D06G1157
		Gh_D13G2098		Gh_D09G1183			Gh_D04G1784				Gh_D06G1179
		Gh_D13G2151		Gh_D09G1390			Gh_D04G1805				Gh_D06G1215
		Gh_D13G2268		Gh_D09G1427			Gh_D04G1924				Gh_D06G1311
		Gh_D13G2381		Gh_D09G1513			Gh_D04G1957				Gh_D06G1527
		Gh_D13G2442		Gh_D09G1776			Gh_D05G0120				Gh_D06G1570
		Gh_Sca004820G01		Gh_D10G0119			Gh_D05G0219				Gh_D06G1595
		Gh_Sca004820G02		Gh_D10G0852			Gh_D05G0362				Gh_D06G1666
		Gh_Sca005055G01		Gh_D10G1368			Gh_D05G0533				Gh_D06G1752
		Gh_Sca005105G01		Gh_D10G2087			Gh_D05G0536				Gh_D06G1794
		Gh_Sca005165G01		Gh_D10G2250			Gh_D05G0619				Gh_D06G1912
		Gh_Sca005397G01		Gh_D10G2262			Gh_D05G0751				Gh_D06G1915
		Gh_Sca006237G02		Gh_D10G2523			Gh_D05G1103				Gh_D06G2116
		Gh_Sca007264G01		Gh_D11G0151			Gh_D05G1111				Gh_D06G2145
		Gh_Sca011865G01		Gh_D11G0213			Gh_D05G1113				Gh_D06G2148
		Gh_Sca058734G01		Gh_D11G0896			Gh_D05G1120				Gh_D06G2233
		Gh_Sca109874G01		Gh_D11G1091			Gh_D05G1216				Gh_D06G2355
				Gh_D11G1120			Gh_D05G1317				Gh_D06G2361
				Gh_D11G1141			Gh_D05G1343				Gh_D07G0029
				Gh_D11G1499			Gh_D05G1448				Gh_D07G0615
				Gh_D11G1689			Gh_D05G1620				Gh_D07G0867
				Gh_D11G2013			Gh_D05G1709				Gh_D07G0984
				Gh_D11G2014			Gh_D05G1788				Gh_D07G1010
				Gh_D11G2650			Gh_D05G2034				Gh_D07G1029
				Gh_D11G2734			Gh_D05G2061				Gh_D07G1034
				Gh_D11G2971			Gh_D05G2279				Gh_D07G1363
				Gh_D11G3293			Gh_D05G2307				Gh_D07G1463
				Gh_D11G3403			Gh_D05G2362				Gh_D07G1520
				Gh_D11G3404			Gh_D05G2650				Gh_D07G1721
				Gh_D12G0015			Gh_D05G2659				Gh_D07G1872
				Gh_D12G0156			Gh_D05G2696				Gh_D07G1890
				Gh_D12G0236			Gh_D05G3825				Gh_D07G2060
				Gh_D12G0282			Gh_D05G3859				Gh_D07G2097
				Gh_D12G0734			Gh_D05G3875				Gh_D07G2238
				Gh_D12G0788			Gh_D06G0065				Gh_D07G2245
				Gh_D12G1089			Gh_D06G0066				Gh_D08G0096
				Gh_D12G1345			Gh_D06G0222				Gh_D08G0097
				Gh_D12G1816			Gh_D06G0299				Gh_D08G0169
				Gh_D12G2009			Gh_D06G0300				Gh_D08G0240
				Gh_D12G2086			Gh_D06G0337				Gh_D08G0648
				Gh_D12G2500			Gh_D06G0343				Gh_D08G0734
				Gh_D12G2589			Gh_D06G0402				Gh_D08G1037
				Gh_D13G0083			Gh_D06G0610				Gh_D08G1046
				Gh_D13G0189			Gh_D06G0745				Gh_D08G1076
				Gh_D13G0236			Gh_D06G0784				Gh_D08G1323
				Gh_D13G0238			Gh_D06G0907				Gh_D08G1967
				Gh_D13G0288			Gh_D06G1057				Gh_D08G2130
				Gh_D13G0576			Gh_D06G1073				Gh_D08G2351
				Gh_D13G0678			Gh_D06G1329				Gh_D08G2462
				Gh_D13G0764			Gh_D06G1509				Gh_D09G0035
				Gh_D13G0782			Gh_D06G1519				Gh_D09G0059
				Gh_D13G0837			Gh_D06G1695				Gh_D09G0270
				Gh_D13G0889			Gh_D06G1704				Gh_D09G0299
				Gh_D13G1457			Gh_D06G1799				Gh_D09G1014
				Gh_D13G1668			Gh_D06G1799				Gh_D09G1187
				Gh_D13G1874			Gh_D06G1814				Gh_D09G1251
				Gh_D13G2124			Gh_D06G2007				Gh_D09G1315
				Gh_D13G2125			Gh_D06G2072				Gh_D09G1332
				Gh_D13G2211			Gh_D06G2342				Gh_D09G1360
				Gh_D13G2495			Gh_D07G0263				Gh_D09G1487
				Gh_D13G2520			Gh_D07G0325				Gh_D09G1489
				Gh_Sca004910G01			Gh_D07G0358				Gh_D09G1546
				Gh_Sca004934G02			Gh_D07G0720				Gh_D09G1617
				Gh_Sca004965G01			Gh_D07G0806				Gh_D09G1676
				Gh_Sca004965G02			Gh_D07G0870				Gh_D09G1857
				Gh_Sca004965G03			Gh_D07G0883				Gh_D09G2099
				Gh_Sca005280G01			Gh_D07G1231				Gh_D10G0111
				Gh_Sca005318G01			Gh_D07G1303				Gh_D10G0462
				Gh_Sca005710G01			Gh_D07G1307				Gh_D10G0536
				Gh_Sca005786G01			Gh_D07G1395				Gh_D10G0568
				Gh_Sca005787G06			Gh_D07G1709				Gh_D10G0640
				Gh_Sca008139G01			Gh_D07G1979				Gh_D10G0690
				Gh_Sca012456G01			Gh_D07G2115				Gh_D10G0832
				Gh_Sca017981G01			Gh_D07G2304				Gh_D10G1050
				Gh_Sca022650G01			Gh_D08G0299				Gh_D10G1174
				Gh_Sca044223G01			Gh_D08G0300				Gh_D10G1203
				Gh_Sca047029G01			Gh_D08G0665				Gh_D10G1316
				Gh_Sca052459G01			Gh_D08G0748				Gh_D10G1362
				Gh_Sca055123G01			Gh_D08G0797				Gh_D10G1845
				Gh_Sca060495G01			Gh_D08G0875				Gh_D10G1854
				Gh_Sca078114G01			Gh_D08G0958				Gh_D10G1861
							Gh_D08G1237				Gh_D10G1930
							Gh_D08G1343				Gh_D10G2212
							Gh_D08G1379				Gh_D10G2265
							Gh_D08G1658				Gh_D10G2266
							Gh_D08G1717				Gh_D10G2274
							Gh_D08G1733				Gh_D10G2280
							Gh_D08G1734				Gh_D11G0139
							Gh_D08G2230				Gh_D11G0368
							Gh_D08G2231				Gh_D11G0644
							Gh_D08G2277				Gh_D11G0658
							Gh_D08G2395				Gh_D11G0676
							Gh_D08G2470				Gh_D11G0754
							Gh_D08G2485				Gh_D11G1006
							Gh_D08G2596				Gh_D11G1027
							Gh_D08G2762				Gh_D11G1083
							Gh_D08G2763				Gh_D11G1095
							Gh_D08G2764				Gh_D11G1518
							Gh_D09G0053				Gh_D11G1560
							Gh_D09G0076				Gh_D11G1618
							Gh_D09G0078				Gh_D11G1664
							Gh_D09G0133				Gh_D11G1671
							Gh_D09G0139				Gh_D11G1996
							Gh_D09G0259				Gh_D11G2184
							Gh_D09G0343				Gh_D11G2289
							Gh_D09G0576				Gh_D11G2758
							Gh_D09G0637				Gh_D11G2913
							Gh_D09G0858				Gh_D11G3066
							Gh_D09G0967				Gh_D11G3081
							Gh_D09G1080				Gh_D11G3161
							Gh_D09G1081				Gh_D11G3261
							Gh_D09G1515				Gh_D11G3288
							Gh_D09G1551				Gh_D11G3353
							Gh_D09G1653				Gh_D11G3490
							Gh_D09G1728				Gh_D12G0040
							Gh_D09G1766				Gh_D12G0067
							Gh_D09G1782				Gh_D12G0631
							Gh_D09G1931				Gh_D12G0693
							Gh_D09G2037				Gh_D12G0790
							Gh_D09G2161				Gh_D12G0862
							Gh_D09G2452				Gh_D12G0871
							Gh_D10G0217				Gh_D12G0885
							Gh_D10G0250				Gh_D12G0898
							Gh_D10G0624				Gh_D12G0989
							Gh_D10G0795				Gh_D12G1264
							Gh_D10G0904				Gh_D12G1347
							Gh_D10G1188				Gh_D12G1525
							Gh_D10G1204				Gh_D12G1634
							Gh_D10G1310				Gh_D12G1683
							Gh_D10G1386				Gh_D12G1707
							Gh_D10G1420				Gh_D12G1827
							Gh_D10G1484				Gh_D12G1857
							Gh_D10G1512				Gh_D12G1914
							Gh_D10G1694				Gh_D12G2040
							Gh_D10G1767				Gh_D12G2185
							Gh_D10G1770				Gh_D12G2267
							Gh_D10G2040				Gh_D12G2507
							Gh_D10G2108				Gh_D12G2529
							Gh_D10G2127				Gh_D12G2728
							Gh_D10G2195				Gh_D12G2755
							Gh_D10G2202				Gh_D13G0167
							Gh_D10G2284				Gh_D13G0185
							Gh_D10G2299				Gh_D13G0186
							Gh_D10G2310				Gh_D13G0274
							Gh_D10G2359				Gh_D13G0419
							Gh_D10G2360				Gh_D13G0450
							Gh_D10G2361				Gh_D13G0680
							Gh_D10G2394				Gh_D13G0785
							Gh_D10G2532				Gh_D13G0796
							Gh_D10G2580				Gh_D13G1410
							Gh_D11G0176				Gh_D13G1441
							Gh_D11G0279				Gh_D13G1698
							Gh_D11G0332				Gh_D13G1850
							Gh_D11G0422				Gh_D13G1870
							Gh_D11G0475				Gh_D13G1875
							Gh_D11G0648				Gh_D13G1986
							Gh_D11G0678				Gh_D13G2170
							Gh_D11G0963				Gh_D13G2345
							Gh_D11G0971				Gh_D13G2355
							Gh_D11G1107				Gh_D13G2356
							Gh_D11G1301				Gh_Sca004871G02
							Gh_D11G1571				Gh_Sca004882G01
							Gh_D11G1726				Gh_Sca005000G01
							Gh_D11G1764				Gh_Sca005000G03
							Gh_D11G1798				Gh_Sca005103G02
							Gh_D11G2210				Gh_Sca005252G03
							Gh_D11G2302				Gh_Sca006599G01
							Gh_D11G2372				Gh_Sca008739G02
							Gh_D11G2553				Gh_Sca010391G01
							Gh_D11G2568				Gh_Sca016326G01
							Gh_D11G2687				Gh_Sca047584G01
							Gh_D11G3083				Gh_Sca054775G01
							Gh_D11G3193				Gh_Sca098319G01
							Gh_D11G3304				Gh_Sca098985G01
							Gh_D11G3338				Gh_Sca107920G01
							Gh_D11G3395				Gh_Sca135270G01
							Gh_D11G3525				Gh_Sca136942G01
							Gh_D12G0054
							Gh_D12G0259
							Gh_D12G0368
							Gh_D12G0387
							Gh_D12G0456
							Gh_D12G0554
							Gh_D12G0577
							Gh_D12G0634
							Gh_D12G1111
							Gh_D12G1185
							Gh_D12G1415
							Gh_D12G1760
							Gh_D12G1906
							Gh_D12G2015
							Gh_D12G2121
							Gh_D12G2176
							Gh_D12G2496
							Gh_D12G2512
							Gh_D12G2691
							Gh_D13G0294
							Gh_D13G0295
							Gh_D13G0602
							Gh_D13G0627
							Gh_D13G0668
							Gh_D13G0688
							Gh_D13G0693
							Gh_D13G0783
							Gh_D13G1361
							Gh_D13G1363
							Gh_D13G1445
							Gh_D13G1562
							Gh_D13G1603
							Gh_D13G2197
							Gh_D13G2270
							Gh_D13G2295
							Gh_D13G2478
							Gh_Sca004822G01
							Gh_Sca004838G03
							Gh_Sca004880G01
							Gh_Sca005244G01
							Gh_Sca005608G02
							Gh_Sca005978G02
							Gh_Sca008309G01
							Gh_Sca009545G01
							Gh_Sca020069G01
							Gh_Sca063132G01
							Gh_Sca078461G01

## Sheet: Root
group 1	group 2	group 3	group 4	group 5	group 6	group 7	group 8	group 9	group 10	group 11	group 12
Gh_A02G0104	Gh_A07G1227	Gh_A01G0189	Gh_A01G0269	Gh_A01G0110	Gh_A01G0293	Gh_A01G0015	Gh_A01G0013	Gh_A01G0269	Gh_A01G0874	Gh_A01G0581	Gh_A01G0161
Gh_A02G0302	Gh_A11G2636	Gh_A01G0271	Gh_A01G0408	Gh_A01G0343	Gh_A01G0330	Gh_A01G0634	Gh_A01G0033	Gh_A01G0509	Gh_A01G0875	Gh_A01G2084	Gh_A01G0256
Gh_A02G1716	Gh_A11G2680	Gh_A01G0299	Gh_A01G0693	Gh_A01G0361	Gh_A01G0390	Gh_A01G0782	Gh_A01G0141	Gh_A01G0510	Gh_A01G1823	Gh_A03G0420	Gh_A01G0258
Gh_A05G0189	Gh_A13G1727	Gh_A01G0749	Gh_A01G0846	Gh_A01G0407	Gh_A01G0394	Gh_A02G0179	Gh_A01G0151	Gh_A01G2041	Gh_A02G0769	Gh_A05G1147	Gh_A01G0383
Gh_A05G1416	Gh_D01G0074	Gh_A01G0822	Gh_A01G1088	Gh_A01G0934	Gh_A01G0737	Gh_A03G0887	Gh_A01G0253	Gh_A01G2043	Gh_A03G1239	Gh_A05G3997	Gh_A01G0458
Gh_A05G3814	Gh_D01G1093	Gh_A01G0848	Gh_A01G1171	Gh_A01G1379	Gh_A01G0824	Gh_A04G0734	Gh_A01G0254	Gh_A03G0564	Gh_A04G0761	Gh_A08G0044	Gh_A01G0667
Gh_A06G0371	Gh_D01G1455	Gh_A01G0893	Gh_A01G1559	Gh_A01G1585	Gh_A01G0931	Gh_A05G1797	Gh_A01G0526	Gh_A06G0897	Gh_A04G0832	Gh_A11G2051	Gh_A01G1333
Gh_A06G0372	Gh_D02G1482	Gh_A01G0956	Gh_A01G1846	Gh_A01G1797	Gh_A01G1070	Gh_A05G1879	Gh_A01G0826	Gh_A07G0622	Gh_A04G0982	Gh_A11G2469	Gh_A01G1377
Gh_A06G1699	Gh_D07G1062	Gh_A01G0957	Gh_A01G1931	Gh_A01G1825	Gh_A01G1160	Gh_A05G2038	Gh_A01G0871	Gh_A07G1679	Gh_A04G0984	Gh_A12G1921	Gh_A01G1388
Gh_A07G2020	Gh_D08G0270	Gh_A01G0994	Gh_A01G2142	Gh_A01G1909	Gh_A01G1271	Gh_A05G2255	Gh_A01G1065	Gh_A08G0831	Gh_A05G0151	Gh_D01G0592	Gh_A01G1434
Gh_A08G1477	Gh_D12G0156	Gh_A01G1001	Gh_A02G0069	Gh_A02G0500	Gh_A01G1425	Gh_A05G2427	Gh_A01G1192	Gh_A10G0424	Gh_A05G0327	Gh_D03G1125	Gh_A01G1476
Gh_A09G1747	Gh_D12G2009	Gh_A01G1029	Gh_A02G0109	Gh_A02G0501	Gh_A01G1439	Gh_A05G2432	Gh_A01G1278	Gh_A10G1779	Gh_A05G1089	Gh_D05G1324	Gh_A01G1527
Gh_A10G2066		Gh_A01G1063	Gh_A02G0260	Gh_A02G0657	Gh_A01G1443	Gh_A05G3374	Gh_A01G1315	Gh_A10G1835	Gh_A05G1424	Gh_D05G3614	Gh_A01G1586
Gh_A13G1206		Gh_A01G1352	Gh_A02G1160	Gh_A02G0953	Gh_A01G1513	Gh_A06G1944	Gh_A01G1403	Gh_A11G0819	Gh_A05G2401	Gh_D09G2285	Gh_A01G1605
Gh_A13G1366		Gh_A01G1436	Gh_A02G1217	Gh_A02G1377	Gh_A01G1701	Gh_A07G0084	Gh_A01G1477	Gh_A12G2277	Gh_A05G3361	Gh_D05G3613	Gh_A01G1833
Gh_D01G0348		Gh_A01G1489	Gh_A02G1714	Gh_A02G1419	Gh_A01G1843	Gh_A07G0470	Gh_A01G1505	Gh_A12G2513	Gh_A06G1413		Gh_A01G1834
Gh_D01G0349		Gh_A01G1572	Gh_A02G1715	Gh_A02G1686	Gh_A01G1844	Gh_A07G0741	Gh_A01G1553	Gh_A13G0536	Gh_A07G2273		Gh_A01G1996
Gh_D01G0381		Gh_A01G1602	Gh_A02G1823	Gh_A03G0503	Gh_A01G1922	Gh_A07G1706	Gh_A01G1570	Gh_A13G0537	Gh_A08G2523		Gh_A01G2094
Gh_D01G0386		Gh_A01G2148	Gh_A03G0228	Gh_A03G0825	Gh_A01G1929	Gh_A07G2294	Gh_A01G1590	Gh_A13G1118	Gh_A09G0305		Gh_A01G2109
Gh_D01G1991		Gh_A01G2149	Gh_A03G0768	Gh_A03G0900	Gh_A01G2012	Gh_A08G0782	Gh_A01G1851	Gh_D01G0012	Gh_A09G1515		Gh_A02G0247
Gh_D02G0243		Gh_A02G0367	Gh_A03G1070	Gh_A03G0966	Gh_A01G2064	Gh_A09G0776	Gh_A01G1900	Gh_D01G0280	Gh_A10G0624		Gh_A02G0378
Gh_D03G0482		Gh_A02G0615	Gh_A03G1108	Gh_A03G1059	Gh_A02G0020	Gh_A09G2229	Gh_A01G1983	Gh_D02G1686	Gh_A10G1006		Gh_A02G0379
Gh_D05G1283		Gh_A02G0651	Gh_A03G1125	Gh_A04G0315	Gh_A02G0360	Gh_A09G2394	Gh_A02G0061	Gh_D06G1370	Gh_A10G1552		Gh_A02G0379
Gh_D08G0074		Gh_A02G0822	Gh_A03G1247	Gh_A04G0546	Gh_A02G0368	Gh_A10G0083	Gh_A02G0358	Gh_D07G0781	Gh_A10G1845		Gh_A02G0381
Gh_D08G0495		Gh_A02G1119	Gh_A03G1356	Gh_A04G0939	Gh_A02G0665	Gh_A10G1648	Gh_A02G0372	Gh_D07G1355	Gh_A10G2140		Gh_A02G0381
Gh_D10G2052		Gh_A02G1272	Gh_A03G1924	Gh_A04G1120	Gh_A02G0721	Gh_A11G0984	Gh_A02G0383	Gh_D08G0948	Gh_A11G0359		Gh_A02G0406
Gh_D10G2430		Gh_A02G1331	Gh_A03G1970	Gh_A05G0197	Gh_A02G0971	Gh_A11G1119	Gh_A02G0409	Gh_D08G1541	Gh_A11G1535		Gh_A02G0689
Gh_D11G0108		Gh_A02G1613	Gh_A04G0064	Gh_A05G0398	Gh_A02G1124	Gh_A12G0173	Gh_A02G0642	Gh_D09G2216	Gh_A11G2458		Gh_A02G0811
Gh_D11G3296		Gh_A02G1696	Gh_A04G0065	Gh_A05G0463	Gh_A02G1301	Gh_A12G0238	Gh_A02G0749	Gh_D10G0438	Gh_A12G0165		Gh_A02G0816
Gh_D11G3313		Gh_A03G0002	Gh_A04G0067	Gh_A05G0742	Gh_A02G1407	Gh_A12G0239	Gh_A02G0784	Gh_D10G2518	Gh_A12G0581		Gh_A02G0909
Gh_D12G2060		Gh_A03G0003	Gh_A04G0111	Gh_A05G0745	Gh_A02G1490	Gh_A12G0538	Gh_A02G0817	Gh_D11G0960	Gh_A13G1945		Gh_A02G1200
Gh_Sca005165G01		Gh_A03G0048	Gh_A04G0284	Gh_A05G0940	Gh_A02G1515	Gh_A12G0784	Gh_A02G0954	Gh_D11G2311	Gh_D01G1293		Gh_A02G1344
Gh_Sca020569G01		Gh_A03G0359	Gh_A04G0606	Gh_A05G1118	Gh_A02G1640	Gh_A12G2228	Gh_A02G0955	Gh_D13G0333	Gh_D02G0431		Gh_A02G1357
		Gh_A03G0370	Gh_A04G0657	Gh_A05G1192	Gh_A02G1680	Gh_A13G0105	Gh_A02G0959	Gh_D13G0595	Gh_D02G0432		Gh_A02G1369
		Gh_A03G0561	Gh_A04G1174	Gh_A05G1193	Gh_A03G0060	Gh_A13G0351	Gh_A02G1014	Gh_D13G1654	Gh_D02G0433		Gh_A02G1415
		Gh_A03G0620	Gh_A04G1209	Gh_A05G1347	Gh_A03G0096	Gh_A13G1209	Gh_A02G1285		Gh_D02G1768		Gh_A02G1416
		Gh_A03G1123	Gh_A04G1379	Gh_A05G2036	Gh_A03G0164	Gh_A13G1488	Gh_A02G1324		Gh_D03G0323		Gh_A02G1417
		Gh_A03G1126	Gh_A05G0208	Gh_A05G2260	Gh_A03G0362	Gh_A13G2308	Gh_A02G1337		Gh_D03G1078		Gh_A02G1602
		Gh_A03G1172	Gh_A05G0569	Gh_A05G2261	Gh_A03G0663	Gh_D01G0544	Gh_A02G1629		Gh_D04G0568		Gh_A02G1669
		Gh_A03G1222	Gh_A05G0570	Gh_A05G2546	Gh_A03G0680	Gh_D01G0711	Gh_A02G1668		Gh_D04G1308		Gh_A02G1814
		Gh_A03G1373	Gh_A05G0723	Gh_A05G3011	Gh_A03G0693	Gh_D01G2086	Gh_A02G1693		Gh_D04G1527		Gh_A03G0087
		Gh_A03G1482	Gh_A05G0748	Gh_A05G3094	Gh_A03G0775	Gh_D02G0435	Gh_A02G1760		Gh_D04G1527		Gh_A03G0171
		Gh_A03G1743	Gh_A05G0926	Gh_A05G3135	Gh_A03G0871	Gh_D02G1270	Gh_A03G0028		Gh_D04G1528		Gh_A03G0243
		Gh_A03G1805	Gh_A05G1164	Gh_A05G3223	Gh_A03G0958	Gh_D03G0780	Gh_A03G0120		Gh_D04G1528		Gh_A03G0327
		Gh_A03G1988	Gh_A05G1191	Gh_A05G3528	Gh_A03G0977	Gh_D04G0351	Gh_A03G0292		Gh_D04G1630		Gh_A03G0461
		Gh_A03G2073	Gh_A05G1394	Gh_A05G3881	Gh_A03G0997	Gh_D04G0352	Gh_A03G0322		Gh_D04G1809		Gh_A03G0465
		Gh_A03G2074	Gh_A05G1397	Gh_A06G0220	Gh_A03G1036	Gh_D05G0440	Gh_A03G0365		Gh_D05G1276		Gh_A03G0468
		Gh_A03G2121	Gh_A05G1492	Gh_A06G0465	Gh_A03G1333	Gh_D05G1347	Gh_A03G0492		Gh_D05G1836		Gh_A03G0604
		Gh_A04G0087	Gh_A05G1770	Gh_A06G0536	Gh_A03G1341	Gh_D05G1348	Gh_A03G0515		Gh_D06G1762		Gh_A03G0657
		Gh_A04G0136	Gh_A05G1959	Gh_A06G0774	Gh_A03G1349	Gh_D05G1354	Gh_A03G0516		Gh_D06G2354		Gh_A03G0702
		Gh_A04G0276	Gh_A05G2011	Gh_A06G0809	Gh_A03G1509	Gh_D05G1992	Gh_A03G0529		Gh_D07G0222		Gh_A03G0944
		Gh_A04G0409	Gh_A05G2234	Gh_A06G0990	Gh_A03G1660	Gh_D05G2011	Gh_A03G0755		Gh_D08G1003		Gh_A03G0985
		Gh_A04G0410	Gh_A05G2416	Gh_A06G1359	Gh_A03G1664	Gh_D05G2226	Gh_A03G0756		Gh_D09G1328		Gh_A03G0995
		Gh_A04G0411	Gh_A05G3021	Gh_A06G1545	Gh_A03G1849	Gh_D05G2515	Gh_A03G0806		Gh_D09G2349		Gh_A03G1316
		Gh_A04G0412	Gh_A05G3059	Gh_A06G1853	Gh_A03G1877	Gh_D05G2642	Gh_A03G1064		Gh_D10G2195		Gh_A03G1368
		Gh_A04G0758	Gh_A05G3856	Gh_A07G0062	Gh_A03G1933	Gh_D05G2690	Gh_A03G1202		Gh_D10G2202		Gh_A03G1428
		Gh_A04G0960	Gh_A05G3892	Gh_A07G0291	Gh_A03G1945	Gh_D05G2696	Gh_A03G1264		Gh_D10G2202		Gh_A03G1613
		Gh_A04G1267	Gh_A05G3893	Gh_A07G0383	Gh_A03G1948	Gh_D06G0610	Gh_A03G1272		Gh_D10G2461		Gh_A03G1646
		Gh_A04G1367	Gh_A06G0254	Gh_A07G0548	Gh_A03G2146	Gh_D06G1523	Gh_A03G1416		Gh_D11G0018		Gh_A03G1844
		Gh_A04G1433	Gh_A06G0291	Gh_A07G1738	Gh_A03G2177	Gh_D06G1898	Gh_A03G1426		Gh_D11G0832		Gh_A03G2057
		Gh_A05G0066	Gh_A06G0321	Gh_A07G1778	Gh_A03G2186	Gh_D06G2200	Gh_A03G1577		Gh_D11G1752		Gh_A04G0007
		Gh_A05G0175	Gh_A06G0390	Gh_A07G1863	Gh_A04G0129	Gh_D07G0221	Gh_A03G1644		Gh_D12G1477		Gh_A04G0098
		Gh_A05G0274	Gh_A06G0443	Gh_A07G2072	Gh_A04G0671	Gh_D07G0535	Gh_A03G1759		Gh_D12G2828		Gh_A04G0369
		Gh_A05G0467	Gh_A06G0995	Gh_A08G0125	Gh_A04G0735	Gh_D07G0614	Gh_A03G1867		Gh_D13G2340		Gh_A04G0618
		Gh_A05G0510	Gh_A06G1084	Gh_A08G0312	Gh_A04G0869	Gh_D08G0875	Gh_A03G1882				Gh_A04G0684
		Gh_A05G0528	Gh_A06G1273	Gh_A08G1012	Gh_A04G0954	Gh_D08G1205	Gh_A03G1983				Gh_A04G0983
		Gh_A05G0637	Gh_A06G1312	Gh_A08G1232	Gh_A04G1076	Gh_D08G2762	Gh_A03G1986				Gh_A04G0990
		Gh_A05G0775	Gh_A06G1440	Gh_A08G1835	Gh_A04G1382	Gh_D08G2763	Gh_A03G2019				Gh_A04G1093
		Gh_A05G0870	Gh_A06G1600	Gh_A09G0009	Gh_A05G0106	Gh_D08G2764	Gh_A03G2085				Gh_A04G1094
		Gh_A05G0899	Gh_A06G1619	Gh_A09G1054	Gh_A05G0286	Gh_D10G0086	Gh_A03G2095				Gh_A05G0132
		Gh_A05G1024	Gh_A06G2072	Gh_A09G1408	Gh_A05G0335	Gh_D10G1903	Gh_A03G2095				Gh_A05G0155
		Gh_A05G1025	Gh_A06G2095	Gh_A09G1502	Gh_A05G0357	Gh_D11G0279	Gh_A04G0114				Gh_A05G0289
		Gh_A05G1220	Gh_A07G0012	Gh_A09G1517	Gh_A05G0389	Gh_D11G0738	Gh_A04G0156				Gh_A05G0461
		Gh_A05G1246	Gh_A07G0026	Gh_A09G1656	Gh_A05G0390	Gh_D11G2666	Gh_A04G0223				Gh_A05G0474
		Gh_A05G1292	Gh_A07G0409	Gh_A09G1845	Gh_A05G0418	Gh_D12G0237	Gh_A04G0372				Gh_A05G0508
		Gh_A05G1393	Gh_A07G0532	Gh_A09G2325	Gh_A05G0516	Gh_D12G0554	Gh_A04G0373				Gh_A05G0568
		Gh_A05G1622	Gh_A07G0981	Gh_A09G2422	Gh_A05G0623	Gh_D12G1492	Gh_A04G0479				Gh_A05G0658
		Gh_A05G1680	Gh_A07G1147	Gh_A09G2446	Gh_A05G0864	Gh_D12G1841	Gh_A04G0538				Gh_A05G0668
		Gh_A05G1731	Gh_A07G1246	Gh_A10G0115	Gh_A05G0878	Gh_D12G2593	Gh_A04G0715				Gh_A05G0762
		Gh_A05G1908	Gh_A07G1987	Gh_A10G0288	Gh_A05G0901	Gh_D13G0121	Gh_A04G0778				Gh_A05G0962
		Gh_A05G2005	Gh_A07G1988	Gh_A10G0423	Gh_A05G0948	Gh_D13G0627	Gh_A04G0808				Gh_A05G0990
		Gh_A05G2112	Gh_A07G1996	Gh_A10G1536	Gh_A05G0989	Gh_D13G0997	Gh_A04G0876				Gh_A05G0991
		Gh_A05G2165	Gh_A07G2279	Gh_A10G1615	Gh_A05G1008	Gh_D13G1505	Gh_A04G0896				Gh_A05G1054
		Gh_A05G2239	Gh_A08G0064	Gh_A11G0922	Gh_A05G1016	Gh_D13G1562	Gh_A04G0897				Gh_A05G1167
		Gh_A05G2240	Gh_A08G0141	Gh_A11G0968	Gh_A05G1066	Gh_D13G1799	Gh_A04G1152				Gh_A05G1300
		Gh_A05G2246	Gh_A08G1128	Gh_A11G0970	Gh_A05G1090	Gh_Sca005244G01	Gh_A04G1194				Gh_A05G1365
		Gh_A05G2392	Gh_A08G1200	Gh_A11G0985	Gh_A05G1172	Gh_Sca009869G01	Gh_A04G1331				Gh_A05G1369
		Gh_A05G2470	Gh_A08G1306	Gh_A11G0997	Gh_A05G1178		Gh_A04G1352				Gh_A05G1421
		Gh_A05G2695	Gh_A08G1317	Gh_A11G1113	Gh_A05G1541		Gh_A05G0009				Gh_A05G1444
		Gh_A05G2705	Gh_A08G1437	Gh_A11G1468	Gh_A05G1547		Gh_A05G0019				Gh_A05G1452
		Gh_A05G3332	Gh_A08G1509	Gh_A11G1660	Gh_A05G1788		Gh_A05G0034				Gh_A05G1647
		Gh_A05G3489	Gh_A08G1614	Gh_A11G1959	Gh_A05G2203		Gh_A05G0063				Gh_A05G1653
		Gh_A05G3717	Gh_A08G1743	Gh_A11G2258	Gh_A05G2237		Gh_A05G0130				Gh_A05G2068
		Gh_A05G3779	Gh_A08G2005	Gh_A11G2272	Gh_A05G2328		Gh_A05G0131				Gh_A05G2491
		Gh_A05G3787	Gh_A08G2032	Gh_A11G2289	Gh_A05G2827		Gh_A05G0148				Gh_A05G2514
		Gh_A05G3820	Gh_A08G2047	Gh_A11G2336	Gh_A05G2878		Gh_A05G0372				Gh_A05G2594
		Gh_A05G3826	Gh_A08G2187	Gh_A11G2427	Gh_A05G3257		Gh_A05G0380				Gh_A05G2714
		Gh_A06G0018	Gh_A08G2519	Gh_A11G2675	Gh_A05G3655		Gh_A05G0509				Gh_A05G2784
		Gh_A06G0066	Gh_A09G0486	Gh_A11G2716	Gh_A05G3738		Gh_A05G0572				Gh_A05G2996
		Gh_A06G0462	Gh_A09G0542	Gh_A11G2828	Gh_A05G3794		Gh_A05G0586				Gh_A05G3149
		Gh_A06G0464	Gh_A09G0836	Gh_A12G0154	Gh_A05G3819		Gh_A05G0753				Gh_A05G3446
		Gh_A06G0541	Gh_A09G1096	Gh_A12G0365	Gh_A05G3916		Gh_A05G0756				Gh_A05G3540
		Gh_A06G0594	Gh_A09G1266	Gh_A12G0928	Gh_A06G0021		Gh_A05G0834				Gh_A05G3958
		Gh_A06G0792	Gh_A09G1483	Gh_A12G1068	Gh_A06G0079		Gh_A05G0956				Gh_A06G0113
		Gh_A06G0806	Gh_A09G1532	Gh_A12G1234	Gh_A06G0112		Gh_A05G0961				Gh_A06G0120
		Gh_A06G1074	Gh_A09G1682	Gh_A12G1336	Gh_A06G0183		Gh_A05G0995				Gh_A06G0310
		Gh_A06G1128	Gh_A09G1738	Gh_A12G1441	Gh_A06G0259		Gh_A05G1098				Gh_A06G0388
		Gh_A06G1157	Gh_A09G2154	Gh_A12G1526	Gh_A06G0363		Gh_A05G1137				Gh_A06G0454
		Gh_A06G1255	Gh_A09G2224	Gh_A12G1620	Gh_A06G0532		Gh_A05G1160				Gh_A06G0506
		Gh_A06G1270	Gh_A09G2233	Gh_A12G1679	Gh_A06G0608		Gh_A05G1367				Gh_A06G0509
		Gh_A06G1272	Gh_A09G2258	Gh_A12G1680	Gh_A06G0719		Gh_A05G1559				Gh_A06G0638
		Gh_A06G1309	Gh_A09G2460	Gh_A12G1681	Gh_A06G1783		Gh_A05G1563				Gh_A06G0649
		Gh_A06G1604	Gh_A09G2525	Gh_A12G1774	Gh_A06G1962		Gh_A05G1751				Gh_A06G0723
		Gh_A06G1636	Gh_A10G0005	Gh_A12G2156	Gh_A06G1977		Gh_A05G1855				Gh_A06G0731
		Gh_A06G1728	Gh_A10G0099	Gh_A12G2157	Gh_A07G0085		Gh_A05G1970				Gh_A06G0845
		Gh_A06G1730	Gh_A10G0132	Gh_A12G2623	Gh_A07G0102		Gh_A05G2473				Gh_A06G0879
		Gh_A06G1867	Gh_A10G0500	Gh_A12G2729	Gh_A07G0112		Gh_A05G2685				Gh_A06G0908
		Gh_A07G0139	Gh_A10G0549	Gh_A12G2733	Gh_A07G0233		Gh_A05G2710				Gh_A06G1047
		Gh_A07G0152	Gh_A10G0563	Gh_A13G0085	Gh_A07G0520		Gh_A05G2734				Gh_A06G1060
		Gh_A07G0209	Gh_A10G0657	Gh_A13G0086	Gh_A07G0547		Gh_A05G2736				Gh_A06G1077
		Gh_A07G0210	Gh_A10G0735	Gh_A13G0156	Gh_A07G0750		Gh_A05G3028				Gh_A06G1226
		Gh_A07G0275	Gh_A10G0787	Gh_A13G0245	Gh_A07G1259		Gh_A05G3045				Gh_A06G1279
		Gh_A07G0465	Gh_A10G0974	Gh_A13G0495	Gh_A07G1286		Gh_A05G3154				Gh_A06G1380
		Gh_A07G0685	Gh_A10G1072	Gh_A13G0559	Gh_A07G1324		Gh_A05G3154				Gh_A06G1415
		Gh_A07G0951	Gh_A10G1150	Gh_A13G0863	Gh_A07G1362		Gh_A05G3199				Gh_A06G1768
		Gh_A07G1098	Gh_A10G1639	Gh_A13G0955	Gh_A07G1529		Gh_A05G3239				Gh_A06G1785
		Gh_A07G1165	Gh_A10G2005	Gh_A13G1007	Gh_A07G1743		Gh_A05G3303				Gh_A06G1947
		Gh_A07G1344	Gh_A11G0067	Gh_A13G1045	Gh_A08G0014		Gh_A05G3316				Gh_A06G2058
		Gh_A07G1421	Gh_A11G0278	Gh_A13G1120	Gh_A08G0623		Gh_A05G3329				Gh_A07G0023
		Gh_A07G1545	Gh_A11G0362	Gh_D01G0072	Gh_A08G1600		Gh_A05G3671				Gh_A07G0165
		Gh_A07G1673	Gh_A11G0571	Gh_D01G0105	Gh_A08G1806		Gh_A05G3770				Gh_A07G0193
		Gh_A07G1711	Gh_A11G0743	Gh_D01G0383	Gh_A08G1812		Gh_A05G3803				Gh_A07G0439
		Gh_A07G1779	Gh_A11G0955	Gh_D01G0667	Gh_A08G1864		Gh_A05G3929				Gh_A07G0451
		Gh_A07G1900	Gh_A11G1049	Gh_D01G1065	Gh_A08G1891		Gh_A05G3936				Gh_A07G0570
		Gh_A07G2213	Gh_A11G1182	Gh_D01G1093	Gh_A08G2395		Gh_A05G4012				Gh_A07G0687
		Gh_A07G2275	Gh_A11G2006	Gh_D01G1504	Gh_A08G2526		Gh_A06G0308				Gh_A07G0725
		Gh_A07G2276	Gh_A11G2006	Gh_D01G1938	Gh_A09G0228		Gh_A06G0353				Gh_A07G0806
		Gh_A08G0003	Gh_A11G2138	Gh_D01G2250	Gh_A09G1351		Gh_A06G0422				Gh_A07G0889
		Gh_A08G0209	Gh_A11G2140	Gh_D02G0505	Gh_A09G1924		Gh_A06G0422				Gh_A07G0910
		Gh_A08G0383	Gh_A11G2151	Gh_D02G0551	Gh_A09G1933		Gh_A06G0427				Gh_A07G0921
		Gh_A08G0565	Gh_A11G2152	Gh_D02G0560	Gh_A09G1980		Gh_A06G0428				Gh_A07G1253
		Gh_A08G0649	Gh_A11G2413	Gh_D02G0951	Gh_A09G2048		Gh_A06G0542				Gh_A07G1491
		Gh_A08G1366	Gh_A11G2484	Gh_D02G1225	Gh_A09G2067		Gh_A06G0637				Gh_A07G1638
		Gh_A08G1428	Gh_A11G2701	Gh_D02G1282	Gh_A09G2089		Gh_A06G0655				Gh_A07G1821
		Gh_A08G1646	Gh_A11G2935	Gh_D02G1469	Gh_A09G2206		Gh_A06G0714				Gh_A07G1904
		Gh_A08G1649	Gh_A11G2957	Gh_D02G1807	Gh_A09G2207		Gh_A06G0969				Gh_A07G1948
		Gh_A08G1761	Gh_A11G2970	Gh_D02G1939	Gh_A09G2300		Gh_A06G1381				Gh_A07G1970
		Gh_A08G2169	Gh_A11G3015	Gh_D02G2259	Gh_A09G2332		Gh_A06G1453				Gh_A07G1981
		Gh_A08G2333	Gh_A11G3060	Gh_D02G2317	Gh_A09G2334		Gh_A06G1462				Gh_A07G2033
		Gh_A08G2334	Gh_A11G3117	Gh_D03G0027	Gh_A09G2418		Gh_A06G1466				Gh_A07G2063
		Gh_A08G2421	Gh_A11G3244	Gh_D03G0241	Gh_A10G0113		Gh_A06G1577				Gh_A07G2094
		Gh_A08G2543	Gh_A12G0099	Gh_D03G0245	Gh_A10G0192		Gh_A06G1641				Gh_A07G2295
		Gh_A08G2544	Gh_A12G0619	Gh_D03G0380	Gh_A10G0238		Gh_A06G1653				Gh_A07G2341
		Gh_A09G0153	Gh_A12G0679	Gh_D03G0381	Gh_A10G0275		Gh_A06G1738				Gh_A08G0022
		Gh_A09G0304	Gh_A12G1318	Gh_D03G0383	Gh_A10G0504		Gh_A06G1877				Gh_A08G0023
		Gh_A09G0306	Gh_A12G1641	Gh_D03G0384	Gh_A10G0562		Gh_A07G0114				Gh_A08G0036
		Gh_A09G0635	Gh_A12G2103	Gh_D03G0493	Gh_A10G0709		Gh_A07G0159				Gh_A08G0051
		Gh_A09G0636	Gh_A12G2230	Gh_D03G1074	Gh_A10G0763		Gh_A07G0164				Gh_A08G0193
		Gh_A09G0811	Gh_A12G2619	Gh_D03G1135	Gh_A10G1144		Gh_A07G0188				Gh_A08G0350
		Gh_A09G0937	Gh_A13G0030	Gh_D03G1146	Gh_A10G1173		Gh_A07G0189				Gh_A08G0481
		Gh_A09G0968	Gh_A13G0477	Gh_D04G0010	Gh_A10G1311		Gh_A07G0195				Gh_A08G0501
		Gh_A09G1001	Gh_A13G0505	Gh_D04G0124	Gh_A10G1318		Gh_A07G0202				Gh_A08G0555
		Gh_A09G1016	Gh_A13G0605	Gh_D04G0499	Gh_A10G1516		Gh_A07G0229				Gh_A08G0580
		Gh_A09G1089	Gh_A13G0767	Gh_D04G1182	Gh_A10G1998		Gh_A07G0437				Gh_A08G0596
		Gh_A09G1283	Gh_A13G1028	Gh_D04G1458	Gh_A10G2066		Gh_A07G0466				Gh_A08G0826
		Gh_A09G1368	Gh_A13G1057	Gh_D04G1911	Gh_A10G2067		Gh_A07G0879				Gh_A08G1406
		Gh_A09G1445	Gh_A13G1332	Gh_D04G1943	Gh_A10G2092		Gh_A07G0894				Gh_A08G1540
		Gh_A09G1448	Gh_A13G1444	Gh_D04G2024	Gh_A11G0089		Gh_A07G1131				Gh_A08G1588
		Gh_A09G1609	Gh_A13G1847	Gh_D05G0621	Gh_A11G0109		Gh_A07G1240				Gh_A08G1778
		Gh_A09G1674	Gh_A13G1985	Gh_D05G2072	Gh_A11G0168		Gh_A07G1589				Gh_A08G1794
		Gh_A09G1872	Gh_A13G2130	Gh_D05G2279	Gh_A11G0177		Gh_A07G1628				Gh_A08G2034
		Gh_A09G1873	Gh_A13G2263	Gh_D05G2839	Gh_A11G0260		Gh_A07G1806				Gh_A08G2075
		Gh_A09G1874	Gh_A13G2346	Gh_D05G2997	Gh_A11G0425		Gh_A07G1928				Gh_A08G2367
		Gh_A09G1886	Gh_D01G0198	Gh_D05G3056	Gh_A11G0430		Gh_A07G2016				Gh_A08G2431
		Gh_A09G2117	Gh_D01G0288	Gh_D05G3553	Gh_A11G0573		Gh_A07G2049				Gh_A08G2460
		Gh_A09G2119	Gh_D01G0321	Gh_D06G0079	Gh_A11G0600		Gh_A07G2133				Gh_A08G2465
		Gh_A09G2128	Gh_D01G0732	Gh_D06G0099	Gh_A11G0663		Gh_A07G2348				Gh_A09G0093
		Gh_A09G2440	Gh_D01G0772	Gh_D06G0100	Gh_A11G0941		Gh_A08G0329				Gh_A09G0329
		Gh_A10G0061	Gh_D01G1233	Gh_D06G0101	Gh_A11G0983		Gh_A08G0330				Gh_A09G0334
		Gh_A10G0302	Gh_D01G1487	Gh_D06G0103	Gh_A11G1018		Gh_A08G0460				Gh_A09G0474
		Gh_A10G0305	Gh_D01G1566	Gh_D06G0104	Gh_A11G1091		Gh_A08G0518				Gh_A09G0480
		Gh_A10G0529	Gh_D01G1813	Gh_D06G0245	Gh_A11G1152		Gh_A08G0573				Gh_A09G0487
		Gh_A10G0679	Gh_D01G1814	Gh_D06G0327	Gh_A11G1551		Gh_A08G0587				Gh_A09G0534
		Gh_A10G0742	Gh_D01G1986	Gh_D06G0713	Gh_A11G1726		Gh_A08G0591				Gh_A09G0562
		Gh_A10G0765	Gh_D01G2048	Gh_D06G1526	Gh_A11G1832		Gh_A08G0595				Gh_A09G0563
		Gh_A10G1130	Gh_D01G2088	Gh_D06G1871	Gh_A11G2168		Gh_A08G0736				Gh_A09G0760
		Gh_A10G1317	Gh_D02G0256	Gh_D06G1954	Gh_A11G2182		Gh_A08G0810				Gh_A09G0870
		Gh_A10G1369	Gh_D02G0277	Gh_D06G1991	Gh_A11G2463		Gh_A08G0830				Gh_A09G0972
		Gh_A10G1372	Gh_D02G0528	Gh_D07G0346	Gh_A11G2507		Gh_A08G0852				Gh_A09G0994
		Gh_A10G1460	Gh_D02G0869	Gh_D07G0512	Gh_A11G2508		Gh_A08G1116				Gh_A09G1004
		Gh_A10G1509	Gh_D02G1221	Gh_D07G0779	Gh_A11G2926		Gh_A08G1118				Gh_A09G1034
		Gh_A10G1843	Gh_D02G1482	Gh_D07G0909	Gh_A11G2987		Gh_A08G1210				Gh_A09G1135
		Gh_A10G1969	Gh_D02G1536	Gh_D07G1045	Gh_A11G3069		Gh_A08G1409				Gh_A09G1202
		Gh_A10G2040	Gh_D02G1554	Gh_D07G1150	Gh_A12G0029		Gh_A08G1440				Gh_A09G1210
		Gh_A10G2065	Gh_D02G1909	Gh_D07G1437	Gh_A12G0131		Gh_A08G1504				Gh_A09G1211
		Gh_A10G2073	Gh_D02G2266	Gh_D08G0103	Gh_A12G0237		Gh_A08G1551				Gh_A09G1295
		Gh_A10G2152	Gh_D02G2356	Gh_D08G0307	Gh_A12G0470		Gh_A08G1571				Gh_A09G1299
		Gh_A10G2205	Gh_D03G0026	Gh_D08G0308	Gh_A12G0499		Gh_A08G1597				Gh_A09G1301
		Gh_A10G2228	Gh_D03G0027	Gh_D08G0399	Gh_A12G0685		Gh_A08G1867				Gh_A09G1415
		Gh_A11G0020	Gh_D03G0148	Gh_D08G1354	Gh_A12G0843		Gh_A08G2100				Gh_A09G1462
		Gh_A11G0031	Gh_D03G0175	Gh_D08G1919	Gh_A12G1248		Gh_A08G2192				Gh_A09G1582
		Gh_A11G0101	Gh_D03G0206	Gh_D08G1942	Gh_A12G1287		Gh_A08G2319				Gh_A09G1803
		Gh_A11G0311	Gh_D03G0235	Gh_D08G2193	Gh_A12G1368		Gh_A08G2387				Gh_A09G1829
		Gh_A11G0556	Gh_D03G0600	Gh_D08G2417	Gh_A12G1369		Gh_A08G2388				Gh_A09G1900
		Gh_A11G0557	Gh_D03G0716	Gh_D09G0083	Gh_A12G1505		Gh_A08G2407				Gh_A09G1935
		Gh_A11G0714	Gh_D03G0993	Gh_D09G0244	Gh_A12G1686		Gh_A08G2429				Gh_A09G2144
		Gh_A11G0845	Gh_D03G1229	Gh_D09G0246	Gh_A12G1687		Gh_A08G2539				Gh_A09G2146
		Gh_A11G1370	Gh_D03G1675	Gh_D09G0277	Gh_A12G2059		Gh_A09G0057				Gh_A09G2367
		Gh_A11G1441	Gh_D04G0070	Gh_D09G0539	Gh_A12G2070		Gh_A09G0140				Gh_A09G2520
		Gh_A11G1594	Gh_D04G0293	Gh_D09G0937	Gh_A12G2168		Gh_A09G0337				Gh_A09G2523
		Gh_A11G1754	Gh_D04G0446	Gh_D09G1216	Gh_A12G2185		Gh_A09G0578				Gh_A10G0169
		Gh_A11G1755	Gh_D04G0501	Gh_D09G1217	Gh_A12G2189		Gh_A09G0653				Gh_A10G0443
		Gh_A11G1953	Gh_D04G0641	Gh_D09G1507	Gh_A12G2379		Gh_A09G0775				Gh_A10G0698
		Gh_A11G2124	Gh_D04G0911	Gh_D09G1546	Gh_A12G2449		Gh_A09G0820				Gh_A10G0839
		Gh_A11G2663	Gh_D04G1228	Gh_D10G0692	Gh_A12G2464		Gh_A09G0854				Gh_A10G0935
		Gh_A11G2691	Gh_D04G1230	Gh_D10G0705	Gh_A12G2465		Gh_A09G1307				Gh_A10G1006
		Gh_A11G2806	Gh_D04G1301	Gh_D10G1953	Gh_A12G2487		Gh_A09G1341				Gh_A10G1066
		Gh_A11G2809	Gh_D04G1416	Gh_D10G1954	Gh_A12G2603		Gh_A09G1623				Gh_A10G1331
		Gh_A11G2856	Gh_D04G1500	Gh_D10G2055	Gh_A12G2647		Gh_A09G1666				Gh_A10G1332
		Gh_A12G0103	Gh_D04G1682	Gh_D10G2238	Gh_A12G2673		Gh_A09G1684				Gh_A10G1362
		Gh_A12G0401	Gh_D05G0612	Gh_D10G2262	Gh_A13G0011		Gh_A09G1699				Gh_A10G1468
		Gh_A12G0639	Gh_D05G0699	Gh_D10G2544	Gh_A13G0016		Gh_A09G1790				Gh_A10G1487
		Gh_A12G1063	Gh_D05G0858	Gh_D10G2566	Gh_A13G0205		Gh_A09G1809				Gh_A10G1493
		Gh_A12G1352	Gh_D05G0878	Gh_D11G0151	Gh_A13G0216		Gh_A09G1849				Gh_A10G1511
		Gh_A12G1415	Gh_D05G0879	Gh_D11G1141	Gh_A13G0237		Gh_A09G1956				Gh_A10G1667
		Gh_A12G1651	Gh_D05G1351	Gh_D11G1281	Gh_A13G0250		Gh_A09G2314				Gh_A10G1731
		Gh_A12G2001	Gh_D05G1665	Gh_D11G1521	Gh_A13G0888		Gh_A09G2475				Gh_A10G1742
		Gh_A12G2130	Gh_D05G1881	Gh_D11G2193	Gh_A13G1067		Gh_A10G0001				Gh_A10G1909
		Gh_A12G2650	Gh_D05G1896	Gh_D11G2602	Gh_A13G1207		Gh_A10G0048				Gh_A10G1987
		Gh_A13G0050	Gh_D05G1897	Gh_D11G2689	Gh_A13G1261		Gh_A10G0050				Gh_A10G2098
		Gh_A13G0149	Gh_D05G2004	Gh_D11G2702	Gh_A13G1439		Gh_A10G0156				Gh_A10G2239
		Gh_A13G0185	Gh_D05G2134	Gh_D11G2787	Gh_A13G1612		Gh_A10G0161				Gh_A10G2280
		Gh_A13G0239	Gh_D05G2136	Gh_D11G2898	Gh_A13G1653		Gh_A10G0166				Gh_A11G0220
		Gh_A13G0246	Gh_D05G2186	Gh_D11G3138	Gh_A13G1707		Gh_A10G0248				Gh_A11G0273
		Gh_A13G0251	Gh_D05G2255	Gh_D11G3231	Gh_A13G2035		Gh_A10G0290				Gh_A11G0289
		Gh_A13G0335	Gh_D05G2708	Gh_D11G3323	Gh_A13G2266		Gh_A10G0314				Gh_A11G0401
		Gh_A13G0381	Gh_D05G2825	Gh_D11G3464	Gh_A13G2342		Gh_A10G0417				Gh_A11G0521
		Gh_A13G0547	Gh_D05G2839	Gh_D12G0136	Gh_D01G0014		Gh_A10G0592				Gh_A11G0804
		Gh_A13G0645	Gh_D05G3436	Gh_D12G0156	Gh_D01G0112		Gh_A10G0608				Gh_A11G0832
		Gh_A13G0720	Gh_D05G3725	Gh_D12G0208	Gh_D01G0185		Gh_A10G0670				Gh_A11G0879
		Gh_A13G0831	Gh_D06G0369	Gh_D12G0365	Gh_D01G0318		Gh_A10G0896				Gh_A11G1031
		Gh_A13G0853	Gh_D06G0421	Gh_D12G0631	Gh_D01G0514		Gh_A10G0948				Gh_A11G1041
		Gh_A13G0857	Gh_D06G0422	Gh_D12G0915	Gh_D01G0564		Gh_A10G1279				Gh_A11G1360
		Gh_A13G0939	Gh_D06G0581	Gh_D12G1345	Gh_D01G0648		Gh_A10G1465				Gh_A11G1444
		Gh_A13G1640	Gh_D06G0771	Gh_D12G1478	Gh_D01G0713		Gh_A10G1619				Gh_A11G1557
		Gh_A13G1805	Gh_D06G0826	Gh_D12G1632	Gh_D01G0757		Gh_A10G1797				Gh_A11G1616
		Gh_A13G1866	Gh_D06G0835	Gh_D12G1705	Gh_D01G0767		Gh_A10G1919				Gh_A11G1659
		Gh_A13G1979	Gh_D06G0942	Gh_D12G1784	Gh_D01G0952		Gh_A10G1956				Gh_A11G1731
		Gh_A13G2173	Gh_D06G1067	Gh_D12G1816	Gh_D01G1343		Gh_A10G1991				Gh_A11G1859
		Gh_D01G0299	Gh_D06G1121	Gh_D12G1944	Gh_D01G1652		Gh_A10G1991				Gh_A11G2052
		Gh_D01G0306	Gh_D06G1178	Gh_D12G1954	Gh_D01G1663		Gh_A10G2003				Gh_A11G2071
		Gh_D01G0307	Gh_D06G1179	Gh_D12G2086	Gh_D01G1766		Gh_A10G2060				Gh_A11G2087
		Gh_D01G0308	Gh_D06G1229	Gh_D12G2238	Gh_D01G1801		Gh_A10G2067				Gh_A11G2102
		Gh_D01G0427	Gh_D06G1367	Gh_D12G2327	Gh_D01G1983		Gh_A10G2081				Gh_A11G2103
		Gh_D01G0428	Gh_D06G1793	Gh_D12G2369	Gh_D01G2044		Gh_A10G2147				Gh_A11G2221
		Gh_D01G0429	Gh_D06G2007	Gh_D12G2621	Gh_D01G2085		Gh_A11G0108				Gh_A11G2243
		Gh_D01G0430	Gh_D06G2371	Gh_D12G2636	Gh_D01G2186		Gh_A11G0142				Gh_A11G2317
		Gh_D01G0746	Gh_D07G0019	Gh_D13G0166	Gh_D01G2337		Gh_A11G0161				Gh_A11G2369
		Gh_D01G0829	Gh_D07G0055	Gh_D13G1308	Gh_D01G2337		Gh_A11G0166				Gh_A11G2560
		Gh_D01G0850	Gh_D07G0159	Gh_D13G1309	Gh_D01G2338		Gh_A11G0316				Gh_A11G2604
		Gh_D01G1082	Gh_D07G0212	Gh_D13G1407	Gh_D01G2339		Gh_A11G0393				Gh_A11G2650
		Gh_D01G1359	Gh_D07G0425	Gh_D13G1790	Gh_D02G0662		Gh_A11G0394				Gh_A11G2837
		Gh_D01G1675	Gh_D07G0601	Gh_D13G2207	Gh_D02G0763		Gh_A11G0463				Gh_A11G3179
		Gh_D01G1856	Gh_D07G0866	Gh_D13G2230	Gh_D02G0768		Gh_A11G0520				Gh_A11G3292
		Gh_D01G2119	Gh_D07G1153	Gh_D13G2520	Gh_D02G0905		Gh_A11G0599				Gh_A12G0008
		Gh_D01G2174	Gh_D07G1624	Gh_D13G2550	Gh_D02G1390		Gh_A11G0672				Gh_A12G0190
		Gh_D01G2263	Gh_D07G1695	Gh_Sca004981G01	Gh_D02G1414		Gh_A11G0710				Gh_A12G0198
		Gh_D01G2294	Gh_D07G2066	Gh_Sca004981G03	Gh_D02G1746		Gh_A11G0773				Gh_A12G0341
		Gh_D02G0259	Gh_D07G2101	Gh_Sca004981G04	Gh_D02G1776		Gh_A11G0828				Gh_A12G0609
		Gh_D02G0770	Gh_D07G2194	Gh_Sca004981G05	Gh_D02G1788		Gh_A11G0874				Gh_A12G0631
		Gh_D02G0799	Gh_D07G2195	Gh_Sca005820G01	Gh_D02G1858		Gh_A11G0884				Gh_A12G0684
		Gh_D02G0830	Gh_D07G2207	Gh_Sca008139G01	Gh_D02G1874		Gh_A11G0911				Gh_A12G0793
		Gh_D02G0857	Gh_D07G2329	Gh_Sca013634G01	Gh_D02G1877		Gh_A11G0920				Gh_A12G0806
		Gh_D02G0891	Gh_D08G0328	Gh_Sca043255G01	Gh_D02G1886		Gh_A11G0926				Gh_A12G0842
		Gh_D02G0898	Gh_D08G0451	Gh_Sca054362G01	Gh_D02G1925		Gh_A11G1353				Gh_A12G0869
		Gh_D02G0973	Gh_D08G1051	Gh_Sca097288G01	Gh_D02G2172		Gh_A11G1357				Gh_A12G1003
		Gh_D02G1120	Gh_D08G1076		Gh_D02G2173		Gh_A11G1393				Gh_A12G1021
		Gh_D02G1121	Gh_D08G1263		Gh_D02G2234		Gh_A11G1511				Gh_A12G1027
		Gh_D02G1447	Gh_D08G1540		Gh_D02G2286		Gh_A11G1536				Gh_A12G1091
		Gh_D02G1479	Gh_D08G1800		Gh_D02G2288		Gh_A11G1583				Gh_A12G1148
		Gh_D02G1579	Gh_D08G1807		Gh_D03G0004		Gh_A11G1640				Gh_A12G1266
		Gh_D02G1765	Gh_D08G2399		Gh_D03G0006		Gh_A11G1738				Gh_A12G1558
		Gh_D02G1924	Gh_D08G2454		Gh_D03G0092		Gh_A11G1742				Gh_A12G1565
		Gh_D02G1951	Gh_D08G2562		Gh_D03G0143		Gh_A11G1853				Gh_A12G1695
		Gh_D02G1997	Gh_D09G0439		Gh_D03G0385		Gh_A11G1858				Gh_A12G1915
		Gh_D02G2139	Gh_D09G0842		Gh_D03G0412		Gh_A11G2032				Gh_A12G1980
		Gh_D02G2150	Gh_D09G0843		Gh_D03G0543		Gh_A11G2223				Gh_A12G2016
		Gh_D02G2237	Gh_D09G0905		Gh_D03G0546		Gh_A11G2259				Gh_A12G2038
		Gh_D02G2296	Gh_D09G1411		Gh_D03G0992		Gh_A11G2395				Gh_A12G2081
		Gh_D02G2297	Gh_D09G1493		Gh_D03G1464		Gh_A11G2452				Gh_A12G2140
		Gh_D03G0023	Gh_D09G1792		Gh_D03G1465		Gh_A11G2456				Gh_A12G2173
		Gh_D03G0099	Gh_D09G1847		Gh_D03G1517		Gh_A11G2618				Gh_A12G2256
		Gh_D03G0232	Gh_D09G2032		Gh_D03G1622		Gh_A11G2865				Gh_A12G2301
		Gh_D03G0479	Gh_D09G2035		Gh_D03G1657		Gh_A11G2919				Gh_A12G2327
		Gh_D03G0541	Gh_D10G0064		Gh_D04G0277		Gh_A11G3190				Gh_A12G2406
		Gh_D03G0905	Gh_D10G0121		Gh_D04G0291		Gh_A12G0212				Gh_A12G2460
		Gh_D03G1018	Gh_D10G0272		Gh_D04G0762		Gh_A12G0263				Gh_A12G2515
		Gh_D03G1307	Gh_D10G0980		Gh_D04G0842		Gh_A12G0571				Gh_A12G2545
		Gh_D03G1595	Gh_D10G1106		Gh_D04G1089		Gh_A12G0673				Gh_A12G2695
		Gh_D03G1597	Gh_D10G1181		Gh_D04G1090		Gh_A12G0687				Gh_A12G2717
		Gh_D03G1704	Gh_D10G1453		Gh_D04G1318		Gh_A12G0694				Gh_A13G0123
		Gh_D03G1840	Gh_D10G1893		Gh_D04G1373		Gh_A12G0991				Gh_A13G0371
		Gh_D04G0055	Gh_D10G1934		Gh_D04G1683		Gh_A12G1004				Gh_A13G0375
		Gh_D04G0101	Gh_D10G2212		Gh_D05G0061		Gh_A12G1028				Gh_A13G0459
		Gh_D04G0117	Gh_D10G2372		Gh_D05G0313		Gh_A12G1061				Gh_A13G0541
		Gh_D04G0130	Gh_D10G2433		Gh_D05G0387		Gh_A12G1062				Gh_A13G0650
		Gh_D04G0262	Gh_D10G2520		Gh_D05G0536		Gh_A12G1682				Gh_A13G0797
		Gh_D04G0500	Gh_D10G2521		Gh_D05G0769		Gh_A12G1862				Gh_A13G0845
		Gh_D04G1101	Gh_D10G2522		Gh_D05G0788		Gh_A12G1904				Gh_A13G1048
		Gh_D04G1223	Gh_D10G2528		Gh_D05G0888		Gh_A12G1908				Gh_A13G1284
		Gh_D04G1272	Gh_D11G0139		Gh_D05G0956		Gh_A12G1916				Gh_A13G1491
		Gh_D04G1661	Gh_D11G0266		Gh_D05G0984		Gh_A12G1931				Gh_A13G2133
		Gh_D04G1662	Gh_D11G0657		Gh_D05G1126		Gh_A12G1990				Gh_D01G0208
		Gh_D04G1663	Gh_D11G0846		Gh_D05G1215		Gh_A12G2250				Gh_D01G0256
		Gh_D04G1664	Gh_D11G1095		Gh_D05G1581		Gh_A12G2253				Gh_D01G0450
		Gh_D04G1666	Gh_D11G1120		Gh_D05G2052		Gh_A12G2280				Gh_D01G0498
		Gh_D04G1831	Gh_D11G1249		Gh_D05G2281		Gh_A12G2290				Gh_D01G0557
		Gh_D05G0122	Gh_D11G1250		Gh_D05G2463		Gh_A12G2302				Gh_D01G0629
		Gh_D05G0215	Gh_D11G1671		Gh_D05G2472		Gh_A12G2363				Gh_D01G0673
		Gh_D05G0218	Gh_D11G1732		Gh_D05G2583		Gh_A12G2364				Gh_D01G0905
		Gh_D05G0243	Gh_D11G1979		Gh_D05G2589		Gh_A12G2365				Gh_D01G0977
		Gh_D05G0263	Gh_D11G2054		Gh_D05G2818		Gh_A12G2425				Gh_D01G0978
		Gh_D05G0308	Gh_D11G2073		Gh_D05G2885		Gh_A12G2601				Gh_D01G1071
		Gh_D05G0432	Gh_D11G2201		Gh_D05G2919		Gh_A12G2609				Gh_D01G1087
		Gh_D05G0485	Gh_D11G2340		Gh_D05G3040		Gh_A13G0275				Gh_D01G1089
		Gh_D05G0629	Gh_D11G2734		Gh_D05G3474		Gh_A13G0276				Gh_D01G1180
		Gh_D05G0897	Gh_D11G2761		Gh_D05G3547		Gh_A13G0783				Gh_D01G1341
		Gh_D05G0905	Gh_D11G2805		Gh_D05G3595		Gh_A13G0918				Gh_D01G1371
		Gh_D05G0913	Gh_D11G3053		Gh_D05G3607		Gh_A13G0935				Gh_D01G1520
		Gh_D05G1030	Gh_D11G3477		Gh_D05G3660		Gh_A13G0947				Gh_D01G1640
		Gh_D05G1134	Gh_D12G1331		Gh_D05G3662		Gh_A13G1009				Gh_D01G1713
		Gh_D05G1268	Gh_D12G1527		Gh_D05G3876		Gh_A13G1071				Gh_D01G1776
		Gh_D05G1277	Gh_D12G1736		Gh_D05G3903		Gh_A13G1088				Gh_D01G1872
		Gh_D05G1409	Gh_D12G1993		Gh_D06G0161		Gh_A13G1119				Gh_D01G1906
		Gh_D05G1871	Gh_D12G2320		Gh_D06G0179		Gh_A13G1247				Gh_D01G2011
		Gh_D05G2148	Gh_D12G2512		Gh_D06G0375		Gh_A13G1395				Gh_D01G2061
		Gh_D05G2207	Gh_D12G2675		Gh_D06G0479		Gh_A13G1518				Gh_D01G2122
		Gh_D05G2288	Gh_D12G2681		Gh_D06G0564		Gh_A13G1580				Gh_D01G2148
		Gh_D05G2420	Gh_D13G0219		Gh_D06G0657		Gh_A13G1611				Gh_D01G2256
		Gh_D05G2433	Gh_D13G0221		Gh_D06G0690		Gh_A13G1677				Gh_D02G0057
		Gh_D05G2500	Gh_D13G0243		Gh_D06G0837		Gh_A13G1883				Gh_D02G0063
		Gh_D05G2506	Gh_D13G0494		Gh_D06G1188		Gh_A13G1942				Gh_D02G0432
		Gh_D05G2975	Gh_D13G0671		Gh_D06G1348		Gh_A13G2032				Gh_D02G0433
		Gh_D05G3861	Gh_D13G1322		Gh_D06G1648		Gh_A13G2102				Gh_D02G0621
		Gh_D05G3882	Gh_D13G1354		Gh_D06G1695		Gh_A13G2301				Gh_D02G0695
		Gh_D05G3922	Gh_D13G1583		Gh_D06G1795		Gh_D01G0010				Gh_D02G0733
		Gh_D06G0041	Gh_D13G2046		Gh_D06G1912		Gh_D01G0104				Gh_D02G0758
		Gh_D06G0174	Gh_D13G2157		Gh_D06G2026		Gh_D01G0186				Gh_D02G0815
		Gh_D06G0175	Gh_D13G2374		Gh_D06G2193		Gh_D01G0341				Gh_D02G0867
		Gh_D06G0228	Gh_D13G2394		Gh_D06G2317		Gh_D01G0520				Gh_D02G0943
		Gh_D06G0618	Gh_D13G2436		Gh_D06G2345		Gh_D01G0546				Gh_D02G0959
		Gh_D06G0645	Gh_Sca004760G01		Gh_D06G2377		Gh_D01G0574				Gh_D02G1013
		Gh_D06G0675	Gh_Sca004990G01		Gh_D07G0070		Gh_D01G0906				Gh_D02G1327
		Gh_D06G0825	Gh_Sca005321G01		Gh_D07G0094		Gh_D01G1307				Gh_D02G1677
		Gh_D06G0915	Gh_Sca005367G02		Gh_D07G0111		Gh_D01G1363				Gh_D02G1790
		Gh_D06G1149	Gh_Sca005495G02		Gh_D07G0203		Gh_D01G1427				Gh_D02G1888
		Gh_D06G1152	Gh_Sca006380G01		Gh_D07G0246		Gh_D01G1442				Gh_D02G1897
		Gh_D06G1386	Gh_Sca006457G02		Gh_D07G0472		Gh_D01G1644				Gh_D02G1972
		Gh_D06G1490	Gh_Sca006798G01		Gh_D07G0803		Gh_D01G1683				Gh_D02G2386
		Gh_D06G1492	Gh_Sca008057G02		Gh_D07G0811		Gh_D01G1714				Gh_D03G0033
		Gh_D06G1601	Gh_Sca012173G01		Gh_D07G0819		Gh_D01G1750				Gh_D03G0137
		Gh_D06G1637	Gh_Sca074678G01		Gh_D07G1031		Gh_D01G1804				Gh_D03G0138
		Gh_D06G1651	Gh_Sca113166G01		Gh_D07G1050		Gh_D01G1820				Gh_D03G0304
		Gh_D06G1711			Gh_D07G1092		Gh_D01G1934				Gh_D03G0355
		Gh_D06G1866			Gh_D07G1217		Gh_D01G2242				Gh_D03G0364
		Gh_D06G2002			Gh_D07G1357		Gh_D02G0030				Gh_D03G0497
		Gh_D06G2006			Gh_D07G1433		Gh_D02G0031				Gh_D03G0812
		Gh_D06G2197			Gh_D07G1881		Gh_D02G0286				Gh_D03G0814
		Gh_D06G2226			Gh_D07G2237		Gh_D02G0364				Gh_D03G0970
		Gh_D06G2248			Gh_D07G2239		Gh_D02G0617				Gh_D03G1002
		Gh_D06G2325			Gh_D07G2342		Gh_D02G0622				Gh_D03G1062
		Gh_D07G0360			Gh_D07G2343		Gh_D02G0623				Gh_D03G1120
		Gh_D07G0449			Gh_D08G0695		Gh_D02G0689				Gh_D03G1224
		Gh_D07G0502			Gh_D08G0721		Gh_D02G0709				Gh_D03G1250
		Gh_D07G0529			Gh_D08G0936		Gh_D02G0712				Gh_D03G1327
		Gh_D07G0548			Gh_D08G1604		Gh_D02G1150				Gh_D03G1367
		Gh_D07G0559			Gh_D08G1698		Gh_D02G1185				Gh_D03G1500
		Gh_D07G0658			Gh_D08G1774		Gh_D02G1350				Gh_D03G1533
		Gh_D07G0765			Gh_D08G1777		Gh_D02G1456				Gh_D03G1564
		Gh_D07G0870			Gh_D08G1911		Gh_D02G1474				Gh_D03G1798
		Gh_D07G0899			Gh_D08G2106		Gh_D02G1568				Gh_D03G1823
		Gh_D07G0955			Gh_D08G2167		Gh_D02G1614				Gh_D04G0060
		Gh_D07G1054			Gh_D09G0078		Gh_D02G1615				Gh_D04G0074
		Gh_D07G1264			Gh_D09G0186		Gh_D02G1877				Gh_D04G0605
		Gh_D07G1403			Gh_D09G0498		Gh_D02G2079				Gh_D04G0811
		Gh_D07G1453			Gh_D09G0697		Gh_D02G2192				Gh_D04G1060
		Gh_D07G1692			Gh_D09G0706		Gh_D02G2321				Gh_D04G1061
		Gh_D07G1900			Gh_D09G0776		Gh_D02G2322				Gh_D04G1150
		Gh_D07G1914			Gh_D09G1007		Gh_D02G2358				Gh_D04G1177
		Gh_D07G2116			Gh_D09G1081		Gh_D02G2359				Gh_D04G1251
		Gh_D07G2232			Gh_D09G1207		Gh_D03G0277				Gh_D04G1332
		Gh_D07G2424			Gh_D09G1582		Gh_D03G0338				Gh_D04G1427
		Gh_D07G2440			Gh_D09G1613		Gh_D03G0397				Gh_D04G1448
		Gh_D08G0031			Gh_D09G1687		Gh_D03G0532				Gh_D04G1489
		Gh_D08G0121			Gh_D09G1842		Gh_D03G0678				Gh_D04G1638
		Gh_D08G0356			Gh_D09G1904		Gh_D03G0793				Gh_D04G1716
		Gh_D08G0685			Gh_D09G2122		Gh_D03G0803				Gh_D04G1926
		Gh_D08G0810			Gh_D09G2132		Gh_D03G0808				Gh_D04G1942
		Gh_D08G0811			Gh_D09G2276		Gh_D03G0904				Gh_D04G1975
		Gh_D08G0887			Gh_D09G2296		Gh_D03G0967				Gh_D04G2023
		Gh_D08G0891			Gh_D09G2452		Gh_D03G1000				Gh_D05G0139
		Gh_D08G0893			Gh_D09G2477		Gh_D03G1011				Gh_D05G0140
		Gh_D08G0981			Gh_D10G0004		Gh_D03G1043				Gh_D05G0149
		Gh_D08G1061			Gh_D10G0005		Gh_D03G1131				Gh_D05G0159
		Gh_D08G1325			Gh_D10G0068		Gh_D03G1181				Gh_D05G0192
		Gh_D08G1602			Gh_D10G0177		Gh_D03G1182				Gh_D05G0193
		Gh_D08G1951			Gh_D10G0217		Gh_D03G1256				Gh_D05G0219
		Gh_D08G2097			Gh_D10G0219		Gh_D03G1282				Gh_D05G0294
		Gh_D08G2120			Gh_D10G0310		Gh_D03G1308				Gh_D05G0342
		Gh_D08G2293			Gh_D10G0311		Gh_D03G1438				Gh_D05G0627
		Gh_D08G2317			Gh_D10G0317		Gh_D03G1594				Gh_D05G0635
		Gh_D08G2379			Gh_D10G0361		Gh_D03G1613				Gh_D05G0710
		Gh_D08G2671			Gh_D10G0564		Gh_D03G1623				Gh_D05G0755
		Gh_D08G2702			Gh_D10G0872		Gh_D03G1637				Gh_D05G0774
		Gh_D09G0067			Gh_D10G0873		Gh_D03G1766				Gh_D05G0803
		Gh_D09G0130			Gh_D10G1353		Gh_D03G1780				Gh_D05G0859
		Gh_D09G0145			Gh_D10G1493		Gh_D03G1842				Gh_D05G1003
		Gh_D09G0189			Gh_D10G1587		Gh_D04G0090				Gh_D05G1047
		Gh_D09G0472			Gh_D10G1656		Gh_D04G0299				Gh_D05G1370
		Gh_D09G0508			Gh_D10G1767		Gh_D04G0369				Gh_D05G1378
		Gh_D09G0636			Gh_D10G1816		Gh_D04G0406				Gh_D05G1470
		Gh_D09G0779			Gh_D10G2577		Gh_D04G0436				Gh_D05G1532
		Gh_D09G0990			Gh_D10G2595		Gh_D04G0474				Gh_D05G1596
		Gh_D09G1021			Gh_D10G2630		Gh_D04G0511				Gh_D05G1602
		Gh_D09G1051			Gh_D11G0187		Gh_D04G0616				Gh_D05G1638
		Gh_D09G1152			Gh_D11G0403		Gh_D04G0814				Gh_D05G1805
		Gh_D09G1331			Gh_D11G0495		Gh_D04G0971				Gh_D05G1842
		Gh_D09G1420			Gh_D11G0688		Gh_D04G0993				Gh_D05G1991
		Gh_D09G1454			Gh_D11G1152		Gh_D04G1049				Gh_D05G2083
		Gh_D09G1716			Gh_D11G1242		Gh_D04G1176				Gh_D05G2173
		Gh_D09G2073			Gh_D11G1407		Gh_D04G1185				Gh_D05G2245
		Gh_D09G2113			Gh_D11G1446		Gh_D04G1269				Gh_D05G2483
		Gh_D09G2456			Gh_D11G1573		Gh_D04G1417				Gh_D05G2544
		Gh_D10G0056			Gh_D11G1642		Gh_D04G1486				Gh_D05G2553
		Gh_D10G0107			Gh_D11G1884		Gh_D04G1509				Gh_D05G2559
		Gh_D10G0205			Gh_D11G2046		Gh_D04G1590				Gh_D05G2593
		Gh_D10G0238			Gh_D11G2050		Gh_D04G1712				Gh_D05G2628
		Gh_D10G0304			Gh_D11G2205		Gh_D05G0023				Gh_D05G2666
		Gh_D10G0340			Gh_D11G2809		Gh_D05G0117				Gh_D05G2700
		Gh_D10G0690			Gh_D11G3009		Gh_D05G0120				Gh_D05G2766
		Gh_D10G0700			Gh_D11G3311		Gh_D05G0168				Gh_D05G2770
		Gh_D10G0861			Gh_D11G3312		Gh_D05G0212				Gh_D05G2792
		Gh_D10G0981			Gh_D11G3394		Gh_D05G0326				Gh_D05G2936
		Gh_D10G0996			Gh_D11G3539		Gh_D05G0362				Gh_D05G2967
		Gh_D10G1005			Gh_D12G0028		Gh_D05G0393				Gh_D05G3565
		Gh_D10G1093			Gh_D12G0145		Gh_D05G0451				Gh_D06G0124
		Gh_D10G1158			Gh_D12G0160		Gh_D05G0500				Gh_D06G0144
		Gh_D10G1429			Gh_D12G0236		Gh_D05G0600				Gh_D06G0145
		Gh_D10G1431			Gh_D12G0263		Gh_D05G0690				Gh_D06G0216
		Gh_D10G1472			Gh_D12G0304		Gh_D05G0716				Gh_D06G0224
		Gh_D10G1540			Gh_D12G0461		Gh_D05G0824				Gh_D06G0494
		Gh_D10G1540			Gh_D12G0472		Gh_D05G0825				Gh_D06G0530
		Gh_D10G1637			Gh_D12G0508		Gh_D05G0826				Gh_D06G0566
		Gh_D10G1686			Gh_D12G0690		Gh_D05G0832				Gh_D06G0841
		Gh_D10G1757			Gh_D12G0691		Gh_D05G0920				Gh_D06G0982
		Gh_D10G1980			Gh_D12G1044		Gh_D05G0962				Gh_D06G1146
		Gh_D10G2056			Gh_D12G1297		Gh_D05G1041				Gh_D06G1176
		Gh_D10G2057			Gh_D12G1848		Gh_D05G1046				Gh_D06G1179
		Gh_D10G2105			Gh_D12G1934		Gh_D05G1055				Gh_D06G1291
		Gh_D10G2422			Gh_D12G2059		Gh_D05G1063				Gh_D06G1291
		Gh_D10G2617			Gh_D12G2172		Gh_D05G1113				Gh_D06G1361
		Gh_D11G0293			Gh_D12G2246		Gh_D05G1286				Gh_D06G1471
		Gh_D11G0574			Gh_D12G2246		Gh_D05G1337				Gh_D06G1472
		Gh_D11G0575			Gh_D12G2347		Gh_D05G1393				Gh_D06G1546
		Gh_D11G0896			Gh_D12G2364		Gh_D05G1552				Gh_D06G1640
		Gh_D11G1143			Gh_D12G2436		Gh_D05G1586				Gh_D06G1698
		Gh_D11G1294			Gh_D12G2767		Gh_D05G1720				Gh_D06G1715
		Gh_D11G1470			Gh_D13G0027		Gh_D05G1751				Gh_D06G1724
		Gh_D11G1565			Gh_D13G0175		Gh_D05G1776				Gh_D06G1794
		Gh_D11G1589			Gh_D13G0202		Gh_D05G1782				Gh_D06G2096
		Gh_D11G1596			Gh_D13G0231		Gh_D05G1853				Gh_D06G2392
		Gh_D11G1711			Gh_D13G0232		Gh_D05G1875				Gh_D07G0029
		Gh_D11G1913			Gh_D13G0465		Gh_D05G1926				Gh_D07G0169
		Gh_D11G2016			Gh_D13G0508		Gh_D05G1946				Gh_D07G0182
		Gh_D11G2453			Gh_D13G0509		Gh_D05G1983				Gh_D07G0769
		Gh_D11G2892			Gh_D13G0696		Gh_D05G2114				Gh_D07G0823
		Gh_D11G3425			Gh_D13G0761		Gh_D05G2167				Gh_D07G0867
		Gh_D11G3515			Gh_D13G0926		Gh_D05G2188				Gh_D07G0892
		Gh_D12G0361			Gh_D13G1030		Gh_D05G2199				Gh_D07G1188
		Gh_D12G0509			Gh_D13G1054		Gh_D05G2283				Gh_D07G1197
		Gh_D12G0861			Gh_D13G1129		Gh_D05G2285				Gh_D07G1271
		Gh_D12G1393			Gh_D13G1333		Gh_D05G2486				Gh_D07G1291
		Gh_D12G1608			Gh_D13G1503		Gh_D05G2487				Gh_D07G1410
		Gh_D12G1801			Gh_D13G1550		Gh_D05G2697				Gh_D07G1773
		Gh_D12G1896			Gh_D13G1603		Gh_D05G2765				Gh_D07G1913
		Gh_D12G1912			Gh_D13G1618		Gh_D05G2768				Gh_D07G2027
		Gh_D12G1972			Gh_D13G1671		Gh_D05G3037				Gh_D07G2164
		Gh_D12G2357			Gh_D13G1703		Gh_D05G3193				Gh_D07G2310
		Gh_D13G0165			Gh_D13G1917		Gh_D05G3385				Gh_D07G2312
		Gh_D13G0200			Gh_D13G2153		Gh_D05G3478				Gh_D07G2493
		Gh_D13G0268			Gh_Sca004822G01		Gh_D05G3533				Gh_D08G0086
		Gh_D13G0270			Gh_Sca005143G02		Gh_D05G3626				Gh_D08G0092
		Gh_D13G0308			Gh_Sca005163G01		Gh_D05G3627				Gh_D08G0096
		Gh_D13G0372			Gh_Sca005409G01		Gh_D05G3741				Gh_D08G0097
		Gh_D13G0427			Gh_Sca005596G01		Gh_D05G3873				Gh_D08G0240
		Gh_D13G0428			Gh_Sca005977G01		Gh_D05G3940				Gh_D08G0432
		Gh_D13G0546			Gh_Sca005978G01		Gh_D05G3941				Gh_D08G0448
		Gh_D13G0635			Gh_Sca014110G01		Gh_D06G0130				Gh_D08G0564
		Gh_D13G0854			Gh_Sca014485G01		Gh_D06G0168				Gh_D08G0588
		Gh_D13G0986			Gh_Sca020069G01		Gh_D06G0230				Gh_D08G0660
		Gh_D13G1100			Gh_Sca069103G01		Gh_D06G0249				Gh_D08G0691
		Gh_D13G1189			Gh_Sca072275G01		Gh_D06G0263				Gh_D08G0716
		Gh_D13G1386			Gh_Sca081609G01		Gh_D06G0294				Gh_D08G0788
		Gh_D13G2037			Gh_Sca098319G01		Gh_D06G0311				Gh_D08G0928
		Gh_D13G2155					Gh_D06G0337				Gh_D08G0929
		Gh_D13G2160					Gh_D06G0465				Gh_D08G1227
		Gh_D13G2161					Gh_D06G0671				Gh_D08G1323
		Gh_D13G2229					Gh_D06G0725				Gh_D08G1701
		Gh_D13G2293					Gh_D06G0864				Gh_D08G1726
		Gh_D13G2378					Gh_D06G0919				Gh_D08G1999
		Gh_D13G2381					Gh_D06G1049				Gh_D08G2077
		Gh_D13G2480					Gh_D06G1057				Gh_D08G2124
		Gh_Sca004801G01					Gh_D06G1145				Gh_D08G2303
		Gh_Sca004801G02					Gh_D06G1352				Gh_D08G2397
		Gh_Sca004820G01					Gh_D06G1627				Gh_D08G2418
		Gh_Sca004916G01					Gh_D06G1725				Gh_D08G2425
		Gh_Sca005105G01					Gh_D06G1799				Gh_D08G2445
		Gh_Sca005145G01					Gh_D06G1814				Gh_D08G2456
		Gh_Sca006272G01					Gh_D06G1927				Gh_D09G0128
		Gh_Sca006742G01					Gh_D06G1989				Gh_D09G0368
		Gh_Sca007486G01					Gh_D06G2135				Gh_D09G0480
		Gh_Sca008258G01					Gh_D06G2139				Gh_D09G0530
		Gh_Sca008374G01					Gh_D06G2239				Gh_D09G0567
		Gh_Sca008634G01					Gh_D06G2339				Gh_D09G0671
		Gh_Sca008928G01					Gh_D07G0161				Gh_D09G0733
		Gh_Sca010598G01					Gh_D07G0398				Gh_D09G0861
		Gh_Sca011289G01					Gh_D07G0419				Gh_D09G1045
		Gh_Sca011865G01					Gh_D07G0500				Gh_D09G1183
		Gh_Sca013897G01					Gh_D07G0615				Gh_D09G1208
		Gh_Sca025602G01					Gh_D07G1320				Gh_D09G1258
		Gh_Sca053462G01					Gh_D07G1371				Gh_D09G1372
		Gh_Sca069862G01					Gh_D07G1395				Gh_D09G1471
		Gh_Sca074238G01					Gh_D07G1580				Gh_D09G1789
		Gh_Sca101168G01					Gh_D07G1759				Gh_D09G1796
							Gh_D07G1777				Gh_D09G1856
							Gh_D07G1917				Gh_D09G1950
							Gh_D07G2059				Gh_D09G2101
							Gh_D07G2099				Gh_D09G2145
							Gh_D07G2184				Gh_D09G2433
							Gh_D07G2385				Gh_D09G2434
							Gh_D08G0030				Gh_D09G2438
							Gh_D08G0203				Gh_D10G0111
							Gh_D08G0269				Gh_D10G0119
							Gh_D08G0447				Gh_D10G0206
							Gh_D08G0499				Gh_D10G0460
							Gh_D08G0680				Gh_D10G0675
							Gh_D08G0690				Gh_D10G0775
							Gh_D08G0703				Gh_D10G0915
							Gh_D08G0748				Gh_D10G1107
							Gh_D08G0923				Gh_D10G1398
							Gh_D08G0987				Gh_D10G1448
							Gh_D08G1056				Gh_D10G1539
							Gh_D08G1126				Gh_D10G1737
							Gh_D08G1155				Gh_D10G1845
							Gh_D08G1184				Gh_D10G1878
							Gh_D08G1397				Gh_D10G1925
							Gh_D08G1493				Gh_D10G2193
							Gh_D08G1704				Gh_D10G2224
							Gh_D08G1732				Gh_D10G2283
							Gh_D08G1802				Gh_D10G2355
							Gh_D08G1908				Gh_D10G2452
							Gh_D08G2016				Gh_D10G2523
							Gh_D08G2085				Gh_D10G2526
							Gh_D08G2162				Gh_D11G0046
							Gh_D08G2163				Gh_D11G0214
							Gh_D08G2256				Gh_D11G0345
							Gh_D08G2470				Gh_D11G0346
							Gh_D08G2557				Gh_D11G0449
							Gh_D08G2673				Gh_D11G0450
							Gh_D08G2692				Gh_D11G0464
							Gh_D09G0053				Gh_D11G0569
							Gh_D09G0133				Gh_D11G0835
							Gh_D09G0259				Gh_D11G0871
							Gh_D09G0264				Gh_D11G0942
							Gh_D09G0297				Gh_D11G1091
							Gh_D09G0533				Gh_D11G1112
							Gh_D09G0637				Gh_D11G1301
							Gh_D09G0655				Gh_D11G1330
							Gh_D09G0676				Gh_D11G1468
							Gh_D09G0677				Gh_D11G1694
							Gh_D09G0690				Gh_D11G1700
							Gh_D09G0863				Gh_D11G1775
							Gh_D09G0902				Gh_D11G1853
							Gh_D09G1139				Gh_D11G1890
							Gh_D09G1145				Gh_D11G2283
							Gh_D09G1323				Gh_D11G2376
							Gh_D09G1338				Gh_D11G2387
							Gh_D09G1515				Gh_D11G2401
							Gh_D09G1551				Gh_D11G2416
							Gh_D09G1587				Gh_D11G2530
							Gh_D09G1588				Gh_D11G2556
							Gh_D09G1589				Gh_D11G2636
							Gh_D09G1804				Gh_D11G2645
							Gh_D09G1931				Gh_D11G2646
							Gh_D09G1964				Gh_D11G2709
							Gh_D09G2037				Gh_D11G2760
							Gh_D09G2044				Gh_D11G2849
							Gh_D09G2161				Gh_D11G3060
							Gh_D09G2287				Gh_D11G3202
							Gh_D10G0061				Gh_D11G3320
							Gh_D10G0250				Gh_D12G0033
							Gh_D10G0293				Gh_D12G0034
							Gh_D10G0440				Gh_D12G0035
							Gh_D10G0457				Gh_D12G0159
							Gh_D10G0639				Gh_D12G0321
							Gh_D10G0676				Gh_D12G0464
							Gh_D10G0782				Gh_D12G0648
							Gh_D10G0791				Gh_D12G0672
							Gh_D10G0853				Gh_D12G0731
							Gh_D10G0877				Gh_D12G0745
							Gh_D10G1085				Gh_D12G0853
							Gh_D10G1086				Gh_D12G0873
							Gh_D10G1127				Gh_D12G0919
							Gh_D10G1368				Gh_D12G0950
							Gh_D10G1381				Gh_D12G1122
							Gh_D10G1453				Gh_D12G1404
							Gh_D10G1565				Gh_D12G1493
							Gh_D10G1596				Gh_D12G1577
							Gh_D10G1770				Gh_D12G1683
							Gh_D10G1840				Gh_D12G1686
							Gh_D10G2025				Gh_D12G1693
							Gh_D10G2108				Gh_D12G1857
							Gh_D10G2294				Gh_D12G1972
							Gh_D10G2299				Gh_D12G2034
							Gh_D10G2310				Gh_D12G2036
							Gh_D10G2379				Gh_D12G2254
							Gh_D10G2394				Gh_D12G2290
							Gh_D10G2395				Gh_D12G2309
							Gh_D10G2397				Gh_D12G2352
							Gh_D10G2537				Gh_D12G2363
							Gh_D10G2562				Gh_D12G2371
							Gh_D10G2619				Gh_D12G2437
							Gh_D11G0073				Gh_D12G2642
							Gh_D11G0098				Gh_D12G2715
							Gh_D11G0099				Gh_D13G0139
							Gh_D11G0123				Gh_D13G0211
							Gh_D11G0124				Gh_D13G0238
							Gh_D11G0156				Gh_D13G0396
							Gh_D11G0284				Gh_D13G0409
							Gh_D11G0298				Gh_D13G0419
							Gh_D11G0347				Gh_D13G0688
							Gh_D11G0422				Gh_D13G0956
							Gh_D11G0471				Gh_D13G1152
							Gh_D11G0610				Gh_D13G1247
							Gh_D11G0679				Gh_D13G1262
							Gh_D11G0686				Gh_D13G1330
							Gh_D11G0687				Gh_D13G1422
							Gh_D11G0748				Gh_D13G1436
							Gh_D11G0902				Gh_D13G1584
							Gh_D11G0963				Gh_D13G1652
							Gh_D11G0971				Gh_D13G1850
							Gh_D11G1068				Gh_D13G1890
							Gh_D11G1235				Gh_D13G1900
							Gh_D11G1501				Gh_D13G2007
							Gh_D11G1512				Gh_D13G2143
							Gh_D11G1515				Gh_D13G2196
							Gh_D11G1606				Gh_Sca004768G01
							Gh_D11G1662				Gh_Sca004803G06
							Gh_D11G1699				Gh_Sca004803G07
							Gh_D11G1798				Gh_Sca004871G02
							Gh_D11G2146				Gh_Sca005000G01
							Gh_D11G2149				Gh_Sca005000G03
							Gh_D11G2278				Gh_Sca005367G01
							Gh_D11G2302				Gh_Sca005431G01
							Gh_D11G2650				Gh_Sca006530G03
							Gh_D11G2970				Gh_Sca007264G01
							Gh_D11G3081				Gh_Sca011512G01
							Gh_D11G3247				Gh_Sca022247G01
							Gh_D11G3304				Gh_Sca073907G01
							Gh_D11G3476				Gh_Sca078086G01
							Gh_D11G3478				Gh_Sca107920G01
							Gh_D11G3493				Gh_Sca118000G01
							Gh_D11G3525				Gh_Sca131106G01
							Gh_D11G3531
							Gh_D12G0061
							Gh_D12G0099
							Gh_D12G0101
							Gh_D12G0332
							Gh_D12G0392
							Gh_D12G0394
							Gh_D12G0456
							Gh_D12G0577
							Gh_D12G0586
							Gh_D12G1111
							Gh_D12G1184
							Gh_D12G1185
							Gh_D12G1290
							Gh_D12G1331
							Gh_D12G1529
							Gh_D12G1727
							Gh_D12G1744
							Gh_D12G1879
							Gh_D12G1898
							Gh_D12G2033
							Gh_D12G2058
							Gh_D12G2084
							Gh_D12G2438
							Gh_D12G2533
							Gh_D12G2691
							Gh_D12G2695
							Gh_D12G2792
							Gh_D12G2793
							Gh_D13G0294
							Gh_D13G0295
							Gh_D13G0434
							Gh_D13G0646
							Gh_D13G0670
							Gh_D13G0693
							Gh_D13G1049
							Gh_D13G1154
							Gh_D13G1162
							Gh_D13G1255
							Gh_D13G1346
							Gh_D13G1390
							Gh_D13G1532
							Gh_D13G1847
							Gh_D13G1929
							Gh_D13G1939
							Gh_D13G2016
							Gh_D13G2210
							Gh_D13G2258
							Gh_D13G2270
							Gh_D13G2337
							Gh_D13G2361
							Gh_D13G2551
							Gh_Sca005179G01
							Gh_Sca005564G01
							Gh_Sca006294G01
							Gh_Sca006959G01
							Gh_Sca007014G01
							Gh_Sca007314G01
							Gh_Sca028760G01
							Gh_Sca030448G01
							Gh_Sca041649G01
							Gh_Sca065142G01
							Gh_Sca066990G01
