# Supplementary material for: Comparative transcriptome analysis of inbred lines and contrasting hybrids reveals overdominance mediate early biomass vigor in hybrid cotton
Source: BMC Genomics. 2020 Feb 10;21:140. doi: 10.1186/s12864-020-6561-9 (PMC7011360; doi:10.1186/s12864-020-6561-9)
Supplement: Supplementary file 11 — Additional file 11. Enriched GO terms of overdominant genes in root of high hybrid-parent triad [file 12864_2020_6561_MOESM11_ESM.xlsx]

## Sheet: Go terms for Up regulated
GO_ID	GO_Term	GO_function	GO_class	S gene number	TS gene number	B gene number	TB gene number	pvalue
GO:0005634	nucleus	cellular_component	9	152	584	14479	46342	0.997625
GO:0005886	plasma membrane	cellular_component	5	108	584	6501	46342	0.00151949
GO:0005737	cytoplasm	cellular_component	7	95	584	6962	46342	0.21373
GO:0016021	integral component of membrane	cellular_component	6	85	584	6739	46342	0.514576
GO:0006355	regulation of transcription, DNA-templated	biological_process	11	78	584	3948	46342	5.29702e-05
GO:0003700	transcription factor activity, sequence-specific DNA binding	molecular_function	4	70	584	3282	46342	1.23826e-05
GO:0005576	extracellular region	cellular_component	3	64	584	2322	46342	4.88268e-09
GO:0008150	biological_process	biological_process	2	64	584	6998	46342	0.998569
GO:0003677	DNA binding	molecular_function	6	59	584	3390	46342	0.00772334
GO:0003674	molecular_function	molecular_function	2	57	584	6603	46342	0.999569
GO:0009507	chloroplast	cellular_component	10	56	584	5239	46342	0.919332
GO:0006351	transcription, DNA-templated	biological_process	10	53	584	3209	46342	0.0274235
GO:0055114	oxidation-reduction process	biological_process	5	45	584	1854	46342	2.62314e-05
GO:0046872	metal ion binding	molecular_function	6	43	584	2315	46342	0.0077561
GO:0005515	protein binding	molecular_function	4	41	584	4114	46342	0.955452
GO:0005829	cytosol	cellular_component	9	35	584	4185	46342	0.997365
GO:0005524	ATP binding	molecular_function	9	29	584	3191	46342	0.977243
GO:0009737	response to abscisic acid	biological_process	6	27	584	825	46342	8.42078e-06
GO:0016020	membrane	cellular_component	3	27	584	2455	46342	0.792966
GO:0016787	hydrolase activity	molecular_function	4	25	584	843	46342	8.77669e-05
GO:0008270	zinc ion binding	molecular_function	8	25	584	1991	46342	0.536228
GO:0005739	mitochondrion	cellular_component	9	23	584	3600	46342	0.999949
GO:0016042	lipid catabolic process	biological_process	6	20	584	270	46342	3.39279e-10
GO:0005618	cell wall	cellular_component	6	20	584	816	46342	0.00405147
GO:0005773	vacuole	cellular_component	9	20	584	974	46342	0.0239703
GO:0005794	Golgi apparatus	cellular_component	9	20	584	2159	46342	0.941681
GO:0004674	protein serine/threonine kinase activity	molecular_function	8	18	584	1961	46342	0.937936
GO:0016788	hydrolase activity, acting on ester bonds	molecular_function	5	17	584	183	46342	2.22512e-10
GO:0020037	heme binding	molecular_function	6	17	584	263	46342	5.32346e-08
GO:0052689	carboxylic ester hydrolase activity	molecular_function	6	16	584	239	46342	8.08844e-08
GO:0009414	response to water deprivation	biological_process	5	16	584	550	46342	0.00189917
GO:0006952	defense response	biological_process	5	16	584	984	46342	0.18243
GO:0006468	protein phosphorylation	biological_process	8	16	584	1804	46342	0.946712
GO:0004601	peroxidase activity	molecular_function	6	15	584	238	46342	4.44127e-07
GO:0006979	response to oxidative stress	biological_process	5	15	584	444	46342	0.000599808
GO:0009733	response to auxin	biological_process	6	15	584	499	46342	0.00190189
GO:0006508	proteolysis	biological_process	6	15	584	540	46342	0.00397387
GO:0009651	response to salt stress	biological_process	6	15	584	850	46342	0.122374
GO:0009506	plasmodesma	cellular_component	5	15	584	1592	46342	0.902954
GO:0009751	response to salicylic acid	biological_process	6	14	584	304	46342	3.80472e-05
GO:0043565	sequence-specific DNA binding	molecular_function	7	14	584	855	46342	0.195172
GO:0016301	kinase activity	molecular_function	6	14	584	1476	46342	0.890855
GO:0006869	lipid transport	biological_process	5	12	584	147	46342	4.11214e-07
GO:0031225	anchored component of membrane	cellular_component	6	12	584	206	46342	1.38122e-05
GO:0008289	lipid binding	molecular_function	4	12	584	263	46342	0.000146117
GO:0007275	multicellular organism development	biological_process	5	12	584	652	46342	0.125258
GO:0016757	transferase activity, transferring glycosyl groups	molecular_function	5	12	584	729	46342	0.212849
GO:0042744	hydrogen peroxide catabolic process	biological_process	6	11	584	128	46342	7.46917e-07
GO:0009813	flavonoid biosynthetic process	biological_process	6	11	584	225	46342	0.000150489
GO:0006457	protein folding	biological_process	7	11	584	473	46342	0.0391733
GO:0005774	vacuolar membrane	cellular_component	11	11	584	862	46342	0.525278
GO:0009941	chloroplast envelope	cellular_component	12	11	584	938	46342	0.636946
GO:0009570	chloroplast stroma	cellular_component	12	11	584	1021	46342	0.741122
GO:0001666	response to hypoxia	biological_process	5	10	584	96	46342	3.99823e-07
GO:0022857	transmembrane transporter activity	molecular_function	4	10	584	162	46342	4.37055e-05
GO:0008233	peptidase activity	molecular_function	5	10	584	175	46342	8.35676e-05
GO:0042626	ATPase activity, coupled to transmembrane movement of substances	molecular_function	12	10	584	254	46342	0.00156573
GO:0042803	protein homodimerization activity	molecular_function	6	10	584	338	46342	0.0113267
GO:0009409	response to cold	biological_process	5	10	584	524	46342	0.129086
GO:0006629	lipid metabolic process	biological_process	5	9	584	281	46342	0.00985863
GO:0016740	transferase activity	molecular_function	4	9	584	316	46342	0.0197083
GO:0005975	carbohydrate metabolic process	biological_process	5	9	584	383	46342	0.0554172
GO:0009505	plant-type cell wall	cellular_component	7	9	584	450	46342	0.11831
GO:0016491	oxidoreductase activity	molecular_function	4	9	584	551	46342	0.261891
GO:0009536	plastid	cellular_component	9	9	584	618	46342	0.377486
GO:0005783	endoplasmic reticulum	cellular_component	9	9	584	1215	46342	0.970535
GO:0016829	lyase activity	molecular_function	4	8	584	148	46342	0.00061168
GO:0006970	response to osmotic stress	biological_process	5	8	584	223	46342	0.00770601
GO:0051213	dioxygenase activity	molecular_function	5	8	584	284	46342	0.0285759
GO:0007169	transmembrane receptor protein tyrosine kinase signaling pathway	biological_process	9	8	584	333	46342	0.0617972
GO:0006810	transport	biological_process	5	8	584	469	46342	0.242061
GO:0048046	apoplast	cellular_component	4	8	584	556	46342	0.40228
GO:0005887	integral component of plasma membrane	cellular_component	7	8	584	582	46342	0.451589
GO:0005575	cellular_component	cellular_component	2	8	584	609	46342	0.502028
GO:0009793	embryo development ending in seed dormancy	biological_process	5	8	584	718	46342	0.685076
GO:0010345	suberin biosynthetic process	biological_process	8	7	584	29	46342	5.97621e-08
GO:0045490	pectin catabolic process	biological_process	8	7	584	91	46342	0.000158063
GO:0016747	transferase activity, transferring acyl groups other than amino-acyl groups	molecular_function	6	7	584	127	46342	0.00118455
GO:0006633	fatty acid biosynthetic process	biological_process	9	7	584	266	46342	0.0528091
GO:0009753	response to jasmonic acid	biological_process	6	7	584	285	46342	0.070715
GO:0055085	transmembrane transport	biological_process	5	7	584	314	46342	0.10421
GO:0048364	root development	biological_process	8	7	584	320	46342	0.112052
GO:0045893	positive regulation of transcription, DNA-templated	biological_process	12	7	584	444	46342	0.328261
GO:0071555	cell wall organization	biological_process	5	7	584	448	46342	0.336342
GO:0046686	response to cadmium ion	biological_process	7	7	584	590	46342	0.615455
GO:0004672	protein kinase activity	molecular_function	7	7	584	643	46342	0.702384
GO:0005802	trans-Golgi network	cellular_component	10	7	584	649	46342	0.711359
GO:0019825	oxygen binding	molecular_function	4	6	584	64	46342	0.000157539
GO:0035428	hexose transmembrane transport	biological_process	7	6	584	99	46342	0.00162657
GO:0005355	glucose transmembrane transporter activity	molecular_function	10	6	584	101	46342	0.00180139
GO:0046323	glucose import	biological_process	9	6	584	101	46342	0.00180139
GO:0004650	polygalacturonase activity	molecular_function	7	6	584	106	46342	0.00230065
GO:0007623	circadian rhythm	biological_process	4	6	584	150	46342	0.012181
GO:0005351	sugar:proton symporter activity	molecular_function	10	6	584	154	46342	0.0137217
GO:0000287	magnesium ion binding	molecular_function	7	6	584	194	46342	0.0370796
GO:0009809	lignin biosynthetic process	biological_process	8	6	584	197	46342	0.0394747
GO:0044550	secondary metabolite biosynthetic process	biological_process	6	6	584	295	46342	0.17066
GO:0050832	defense response to fungus	biological_process	7	6	584	329	46342	0.236709
GO:0009723	response to ethylene	biological_process	6	6	584	338	46342	0.255383
GO:0004722	protein serine/threonine phosphatase activity	molecular_function	9	6	584	367	46342	0.31786
GO:0046983	protein dimerization activity	molecular_function	5	6	584	368	46342	0.320061
GO:0003824	catalytic activity	molecular_function	3	6	584	418	46342	0.431385
GO:0005215	transporter activity	molecular_function	3	6	584	441	46342	0.481953
GO:0009873	ethylene-activated signaling pathway	biological_process	8	6	584	442	46342	0.484124
GO:0009738	abscisic acid-activated signaling pathway	biological_process	8	6	584	473	46342	0.549769
GO:0061630	ubiquitin protein ligase activity	molecular_function	7	6	584	526	46342	0.652143
GO:0009535	chloroplast thylakoid membrane	cellular_component	13	6	584	616	46342	0.789648
GO:0005768	endosome	cellular_component	9	6	584	624	46342	0.799561
GO:0005344	oxygen transporter activity	molecular_function	5	5	584	6	46342	1.85538e-09
GO:0009061	anaerobic respiration	biological_process	8	5	584	24	46342	1.0892e-05
GO:0071577	zinc II ion transmembrane transport	biological_process	7	5	584	39	46342	0.000126255
GO:0048511	rhythmic process	biological_process	3	5	584	44	46342	0.000226127
GO:0004022	alcohol dehydrogenase (NAD) activity	molecular_function	7	5	584	49	46342	0.000377043
GO:0005385	zinc ion transmembrane transporter activity	molecular_function	11	5	584	65	46342	0.00138495
GO:0016311	dephosphorylation	biological_process	7	5	584	84	46342	0.00426072
GO:0006631	fatty acid metabolic process	biological_process	9	5	584	96	46342	0.00746483
GO:0009744	response to sucrose	biological_process	8	5	584	100	46342	0.00882831
GO:0042542	response to hydrogen peroxide	biological_process	7	5	584	145	46342	0.0371334
GO:0030001	metal ion transport	biological_process	7	5	584	164	46342	0.057365
GO:0080167	response to karrikin	biological_process	5	5	584	181	46342	0.0798931
GO:0009705	plant-type vacuole membrane	cellular_component	11	5	584	193	46342	0.0982492
GO:0045892	negative regulation of transcription, DNA-templated	biological_process	12	5	584	269	46342	0.252887
GO:0009735	response to cytokinin	biological_process	6	5	584	279	46342	0.276698
GO:0016709	oxidoreductase activity, acting on paired donors, with incorporation or reduction of molecular oxygen, NAD(P)H as one donor, and incorporation of one atom of oxygen	molecular_function	6	5	584	287	46342	0.296062
GO:0009734	auxin-activated signaling pathway	biological_process	8	5	584	303	46342	0.33538
GO:0030154	cell differentiation	biological_process	6	5	584	356	46342	0.466229
GO:0044212	transcription regulatory region DNA binding	molecular_function	8	5	584	378	46342	0.518538
GO:0005507	copper ion binding	molecular_function	8	5	584	379	46342	0.520866
GO:0009416	response to light stimulus	biological_process	6	5	584	428	46342	0.628121
GO:0005509	calcium ion binding	molecular_function	7	5	584	435	46342	0.642211
GO:0005622	intracellular	cellular_component	5	5	584	647	46342	0.911742
GO:0016567	protein ubiquitination	biological_process	10	5	584	657	46342	0.918129
GO:0005789	endoplasmic reticulum membrane	cellular_component	11	5	584	742	46342	0.957878
GO:0050734	hydroxycinnamoyltransferase activity	molecular_function	7	4	584	9	46342	2.99139e-06
GO:0016651	oxidoreductase activity, acting on NAD(P)H	molecular_function	5	4	584	11	46342	7.67882e-06
GO:1900039	positive regulation of cellular response to hypoxia	biological_process	8	4	584	12	46342	1.14032e-05
GO:0009413	response to flooding	biological_process	5	4	584	12	46342	1.14032e-05
GO:0032355	response to estradiol	biological_process	8	4	584	12	46342	1.14032e-05
GO:0031000	response to caffeine	biological_process	7	4	584	12	46342	1.14032e-05
GO:0018171	peptidyl-cysteine oxidation	biological_process	9	4	584	14	46342	2.26019e-05
GO:0052325	cell wall pectin biosynthetic process	biological_process	9	4	584	14	46342	2.26019e-05
GO:0070483	detection of hypoxia	biological_process	6	4	584	14	46342	2.26019e-05
GO:0045333	cellular respiration	biological_process	7	4	584	17	46342	5.21477e-05
GO:0016621	cinnamoyl-CoA reductase activity	molecular_function	7	4	584	19	46342	8.32433e-05
GO:0009228	thiamine biosynthetic process	biological_process	9	4	584	20	46342	0.000103019
GO:0010143	cutin biosynthetic process	biological_process	7	4	584	44	46342	0.00227341
GO:0010187	negative regulation of seed germination	biological_process	10	4	584	51	46342	0.00390541
GO:0046856	phosphatidylinositol dephosphorylation	biological_process	10	4	584	52	46342	0.00418934
GO:0042545	cell wall modification	biological_process	6	4	584	58	46342	0.00618878
GO:0042538	hyperosmotic salinity response	biological_process	7	4	584	94	46342	0.0313189
GO:0010182	sugar mediated signaling pathway	biological_process	8	4	584	94	46342	0.0313189
GO:0003993	acid phosphatase activity	molecular_function	8	4	584	94	46342	0.0313189
GO:0051707	response to other organism	biological_process	6	4	584	95	46342	0.0323814
GO:0004806	triglyceride lipase activity	molecular_function	7	4	584	100	46342	0.0380075
GO:0009867	jasmonic acid mediated signaling pathway	biological_process	8	4	584	117	46342	0.0610534
GO:0010089	xylem development	biological_process	7	4	584	125	46342	0.0739573
GO:0016722	oxidoreductase activity, oxidizing metal ions	molecular_function	5	4	584	142	46342	0.105495
GO:0046914	transition metal ion binding	molecular_function	7	4	584	150	46342	0.122132
GO:0046916	cellular transition metal ion homeostasis	biological_process	10	4	584	150	46342	0.122132
GO:0031969	chloroplast membrane	cellular_component	13	4	584	172	46342	0.172964
GO:0030246	carbohydrate binding	molecular_function	4	4	584	242	46342	0.363985
GO:0004497	monooxygenase activity	molecular_function	5	4	584	251	46342	0.389575
GO:0006470	protein dephosphorylation	biological_process	8	4	584	308	46342	0.544734
GO:0009579	thylakoid	cellular_component	7	4	584	322	46342	0.579744
GO:0043231	intracellular membrane-bounded organelle	cellular_component	8	4	584	330	46342	0.599044
GO:0000139	Golgi membrane	cellular_component	11	4	584	521	46342	0.895409
GO:0007165	signal transduction	biological_process	6	4	584	579	46342	0.934799
GO:0000166	nucleotide binding	molecular_function	5	4	584	795	46342	0.990567
GO:0015671	oxygen transport	biological_process	6	3	584	4	46342	7.88978e-06
GO:0010023	proanthocyanidin biosynthetic process	biological_process	7	3	584	8	46342	0.000106367
GO:0005253	anion channel activity	molecular_function	9	3	584	12	46342	0.000402433
GO:0016702	oxidoreductase activity, acting on single donors with incorporation of molecular oxygen, incorporation of two atoms of oxygen	molecular_function	6	3	584	12	46342	0.000402433
GO:0004737	pyruvate decarboxylase activity	molecular_function	7	3	584	14	46342	0.000653453
GO:0006821	chloride transport	biological_process	8	3	584	16	46342	0.000986629
GO:0030976	thiamine pyrophosphate binding	molecular_function	6	3	584	17	46342	0.00118688
GO:0005247	voltage-gated chloride channel activity	molecular_function	11	3	584	18	46342	0.00141097
GO:0034707	chloride channel complex	cellular_component	8	3	584	20	46342	0.00193467
GO:0009863	salicylic acid mediated signaling pathway	biological_process	7	3	584	31	46342	0.00688534
GO:0048226	Casparian strip	cellular_component	9	3	584	34	46342	0.00891468
GO:0061512	protein localization to cilium	biological_process	8	3	584	36	46342	0.0104417
GO:0005929	cilium	cellular_component	6	3	584	37	46342	0.0112584
GO:0045330	aspartyl esterase activity	molecular_function	6	3	584	38	46342	0.012111
GO:0004620	phospholipase activity	molecular_function	7	3	584	39	46342	0.0129996
GO:0019432	triglyceride biosynthetic process	biological_process	8	3	584	43	46342	0.0169186
GO:0071215	cellular response to abscisic acid stimulus	biological_process	7	3	584	44	46342	0.0179902
GO:2000377	regulation of reactive oxygen species metabolic process	biological_process	6	3	584	51	46342	0.0265277
GO:0010305	leaf vascular tissue pattern formation	biological_process	9	3	584	63	46342	0.0453433
GO:0050662	coenzyme binding	molecular_function	5	3	584	65	46342	0.0489785
GO:0080163	regulation of protein serine/threonine phosphatase activity	biological_process	11	3	584	68	46342	0.0546894
GO:0010051	xylem and phloem pattern formation	biological_process	8	3	584	69	46342	0.0566607
GO:0004864	protein phosphatase inhibitor activity	molecular_function	6	3	584	71	46342	0.060703
GO:0010427	abscisic acid binding	molecular_function	6	3	584	73	46342	0.0648763
GO:0016791	phosphatase activity	molecular_function	7	3	584	76	46342	0.071376
GO:0016760	cellulose synthase (UDP-forming) activity	molecular_function	8	3	584	77	46342	0.0736051
GO:0008219	cell death	biological_process	5	3	584	80	46342	0.0804754
GO:0004185	serine-type carboxypeptidase activity	molecular_function	9	3	584	87	46342	0.0975242
GO:0010319	stromule	cellular_component	12	3	584	90	46342	0.105242
GO:0016759	cellulose synthase activity	molecular_function	8	3	584	95	46342	0.118613
GO:0000325	plant-type vacuole	cellular_component	10	3	584	100	46342	0.132575
GO:0004872	receptor activity	molecular_function	3	3	584	103	46342	0.141213
GO:0051539	4 iron, 4 sulfur cluster binding	molecular_function	6	3	584	104	46342	0.144134
GO:0006950	response to stress	biological_process	4	3	584	109	46342	0.159026
GO:0048367	shoot system development	biological_process	7	3	584	109	46342	0.159026
GO:0030244	cellulose biosynthetic process	biological_process	10	3	584	110	46342	0.162059
GO:0030599	pectinesterase activity	molecular_function	7	3	584	111	46342	0.16511
GO:0009832	plant-type cell wall biogenesis	biological_process	6	3	584	112	46342	0.168178
GO:0009058	biosynthetic process	biological_process	4	3	584	114	46342	0.174362
GO:0051287	NAD binding	molecular_function	6	3	584	132	46342	0.232466
GO:0009909	regulation of flower development	biological_process	8	3	584	134	46342	0.239137
GO:0009626	plant-type hypersensitive response	biological_process	6	3	584	143	46342	0.269507
GO:0035091	phosphatidylinositol binding	molecular_function	6	3	584	151	46342	0.296842
GO:0009845	seed germination	biological_process	8	3	584	153	46342	0.303705
GO:0009739	response to gibberellin	biological_process	6	3	584	154	46342	0.307139
GO:0009664	plant-type cell wall organization	biological_process	6	3	584	168	46342	0.355241
GO:0051603	proteolysis involved in cellular protein catabolic process	biological_process	8	3	584	198	46342	0.456025
GO:0004871	signal transducer activity	molecular_function	4	3	584	200	46342	0.462532
GO:0008152	metabolic process	biological_process	3	3	584	214	46342	0.50707
GO:0004252	serine-type endopeptidase activity	molecular_function	8	3	584	217	46342	0.516364
GO:0043531	ADP binding	molecular_function	9	3	584	232	46342	0.561364
GO:0005654	nucleoplasm	cellular_component	11	3	584	248	46342	0.606461
GO:0009555	pollen development	biological_process	7	3	584	256	46342	0.627823
GO:0046658	anchored component of plasma membrane	cellular_component	8	3	584	317	46342	0.763995
GO:0009408	response to heat	biological_process	5	3	584	330	46342	0.787118
GO:0009908	flower development	biological_process	7	3	584	356	46342	0.827739
GO:0043161	proteasome-mediated ubiquitin-dependent protein catabolic process	biological_process	10	3	584	389	46342	0.869584
GO:0016310	phosphorylation	biological_process	7	3	584	514	46342	0.957941
GO:0003676	nucleic acid binding	molecular_function	5	3	584	813	46342	0.99796
GO:0003735	structural constituent of ribosome	molecular_function	4	3	584	1018	46342	0.999781
GO:0003723	RNA binding	molecular_function	6	3	584	1133	46342	0.99994
GO:0046322	negative regulation of fatty acid oxidation	biological_process	12	2	584	2	46342	0.000158541
GO:0033729	anthocyanidin reductase activity	molecular_function	7	2	584	4	46342	0.000935391
GO:0009964	negative regulation of flavonoid biosynthetic process	biological_process	8	2	584	4	46342	0.000935391
GO:0010266	response to vitamin B1	biological_process	9	2	584	4	46342	0.000935391
GO:0045486	naringenin 3-dioxygenase activity	molecular_function	7	2	584	4	46342	0.000935391
GO:0009671	nitrate:proton symporter activity	molecular_function	10	2	584	4	46342	0.000935391
GO:0080041	ADP-ribose pyrophosphohydrolase activity	molecular_function	9	2	584	4	46342	0.000935391
GO:0031957	very long-chain fatty acid-CoA ligase activity	molecular_function	7	2	584	4	46342	0.000935391
GO:0048766	root hair initiation	biological_process	11	2	584	5	46342	0.00154596
GO:1901562	response to paraquat	biological_process	6	2	584	6	46342	0.00229958
GO:0018131	oxazole or thiazole biosynthetic process	biological_process	7	2	584	6	46342	0.00229958
GO:0015854	guanine transport	biological_process	7	2	584	6	46342	0.00229958
GO:0015853	adenine transport	biological_process	7	2	584	6	46342	0.00229958
GO:0080019	fatty-acyl-CoA reductase (alcohol-forming) activity	molecular_function	7	2	584	8	46342	0.00422131
GO:0016045	detection of bacterium	biological_process	8	2	584	9	46342	0.00538224
GO:0009830	cell wall modification involved in abscission	biological_process	7	2	584	10	46342	0.00667188
GO:0004106	chorismate mutase activity	molecular_function	6	2	584	10	46342	0.00667188
GO:0010063	positive regulation of trichoblast fate specification	biological_process	9	2	584	10	46342	0.00667188
GO:0043765	T/G mismatch-specific endonuclease activity	molecular_function	8	2	584	10	46342	0.00667188
GO:1901601	strigolactone biosynthetic process	biological_process	9	2	584	10	46342	0.00667188
GO:0009229	thiamine diphosphate biosynthetic process	biological_process	8	2	584	10	46342	0.00667188
GO:1902456	regulation of stomatal opening	biological_process	7	2	584	11	46342	0.00808681
GO:0035336	long-chain fatty-acyl-CoA metabolic process	biological_process	9	2	584	11	46342	0.00808681
GO:0046168	glycerol-3-phosphate catabolic process	biological_process	7	2	584	11	46342	0.00808681
GO:0004367	glycerol-3-phosphate dehydrogenase [NAD+] activity	molecular_function	7	2	584	11	46342	0.00808681
GO:0046417	chorismate metabolic process	biological_process	9	2	584	12	46342	0.00962368
GO:0004345	glucose-6-phosphate dehydrogenase activity	molecular_function	7	2	584	13	46342	0.0112792
GO:0000014	single-stranded DNA endodeoxyribonuclease activity	molecular_function	9	2	584	13	46342	0.0112792
GO:0006452	translational frameshifting	biological_process	9	2	584	13	46342	0.0112792
GO:0045905	positive regulation of translational termination	biological_process	10	2	584	13	46342	0.0112792
GO:0045901	positive regulation of translational elongation	biological_process	10	2	584	13	46342	0.0112792
GO:0016121	carotene catabolic process	biological_process	9	2	584	13	46342	0.0112792
GO:0009051	pentose-phosphate shunt, oxidative branch	biological_process	15	2	584	14	46342	0.0130502
GO:0010290	chlorophyll catabolite transmembrane transporter activity	molecular_function	6	2	584	14	46342	0.0130502
GO:0015431	glutathione S-conjugate-exporting ATPase activity	molecular_function	14	2	584	14	46342	0.0130502
GO:0009331	glycerol-3-phosphate dehydrogenase complex	cellular_component	9	2	584	15	46342	0.0149334
GO:0051762	sesquiterpene biosynthetic process	biological_process	8	2	584	15	46342	0.0149334
GO:0006072	glycerol-3-phosphate metabolic process	biological_process	8	2	584	15	46342	0.0149334
GO:2000033	regulation of seed dormancy process	biological_process	7	2	584	15	46342	0.0149334
GO:0000975	regulatory region DNA binding	molecular_function	7	2	584	16	46342	0.0169258
GO:0035987	endodermal cell differentiation	biological_process	7	2	584	16	46342	0.0169258
GO:0008081	phosphoric diester hydrolase activity	molecular_function	7	2	584	17	46342	0.0190243
GO:0008441	3'(2'),5'-bisphosphate nucleotidase activity	molecular_function	9	2	584	17	46342	0.0190243
GO:0019748	secondary metabolic process	biological_process	5	2	584	17	46342	0.0190243
GO:0006308	DNA catabolic process	biological_process	8	2	584	18	46342	0.021226
GO:0015299	solute:proton antiporter activity	molecular_function	9	2	584	19	46342	0.0235279
GO:1902584	positive regulation of response to water deprivation	biological_process	6	2	584	20	46342	0.0259271
GO:2000021	regulation of ion homeostasis	biological_process	6	2	584	20	46342	0.0259271
GO:0009913	epidermal cell differentiation	biological_process	8	2	584	21	46342	0.0284209
GO:0009942	longitudinal axis specification	biological_process	6	2	584	21	46342	0.0284209
GO:0090447	glycerol-3-phosphate 2-O-acyltransferase activity	molecular_function	8	2	584	21	46342	0.0284209
GO:0009938	negative regulation of gibberellic acid mediated signaling pathway	biological_process	11	2	584	22	46342	0.0310065
GO:0090305	nucleic acid phosphodiester bond hydrolysis	biological_process	8	2	584	22	46342	0.0310065
GO:0048579	negative regulation of long-day photoperiodism, flowering	biological_process	8	2	584	22	46342	0.0310065
GO:0004467	long-chain fatty acid-CoA ligase activity	molecular_function	7	2	584	22	46342	0.0310065
GO:0034485	phosphatidylinositol-3,4,5-trisphosphate 5-phosphatase activity	molecular_function	10	2	584	23	46342	0.0336812
GO:0004714	transmembrane receptor protein tyrosine kinase activity	molecular_function	9	2	584	23	46342	0.0336812
GO:0009725	response to hormone	biological_process	5	2	584	24	46342	0.0364423
GO:0015386	potassium:proton antiporter activity	molecular_function	11	2	584	25	46342	0.0392872
GO:1901430	positive regulation of syringal lignin biosynthetic process	biological_process	11	2	584	27	46342	0.0452186
GO:0004857	enzyme inhibitor activity	molecular_function	4	2	584	27	46342	0.0452186
GO:0051536	iron-sulfur cluster binding	molecular_function	5	2	584	27	46342	0.0452186
GO:0010223	secondary shoot formation	biological_process	6	2	584	29	46342	0.0514554
GO:0006529	asparagine biosynthetic process	biological_process	8	2	584	29	46342	0.0514554
GO:0048507	meristem development	biological_process	8	2	584	29	46342	0.0514554
GO:0004066	asparagine synthase (glutamine-hydrolyzing) activity	molecular_function	7	2	584	29	46342	0.0514554
GO:2000067	regulation of root morphogenesis	biological_process	10	2	584	30	46342	0.0546824
GO:0016688	L-ascorbate peroxidase activity	molecular_function	7	2	584	30	46342	0.0546824
GO:0045597	positive regulation of cell differentiation	biological_process	8	2	584	30	46342	0.0546824
GO:0010048	vernalization response	biological_process	6	2	584	31	46342	0.0579788
GO:0019761	glucosinolate biosynthetic process	biological_process	9	2	584	31	46342	0.0579788
GO:0005345	purine nucleobase transmembrane transporter activity	molecular_function	8	2	584	32	46342	0.0613422
GO:0006863	purine nucleobase transport	biological_process	6	2	584	32	46342	0.0613422
GO:0008285	negative regulation of cell proliferation	biological_process	5	2	584	33	46342	0.0647705
GO:0009901	anther dehiscence	biological_process	7	2	584	34	46342	0.0682614
GO:0006541	glutamine metabolic process	biological_process	9	2	584	35	46342	0.071813
GO:0010214	seed coat development	biological_process	5	2	584	36	46342	0.0754231
GO:0010025	wax biosynthetic process	biological_process	5	2	584	36	46342	0.0754231
GO:0015112	nitrate transmembrane transporter activity	molecular_function	9	2	584	36	46342	0.0754231
GO:0006561	proline biosynthetic process	biological_process	10	2	584	37	46342	0.0790896
GO:0008559	xenobiotic-transporting ATPase activity	molecular_function	13	2	584	39	46342	0.0865843
GO:0010047	fruit dehiscence	biological_process	7	2	584	40	46342	0.0904085
GO:0010286	heat acclimation	biological_process	6	2	584	42	46342	0.0982013
GO:0047372	acylglycerol lipase activity	molecular_function	7	2	584	43	46342	0.102166
GO:0045735	nutrient reservoir activity	molecular_function	3	2	584	43	46342	0.102166
GO:0004565	beta-galactosidase activity	molecular_function	8	2	584	43	46342	0.102166
GO:0030570	pectate lyase activity	molecular_function	7	2	584	44	46342	0.106175
GO:0009073	aromatic amino acid family biosynthetic process	biological_process	8	2	584	44	46342	0.106175
GO:0006006	glucose metabolic process	biological_process	9	2	584	44	46342	0.106175
GO:0051119	sugar transmembrane transporter activity	molecular_function	7	2	584	44	46342	0.106175
GO:0048765	root hair cell differentiation	biological_process	10	2	584	45	46342	0.110225
GO:0010431	seed maturation	biological_process	6	2	584	46	46342	0.114315
GO:0015706	nitrate transport	biological_process	8	2	584	46	46342	0.114315
GO:0010334	sesquiterpene synthase activity	molecular_function	8	2	584	46	46342	0.114315
GO:0048235	pollen sperm cell differentiation	biological_process	7	2	584	50	46342	0.131042
GO:0009407	toxin catabolic process	biological_process	6	2	584	51	46342	0.135308
GO:0009932	cell tip growth	biological_process	7	2	584	52	46342	0.139605
GO:0033609	oxalate metabolic process	biological_process	9	2	584	55	46342	0.152663
GO:0043022	ribosome binding	molecular_function	5	2	584	55	46342	0.152663
GO:0046564	oxalate decarboxylase activity	molecular_function	7	2	584	55	46342	0.152663
GO:0015079	potassium ion transmembrane transporter activity	molecular_function	10	2	584	56	46342	0.157068
GO:0004439	phosphatidylinositol-4,5-bisphosphate 5-phosphatase activity	molecular_function	10	2	584	57	46342	0.161497
GO:2000652	regulation of secondary cell wall biogenesis	biological_process	8	2	584	58	46342	0.165948
GO:0005992	trehalose biosynthetic process	biological_process	8	2	584	61	46342	0.179422
GO:0050661	NADP binding	molecular_function	6	2	584	63	46342	0.188495
GO:0006520	cellular amino acid metabolic process	biological_process	6	2	584	63	46342	0.188495
GO:0006974	cellular response to DNA damage stimulus	biological_process	6	2	584	65	46342	0.197629
GO:0031977	thylakoid lumen	cellular_component	9	2	584	66	46342	0.202215
GO:0000271	polysaccharide biosynthetic process	biological_process	7	2	584	70	46342	0.220673
GO:0004568	chitinase activity	molecular_function	7	2	584	73	46342	0.234603
GO:0010053	root epidermal cell differentiation	biological_process	7	2	584	74	46342	0.239259
GO:0003746	translation elongation factor activity	molecular_function	8	2	584	76	46342	0.248582
GO:0004222	metalloendopeptidase activity	molecular_function	8	2	584	84	46342	0.285921
GO:0016036	cellular response to phosphate starvation	biological_process	9	2	584	87	46342	0.299891
GO:0010311	lateral root formation	biological_process	7	2	584	89	46342	0.309179
GO:0009620	response to fungus	biological_process	7	2	584	94	46342	0.332279
GO:0009695	jasmonic acid biosynthetic process	biological_process	9	2	584	96	46342	0.341459
GO:0004519	endonuclease activity	molecular_function	7	2	584	96	46342	0.341459
GO:0016125	sterol metabolic process	biological_process	7	2	584	98	46342	0.350599
GO:0009543	chloroplast thylakoid lumen	cellular_component	13	2	584	98	46342	0.350599
GO:0004364	glutathione transferase activity	molecular_function	6	2	584	102	46342	0.368744
GO:0006749	glutathione metabolic process	biological_process	8	2	584	102	46342	0.368744
GO:0016298	lipase activity	molecular_function	6	2	584	103	46342	0.37325
GO:0009624	response to nematode	biological_process	7	2	584	104	46342	0.377743
GO:0040008	regulation of growth	biological_process	4	2	584	115	46342	0.426193
GO:0009644	response to high light intensity	biological_process	8	2	584	119	46342	0.443323
GO:0048316	seed development	biological_process	7	2	584	119	46342	0.443323
GO:0008643	carbohydrate transport	biological_process	5	2	584	122	46342	0.455982
GO:0016032	viral process	biological_process	5	2	584	127	46342	0.476706
GO:0002181	cytoplasmic translation	biological_process	8	2	584	132	46342	0.496942
GO:0006417	regulation of translation	biological_process	8	2	584	138	46342	0.520555
GO:0022626	cytosolic ribosome	cellular_component	11	2	584	139	46342	0.524418
GO:0006413	translational initiation	biological_process	8	2	584	144	46342	0.543416
GO:0080044	quercetin 7-O-glucosyltransferase activity	molecular_function	8	2	584	146	46342	0.550866
GO:0030163	protein catabolic process	biological_process	7	2	584	146	46342	0.550866
GO:0080043	quercetin 3-O-glucosyltransferase activity	molecular_function	8	2	584	146	46342	0.550866
GO:0052696	flavonoid glucuronidation	biological_process	12	2	584	162	46342	0.607346
GO:0001228	transcriptional activator activity, RNA polymerase II transcription regulatory region sequence-specific binding	molecular_function	6	2	584	165	46342	0.617315
GO:0006888	ER to Golgi vesicle-mediated transport	biological_process	7	2	584	173	46342	0.642947
GO:0048366	leaf development	biological_process	9	2	584	186	46342	0.681679
GO:0003743	translation initiation factor activity	molecular_function	8	2	584	189	46342	0.690114
GO:0050660	flavin adenine dinucleotide binding	molecular_function	6	2	584	197	46342	0.71171
GO:0042802	identical protein binding	molecular_function	5	2	584	212	46342	0.748803
GO:0003682	chromatin binding	molecular_function	4	2	584	259	46342	0.839527
GO:0006397	mRNA processing	biological_process	10	2	584	291	46342	0.883119
GO:0006511	ubiquitin-dependent protein catabolic process	biological_process	9	2	584	311	46342	0.904512
GO:0032259	methylation	biological_process	4	2	584	324	46342	0.916394
GO:0005777	peroxisome	cellular_component	10	2	584	388	46342	0.957175
GO:0042742	defense response to bacterium	biological_process	7	2	584	451	46342	0.978266
GO:0015031	protein transport	biological_process	6	2	584	465	46342	0.981348
GO:0022625	cytosolic large ribosomal subunit	cellular_component	11	2	584	506	46342	0.988129
GO:0071367	cellular response to brassinosteroid stimulus	biological_process	8	1	584	1	46342	0.012602
GO:0043086	negative regulation of catalytic activity	biological_process	5	1	584	1	46342	0.012602
GO:0048655	anther wall tapetum morphogenesis	biological_process	9	1	584	1	46342	0.012602
GO:0009852	auxin catabolic process	biological_process	6	1	584	2	46342	0.0250454
GO:1902131	(+)-lariciresinol catabolic process	biological_process	8	1	584	2	46342	0.0250454
GO:0006805	xenobiotic metabolic process	biological_process	5	1	584	2	46342	0.0250454
GO:1900057	positive regulation of leaf senescence	biological_process	12	1	584	2	46342	0.0250454
GO:0018316	peptide cross-linking via L-cystine	biological_process	9	1	584	2	46342	0.0250454
GO:1900037	regulation of cellular response to hypoxia	biological_process	7	1	584	2	46342	0.0250454
GO:1900033	negative regulation of trichome patterning	biological_process	10	1	584	2	46342	0.0250454
GO:0070544	histone H3-K36 demethylation	biological_process	12	1	584	2	46342	0.0250454
GO:0072511	divalent inorganic cation transport	biological_process	7	1	584	2	46342	0.0250454
GO:1902138	(-)-secoisolariciresinol biosynthetic process	biological_process	9	1	584	2	46342	0.0250454
GO:0010478	chlororespiration	biological_process	9	1	584	2	46342	0.0250454
GO:0045338	farnesyl diphosphate metabolic process	biological_process	8	1	584	2	46342	0.0250454
GO:0080069	7-methylthioheptyl-desulfoglucosinolate sulfotransferase activity	molecular_function	8	1	584	3	46342	0.0373322
GO:0080066	3-methylthiopropyl-desulfoglucosinolate sulfotransferase activity	molecular_function	8	1	584	3	46342	0.0373322
GO:0046510	UDP-sulfoquinovose:DAG sulfoquinovosyltransferase activity	molecular_function	7	1	584	3	46342	0.0373322
GO:0080067	4-methylthiobutyl-desulfoglucosinolate sulfotransferase activity	molecular_function	8	1	584	3	46342	0.0373322
GO:0080071	indol-3-yl-methyl-desulfoglucosinolate sulfotransferase activity	molecular_function	8	1	584	3	46342	0.0373322
GO:0071454	cellular response to anoxia	biological_process	6	1	584	3	46342	0.0373322
GO:0080070	8-methylthiooctyl-desulfoglucosinolate sulfotransferase activity	molecular_function	8	1	584	3	46342	0.0373322
GO:0032440	2-alkenal reductase [NAD(P)] activity	molecular_function	7	1	584	3	46342	0.0373322
GO:0080068	5-methylthiopentyl-desulfoglucosinolate sulfotransferase activity	molecular_function	8	1	584	3	46342	0.0373322
GO:0080153	negative regulation of reductive pentose-phosphate cycle	biological_process	10	1	584	3	46342	0.0373322
GO:0019203	carbohydrate phosphatase activity	molecular_function	8	1	584	4	46342	0.0494645
GO:0009645	response to low light intensity stimulus	biological_process	8	1	584	4	46342	0.0494645
GO:1902125	(+)-pinoresinol catabolic process	biological_process	8	1	584	4	46342	0.0494645
GO:0015871	choline transport	biological_process	9	1	584	4	46342	0.0494645
GO:0046506	sulfolipid biosynthetic process	biological_process	7	1	584	4	46342	0.0494645
GO:0046975	histone methyltransferase activity (H3-K36 specific	molecular_function	11	1	584	4	46342	0.0494645
GO:0097218	sieve plate	cellular_component	8	1	584	4	46342	0.0494645
GO:0004075	biotin carboxylase activity	molecular_function	6	1	584	4	46342	0.0494645
GO:1902132	(+)-lariciresinol biosynthetic process	biological_process	7	1	584	4	46342	0.0494645
GO:0006998	nuclear envelope organization	biological_process	6	1	584	4	46342	0.0494645
GO:0045547	dehydrodolichyl diphosphate synthase activity	molecular_function	7	1	584	4	46342	0.0494645
GO:0015220	choline transmembrane transporter activity	molecular_function	7	1	584	4	46342	0.0494645
GO:0019408	dolichol biosynthetic process	biological_process	8	1	584	4	46342	0.0494645
GO:0010284	lariciresinol reductase activity	molecular_function	7	1	584	4	46342	0.0494645
GO:0009807	lignan biosynthetic process	biological_process	8	1	584	4	46342	0.0494645
GO:0030418	nicotianamine biosynthetic process	biological_process	9	1	584	5	46342	0.0614442
GO:0019374	galactolipid metabolic process	biological_process	8	1	584	5	46342	0.0614442
GO:0030410	nicotianamine synthase activity	molecular_function	6	1	584	5	46342	0.0614442
GO:0031063	regulation of histone deacetylation	biological_process	10	1	584	5	46342	0.0614442
GO:0090603	sieve element differentiation	biological_process	7	1	584	5	46342	0.0614442
GO:0004352	glutamate dehydrogenase (NAD+) activity	molecular_function	7	1	584	5	46342	0.0614442
GO:0046538	2,3-bisphosphoglycerate-dependent phosphoglycerate mutase activity	molecular_function	8	1	584	6	46342	0.0732731
GO:0030155	regulation of cell adhesion	biological_process	5	1	584	6	46342	0.0732731
GO:0019365	pyridine nucleotide salvage	biological_process	11	1	584	6	46342	0.0732731
GO:0002215	defense response to nematode	biological_process	7	1	584	6	46342	0.0732731
GO:0009967	positive regulation of signal transduction	biological_process	8	1	584	6	46342	0.0732731
GO:0050486	intramolecular transferase activity, transferring hydroxy groups	molecular_function	6	1	584	6	46342	0.0732731
GO:0043456	regulation of pentose-phosphate shunt	biological_process	15	1	584	6	46342	0.0732731
GO:0009962	regulation of flavonoid biosynthetic process	biological_process	7	1	584	6	46342	0.0732731
GO:0010283	pinoresinol reductase activity	molecular_function	7	1	584	6	46342	0.0732731
GO:2000029	regulation of proanthocyanidin biosynthetic process	biological_process	8	1	584	6	46342	0.0732731
GO:0033946	xyloglucan-specific endo-beta-1,4-glucanase activity	molecular_function	8	1	584	6	46342	0.0732731
GO:0005078	MAP-kinase scaffold activity	molecular_function	5	1	584	6	46342	0.0732731
GO:0003861	3-isopropylmalate dehydratase activity	molecular_function	7	1	584	6	46342	0.0732731
GO:0006353	DNA-templated transcription, termination	biological_process	9	1	584	6	46342	0.0732731
GO:0003840	gamma-glutamyltransferase activity	molecular_function	7	1	584	7	46342	0.0849532
GO:0036374	glutathione hydrolase activity	molecular_function	9	1	584	7	46342	0.0849532
GO:0035251	UDP-glucosyltransferase activity	molecular_function	7	1	584	7	46342	0.0849532
GO:0010233	phloem transport	biological_process	6	1	584	7	46342	0.0849532
GO:2001295	malonyl-CoA biosynthetic process	biological_process	12	1	584	7	46342	0.0849532
GO:0008936	nicotinamidase activity	molecular_function	7	1	584	7	46342	0.0849532
GO:0006751	glutathione catabolic process	biological_process	9	1	584	7	46342	0.0849532
GO:0008793	aromatic-amino-acid:2-oxoglutarate aminotransferase activity	molecular_function	7	1	584	7	46342	0.0849532
GO:0043813	phosphatidylinositol-3,5-bisphosphate 5-phosphatase activity	molecular_function	10	1	584	8	46342	0.0964863
GO:0010270	photosystem II oxygen evolving complex assembly	biological_process	8	1	584	8	46342	0.0964863
GO:0031177	phosphopantetheine binding	molecular_function	5	1	584	8	46342	0.0964863
GO:0005513	detection of calcium ion	biological_process	8	1	584	8	46342	0.0964863
GO:0060862	negative regulation of floral organ abscission	biological_process	7	1	584	8	46342	0.0964863
GO:0010942	positive regulation of cell death	biological_process	7	1	584	8	46342	0.0964863
GO:0005471	ATP:ADP antiporter activity	molecular_function	9	1	584	8	46342	0.0964863
GO:0004449	isocitrate dehydrogenase (NAD+) activity	molecular_function	8	1	584	8	46342	0.0964863
GO:0004853	uroporphyrinogen decarboxylase activity	molecular_function	7	1	584	8	46342	0.0964863
GO:0031930	mitochondria-nucleus signaling pathway	biological_process	7	1	584	8	46342	0.0964863
GO:0005991	trehalose metabolic process	biological_process	7	1	584	9	46342	0.107874
GO:0004061	arylformamidase activity	molecular_function	7	1	584	9	46342	0.107874
GO:0030643	cellular phosphate ion homeostasis	biological_process	10	1	584	9	46342	0.107874
GO:1902290	positive regulation of defense response to oomycetes	biological_process	9	1	584	9	46342	0.107874
GO:0019048	modulation by virus of host morphology or physiology	biological_process	6	1	584	9	46342	0.107874
GO:0019441	tryptophan catabolic process to kynurenine	biological_process	10	1	584	9	46342	0.107874
GO:0045337	farnesyl diphosphate biosynthetic process	biological_process	8	1	584	9	46342	0.107874
GO:0004353	glutamate dehydrogenase [NAD(P)+] activity	molecular_function	7	1	584	9	46342	0.107874
GO:0080143	regulation of amino acid export	biological_process	11	1	584	9	46342	0.107874
GO:0031349	positive regulation of defense response	biological_process	7	1	584	9	46342	0.107874
GO:0002230	positive regulation of defense response to virus by host	biological_process	8	1	584	9	46342	0.107874
GO:0004028	3-chloroallyl aldehyde dehydrogenase activity	molecular_function	7	1	584	10	46342	0.119119
GO:0042793	transcription from plastid promoter	biological_process	11	1	584	10	46342	0.119119
GO:0042991	transcription factor import into nucleus	biological_process	7	1	584	10	46342	0.119119
GO:0070291	N-acylethanolamine metabolic process	biological_process	9	1	584	10	46342	0.119119
GO:0006828	manganese ion transport	biological_process	9	1	584	10	46342	0.119119
GO:0047412	N-(long-chain-acyl)ethanolamine deacylase activity	molecular_function	7	1	584	10	46342	0.119119
GO:0080168	abscisic acid transport	biological_process	10	1	584	11	46342	0.130222
GO:0002084	protein depalmitoylation	biological_process	9	1	584	11	46342	0.130222
GO:0008474	palmitoyl-(protein) hydrolase activity	molecular_function	7	1	584	11	46342	0.130222
GO:0016756	glutathione gamma-glutamylcysteinyltransferase activity	molecular_function	7	1	584	11	46342	0.130222
GO:1990137	plant seed peroxidase activity	molecular_function	6	1	584	11	46342	0.130222
GO:0052386	cell wall thickening	biological_process	7	1	584	11	46342	0.130222
GO:0032940	secretion by cell	biological_process	5	1	584	11	46342	0.130222
GO:0090440	abscisic acid transporter activity	molecular_function	6	1	584	11	46342	0.130222
GO:0010208	pollen wall assembly	biological_process	5	1	584	12	46342	0.141186
GO:0038023	signaling receptor activity	molecular_function	4	1	584	12	46342	0.141186
GO:0015194	L-serine transmembrane transporter activity	molecular_function	11	1	584	12	46342	0.141186
GO:0043693	monoterpene biosynthetic process	biological_process	8	1	584	12	46342	0.141186
GO:1901959	positive regulation of cutin biosynthetic process	biological_process	9	1	584	12	46342	0.141186
GO:0042406	extrinsic component of endoplasmic reticulum membrane	cellular_component	12	1	584	12	46342	0.141186
GO:0004337	geranyltranstransferase activity	molecular_function	7	1	584	12	46342	0.141186
GO:0010226	response to lithium ion	biological_process	7	1	584	12	46342	0.141186
GO:0004161	dimethylallyltranstransferase activity	molecular_function	7	1	584	13	46342	0.152011
GO:0047036	codeinone reductase (NADPH) activity	molecular_function	7	1	584	13	46342	0.152011
GO:0055046	microgametogenesis	biological_process	8	1	584	13	46342	0.152011
GO:0006865	amino acid transport	biological_process	9	1	584	14	46342	0.162701
GO:0098655	cation transmembrane transport	biological_process	7	1	584	14	46342	0.162701
GO:0045430	chalcone isomerase activity	molecular_function	6	1	584	15	46342	0.173255
GO:0016836	hydro-lyase activity	molecular_function	6	1	584	15	46342	0.173255
GO:0010333	terpene synthase activity	molecular_function	7	1	584	15	46342	0.173255
GO:0009247	glycolipid biosynthetic process	biological_process	7	1	584	15	46342	0.173255
GO:0010050	vegetative phase change	biological_process	7	1	584	15	46342	0.173255
GO:0033617	mitochondrial respiratory chain complex IV assembly	biological_process	7	1	584	15	46342	0.173255
GO:0003680	AT DNA binding	molecular_function	8	1	584	16	46342	0.183677
GO:0046685	response to arsenic-containing substance	biological_process	5	1	584	16	46342	0.183677
GO:0018685	alkane 1-monooxygenase activity	molecular_function	7	1	584	16	46342	0.183677
GO:0010301	xanthoxin dehydrogenase activity	molecular_function	8	1	584	16	46342	0.183677
GO:0045723	positive regulation of fatty acid biosynthetic process	biological_process	11	1	584	16	46342	0.183677
GO:0098687	chromosomal region	cellular_component	11	1	584	16	46342	0.183677
GO:0010107	potassium ion import	biological_process	8	1	584	17	46342	0.193968
GO:0010248	establishment or maintenance of transmembrane electrochemical gradient	biological_process	7	1	584	17	46342	0.193968
GO:0006644	phospholipid metabolic process	biological_process	7	1	584	17	46342	0.193968
GO:0030497	fatty acid elongation	biological_process	10	1	584	17	46342	0.193968
GO:0004506	squalene monooxygenase activity	molecular_function	7	1	584	17	46342	0.193968
GO:0004046	aminoacylase activity	molecular_function	7	1	584	17	46342	0.193968
GO:0004356	glutamate-ammonia ligase activity	molecular_function	8	1	584	17	46342	0.193968
GO:0009607	response to biotic stimulus	biological_process	4	1	584	18	46342	0.20413
GO:0080147	root hair cell development	biological_process	11	1	584	18	46342	0.20413
GO:0003955	NAD(P)H dehydrogenase (quinone) activity	molecular_function	7	1	584	18	46342	0.20413
GO:0010158	abaxial cell fate specification	biological_process	7	1	584	18	46342	0.20413
GO:0009922	fatty acid elongase activity	molecular_function	8	1	584	18	46342	0.20413
GO:0007043	cell-cell junction assembly	biological_process	7	1	584	18	46342	0.20413
GO:0051604	protein maturation	biological_process	6	1	584	18	46342	0.20413
GO:0010019	chloroplast-nucleus signaling pathway	biological_process	7	1	584	18	46342	0.20413
GO:0042989	sequestering of actin monomers	biological_process	12	1	584	18	46342	0.20413
GO:0000981	RNA polymerase II transcription factor activity, sequence-specific DNA binding	molecular_function	5	1	584	18	46342	0.20413
GO:0015385	sodium:proton antiporter activity	molecular_function	11	1	584	19	46342	0.214163
GO:0045549	9-cis-epoxycarotenoid dioxygenase activity	molecular_function	8	1	584	19	46342	0.214163
GO:0042644	chloroplast nucleoid	cellular_component	13	1	584	19	46342	0.214163
GO:0008509	anion transmembrane transporter activity	molecular_function	7	1	584	19	46342	0.214163
GO:0047714	galactolipase activity	molecular_function	7	1	584	20	46342	0.22407
GO:0035066	positive regulation of histone acetylation	biological_process	11	1	584	20	46342	0.22407
GO:0003989	acetyl-CoA carboxylase activity	molecular_function	7	1	584	20	46342	0.22407
GO:0009678	hydrogen-translocating pyrophosphatase activity	molecular_function	8	1	584	21	46342	0.233853
GO:1900425	negative regulation of defense response to bacterium	biological_process	9	1	584	21	46342	0.233853
GO:0015081	sodium ion transmembrane transporter activity	molecular_function	10	1	584	21	46342	0.233853
GO:0042555	MCM complex	cellular_component	5	1	584	21	46342	0.233853
GO:0055075	potassium ion homeostasis	biological_process	10	1	584	21	46342	0.233853
GO:0004040	amidase activity	molecular_function	7	1	584	21	46342	0.233853
GO:0005384	manganese ion transmembrane transporter activity	molecular_function	11	1	584	21	46342	0.233853
GO:0008142	oxysterol binding	molecular_function	7	1	584	22	46342	0.243512
GO:0009819	drought recovery	biological_process	6	1	584	22	46342	0.243512
GO:0016773	phosphotransferase activity, alcohol group as acceptor	molecular_function	6	1	584	22	46342	0.243512
GO:0003785	actin monomer binding	molecular_function	7	1	584	22	46342	0.243512
GO:0010120	camalexin biosynthetic process	biological_process	9	1	584	23	46342	0.25305
GO:0004069	L-aspartate:2-oxoglutarate aminotransferase activity	molecular_function	7	1	584	23	46342	0.25305
GO:0016884	carbon-nitrogen ligase activity, with glutamine as amido-N-donor	molecular_function	6	1	584	23	46342	0.25305
GO:0009098	leucine biosynthetic process	biological_process	9	1	584	23	46342	0.25305
GO:0042343	indole glucosinolate metabolic process	biological_process	7	1	584	23	46342	0.25305
GO:0016023	cytoplasmic, membrane-bounded vesicle	cellular_component	10	1	584	23	46342	0.25305
GO:0047364	desulfoglucosinolate sulfotransferase activity	molecular_function	7	1	584	23	46342	0.25305
GO:0008266	poly(U) RNA binding	molecular_function	9	1	584	23	46342	0.25305
GO:0009986	cell surface	cellular_component	5	1	584	24	46342	0.262467
GO:0098542	defense response to other organism	biological_process	6	1	584	25	46342	0.271767
GO:0034219	carbohydrate transmembrane transport	biological_process	6	1	584	25	46342	0.271767
GO:0010115	regulation of abscisic acid biosynthetic process	biological_process	10	1	584	25	46342	0.271767
GO:0010629	negative regulation of gene expression	biological_process	8	1	584	25	46342	0.271767
GO:0006873	cellular ion homeostasis	biological_process	7	1	584	25	46342	0.271767
GO:0047196	long-chain-alcohol O-fatty-acyltransferase activity	molecular_function	8	1	584	25	46342	0.271767
GO:0000347	THO complex	cellular_component	11	1	584	25	46342	0.271767
GO:0070417	cellular response to cold	biological_process	6	1	584	26	46342	0.280949
GO:0009251	glucan catabolic process	biological_process	8	1	584	26	46342	0.280949
GO:0003825	alpha,alpha-trehalose-phosphate synthase (UDP-forming) activity	molecular_function	8	1	584	27	46342	0.290015
GO:0005811	lipid particle	cellular_component	9	1	584	27	46342	0.290015
GO:0007389	pattern specification process	biological_process	6	1	584	27	46342	0.290015
GO:0047617	acyl-CoA hydrolase activity	molecular_function	8	1	584	27	46342	0.290015
GO:0003678	DNA helicase activity	molecular_function	10	1	584	27	46342	0.290015
GO:0008970	phosphatidylcholine 1-acylhydrolase activity	molecular_function	8	1	584	28	46342	0.298968
GO:0031222	arabinan catabolic process	biological_process	7	1	584	28	46342	0.298968
GO:0000989	transcription factor activity, transcription factor binding	molecular_function	4	1	584	29	46342	0.307807
GO:0010279	indole-3-acetic acid amido synthetase activity	molecular_function	7	1	584	29	46342	0.307807
GO:1900426	positive regulation of defense response to bacterium	biological_process	9	1	584	29	46342	0.307807
GO:0019253	reductive pentose-phosphate cycle	biological_process	8	1	584	29	46342	0.307807
GO:0004630	phospholipase D activity	molecular_function	8	1	584	30	46342	0.316536
GO:0006268	DNA unwinding involved in DNA replication	biological_process	11	1	584	30	46342	0.316536
GO:0008202	steroid metabolic process	biological_process	6	1	584	30	46342	0.316536
GO:0070290	N-acylphosphatidylethanolamine-specific phospholipase D activity	molecular_function	8	1	584	30	46342	0.316536
GO:0010088	phloem development	biological_process	7	1	584	30	46342	0.316536
GO:0016602	CCAAT-binding factor complex	cellular_component	10	1	584	30	46342	0.316536
GO:0004144	diacylglycerol O-acyltransferase activity	molecular_function	9	1	584	31	46342	0.325154
GO:0009688	abscisic acid biosynthetic process	biological_process	9	1	584	31	46342	0.325154
GO:0009933	meristem structural organization	biological_process	9	1	584	31	46342	0.325154
GO:0031425	chloroplast RNA processing	biological_process	10	1	584	31	46342	0.325154
GO:0006102	isocitrate metabolic process	biological_process	9	1	584	31	46342	0.325154
GO:0006730	one-carbon metabolic process	biological_process	5	1	584	31	46342	0.325154
GO:0010152	pollen maturation	biological_process	8	1	584	32	46342	0.333664
GO:0008194	UDP-glycosyltransferase activity	molecular_function	6	1	584	32	46342	0.333664
GO:0019773	proteasome core complex, alpha-subunit complex	cellular_component	9	1	584	32	46342	0.333664
GO:0030968	endoplasmic reticulum unfolded protein response	biological_process	8	1	584	32	46342	0.333664
GO:0016847	1-aminocyclopropane-1-carboxylate synthase activity	molecular_function	6	1	584	33	46342	0.342067
GO:0000036	ACP phosphopantetheine attachment site binding involved in fatty acid biosynthetic process	molecular_function	7	1	584	33	46342	0.342067
GO:0019538	protein metabolic process	biological_process	5	1	584	33	46342	0.342067
GO:0004089	carbonate dehydratase activity	molecular_function	7	1	584	33	46342	0.342067
GO:0022891	substrate-specific transmembrane transporter activity	molecular_function	5	1	584	34	46342	0.350365
GO:0000976	transcription regulatory region sequence-specific DNA binding	molecular_function	9	1	584	34	46342	0.350365
GO:0033383	geranyl diphosphate metabolic process	biological_process	8	1	584	34	46342	0.350365
GO:0034605	cellular response to heat	biological_process	6	1	584	34	46342	0.350365
GO:0019722	calcium-mediated signaling	biological_process	9	1	584	34	46342	0.350365
GO:0000786	nucleosome	cellular_component	12	1	584	35	46342	0.358557
GO:0009044	xylan 1,4-beta-xylosidase activity	molecular_function	8	1	584	35	46342	0.358557
GO:0090333	regulation of stomatal closure	biological_process	7	1	584	35	46342	0.358557
GO:0046556	alpha-L-arabinofuranosidase activity	molecular_function	7	1	584	35	46342	0.358557
GO:0043234	protein complex	cellular_component	4	1	584	35	46342	0.358557
GO:0009718	anthocyanin-containing compound biosynthetic process	biological_process	7	1	584	35	46342	0.358557
GO:0008138	protein tyrosine/serine/threonine phosphatase activity	molecular_function	9	1	584	35	46342	0.358557
GO:0006813	potassium ion transport	biological_process	8	1	584	36	46342	0.366647
GO:0008308	voltage-gated anion channel activity	molecular_function	10	1	584	37	46342	0.374634
GO:0009636	response to toxic substance	biological_process	5	1	584	37	46342	0.374634
GO:0009639	response to red or far red light	biological_process	7	1	584	38	46342	0.382522
GO:0004713	protein tyrosine kinase activity	molecular_function	8	1	584	38	46342	0.382522
GO:0045037	protein import into chloroplast stroma	biological_process	9	1	584	38	46342	0.382522
GO:0004427	inorganic diphosphatase activity	molecular_function	8	1	584	39	46342	0.390309
GO:0009295	nucleoid	cellular_component	3	1	584	39	46342	0.390309
GO:0006094	gluconeogenesis	biological_process	9	1	584	40	46342	0.397999
GO:0006783	heme biosynthetic process	biological_process	9	1	584	40	46342	0.397999
GO:0030904	retromer complex	cellular_component	6	1	584	41	46342	0.405592
GO:0010026	trichome differentiation	biological_process	7	1	584	41	46342	0.405592
GO:0045493	xylan catabolic process	biological_process	8	1	584	41	46342	0.405592
GO:0006814	sodium ion transport	biological_process	8	1	584	41	46342	0.405592
GO:0005938	cell cortex	cellular_component	9	1	584	41	46342	0.405592
GO:0098656	anion transmembrane transport	biological_process	7	1	584	42	46342	0.413089
GO:0009887	organ morphogenesis	biological_process	8	1	584	42	46342	0.413089
GO:1900150	regulation of defense response to fungus	biological_process	8	1	584	42	46342	0.413089
GO:0030245	cellulose catabolic process	biological_process	9	1	584	43	46342	0.420492
GO:1900056	negative regulation of leaf senescence	biological_process	12	1	584	43	46342	0.420492
GO:0005983	starch catabolic process	biological_process	8	1	584	44	46342	0.427802
GO:0006270	DNA replication initiation	biological_process	11	1	584	44	46342	0.427802
GO:0048825	cotyledon development	biological_process	6	1	584	45	46342	0.43502
GO:0015095	magnesium ion transmembrane transporter activity	molecular_function	10	1	584	45	46342	0.43502
GO:0004033	aldo-keto reductase (NADP) activity	molecular_function	7	1	584	45	46342	0.43502
GO:0004029	aldehyde dehydrogenase (NAD) activity	molecular_function	7	1	584	46	46342	0.442147
GO:0015992	proton transport	biological_process	8	1	584	46	46342	0.442147
GO:0015293	symporter activity	molecular_function	7	1	584	46	46342	0.442147
GO:0015629	actin cytoskeleton	cellular_component	10	1	584	47	46342	0.449184
GO:0008483	transaminase activity	molecular_function	6	1	584	47	46342	0.449184
GO:0008146	sulfotransferase activity	molecular_function	6	1	584	47	46342	0.449184
GO:0070180	large ribosomal subunit rRNA binding	molecular_function	8	1	584	47	46342	0.449184
GO:0008422	beta-glucosidase activity	molecular_function	8	1	584	48	46342	0.456132
GO:0010017	red or far-red light signaling pathway	biological_process	7	1	584	48	46342	0.456132
GO:0009750	response to fructose	biological_process	9	1	584	49	46342	0.462993
GO:0009693	ethylene biosynthetic process	biological_process	7	1	584	49	46342	0.462993
GO:0080092	regulation of pollen tube growth	biological_process	9	1	584	49	46342	0.462993
GO:0009411	response to UV	biological_process	7	1	584	50	46342	0.469767
GO:0006032	chitin catabolic process	biological_process	8	1	584	51	46342	0.476457
GO:0008810	cellulase activity	molecular_function	7	1	584	52	46342	0.483062
GO:0048653	anther development	biological_process	7	1	584	52	46342	0.483062
GO:0006414	translational elongation	biological_process	8	1	584	52	46342	0.483062
GO:0042752	regulation of circadian rhythm	biological_process	5	1	584	52	46342	0.483062
GO:0006885	regulation of pH	biological_process	10	1	584	53	46342	0.489583
GO:0010072	primary shoot apical meristem specification	biological_process	7	1	584	53	46342	0.489583
GO:0016998	cell wall macromolecule catabolic process	biological_process	6	1	584	53	46342	0.489583
GO:0005982	starch metabolic process	biological_process	8	1	584	55	46342	0.502381
GO:0051017	actin filament bundle assembly	biological_process	9	1	584	56	46342	0.50866
GO:0009266	response to temperature stimulus	biological_process	5	1	584	57	46342	0.514859
GO:0000156	phosphorelay response regulator activity	molecular_function	5	1	584	58	46342	0.52098
GO:0009631	cold acclimation	biological_process	6	1	584	58	46342	0.52098
GO:0043130	ubiquitin binding	molecular_function	6	1	584	59	46342	0.527025
GO:0071472	cellular response to salt stress	biological_process	7	1	584	59	46342	0.527025
GO:0008061	chitin binding	molecular_function	5	1	584	60	46342	0.532993
GO:0004402	histone acetyltransferase activity	molecular_function	10	1	584	60	46342	0.532993
GO:0006338	chromatin remodeling	biological_process	8	1	584	61	46342	0.538885
GO:0006487	protein N-linked glycosylation	biological_process	9	1	584	61	46342	0.538885
GO:0005839	proteasome core complex	cellular_component	8	1	584	63	46342	0.550449
GO:0007568	aging	biological_process	5	1	584	63	46342	0.550449
GO:0016762	xyloglucan:xyloglucosyl transferase activity	molecular_function	7	1	584	64	46342	0.556122
GO:0004298	threonine-type endopeptidase activity	molecular_function	8	1	584	65	46342	0.561724
GO:0047134	protein-disulfide reductase activity	molecular_function	7	1	584	65	46342	0.561724
GO:0001085	RNA polymerase II transcription factor binding	molecular_function	6	1	584	67	46342	0.572716
GO:0030529	intracellular ribonucleoprotein complex	cellular_component	7	1	584	68	46342	0.578108
GO:0010218	response to far red light	biological_process	8	1	584	68	46342	0.578108
GO:0010043	response to zinc ion	biological_process	7	1	584	69	46342	0.583433
GO:0030687	preribosome, large subunit precursor	cellular_component	9	1	584	69	46342	0.583433
GO:0008094	DNA-dependent ATPase activity	molecular_function	11	1	584	70	46342	0.58869
GO:0042147	retrograde transport, endosome to Golgi	biological_process	7	1	584	70	46342	0.58869
GO:0046910	pectinesterase inhibitor activity	molecular_function	5	1	584	70	46342	0.58869
GO:0010181	FMN binding	molecular_function	7	1	584	72	46342	0.599007
GO:0051453	regulation of intracellular pH	biological_process	11	1	584	72	46342	0.599007
GO:0009846	pollen germination	biological_process	6	1	584	76	46342	0.618872
GO:0016126	sterol biosynthetic process	biological_process	8	1	584	76	46342	0.618872
GO:0009615	response to virus	biological_process	7	1	584	76	46342	0.618872
GO:0010411	xyloglucan metabolic process	biological_process	9	1	584	78	46342	0.628433
GO:0008375	acetylglucosaminyltransferase activity	molecular_function	7	1	584	79	46342	0.633124
GO:0006811	ion transport	biological_process	5	1	584	79	46342	0.633124
GO:0009816	defense response to bacterium, incompatible interaction	biological_process	7	1	584	79	46342	0.633124
GO:0005667	transcription factor complex	cellular_component	7	1	584	81	46342	0.642328
GO:0016798	hydrolase activity, acting on glycosyl bonds	molecular_function	5	1	584	82	46342	0.646843
GO:0005635	nuclear envelope	cellular_component	11	1	584	83	46342	0.651301
GO:0000502	proteasome complex	cellular_component	7	1	584	84	46342	0.655704
GO:0051015	actin filament binding	molecular_function	7	1	584	85	46342	0.66005
GO:0009640	photomorphogenesis	biological_process	7	1	584	85	46342	0.66005
GO:0006099	tricarboxylic acid cycle	biological_process	10	1	584	86	46342	0.664342
GO:0042128	nitrate assimilation	biological_process	6	1	584	86	46342	0.664342
GO:0016614	oxidoreductase activity, acting on CH-OH group of donors	molecular_function	5	1	584	88	46342	0.672764
GO:0010114	response to red light	biological_process	8	1	584	88	46342	0.672764
GO:0010119	regulation of stomatal movement	biological_process	6	1	584	89	46342	0.676896
GO:0010268	brassinosteroid homeostasis	biological_process	8	1	584	90	46342	0.680976
GO:0016132	brassinosteroid biosynthetic process	biological_process	6	1	584	91	46342	0.685004
GO:0042546	cell wall biogenesis	biological_process	5	1	584	92	46342	0.688981
GO:0045087	innate immune response	biological_process	5	1	584	94	46342	0.696786
GO:0010252	auxin homeostasis	biological_process	7	1	584	94	46342	0.696786
GO:0003713	transcription coactivator activity	molecular_function	6	1	584	97	46342	0.708129
GO:0042254	ribosome biogenesis	biological_process	6	1	584	98	46342	0.711814
GO:0016597	amino acid binding	molecular_function	7	1	584	99	46342	0.715454
GO:0000160	phosphorelay signal transduction system	biological_process	8	1	584	100	46342	0.719047
GO:0004518	nuclease activity	molecular_function	6	1	584	100	46342	0.719047
GO:0015254	glycerol channel activity	molecular_function	7	1	584	100	46342	0.719047
GO:0009992	cellular water homeostasis	biological_process	7	1	584	100	46342	0.719047
GO:0010008	endosome membrane	cellular_component	11	1	584	101	46342	0.722596
GO:0050897	cobalt ion binding	molecular_function	8	1	584	102	46342	0.726099
GO:0015250	water channel activity	molecular_function	8	1	584	102	46342	0.726099
GO:0010224	response to UV-B	biological_process	8	1	584	102	46342	0.726099
GO:0009834	plant-type secondary cell wall biogenesis	biological_process	7	1	584	104	46342	0.732974
GO:0015238	drug transmembrane transporter activity	molecular_function	5	1	584	107	46342	0.742965
GO:0034220	ion transmembrane transport	biological_process	6	1	584	108	46342	0.746211
GO:0005747	mitochondrial respiratory chain complex I	cellular_component	15	1	584	109	46342	0.749417
GO:0006366	transcription from RNA polymerase II promoter	biological_process	11	1	584	109	46342	0.749417
GO:0009926	auxin polar transport	biological_process	7	1	584	111	46342	0.755708
GO:0003333	amino acid transmembrane transport	biological_process	7	1	584	112	46342	0.758794
GO:0006855	drug transmembrane transport	biological_process	6	1	584	114	46342	0.764849
GO:0019898	extrinsic component of membrane	cellular_component	5	1	584	115	46342	0.76782
GO:0001046	core promoter sequence-specific DNA binding	molecular_function	10	1	584	117	46342	0.773649
GO:0003755	peptidyl-prolyl cis-trans isomerase activity	molecular_function	6	1	584	118	46342	0.776509
GO:0071554	cell wall organization or biogenesis	biological_process	4	1	584	118	46342	0.776509
GO:0004190	aspartic-type endopeptidase activity	molecular_function	8	1	584	118	46342	0.776509
GO:0016413	O-acetyltransferase activity	molecular_function	8	1	584	119	46342	0.779333
GO:0005840	ribosome	cellular_component	9	1	584	119	46342	0.779333
GO:0000977	RNA polymerase II regulatory region sequence-specific DNA binding	molecular_function	10	1	584	129	46342	0.805682
GO:0004712	protein serine/threonine/tyrosine kinase activity	molecular_function	8	1	584	131	46342	0.810563
GO:0015171	amino acid transmembrane transporter activity	molecular_function	8	1	584	132	46342	0.812957
GO:0005856	cytoskeleton	cellular_component	9	1	584	135	46342	0.819959
GO:0010287	plastoglobule	cellular_component	13	1	584	138	46342	0.8267
GO:0009736	cytokinin-activated signaling pathway	biological_process	8	1	584	139	46342	0.82889
GO:0009706	chloroplast inner membrane	cellular_component	14	1	584	149	46342	0.849331
GO:0006357	regulation of transcription from RNA polymerase II promoter	biological_process	12	1	584	155	46342	0.860405
GO:0005759	mitochondrial matrix	cellular_component	11	1	584	156	46342	0.86217
GO:0008168	methyltransferase activity	molecular_function	6	1	584	156	46342	0.86217
GO:0003777	microtubule motor activity	molecular_function	10	1	584	163	46342	0.873917
GO:0000209	protein polyubiquitination	biological_process	11	1	584	164	46342	0.875512
GO:0005871	kinesin complex	cellular_component	12	1	584	166	46342	0.878641
GO:0010150	leaf senescence	biological_process	10	1	584	168	46342	0.881691
GO:0007018	microtubule-based movement	biological_process	6	1	584	168	46342	0.881691
GO:0009860	pollen tube growth	biological_process	8	1	584	171	46342	0.886124
GO:0005615	extracellular space	cellular_component	5	1	584	174	46342	0.89039
GO:0030247	polysaccharide binding	molecular_function	5	1	584	174	46342	0.89039
GO:0046982	protein heterodimerization activity	molecular_function	6	1	584	175	46342	0.891777
GO:0009524	phragmoplast	cellular_component	9	1	584	181	46342	0.899736
GO:0005623	cell	cellular_component	3	1	584	182	46342	0.901004
GO:0006096	glycolytic process	biological_process	7	1	584	188	46342	0.908286
GO:0031625	ubiquitin protein ligase binding	molecular_function	7	1	584	200	46342	0.921284
GO:0005506	iron ion binding	molecular_function	8	1	584	200	46342	0.921284
GO:0009658	chloroplast organization	biological_process	6	1	584	201	46342	0.92228
GO:0009055	electron carrier activity	molecular_function	3	1	584	202	46342	0.923264
GO:0009826	unidimensional cell growth	biological_process	6	1	584	218	46342	0.937414
GO:0008757	S-adenosylmethionine-dependent methyltransferase activity	molecular_function	7	1	584	219	46342	0.938207
GO:0030170	pyridoxal phosphate binding	molecular_function	6	1	584	227	46342	0.944196
GO:0008565	protein transporter activity	molecular_function	5	1	584	228	46342	0.944903
GO:0042787	protein ubiquitination involved in ubiquitin-dependent protein catabolic process	biological_process	10	1	584	232	46342	0.947641
GO:0022627	cytosolic small ribosomal subunit	cellular_component	12	1	584	255	46342	0.960948
GO:0007049	cell cycle	biological_process	5	1	584	261	46342	0.963825
GO:0012505	endomembrane system	cellular_component	5	1	584	267	46342	0.96649
GO:0010200	response to chitin	biological_process	6	1	584	269	46342	0.967334
GO:0009534	chloroplast thylakoid	cellular_component	12	1	584	282	46342	0.972327
GO:0016874	ligase activity	molecular_function	4	1	584	293	46342	0.975951
GO:0004553	hydrolase activity, hydrolyzing O-glycosyl compounds	molecular_function	6	1	584	310	46342	0.980643
GO:0016887	ATPase activity	molecular_function	9	1	584	337	46342	0.986288
GO:0035556	intracellular signal transduction	biological_process	7	1	584	425	46342	0.99555
GO:0051301	cell division	biological_process	5	1	584	455	46342	0.996969
GO:0005516	calmodulin binding	molecular_function	5	1	584	464	46342	0.997299
GO:0006886	intracellular protein transport	biological_process	7	1	584	556	46342	0.99917
GO:0005730	nucleolus	cellular_component	11	1	584	594	46342	0.99949
GO:0006412	translation	biological_process	7	1	584	752	46342	0.999933

## Sheet: GO terms for down regulated
GO_ID	GO_Term	GO_function	GO_class	S gene number	TS gene number	B gene number	TB gene number	pvalue
GO:0005634	nucleus	cellular_component	9	118	429	14479	46342	0.959468
GO:0016021	integral component of membrane	cellular_component	6	70	429	6739	46342	0.163533
GO:0005886	plasma membrane	cellular_component	5	64	429	6501	46342	0.316923
GO:0009507	chloroplast	cellular_component	10	61	429	5239	46342	0.0361252
GO:0005737	cytoplasm	cellular_component	7	51	429	6962	46342	0.973754
GO:0006355	regulation of transcription, DNA-templated	biological_process	11	40	429	3948	46342	0.297971
GO:0003674	molecular_function	molecular_function	2	40	429	6603	46342	0.999206
GO:0005515	protein binding	molecular_function	4	39	429	4114	46342	0.462659
GO:0008150	biological_process	biological_process	2	38	429	6998	46342	0.99996
GO:0003700	transcription factor activity, sequence-specific DNA binding	molecular_function	4	36	429	3282	46342	0.165957
GO:0016020	membrane	cellular_component	3	34	429	2455	46342	0.0132891
GO:0006351	transcription, DNA-templated	biological_process	10	34	429	3209	46342	0.230336
GO:0009506	plasmodesma	cellular_component	5	33	429	1592	46342	1.73104e-05
GO:0003677	DNA binding	molecular_function	6	33	429	3390	46342	0.407856
GO:0005829	cytosol	cellular_component	9	33	429	4185	46342	0.855413
GO:0005887	integral component of plasma membrane	cellular_component	7	27	429	582	46342	1.13402e-11
GO:0005773	vacuole	cellular_component	9	23	429	974	46342	4.94731e-05
GO:0046872	metal ion binding	molecular_function	6	22	429	2315	46342	0.480697
GO:0005524	ATP binding	molecular_function	9	21	429	3191	46342	0.963788
GO:0009505	plant-type cell wall	cellular_component	7	20	429	450	46342	1.12595e-08
GO:0009409	response to cold	biological_process	5	20	429	524	46342	1.34734e-07
GO:0009570	chloroplast stroma	cellular_component	12	19	429	1021	46342	0.00349599
GO:0015250	water channel activity	molecular_function	8	18	429	102	46342	0
GO:0015254	glycerol channel activity	molecular_function	7	18	429	100	46342	2.22045e-16
GO:0009992	cellular water homeostasis	biological_process	7	18	429	100	46342	2.22045e-16
GO:0034220	ion transmembrane transport	biological_process	6	18	429	108	46342	4.44089e-16
GO:0009651	response to salt stress	biological_process	6	17	429	850	46342	0.00273923
GO:0055114	oxidation-reduction process	biological_process	5	16	429	1854	46342	0.648003
GO:0005576	extracellular region	cellular_component	3	16	429	2322	46342	0.913766
GO:0009753	response to jasmonic acid	biological_process	6	15	429	285	46342	8.90606e-08
GO:0005507	copper ion binding	molecular_function	8	15	429	379	46342	3.20689e-06
GO:0005794	Golgi apparatus	cellular_component	9	15	429	2159	46342	0.901156
GO:0009705	plant-type vacuole membrane	cellular_component	11	14	429	193	46342	4.31174e-09
GO:0046686	response to cadmium ion	biological_process	7	14	429	590	46342	0.00137476
GO:0016787	hydrolase activity	molecular_function	4	14	429	843	46342	0.0268764
GO:0008270	zinc ion binding	molecular_function	8	14	429	1991	46342	0.884513
GO:0005739	mitochondrion	cellular_component	9	14	429	3600	46342	0.99997
GO:0016722	oxidoreductase activity, oxidizing metal ions	molecular_function	5	13	429	142	46342	9.04741e-10
GO:0007623	circadian rhythm	biological_process	4	13	429	150	46342	1.78022e-09
GO:0004601	peroxidase activity	molecular_function	6	13	429	238	46342	4.22555e-07
GO:0009416	response to light stimulus	biological_process	6	13	429	428	46342	0.000209057
GO:0009733	response to auxin	biological_process	6	13	429	499	46342	0.000879563
GO:0048046	apoplast	cellular_component	4	13	429	556	46342	0.00228455
GO:0009664	plant-type cell wall organization	biological_process	6	12	429	168	46342	6.54522e-08
GO:0009751	response to salicylic acid	biological_process	6	12	429	304	46342	3.1417e-05
GO:0009723	response to ethylene	biological_process	6	12	429	338	46342	8.66414e-05
GO:0006952	defense response	biological_process	5	12	429	984	46342	0.204791
GO:0006468	protein phosphorylation	biological_process	8	12	429	1804	46342	0.909529
GO:0009579	thylakoid	cellular_component	7	11	429	322	46342	0.000235705
GO:0005215	transporter activity	molecular_function	3	11	429	441	46342	0.00298244
GO:0004805	trehalose-phosphatase activity	molecular_function	9	10	429	42	46342	4.70379e-12
GO:0005992	trehalose biosynthetic process	biological_process	8	10	429	61	46342	2.4651e-10
GO:0009739	response to gibberellin	biological_process	6	10	429	154	46342	1.95395e-06
GO:0009809	lignin biosynthetic process	biological_process	8	10	429	197	46342	1.72353e-05
GO:0009611	response to wounding	biological_process	5	10	429	379	46342	0.00306224
GO:0009737	response to abscisic acid	biological_process	6	10	429	825	46342	0.237301
GO:0005783	endoplasmic reticulum	cellular_component	9	10	429	1215	46342	0.689918
GO:0004674	protein serine/threonine kinase activity	molecular_function	8	10	429	1961	46342	0.987614
GO:0006857	oligopeptide transport	biological_process	7	9	429	133	46342	4.54424e-06
GO:0051213	dioxygenase activity	molecular_function	5	9	429	284	46342	0.00143934
GO:0044212	transcription regulatory region DNA binding	molecular_function	8	9	429	378	46342	0.00921172
GO:0042742	defense response to bacterium	biological_process	7	9	429	451	46342	0.0257732
GO:0009414	response to water deprivation	biological_process	5	9	429	550	46342	0.0721071
GO:0009535	chloroplast thylakoid membrane	cellular_component	13	9	429	616	46342	0.121191
GO:0009941	chloroplast envelope	cellular_component	12	9	429	938	46342	0.503323
GO:0010150	leaf senescence	biological_process	10	8	429	168	46342	0.0001852
GO:0006979	response to oxidative stress	biological_process	5	8	429	444	46342	0.0562114
GO:0005516	calmodulin binding	molecular_function	5	8	429	464	46342	0.0687861
GO:0016491	oxidoreductase activity	molecular_function	4	8	429	551	46342	0.141901
GO:0042807	central vacuole	cellular_component	11	7	429	30	46342	9.39979e-09
GO:0006970	response to osmotic stress	biological_process	5	7	429	223	46342	0.00498889
GO:0006457	protein folding	biological_process	7	7	429	473	46342	0.15177
GO:0016757	transferase activity, transferring glycosyl groups	molecular_function	5	7	429	729	46342	0.513633
GO:0005618	cell wall	cellular_component	6	7	429	816	46342	0.632021
GO:0042754	negative regulation of circadian rhythm	biological_process	6	6	429	7	46342	4.22155e-12
GO:0043433	negative regulation of sequence-specific DNA binding transcription factor activity	biological_process	13	6	429	13	46342	9.8726e-10
GO:0048574	long-day photoperiodism, flowering	biological_process	7	6	429	28	46342	1.92702e-07
GO:0015293	symporter activity	molecular_function	7	6	429	46	46342	4.16206e-06
GO:0042752	regulation of circadian rhythm	biological_process	5	6	429	52	46342	8.63227e-06
GO:0042128	nitrate assimilation	biological_process	6	6	429	86	46342	0.000153018
GO:0010319	stromule	cellular_component	12	6	429	90	46342	0.000196448
GO:0009617	response to bacterium	biological_process	7	6	429	160	46342	0.00389951
GO:0080167	response to karrikin	biological_process	5	6	429	181	46342	0.00703926
GO:0046983	protein dimerization activity	molecular_function	5	6	429	368	46342	0.12855
GO:0003824	catalytic activity	molecular_function	3	6	429	418	46342	0.193247
GO:0071555	cell wall organization	biological_process	5	6	429	448	46342	0.236962
GO:0007275	multicellular organism development	biological_process	5	6	429	652	46342	0.56198
GO:0016567	protein ubiquitination	biological_process	10	6	429	657	46342	0.56942
GO:0016301	kinase activity	molecular_function	6	6	429	1476	46342	0.993865
GO:0015112	nitrate transmembrane transporter activity	molecular_function	9	5	429	36	46342	1.97671e-05
GO:0015140	malate transmembrane transporter activity	molecular_function	10	5	429	41	46342	3.78282e-05
GO:0010167	response to nitrate	biological_process	6	5	429	45	46342	5.98268e-05
GO:0015706	nitrate transport	biological_process	8	5	429	46	46342	6.66152e-05
GO:0009631	cold acclimation	biological_process	6	5	429	58	46342	0.000203319
GO:0010287	plastoglobule	cellular_component	13	5	429	138	46342	0.00944009
GO:0015979	photosynthesis	biological_process	5	5	429	152	46342	0.0138899
GO:0030170	pyridoxal phosphate binding	molecular_function	6	5	429	227	46342	0.0609253
GO:0043531	ADP binding	molecular_function	9	5	429	232	46342	0.0655872
GO:0004497	monooxygenase activity	molecular_function	5	5	429	251	46342	0.0850592
GO:0045893	positive regulation of transcription, DNA-templated	biological_process	12	5	429	444	46342	0.392879
GO:0000139	Golgi membrane	cellular_component	11	5	429	521	46342	0.529458
GO:0007165	signal transduction	biological_process	6	5	429	579	46342	0.62265
GO:0005622	intracellular	cellular_component	5	5	429	647	46342	0.716647
GO:0003676	nucleic acid binding	molecular_function	5	5	429	813	46342	0.873243
GO:0003723	RNA binding	molecular_function	6	5	429	1133	46342	0.980257
GO:0046863	ribulose-1,5-bisphosphate carboxylase/oxygenase activator activity	molecular_function	5	4	429	6	46342	1.07051e-07
GO:1901141	regulation of lignin biosynthetic process	biological_process	9	4	429	8	46342	4.92273e-07
GO:0015927	trehalase activity	molecular_function	7	4	429	10	46342	1.45525e-06
GO:0071497	cellular response to freezing	biological_process	7	4	429	13	46342	4.84675e-06
GO:0030234	enzyme regulator activity	molecular_function	3	4	429	17	46342	1.56663e-05
GO:0015116	sulfate transmembrane transporter activity	molecular_function	9	4	429	35	46342	0.000302125
GO:0055072	iron ion homeostasis	biological_process	11	4	429	39	46342	0.000460957
GO:0006811	ion transport	biological_process	5	4	429	79	46342	0.00630278
GO:0042393	histone binding	molecular_function	5	4	429	86	46342	0.00847104
GO:0016759	cellulose synthase activity	molecular_function	8	4	429	95	46342	0.0119063
GO:0009834	plant-type secondary cell wall biogenesis	biological_process	7	4	429	104	46342	0.0161259
GO:0043621	protein self-association	molecular_function	5	4	429	112	46342	0.0205755
GO:0071554	cell wall organization or biogenesis	biological_process	4	4	429	118	46342	0.0243614
GO:0016413	O-acetyltransferase activity	molecular_function	8	4	429	119	46342	0.0250305
GO:0000977	RNA polymerase II regulatory region sequence-specific DNA binding	molecular_function	10	4	429	129	46342	0.0323312
GO:0042542	response to hydrogen peroxide	biological_process	7	4	429	145	46342	0.0463492
GO:0016829	lyase activity	molecular_function	4	4	429	148	46342	0.0492993
GO:0005623	cell	cellular_component	3	4	429	182	46342	0.0896414
GO:0006096	glycolytic process	biological_process	7	4	429	188	46342	0.0980176
GO:0009658	chloroplast organization	biological_process	6	4	429	201	46342	0.117352
GO:0008152	metabolic process	biological_process	3	4	429	214	46342	0.138198
GO:0009534	chloroplast thylakoid	cellular_component	12	4	429	282	46342	0.26563
GO:0044550	secondary metabolite biosynthetic process	biological_process	6	4	429	295	46342	0.292252
GO:0055085	transmembrane transport	biological_process	5	4	429	314	46342	0.331715
GO:0050832	defense response to fungus	biological_process	7	4	429	329	46342	0.363066
GO:0009408	response to heat	biological_process	5	4	429	330	46342	0.365157
GO:0005975	carbohydrate metabolic process	biological_process	5	4	429	383	46342	0.474182
GO:0005777	peroxisome	cellular_component	10	4	429	388	46342	0.484153
GO:0035556	intracellular signal transduction	biological_process	7	4	429	425	46342	0.55531
GO:0005509	calcium ion binding	molecular_function	7	4	429	435	46342	0.573632
GO:0051301	cell division	biological_process	5	4	429	455	46342	0.608965
GO:0006508	proteolysis	biological_process	6	4	429	540	46342	0.737769
GO:0006886	intracellular protein transport	biological_process	7	4	429	556	46342	0.758038
GO:0004672	protein kinase activity	molecular_function	7	4	429	643	46342	0.847626
GO:0009793	embryo development ending in seed dormancy	biological_process	5	4	429	718	46342	0.900721
GO:0005789	endoplasmic reticulum membrane	cellular_component	11	4	429	742	46342	0.913879
GO:0000166	nucleotide binding	molecular_function	5	4	429	795	46342	0.937581
GO:0043565	sequence-specific DNA binding	molecular_function	7	4	429	855	46342	0.957161
GO:0060148	positive regulation of posttranscriptional gene silencing	biological_process	11	3	429	6	46342	1.54331e-05
GO:0016119	carotene metabolic process	biological_process	8	3	429	6	46342	1.54331e-05
GO:0010291	carotene beta-ring hydroxylase activity	molecular_function	6	3	429	6	46342	1.54331e-05
GO:0052386	cell wall thickening	biological_process	7	3	429	11	46342	0.000123003
GO:0003968	RNA-directed RNA polymerase activity	molecular_function	8	3	429	11	46342	0.000123003
GO:0016123	xanthophyll biosynthetic process	biological_process	10	3	429	14	46342	0.000265801
GO:0008453	alanine-glyoxylate transaminase activity	molecular_function	7	3	429	14	46342	0.000265801
GO:0016441	posttranscriptional gene silencing	biological_process	9	3	429	16	46342	0.000403334
GO:0055075	potassium ion homeostasis	biological_process	10	3	429	21	46342	0.000925563
GO:0000989	transcription factor activity, transcription factor binding	molecular_function	4	3	429	29	46342	0.00240724
GO:0010088	phloem development	biological_process	7	3	429	30	46342	0.00265649
GO:0010025	wax biosynthetic process	biological_process	5	3	429	36	46342	0.00448431
GO:0010105	negative regulation of ethylene-activated signaling pathway	biological_process	10	3	429	49	46342	0.0105931
GO:0080022	primary root development	biological_process	9	3	429	51	46342	0.0118126
GO:0071281	cellular response to iron ion	biological_process	8	3	429	56	46342	0.0152012
GO:0042391	regulation of membrane potential	biological_process	5	3	429	63	46342	0.0207737
GO:0005385	zinc ion transmembrane transporter activity	molecular_function	11	3	429	65	46342	0.0225448
GO:0005249	voltage-gated potassium channel activity	molecular_function	11	3	429	69	46342	0.0263261
GO:0009615	response to virus	biological_process	7	3	429	76	46342	0.0337064
GO:0009640	photomorphogenesis	biological_process	7	3	429	85	46342	0.0445995
GO:0010268	brassinosteroid homeostasis	biological_process	8	3	429	90	46342	0.0513156
GO:0016049	cell growth	biological_process	5	3	429	91	46342	0.0527143
GO:0016132	brassinosteroid biosynthetic process	biological_process	6	3	429	91	46342	0.0527143
GO:0045087	innate immune response	biological_process	5	3	429	94	46342	0.0570196
GO:0010252	auxin homeostasis	biological_process	7	3	429	94	46342	0.0570196
GO:0016125	sterol metabolic process	biological_process	7	3	429	98	46342	0.0630102
GO:0000103	sulfate assimilation	biological_process	6	3	429	99	46342	0.0645517
GO:0000160	phosphorelay signal transduction system	biological_process	8	3	429	100	46342	0.0661105
GO:0030244	cellulose biosynthetic process	biological_process	10	3	429	110	46342	0.0826198
GO:0009832	plant-type cell wall biogenesis	biological_process	6	3	429	112	46342	0.0861152
GO:0051287	NAD binding	molecular_function	6	3	429	132	46342	0.124262
GO:0009909	regulation of flower development	biological_process	8	3	429	134	46342	0.128368
GO:0001228	transcriptional activator activity, RNA polymerase II transcription regulatory region sequence-specific binding	molecular_function	6	3	429	165	46342	0.197295
GO:0031969	chloroplast membrane	cellular_component	13	3	429	172	46342	0.213947
GO:0048366	leaf development	biological_process	9	3	429	186	46342	0.248056
GO:0003779	actin binding	molecular_function	6	3	429	195	46342	0.270401
GO:0005506	iron ion binding	molecular_function	8	3	429	200	46342	0.282912
GO:0042802	identical protein binding	molecular_function	5	3	429	212	46342	0.313106
GO:0052689	carboxylic ester hydrolase activity	molecular_function	6	3	429	239	46342	0.381037
GO:0030246	carbohydrate binding	molecular_function	4	3	429	242	46342	0.388519
GO:0042626	ATPase activity, coupled to transmembrane movement of substances	molecular_function	12	3	429	254	46342	0.418207
GO:0009555	pollen development	biological_process	7	3	429	256	46342	0.423111
GO:0006633	fatty acid biosynthetic process	biological_process	9	3	429	266	46342	0.447408
GO:0012505	endomembrane system	cellular_component	5	3	429	267	46342	0.449816
GO:0016042	lipid catabolic process	biological_process	6	3	429	270	46342	0.457013
GO:0004553	hydrolase activity, hydrolyzing O-glycosyl compounds	molecular_function	6	3	429	310	46342	0.548628
GO:0042803	protein homodimerization activity	molecular_function	6	3	429	338	46342	0.607079
GO:0030154	cell differentiation	biological_process	6	3	429	356	46342	0.6419
GO:0009738	abscisic acid-activated signaling pathway	biological_process	8	3	429	473	46342	0.815099
GO:0005730	nucleolus	cellular_component	11	3	429	594	46342	0.913935
GO:0005575	cellular_component	cellular_component	2	3	429	609	46342	0.92207
GO:0005774	vacuolar membrane	cellular_component	11	3	429	862	46342	0.98692
GO:0015688	iron chelate transport	biological_process	6	2	429	3	46342	0.000254921
GO:0050281	serine-glyoxylate transaminase activity	molecular_function	7	2	429	4	46342	0.000506713
GO:0010400	rhamnogalacturonan I side chain metabolic process	biological_process	8	2	429	4	46342	0.000506713
GO:0004760	serine-pyruvate transaminase activity	molecular_function	7	2	429	4	46342	0.000506713
GO:0051738	xanthophyll binding	molecular_function	6	2	429	4	46342	0.000506713
GO:0003904	deoxyribodipyrimidine photo-lyase activity	molecular_function	7	2	429	5	46342	0.000839341
GO:0000719	photoreactive repair	biological_process	11	2	429	5	46342	0.000839341
GO:0071370	cellular response to gibberellin stimulus	biological_process	7	2	429	5	46342	0.000839341
GO:0010330	cellulose synthase complex	cellular_component	7	2	429	6	46342	0.0012513
GO:0009517	PSII associated light-harvesting complex II	cellular_component	13	2	429	6	46342	0.0012513
GO:0009575	chromoplast stroma	cellular_component	11	2	429	6	46342	0.0012513
GO:0052865	1-deoxy-D-xylulose 5-phosphate biosynthetic process	biological_process	7	2	429	6	46342	0.0012513
GO:0006817	phosphate ion transport	biological_process	8	2	429	8	46342	0.00230724
GO:0008661	1-deoxy-D-xylulose-5-phosphate synthase activity	molecular_function	6	2	429	8	46342	0.00230724
GO:0060151	peroxisome localization	biological_process	6	2	429	8	46342	0.00230724
GO:0051645	Golgi localization	biological_process	6	2	429	8	46342	0.00230724
GO:0000293	ferric-chelate reductase activity	molecular_function	7	2	429	8	46342	0.00230724
GO:0051646	mitochondrion localization	biological_process	6	2	429	8	46342	0.00230724
GO:0047259	glucomannan 4-beta-mannosyltransferase activity	molecular_function	9	2	429	9	46342	0.00294831
GO:0016618	hydroxypyruvate reductase activity	molecular_function	7	2	429	9	46342	0.00294831
GO:0010196	nonphotochemical quenching	biological_process	8	2	429	9	46342	0.00294831
GO:0034755	iron ion transmembrane transport	biological_process	7	2	429	10	46342	0.00366287
GO:0016114	terpenoid biosynthetic process	biological_process	7	2	429	11	46342	0.00444951
GO:0090436	leaf pavement cell development	biological_process	8	2	429	11	46342	0.00444951
GO:0010476	gibberellin mediated signaling pathway	biological_process	8	2	429	11	46342	0.00444951
GO:0009835	fruit ripening	biological_process	5	2	429	12	46342	0.00530683
GO:0008964	phosphoenolpyruvate carboxylase activity	molecular_function	8	2	429	12	46342	0.00530683
GO:0009612	response to mechanical stimulus	biological_process	5	2	429	14	46342	0.00722809
GO:0009635	response to herbicide	biological_process	5	2	429	14	46342	0.00722809
GO:0010106	cellular response to iron ion starvation	biological_process	9	2	429	14	46342	0.00722809
GO:0006517	protein deglycosylation	biological_process	8	2	429	14	46342	0.00722809
GO:0030267	glyoxylate reductase (NADP) activity	molecular_function	7	2	429	15	46342	0.00828934
GO:0010325	raffinose family oligosaccharide biosynthetic process	biological_process	8	2	429	16	46342	0.00941591
GO:0005945	6-phosphofructokinase complex	cellular_component	11	2	429	16	46342	0.00941591
GO:0051753	mannan synthase activity	molecular_function	9	2	429	17	46342	0.0106065
GO:0000210	NAD+ diphosphatase activity	molecular_function	9	2	429	17	46342	0.0106065
GO:0035619	root hair tip	cellular_component	7	2	429	17	46342	0.0106065
GO:0009939	positive regulation of gibberellic acid mediated signaling pathway	biological_process	11	2	429	18	46342	0.0118599
GO:0030133	transport vesicle	cellular_component	11	2	429	18	46342	0.0118599
GO:0047631	ADP-ribose diphosphatase activity	molecular_function	8	2	429	18	46342	0.0118599
GO:0019288	isopentenyl diphosphate biosynthetic process, methylerythritol 4-phosphate pathway	biological_process	8	2	429	19	46342	0.0131747
GO:0009228	thiamine biosynthetic process	biological_process	9	2	429	20	46342	0.0145498
GO:0003872	6-phosphofructokinase activity	molecular_function	9	2	429	23	46342	0.0190245
GO:0006873	cellular ion homeostasis	biological_process	7	2	429	25	46342	0.0222869
GO:0009523	photosystem II	cellular_component	10	2	429	25	46342	0.0222869
GO:0090575	RNA polymerase II transcription factor complex	cellular_component	9	2	429	26	46342	0.0239985
GO:0005381	iron ion transmembrane transporter activity	molecular_function	11	2	429	27	46342	0.0257621
GO:0000272	polysaccharide catabolic process	biological_process	7	2	429	28	46342	0.0275766
GO:0010329	auxin efflux transmembrane transporter activity	molecular_function	6	2	429	28	46342	0.0275766
GO:0042277	peptide binding	molecular_function	5	2	429	29	46342	0.029441
GO:0016161	beta-amylase activity	molecular_function	8	2	429	29	46342	0.029441
GO:0006491	N-glycan processing	biological_process	10	2	429	29	46342	0.029441
GO:0006002	fructose 6-phosphate metabolic process	biological_process	7	2	429	30	46342	0.0313542
GO:0004849	uridine kinase activity	molecular_function	9	2	429	31	46342	0.0333151
GO:0006206	pyrimidine nucleobase metabolic process	biological_process	9	2	429	31	46342	0.0333151
GO:0043097	pyrimidine nucleoside salvage	biological_process	9	2	429	31	46342	0.0333151
GO:0040007	growth	biological_process	3	2	429	32	46342	0.0353227
GO:0048444	floral organ morphogenesis	biological_process	6	2	429	32	46342	0.0353227
GO:0016847	1-aminocyclopropane-1-carboxylate synthase activity	molecular_function	6	2	429	33	46342	0.0373759
GO:0022891	substrate-specific transmembrane transporter activity	molecular_function	5	2	429	34	46342	0.0394738
GO:0008308	voltage-gated anion channel activity	molecular_function	10	2	429	37	46342	0.0460254
GO:0004564	beta-fructofuranosidase activity	molecular_function	7	2	429	37	46342	0.0460254
GO:0003774	motor activity	molecular_function	9	2	429	38	46342	0.048292
GO:0016459	myosin complex	cellular_component	11	2	429	38	46342	0.048292
GO:0071577	zinc II ion transmembrane transport	biological_process	7	2	429	39	46342	0.0505984
GO:0030048	actin filament-based movement	biological_process	6	2	429	41	46342	0.0553268
GO:0098656	anion transmembrane transport	biological_process	7	2	429	42	46342	0.0577471
GO:0048768	root hair cell tip growth	biological_process	8	2	429	42	46342	0.0577471
GO:0004575	sucrose alpha-glucosidase activity	molecular_function	8	2	429	43	46342	0.0602035
GO:0030570	pectate lyase activity	molecular_function	7	2	429	44	46342	0.0626952
GO:0010091	trichome branching	biological_process	9	2	429	45	46342	0.0652214
GO:0005795	Golgi stack	cellular_component	11	2	429	47	46342	0.0703736
GO:0048467	gynoecium development	biological_process	6	2	429	48	46342	0.072998
GO:0005985	sucrose metabolic process	biological_process	7	2	429	48	46342	0.072998
GO:0009693	ethylene biosynthetic process	biological_process	7	2	429	49	46342	0.0756535
GO:0003712	transcription cofactor activity	molecular_function	5	2	429	52	46342	0.0837989
GO:0001944	vasculature development	biological_process	7	2	429	54	46342	0.0893704
GO:0005544	calcium-dependent phospholipid binding	molecular_function	6	2	429	55	46342	0.0921963
GO:0009294	DNA mediated transformation	biological_process	6	2	429	57	46342	0.0979247
GO:0010154	fruit development	biological_process	6	2	429	57	46342	0.0979247
GO:0000156	phosphorelay response regulator activity	molecular_function	5	2	429	58	46342	0.100826
GO:0016168	chlorophyll binding	molecular_function	6	2	429	60	46342	0.106698
GO:0004402	histone acetyltransferase activity	molecular_function	10	2	429	60	46342	0.106698
GO:0010027	thylakoid membrane organization	biological_process	7	2	429	61	46342	0.109668
GO:0009853	photorespiration	biological_process	7	2	429	64	46342	0.118706
GO:0001085	RNA polymerase II transcription factor binding	molecular_function	6	2	429	67	46342	0.127921
GO:0015995	chlorophyll biosynthetic process	biological_process	9	2	429	71	46342	0.140455
GO:0010053	root epidermal cell differentiation	biological_process	7	2	429	74	46342	0.150021
GO:0009553	embryo sac development	biological_process	7	2	429	77	46342	0.159712
GO:0016760	cellulose synthase (UDP-forming) activity	molecular_function	8	2	429	77	46342	0.159712
GO:0005667	transcription factor complex	cellular_component	7	2	429	81	46342	0.172804
GO:0048278	vesicle docking	biological_process	6	2	429	81	46342	0.172804
GO:0048767	root hair elongation	biological_process	7	2	429	84	46342	0.182734
GO:0016671	oxidoreductase activity, acting on a sulfur group of donors, disulfide as acceptor	molecular_function	6	2	429	87	46342	0.192745
GO:0009791	post-embryonic development	biological_process	6	2	429	88	46342	0.196097
GO:0045490	pectin catabolic process	biological_process	8	2	429	91	46342	0.206198
GO:0034599	cellular response to oxidative stress	biological_process	6	2	429	93	46342	0.212962
GO:0009707	chloroplast outer membrane	cellular_component	14	2	429	93	46342	0.212962
GO:0042538	hyperosmotic salinity response	biological_process	7	2	429	94	46342	0.216352
GO:0006891	intra-Golgi vesicle-mediated transport	biological_process	7	2	429	97	46342	0.226549
GO:0016597	amino acid binding	molecular_function	7	2	429	99	46342	0.233367
GO:0010090	trichome morphogenesis	biological_process	8	2	429	99	46342	0.233367
GO:0000325	plant-type vacuole	cellular_component	10	2	429	100	46342	0.23678
GO:0016298	lipase activity	molecular_function	6	2	429	103	46342	0.247035
GO:0009624	response to nematode	biological_process	7	2	429	104	46342	0.250457
GO:0009926	auxin polar transport	biological_process	7	2	429	111	46342	0.27443
GO:0009644	response to high light intensity	biological_process	8	2	429	119	46342	0.301776
GO:0009740	gibberellic acid mediated signaling pathway	biological_process	9	2	429	120	46342	0.305184
GO:0006906	vesicle fusion	biological_process	6	2	429	128	46342	0.332317
GO:0009736	cytokinin-activated signaling pathway	biological_process	8	2	429	139	46342	0.3691
GO:0015035	protein disulfide oxidoreductase activity	molecular_function	7	2	429	146	46342	0.392092
GO:0046914	transition metal ion binding	molecular_function	7	2	429	150	46342	0.405061
GO:0046916	cellular transition metal ion homeostasis	biological_process	10	2	429	150	46342	0.405061
GO:0005484	SNAP receptor activity	molecular_function	5	2	429	150	46342	0.405061
GO:0006357	regulation of transcription from RNA polymerase II promoter	biological_process	12	2	429	155	46342	0.421082
GO:0000149	SNARE binding	molecular_function	5	2	429	156	46342	0.42426
GO:0031201	SNARE complex	cellular_component	9	2	429	158	46342	0.430588
GO:0003777	microtubule motor activity	molecular_function	10	2	429	163	46342	0.446245
GO:0030001	metal ion transport	biological_process	7	2	429	164	46342	0.449347
GO:0005871	kinesin complex	cellular_component	12	2	429	166	46342	0.455523
GO:0051082	unfolded protein binding	molecular_function	5	2	429	166	46342	0.455523
GO:0007018	microtubule-based movement	biological_process	6	2	429	168	46342	0.461658
GO:0009860	pollen tube growth	biological_process	8	2	429	171	46342	0.470785
GO:0045454	cell redox homeostasis	biological_process	6	2	429	192	46342	0.531971
GO:0004871	signal transducer activity	molecular_function	4	2	429	200	46342	0.55398
GO:0008565	protein transporter activity	molecular_function	5	2	429	228	46342	0.625136
GO:0003682	chromatin binding	molecular_function	4	2	429	259	46342	0.69331
GO:0006281	DNA repair	biological_process	9	2	429	262	46342	0.699334
GO:0045892	negative regulation of transcription, DNA-templated	biological_process	12	2	429	269	46342	0.713008
GO:0009735	response to cytokinin	biological_process	6	2	429	279	46342	0.731636
GO:0016709	oxidoreductase activity, acting on paired donors, with incorporation or reduction of molecular oxygen, NAD(P)H as one donor, and incorporation of one atom of oxygen	molecular_function	6	2	429	287	46342	0.745791
GO:0016874	ligase activity	molecular_function	4	2	429	293	46342	0.755983
GO:0009734	auxin-activated signaling pathway	biological_process	8	2	429	303	46342	0.772187
GO:0006470	protein dephosphorylation	biological_process	8	2	429	308	46342	0.779932
GO:0016740	transferase activity	molecular_function	4	2	429	316	46342	0.791845
GO:0048364	root development	biological_process	8	2	429	320	46342	0.797586
GO:0043231	intracellular membrane-bounded organelle	cellular_component	8	2	429	330	46342	0.811328
GO:0007169	transmembrane receptor protein tyrosine kinase signaling pathway	biological_process	9	2	429	333	46342	0.815286
GO:0016887	ATPase activity	molecular_function	9	2	429	337	46342	0.820448
GO:0004722	protein serine/threonine phosphatase activity	molecular_function	9	2	429	367	46342	0.855205
GO:0009873	ethylene-activated signaling pathway	biological_process	8	2	429	442	46342	0.916897
GO:0015031	protein transport	biological_process	6	2	429	465	46342	0.930204
GO:0006810	transport	biological_process	5	2	429	469	46342	0.932302
GO:0016310	phosphorylation	biological_process	7	2	429	514	46342	0.952143
GO:0009536	plastid	cellular_component	9	2	429	618	46342	0.978968
GO:0005802	trans-Golgi network	cellular_component	10	2	429	649	46342	0.983617
GO:0003735	structural constituent of ribosome	molecular_function	4	2	429	1018	46342	0.999254
GO:0010490	UDP-4-keto-rhamnose-4-keto-reductase activity	molecular_function	7	1	429	1	46342	0.00925726
GO:0016106	sesquiterpenoid biosynthetic process	biological_process	8	1	429	1	46342	0.00925726
GO:0080016	(-)-E-beta-caryophyllene synthase activity	molecular_function	5	1	429	1	46342	0.00925726
GO:0080017	alpha-humulene synthase activity	molecular_function	5	1	429	1	46342	0.00925726
GO:0010489	UDP-4-keto-6-deoxy-glucose-3,5-epimerase activity	molecular_function	7	1	429	1	46342	0.00925726
GO:0016888	endodeoxyribonuclease activity, producing 5'-phosphomonoesters	molecular_function	9	1	429	1	46342	0.00925726
GO:0008830	dTDP-4-dehydrorhamnose 3,5-epimerase activity	molecular_function	7	1	429	1	46342	0.00925726
GO:0050242	pyruvate, phosphate dikinase activity	molecular_function	7	1	429	2	46342	0.018429
GO:0046820	4-amino-4-deoxychorismate synthase activity	molecular_function	7	1	429	2	46342	0.018429
GO:0006090	pyruvate metabolic process	biological_process	9	1	429	2	46342	0.018429
GO:0016833	oxo-acid-lyase activity	molecular_function	6	1	429	2	46342	0.018429
GO:0005996	monosaccharide metabolic process	biological_process	7	1	429	2	46342	0.018429
GO:0010116	positive regulation of abscisic acid biosynthetic process	biological_process	11	1	429	2	46342	0.018429
GO:0010297	heteropolysaccharide binding	molecular_function	6	1	429	2	46342	0.018429
GO:0008831	dTDP-4-dehydrorhamnose reductase activity	molecular_function	7	1	429	3	46342	0.0275161
GO:0006580	ethanolamine metabolic process	biological_process	9	1	429	3	46342	0.0275161
GO:0012502	induction of programmed cell death	biological_process	9	1	429	3	46342	0.0275161
GO:0033925	mannosyl-glycoprotein endo-beta-N-acetylglucosaminidase activity	molecular_function	7	1	429	4	46342	0.0365192
GO:0003962	cystathionine gamma-synthase activity	molecular_function	6	1	429	4	46342	0.0365192
GO:0034756	regulation of iron ion transport	biological_process	10	1	429	4	46342	0.0365192
GO:0003913	DNA photolyase activity	molecular_function	6	1	429	4	46342	0.0365192
GO:0047652	allantoate deiminase activity	molecular_function	7	1	429	5	46342	0.0454392
GO:0004451	isocitrate lyase activity	molecular_function	7	1	429	5	46342	0.0454392
GO:0016595	glutamate binding	molecular_function	8	1	429	5	46342	0.0454392
GO:0045815	positive regulation of gene expression, epigenetic	biological_process	9	1	429	6	46342	0.0542767
GO:0046656	folic acid biosynthetic process	biological_process	9	1	429	6	46342	0.0542767
GO:0010253	UDP-rhamnose biosynthetic process	biological_process	11	1	429	6	46342	0.0542767
GO:0032454	histone demethylase activity (H3-K9 specific	molecular_function	6	1	429	6	46342	0.0542767
GO:0004536	deoxyribonuclease activity	molecular_function	7	1	429	6	46342	0.0542767
GO:0008153	para-aminobenzoic acid biosynthetic process	biological_process	9	1	429	6	46342	0.0542767
GO:0033840	NDP-glucose-starch glucosyltransferase activity	molecular_function	8	1	429	6	46342	0.0542767
GO:0071291	cellular response to selenium ion	biological_process	8	1	429	6	46342	0.0542767
GO:0006571	tyrosine biosynthetic process	biological_process	10	1	429	7	46342	0.0630327
GO:0000024	maltose biosynthetic process	biological_process	8	1	429	7	46342	0.0630327
GO:0000792	heterochromatin	cellular_component	12	1	429	7	46342	0.0630327
GO:0046912	transferase activity, transferring acyl groups, acyl groups converted into alkyl on transfer	molecular_function	6	1	429	8	46342	0.0717077
GO:0034757	negative regulation of iron ion transport	biological_process	11	1	429	8	46342	0.0717077
GO:0031426	polycistronic mRNA processing	biological_process	11	1	429	8	46342	0.0717077
GO:0010136	ureide catabolic process	biological_process	8	1	429	8	46342	0.0717077
GO:0010239	chloroplast mRNA processing	biological_process	11	1	429	8	46342	0.0717077
GO:0034432	bis(5'-adenosyl)-pentaphosphatase activity	molecular_function	9	1	429	8	46342	0.0717077
GO:0006145	purine nucleobase catabolic process	biological_process	10	1	429	8	46342	0.0717077
GO:0035725	sodium ion transmembrane transport	biological_process	7	1	429	8	46342	0.0717077
GO:0015131	oxaloacetate transmembrane transporter activity	molecular_function	10	1	429	9	46342	0.0803027
GO:0097503	sialylation	biological_process	7	1	429	9	46342	0.0803027
GO:0004664	prephenate dehydratase activity	molecular_function	7	1	429	9	46342	0.0803027
GO:0006883	cellular sodium ion homeostasis	biological_process	10	1	429	9	46342	0.0803027
GO:0008373	sialyltransferase activity	molecular_function	6	1	429	9	46342	0.0803027
GO:0046423	allene-oxide cyclase activity	molecular_function	5	1	429	9	46342	0.0803027
GO:0032544	plastid translation	biological_process	8	1	429	9	46342	0.0803027
GO:0009569	chloroplast starch grain	cellular_component	12	1	429	9	46342	0.0803027
GO:0071423	malate transmembrane transport	biological_process	7	1	429	9	46342	0.0803027
GO:0047769	arogenate dehydratase activity	molecular_function	7	1	429	9	46342	0.0803027
GO:0047100	glyceraldehyde-3-phosphate dehydrogenase (NADP+) (phosphorylating) activity	molecular_function	7	1	429	9	46342	0.0803027
GO:0001887	selenium compound metabolic process	biological_process	5	1	429	10	46342	0.0888182
GO:0008430	selenium binding	molecular_function	4	1	429	10	46342	0.0888182
GO:0019752	carboxylic acid metabolic process	biological_process	7	1	429	10	46342	0.0888182
GO:0045727	positive regulation of translation	biological_process	9	1	429	10	46342	0.0888182
GO:0019305	dTDP-rhamnose biosynthetic process	biological_process	11	1	429	10	46342	0.0888182
GO:0004559	alpha-mannosidase activity	molecular_function	8	1	429	10	46342	0.0888182
GO:0006013	mannose metabolic process	biological_process	9	1	429	10	46342	0.0888182
GO:0090548	response to nitrate starvation	biological_process	6	1	429	10	46342	0.0888182
GO:1902025	nitrate import	biological_process	9	1	429	10	46342	0.0888182
GO:0010155	regulation of proton transport	biological_process	9	1	429	10	46342	0.0888182
GO:2001070	starch binding	molecular_function	6	1	429	10	46342	0.0888182
GO:0080117	secondary growth	biological_process	5	1	429	11	46342	0.0972551
GO:0046654	tetrahydrofolate biosynthetic process	biological_process	9	1	429	11	46342	0.0972551
GO:0004445	inositol-polyphosphate 5-phosphatase activity	molecular_function	10	1	429	11	46342	0.0972551
GO:0071329	cellular response to sucrose stimulus	biological_process	9	1	429	11	46342	0.0972551
GO:0009094	L-phenylalanine biosynthetic process	biological_process	10	1	429	11	46342	0.0972551
GO:0048439	flower morphogenesis	biological_process	5	1	429	11	46342	0.0972551
GO:0035798	2-alkenal reductase (NADP+) activity	molecular_function	7	1	429	11	46342	0.0972551
GO:0016570	histone modification	biological_process	8	1	429	12	46342	0.105614
GO:0080131	hydroxyjasmonate sulfotransferase activity	molecular_function	7	1	429	12	46342	0.105614
GO:0046417	chorismate metabolic process	biological_process	9	1	429	12	46342	0.105614
GO:0071836	nectar secretion	biological_process	6	1	429	12	46342	0.105614
GO:0010244	response to low fluence blue light stimulus by blue low-fluence system	biological_process	8	1	429	12	46342	0.105614
GO:0009808	lignin metabolic process	biological_process	7	1	429	12	46342	0.105614
GO:0080027	response to herbivore	biological_process	7	1	429	13	46342	0.113896
GO:0016593	Cdc73/Paf1 complex	cellular_component	11	1	429	13	46342	0.113896
GO:0016831	carboxy-lyase activity	molecular_function	6	1	429	13	46342	0.113896
GO:0031537	regulation of anthocyanin metabolic process	biological_process	6	1	429	13	46342	0.113896
GO:0080116	glucuronoxylan glucuronosyltransferase activity	molecular_function	8	1	429	13	46342	0.113896
GO:0071277	cellular response to calcium ion	biological_process	8	1	429	13	46342	0.113896
GO:0043484	regulation of RNA splicing	biological_process	11	1	429	14	46342	0.122101
GO:0009311	oligosaccharide metabolic process	biological_process	7	1	429	14	46342	0.122101
GO:0046524	sucrose-phosphate synthase activity	molecular_function	8	1	429	14	46342	0.122101
GO:0005315	inorganic phosphate transmembrane transporter activity	molecular_function	7	1	429	14	46342	0.122101
GO:0000164	protein phosphatase type 1 complex	cellular_component	9	1	429	14	46342	0.122101
GO:0005034	osmosensor activity	molecular_function	6	1	429	14	46342	0.122101
GO:0009884	cytokinin receptor activity	molecular_function	6	1	429	14	46342	0.122101
GO:0008725	DNA-3-methyladenine glycosylase activity	molecular_function	10	1	429	15	46342	0.13023
GO:0070006	metalloaminopeptidase activity	molecular_function	9	1	429	15	46342	0.13023
GO:0004332	fructose-bisphosphate aldolase activity	molecular_function	7	1	429	15	46342	0.13023
GO:0050278	sedoheptulose-bisphosphatase activity	molecular_function	8	1	429	15	46342	0.13023
GO:0010039	response to iron ion	biological_process	7	1	429	15	46342	0.13023
GO:0051762	sesquiterpene biosynthetic process	biological_process	8	1	429	15	46342	0.13023
GO:0033356	UDP-L-arabinose metabolic process	biological_process	11	1	429	15	46342	0.13023
GO:0052691	UDP-arabinopyranose mutase activity	molecular_function	6	1	429	15	46342	0.13023
GO:0010508	positive regulation of autophagy	biological_process	8	1	429	15	46342	0.13023
GO:0030007	cellular potassium ion homeostasis	biological_process	10	1	429	15	46342	0.13023
GO:0046786	viral replication complex formation and maintenance	biological_process	8	1	429	15	46342	0.13023
GO:0071732	cellular response to nitric oxide	biological_process	8	1	429	16	46342	0.138285
GO:0009086	methionine biosynthetic process	biological_process	9	1	429	16	46342	0.138285
GO:0071368	cellular response to cytokinin stimulus	biological_process	8	1	429	16	46342	0.138285
GO:0047274	galactinol-sucrose galactosyltransferase activity	molecular_function	8	1	429	17	46342	0.146264
GO:0035671	enone reductase activity	molecular_function	7	1	429	17	46342	0.146264
GO:0005849	mRNA cleavage factor complex	cellular_component	13	1	429	17	46342	0.146264
GO:0061062	regulation of nematode larval development	biological_process	9	1	429	17	46342	0.146264
GO:0009607	response to biotic stimulus	biological_process	4	1	429	18	46342	0.154171
GO:0071470	cellular response to osmotic stress	biological_process	6	1	429	18	46342	0.154171
GO:0004602	glutathione peroxidase activity	molecular_function	7	1	429	18	46342	0.154171
GO:0016621	cinnamoyl-CoA reductase activity	molecular_function	7	1	429	19	46342	0.162004
GO:0042644	chloroplast nucleoid	cellular_component	13	1	429	19	46342	0.162004
GO:0016620	oxidoreductase activity, acting on the aldehyde or oxo group of donors, NAD or NADP as acceptor	molecular_function	6	1	429	19	46342	0.162004
GO:0008509	anion transmembrane transporter activity	molecular_function	7	1	429	19	46342	0.162004
GO:0061088	regulation of sequestering of zinc ion	biological_process	13	1	429	20	46342	0.169764
GO:0072593	reactive oxygen species metabolic process	biological_process	5	1	429	20	46342	0.169764
GO:0047205	quinate O-hydroxycinnamoyltransferase activity	molecular_function	9	1	429	20	46342	0.169764
GO:0015695	organic cation transport	biological_process	7	1	429	20	46342	0.169764
GO:0047172	shikimate O-hydroxycinnamoyltransferase activity	molecular_function	9	1	429	20	46342	0.169764
GO:0072488	ammonium transmembrane transport	biological_process	7	1	429	20	46342	0.169764
GO:0016174	NAD(P)H oxidase activity	molecular_function	7	1	429	20	46342	0.169764
GO:0019740	nitrogen utilization	biological_process	4	1	429	20	46342	0.169764
GO:0071369	cellular response to ethylene stimulus	biological_process	8	1	429	20	46342	0.169764
GO:0080113	regulation of seed growth	biological_process	9	1	429	20	46342	0.169764
GO:0008519	ammonium transmembrane transporter activity	molecular_function	6	1	429	20	46342	0.169764
GO:0051131	chaperone-mediated protein complex assembly	biological_process	9	1	429	20	46342	0.169764
GO:0007231	osmosensory signaling pathway	biological_process	7	1	429	21	46342	0.177453
GO:0033500	carbohydrate homeostasis	biological_process	7	1	429	21	46342	0.177453
GO:0010271	regulation of chlorophyll catabolic process	biological_process	10	1	429	21	46342	0.177453
GO:0015081	sodium ion transmembrane transporter activity	molecular_function	10	1	429	21	46342	0.177453
GO:0009694	jasmonic acid metabolic process	biological_process	9	1	429	22	46342	0.185071
GO:0000155	phosphorelay sensor kinase activity	molecular_function	9	1	429	22	46342	0.185071
GO:0010077	maintenance of inflorescence meristem identity	biological_process	11	1	429	23	46342	0.192619
GO:0034485	phosphatidylinositol-3,4,5-trisphosphate 5-phosphatase activity	molecular_function	10	1	429	23	46342	0.192619
GO:0042343	indole glucosinolate metabolic process	biological_process	7	1	429	23	46342	0.192619
GO:0004673	protein histidine kinase activity	molecular_function	8	1	429	24	46342	0.200097
GO:0098542	defense response to other organism	biological_process	6	1	429	25	46342	0.207506
GO:0048509	regulation of meristem development	biological_process	9	1	429	25	46342	0.207506
GO:0004373	glycogen (starch) synthase activity	molecular_function	8	1	429	25	46342	0.207506
GO:0043171	peptide catabolic process	biological_process	8	1	429	25	46342	0.207506
GO:0070417	cellular response to cold	biological_process	6	1	429	26	46342	0.214846
GO:0042285	xylosyltransferase activity	molecular_function	7	1	429	26	46342	0.214846
GO:0006098	pentose-phosphate shunt	biological_process	14	1	429	26	46342	0.214846
GO:0015693	magnesium ion transport	biological_process	9	1	429	26	46342	0.214846
GO:0003825	alpha,alpha-trehalose-phosphate synthase (UDP-forming) activity	molecular_function	8	1	429	27	46342	0.222118
GO:0071258	cellular response to gravity	biological_process	6	1	429	27	46342	0.222118
GO:0009785	blue light signaling pathway	biological_process	8	1	429	28	46342	0.229324
GO:0048831	regulation of shoot system development	biological_process	8	1	429	29	46342	0.236462
GO:0010082	regulation of root meristem growth	biological_process	10	1	429	29	46342	0.236462
GO:0008381	mechanically-gated ion channel activity	molecular_function	9	1	429	29	46342	0.236462
GO:1900426	positive regulation of defense response to bacterium	biological_process	9	1	429	29	46342	0.236462
GO:0019253	reductive pentose-phosphate cycle	biological_process	8	1	429	29	46342	0.236462
GO:0008134	transcription factor binding	molecular_function	5	1	429	30	46342	0.243535
GO:0006097	glyoxylate cycle	biological_process	7	1	429	30	46342	0.243535
GO:0016157	sucrose synthase activity	molecular_function	8	1	429	30	46342	0.243535
GO:0009963	positive regulation of flavonoid biosynthetic process	biological_process	8	1	429	30	46342	0.243535
GO:0018279	protein N-linked glycosylation via asparagine	biological_process	10	1	429	31	46342	0.250542
GO:0018298	protein-chromophore linkage	biological_process	8	1	429	31	46342	0.250542
GO:0009863	salicylic acid mediated signaling pathway	biological_process	7	1	429	31	46342	0.250542
GO:0006730	one-carbon metabolic process	biological_process	5	1	429	31	46342	0.250542
GO:0030042	actin filament depolymerization	biological_process	9	1	429	32	46342	0.257485
GO:0006914	autophagy	biological_process	6	1	429	32	46342	0.257485
GO:0009514	glyoxysome	cellular_component	11	1	429	33	46342	0.264363
GO:0010380	regulation of chlorophyll biosynthetic process	biological_process	10	1	429	33	46342	0.264363
GO:0004089	carbonate dehydratase activity	molecular_function	7	1	429	33	46342	0.264363
GO:0006368	transcription elongation from RNA polymerase II promoter	biological_process	10	1	429	34	46342	0.271178
GO:0004462	lactoylglutathione lyase activity	molecular_function	6	1	429	34	46342	0.271178
GO:0042631	cellular response to water deprivation	biological_process	7	1	429	34	46342	0.271178
GO:0034605	cellular response to heat	biological_process	6	1	429	34	46342	0.271178
GO:0016324	apical plasma membrane	cellular_component	6	1	429	34	46342	0.271178
GO:0000060	protein import into nucleus, translocation	biological_process	7	1	429	34	46342	0.271178
GO:0006541	glutamine metabolic process	biological_process	9	1	429	35	46342	0.27793
GO:0008131	primary amine oxidase activity	molecular_function	7	1	429	36	46342	0.284619
GO:0005451	monovalent cation:proton antiporter activity	molecular_function	10	1	429	36	46342	0.284619
GO:0010215	cellulose microfibril organization	biological_process	7	1	429	37	46342	0.291247
GO:0009639	response to red or far red light	biological_process	7	1	429	38	46342	0.297813
GO:0009638	phototropism	biological_process	6	1	429	38	46342	0.297813
GO:0004970	ionotropic glutamate receptor activity	molecular_function	7	1	429	38	46342	0.297813
GO:0005217	intracellular ligand-gated ion channel activity	molecular_function	10	1	429	38	46342	0.297813
GO:0005089	Rho guanyl-nucleotide exchange factor activity	molecular_function	5	1	429	39	46342	0.304319
GO:0008378	galactosyltransferase activity	molecular_function	7	1	429	40	46342	0.310765
GO:0010417	glucuronoxylan biosynthetic process	biological_process	10	1	429	40	46342	0.310765
GO:0043069	negative regulation of programmed cell death	biological_process	8	1	429	40	46342	0.310765
GO:0048038	quinone binding	molecular_function	5	1	429	42	46342	0.323477
GO:0004565	beta-galactosidase activity	molecular_function	8	1	429	43	46342	0.329746
GO:0006006	glucose metabolic process	biological_process	9	1	429	44	46342	0.335956
GO:0005983	starch catabolic process	biological_process	8	1	429	44	46342	0.335956
GO:0071215	cellular response to abscisic acid stimulus	biological_process	7	1	429	44	46342	0.335956
GO:0004707	MAP kinase activity	molecular_function	10	1	429	44	46342	0.335956
GO:0051119	sugar transmembrane transporter activity	molecular_function	7	1	429	44	46342	0.335956
GO:0009451	RNA modification	biological_process	9	1	429	45	46342	0.342109
GO:0015095	magnesium ion transmembrane transporter activity	molecular_function	10	1	429	45	46342	0.342109
GO:0008234	cysteine-type peptidase activity	molecular_function	7	1	429	47	46342	0.354245
GO:0015629	actin cytoskeleton	cellular_component	10	1	429	47	46342	0.354245
GO:0008146	sulfotransferase activity	molecular_function	6	1	429	47	46342	0.354245
GO:0006378	mRNA polyadenylation	biological_process	12	1	429	48	46342	0.360229
GO:0006874	cellular calcium ion homeostasis	biological_process	10	1	429	49	46342	0.366158
GO:0005788	endoplasmic reticulum lumen	cellular_component	11	1	429	49	46342	0.366158
GO:0080092	regulation of pollen tube growth	biological_process	9	1	429	49	46342	0.366158
GO:0045298	tubulin complex	cellular_component	11	1	429	50	46342	0.372032
GO:0046856	phosphatidylinositol dephosphorylation	biological_process	10	1	429	52	46342	0.383617
GO:0005986	sucrose biosynthetic process	biological_process	8	1	429	52	46342	0.383617
GO:0006885	regulation of pH	biological_process	10	1	429	53	46342	0.38933
GO:0009817	defense response to fungus, incompatible interaction	biological_process	7	1	429	53	46342	0.38933
GO:0010029	regulation of seed germination	biological_process	9	1	429	55	46342	0.400597
GO:0004439	phosphatidylinositol-4,5-bisphosphate 5-phosphatase activity	molecular_function	10	1	429	57	46342	0.411656
GO:0005762	mitochondrial large ribosomal subunit	cellular_component	13	1	429	57	46342	0.411656
GO:2000652	regulation of secondary cell wall biogenesis	biological_process	8	1	429	58	46342	0.417109
GO:0000902	cell morphogenesis	biological_process	7	1	429	62	46342	0.438422
GO:0050661	NADP binding	molecular_function	6	1	429	63	46342	0.443628
GO:0006520	cellular amino acid metabolic process	biological_process	6	1	429	63	46342	0.443628
GO:0006820	anion transport	biological_process	6	1	429	64	46342	0.448785
GO:0051087	chaperone binding	molecular_function	5	1	429	65	46342	0.453895
GO:0050662	coenzyme binding	molecular_function	5	1	429	65	46342	0.453895
GO:0047134	protein-disulfide reductase activity	molecular_function	7	1	429	65	46342	0.453895
GO:0010043	response to zinc ion	biological_process	7	1	429	69	46342	0.473866
GO:0046910	pectinesterase inhibitor activity	molecular_function	5	1	429	70	46342	0.478744
GO:0009911	positive regulation of flower development	biological_process	9	1	429	71	46342	0.483577
GO:0043424	protein histidine kinase binding	molecular_function	8	1	429	72	46342	0.488365
GO:0010087	phloem or xylem histogenesis	biological_process	6	1	429	72	46342	0.488365
GO:0051453	regulation of intracellular pH	biological_process	11	1	429	72	46342	0.488365
GO:0006284	base-excision repair	biological_process	10	1	429	73	46342	0.493108
GO:0019252	starch biosynthetic process	biological_process	9	1	429	77	46342	0.511648
GO:0006352	DNA-templated transcription, initiation	biological_process	9	1	429	78	46342	0.516177
GO:0006915	apoptotic process	biological_process	7	1	429	78	46342	0.516177
GO:0003684	damaged DNA binding	molecular_function	7	1	429	81	46342	0.529512
GO:0016798	hydrolase activity, acting on glycosyl bonds	molecular_function	5	1	429	82	46342	0.533875
GO:0005635	nuclear envelope	cellular_component	11	1	429	83	46342	0.538198
GO:0071944	cell periphery	cellular_component	5	1	429	84	46342	0.54248
GO:0016311	dephosphorylation	biological_process	7	1	429	84	46342	0.54248
GO:0016036	cellular response to phosphate starvation	biological_process	9	1	429	87	46342	0.555092
GO:0004843	thiol-dependent ubiquitin-specific protease activity	molecular_function	9	1	429	90	46342	0.567357
GO:0019843	rRNA binding	molecular_function	7	1	429	91	46342	0.57137
GO:0007017	microtubule-based process	biological_process	5	1	429	91	46342	0.57137
GO:0010182	sugar mediated signaling pathway	biological_process	8	1	429	94	46342	0.583187
GO:0003993	acid phosphatase activity	molecular_function	8	1	429	94	46342	0.583187
GO:0009695	jasmonic acid biosynthetic process	biological_process	9	1	429	96	46342	0.590884
GO:0004364	glutathione transferase activity	molecular_function	6	1	429	102	46342	0.613135
GO:0004650	polygalacturonase activity	molecular_function	7	1	429	106	46342	0.627293
GO:0008017	microtubule binding	molecular_function	7	1	429	106	46342	0.627293
GO:0006366	transcription from RNA polymerase II promoter	biological_process	11	1	429	109	46342	0.637572
GO:0048367	shoot system development	biological_process	7	1	429	109	46342	0.637572
GO:0008237	metallopeptidase activity	molecular_function	7	1	429	109	46342	0.637572
GO:0030599	pectinesterase activity	molecular_function	7	1	429	111	46342	0.644267
GO:0031347	regulation of defense response	biological_process	6	1	429	111	46342	0.644267
GO:0003333	amino acid transmembrane transport	biological_process	7	1	429	112	46342	0.647568
GO:0010468	regulation of gene expression	biological_process	7	1	429	114	46342	0.654079
GO:0006364	rRNA processing	biological_process	11	1	429	114	46342	0.654079
GO:0019898	extrinsic component of membrane	cellular_component	5	1	429	115	46342	0.657289
GO:0009867	jasmonic acid mediated signaling pathway	biological_process	8	1	429	117	46342	0.66362
GO:0016607	nuclear speck	cellular_component	14	1	429	117	46342	0.66362
GO:0001046	core promoter sequence-specific DNA binding	molecular_function	10	1	429	117	46342	0.66362
GO:0004190	aspartic-type endopeptidase activity	molecular_function	8	1	429	118	46342	0.666742
GO:0005840	ribosome	cellular_component	9	1	429	119	46342	0.669835
GO:0009965	leaf morphogenesis	biological_process	9	1	429	120	46342	0.672899
GO:0008643	carbohydrate transport	biological_process	5	1	429	122	46342	0.678943
GO:0016747	transferase activity, transferring acyl groups other than amino-acyl groups	molecular_function	6	1	429	127	46342	0.693569
GO:0015171	amino acid transmembrane transporter activity	molecular_function	8	1	429	132	46342	0.707531
GO:0010228	vegetative to reproductive phase transition of meristem	biological_process	5	1	429	136	46342	0.718242
GO:0008380	RNA splicing	biological_process	10	1	429	136	46342	0.718242
GO:0005681	spliceosomal complex	cellular_component	8	1	429	138	46342	0.723449
GO:0005200	structural constituent of cytoskeleton	molecular_function	4	1	429	139	46342	0.726017
GO:0080044	quercetin 7-O-glucosyltransferase activity	molecular_function	8	1	429	146	46342	0.743338
GO:0030163	protein catabolic process	biological_process	7	1	429	146	46342	0.743338
GO:0005834	heterotrimeric G-protein complex	cellular_component	7	1	429	146	46342	0.743338
GO:0080043	quercetin 3-O-glucosyltransferase activity	molecular_function	8	1	429	146	46342	0.743338
GO:0009742	brassinosteroid mediated signaling pathway	biological_process	9	1	429	152	46342	0.757311
GO:0009845	seed germination	biological_process	8	1	429	153	46342	0.759565
GO:0004721	phosphoprotein phosphatase activity	molecular_function	8	1	429	157	46342	0.768375
GO:0052696	flavonoid glucuronidation	biological_process	12	1	429	162	46342	0.778935
GO:0022857	transmembrane transporter activity	molecular_function	4	1	429	162	46342	0.778935
GO:0003729	mRNA binding	molecular_function	8	1	429	180	46342	0.813127
GO:0016788	hydrolase activity, acting on ester bonds	molecular_function	5	1	429	183	46342	0.818289
GO:0000287	magnesium ion binding	molecular_function	7	1	429	194	46342	0.836028
GO:0050660	flavin adenine dinucleotide binding	molecular_function	6	1	429	197	46342	0.840558
GO:0031625	ubiquitin protein ligase binding	molecular_function	7	1	429	200	46342	0.844964
GO:0031225	anchored component of membrane	cellular_component	6	1	429	206	46342	0.853415
GO:0005874	microtubule	cellular_component	11	1	429	213	46342	0.862694
GO:0009826	unidimensional cell growth	biological_process	6	1	429	218	46342	0.868962
GO:0009813	flavonoid biosynthetic process	biological_process	6	1	429	225	46342	0.877259
GO:0010200	response to chitin	biological_process	6	1	429	269	46342	0.918658
GO:0006397	mRNA processing	biological_process	10	1	429	291	46342	0.933792
GO:0009908	flower development	biological_process	7	1	429	356	46342	0.963982
GO:0003924	GTPase activity	molecular_function	9	1	429	376	46342	0.97014
GO:0043161	proteasome-mediated ubiquitin-dependent protein catabolic process	biological_process	10	1	429	389	46342	0.973567
GO:0005525	GTP binding	molecular_function	9	1	429	440	46342	0.983621
GO:0061630	ubiquitin protein ligase activity	molecular_function	7	1	429	526	46342	0.992701
GO:0004842	ubiquitin-protein transferase activity	molecular_function	6	1	429	563	46342	0.994847
GO:0005768	endosome	cellular_component	9	1	429	624	46342	0.9971
GO:0006412	translation	biological_process	7	1	429	752	46342	0.999134
