# Supplementary material for: Comparative transcriptome analysis of inbred lines and contrasting hybrids reveals overdominance mediate early biomass vigor in hybrid cotton
Source: BMC Genomics. 2020 Feb 10;21:140. doi: 10.1186/s12864-020-6561-9 (PMC7011360; doi:10.1186/s12864-020-6561-9)
Supplement: Supplementary file 12 — Additional file 12. Enriched KEGG terms of overdominant genes in root of high hybrid-parent triad [file 12864_2020_6561_MOESM12_ESM.xlsx]

## Sheet: KEGG for up regulated
pathway_id	pathway_name	S gene number	TS gene number	B gene number	TB gene number	pvalue
ko04075	Plant hormone signal transduction	31	354	2102	26501	0.308482
ko00860	Porphyrin and chlorophyll metabolism	28	354	427	26501	5.55167e-12
ko00500	Starch and sucrose metabolism	26	354	1490	26501	0.100042
ko04626	Plant-pathogen interaction	26	354	2324	26501	0.853722
ko00940	Phenylpropanoid biosynthesis	25	354	618	26501	1.07894e-06
ko00190	Oxidative phosphorylation	19	354	751	26501	0.00626034
ko00520	Amino sugar and nucleotide sugar metabolism	19	354	828	26501	0.016305
ko00040	Pentose and glucuronate interconversions	17	354	511	26501	0.00057449
ko00941	Flavonoid biosynthesis	14	354	301	26501	6.00645e-05
ko04141	Protein processing in endoplasmic reticulum	14	354	1214	26501	0.75034
ko00010	Glycolysis / Gluconeogenesis	13	354	530	26501	0.0268994
ko00900	Terpenoid backbone biosynthesis	12	354	230	26501	6.79779e-05
ko00561	Glycerolipid metabolism	12	354	558	26501	0.0730522
ko01230	Biosynthesis of amino acids	12	354	889	26501	0.526457
ko01200	Carbon metabolism	12	354	1010	26501	0.700855
ko04144	Endocytosis	12	354	1371	26501	0.957451
ko02010	ABC transporters	10	354	292	26501	0.00619268
ko00073	Cutin, suberine and wax biosynthesis	9	354	154	26501	0.000237149
ko00053	Ascorbate and aldarate metabolism	9	354	355	26501	0.0501401
ko00564	Glycerophospholipid metabolism	9	354	430	26501	0.124302
ko00071	Fatty acid degradation	7	354	181	26501	0.0111484
ko04712	Circadian rhythm - plant	7	354	432	26501	0.356337
ko00592	alpha-Linolenic acid metabolism	6	354	230	26501	0.0891244
ko00350	Tyrosine metabolism	6	354	237	26501	0.0992458
ko00030	Pentose phosphate pathway	6	354	245	26501	0.111525
ko00562	Inositol phosphate metabolism	6	354	284	26501	0.181334
ko00051	Fructose and mannose metabolism	6	354	305	26501	0.224701
ko04070	Phosphatidylinositol signaling system	6	354	320	26501	0.257553
ko03013	RNA transport	6	354	1085	26501	0.996702
ko03010	Ribosome	6	354	1145	26501	0.998158
ko00430	Taurine and hypotaurine metabolism	5	354	33	26501	7.21486e-05
ko00910	Nitrogen metabolism	5	354	132	26501	0.0323938
ko00380	Tryptophan metabolism	5	354	283	26501	0.327794
ko00480	Glutathione metabolism	5	354	289	26501	0.34357
ko01210	2-Oxocarboxylic acid metabolism	5	354	291	26501	0.348842
ko00710	Carbon fixation in photosynthetic organisms	5	354	348	26501	0.497447
ko00730	Thiamine metabolism	4	354	37	26501	0.00145984
ko00902	Monoterpenoid biosynthesis	4	354	90	26501	0.0326485
ko00220	Arginine biosynthesis	4	354	106	26501	0.053952
ko00906	Carotenoid biosynthesis	4	354	193	26501	0.258271
ko00460	Cyanoamino acid metabolism	4	354	256	26501	0.44698
ko00410	beta-Alanine metabolism	4	354	262	26501	0.464572
ko00260	Glycine, serine and threonine metabolism	4	354	323	26501	0.628491
ko04146	Peroxisome	4	354	379	26501	0.747586
ko03040	Spliceosome	4	354	997	26501	0.999341
ko00909	Sesquiterpenoid and triterpenoid biosynthesis	3	354	105	26501	0.165854
ko00640	Propanoate metabolism	3	354	106	26501	0.169113
ko00400	Phenylalanine, tyrosine and tryptophan biosynthesis	3	354	129	26501	0.248219
ko00250	Alanine, aspartate and glutamate metabolism	3	354	131	26501	0.255374
ko00565	Ether lipid metabolism	3	354	141	26501	0.29151
ko00061	Fatty acid biosynthesis	3	354	149	26501	0.320669
ko00903	Limonene and pinene degradation	3	354	181	26501	0.436028
ko00280	Valine, leucine and isoleucine degradation	3	354	206	26501	0.520888
ko00945	Stilbenoid, diarylheptanoid and gingerol biosynthesis	3	354	217	26501	0.55598
ko00600	Sphingolipid metabolism	3	354	248	26501	0.646126
ko01212	Fatty acid metabolism	3	354	281	26501	0.727008
ko00630	Glyoxylate and dicarboxylate metabolism	3	354	304	26501	0.774323
ko00270	Cysteine and methionine metabolism	3	354	313	26501	0.790921
ko03008	Ribosome biogenesis in eukaryotes	3	354	573	26501	0.983358
ko04120	Ubiquitin mediated proteolysis	3	354	693	26501	0.995498
ko03018	RNA degradation	3	354	744	26501	0.997463
ko00232	Caffeine metabolism	2	354	37	26501	0.0873175
ko00591	Linoleic acid metabolism	2	354	77	26501	0.274822
ko00905	Brassinosteroid biosynthesis	2	354	90	26501	0.33878
ko00604	Glycosphingolipid biosynthesis - ganglio series	2	354	124	26501	0.494965
ko00920	Sulfur metabolism	2	354	124	26501	0.494965
ko00950	Isoquinoline alkaloid biosynthesis	2	354	166	26501	0.652552
ko00960	Tropane, piperidine and pyridine alkaloid biosynthesis	2	354	167	26501	0.655782
ko00531	Glycosaminoglycan degradation	2	354	197	26501	0.741866
ko00330	Arginine and proline metabolism	2	354	213	26501	0.779788
ko00360	Phenylalanine metabolism	2	354	222	26501	0.798907
ko03050	Proteasome	2	354	266	26501	0.87267
ko00511	Other glycan degradation	2	354	291	26501	0.902593
ko00620	Pyruvate metabolism	2	354	350	26501	0.949205
ko00052	Galactose metabolism	2	354	352	26501	0.950334
ko00970	Aminoacyl-tRNA biosynthesis	2	354	390	26501	0.967738
ko03015	mRNA surveillance pathway	2	354	722	26501	0.999414
ko00254	Aflatoxin biosynthesis	1	354	2	26501	0.026538
ko00471	D-Glutamine and D-glutamate metabolism	1	354	9	26501	0.114011
ko00402	Benzoxazinoid biosynthesis	1	354	22	26501	0.256193
ko00901	Indole alkaloid biosynthesis	1	354	24	26501	0.275949
ko00660	C5-Branched dibasic acid metabolism	1	354	29	26501	0.323078
ko00966	Glucosinolate biosynthesis	1	354	73	26501	0.625832
ko00908	Zeatin biosynthesis	1	354	93	26501	0.714312
ko00340	Histidine metabolism	1	354	95	26501	0.72192
ko00290	Valine, leucine and isoleucine biosynthesis	1	354	97	26501	0.729326
ko00590	Arachidonic acid metabolism	1	354	104	26501	0.753732
ko00760	Nicotinate and nicotinamide metabolism	1	354	116	26501	0.790574
ko00062	Fatty acid elongation	1	354	125	26501	0.814551
ko00130	Ubiquinone and other terpenoid-quinone biosynthesis	1	354	137	26501	0.842315
ko00750	Vitamin B6 metabolism	1	354	143	26501	0.854601
ko00100	Steroid biosynthesis	1	354	144	26501	0.856553
ko00904	Diterpenoid biosynthesis	1	354	162	26501	0.887552
ko00310	Lysine degradation	1	354	170	26501	0.899091
ko04130	SNARE interactions in vesicular transport	1	354	175	26501	0.905694
ko00020	Citrate cycle (TCA cycle)	1	354	186	26501	0.918745
ko03030	DNA replication	1	354	219	26501	0.948045
ko03060	Protein export	1	354	258	26501	0.969396
ko00240	Pyrimidine metabolism	1	354	588	26501	0.999664
ko00230	Purine metabolism	1	354	613	26501	0.999761

## Sheet: KEGG for down regulated
pathway_id	pathway_name	S gene number	TS gene number	B gene number	TB gene number	pvalue
ko00500	Starch and sucrose metabolism	23	244	1490	26501	0.0108896
ko04075	Plant hormone signal transduction	20	244	2102	26501	0.472996
ko00940	Phenylpropanoid biosynthesis	16	244	618	26501	0.000214996
ko04626	Plant-pathogen interaction	15	244	2324	26501	0.947738
ko01200	Carbon metabolism	14	244	1010	26501	0.0848624
ko04712	Circadian rhythm - plant	13	244	432	26501	0.000202419
ko00531	Glycosaminoglycan degradation	12	244	197	26501	3.19834e-07
ko00053	Ascorbate and aldarate metabolism	11	244	355	26501	0.000486826
ko04120	Ubiquitin mediated proteolysis	11	244	693	26501	0.057038
ko00906	Carotenoid biosynthesis	9	244	193	26501	8.00928e-05
ko04141	Protein processing in endoplasmic reticulum	9	244	1214	26501	0.790917
ko00052	Galactose metabolism	8	244	352	26501	0.0167786
ko00040	Pentose and glucuronate interconversions	8	244	511	26501	0.101387
ko00051	Fructose and mannose metabolism	7	244	305	26501	0.0233981
ko00270	Cysteine and methionine metabolism	7	244	313	26501	0.0264484
ko00710	Carbon fixation in photosynthetic organisms	7	244	348	26501	0.0429655
ko00520	Amino sugar and nucleotide sugar metabolism	7	244	828	26501	0.642964
ko04144	Endocytosis	7	244	1371	26501	0.971458
ko00260	Glycine, serine and threonine metabolism	6	244	323	26501	0.0791515
ko00561	Glycerolipid metabolism	6	244	558	26501	0.408518
ko01230	Biosynthesis of amino acids	6	244	889	26501	0.831009
ko00941	Flavonoid biosynthesis	5	244	301	26501	0.145924
ko00630	Glyoxylate and dicarboxylate metabolism	5	244	304	26501	0.150208
ko00620	Pyruvate metabolism	5	244	350	26501	0.221817
ko00945	Stilbenoid, diarylheptanoid and gingerol biosynthesis	4	244	217	26501	0.140919
ko00900	Terpenoid backbone biosynthesis	4	244	230	26501	0.163183
ko00030	Pentose phosphate pathway	4	244	245	26501	0.190322
ko00860	Porphyrin and chlorophyll metabolism	4	244	427	26501	0.555381
ko04145	Phagosome	4	244	438	26501	0.57549
ko00010	Glycolysis / Gluconeogenesis	4	244	530	26501	0.721764
ko00240	Pyrimidine metabolism	4	244	588	26501	0.792834
ko00450	Selenocompound metabolism	3	244	69	26501	0.0258825
ko00250	Alanine, aspartate and glutamate metabolism	3	244	131	26501	0.120611
ko00904	Diterpenoid biosynthesis	3	244	162	26501	0.188047
ko00903	Limonene and pinene degradation	3	244	181	26501	0.233243
ko02010	ABC transporters	3	244	292	26501	0.505266
ko00230	Purine metabolism	3	244	613	26501	0.92344
ko03018	RNA degradation	3	244	744	26501	0.969052
ko00190	Oxidative phosphorylation	3	244	751	26501	0.97056
ko00730	Thiamine metabolism	2	244	37	26501	0.0455324
ko00790	Folate biosynthesis	2	244	61	26501	0.108618
ko00966	Glucosinolate biosynthesis	2	244	73	26501	0.14549
ko00909	Sesquiterpenoid and triterpenoid biosynthesis	2	244	105	26501	0.251923
ko00604	Glycosphingolipid biosynthesis - ganglio series	2	244	124	26501	0.316555
ko00565	Ether lipid metabolism	2	244	141	26501	0.373307
ko00195	Photosynthesis	2	244	186	26501	0.512426
ko04140	Regulation of autophagy	2	244	216	26501	0.593283
ko00592	alpha-Linolenic acid metabolism	2	244	230	26501	0.627457
ko03440	Homologous recombination	2	244	260	26501	0.693126
ko00380	Tryptophan metabolism	2	244	283	26501	0.736782
ko00480	Glutathione metabolism	2	244	289	26501	0.747267
ko00511	Other glycan degradation	2	244	291	26501	0.750682
ko04146	Peroxisome	2	244	379	26501	0.866118
ko00564	Glycerophospholipid metabolism	2	244	430	26501	0.908216
ko03420	Nucleotide excision repair	2	244	435	26501	0.911601
ko03008	Ribosome biogenesis in eukaryotes	2	244	573	26501	0.969664
ko03015	mRNA surveillance pathway	2	244	722	26501	0.990947
ko03040	Spliceosome	2	244	997	26501	0.999121
ko03010	Ribosome	2	244	1145	26501	0.999759
ko00523	Polyketide sugar unit biosynthesis	1	244	1	26501	0.0092072
ko00603	Glycosphingolipid biosynthesis - globo series	1	244	40	26501	0.309451
ko00591	Linoleic acid metabolism	1	244	77	26501	0.509959
ko00902	Monoterpenoid biosynthesis	1	244	90	26501	0.565645
ko00340	Histidine metabolism	1	244	95	26501	0.585344
ko00590	Arachidonic acid metabolism	1	244	104	26501	0.618585
ko00760	Nicotinate and nicotinamide metabolism	1	244	116	26501	0.658814
ko00920	Sulfur metabolism	1	244	124	26501	0.683257
ko00400	Phenylalanine, tyrosine and tryptophan biosynthesis	1	244	129	26501	0.697639
ko00910	Nitrogen metabolism	1	244	132	26501	0.705955
ko00750	Vitamin B6 metabolism	1	244	143	26501	0.734543
ko00100	Steroid biosynthesis	1	244	144	26501	0.737
ko00073	Cutin, suberine and wax biosynthesis	1	244	154	26501	0.760362
ko00950	Isoquinoline alkaloid biosynthesis	1	244	166	26501	0.785683
ko00960	Tropane, piperidine and pyridine alkaloid biosynthesis	1	244	167	26501	0.787668
ko00510	N-Glycan biosynthesis	1	244	167	26501	0.787668
ko04130	SNARE interactions in vesicular transport	1	244	175	26501	0.802908
ko00280	Valine, leucine and isoleucine degradation	1	244	206	26501	0.85235
ko03410	Base excision repair	1	244	218	26501	0.867981
ko00360	Phenylalanine metabolism	1	244	222	26501	0.872816
ko00350	Tyrosine metabolism	1	244	237	26501	0.889427
ko00600	Sphingolipid metabolism	1	244	248	26501	0.900218
ko00410	beta-Alanine metabolism	1	244	262	26501	0.912449
ko00562	Inositol phosphate metabolism	1	244	284	26501	0.928721
ko01210	2-Oxocarboxylic acid metabolism	1	244	291	26501	0.933237
ko04070	Phosphatidylinositol signaling system	1	244	320	26501	0.949105
ko00970	Aminoacyl-tRNA biosynthesis	1	244	390	26501	0.973598
ko03013	RNA transport	1	244	1085	26501	0.999965
