# Supplementary material for: Comparative transcriptome analysis of inbred lines and contrasting hybrids reveals overdominance mediate early biomass vigor in hybrid cotton
Source: BMC Genomics. 2020 Feb 10;21:140. doi: 10.1186/s12864-020-6561-9 (PMC7011360; doi:10.1186/s12864-020-6561-9)
Supplement: Supplementary file 13 — Additional file 13. Enriched Go terms of overdominant genes in leaf of high hybrid-parent triad [file 12864_2020_6561_MOESM13_ESM.xlsx]

## Sheet: Go terms for up regulated 
GO_ID	GO_Term	GO_function	GO_class	S gene number	TS gene number	B gene number	TB gene number	pvalue
GO:0005634	nucleus	cellular_component	9	199	646	14357	45954	0.610016
GO:0005886	plasma membrane	cellular_component	5	121	646	6454	45954	0.000530763
GO:0005737	cytoplasm	cellular_component	7	110	646	6913	45954	0.0876155
GO:0009507	chloroplast	cellular_component	10	88	646	5262	45954	0.0486911
GO:0016021	integral component of membrane	cellular_component	6	80	646	6735	45954	0.957924
GO:0003674	molecular_function	molecular_function	2	73	646	6526	45954	0.98744
GO:0006355	regulation of transcription, DNA-templated	biological_process	11	64	646	3950	45954	0.130758
GO:0008150	biological_process	biological_process	2	64	646	6972	45954	0.99997
GO:0005829	cytosol	cellular_component	9	63	646	4149	45954	0.277776
GO:0005515	protein binding	molecular_function	4	62	646	4101	45954	0.291764
GO:0006351	transcription, DNA-templated	biological_process	10	58	646	3193	45954	0.0279916
GO:0003700	transcription factor activity, sequence-specific DNA binding	molecular_function	4	52	646	3278	45954	0.200147
GO:0003677	DNA binding	molecular_function	6	50	646	3411	45954	0.399789
GO:0005524	ATP binding	molecular_function	9	46	646	3143	45954	0.409933
GO:0004674	protein serine/threonine kinase activity	molecular_function	8	45	646	1949	45954	0.000889813
GO:0046872	metal ion binding	molecular_function	6	41	646	2283	45954	0.0665386
GO:0009506	plasmodesma	cellular_component	5	36	646	1552	45954	0.00261773
GO:0005576	extracellular region	cellular_component	3	35	646	2246	45954	0.288799
GO:0016020	membrane	cellular_component	3	35	646	2445	45954	0.48068
GO:0009737	response to abscisic acid	biological_process	6	32	646	827	45954	3.62001e-07
GO:0008270	zinc ion binding	molecular_function	8	32	646	2021	45954	0.269136
GO:0005739	mitochondrion	cellular_component	9	31	646	3618	45954	0.999298
GO:0006468	protein phosphorylation	biological_process	8	30	646	1786	45954	0.182115
GO:0055114	oxidation-reduction process	biological_process	5	30	646	1841	45954	0.227918
GO:0009570	chloroplast stroma	cellular_component	12	29	646	1020	45954	0.000328888
GO:0016301	kinase activity	molecular_function	6	27	646	1473	45954	0.0995878
GO:0005794	Golgi apparatus	cellular_component	9	23	646	2127	45954	0.923195
GO:0009409	response to cold	biological_process	5	22	646	530	45954	8.16591e-06
GO:0009651	response to salt stress	biological_process	6	21	646	835	45954	0.00823049
GO:0005773	vacuole	cellular_component	9	18	646	963	45954	0.137576
GO:0006952	defense response	biological_process	5	18	646	980	45954	0.153323
GO:0007623	circadian rhythm	biological_process	4	17	646	157	45954	1.0531e-10
GO:0051603	proteolysis involved in cellular protein catabolic process	biological_process	8	16	646	203	45954	3.71491e-08
GO:0009414	response to water deprivation	biological_process	5	16	646	561	45954	0.00651478
GO:0043565	sequence-specific DNA binding	molecular_function	7	16	646	875	45954	0.174604
GO:0004197	cysteine-type endopeptidase activity	molecular_function	8	14	646	113	45954	7.8269e-10
GO:0009941	chloroplast envelope	cellular_component	12	14	646	929	45954	0.433584
GO:0003824	catalytic activity	molecular_function	3	13	646	404	45954	0.00519007
GO:0005525	GTP binding	molecular_function	9	13	646	430	45954	0.00854049
GO:0009535	chloroplast thylakoid membrane	cellular_component	13	13	646	643	45954	0.123991
GO:0005764	lysosome	cellular_component	11	12	646	82	45954	1.82073e-09
GO:0005615	extracellular space	cellular_component	5	12	646	183	45954	1.23914e-05
GO:0042803	protein homodimerization activity	molecular_function	6	12	646	322	45954	0.00222899
GO:0006979	response to oxidative stress	biological_process	5	12	646	431	45954	0.0200959
GO:0005887	integral component of plasma membrane	cellular_component	7	12	646	564	45954	0.103966
GO:0004672	protein kinase activity	molecular_function	7	12	646	626	45954	0.175174
GO:0016567	protein ubiquitination	biological_process	10	12	646	639	45954	0.192555
GO:0006511	ubiquitin-dependent protein catabolic process	biological_process	9	11	646	303	45954	0.00406534
GO:0006457	protein folding	biological_process	7	11	646	461	45954	0.0634136
GO:0046686	response to cadmium ion	biological_process	7	11	646	587	45954	0.20736
GO:0003682	chromatin binding	molecular_function	4	10	646	273	45954	0.0056532
GO:0050832	defense response to fungus	biological_process	7	10	646	336	45954	0.0215699
GO:0046777	protein autophosphorylation	biological_process	9	10	646	341	45954	0.0235791
GO:0005975	carbohydrate metabolic process	biological_process	5	10	646	345	45954	0.0252812
GO:0003924	GTPase activity	molecular_function	9	10	646	375	45954	0.0409401
GO:0004842	ubiquitin-protein transferase activity	molecular_function	6	10	646	564	45954	0.272769
GO:0007165	signal transduction	biological_process	6	10	646	583	45954	0.306518
GO:0009793	embryo development ending in seed dormancy	biological_process	5	10	646	693	45954	0.510774
GO:0005774	vacuolar membrane	cellular_component	11	10	646	846	45954	0.752352
GO:0003723	RNA binding	molecular_function	6	10	646	1139	45954	0.959805
GO:0005783	endoplasmic reticulum	cellular_component	9	10	646	1224	45954	0.978546
GO:0005983	starch catabolic process	biological_process	8	9	646	46	45954	1.40579e-08
GO:0030170	pyridoxal phosphate binding	molecular_function	6	9	646	223	45954	0.00457292
GO:0051213	dioxygenase activity	molecular_function	5	9	646	257	45954	0.0110933
GO:0045892	negative regulation of transcription, DNA-templated	biological_process	12	9	646	261	45954	0.0121721
GO:0009579	thylakoid	cellular_component	7	9	646	324	45954	0.0410887
GO:0009611	response to wounding	biological_process	5	9	646	382	45954	0.0925724
GO:0005777	peroxisome	cellular_component	10	9	646	385	45954	0.0959555
GO:0005215	transporter activity	molecular_function	3	9	646	445	45954	0.177903
GO:0007275	multicellular organism development	biological_process	5	9	646	651	45954	0.566243
GO:0005618	cell wall	cellular_component	6	9	646	798	45954	0.791041
GO:0016787	hydrolase activity	molecular_function	4	9	646	819	45954	0.814727
GO:0035556	intracellular signal transduction	biological_process	7	8	646	423	45954	0.246964
GO:0015031	protein transport	biological_process	6	8	646	464	45954	0.329695
GO:0006508	proteolysis	biological_process	6	8	646	551	45954	0.512412
GO:0006412	translation	biological_process	7	8	646	748	45954	0.826739
GO:0000166	nucleotide binding	molecular_function	5	8	646	805	45954	0.880004
GO:0003735	structural constituent of ribosome	molecular_function	4	8	646	993	45954	0.969836
GO:0005385	zinc ion transmembrane transporter activity	molecular_function	11	7	646	66	45954	3.98829e-05
GO:0009744	response to sucrose	biological_process	8	7	646	101	45954	0.000577479
GO:0080167	response to karrikin	biological_process	5	7	646	182	45954	0.0149558
GO:0006970	response to osmotic stress	biological_process	5	7	646	222	45954	0.0384301
GO:0052689	carboxylic ester hydrolase activity	molecular_function	6	7	646	244	45954	0.0581998
GO:0009555	pollen development	biological_process	7	7	646	265	45954	0.0820205
GO:0009751	response to salicylic acid	biological_process	6	7	646	308	45954	0.145658
GO:0007169	transmembrane receptor protein tyrosine kinase signaling pathway	biological_process	9	7	646	329	45954	0.18331
GO:0009723	response to ethylene	biological_process	6	7	646	334	45954	0.192825
GO:0009738	abscisic acid-activated signaling pathway	biological_process	8	7	646	455	45954	0.457812
GO:0042742	defense response to bacterium	biological_process	7	7	646	455	45954	0.457812
GO:0016310	phosphorylation	biological_process	7	7	646	508	45954	0.573213
GO:0061630	ubiquitin protein ligase activity	molecular_function	7	7	646	534	45954	0.625421
GO:0016491	oxidoreductase activity	molecular_function	4	7	646	544	45954	0.644528
GO:0005802	trans-Golgi network	cellular_component	10	7	646	638	45954	0.79419
GO:0016757	transferase activity, transferring glycosyl groups	molecular_function	5	7	646	711	45954	0.87327
GO:0071577	zinc II ion transmembrane transport	biological_process	7	6	646	40	45954	1.92745e-05
GO:0005982	starch metabolic process	biological_process	8	6	646	53	45954	9.87681e-05
GO:0000156	phosphorelay response regulator activity	molecular_function	5	6	646	58	45954	0.000164104
GO:0000160	phosphorelay signal transduction system	biological_process	8	6	646	94	45954	0.00215886
GO:0001666	response to hypoxia	biological_process	5	6	646	95	45954	0.00227752
GO:0035428	hexose transmembrane transport	biological_process	7	6	646	97	45954	0.00252949
GO:0005355	glucose transmembrane transporter activity	molecular_function	10	6	646	99	45954	0.00280183
GO:0046323	glucose import	biological_process	9	6	646	99	45954	0.00280183
GO:0042542	response to hydrogen peroxide	biological_process	7	6	646	135	45954	0.0123473
GO:0006857	oligopeptide transport	biological_process	7	6	646	139	45954	0.014092
GO:0005351	sugar:proton symporter activity	molecular_function	10	6	646	151	45954	0.0203418
GO:0016788	hydrolase activity, acting on ester bonds	molecular_function	5	6	646	188	45954	0.0506077
GO:0030246	carbohydrate binding	molecular_function	4	6	646	240	45954	0.124192
GO:0016042	lipid catabolic process	biological_process	6	6	646	274	45954	0.190401
GO:0006470	protein dephosphorylation	biological_process	8	6	646	303	45954	0.25533
GO:0009408	response to heat	biological_process	5	6	646	313	45954	0.27901
GO:0009908	flower development	biological_process	7	6	646	355	45954	0.382327
GO:0071555	cell wall organization	biological_process	5	6	646	419	45954	0.538203
GO:0006886	intracellular protein transport	biological_process	7	6	646	552	45954	0.789367
GO:0048046	apoplast	cellular_component	4	6	646	558	45954	0.797693
GO:0009536	plastid	cellular_component	9	6	646	600	45954	0.849017
GO:0005789	endoplasmic reticulum membrane	cellular_component	11	6	646	730	45954	0.944795
GO:0003676	nucleic acid binding	molecular_function	5	6	646	827	45954	0.975987
GO:0008184	glycogen phosphorylase activity	molecular_function	8	5	646	8	45954	2.92321e-08
GO:0005980	glycogen catabolic process	biological_process	8	5	646	8	45954	2.92321e-08
GO:0009881	photoreceptor activity	molecular_function	5	5	646	15	45954	1.4446e-06
GO:0018298	protein-chromophore linkage	biological_process	8	5	646	33	45954	9.26188e-05
GO:0010017	red or far-red light signaling pathway	biological_process	7	5	646	44	45954	0.000373182
GO:0009266	response to temperature stimulus	biological_process	5	5	646	50	45954	0.000679398
GO:0000785	chromatin	cellular_component	11	5	646	53	45954	0.000888954
GO:0004185	serine-type carboxypeptidase activity	molecular_function	9	5	646	90	45954	0.00892101
GO:0042538	hyperosmotic salinity response	biological_process	7	5	646	92	45954	0.00975839
GO:0004518	nuclease activity	molecular_function	6	5	646	97	45954	0.0120845
GO:0004712	protein serine/threonine/tyrosine kinase activity	molecular_function	8	5	646	131	45954	0.0380963
GO:0005200	structural constituent of cytoskeleton	molecular_function	4	5	646	137	45954	0.0447319
GO:0035091	phosphatidylinositol binding	molecular_function	6	5	646	152	45954	0.0641637
GO:0031969	chloroplast membrane	cellular_component	13	5	646	171	45954	0.0945501
GO:0031625	ubiquitin protein ligase binding	molecular_function	7	5	646	197	45954	0.145823
GO:0005874	microtubule	cellular_component	11	5	646	210	45954	0.175114
GO:0009534	chloroplast thylakoid	cellular_component	12	5	646	284	45954	0.369639
GO:0009753	response to jasmonic acid	biological_process	6	5	646	289	45954	0.38351
GO:0006397	mRNA processing	biological_process	10	5	646	290	45954	0.386283
GO:0048364	root development	biological_process	8	5	646	301	45954	0.416712
GO:0032259	methylation	biological_process	4	5	646	318	45954	0.463186
GO:0043231	intracellular membrane-bounded organelle	cellular_component	8	5	646	343	45954	0.529299
GO:0046983	protein dimerization activity	molecular_function	5	5	646	344	45954	0.531871
GO:0030154	cell differentiation	biological_process	6	5	646	356	45954	0.562221
GO:0045893	positive regulation of transcription, DNA-templated	biological_process	12	5	646	452	45954	0.76288
GO:0006810	transport	biological_process	5	5	646	455	45954	0.76784
GO:0005575	cellular_component	cellular_component	2	5	646	591	45954	0.919527
GO:0009649	entrainment of circadian clock	biological_process	6	4	646	8	45954	2.58963e-06
GO:1900039	positive regulation of cellular response to hypoxia	biological_process	8	4	646	12	45954	1.75092e-05
GO:0009413	response to flooding	biological_process	5	4	646	12	45954	1.75092e-05
GO:0032355	response to estradiol	biological_process	8	4	646	12	45954	1.75092e-05
GO:0031000	response to caffeine	biological_process	7	4	646	12	45954	1.75092e-05
GO:0018022	peptidyl-lysine methylation	biological_process	7	4	646	14	45954	3.46235e-05
GO:0010555	response to mannitol	biological_process	7	4	646	15	45954	4.66886e-05
GO:0005085	guanyl-nucleotide exchange factor activity	molecular_function	3	4	646	16	45954	6.15592e-05
GO:0045333	cellular respiration	biological_process	7	4	646	16	45954	6.15592e-05
GO:0009228	thiamine biosynthetic process	biological_process	9	4	646	17	45954	7.96056e-05
GO:0015630	microtubule cytoskeleton	cellular_component	10	4	646	20	45954	0.000156715
GO:0048579	negative regulation of long-day photoperiodism, flowering	biological_process	8	4	646	23	45954	0.000276998
GO:0010629	negative regulation of gene expression	biological_process	8	4	646	26	45954	0.000452294
GO:0004520	endodeoxyribonuclease activity	molecular_function	8	4	646	32	45954	0.00101776
GO:0008138	protein tyrosine/serine/threonine phosphatase activity	molecular_function	9	4	646	33	45954	0.00114537
GO:0061512	protein localization to cilium	biological_process	8	4	646	36	45954	0.00159487
GO:0005929	cilium	cellular_component	6	4	646	37	45954	0.0017685
GO:0016279	protein-lysine N-methyltransferase activity	molecular_function	9	4	646	37	45954	0.0017685
GO:0045735	nutrient reservoir activity	molecular_function	3	4	646	46	45954	0.00395628
GO:0004022	alcohol dehydrogenase (NAD) activity	molecular_function	7	4	646	51	45954	0.00573432
GO:0009411	response to UV	biological_process	7	4	646	52	45954	0.00614432
GO:0032580	Golgi cisterna membrane	cellular_component	12	4	646	54	45954	0.00702171
GO:0048653	anther development	biological_process	7	4	646	64	45954	0.0126452
GO:0010181	FMN binding	molecular_function	7	4	646	73	45954	0.0196403
GO:0010319	stromule	cellular_component	12	4	646	86	45954	0.0332916
GO:0007017	microtubule-based process	biological_process	5	4	646	90	45954	0.0383701
GO:0003713	transcription coactivator activity	molecular_function	6	4	646	97	45954	0.0482649
GO:0045087	innate immune response	biological_process	5	4	646	99	45954	0.051327
GO:0006950	response to stress	biological_process	4	4	646	104	45954	0.0594353
GO:0010224	response to UV-B	biological_process	8	4	646	108	45954	0.0663826
GO:0010089	xylem development	biological_process	7	4	646	124	45954	0.0981029
GO:0009739	response to gibberellin	biological_process	6	4	646	150	45954	0.161505
GO:0006413	translational initiation	biological_process	8	4	646	152	45954	0.166896
GO:0015035	protein disulfide oxidoreductase activity	molecular_function	7	4	646	159	45954	0.186247
GO:0010501	RNA secondary structure unwinding	biological_process	9	4	646	161	45954	0.191905
GO:0004871	signal transducer activity	molecular_function	4	4	646	188	45954	0.272616
GO:0000287	magnesium ion binding	molecular_function	7	4	646	196	45954	0.297616
GO:0003743	translation initiation factor activity	molecular_function	8	4	646	197	45954	0.300762
GO:0045454	cell redox homeostasis	biological_process	6	4	646	205	45954	0.326048
GO:0009658	chloroplast organization	biological_process	6	4	646	205	45954	0.326048
GO:0004601	peroxidase activity	molecular_function	6	4	646	212	45954	0.348278
GO:0042802	identical protein binding	molecular_function	5	4	646	214	45954	0.354637
GO:0009813	flavonoid biosynthetic process	biological_process	6	4	646	239	45954	0.433581
GO:0016874	ligase activity	molecular_function	4	4	646	294	45954	0.594253
GO:0016740	transferase activity	molecular_function	4	4	646	313	45954	0.643113
GO:0004722	protein serine/threonine phosphatase activity	molecular_function	9	4	646	357	45954	0.74065
GO:0005509	calcium ion binding	molecular_function	7	4	646	421	45954	0.844503
GO:0009505	plant-type cell wall	cellular_component	7	4	646	422	45954	0.845801
GO:0005730	nucleolus	cellular_component	11	4	646	583	45954	0.964631
GO:0005768	endosome	cellular_component	9	4	646	614	45954	0.973972
GO:0019203	carbohydrate phosphatase activity	molecular_function	8	3	646	4	45954	1.0945e-05
GO:0010608	posttranscriptional regulation of gene expression	biological_process	8	3	646	11	45954	0.000419425
GO:0007188	adenylate cyclase-modulating G-protein coupled receptor signaling pathway	biological_process	10	3	646	13	45954	0.000711913
GO:0031683	G-protein beta/gamma-subunit complex binding	molecular_function	6	3	646	13	45954	0.000711913
GO:0004345	glucose-6-phosphate dehydrogenase activity	molecular_function	7	3	646	14	45954	0.000896628
GO:0031234	extrinsic component of cytoplasmic side of plasma membrane	cellular_component	7	3	646	14	45954	0.000896628
GO:0046964	3'-phosphoadenosine 5'-phosphosulfate transmembrane transporter activity	molecular_function	9	3	646	14	45954	0.000896628
GO:0009051	pentose-phosphate shunt, oxidative branch	biological_process	15	3	646	16	45954	0.00135086
GO:0001664	G-protein coupled receptor binding	molecular_function	6	3	646	17	45954	0.00162327
GO:0042939	tripeptide transport	biological_process	8	3	646	18	45954	0.00192768
GO:0042937	tripeptide transporter activity	molecular_function	7	3	646	18	45954	0.00192768
GO:0016165	linoleate 13S-lipoxygenase activity	molecular_function	7	3	646	18	45954	0.00192768
GO:0006401	RNA catabolic process	biological_process	8	3	646	18	45954	0.00192768
GO:0006308	DNA catabolic process	biological_process	8	3	646	19	45954	0.00226535
GO:0008320	protein transmembrane transporter activity	molecular_function	7	3	646	19	45954	0.00226535
GO:0009942	longitudinal axis specification	biological_process	6	3	646	22	45954	0.0034894
GO:0042936	dipeptide transporter activity	molecular_function	7	3	646	23	45954	0.00397126
GO:0033116	endoplasmic reticulum-Golgi intermediate compartment membrane	cellular_component	10	3	646	23	45954	0.00397126
GO:0042938	dipeptide transport	biological_process	8	3	646	23	45954	0.00397126
GO:2000067	regulation of root morphogenesis	biological_process	10	3	646	28	45954	0.00697434
GO:0051536	iron-sulfur cluster binding	molecular_function	5	3	646	28	45954	0.00697434
GO:0004521	endoribonuclease activity	molecular_function	8	3	646	29	45954	0.00769888
GO:0007186	G-protein coupled receptor signaling pathway	biological_process	8	3	646	30	45954	0.00846619
GO:0030173	integral component of Golgi membrane	cellular_component	13	3	646	33	45954	0.0110298
GO:0009749	response to glucose	biological_process	9	3	646	40	45954	0.018584
GO:0030176	integral component of endoplasmic reticulum membrane	cellular_component	13	3	646	41	45954	0.0198463
GO:0071215	cellular response to abscisic acid stimulus	biological_process	7	3	646	44	45954	0.0239103
GO:0051119	sugar transmembrane transporter activity	molecular_function	7	3	646	44	45954	0.0239103
GO:0006006	glucose metabolic process	biological_process	9	3	646	45	45954	0.0253573
GO:0042752	regulation of circadian rhythm	biological_process	5	3	646	50	45954	0.0332815
GO:0009750	response to fructose	biological_process	9	3	646	51	45954	0.0350032
GO:0007131	reciprocal meiotic recombination	biological_process	7	3	646	59	45954	0.0503805
GO:0006949	syncytium formation	biological_process	5	3	646	60	45954	0.0524985
GO:2000022	regulation of jasmonic acid mediated signaling pathway	biological_process	9	3	646	62	45954	0.0568611
GO:0050661	NADP binding	molecular_function	6	3	646	66	45954	0.0660812
GO:0030529	intracellular ribonucleoprotein complex	cellular_component	7	3	646	69	45954	0.0734151
GO:0008536	Ran GTPase binding	molecular_function	9	3	646	73	45954	0.0837272
GO:0010183	pollen tube guidance	biological_process	6	3	646	78	45954	0.0974286
GO:0016671	oxidoreductase activity, acting on a sulfur group of donors, disulfide as acceptor	molecular_function	6	3	646	88	45954	0.127274
GO:0034599	cellular response to oxidative stress	biological_process	6	3	646	92	45954	0.140023
GO:0016597	amino acid binding	molecular_function	7	3	646	94	45954	0.146552
GO:0000103	sulfate assimilation	biological_process	6	3	646	99	45954	0.163291
GO:0015238	drug transmembrane transporter activity	molecular_function	5	3	646	104	45954	0.180565
GO:0008237	metallopeptidase activity	molecular_function	7	3	646	108	45954	0.194721
GO:0006855	drug transmembrane transport	biological_process	6	3	646	109	45954	0.198302
GO:0003697	single-stranded DNA binding	molecular_function	8	3	646	110	45954	0.2019
GO:0009867	jasmonic acid mediated signaling pathway	biological_process	8	3	646	119	45954	0.234894
GO:0016747	transferase activity, transferring acyl groups other than amino-acyl groups	molecular_function	6	3	646	120	45954	0.238619
GO:0071554	cell wall organization or biogenesis	biological_process	4	3	646	120	45954	0.238619
GO:0016413	O-acetyltransferase activity	molecular_function	8	3	646	121	45954	0.242355
GO:0008643	carbohydrate transport	biological_process	5	3	646	123	45954	0.249854
GO:0016829	lyase activity	molecular_function	4	3	646	128	45954	0.268741
GO:0051287	NAD binding	molecular_function	6	3	646	129	45954	0.272539
GO:0009909	regulation of flower development	biological_process	8	3	646	130	45954	0.276343
GO:0005834	heterotrimeric G-protein complex	cellular_component	7	3	646	137	45954	0.303088
GO:0006417	regulation of translation	biological_process	8	3	646	138	45954	0.306921
GO:0010228	vegetative to reproductive phase transition of meristem	biological_process	5	3	646	143	45954	0.326105
GO:0009845	seed germination	biological_process	8	3	646	145	45954	0.33378
GO:0009617	response to bacterium	biological_process	7	3	646	150	45954	0.352944
GO:0004721	phosphoprotein phosphatase activity	molecular_function	8	3	646	165	45954	0.409866
GO:0009860	pollen tube growth	biological_process	8	3	646	170	45954	0.428523
GO:0030247	polysaccharide binding	molecular_function	5	3	646	171	45954	0.43223
GO:0046982	protein heterodimerization activity	molecular_function	6	3	646	181	45954	0.468775
GO:0004004	ATP-dependent RNA helicase activity	molecular_function	11	3	646	191	45954	0.50423
GO:0007264	small GTPase mediated signal transduction	biological_process	8	3	646	205	45954	0.55172
GO:0018105	peptidyl-serine phosphorylation	biological_process	9	3	646	206	45954	0.555009
GO:0008152	metabolic process	biological_process	3	3	646	207	45954	0.558282
GO:0009826	unidimensional cell growth	biological_process	6	3	646	213	45954	0.577617
GO:0004252	serine-type endopeptidase activity	molecular_function	8	3	646	214	45954	0.580787
GO:0008565	protein transporter activity	molecular_function	5	3	646	224	45954	0.611651
GO:0080008	Cul4-RING E3 ubiquitin ligase complex	cellular_component	9	3	646	231	45954	0.63233
GO:0020037	heme binding	molecular_function	6	3	646	252	45954	0.689691
GO:0004553	hydrolase activity, hydrolyzing O-glycosyl compounds	molecular_function	6	3	646	308	45954	0.809338
GO:0009734	auxin-activated signaling pathway	biological_process	8	3	646	308	45954	0.809338
GO:0016192	vesicle-mediated transport	biological_process	6	3	646	313	45954	0.817843
GO:0046658	anchored component of plasma membrane	cellular_component	8	3	646	315	45954	0.821153
GO:0005507	copper ion binding	molecular_function	8	3	646	362	45954	0.885338
GO:0044212	transcription regulatory region DNA binding	molecular_function	8	3	646	386	45954	0.909442
GO:0009873	ethylene-activated signaling pathway	biological_process	8	3	646	436	45954	0.945529
GO:0005516	calmodulin binding	molecular_function	5	3	646	456	45954	0.955799
GO:0009733	response to auxin	biological_process	6	3	646	480	45954	0.965729
GO:0000139	Golgi membrane	cellular_component	11	3	646	517	45954	0.97702
GO:0043036	starch grain	cellular_component	11	2	646	2	45954	0.000197313
GO:0036033	mediator complex binding	molecular_function	6	2	646	2	45954	0.000197313
GO:0019200	carbohydrate kinase activity	molecular_function	7	2	646	3	45954	0.000586408
GO:0015871	choline transport	biological_process	9	2	646	3	45954	0.000586408
GO:0097218	sieve plate	cellular_component	8	2	646	3	45954	0.000586408
GO:0051752	phosphoglucan, water dikinase activity	molecular_function	7	2	646	3	45954	0.000586408
GO:0015220	choline transmembrane transporter activity	molecular_function	7	2	646	3	45954	0.000586408
GO:0032440	2-alkenal reductase [NAD(P)] activity	molecular_function	7	2	646	3	45954	0.000586408
GO:0010275	NAD(P)H dehydrogenase complex assembly	biological_process	9	2	646	4	45954	0.00116187
GO:0018131	oxazole or thiazole biosynthetic process	biological_process	7	2	646	4	45954	0.00116187
GO:0016540	protein autoprocessing	biological_process	8	2	646	4	45954	0.00116187
GO:0071493	cellular response to UV-B	biological_process	9	2	646	4	45954	0.00116187
GO:0090603	sieve element differentiation	biological_process	7	2	646	4	45954	0.00116187
GO:0080041	ADP-ribose pyrophosphohydrolase activity	molecular_function	9	2	646	4	45954	0.00116187
GO:0015864	pyrimidine nucleoside transport	biological_process	7	2	646	5	45954	0.0019184
GO:0090448	glucosinolate:proton symporter activity	molecular_function	10	2	646	5	45954	0.0019184
GO:1901349	glucosinolate transport	biological_process	8	2	646	5	45954	0.0019184
GO:0010266	response to vitamin B1	biological_process	9	2	646	5	45954	0.0019184
GO:0090449	phloem glucosinolate loading	biological_process	7	2	646	5	45954	0.0019184
GO:0080053	response to phenylalanine	biological_process	7	2	646	6	45954	0.00285081
GO:0004801	sedoheptulose-7-phosphate:D-glyceraldehyde-3-phosphate glyceronetransferase activity	molecular_function	6	2	646	6	45954	0.00285081
GO:0043201	response to leucine	biological_process	7	2	646	6	45954	0.00285081
GO:0080052	response to histidine	biological_process	7	2	646	6	45954	0.00285081
GO:0015858	nucleoside transport	biological_process	6	2	646	6	45954	0.00285081
GO:0031063	regulation of histone deacetylation	biological_process	10	2	646	6	45954	0.00285081
GO:0009957	epidermal cell fate specification	biological_process	7	2	646	7	45954	0.00395402
GO:0004664	prephenate dehydratase activity	molecular_function	7	2	646	8	45954	0.00522305
GO:0009569	chloroplast starch grain	cellular_component	12	2	646	8	45954	0.00522305
GO:0004449	isocitrate dehydrogenase (NAD+) activity	molecular_function	8	2	646	8	45954	0.00522305
GO:0047769	arogenate dehydratase activity	molecular_function	7	2	646	8	45954	0.00522305
GO:0030418	nicotianamine biosynthetic process	biological_process	9	2	646	9	45954	0.00665305
GO:0016045	detection of bacterium	biological_process	8	2	646	9	45954	0.00665305
GO:0030410	nicotianamine synthase activity	molecular_function	6	2	646	9	45954	0.00665305
GO:0010233	phloem transport	biological_process	6	2	646	10	45954	0.00823925
GO:0009229	thiamine diphosphate biosynthetic process	biological_process	8	2	646	10	45954	0.00823925
GO:0009094	L-phenylalanine biosynthetic process	biological_process	10	2	646	10	45954	0.00823925
GO:2001070	starch binding	molecular_function	6	2	646	11	45954	0.00997699
GO:0060918	auxin transport	biological_process	6	2	646	13	45954	0.0138889
GO:1902456	regulation of stomatal opening	biological_process	7	2	646	13	45954	0.0138889
GO:0007229	integrin-mediated signaling pathway	biological_process	8	2	646	13	45954	0.0138889
GO:0006572	tyrosine catabolic process	biological_process	9	2	646	13	45954	0.0138889
GO:0010290	chlorophyll catabolite transmembrane transporter activity	molecular_function	6	2	646	14	45954	0.0160543
GO:0010050	vegetative phase change	biological_process	7	2	646	14	45954	0.0160543
GO:0009682	induced systemic resistance	biological_process	6	2	646	14	45954	0.0160543
GO:0015431	glutathione S-conjugate-exporting ATPase activity	molecular_function	14	2	646	14	45954	0.0160543
GO:0050278	sedoheptulose-bisphosphatase activity	molecular_function	8	2	646	16	45954	0.0207826
GO:0052853	long-chain-(S)-2-hydroxy-long-chain-acid oxidase activity	molecular_function	8	2	646	17	45954	0.0233371
GO:0000795	synaptonemal complex	cellular_component	13	2	646	17	45954	0.0233371
GO:0052854	medium-chain-(S)-2-hydroxy-acid oxidase activity	molecular_function	8	2	646	17	45954	0.0233371
GO:0052852	very-long-chain-(S)-2-hydroxy-acid oxidase activity	molecular_function	8	2	646	17	45954	0.0233371
GO:0090404	pollen tube tip	cellular_component	7	2	646	18	45954	0.0260133
GO:2000280	regulation of root development	biological_process	9	2	646	19	45954	0.0288072
GO:0004556	alpha-amylase activity	molecular_function	8	2	646	19	45954	0.0288072
GO:0010158	abaxial cell fate specification	biological_process	7	2	646	19	45954	0.0288072
GO:0010497	plasmodesmata-mediated intercellular transport	biological_process	5	2	646	19	45954	0.0288072
GO:0001708	cell fate specification	biological_process	6	2	646	19	45954	0.0288072
GO:0043068	positive regulation of programmed cell death	biological_process	8	2	646	20	45954	0.0317149
GO:0006452	translational frameshifting	biological_process	9	2	646	21	45954	0.0347328
GO:0045905	positive regulation of translational termination	biological_process	10	2	646	21	45954	0.0347328
GO:0008891	glycolate oxidase activity	molecular_function	8	2	646	21	45954	0.0347328
GO:0009854	oxidative photosynthetic carbon pathway	biological_process	8	2	646	21	45954	0.0347328
GO:0045901	positive regulation of translational elongation	biological_process	10	2	646	21	45954	0.0347328
GO:1902584	positive regulation of response to water deprivation	biological_process	6	2	646	22	45954	0.0378571
GO:0008266	poly(U) RNA binding	molecular_function	9	2	646	22	45954	0.0378571
GO:0005337	nucleoside transmembrane transporter activity	molecular_function	7	2	646	23	45954	0.0410844
GO:0042500	aspartic endopeptidase activity, intramembrane cleaving	molecular_function	9	2	646	23	45954	0.0410844
GO:0010031	circumnutation	biological_process	6	2	646	23	45954	0.0410844
GO:0030660	Golgi-associated vesicle membrane	cellular_component	12	2	646	23	45954	0.0410844
GO:0071556	integral component of lumenal side of endoplasmic reticulum membrane	cellular_component	14	2	646	23	45954	0.0410844
GO:0032502	developmental process	biological_process	3	2	646	23	45954	0.0410844
GO:0047617	acyl-CoA hydrolase activity	molecular_function	8	2	646	24	45954	0.044411
GO:0033619	membrane protein proteolysis	biological_process	7	2	646	24	45954	0.044411
GO:0050665	hydrogen peroxide biosynthetic process	biological_process	6	2	646	25	45954	0.0478336
GO:0000373	Group II intron splicing	biological_process	13	2	646	25	45954	0.0478336
GO:0005758	mitochondrial intermembrane space	cellular_component	12	2	646	27	45954	0.0549533
GO:0033926	glycopeptide alpha-N-acetylgalactosaminidase activity	molecular_function	7	2	646	27	45954	0.0549533
GO:0006955	immune response	biological_process	4	2	646	28	45954	0.058644
GO:0010088	phloem development	biological_process	7	2	646	28	45954	0.058644
GO:0010077	maintenance of inflorescence meristem identity	biological_process	11	2	646	29	45954	0.0624177
GO:0042807	central vacuole	cellular_component	11	2	646	29	45954	0.0624177
GO:0019773	proteasome core complex, alpha-subunit complex	cellular_component	9	2	646	30	45954	0.0662714
GO:0006102	isocitrate metabolic process	biological_process	9	2	646	30	45954	0.0662714
GO:0010345	suberin biosynthetic process	biological_process	8	2	646	33	45954	0.0782827
GO:0006995	cellular response to nitrogen starvation	biological_process	9	2	646	33	45954	0.0782827
GO:0006559	L-phenylalanine catabolic process	biological_process	9	2	646	33	45954	0.0782827
GO:0019538	protein metabolic process	biological_process	5	2	646	33	45954	0.0782827
GO:0009862	systemic acquired resistance, salicylic acid mediated signaling pathway	biological_process	8	2	646	34	45954	0.082427
GO:0008097	5S rRNA binding	molecular_function	8	2	646	34	45954	0.082427
GO:0071458	integral component of cytoplasmic side of endoplasmic reticulum membrane	cellular_component	14	2	646	35	45954	0.0866371
GO:0004620	phospholipase activity	molecular_function	7	2	646	35	45954	0.0866371
GO:0004564	beta-fructofuranosidase activity	molecular_function	7	2	646	36	45954	0.0909102
GO:0047372	acylglycerol lipase activity	molecular_function	7	2	646	37	45954	0.0952438
GO:0008559	xenobiotic-transporting ATPase activity	molecular_function	13	2	646	38	45954	0.0996352
GO:0005765	lysosomal membrane	cellular_component	12	2	646	40	45954	0.108582
GO:0009718	anthocyanin-containing compound biosynthetic process	biological_process	7	2	646	41	45954	0.113133
GO:0048511	rhythmic process	biological_process	3	2	646	42	45954	0.117731
GO:0010091	trichome branching	biological_process	9	2	646	43	45954	0.122376
GO:0004575	sucrose alpha-glucosidase activity	molecular_function	8	2	646	43	45954	0.122376
GO:0004175	endopeptidase activity	molecular_function	7	2	646	44	45954	0.127065
GO:0004707	MAP kinase activity	molecular_function	10	2	646	44	45954	0.127065
GO:0008483	transaminase activity	molecular_function	6	2	646	45	45954	0.131796
GO:0008234	cysteine-type peptidase activity	molecular_function	7	2	646	51	45954	0.160942
GO:0033609	oxalate metabolic process	biological_process	9	2	646	51	45954	0.160942
GO:0046564	oxalate decarboxylase activity	molecular_function	7	2	646	51	45954	0.160942
GO:0010431	seed maturation	biological_process	6	2	646	53	45954	0.170902
GO:0004725	protein tyrosine phosphatase activity	molecular_function	9	2	646	56	45954	0.186023
GO:0006974	cellular response to DNA damage stimulus	biological_process	6	2	646	61	45954	0.211599
GO:0031408	oxylipin biosynthetic process	biological_process	10	2	646	61	45954	0.211599
GO:0005839	proteasome core complex	cellular_component	8	2	646	61	45954	0.211599
GO:0016226	iron-sulfur cluster assembly	biological_process	5	2	646	62	45954	0.216757
GO:0006520	cellular amino acid metabolic process	biological_process	6	2	646	62	45954	0.216757
GO:0004298	threonine-type endopeptidase activity	molecular_function	8	2	646	63	45954	0.221926
GO:0043022	ribosome binding	molecular_function	5	2	646	64	45954	0.227104
GO:0006465	signal peptide processing	biological_process	8	2	646	64	45954	0.227104
GO:0010051	xylem and phloem pattern formation	biological_process	8	2	646	65	45954	0.232291
GO:0031977	thylakoid lumen	cellular_component	9	2	646	67	45954	0.242685
GO:0050662	coenzyme binding	molecular_function	5	2	646	70	45954	0.258309
GO:0043424	protein histidine kinase binding	molecular_function	8	2	646	71	45954	0.263521
GO:0009911	positive regulation of flower development	biological_process	9	2	646	72	45954	0.268733
GO:0048481	plant ovule development	biological_process	8	2	646	75	45954	0.284361
GO:0009831	plant-type cell wall modification involved in multidimensional cell growth	biological_process	8	2	646	75	45954	0.284361
GO:0031146	SCF-dependent proteasomal ubiquitin-dependent protein catabolic process	biological_process	11	2	646	77	45954	0.294763
GO:0019252	starch biosynthetic process	biological_process	9	2	646	78	45954	0.299956
GO:0008219	cell death	biological_process	5	2	646	80	45954	0.310322
GO:0000502	proteasome complex	cellular_component	7	2	646	81	45954	0.315493
GO:0009828	plant-type cell wall loosening	biological_process	8	2	646	81	45954	0.315493
GO:0006099	tricarboxylic acid cycle	biological_process	10	2	646	87	45954	0.346308
GO:0003746	translation elongation factor activity	molecular_function	8	2	646	89	45954	0.356482
GO:0010119	regulation of stomatal movement	biological_process	6	2	646	90	45954	0.361548
GO:0016132	brassinosteroid biosynthetic process	biological_process	6	2	646	93	45954	0.376652
GO:0000325	plant-type vacuole	cellular_component	10	2	646	95	45954	0.386639
GO:0009543	chloroplast thylakoid lumen	cellular_component	13	2	646	96	45954	0.391607
GO:0015254	glycerol channel activity	molecular_function	7	2	646	98	45954	0.401486
GO:0009992	cellular water homeostasis	biological_process	7	2	646	98	45954	0.401486
GO:0009695	jasmonic acid biosynthetic process	biological_process	9	2	646	99	45954	0.406397
GO:0016298	lipase activity	molecular_function	6	2	646	99	45954	0.406397
GO:0004872	receptor activity	molecular_function	3	2	646	100	45954	0.411289
GO:0009620	response to fungus	biological_process	7	2	646	100	45954	0.411289
GO:0015250	water channel activity	molecular_function	8	2	646	100	45954	0.411289
GO:0009931	calcium-dependent protein serine/threonine kinase activity	molecular_function	9	2	646	103	45954	0.425842
GO:0004683	calmodulin-dependent protein kinase activity	molecular_function	9	2	646	103	45954	0.425842
GO:0051539	4 iron, 4 sulfur cluster binding	molecular_function	6	2	646	103	45954	0.425842
GO:0006366	transcription from RNA polymerase II promoter	biological_process	11	2	646	105	45954	0.43544
GO:0003333	amino acid transmembrane transport	biological_process	7	2	646	106	45954	0.440206
GO:0034220	ion transmembrane transport	biological_process	6	2	646	106	45954	0.440206
GO:0007166	cell surface receptor signaling pathway	biological_process	7	2	646	107	45954	0.444949
GO:0006364	rRNA processing	biological_process	11	2	646	111	45954	0.463696
GO:0019898	extrinsic component of membrane	cellular_component	5	2	646	111	45954	0.463696
GO:0042744	hydrogen peroxide catabolic process	biological_process	6	2	646	112	45954	0.468325
GO:0009058	biosynthetic process	biological_process	4	2	646	112	45954	0.468325
GO:0001046	core promoter sequence-specific DNA binding	molecular_function	10	2	646	113	45954	0.472929
GO:0019005	SCF ubiquitin ligase complex	cellular_component	9	2	646	114	45954	0.477509
GO:0009644	response to high light intensity	biological_process	8	2	646	114	45954	0.477509
GO:0003690	double-stranded DNA binding	molecular_function	8	2	646	115	45954	0.482065
GO:0031347	regulation of defense response	biological_process	6	2	646	115	45954	0.482065
GO:0009788	negative regulation of abscisic acid-activated signaling pathway	biological_process	10	2	646	117	45954	0.491103
GO:0005840	ribosome	cellular_component	9	2	646	119	45954	0.500041
GO:0043621	protein self-association	molecular_function	5	2	646	122	45954	0.513257
GO:0004190	aspartic-type endopeptidase activity	molecular_function	8	2	646	122	45954	0.513257
GO:0015171	amino acid transmembrane transporter activity	molecular_function	8	2	646	124	45954	0.521938
GO:0009626	plant-type hypersensitive response	biological_process	6	2	646	142	45954	0.595284
GO:0008168	methyltransferase activity	molecular_function	6	2	646	148	45954	0.617785
GO:0030163	protein catabolic process	biological_process	7	2	646	149	45954	0.621441
GO:0022857	transmembrane transporter activity	molecular_function	4	2	646	150	45954	0.625069
GO:0009706	chloroplast inner membrane	cellular_component	14	2	646	151	45954	0.628671
GO:0015979	photosynthesis	biological_process	5	2	646	160	45954	0.659875
GO:0080044	quercetin 7-O-glucosyltransferase activity	molecular_function	8	2	646	162	45954	0.666517
GO:0005759	mitochondrial matrix	cellular_component	11	2	646	162	45954	0.666517
GO:0080043	quercetin 3-O-glucosyltransferase activity	molecular_function	8	2	646	162	45954	0.666517
GO:0009664	plant-type cell wall organization	biological_process	6	2	646	164	45954	0.673054
GO:0001228	transcriptional activator activity, RNA polymerase II transcription regulatory region sequence-specific binding	molecular_function	6	2	646	165	45954	0.676284
GO:0052696	flavonoid glucuronidation	biological_process	12	2	646	178	45954	0.715934
GO:0009524	phragmoplast	cellular_component	9	2	646	178	45954	0.715934
GO:0048366	leaf development	biological_process	9	2	646	183	45954	0.730062
GO:0009705	plant-type vacuole membrane	cellular_component	11	2	646	190	45954	0.748836
GO:0031225	anchored component of membrane	cellular_component	6	2	646	203	45954	0.780731
GO:0009055	electron carrier activity	molecular_function	3	2	646	215	45954	0.806963
GO:0043531	ADP binding	molecular_function	9	2	646	220	45954	0.817045
GO:0008757	S-adenosylmethionine-dependent methyltransferase activity	molecular_function	7	2	646	221	45954	0.819003
GO:0004497	monooxygenase activity	molecular_function	5	2	646	246	45954	0.862223
GO:0022627	cytosolic small ribosomal subunit	cellular_component	12	2	646	251	45954	0.869645
GO:0042626	ATPase activity, coupled to transmembrane movement of substances	molecular_function	12	2	646	253	45954	0.87251
GO:0006281	DNA repair	biological_process	9	2	646	259	45954	0.880759
GO:0006629	lipid metabolic process	biological_process	5	2	646	278	45954	0.903736
GO:0055085	transmembrane transport	biological_process	5	2	646	302	45954	0.926864
GO:0043161	proteasome-mediated ubiquitin-dependent protein catabolic process	biological_process	10	2	646	393	45954	0.9751
GO:0009416	response to light stimulus	biological_process	6	2	646	410	45954	0.979743
GO:0005622	intracellular	cellular_component	5	2	646	642	45954	0.998911
GO:0000183	chromatin silencing at rDNA	biological_process	14	1	646	1	45954	0.0140575
GO:0008674	2-dehydro-3-deoxy-6-phosphogalactonate aldolase activity	molecular_function	7	1	646	1	45954	0.0140575
GO:0034194	D-galactonate catabolic process	biological_process	11	1	646	1	45954	0.0140575
GO:0009852	auxin catabolic process	biological_process	6	1	646	2	45954	0.0279178
GO:0006805	xenobiotic metabolic process	biological_process	5	1	646	2	45954	0.0279178
GO:0046322	negative regulation of fatty acid oxidation	biological_process	12	1	646	2	45954	0.0279178
GO:0016776	phosphotransferase activity, phosphate group as acceptor	molecular_function	6	1	646	2	45954	0.0279178
GO:0008455	alpha-1,6-mannosylglycoprotein 2-beta-N-acetylglucosaminyltransferase activity	molecular_function	8	1	646	2	45954	0.0279178
GO:0004633	phosphopantothenoylcysteine decarboxylase activity	molecular_function	7	1	646	2	45954	0.0279178
GO:0090451	cotyledon boundary formation	biological_process	9	1	646	2	45954	0.0279178
GO:0010654	apical cell fate commitment	biological_process	8	1	646	2	45954	0.0279178
GO:0022865	transmembrane electron transfer carrier	molecular_function	5	1	646	2	45954	0.0279178
GO:0010303	limit dextrinase activity	molecular_function	7	1	646	2	45954	0.0279178
GO:0070544	histone H3-K36 demethylation	biological_process	12	1	646	2	45954	0.0279178
GO:0004411	homogentisate 1,2-dioxygenase activity	molecular_function	7	1	646	2	45954	0.0279178
GO:0004328	formamidase activity	molecular_function	7	1	646	2	45954	0.0279178
GO:0072598	protein localization to chloroplast	biological_process	8	1	646	2	45954	0.0279178
GO:0042903	tubulin deacetylase activity	molecular_function	7	1	646	2	45954	0.0279178
GO:0010478	chlororespiration	biological_process	9	1	646	2	45954	0.0279178
GO:0051060	pullulanase activity	molecular_function	7	1	646	2	45954	0.0279178
GO:0090042	tubulin deacetylation	biological_process	10	1	646	2	45954	0.0279178
GO:0033862	UMP kinase activity	molecular_function	10	1	646	2	45954	0.0279178
GO:2000071	regulation of defense response by callose deposition	biological_process	7	1	646	2	45954	0.0279178
GO:0009312	oligosaccharide biosynthetic process	biological_process	7	1	646	3	45954	0.0415834
GO:0035102	PRC1 complex	cellular_component	9	1	646	3	45954	0.0415834
GO:0045550	geranylgeranyl reductase activity	molecular_function	5	1	646	3	45954	0.0415834
GO:0004104	cholinesterase activity	molecular_function	7	1	646	3	45954	0.0415834
GO:0017186	peptidyl-pyroglutamic acid biosynthetic process, using glutaminyl-peptide cyclotransferase	biological_process	10	1	646	3	45954	0.0415834
GO:0016603	glutaminyl-peptide cyclotransferase activity	molecular_function	7	1	646	3	45954	0.0415834
GO:0016429	tRNA (adenine-N1-)-methyltransferase activity	molecular_function	10	1	646	3	45954	0.0415834
GO:0016628	oxidoreductase activity, acting on the CH-CH group of donors, NAD or NADP as acceptor	molecular_function	6	1	646	3	45954	0.0415834
GO:0031071	cysteine desulfurase activity	molecular_function	7	1	646	3	45954	0.0415834
GO:0009897	external side of plasma membrane	cellular_component	6	1	646	4	45954	0.0550573
GO:0006567	threonine catabolic process	biological_process	10	1	646	4	45954	0.0550573
GO:0009645	response to low light intensity stimulus	biological_process	8	1	646	4	45954	0.0550573
GO:0043014	alpha-tubulin binding	molecular_function	7	1	646	4	45954	0.0550573
GO:0019365	pyridine nucleotide salvage	biological_process	11	1	646	4	45954	0.0550573
GO:0046975	histone methyltransferase activity (H3-K36 specific	molecular_function	11	1	646	4	45954	0.0550573
GO:0052669	CTP:2-trans,-6-trans-farnesol kinase activity	molecular_function	9	1	646	4	45954	0.0550573
GO:0071435	potassium ion export	biological_process	8	1	646	4	45954	0.0550573
GO:0045547	dehydrodolichyl diphosphate synthase activity	molecular_function	7	1	646	4	45954	0.0550573
GO:0004157	dihydropyrimidinase activity	molecular_function	7	1	646	4	45954	0.0550573
GO:0031515	tRNA (m1A) methyltransferase complex	cellular_component	10	1	646	4	45954	0.0550573
GO:0008732	L-allo-threonine aldolase activity	molecular_function	8	1	646	4	45954	0.0550573
GO:0090239	regulation of histone H4 acetylation	biological_process	11	1	646	4	45954	0.0550573
GO:0052671	geranylgeraniol kinase activity	molecular_function	8	1	646	4	45954	0.0550573
GO:0019408	dolichol biosynthetic process	biological_process	8	1	646	4	45954	0.0550573
GO:0052670	geraniol kinase activity	molecular_function	8	1	646	4	45954	0.0550573
GO:0008936	nicotinamidase activity	molecular_function	7	1	646	4	45954	0.0550573
GO:0006720	isoprenoid metabolic process	biological_process	6	1	646	4	45954	0.0550573
GO:0052668	farnesol kinase activity	molecular_function	8	1	646	4	45954	0.0550573
GO:0061634	alpha-D-xyloside xylohydrolase	molecular_function	7	1	646	5	45954	0.068342
GO:0044571	[2Fe-2S] cluster assembly	biological_process	6	1	646	5	45954	0.068342
GO:0071819	DUBm complex	cellular_component	13	1	646	5	45954	0.068342
GO:0080176	xyloglucan 1,6-alpha-xylosidase activity	molecular_function	7	1	646	5	45954	0.068342
GO:0050521	alpha-glucan, water dikinase activity	molecular_function	7	1	646	5	45954	0.068342
GO:0030795	jasmonate O-methyltransferase activity	molecular_function	8	1	646	5	45954	0.068342
GO:0042300	beta-amyrin synthase activity	molecular_function	7	1	646	5	45954	0.068342
GO:0042549	photosystem II stabilization	biological_process	8	1	646	5	45954	0.068342
GO:0004198	calcium-dependent cysteine-type endopeptidase activity	molecular_function	9	1	646	6	45954	0.0814403
GO:0033353	S-adenosylmethionine cycle	biological_process	12	1	646	6	45954	0.0814403
GO:0010111	glyoxysome organization	biological_process	6	1	646	6	45954	0.0814403
GO:0016487	farnesol metabolic process	biological_process	9	1	646	6	45954	0.0814403
GO:0004013	adenosylhomocysteinase activity	molecular_function	7	1	646	6	45954	0.0814403
GO:1902000	homogentisate catabolic process	biological_process	9	1	646	6	45954	0.0814403
GO:1901562	response to paraquat	biological_process	6	1	646	6	45954	0.0814403
GO:0035494	SNARE complex disassembly	biological_process	9	1	646	6	45954	0.0814403
GO:0010493	Lewis a epitope biosynthetic process	biological_process	8	1	646	6	45954	0.0814403
GO:0019395	fatty acid oxidation	biological_process	10	1	646	6	45954	0.0814403
GO:0001047	core promoter binding	molecular_function	9	1	646	6	45954	0.0814403
GO:0003988	acetyl-CoA C-acyltransferase activity	molecular_function	8	1	646	6	45954	0.0814403
GO:0006469	negative regulation of protein kinase activity	biological_process	11	1	646	6	45954	0.0814403
GO:0000917	barrier septum assembly	biological_process	8	1	646	6	45954	0.0814403
GO:0006545	glycine biosynthetic process	biological_process	10	1	646	7	45954	0.0943546
GO:0015086	cadmium ion transmembrane transporter activity	molecular_function	11	1	646	7	45954	0.0943546
GO:0004061	arylformamidase activity	molecular_function	7	1	646	7	45954	0.0943546
GO:0000124	SAGA complex	cellular_component	10	1	646	7	45954	0.0943546
GO:0048487	beta-tubulin binding	molecular_function	7	1	646	7	45954	0.0943546
GO:0003984	acetolactate synthase activity	molecular_function	6	1	646	7	45954	0.0943546
GO:0016811	hydrolase activity, acting on carbon-nitrogen (but not peptide) bonds, in linear amides	molecular_function	6	1	646	7	45954	0.0943546
GO:0010422	regulation of brassinosteroid biosynthetic process	biological_process	7	1	646	7	45954	0.0943546
GO:0000165	MAPK cascade	biological_process	9	1	646	7	45954	0.0943546
GO:0019441	tryptophan catabolic process to kynurenine	biological_process	10	1	646	7	45954	0.0943546
GO:0016578	histone deubiquitination	biological_process	9	1	646	7	45954	0.0943546
GO:0003977	UDP-N-acetylglucosamine diphosphorylase activity	molecular_function	8	1	646	7	45954	0.0943546
GO:0010179	IAA-Ala conjugate hydrolase activity	molecular_function	7	1	646	8	45954	0.107088
GO:0004615	phosphomannomutase activity	molecular_function	7	1	646	8	45954	0.107088
GO:0004651	polynucleotide 5'-phosphatase activity	molecular_function	9	1	646	8	45954	0.107088
GO:0006267	pre-replicative complex assembly involved in nuclear cell cycle DNA replication	biological_process	13	1	646	8	45954	0.107088
GO:0031261	DNA replication preinitiation complex	cellular_component	13	1	646	8	45954	0.107088
GO:0005656	nuclear pre-replicative complex	cellular_component	13	1	646	8	45954	0.107088
GO:0003840	gamma-glutamyltransferase activity	molecular_function	7	1	646	8	45954	0.107088
GO:1902171	regulation of tocopherol cyclase activity	biological_process	7	1	646	8	45954	0.107088
GO:0036374	glutathione hydrolase activity	molecular_function	9	1	646	8	45954	0.107088
GO:0042973	glucan endo-1,3-beta-D-glucosidase activity	molecular_function	9	1	646	8	45954	0.107088
GO:0010220	positive regulation of vernalization response	biological_process	8	1	646	8	45954	0.107088
GO:0009970	cellular response to sulfate starvation	biological_process	9	1	646	8	45954	0.107088
GO:0004484	mRNA guanylyltransferase activity	molecular_function	9	1	646	8	45954	0.107088
GO:0050734	hydroxycinnamoyltransferase activity	molecular_function	7	1	646	8	45954	0.107088
GO:1902977	mitotic DNA replication preinitiation complex assembly	biological_process	13	1	646	8	45954	0.107088
GO:0045337	farnesyl diphosphate biosynthetic process	biological_process	8	1	646	8	45954	0.107088
GO:0005471	ATP:ADP antiporter activity	molecular_function	9	1	646	8	45954	0.107088
GO:0051219	phosphoprotein binding	molecular_function	5	1	646	8	45954	0.107088
GO:0006751	glutathione catabolic process	biological_process	9	1	646	8	45954	0.107088
GO:0031938	regulation of chromatin silencing at telomere	biological_process	13	1	646	8	45954	0.107088
GO:0009263	deoxyribonucleotide biosynthetic process	biological_process	10	1	646	9	45954	0.119642
GO:0015131	oxaloacetate transmembrane transporter activity	molecular_function	10	1	646	9	45954	0.119642
GO:0016210	naringenin-chalcone synthase activity	molecular_function	7	1	646	9	45954	0.119642
GO:0001709	cell fate determination	biological_process	6	1	646	9	45954	0.119642
GO:0008022	protein C-terminus binding	molecular_function	5	1	646	9	45954	0.119642
GO:0000380	alternative mRNA splicing, via spliceosome	biological_process	12	1	646	9	45954	0.119642
GO:0043981	histone H4-K5 acetylation	biological_process	11	1	646	9	45954	0.119642
GO:0009955	adaxial/abaxial pattern specification	biological_process	8	1	646	9	45954	0.119642
GO:0006384	transcription initiation from RNA polymerase III promoter	biological_process	10	1	646	9	45954	0.119642
GO:0007154	cell communication	biological_process	5	1	646	9	45954	0.119642
GO:0045727	positive regulation of translation	biological_process	9	1	646	9	45954	0.119642
GO:0019745	pentacyclic triterpenoid biosynthetic process	biological_process	9	1	646	9	45954	0.119642
GO:0071423	malate transmembrane transport	biological_process	7	1	646	9	45954	0.119642
GO:1900087	positive regulation of G1/S transition of mitotic cell cycle	biological_process	10	1	646	9	45954	0.119642
GO:0004748	ribonucleoside-diphosphate reductase activity, thioredoxin disulfide as acceptor	molecular_function	7	1	646	9	45954	0.119642
GO:0019481	L-alanine catabolic process, by transamination	biological_process	12	1	646	9	45954	0.119642
GO:0080019	fatty-acyl-CoA reductase (alcohol-forming) activity	molecular_function	7	1	646	9	45954	0.119642
GO:0005971	ribonucleoside-diphosphate reductase complex	cellular_component	9	1	646	9	45954	0.119642
GO:0010023	proanthocyanidin biosynthetic process	biological_process	7	1	646	10	45954	0.13202
GO:0006048	UDP-N-acetylglucosamine biosynthetic process	biological_process	11	1	646	10	45954	0.13202
GO:0009652	thigmotropism	biological_process	6	1	646	10	45954	0.13202
GO:0070192	chromosome organization involved in meiotic cell cycle	biological_process	6	1	646	10	45954	0.13202
GO:0034484	raffinose catabolic process	biological_process	8	1	646	10	45954	0.13202
GO:0035336	long-chain fatty-acyl-CoA metabolic process	biological_process	9	1	646	10	45954	0.13202
GO:0010063	positive regulation of trichoblast fate specification	biological_process	9	1	646	10	45954	0.13202
GO:0006221	pyrimidine nucleotide biosynthetic process	biological_process	10	1	646	10	45954	0.13202
GO:0045814	negative regulation of gene expression, epigenetic	biological_process	9	1	646	10	45954	0.13202
GO:0071333	cellular response to glucose stimulus	biological_process	8	1	646	11	45954	0.144224
GO:0080130	L-phenylalanine:2-oxoglutarate aminotransferase activity	molecular_function	8	1	646	11	45954	0.144224
GO:2000693	positive regulation of seed maturation	biological_process	8	1	646	11	45954	0.144224
GO:0004337	geranyltranstransferase activity	molecular_function	7	1	646	11	45954	0.144224
GO:0016846	carbon-sulfur lyase activity	molecular_function	5	1	646	11	45954	0.144224
GO:0046168	glycerol-3-phosphate catabolic process	biological_process	7	1	646	11	45954	0.144224
GO:0009787	regulation of abscisic acid-activated signaling pathway	biological_process	9	1	646	11	45954	0.144224
GO:1900424	regulation of defense response to bacterium	biological_process	8	1	646	11	45954	0.144224
GO:0009041	uridylate kinase activity	molecular_function	9	1	646	11	45954	0.144224
GO:0051721	protein phosphatase 2A binding	molecular_function	8	1	646	11	45954	0.144224
GO:0004367	glycerol-3-phosphate dehydrogenase [NAD+] activity	molecular_function	7	1	646	11	45954	0.144224
GO:0009892	negative regulation of metabolic process	biological_process	4	1	646	11	45954	0.144224
GO:0007112	male meiosis cytokinesis	biological_process	6	1	646	11	45954	0.144224
GO:0005094	Rho GDP-dissociation inhibitor activity	molecular_function	8	1	646	11	45954	0.144224
GO:0005483	soluble NSF attachment protein activity	molecular_function	5	1	646	12	45954	0.156257
GO:0080027	response to herbivore	biological_process	7	1	646	12	45954	0.156257
GO:0004161	dimethylallyltranstransferase activity	molecular_function	7	1	646	12	45954	0.156257
GO:0038023	signaling receptor activity	molecular_function	4	1	646	12	45954	0.156257
GO:0008417	fucosyltransferase activity	molecular_function	7	1	646	12	45954	0.156257
GO:0004838	L-tyrosine:2-oxoglutarate aminotransferase activity	molecular_function	8	1	646	12	45954	0.156257
GO:0016756	glutathione gamma-glutamylcysteinyltransferase activity	molecular_function	7	1	646	12	45954	0.156257
GO:0008287	protein serine/threonine phosphatase complex	cellular_component	5	1	646	12	45954	0.156257
GO:0009868	jasmonic acid and ethylene-dependent systemic resistance, jasmonic acid mediated signaling pathway	biological_process	9	1	646	13	45954	0.168121
GO:0048564	photosystem I assembly	biological_process	7	1	646	13	45954	0.168121
GO:0030527	structural constituent of chromatin	molecular_function	4	1	646	13	45954	0.168121
GO:0008235	metalloexopeptidase activity	molecular_function	8	1	646	13	45954	0.168121
GO:0042539	hypotonic salinity response	biological_process	7	1	646	13	45954	0.168121
GO:0010107	potassium ion import	biological_process	8	1	646	14	45954	0.179819
GO:0052325	cell wall pectin biosynthetic process	biological_process	9	1	646	14	45954	0.179819
GO:0008649	rRNA methyltransferase activity	molecular_function	8	1	646	14	45954	0.179819
GO:1902347	response to strigolactone	biological_process	7	1	646	14	45954	0.179819
GO:0010112	regulation of systemic acquired resistance	biological_process	8	1	646	14	45954	0.179819
GO:0009635	response to herbicide	biological_process	5	1	646	14	45954	0.179819
GO:0070588	calcium ion transmembrane transport	biological_process	7	1	646	14	45954	0.179819
GO:2000033	regulation of seed dormancy process	biological_process	7	1	646	14	45954	0.179819
GO:0080054	low-affinity nitrate transmembrane transporter activity	molecular_function	10	1	646	15	45954	0.191352
GO:0004737	pyruvate decarboxylase activity	molecular_function	7	1	646	15	45954	0.191352
GO:0009331	glycerol-3-phosphate dehydrogenase complex	cellular_component	9	1	646	15	45954	0.191352
GO:0080055	low-affinity nitrate transport	biological_process	9	1	646	15	45954	0.191352
GO:0006072	glycerol-3-phosphate metabolic process	biological_process	8	1	646	15	45954	0.191352
GO:0010189	vitamin E biosynthetic process	biological_process	8	1	646	15	45954	0.191352
GO:0010021	amylopectin biosynthetic process	biological_process	7	1	646	15	45954	0.191352
GO:0000727	double-strand break repair via break-induced replication	biological_process	12	1	646	15	45954	0.191352
GO:0004021	L-alanine:2-oxoglutarate aminotransferase activity	molecular_function	8	1	646	15	45954	0.191352
GO:0017004	cytochrome complex assembly	biological_process	9	1	646	15	45954	0.191352
GO:0051205	protein insertion into membrane	biological_process	7	1	646	15	45954	0.191352
GO:0052692	raffinose alpha-galactosidase activity	molecular_function	9	1	646	15	45954	0.191352
GO:0015937	coenzyme A biosynthetic process	biological_process	11	1	646	16	45954	0.202723
GO:0019483	beta-alanine biosynthetic process	biological_process	8	1	646	16	45954	0.202723
GO:0007155	cell adhesion	biological_process	4	1	646	16	45954	0.202723
GO:0043138	3'-5' DNA helicase activity	molecular_function	11	1	646	16	45954	0.202723
GO:0006212	uracil catabolic process	biological_process	11	1	646	16	45954	0.202723
GO:0015385	sodium:proton antiporter activity	molecular_function	11	1	646	16	45954	0.202723
GO:0015081	sodium ion transmembrane transporter activity	molecular_function	10	1	646	16	45954	0.202723
GO:0006346	methylation-dependent chromatin silencing	biological_process	14	1	646	16	45954	0.202723
GO:0004356	glutamate-ammonia ligase activity	molecular_function	8	1	646	16	45954	0.202723
GO:0000730	DNA recombinase assembly	biological_process	13	1	646	16	45954	0.202723
GO:0044183	protein binding involved in protein folding	molecular_function	5	1	646	17	45954	0.213935
GO:0009607	response to biotic stimulus	biological_process	4	1	646	17	45954	0.213935
GO:0031491	nucleosome binding	molecular_function	5	1	646	17	45954	0.213935
GO:0008239	dipeptidyl-peptidase activity	molecular_function	9	1	646	17	45954	0.213935
GO:0008361	regulation of cell size	biological_process	6	1	646	17	45954	0.213935
GO:0061062	regulation of nematode larval development	biological_process	9	1	646	17	45954	0.213935
GO:0008081	phosphoric diester hydrolase activity	molecular_function	7	1	646	17	45954	0.213935
GO:0032041	NAD-dependent histone deacetylase activity (H3-K14 specific)	molecular_function	9	1	646	17	45954	0.213935
GO:0009880	embryonic pattern specification	biological_process	7	1	646	17	45954	0.213935
GO:0016441	posttranscriptional gene silencing	biological_process	9	1	646	17	45954	0.213935
GO:0030976	thiamine pyrophosphate binding	molecular_function	6	1	646	17	45954	0.213935
GO:0051365	cellular response to potassium ion starvation	biological_process	9	1	646	18	45954	0.224989
GO:0031298	replication fork protection complex	cellular_component	13	1	646	18	45954	0.224989
GO:0008878	glucose-1-phosphate adenylyltransferase activity	molecular_function	8	1	646	18	45954	0.224989
GO:0044255	cellular lipid metabolic process	biological_process	5	1	646	19	45954	0.235888
GO:0016131	brassinosteroid metabolic process	biological_process	5	1	646	19	45954	0.235888
GO:0009082	branched-chain amino acid biosynthetic process	biological_process	8	1	646	19	45954	0.235888
GO:0015695	organic cation transport	biological_process	7	1	646	19	45954	0.235888
GO:0072488	ammonium transmembrane transport	biological_process	7	1	646	19	45954	0.235888
GO:0019740	nitrogen utilization	biological_process	4	1	646	19	45954	0.235888
GO:0061025	membrane fusion	biological_process	6	1	646	19	45954	0.235888
GO:0008519	ammonium transmembrane transporter activity	molecular_function	6	1	646	19	45954	0.235888
GO:0006972	hyperosmotic response	biological_process	6	1	646	19	45954	0.235888
GO:0003910	DNA ligase (ATP) activity	molecular_function	7	1	646	20	45954	0.246634
GO:0019905	syntaxin binding	molecular_function	6	1	646	20	45954	0.246634
GO:0033201	alpha-1,4-glucan synthase activity	molecular_function	7	1	646	20	45954	0.246634
GO:0009099	valine biosynthetic process	biological_process	9	1	646	20	45954	0.246634
GO:0009694	jasmonic acid metabolic process	biological_process	9	1	646	20	45954	0.246634
GO:0000822	inositol hexakisphosphate binding	molecular_function	6	1	646	20	45954	0.246634
GO:0004605	phosphatidate cytidylyltransferase activity	molecular_function	8	1	646	21	45954	0.257229
GO:0019829	cation-transporting ATPase activity	molecular_function	14	1	646	21	45954	0.257229
GO:0048589	developmental growth	biological_process	5	1	646	21	45954	0.257229
GO:0055075	potassium ion homeostasis	biological_process	10	1	646	21	45954	0.257229
GO:0009625	response to insect	biological_process	7	1	646	21	45954	0.257229
GO:2000031	regulation of salicylic acid mediated signaling pathway	biological_process	8	1	646	21	45954	0.257229
GO:0047274	galactinol-sucrose galactosyltransferase activity	molecular_function	8	1	646	22	45954	0.267676
GO:0009938	negative regulation of gibberellic acid mediated signaling pathway	biological_process	11	1	646	22	45954	0.267676
GO:0009800	cinnamic acid biosynthetic process	biological_process	9	1	646	22	45954	0.267676
GO:0009011	starch synthase activity	molecular_function	8	1	646	22	45954	0.267676
GO:0008134	transcription factor binding	molecular_function	5	1	646	22	45954	0.267676
GO:0002229	defense response to oomycetes	biological_process	7	1	646	22	45954	0.267676
GO:0004040	amidase activity	molecular_function	7	1	646	22	45954	0.267676
GO:0048194	Golgi vesicle budding	biological_process	8	1	646	22	45954	0.267676
GO:0070534	protein K63-linked ubiquitination	biological_process	12	1	646	22	45954	0.267676
GO:0004812	aminoacyl-tRNA ligase activity	molecular_function	7	1	646	23	45954	0.277975
GO:0010205	photoinhibition	biological_process	8	1	646	23	45954	0.277975
GO:0006370	7-methylguanosine mRNA capping	biological_process	11	1	646	23	45954	0.277975
GO:2000028	regulation of photoperiodism, flowering	biological_process	7	1	646	23	45954	0.277975
GO:0015386	potassium:proton antiporter activity	molecular_function	11	1	646	23	45954	0.277975
GO:0010492	maintenance of shoot apical meristem identity	biological_process	11	1	646	23	45954	0.277975
GO:0000794	condensed nuclear chromosome	cellular_component	12	1	646	23	45954	0.277975
GO:0016973	poly(A)+ mRNA export from nucleus	biological_process	8	1	646	23	45954	0.277975
GO:0009610	response to symbiotic fungus	biological_process	8	1	646	23	45954	0.277975
GO:0009913	epidermal cell differentiation	biological_process	8	1	646	24	45954	0.28813
GO:0003724	RNA helicase activity	molecular_function	10	1	646	24	45954	0.28813
GO:0004857	enzyme inhibitor activity	molecular_function	4	1	646	24	45954	0.28813
GO:0010120	camalexin biosynthetic process	biological_process	9	1	646	24	45954	0.28813
GO:0016884	carbon-nitrogen ligase activity, with glutamine as amido-N-donor	molecular_function	6	1	646	24	45954	0.28813
GO:0010628	positive regulation of gene expression	biological_process	8	1	646	24	45954	0.28813
GO:0009061	anaerobic respiration	biological_process	8	1	646	24	45954	0.28813
GO:0048440	carpel development	biological_process	6	1	646	24	45954	0.28813
GO:1900865	chloroplast RNA modification	biological_process	10	1	646	24	45954	0.28813
GO:0009861	jasmonic acid and ethylene-dependent systemic resistance	biological_process	7	1	646	24	45954	0.28813
GO:0003688	DNA replication origin binding	molecular_function	8	1	646	25	45954	0.298143
GO:1901430	positive regulation of syringal lignin biosynthetic process	biological_process	11	1	646	25	45954	0.298143
GO:0009959	negative gravitropism	biological_process	7	1	646	25	45954	0.298143
GO:0043067	regulation of programmed cell death	biological_process	7	1	646	25	45954	0.298143
GO:0042148	strand invasion	biological_process	10	1	646	25	45954	0.298143
GO:0004373	glycogen (starch) synthase activity	molecular_function	8	1	646	25	45954	0.298143
GO:0000150	recombinase activity	molecular_function	4	1	646	25	45954	0.298143
GO:0010192	mucilage biosynthetic process	biological_process	6	1	646	26	45954	0.308014
GO:0006333	chromatin assembly or disassembly	biological_process	7	1	646	26	45954	0.308014
GO:0032508	DNA duplex unwinding	biological_process	11	1	646	26	45954	0.308014
GO:0010076	maintenance of floral meristem identity	biological_process	11	1	646	27	45954	0.317748
GO:0008026	ATP-dependent helicase activity	molecular_function	11	1	646	28	45954	0.327344
GO:0030095	chloroplast photosystem II	cellular_component	14	1	646	28	45954	0.327344
GO:0006301	postreplication repair	biological_process	10	1	646	28	45954	0.327344
GO:0090333	regulation of stomatal closure	biological_process	7	1	646	29	45954	0.336806
GO:0043562	cellular response to nitrogen levels	biological_process	8	1	646	29	45954	0.336806
GO:0016161	beta-amylase activity	molecular_function	8	1	646	29	45954	0.336806
GO:0031461	cullin-RING ubiquitin ligase complex	cellular_component	8	1	646	29	45954	0.336806
GO:0016157	sucrose synthase activity	molecular_function	8	1	646	29	45954	0.336806
GO:0006312	mitotic recombination	biological_process	10	1	646	30	45954	0.346134
GO:0010212	response to ionizing radiation	biological_process	6	1	646	30	45954	0.346134
GO:0048354	mucilage biosynthetic process involved in seed coat development	biological_process	7	1	646	30	45954	0.346134
GO:0008285	negative regulation of cell proliferation	biological_process	5	1	646	30	45954	0.346134
GO:0042274	ribosomal small subunit biogenesis	biological_process	7	1	646	31	45954	0.355332
GO:0009514	glyoxysome	cellular_component	11	1	646	31	45954	0.355332
GO:0033383	geranyl diphosphate metabolic process	biological_process	8	1	646	31	45954	0.355332
GO:0008327	methyl-CpG binding	molecular_function	6	1	646	31	45954	0.355332
GO:0009773	photosynthetic electron transport in photosystem I	biological_process	8	1	646	31	45954	0.355332
GO:0004012	phospholipid-translocating ATPase activity	molecular_function	12	1	646	31	45954	0.355332
GO:0010152	pollen maturation	biological_process	8	1	646	32	45954	0.364401
GO:0009523	photosystem II	cellular_component	10	1	646	32	45954	0.364401
GO:0004407	histone deacetylase activity	molecular_function	7	1	646	33	45954	0.373342
GO:0000400	four-way junction DNA binding	molecular_function	9	1	646	33	45954	0.373342
GO:0009863	salicylic acid mediated signaling pathway	biological_process	7	1	646	33	45954	0.373342
GO:0043622	cortical microtubule organization	biological_process	8	1	646	33	45954	0.373342
GO:0009044	xylan 1,4-beta-xylosidase activity	molecular_function	8	1	646	34	45954	0.382157
GO:0019953	sexual reproduction	biological_process	4	1	646	34	45954	0.382157
GO:0009097	isoleucine biosynthetic process	biological_process	9	1	646	34	45954	0.382157
GO:0009904	chloroplast accumulation movement	biological_process	8	1	646	34	45954	0.382157
GO:0043680	filiform apparatus	cellular_component	8	1	646	34	45954	0.382157
GO:0050821	protein stabilization	biological_process	10	1	646	34	45954	0.382157
GO:0030968	endoplasmic reticulum unfolded protein response	biological_process	8	1	646	34	45954	0.382157
GO:0046556	alpha-L-arabinofuranosidase activity	molecular_function	7	1	646	34	45954	0.382157
GO:0031348	negative regulation of defense response	biological_process	7	1	646	34	45954	0.382157
GO:0004177	aminopeptidase activity	molecular_function	8	1	646	34	45954	0.382157
GO:0009627	systemic acquired resistance	biological_process	7	1	646	35	45954	0.390849
GO:0008284	positive regulation of cell proliferation	biological_process	5	1	646	35	45954	0.390849
GO:0008194	UDP-glycosyltransferase activity	molecular_function	6	1	646	36	45954	0.399419
GO:0000122	negative regulation of transcription from RNA polymerase II promoter	biological_process	12	1	646	36	45954	0.399419
GO:0009269	response to desiccation	biological_process	6	1	646	36	45954	0.399419
GO:0006814	sodium ion transport	biological_process	8	1	646	36	45954	0.399419
GO:0009966	regulation of signal transduction	biological_process	7	1	646	36	45954	0.399419
GO:0009501	amyloplast	cellular_component	10	1	646	36	45954	0.399419
GO:0000060	protein import into nucleus, translocation	biological_process	7	1	646	36	45954	0.399419
GO:0009639	response to red or far red light	biological_process	7	1	646	37	45954	0.407868
GO:0016575	histone deacetylation	biological_process	9	1	646	37	45954	0.407868
GO:0006561	proline biosynthetic process	biological_process	10	1	646	37	45954	0.407868
GO:0045271	respiratory chain complex I	cellular_component	7	1	646	38	45954	0.416199
GO:0009636	response to toxic substance	biological_process	5	1	646	38	45954	0.416199
GO:0004713	protein tyrosine kinase activity	molecular_function	8	1	646	38	45954	0.416199
GO:0045037	protein import into chloroplast stroma	biological_process	9	1	646	38	45954	0.416199
GO:0008131	primary amine oxidase activity	molecular_function	7	1	646	39	45954	0.424412
GO:0009504	cell plate	cellular_component	9	1	646	39	45954	0.424412
GO:0006807	nitrogen compound metabolic process	biological_process	4	1	646	39	45954	0.424412
GO:1903507	negative regulation of nucleic acid-templated transcription	biological_process	11	1	646	40	45954	0.432511
GO:0030308	negative regulation of cell growth	biological_process	7	1	646	40	45954	0.432511
GO:0045493	xylan catabolic process	biological_process	8	1	646	40	45954	0.432511
GO:0030145	manganese ion binding	molecular_function	8	1	646	41	45954	0.440495
GO:0010483	pollen tube reception	biological_process	6	1	646	41	45954	0.440495
GO:0030904	retromer complex	cellular_component	6	1	646	41	45954	0.440495
GO:0048038	quinone binding	molecular_function	5	1	646	41	45954	0.440495
GO:0015140	malate transmembrane transporter activity	molecular_function	10	1	646	41	45954	0.440495
GO:0009958	positive gravitropism	biological_process	7	1	646	42	45954	0.448367
GO:0016308	1-phosphatidylinositol-4-phosphate 5-kinase activity	molecular_function	8	1	646	43	45954	0.456129
GO:0007338	single fertilization	biological_process	6	1	646	43	45954	0.456129
GO:0030245	cellulose catabolic process	biological_process	9	1	646	44	45954	0.463782
GO:0010494	cytoplasmic stress granule	cellular_component	10	1	646	44	45954	0.463782
GO:0047262	polygalacturonate 4-alpha-galacturonosyltransferase activity	molecular_function	7	1	646	45	45954	0.471327
GO:0010334	sesquiterpene synthase activity	molecular_function	8	1	646	45	45954	0.471327
GO:1900056	negative regulation of leaf senescence	biological_process	12	1	646	46	45954	0.478766
GO:0009654	photosystem II oxygen evolving complex	cellular_component	10	1	646	46	45954	0.478766
GO:0005985	sucrose metabolic process	biological_process	7	1	646	46	45954	0.478766
GO:0005795	Golgi stack	cellular_component	11	1	646	46	45954	0.478766
GO:0009932	cell tip growth	biological_process	7	1	646	47	45954	0.486101
GO:0042127	regulation of cell proliferation	biological_process	5	1	646	47	45954	0.486101
GO:0010020	chloroplast fission	biological_process	7	1	646	47	45954	0.486101
GO:0045489	pectin biosynthetic process	biological_process	8	1	646	48	45954	0.493332
GO:0006310	DNA recombination	biological_process	9	1	646	48	45954	0.493332
GO:0031047	gene silencing by RNA	biological_process	10	1	646	49	45954	0.500462
GO:0003712	transcription cofactor activity	molecular_function	5	1	646	49	45954	0.500462
GO:0004029	aldehyde dehydrogenase (NAD) activity	molecular_function	7	1	646	49	45954	0.500462
GO:0048825	cotyledon development	biological_process	6	1	646	49	45954	0.500462
GO:0080092	regulation of pollen tube growth	biological_process	9	1	646	49	45954	0.500462
GO:0006270	DNA replication initiation	biological_process	11	1	646	49	45954	0.500462
GO:0006406	mRNA export from nucleus	biological_process	7	1	646	50	45954	0.507492
GO:0005788	endoplasmic reticulum lumen	cellular_component	11	1	646	50	45954	0.507492
GO:0006885	regulation of pH	biological_process	10	1	646	51	45954	0.514423
GO:0009646	response to absence of light	biological_process	8	1	646	51	45954	0.514423
GO:0009903	chloroplast avoidance movement	biological_process	8	1	646	51	45954	0.514423
GO:0010187	negative regulation of seed germination	biological_process	10	1	646	51	45954	0.514423
GO:0009306	protein secretion	biological_process	6	1	646	52	45954	0.521256
GO:0003714	transcription corepressor activity	molecular_function	6	1	646	52	45954	0.521256
GO:0005762	mitochondrial large ribosomal subunit	cellular_component	13	1	646	52	45954	0.521256
GO:0008810	cellulase activity	molecular_function	7	1	646	53	45954	0.527994
GO:2000377	regulation of reactive oxygen species metabolic process	biological_process	6	1	646	53	45954	0.527994
GO:0005544	calcium-dependent phospholipid binding	molecular_function	6	1	646	53	45954	0.527994
GO:0000271	polysaccharide biosynthetic process	biological_process	7	1	646	54	45954	0.534637
GO:0005986	sucrose biosynthetic process	biological_process	8	1	646	55	45954	0.541186
GO:0008654	phospholipid biosynthetic process	biological_process	6	1	646	55	45954	0.541186
GO:0048573	photoperiodism, flowering	biological_process	6	1	646	56	45954	0.547644
GO:0007010	cytoskeleton organization	biological_process	5	1	646	56	45954	0.547644
GO:0043130	ubiquitin binding	molecular_function	6	1	646	57	45954	0.554011
GO:0071472	cellular response to salt stress	biological_process	7	1	646	57	45954	0.554011
GO:0009789	positive regulation of abscisic acid-activated signaling pathway	biological_process	10	1	646	58	45954	0.560288
GO:0006635	fatty acid beta-oxidation	biological_process	10	1	646	58	45954	0.560288
GO:0061077	chaperone-mediated protein folding	biological_process	8	1	646	60	45954	0.572579
GO:0009631	cold acclimation	biological_process	6	1	646	60	45954	0.572579
GO:0004402	histone acetyltransferase activity	molecular_function	10	1	646	60	45954	0.572579
GO:0000902	cell morphogenesis	biological_process	7	1	646	61	45954	0.578596
GO:0005992	trehalose biosynthetic process	biological_process	8	1	646	61	45954	0.578596
GO:0010118	stomatal movement	biological_process	5	1	646	62	45954	0.584527
GO:0042391	regulation of membrane potential	biological_process	5	1	646	62	45954	0.584527
GO:0009853	photorespiration	biological_process	7	1	646	64	45954	0.596142
GO:0006904	vesicle docking involved in exocytosis	biological_process	7	1	646	65	45954	0.601827
GO:0000911	cytokinesis by cell plate formation	biological_process	9	1	646	65	45954	0.601827
GO:0019825	oxygen binding	molecular_function	4	1	646	65	45954	0.601827
GO:0006487	protein N-linked glycosylation	biological_process	9	1	646	66	45954	0.607432
GO:0015995	chlorophyll biosynthetic process	biological_process	9	1	646	67	45954	0.612959
GO:0007568	aging	biological_process	5	1	646	67	45954	0.612959
GO:0010043	response to zinc ion	biological_process	7	1	646	68	45954	0.618408
GO:0005249	voltage-gated potassium channel activity	molecular_function	11	1	646	68	45954	0.618408
GO:0016760	cellulose synthase (UDP-forming) activity	molecular_function	8	1	646	69	45954	0.62378
GO:0009630	gravitropism	biological_process	6	1	646	69	45954	0.62378
GO:0010053	root epidermal cell differentiation	biological_process	7	1	646	69	45954	0.62378
GO:0016705	oxidoreductase activity, acting on paired donors, with incorporation or reduction of molecular oxygen	molecular_function	5	1	646	70	45954	0.629077
GO:0042147	retrograde transport, endosome to Golgi	biological_process	7	1	646	70	45954	0.629077
GO:0009825	multidimensional cell growth	biological_process	6	1	646	70	45954	0.629077
GO:0004568	chitinase activity	molecular_function	7	1	646	72	45954	0.639448
GO:0008094	DNA-dependent ATPase activity	molecular_function	11	1	646	73	45954	0.644524
GO:0008375	acetylglucosaminyltransferase activity	molecular_function	7	1	646	73	45954	0.644524
GO:0001056	RNA polymerase III activity	molecular_function	9	1	646	76	45954	0.659329
GO:0009553	embryo sac development	biological_process	7	1	646	76	45954	0.659329
GO:0005666	DNA-directed RNA polymerase III complex	cellular_component	10	1	646	76	45954	0.659329
GO:0009585	red, far-red light phototransduction	biological_process	8	1	646	76	45954	0.659329
GO:0009637	response to blue light	biological_process	7	1	646	76	45954	0.659329
GO:0048767	root hair elongation	biological_process	7	1	646	79	45954	0.673519
GO:0071944	cell periphery	cellular_component	5	1	646	79	45954	0.673519
GO:0010411	xyloglucan metabolic process	biological_process	9	1	646	79	45954	0.673519
GO:0004650	polygalacturonase activity	molecular_function	7	1	646	81	45954	0.682649
GO:0009791	post-embryonic development	biological_process	6	1	646	81	45954	0.682649
GO:0009816	defense response to bacterium, incompatible interaction	biological_process	7	1	646	82	45954	0.687118
GO:0048510	regulation of timing of transition from vegetative to reproductive phase	biological_process	11	1	646	83	45954	0.691524
GO:0009741	response to brassinosteroid	biological_process	6	1	646	86	45954	0.704374
GO:0016746	transferase activity, transferring acyl groups	molecular_function	5	1	646	87	45954	0.708538
GO:0016759	cellulose synthase activity	molecular_function	8	1	646	87	45954	0.708538
GO:0006396	RNA processing	biological_process	9	1	646	89	45954	0.71669
GO:0019843	rRNA binding	molecular_function	7	1	646	89	45954	0.71669
GO:0016614	oxidoreductase activity, acting on CH-OH group of donors	molecular_function	5	1	646	89	45954	0.71669
GO:0010268	brassinosteroid homeostasis	biological_process	8	1	646	90	45954	0.720681
GO:0016051	carbohydrate biosynthetic process	biological_process	6	1	646	91	45954	0.724615
GO:0009707	chloroplast outer membrane	cellular_component	14	1	646	91	45954	0.724615
GO:0004519	endonuclease activity	molecular_function	7	1	646	92	45954	0.728494
GO:0016592	mediator complex	cellular_component	13	1	646	92	45954	0.728494
GO:0051707	response to other organism	biological_process	6	1	646	93	45954	0.732318
GO:0031966	mitochondrial membrane	cellular_component	12	1	646	94	45954	0.736089
GO:0010090	trichome morphogenesis	biological_process	8	1	646	98	45954	0.750648
GO:0004364	glutathione transferase activity	molecular_function	6	1	646	99	45954	0.754161
GO:0016125	sterol metabolic process	biological_process	7	1	646	100	45954	0.757624
GO:0048367	shoot system development	biological_process	7	1	646	100	45954	0.757624
GO:0009624	response to nematode	biological_process	7	1	646	103	45954	0.767725
GO:0030244	cellulose biosynthetic process	biological_process	10	1	646	106	45954	0.777405
GO:0000027	ribosomal large subunit assembly	biological_process	7	1	646	106	45954	0.777405
GO:0005747	mitochondrial respiratory chain complex I	cellular_component	15	1	646	109	45954	0.786682
GO:0040008	regulation of growth	biological_process	4	1	646	109	45954	0.786682
GO:0010468	regulation of gene expression	biological_process	7	1	646	109	45954	0.786682
GO:0008283	cell proliferation	biological_process	4	1	646	111	45954	0.792652
GO:0009832	plant-type cell wall biogenesis	biological_process	6	1	646	111	45954	0.792652
GO:0090406	pollen tube	cellular_component	6	1	646	112	45954	0.795574
GO:0006486	protein glycosylation	biological_process	8	1	646	113	45954	0.798454
GO:0016568	chromatin modification	biological_process	7	1	646	114	45954	0.801295
GO:0016722	oxidoreductase activity, oxidizing metal ions	molecular_function	5	1	646	121	45954	0.820088
GO:0009740	gibberellic acid mediated signaling pathway	biological_process	9	1	646	124	45954	0.827589
GO:0005198	structural molecule activity	molecular_function	3	1	646	124	45954	0.827589
GO:0005856	cytoskeleton	cellular_component	9	1	646	131	45954	0.843899
GO:0006913	nucleocytoplasmic transport	biological_process	8	1	646	131	45954	0.843899
GO:0010287	plastoglobule	cellular_component	13	1	646	141	45954	0.864562
GO:0006869	lipid transport	biological_process	5	1	646	145	45954	0.872042
GO:0005484	SNAP receptor activity	molecular_function	5	1	646	151	45954	0.882495
GO:0009742	brassinosteroid mediated signaling pathway	biological_process	9	1	646	152	45954	0.884152
GO:0006357	regulation of transcription from RNA polymerase II promoter	biological_process	12	1	646	154	45954	0.887397
GO:0031201	SNARE complex	cellular_component	9	1	646	159	45954	0.895117
GO:0051082	unfolded protein binding	molecular_function	5	1	646	166	45954	0.905046
GO:0006888	ER to Golgi vesicle-mediated transport	biological_process	7	1	646	171	45954	0.911559
GO:0010150	leaf senescence	biological_process	10	1	646	172	45954	0.912807
GO:0003729	mRNA binding	molecular_function	8	1	646	178	45954	0.919933
GO:0008233	peptidase activity	molecular_function	5	1	646	179	45954	0.921063
GO:0005096	GTPase activator activity	molecular_function	5	1	646	185	45954	0.927516
GO:0009809	lignin biosynthetic process	biological_process	8	1	646	191	45954	0.933442
GO:0050660	flavin adenine dinucleotide binding	molecular_function	6	1	646	196	45954	0.938009
GO:0005506	iron ion binding	molecular_function	8	1	646	203	45954	0.943883
GO:0042787	protein ubiquitination involved in ubiquitin-dependent protein catabolic process	biological_process	10	1	646	232	45954	0.962851
GO:0005654	nucleoplasm	cellular_component	11	1	646	233	45954	0.963376
GO:0012505	endomembrane system	cellular_component	5	1	646	264	45954	0.976443
GO:0008289	lipid binding	molecular_function	4	1	646	272	45954	0.97898
GO:0009735	response to cytokinin	biological_process	6	1	646	284	45954	0.982282
GO:0022625	cytosolic large ribosomal subunit	cellular_component	11	1	646	484	45954	0.998981

## Sheet: GO terms for Down regulated
GO_ID	GO_Term	GO_function	GO_class	S gene number	TS gene number	B gene number	TB gene number	pvalue
GO:0005634	nucleus	cellular_component	9	166	665	14357	45954	0.999858
GO:0009507	chloroplast	cellular_component	10	143	665	5262	45954	6.65024e-14
GO:0016021	integral component of membrane	cellular_component	6	97	665	6735	45954	0.537336
GO:0005886	plasma membrane	cellular_component	5	94	665	6454	45954	0.490102
GO:0005737	cytoplasm	cellular_component	7	93	665	6913	45954	0.793808
GO:0005829	cytosol	cellular_component	9	78	665	4149	45954	0.0105664
GO:0003674	molecular_function	molecular_function	2	63	665	6526	45954	0.999914
GO:0016020	membrane	cellular_component	3	58	665	2445	45954	0.000176094
GO:0008150	biological_process	biological_process	2	58	665	6972	45954	1
GO:0006355	regulation of transcription, DNA-templated	biological_process	11	57	665	3950	45954	0.529268
GO:0005524	ATP binding	molecular_function	9	56	665	3143	45954	0.0638257
GO:0005515	protein binding	molecular_function	4	56	665	4101	45954	0.69623
GO:0005576	extracellular region	cellular_component	3	52	665	2246	45954	0.000659484
GO:0006351	transcription, DNA-templated	biological_process	10	51	665	3193	45954	0.25086
GO:0003700	transcription factor activity, sequence-specific DNA binding	molecular_function	4	50	665	3278	45954	0.369882
GO:0009570	chloroplast stroma	cellular_component	12	49	665	1020	45954	3.91243e-13
GO:0005739	mitochondrion	cellular_component	9	47	665	3618	45954	0.80068
GO:0009941	chloroplast envelope	cellular_component	12	46	665	929	45954	7.42073e-13
GO:0003677	DNA binding	molecular_function	6	45	665	3411	45954	0.762546
GO:0009506	plasmodesma	cellular_component	5	44	665	1552	45954	2.23425e-05
GO:0048046	apoplast	cellular_component	4	43	665	558	45954	4.44089e-16
GO:0005618	cell wall	cellular_component	6	42	665	798	45954	1.07792e-12
GO:0046872	metal ion binding	molecular_function	6	42	665	2283	45954	0.067898
GO:0055114	oxidation-reduction process	biological_process	5	36	665	1841	45954	0.0435046
GO:0009535	chloroplast thylakoid membrane	cellular_component	13	34	665	643	45954	1.41195e-10
GO:0046686	response to cadmium ion	biological_process	7	31	665	587	45954	9.50281e-10
GO:0005794	Golgi apparatus	cellular_component	9	30	665	2127	45954	0.583897
GO:0005773	vacuole	cellular_component	9	29	665	963	45954	0.000206924
GO:0005887	integral component of plasma membrane	cellular_component	7	25	665	564	45954	1.0455e-06
GO:0009416	response to light stimulus	biological_process	6	24	665	410	45954	1.06869e-08
GO:0071555	cell wall organization	biological_process	5	23	665	419	45954	6.94865e-08
GO:0009733	response to auxin	biological_process	6	23	665	480	45954	7.55473e-07
GO:0009579	thylakoid	cellular_component	7	22	665	324	45954	3.01448e-09
GO:0009409	response to cold	biological_process	5	21	665	530	45954	3.92071e-05
GO:0003735	structural constituent of ribosome	molecular_function	4	21	665	993	45954	0.055959
GO:0016757	transferase activity, transferring glycosyl groups	molecular_function	5	20	665	711	45954	0.0040814
GO:0009651	response to salt stress	biological_process	6	20	665	835	45954	0.0207759
GO:0009505	plant-type cell wall	cellular_component	7	19	665	422	45954	1.62583e-05
GO:0006468	protein phosphorylation	biological_process	8	17	665	1786	45954	0.976386
GO:0015254	glycerol channel activity	molecular_function	7	16	665	98	45954	9.78218e-13
GO:0009992	cellular water homeostasis	biological_process	7	16	665	98	45954	9.78218e-13
GO:0015250	water channel activity	molecular_function	8	16	665	100	45954	1.35303e-12
GO:0034220	ion transmembrane transport	biological_process	6	16	665	106	45954	3.42237e-12
GO:0007623	circadian rhythm	biological_process	4	16	665	157	45954	1.38826e-09
GO:0006457	protein folding	biological_process	7	16	665	461	45954	0.00128736
GO:0006412	translation	biological_process	7	16	665	748	45954	0.0803076
GO:0016787	hydrolase activity	molecular_function	4	16	665	819	45954	0.141466
GO:0009737	response to abscisic acid	biological_process	6	16	665	827	45954	0.149661
GO:0031969	chloroplast membrane	cellular_component	13	15	665	171	45954	3.47666e-08
GO:0004553	hydrolase activity, hydrolyzing O-glycosyl compounds	molecular_function	6	15	665	308	45954	5.14933e-05
GO:0005622	intracellular	cellular_component	5	15	665	642	45954	0.0491202
GO:0008270	zinc ion binding	molecular_function	8	15	665	2021	45954	0.998916
GO:0010411	xyloglucan metabolic process	biological_process	9	14	665	79	45954	8.08242e-12
GO:0016798	hydrolase activity, acting on glycosyl bonds	molecular_function	5	14	665	82	45954	1.37249e-11
GO:0010287	plastoglobule	cellular_component	13	14	665	141	45954	2.06373e-08
GO:0006096	glycolytic process	biological_process	7	14	665	192	45954	9.50371e-07
GO:0009753	response to jasmonic acid	biological_process	6	14	665	289	45954	9.59196e-05
GO:0044212	transcription regulatory region DNA binding	molecular_function	8	14	665	386	45954	0.00168533
GO:0009536	plastid	cellular_component	9	14	665	600	45954	0.056399
GO:0016762	xyloglucan:xyloglucosyl transferase activity	molecular_function	7	13	665	64	45954	7.26086e-12
GO:0042546	cell wall biogenesis	biological_process	5	13	665	90	45954	6.44075e-10
GO:0010319	stromule	cellular_component	12	12	665	86	45954	4.40749e-09
GO:0009534	chloroplast thylakoid	cellular_component	12	12	665	284	45954	0.000990537
GO:0009734	auxin-activated signaling pathway	biological_process	8	12	665	308	45954	0.00196032
GO:0005215	transporter activity	molecular_function	3	12	665	445	45954	0.0302015
GO:0009414	response to water deprivation	biological_process	5	12	665	561	45954	0.117724
GO:0031225	anchored component of membrane	cellular_component	6	11	665	203	45954	0.000201876
GO:0008152	metabolic process	biological_process	3	11	665	207	45954	0.000238915
GO:0009723	response to ethylene	biological_process	6	11	665	334	45954	0.010075
GO:0005575	cellular_component	cellular_component	2	11	665	591	45954	0.2402
GO:0005774	vacuolar membrane	cellular_component	11	11	665	846	45954	0.681405
GO:0005856	cytoskeleton	cellular_component	9	10	665	131	45954	2.26182e-05
GO:0005200	structural constituent of cytoskeleton	molecular_function	4	10	665	137	45954	3.32855e-05
GO:0015979	photosynthesis	biological_process	5	10	665	160	45954	0.000122824
GO:0009705	plant-type vacuole membrane	cellular_component	11	10	665	190	45954	0.000488365
GO:0005506	iron ion binding	molecular_function	8	10	665	203	45954	0.000814458
GO:0009408	response to heat	biological_process	5	10	665	313	45954	0.016663
GO:0042742	defense response to bacterium	biological_process	7	10	665	455	45954	0.127333
GO:0016491	oxidoreductase activity	molecular_function	4	10	665	544	45954	0.265807
GO:0048366	leaf development	biological_process	9	9	665	183	45954	0.00148021
GO:0048364	root development	biological_process	8	9	665	301	45954	0.0323713
GO:0003824	catalytic activity	molecular_function	3	9	665	404	45954	0.134826
GO:0051301	cell division	biological_process	5	9	665	454	45954	0.214654
GO:0004672	protein kinase activity	molecular_function	7	9	665	626	45954	0.554031
GO:0016567	protein ubiquitination	biological_process	10	9	665	639	45954	0.578687
GO:0009793	embryo development ending in seed dormancy	biological_process	5	9	665	693	45954	0.67375
GO:0006006	glucose metabolic process	biological_process	9	8	665	45	45954	2.47992e-07
GO:0048767	root hair elongation	biological_process	7	8	665	79	45954	1.94979e-05
GO:0042128	nitrate assimilation	biological_process	6	8	665	90	45954	5.04123e-05
GO:0042542	response to hydrogen peroxide	biological_process	7	8	665	135	45954	0.000817939
GO:0051082	unfolded protein binding	molecular_function	5	8	665	166	45954	0.00302173
GO:0004871	signal transducer activity	molecular_function	4	8	665	188	45954	0.00635142
GO:0009658	chloroplast organization	biological_process	6	8	665	205	45954	0.0104207
GO:0022627	cytosolic small ribosomal subunit	cellular_component	12	8	665	251	45954	0.0307143
GO:0020037	heme binding	molecular_function	6	8	665	252	45954	0.0313369
GO:0046658	anchored component of plasma membrane	cellular_component	8	8	665	315	45954	0.0892426
GO:0005975	carbohydrate metabolic process	biological_process	5	8	665	345	45954	0.130268
GO:0007275	multicellular organism development	biological_process	5	8	665	651	45954	0.726713
GO:0016301	kinase activity	molecular_function	6	8	665	1473	45954	0.99975
GO:0004674	protein serine/threonine kinase activity	molecular_function	8	8	665	1949	45954	0.999999
GO:0007010	cytoskeleton organization	biological_process	5	7	665	56	45954	1.61489e-05
GO:0004650	polygalacturonase activity	molecular_function	7	7	665	81	45954	0.000177331
GO:0016829	lyase activity	molecular_function	4	7	665	128	45954	0.00269709
GO:0006417	regulation of translation	biological_process	8	7	665	138	45954	0.00408912
GO:0009739	response to gibberellin	biological_process	6	7	665	150	45954	0.00640922
GO:0010150	leaf senescence	biological_process	10	7	665	172	45954	0.0130167
GO:0043531	ADP binding	molecular_function	9	7	665	220	45954	0.0420044
GO:0055085	transmembrane transport	biological_process	5	7	665	302	45954	0.150569
GO:0009751	response to salicylic acid	biological_process	6	7	665	308	45954	0.161399
GO:0005509	calcium ion binding	molecular_function	7	7	665	421	45954	0.40868
GO:0045893	positive regulation of transcription, DNA-templated	biological_process	12	7	665	452	45954	0.480935
GO:0006810	transport	biological_process	5	7	665	455	45954	0.48782
GO:0009738	abscisic acid-activated signaling pathway	biological_process	8	7	665	455	45954	0.48782
GO:0003676	nucleic acid binding	molecular_function	5	7	665	827	45954	0.955831
GO:0005783	endoplasmic reticulum	cellular_component	9	7	665	1224	45954	0.998926
GO:0046863	ribulose-1,5-bisphosphate carboxylase/oxygenase activator activity	molecular_function	5	6	665	6	45954	8.98066e-12
GO:0071277	cellular response to calcium ion	biological_process	8	6	665	12	45954	7.70491e-09
GO:0030234	enzyme regulator activity	molecular_function	3	6	665	17	45954	9.70216e-08
GO:0019253	reductive pentose-phosphate cycle	biological_process	8	6	665	28	45954	2.57911e-06
GO:0000989	transcription factor activity, transcription factor binding	molecular_function	4	6	665	31	45954	4.8579e-06
GO:0006949	syncytium formation	biological_process	5	6	665	60	45954	0.000231572
GO:0009640	photomorphogenesis	biological_process	7	6	665	92	45954	0.00223641
GO:0051287	NAD binding	molecular_function	6	6	665	129	45954	0.0114381
GO:0009664	plant-type cell wall organization	biological_process	6	6	665	164	45954	0.0327005
GO:0001228	transcriptional activator activity, RNA polymerase II transcription regulatory region sequence-specific binding	molecular_function	6	6	665	165	45954	0.0335368
GO:0050660	flavin adenine dinucleotide binding	molecular_function	6	6	665	196	45954	0.0664941
GO:0045454	cell redox homeostasis	biological_process	6	6	665	205	45954	0.078673
GO:0045892	negative regulation of transcription, DNA-templated	biological_process	12	6	665	261	45954	0.179216
GO:0006633	fatty acid biosynthetic process	biological_process	9	6	665	264	45954	0.18566
GO:0008289	lipid binding	molecular_function	4	6	665	272	45954	0.203272
GO:0030154	cell differentiation	biological_process	6	6	665	356	45954	0.410918
GO:0022625	cytosolic large ribosomal subunit	cellular_component	11	6	665	484	45954	0.703012
GO:0006508	proteolysis	biological_process	6	6	665	551	45954	0.809981
GO:0007165	signal transduction	biological_process	6	6	665	583	45954	0.849182
GO:0005730	nucleolus	cellular_component	11	6	665	583	45954	0.849182
GO:0000166	nucleotide binding	molecular_function	5	6	665	805	45954	0.976338
GO:0043565	sequence-specific DNA binding	molecular_function	7	6	665	875	45954	0.987721
GO:0003723	RNA binding	molecular_function	6	6	665	1139	45954	0.99917
GO:0015131	oxaloacetate transmembrane transporter activity	molecular_function	10	5	665	9	45954	7.50762e-08
GO:0071423	malate transmembrane transport	biological_process	7	5	665	9	45954	7.50762e-08
GO:0046524	sucrose-phosphate synthase activity	molecular_function	8	5	665	13	45954	7.30852e-07
GO:0004332	fructose-bisphosphate aldolase activity	molecular_function	7	5	665	15	45954	1.66485e-06
GO:0048589	developmental growth	biological_process	5	5	665	21	45954	1.04982e-05
GO:0016157	sucrose synthase activity	molecular_function	8	5	665	29	45954	5.56753e-05
GO:0006541	glutamine metabolic process	biological_process	9	5	665	34	45954	0.000122896
GO:0098656	anion transmembrane transport	biological_process	7	5	665	39	45954	0.000239586
GO:0015140	malate transmembrane transporter activity	molecular_function	10	5	665	41	45954	0.000304509
GO:0005986	sucrose biosynthetic process	biological_process	8	5	665	55	45954	0.00119723
GO:0009631	cold acclimation	biological_process	6	5	665	60	45954	0.00177173
GO:0050661	NADP binding	molecular_function	6	5	665	66	45954	0.00270107
GO:0010218	response to far red light	biological_process	8	5	665	67	45954	0.00288471
GO:0009637	response to blue light	biological_process	7	5	665	76	45954	0.00496432
GO:0016759	cellulose synthase activity	molecular_function	8	5	665	87	45954	0.00872882
GO:0045087	innate immune response	biological_process	5	5	665	99	45954	0.0146913
GO:0016298	lipase activity	molecular_function	6	5	665	99	45954	0.0146913
GO:0051539	4 iron, 4 sulfur cluster binding	molecular_function	6	5	665	103	45954	0.0171654
GO:0009832	plant-type cell wall biogenesis	biological_process	6	5	665	111	45954	0.0229071
GO:0009644	response to high light intensity	biological_process	8	5	665	114	45954	0.0253445
GO:0000977	RNA polymerase II regulatory region sequence-specific DNA binding	molecular_function	10	5	665	133	45954	0.0446008
GO:0009706	chloroplast inner membrane	cellular_component	14	5	665	151	45954	0.0691629
GO:0009826	unidimensional cell growth	biological_process	6	5	665	213	45954	0.197218
GO:0009055	electron carrier activity	molecular_function	3	5	665	215	45954	0.202262
GO:0007049	cell cycle	biological_process	5	5	665	262	45954	0.33006
GO:0006470	protein dephosphorylation	biological_process	8	5	665	303	45954	0.446656
GO:0032259	methylation	biological_process	4	5	665	318	45954	0.488306
GO:0042803	protein homodimerization activity	molecular_function	6	5	665	322	45954	0.499229
GO:0016887	ATPase activity	molecular_function	9	5	665	337	45954	0.539339
GO:0046983	protein dimerization activity	molecular_function	5	5	665	344	45954	0.557542
GO:0004722	protein serine/threonine phosphatase activity	molecular_function	9	5	665	357	45954	0.590367
GO:0005777	peroxisome	cellular_component	10	5	665	385	45954	0.656246
GO:0006979	response to oxidative stress	biological_process	5	5	665	431	45954	0.748721
GO:0005789	endoplasmic reticulum membrane	cellular_component	11	5	665	730	45954	0.981094
GO:0003904	deoxyribodipyrimidine photo-lyase activity	molecular_function	7	4	665	5	45954	2.14817e-07
GO:0000719	photoreactive repair	biological_process	11	4	665	5	45954	2.14817e-07
GO:0042754	negative regulation of circadian rhythm	biological_process	6	4	665	7	45954	1.46933e-06
GO:1901141	regulation of lignin biosynthetic process	biological_process	9	4	665	8	45954	2.90489e-06
GO:0047100	glyceraldehyde-3-phosphate dehydrogenase (NADP+) (phosphorylating) activity	molecular_function	7	4	665	9	45954	5.16874e-06
GO:0071497	cellular response to freezing	biological_process	7	4	665	11	45954	1.32282e-05
GO:0008798	beta-aspartyl-peptidase activity	molecular_function	9	4	665	12	45954	1.96147e-05
GO:0043433	negative regulation of sequence-specific DNA binding transcription factor activity	biological_process	13	4	665	12	45954	1.96147e-05
GO:0006516	glycoprotein catabolic process	biological_process	7	4	665	12	45954	1.96147e-05
GO:0004067	asparaginase activity	molecular_function	7	4	665	12	45954	1.96147e-05
GO:0008964	phosphoenolpyruvate carboxylase activity	molecular_function	8	4	665	13	45954	2.80075e-05
GO:0033345	asparagine catabolic process via L-aspartate	biological_process	9	4	665	14	45954	3.87611e-05
GO:0071483	cellular response to blue light	biological_process	8	4	665	15	45954	5.22507e-05
GO:0005315	inorganic phosphate transmembrane transporter activity	molecular_function	7	4	665	15	45954	5.22507e-05
GO:0019899	enzyme binding	molecular_function	5	4	665	18	45954	0.000113158
GO:0051604	protein maturation	biological_process	6	4	665	18	45954	0.000113158
GO:0051131	chaperone-mediated protein complex assembly	biological_process	9	4	665	20	45954	0.000175095
GO:0004365	glyceraldehyde-3-phosphate dehydrogenase (NAD+) (phosphorylating) activity	molecular_function	7	4	665	21	45954	0.000213824
GO:0048574	long-day photoperiodism, flowering	biological_process	7	4	665	24	45954	0.000366785
GO:0004849	uridine kinase activity	molecular_function	9	4	665	30	45954	0.000883159
GO:0006206	pyrimidine nucleobase metabolic process	biological_process	9	4	665	30	45954	0.000883159
GO:0043097	pyrimidine nucleoside salvage	biological_process	9	4	665	30	45954	0.000883159
GO:0031248	protein acetyltransferase complex	cellular_component	7	4	665	32	45954	0.00113267
GO:0009523	photosystem II	cellular_component	10	4	665	32	45954	0.00113267
GO:0018298	protein-chromophore linkage	biological_process	8	4	665	33	45954	0.00127427
GO:0019853	L-ascorbic acid biosynthetic process	biological_process	8	4	665	40	45954	0.00262777
GO:0006474	N-terminal protein amino acid acetylation	biological_process	9	4	665	44	45954	0.00372989
GO:0004596	peptide alpha-N-acetyltransferase activity	molecular_function	10	4	665	50	45954	0.00591183
GO:0042752	regulation of circadian rhythm	biological_process	5	4	665	50	45954	0.00591183
GO:0015293	symporter activity	molecular_function	7	4	665	55	45954	0.0082741
GO:0010027	thylakoid membrane organization	biological_process	7	4	665	59	45954	0.0105548
GO:0005992	trehalose biosynthetic process	biological_process	8	4	665	61	45954	0.0118331
GO:0016168	chlorophyll binding	molecular_function	6	4	665	63	45954	0.0132065
GO:0001085	RNA polymerase II transcription factor binding	molecular_function	6	4	665	71	45954	0.0196949
GO:0009831	plant-type cell wall modification involved in multidimensional cell growth	biological_process	8	4	665	75	45954	0.0235607
GO:0006811	ion transport	biological_process	5	4	665	79	45954	0.0278555
GO:0009828	plant-type cell wall loosening	biological_process	8	4	665	81	45954	0.0301662
GO:0005667	transcription factor complex	cellular_component	7	4	665	86	45954	0.0364248
GO:0010114	response to red light	biological_process	8	4	665	87	45954	0.0377596
GO:0042393	histone binding	molecular_function	5	4	665	89	45954	0.0405123
GO:0000103	sulfate assimilation	biological_process	6	4	665	99	45954	0.0559378
GO:0009744	response to sucrose	biological_process	8	4	665	101	45954	0.0593526
GO:0030599	pectinesterase activity	molecular_function	7	4	665	102	45954	0.0611008
GO:0009624	response to nematode	biological_process	7	4	665	103	45954	0.062876
GO:0005834	heterotrimeric G-protein complex	cellular_component	7	4	665	137	45954	0.138127
GO:0006857	oligopeptide transport	biological_process	7	4	665	139	45954	0.14336
GO:0009617	response to bacterium	biological_process	7	4	665	150	45954	0.173454
GO:0080167	response to karrikin	biological_process	5	4	665	182	45954	0.270597
GO:0016788	hydrolase activity, acting on ester bonds	molecular_function	5	4	665	188	45954	0.289852
GO:0042802	identical protein binding	molecular_function	5	4	665	214	45954	0.37464
GO:0008757	S-adenosylmethionine-dependent methyltransferase activity	molecular_function	7	4	665	221	45954	0.397473
GO:0080008	Cul4-RING E3 ubiquitin ligase complex	cellular_component	9	4	665	231	45954	0.429829
GO:0003682	chromatin binding	molecular_function	4	4	665	273	45954	0.558742
GO:0009735	response to cytokinin	biological_process	6	4	665	284	45954	0.58986
GO:0009908	flower development	biological_process	7	4	665	355	45954	0.75687
GO:0005507	copper ion binding	molecular_function	8	4	665	362	45954	0.770066
GO:0009611	response to wounding	biological_process	5	4	665	382	45954	0.804678
GO:0005516	calmodulin binding	molecular_function	5	4	665	456	45954	0.897631
GO:0061630	ubiquitin protein ligase activity	molecular_function	7	4	665	534	45954	0.951198
GO:0005802	trans-Golgi network	cellular_component	10	4	665	638	45954	0.983118
GO:0006952	defense response	biological_process	5	4	665	980	45954	0.999652
GO:0004777	succinate-semialdehyde dehydrogenase (NAD+) activity	molecular_function	7	3	665	8	45954	0.000160027
GO:0080048	GDP-D-glucose phosphorylase activity	molecular_function	8	3	665	8	45954	0.000160027
GO:0009013	succinate-semialdehyde dehydrogenase [NAD(P)+] activity	molecular_function	7	3	665	8	45954	0.000160027
GO:0010295	(+)-abscisic acid 8'-hydroxylase activity	molecular_function	7	3	665	11	45954	0.000456453
GO:0009765	photosynthesis, light harvesting	biological_process	6	3	665	14	45954	0.00097488
GO:0009635	response to herbicide	biological_process	5	3	665	14	45954	0.00097488
GO:0033356	UDP-L-arabinose metabolic process	biological_process	11	3	665	14	45954	0.00097488
GO:0052691	UDP-arabinopyranose mutase activity	molecular_function	6	3	665	14	45954	0.00097488
GO:0008509	anion transmembrane transporter activity	molecular_function	7	3	665	18	45954	0.00209333
GO:0009833	plant-type primary cell wall biogenesis	biological_process	8	3	665	20	45954	0.00286236
GO:0010205	photoinhibition	biological_process	8	3	665	23	45954	0.00430595
GO:0010206	photosystem II repair	biological_process	7	3	665	24	45954	0.00486869
GO:0006098	pentose-phosphate shunt	biological_process	14	3	665	24	45954	0.00486869
GO:0004373	glycogen (starch) synthase activity	molecular_function	8	3	665	25	45954	0.00547374
GO:0006529	asparagine biosynthetic process	biological_process	8	3	665	26	45954	0.00612192
GO:0004066	asparagine synthase (glutamine-hydrolyzing) activity	molecular_function	7	3	665	26	45954	0.00612192
GO:0031222	arabinan catabolic process	biological_process	7	3	665	27	45954	0.00681399
GO:0042807	central vacuole	cellular_component	11	3	665	29	45954	0.00833256
GO:0016161	beta-amylase activity	molecular_function	8	3	665	29	45954	0.00833256
GO:0016799	hydrolase activity, hydrolyzing N-glycosyl compounds	molecular_function	6	3	665	30	45954	0.00916027
GO:0019761	glucosinolate biosynthetic process	biological_process	9	3	665	32	45954	0.0109552
GO:0009044	xylan 1,4-beta-xylosidase activity	molecular_function	8	3	665	34	45954	0.012939
GO:0046556	alpha-L-arabinofuranosidase activity	molecular_function	7	3	665	34	45954	0.012939
GO:0009691	cytokinin biosynthetic process	biological_process	8	3	665	34	45954	0.012939
GO:0045330	aspartyl esterase activity	molecular_function	6	3	665	35	45954	0.0140026
GO:0009690	cytokinin metabolic process	biological_process	7	3	665	36	45954	0.0151144
GO:0055072	iron ion homeostasis	biological_process	11	3	665	38	45954	0.0174835
GO:0004805	trehalose-phosphatase activity	molecular_function	9	3	665	40	45954	0.0200476
GO:0045493	xylan catabolic process	biological_process	8	3	665	40	45954	0.0200476
GO:0031072	heat shock protein binding	molecular_function	5	3	665	43	45954	0.0242607
GO:0030036	actin cytoskeleton organization	biological_process	6	3	665	44	45954	0.025763
GO:0009654	photosystem II oxygen evolving complex	cellular_component	10	3	665	46	45954	0.0289139
GO:0010167	response to nitrate	biological_process	6	3	665	47	45954	0.0305624
GO:0042545	cell wall modification	biological_process	6	3	665	48	45954	0.0322593
GO:0004029	aldehyde dehydrogenase (NAD) activity	molecular_function	7	3	665	49	45954	0.0340044
GO:0006636	unsaturated fatty acid biosynthetic process	biological_process	10	3	665	56	45954	0.0475494
GO:0009789	positive regulation of abscisic acid-activated signaling pathway	biological_process	10	3	665	58	45954	0.0518371
GO:0010154	fruit development	biological_process	6	3	665	58	45954	0.0518371
GO:0051453	regulation of intracellular pH	biological_process	11	3	665	63	45954	0.063336
GO:0009853	photorespiration	biological_process	7	3	665	64	45954	0.0657659
GO:0016760	cellulose synthase (UDP-forming) activity	molecular_function	8	3	665	69	45954	0.0785375
GO:0016126	sterol biosynthetic process	biological_process	8	3	665	74	45954	0.0922965
GO:0006352	DNA-templated transcription, initiation	biological_process	9	3	665	75	45954	0.0951605
GO:0009585	red, far-red light phototransduction	biological_process	8	3	665	76	45954	0.0980605
GO:0019252	starch biosynthetic process	biological_process	9	3	665	78	45954	0.103966
GO:0045490	pectin catabolic process	biological_process	8	3	665	79	45954	0.10697
GO:0000028	ribosomal small subunit assembly	biological_process	7	3	665	86	45954	0.128905
GO:0016049	cell growth	biological_process	5	3	665	87	45954	0.132161
GO:0019843	rRNA binding	molecular_function	7	3	665	89	45954	0.138756
GO:0010268	brassinosteroid homeostasis	biological_process	8	3	665	90	45954	0.142095
GO:0034599	cellular response to oxidative stress	biological_process	6	3	665	92	45954	0.148852
GO:0016132	brassinosteroid biosynthetic process	biological_process	6	3	665	93	45954	0.152268
GO:0016597	amino acid binding	molecular_function	7	3	665	94	45954	0.15571
GO:0000325	plant-type vacuole	cellular_component	10	3	665	95	45954	0.159175
GO:0009543	chloroplast thylakoid lumen	cellular_component	13	3	665	96	45954	0.162664
GO:0016125	sterol metabolic process	biological_process	7	3	665	100	45954	0.176841
GO:0030244	cellulose biosynthetic process	biological_process	10	3	665	106	45954	0.198704
GO:0019898	extrinsic component of membrane	cellular_component	5	3	665	111	45954	0.217386
GO:0042744	hydrogen peroxide catabolic process	biological_process	6	3	665	112	45954	0.221166
GO:0016722	oxidoreductase activity, oxidizing metal ions	molecular_function	5	3	665	121	45954	0.25571
GO:0022626	cytosolic ribosome	cellular_component	11	3	665	137	45954	0.318541
GO:0006869	lipid transport	biological_process	5	3	665	145	45954	0.350133
GO:0051726	regulation of cell cycle	biological_process	6	3	665	146	45954	0.354075
GO:0046914	transition metal ion binding	molecular_function	7	3	665	149	45954	0.365879
GO:0046916	cellular transition metal ion homeostasis	biological_process	10	3	665	149	45954	0.365879
GO:0022857	transmembrane transporter activity	molecular_function	4	3	665	150	45954	0.369806
GO:0015035	protein disulfide oxidoreductase activity	molecular_function	7	3	665	159	45954	0.404908
GO:0030001	metal ion transport	biological_process	7	3	665	163	45954	0.420332
GO:0005871	kinesin complex	cellular_component	12	3	665	164	45954	0.424167
GO:0007018	microtubule-based movement	biological_process	6	3	665	166	45954	0.431811
GO:0009860	pollen tube growth	biological_process	8	3	665	170	45954	0.446985
GO:0005623	cell	cellular_component	3	3	665	177	45954	0.473134
GO:0009555	pollen development	biological_process	7	3	665	265	45954	0.739642
GO:0006629	lipid metabolic process	biological_process	5	3	665	278	45954	0.768256
GO:0007169	transmembrane receptor protein tyrosine kinase signaling pathway	biological_process	9	3	665	329	45954	0.856617
GO:0046777	protein autophosphorylation	biological_process	9	3	665	341	45954	0.872547
GO:0043161	proteasome-mediated ubiquitin-dependent protein catabolic process	biological_process	10	3	665	393	45954	0.924843
GO:0016310	phosphorylation	biological_process	7	3	665	508	45954	0.978469
GO:0000139	Golgi membrane	cellular_component	11	3	665	517	45954	0.980551
GO:0006886	intracellular protein transport	biological_process	7	3	665	552	45954	0.986962
GO:0047889	ferredoxin-nitrate reductase activity	molecular_function	7	2	665	2	45954	0.000209099
GO:0046820	4-amino-4-deoxychorismate synthase activity	molecular_function	7	2	665	2	45954	0.000209099
GO:0048307	ferredoxin-nitrite reductase activity	molecular_function	7	2	665	2	45954	0.000209099
GO:0016859	cis-trans isomerase activity	molecular_function	5	2	665	2	45954	0.000209099
GO:0009979	16:0 monogalactosyldiacylglycerol desaturase activity	molecular_function	7	2	665	2	45954	0.000209099
GO:0050421	nitrite reductase (NO-forming) activity	molecular_function	7	2	665	2	45954	0.000209099
GO:0016833	oxo-acid-lyase activity	molecular_function	6	2	665	2	45954	0.000209099
GO:0046905	phytoene synthase activity	molecular_function	4	2	665	2	45954	0.000209099
GO:0008614	pyridoxine metabolic process	biological_process	8	2	665	3	45954	0.000621264
GO:1903600	glutaminase complex	cellular_component	6	2	665	3	45954	0.000621264
GO:0009703	nitrate reductase (NADH) activity	molecular_function	7	2	665	4	45954	0.00123059
GO:0004359	glutaminase activity	molecular_function	7	2	665	4	45954	0.00123059
GO:0047918	GDP-mannose 3,5-epimerase activity	molecular_function	7	2	665	4	45954	0.00123059
GO:0043546	molybdopterin cofactor binding	molecular_function	6	2	665	4	45954	0.00123059
GO:0050464	nitrate reductase (NADPH) activity	molecular_function	7	2	665	4	45954	0.00123059
GO:0003913	DNA photolyase activity	molecular_function	6	2	665	4	45954	0.00123059
GO:0009671	nitrate:proton symporter activity	molecular_function	10	2	665	4	45954	0.00123059
GO:0006505	GPI anchor metabolic process	biological_process	10	2	665	4	45954	0.00123059
GO:0006123	mitochondrial electron transport, cytochrome c to oxygen	biological_process	16	2	665	4	45954	0.00123059
GO:0008940	nitrate reductase activity	molecular_function	6	2	665	4	45954	0.00123059
GO:0051738	xanthophyll binding	molecular_function	6	2	665	4	45954	0.00123059
GO:0016767	geranylgeranyl-diphosphate geranylgeranyltransferase activity	molecular_function	8	2	665	5	45954	0.0020313
GO:0050281	serine-glyoxylate transaminase activity	molecular_function	7	2	665	5	45954	0.0020313
GO:0006407	rRNA export from nucleus	biological_process	6	2	665	5	45954	0.0020313
GO:0042819	vitamin B6 biosynthetic process	biological_process	8	2	665	5	45954	0.0020313
GO:0032790	ribosome disassembly	biological_process	7	2	665	5	45954	0.0020313
GO:0008153	para-aminobenzoic acid biosynthetic process	biological_process	9	2	665	5	45954	0.0020313
GO:0018812	3-hydroxyacyl-CoA dehydratase activity	molecular_function	7	2	665	5	45954	0.0020313
GO:1901601	strigolactone biosynthetic process	biological_process	9	2	665	5	45954	0.0020313
GO:0004760	serine-pyruvate transaminase activity	molecular_function	7	2	665	5	45954	0.0020313
GO:0033840	NDP-glucose-starch glucosyltransferase activity	molecular_function	8	2	665	5	45954	0.0020313
GO:0042823	pyridoxal phosphate biosynthetic process	biological_process	8	2	665	5	45954	0.0020313
GO:0004618	phosphoglycerate kinase activity	molecular_function	7	2	665	5	45954	0.0020313
GO:0009001	serine O-acetyltransferase activity	molecular_function	9	2	665	6	45954	0.00301775
GO:0019344	cysteine biosynthetic process	biological_process	9	2	665	6	45954	0.00301775
GO:0046656	folic acid biosynthetic process	biological_process	9	2	665	6	45954	0.00301775
GO:0016119	carotene metabolic process	biological_process	8	2	665	6	45954	0.00301775
GO:0050486	intramolecular transferase activity, transferring hydroxy groups	molecular_function	6	2	665	6	45954	0.00301775
GO:1902326	positive regulation of chlorophyll biosynthetic process	biological_process	11	2	665	6	45954	0.00301775
GO:0009517	PSII associated light-harvesting complex II	cellular_component	13	2	665	6	45954	0.00301775
GO:0010291	carotene beta-ring hydroxylase activity	molecular_function	6	2	665	6	45954	0.00301775
GO:0003861	3-isopropylmalate dehydratase activity	molecular_function	7	2	665	6	45954	0.00301775
GO:0035435	phosphate ion transmembrane transport	biological_process	7	2	665	6	45954	0.00301775
GO:1902479	positive regulation of defense response to bacterium, incompatible interaction	biological_process	9	2	665	7	45954	0.00418441
GO:0000024	maltose biosynthetic process	biological_process	8	2	665	7	45954	0.00418441
GO:0016618	hydroxypyruvate reductase activity	molecular_function	7	2	665	7	45954	0.00418441
GO:0004096	catalase activity	molecular_function	7	2	665	7	45954	0.00418441
GO:0000293	ferric-chelate reductase activity	molecular_function	7	2	665	7	45954	0.00418441
GO:0006817	phosphate ion transport	biological_process	8	2	665	8	45954	0.00552587
GO:0043966	histone H3 acetylation	biological_process	10	2	665	8	45954	0.00552587
GO:0009569	chloroplast starch grain	cellular_component	12	2	665	8	45954	0.00552587
GO:0046939	nucleotide phosphorylation	biological_process	10	2	665	8	45954	0.00552587
GO:0043495	protein anchor	molecular_function	5	2	665	9	45954	0.00703685
GO:0034484	raffinose catabolic process	biological_process	8	2	665	10	45954	0.00871217
GO:0046654	tetrahydrofolate biosynthetic process	biological_process	9	2	665	10	45954	0.00871217
GO:0010196	nonphotochemical quenching	biological_process	8	2	665	10	45954	0.00871217
GO:0009687	abscisic acid metabolic process	biological_process	9	2	665	10	45954	0.00871217
GO:0032922	circadian regulation of gene expression	biological_process	8	2	665	11	45954	0.0105468
GO:0005253	anion channel activity	molecular_function	9	2	665	11	45954	0.0105468
GO:0030151	molybdenum ion binding	molecular_function	8	2	665	11	45954	0.0105468
GO:2001070	starch binding	molecular_function	6	2	665	11	45954	0.0105468
GO:0050113	inositol oxygenase activity	molecular_function	6	2	665	12	45954	0.0125357
GO:0050667	homocysteine metabolic process	biological_process	8	2	665	12	45954	0.0125357
GO:0010277	chlorophyllide a oxygenase [overall] activity	molecular_function	7	2	665	12	45954	0.0125357
GO:0003871	5-methyltetrahydropteroyltriglutamate-homocysteine S-methyltransferase activity	molecular_function	8	2	665	12	45954	0.0125357
GO:0046417	chorismate metabolic process	biological_process	9	2	665	12	45954	0.0125357
GO:2001141	regulation of RNA biosynthetic process	biological_process	9	2	665	12	45954	0.0125357
GO:0019310	inositol catabolic process	biological_process	7	2	665	12	45954	0.0125357
GO:0008705	methionine synthase activity	molecular_function	8	2	665	12	45954	0.0125357
GO:0000461	endonucleolytic cleavage to generate mature 3'-end of SSU-rRNA from (SSU-rRNA, 5.8S rRNA, LSU-rRNA	biological_process	13	2	665	13	45954	0.0146742
GO:0030267	glyoxylate reductase (NADP) activity	molecular_function	7	2	665	13	45954	0.0146742
GO:0004020	adenylylsulfate kinase activity	molecular_function	7	2	665	13	45954	0.0146742
GO:0016123	xanthophyll biosynthetic process	biological_process	10	2	665	14	45954	0.0169574
GO:0006518	peptide metabolic process	biological_process	7	2	665	14	45954	0.0169574
GO:0010039	response to iron ion	biological_process	7	2	665	14	45954	0.0169574
GO:0006809	nitric oxide biosynthetic process	biological_process	7	2	665	14	45954	0.0169574
GO:0045903	positive regulation of translational fidelity	biological_process	11	2	665	14	45954	0.0169574
GO:1901002	positive regulation of response to salt stress	biological_process	8	2	665	15	45954	0.0193807
GO:0010190	cytochrome b6f complex assembly	biological_process	10	2	665	15	45954	0.0193807
GO:0008453	alanine-glyoxylate transaminase activity	molecular_function	7	2	665	15	45954	0.0193807
GO:0019201	nucleotide kinase activity	molecular_function	8	2	665	15	45954	0.0193807
GO:0009704	de-etiolation	biological_process	8	2	665	15	45954	0.0193807
GO:0008889	glycerophosphodiester phosphodiesterase activity	molecular_function	8	2	665	15	45954	0.0193807
GO:0052692	raffinose alpha-galactosidase activity	molecular_function	9	2	665	15	45954	0.0193807
GO:0010248	establishment or maintenance of transmembrane electrochemical gradient	biological_process	7	2	665	16	45954	0.0219397
GO:0016987	sigma factor activity	molecular_function	6	2	665	16	45954	0.0219397
GO:0001053	plastid sigma factor activity	molecular_function	7	2	665	16	45954	0.0219397
GO:0015976	carbon utilization	biological_process	4	2	665	16	45954	0.0219397
GO:0061062	regulation of nematode larval development	biological_process	9	2	665	17	45954	0.0246299
GO:0030497	fatty acid elongation	biological_process	10	2	665	17	45954	0.0246299
GO:0016717	oxidoreductase activity, acting on paired donors, with oxidation of a pair of donors resulting in the reduction of molecular oxygen to two molecules of water	molecular_function	6	2	665	17	45954	0.0246299
GO:0006821	chloride transport	biological_process	8	2	665	18	45954	0.027447
GO:0005247	voltage-gated chloride channel activity	molecular_function	11	2	665	19	45954	0.0303867
GO:0080086	stamen filament development	biological_process	7	2	665	19	45954	0.0303867
GO:0009678	hydrogen-translocating pyrophosphatase activity	molecular_function	8	2	665	20	45954	0.033445
GO:0006535	cysteine biosynthetic process from serine	biological_process	10	2	665	20	45954	0.033445
GO:0000447	endonucleolytic cleavage in ITS1 to separate SSU-rRNA from 5.8S rRNA and LSU-rRNA from tricistronic rRNA transcript (SSU-rRNA, 5.8S rRNA, LSU-rRNA	biological_process	14	2	665	20	45954	0.033445
GO:0009098	leucine biosynthetic process	biological_process	9	2	665	21	45954	0.0366177
GO:0034707	chloride channel complex	cellular_component	8	2	665	21	45954	0.0366177
GO:0047274	galactinol-sucrose galactosyltransferase activity	molecular_function	8	2	665	22	45954	0.039901
GO:0006879	cellular iron ion homeostasis	biological_process	11	2	665	22	45954	0.039901
GO:0010102	lateral root morphogenesis	biological_process	9	2	665	22	45954	0.039901
GO:0006122	mitochondrial electron transport, ubiquinol to cytochrome c	biological_process	16	2	665	23	45954	0.043291
GO:0009785	blue light signaling pathway	biological_process	8	2	665	23	45954	0.043291
GO:0009610	response to symbiotic fungus	biological_process	8	2	665	23	45954	0.043291
GO:0042761	very long-chain fatty acid biosynthetic process	biological_process	10	2	665	24	45954	0.046784
GO:0010207	photosystem II assembly	biological_process	7	2	665	24	45954	0.046784
GO:0004017	adenylate kinase activity	molecular_function	9	2	665	26	45954	0.054064
GO:0009567	double fertilization forming a zygote and endosperm	biological_process	6	2	665	26	45954	0.054064
GO:0030686	90S preribosome	cellular_component	9	2	665	27	45954	0.057844
GO:0003825	alpha,alpha-trehalose-phosphate synthase (UDP-forming) activity	molecular_function	8	2	665	27	45954	0.057844
GO:0005758	mitochondrial intermembrane space	cellular_component	12	2	665	27	45954	0.057844
GO:0090333	regulation of stomatal closure	biological_process	7	2	665	29	45954	0.0656668
GO:0004144	diacylglycerol O-acyltransferase activity	molecular_function	9	2	665	30	45954	0.069703
GO:0042651	thylakoid membrane	cellular_component	9	2	665	31	45954	0.0738181
GO:0010223	secondary shoot formation	biological_process	6	2	665	31	45954	0.0738181
GO:0010380	regulation of chlorophyll biosynthetic process	biological_process	10	2	665	31	45954	0.0738181
GO:0008299	isoprenoid biosynthetic process	biological_process	6	2	665	33	45954	0.0822726
GO:0022891	substrate-specific transmembrane transporter activity	molecular_function	5	2	665	34	45954	0.0866059
GO:0009638	phototropism	biological_process	6	2	665	34	45954	0.0866059
GO:0009904	chloroplast accumulation movement	biological_process	8	2	665	34	45954	0.0866059
GO:0004089	carbonate dehydratase activity	molecular_function	7	2	665	34	45954	0.0866059
GO:0006071	glycerol metabolic process	biological_process	7	2	665	35	45954	0.0910061
GO:0010215	cellulose microfibril organization	biological_process	7	2	665	37	45954	0.0999958
GO:0015116	sulfate transmembrane transporter activity	molecular_function	9	2	665	37	45954	0.0999958
GO:0009225	nucleotide-sugar metabolic process	biological_process	10	2	665	37	45954	0.0999958
GO:0004427	inorganic diphosphatase activity	molecular_function	8	2	665	38	45954	0.10458
GO:0030148	sphingolipid biosynthetic process	biological_process	7	2	665	38	45954	0.10458
GO:0016117	carotenoid biosynthetic process	biological_process	9	2	665	41	45954	0.118657
GO:0004575	sucrose alpha-glucosidase activity	molecular_function	8	2	665	43	45954	0.128288
GO:1900056	negative regulation of leaf senescence	biological_process	12	2	665	46	45954	0.143057
GO:0007015	actin filament organization	biological_process	7	2	665	46	45954	0.143057
GO:0005983	starch catabolic process	biological_process	8	2	665	46	45954	0.143057
GO:0015992	proton transport	biological_process	8	2	665	46	45954	0.143057
GO:0042127	regulation of cell proliferation	biological_process	5	2	665	47	45954	0.148056
GO:0009407	toxin catabolic process	biological_process	6	2	665	48	45954	0.153091
GO:0080092	regulation of pollen tube growth	biological_process	9	2	665	49	45954	0.158158
GO:0009266	response to temperature stimulus	biological_process	5	2	665	50	45954	0.163257
GO:0009903	chloroplast avoidance movement	biological_process	8	2	665	51	45954	0.168384
GO:0048573	photoperiodism, flowering	biological_process	6	2	665	56	45954	0.194389
GO:0003899	DNA-directed RNA polymerase activity	molecular_function	8	2	665	56	45954	0.194389
GO:0005543	phospholipid binding	molecular_function	5	2	665	57	45954	0.199652
GO:0000156	phosphorelay response regulator activity	molecular_function	5	2	665	58	45954	0.204931
GO:0003756	protein disulfide isomerase activity	molecular_function	7	2	665	61	45954	0.220852
GO:0031408	oxylipin biosynthetic process	biological_process	10	2	665	61	45954	0.220852
GO:0009910	negative regulation of flower development	biological_process	9	2	665	65	45954	0.242222
GO:0006820	anion transport	biological_process	6	2	665	67	45954	0.252943
GO:0047134	protein-disulfide reductase activity	molecular_function	7	2	665	67	45954	0.252943
GO:0010043	response to zinc ion	biological_process	7	2	665	68	45954	0.258307
GO:0010053	root epidermal cell differentiation	biological_process	7	2	665	69	45954	0.263674
GO:0009615	response to virus	biological_process	7	2	665	71	45954	0.274406
GO:0009553	embryo sac development	biological_process	7	2	665	76	45954	0.301183
GO:0051537	2 iron, 2 sulfur cluster binding	molecular_function	6	2	665	77	45954	0.306522
GO:0003684	damaged DNA binding	molecular_function	7	2	665	77	45954	0.306522
GO:0010183	pollen tube guidance	biological_process	6	2	665	78	45954	0.311852
GO:0048510	regulation of timing of transition from vegetative to reproductive phase	biological_process	11	2	665	83	45954	0.338355
GO:0009741	response to brassinosteroid	biological_process	6	2	665	86	45954	0.354109
GO:0016671	oxidoreductase activity, acting on a sulfur group of donors, disulfide as acceptor	molecular_function	6	2	665	88	45954	0.364538
GO:0003746	translation elongation factor activity	molecular_function	8	2	665	89	45954	0.369728
GO:0004222	metalloendopeptidase activity	molecular_function	8	2	665	89	45954	0.369728
GO:0016614	oxidoreductase activity, acting on CH-OH group of donors	molecular_function	5	2	665	89	45954	0.369728
GO:0009707	chloroplast outer membrane	cellular_component	14	2	665	91	45954	0.380058
GO:0004519	endonuclease activity	molecular_function	7	2	665	92	45954	0.385196
GO:0005778	peroxisomal membrane	cellular_component	12	2	665	92	45954	0.385196
GO:0051707	response to other organism	biological_process	6	2	665	93	45954	0.390315
GO:0000160	phosphorelay signal transduction system	biological_process	8	2	665	94	45954	0.395415
GO:0006631	fatty acid metabolic process	biological_process	9	2	665	94	45954	0.395415
GO:0010008	endosome membrane	cellular_component	11	2	665	96	45954	0.405556
GO:0004364	glutathione transferase activity	molecular_function	6	2	665	99	45954	0.420611
GO:0006749	glutathione metabolic process	biological_process	8	2	665	99	45954	0.420611
GO:0004693	cyclin-dependent protein serine/threonine kinase activity	molecular_function	9	2	665	100	45954	0.425586
GO:0048367	shoot system development	biological_process	7	2	665	100	45954	0.425586
GO:0015238	drug transmembrane transporter activity	molecular_function	5	2	665	104	45954	0.445257
GO:0006366	transcription from RNA polymerase II promoter	biological_process	11	2	665	105	45954	0.450116
GO:0009926	auxin polar transport	biological_process	7	2	665	106	45954	0.454951
GO:0008237	metallopeptidase activity	molecular_function	7	2	665	108	45954	0.464547
GO:0006855	drug transmembrane transport	biological_process	6	2	665	109	45954	0.469308
GO:0001046	core promoter sequence-specific DNA binding	molecular_function	10	2	665	113	45954	0.488092
GO:0048316	seed development	biological_process	7	2	665	114	45954	0.492723
GO:0016032	viral process	biological_process	5	2	665	126	45954	0.54617
GO:0009845	seed germination	biological_process	8	2	665	145	45954	0.62245
GO:0035091	phosphatidylinositol binding	molecular_function	6	2	665	152	45954	0.647943
GO:0006413	translational initiation	biological_process	8	2	665	152	45954	0.647943
GO:0003777	microtubule motor activity	molecular_function	10	2	665	161	45954	0.678689
GO:0005759	mitochondrial matrix	cellular_component	11	2	665	162	45954	0.681967
GO:0009524	phragmoplast	cellular_component	9	2	665	178	45954	0.730759
GO:0005615	extracellular space	cellular_component	5	2	665	183	45954	0.744646
GO:0031625	ubiquitin protein ligase binding	molecular_function	7	2	665	197	45954	0.780299
GO:0030246	carbohydrate binding	molecular_function	4	2	665	240	45954	0.863861
GO:0052689	carboxylic ester hydrolase activity	molecular_function	6	2	665	244	45954	0.869934
GO:0051213	dioxygenase activity	molecular_function	5	2	665	257	45954	0.887991
GO:0006281	DNA repair	biological_process	9	2	665	259	45954	0.890553
GO:0016042	lipid catabolic process	biological_process	6	2	665	274	45954	0.908104
GO:0016740	transferase activity	molecular_function	4	2	665	313	45954	0.942183
GO:0050832	defense response to fungus	biological_process	7	2	665	336	45954	0.95624
GO:0043231	intracellular membrane-bounded organelle	cellular_component	8	2	665	343	45954	0.959825
GO:0003924	GTPase activity	molecular_function	9	2	665	375	45954	0.972921
GO:0035556	intracellular signal transduction	biological_process	7	2	665	423	45954	0.985168
GO:0015031	protein transport	biological_process	6	2	665	464	45954	0.991203
GO:0005768	endosome	cellular_component	9	2	665	614	45954	0.998762
GO:0050203	oxalate-CoA ligase activity	molecular_function	7	1	665	1	45954	0.014471
GO:0033611	oxalate catabolic process	biological_process	9	1	665	1	45954	0.014471
GO:0044318	L-aspartate:fumarate oxidoreductase activity	molecular_function	6	1	665	2	45954	0.0287329
GO:0008734	L-aspartate oxidase activity	molecular_function	8	1	665	2	45954	0.0287329
GO:0052579	(+)-pulegone reductase, (+)-isomenthone as substrate, activity	molecular_function	7	1	665	2	45954	0.0287329
GO:0004301	epoxide hydrolase activity	molecular_function	7	1	665	2	45954	0.0287329
GO:0001578	microtubule bundle formation	biological_process	7	1	665	2	45954	0.0287329
GO:2000030	regulation of response to red or far red light	biological_process	8	1	665	2	45954	0.0287329
GO:0004851	uroporphyrin-III C-methyltransferase activity	molecular_function	8	1	665	2	45954	0.0287329
GO:0042214	terpene metabolic process	biological_process	7	1	665	2	45954	0.0287329
GO:0052580	(+)-pulegone reductase, (-)-menthone as substrate, activity	molecular_function	7	1	665	2	45954	0.0287329
GO:0046467	membrane lipid biosynthetic process	biological_process	6	1	665	3	45954	0.0427887
GO:0008670	2,4-dienoyl-CoA reductase (NADPH) activity	molecular_function	7	1	665	3	45954	0.0427887
GO:0043496	regulation of protein homodimerization activity	biological_process	7	1	665	4	45954	0.0566414
GO:0010430	fatty acid omega-oxidation	biological_process	11	1	665	4	45954	0.0566414
GO:0008840	4-hydroxy-tetrahydrodipicolinate synthase	molecular_function	7	1	665	4	45954	0.0566414
GO:0046460	neutral lipid biosynthetic process	biological_process	6	1	665	4	45954	0.0566414
GO:0019354	siroheme biosynthetic process	biological_process	10	1	665	4	45954	0.0566414
GO:0006021	inositol biosynthetic process	biological_process	7	1	665	4	45954	0.0566414
GO:0015207	adenine transmembrane transporter activity	molecular_function	9	1	665	4	45954	0.0566414
GO:0015208	guanine transmembrane transporter activity	molecular_function	9	1	665	4	45954	0.0566414
GO:0098721	uracil import across plasma membrane	biological_process	7	1	665	4	45954	0.0566414
GO:0015294	solute:cation symporter activity	molecular_function	8	1	665	4	45954	0.0566414
GO:0098702	adenine import across plasma membrane	biological_process	7	1	665	4	45954	0.0566414
GO:0035344	hypoxanthine transport	biological_process	7	1	665	4	45954	0.0566414
GO:0004512	inositol-3-phosphate synthase activity	molecular_function	6	1	665	4	45954	0.0566414
GO:0098710	guanine import across plasma membrane	biological_process	8	1	665	4	45954	0.0566414
GO:0016307	phosphatidylinositol phosphate kinase activity	molecular_function	7	1	665	4	45954	0.0566414
GO:0030076	light-harvesting complex	cellular_component	7	1	665	4	45954	0.0566414
GO:0047652	allantoate deiminase activity	molecular_function	7	1	665	5	45954	0.0702939
GO:0007163	establishment or maintenance of cell polarity	biological_process	5	1	665	5	45954	0.0702939
GO:0050347	trans-octaprenyltranstransferase activity	molecular_function	6	1	665	5	45954	0.0702939
GO:0004489	methylenetetrahydrofolate reductase (NAD(P)H) activity	molecular_function	7	1	665	5	45954	0.0702939
GO:0051980	iron-nicotianamine transmembrane transporter activity	molecular_function	6	1	665	5	45954	0.0702939
GO:0071370	cellular response to gibberellin stimulus	biological_process	7	1	665	5	45954	0.0702939
GO:0052924	all-trans-nonaprenyl-diphosphate synthase (geranylgeranyl-diphosphate specific) activity	molecular_function	6	1	665	5	45954	0.0702939
GO:0047066	phospholipid-hydroperoxide glutathione peroxidase activity	molecular_function	6	1	665	5	45954	0.0702939
GO:0080085	signal recognition particle, chloroplast targeting	cellular_component	10	1	665	5	45954	0.0702939
GO:0009526	plastid envelope	cellular_component	11	1	665	6	45954	0.0837492
GO:0046475	glycerophospholipid catabolic process	biological_process	8	1	665	6	45954	0.0837492
GO:0080064	4,4-dimethyl-9beta,19-cyclopropylsterol oxidation	biological_process	8	1	665	6	45954	0.0837492
GO:0010159	specification of organ position	biological_process	8	1	665	6	45954	0.0837492
GO:0033306	phytol metabolic process	biological_process	9	1	665	6	45954	0.0837492
GO:0046593	mandelonitrile lyase activity	molecular_function	7	1	665	6	45954	0.0837492
GO:0045153	electron transporter, transferring electrons within CoQH2-cytochrome c reductase complex activity	molecular_function	4	1	665	6	45954	0.0837492
GO:0009531	secondary cell wall	cellular_component	8	1	665	6	45954	0.0837492
GO:0097249	mitochondrial respiratory chain supercomplex	cellular_component	14	1	665	7	45954	0.0970099
GO:0003006	developmental process involved in reproduction	biological_process	4	1	665	7	45954	0.0970099
GO:0033843	xyloglucan 6-xylosyltransferase activity	molecular_function	8	1	665	7	45954	0.0970099
GO:0015210	uracil transmembrane transporter activity	molecular_function	9	1	665	7	45954	0.0970099
GO:0019760	glucosinolate metabolic process	biological_process	8	1	665	7	45954	0.0970099
GO:0004148	dihydrolipoyl dehydrogenase activity	molecular_function	7	1	665	7	45954	0.0970099
GO:0019877	diaminopimelate biosynthetic process	biological_process	8	1	665	7	45954	0.0970099
GO:0008686	3,4-dihydroxy-2-butanone-4-phosphate synthase activity	molecular_function	6	1	665	8	45954	0.110079
GO:0046509	1,2-diacylglycerol 3-beta-galactosyltransferase activity	molecular_function	8	1	665	8	45954	0.110079
GO:0010136	ureide catabolic process	biological_process	8	1	665	8	45954	0.110079
GO:0010330	cellulose synthase complex	cellular_component	7	1	665	8	45954	0.110079
GO:0010239	chloroplast mRNA processing	biological_process	11	1	665	8	45954	0.110079
GO:0034457	Mpp10 complex	cellular_component	10	1	665	8	45954	0.110079
GO:0010236	plastoquinone biosynthetic process	biological_process	8	1	665	8	45954	0.110079
GO:0006145	purine nucleobase catabolic process	biological_process	10	1	665	8	45954	0.110079
GO:0003935	GTP cyclohydrolase II activity	molecular_function	9	1	665	8	45954	0.110079
GO:0045431	flavonol synthase activity	molecular_function	7	1	665	9	45954	0.122959
GO:0070126	mitochondrial translational termination	biological_process	9	1	665	9	45954	0.122959
GO:0031426	polycistronic mRNA processing	biological_process	11	1	665	9	45954	0.122959
GO:0005746	mitochondrial respiratory chain	cellular_component	14	1	665	9	45954	0.122959
GO:0016150	translation release factor activity, codon nonspecific	molecular_function	10	1	665	9	45954	0.122959
GO:0046861	glyoxysomal membrane	cellular_component	13	1	665	9	45954	0.122959
GO:0030643	cellular phosphate ion homeostasis	biological_process	10	1	665	9	45954	0.122959
GO:0006723	cuticle hydrocarbon biosynthetic process	biological_process	5	1	665	9	45954	0.122959
GO:0035798	2-alkenal reductase (NADP+) activity	molecular_function	7	1	665	9	45954	0.122959
GO:0072344	rescue of stalled ribosome	biological_process	9	1	665	9	45954	0.122959
GO:0016570	histone modification	biological_process	8	1	665	10	45954	0.135654
GO:0009435	NAD biosynthetic process	biological_process	12	1	665	10	45954	0.135654
GO:0005991	trehalose metabolic process	biological_process	7	1	665	10	45954	0.135654
GO:0004322	ferroxidase activity	molecular_function	7	1	665	10	45954	0.135654
GO:0019464	glycine decarboxylation via glycine cleavage system	biological_process	11	1	665	10	45954	0.135654
GO:0000254	C-4 methylsterol oxidase activity	molecular_function	7	1	665	10	45954	0.135654
GO:0008199	ferric iron binding	molecular_function	9	1	665	10	45954	0.135654
GO:0006826	iron ion transport	biological_process	9	1	665	10	45954	0.135654
GO:0009969	xyloglucan biosynthetic process	biological_process	9	1	665	11	45954	0.148164
GO:0045292	mRNA cis splicing, via spliceosome	biological_process	12	1	665	11	45954	0.148164
GO:0035252	UDP-xylosyltransferase activity	molecular_function	7	1	665	11	45954	0.148164
GO:0016651	oxidoreductase activity, acting on NAD(P)H	molecular_function	5	1	665	11	45954	0.148164
GO:0009538	photosystem I reaction center	cellular_component	11	1	665	11	45954	0.148164
GO:0071836	nectar secretion	biological_process	6	1	665	11	45954	0.148164
GO:0004617	phosphoglycerate dehydrogenase activity	molecular_function	7	1	665	12	45954	0.160494
GO:0009070	serine family amino acid biosynthetic process	biological_process	9	1	665	12	45954	0.160494
GO:0010450	inflorescence meristem growth	biological_process	5	1	665	12	45954	0.160494
GO:0004420	hydroxymethylglutaryl-CoA reductase (NADPH) activity	molecular_function	7	1	665	12	45954	0.160494
GO:0007267	cell-cell signaling	biological_process	6	1	665	12	45954	0.160494
GO:0031305	integral component of mitochondrial inner membrane	cellular_component	15	1	665	12	45954	0.160494
GO:0010106	cellular response to iron ion starvation	biological_process	9	1	665	12	45954	0.160494
GO:0033597	mitotic checkpoint complex	cellular_component	11	1	665	12	45954	0.160494
GO:0046854	phosphatidylinositol phosphorylation	biological_process	10	1	665	12	45954	0.160494
GO:0045995	regulation of embryonic development	biological_process	7	1	665	12	45954	0.160494
GO:0080168	abscisic acid transport	biological_process	10	1	665	13	45954	0.172646
GO:0016593	Cdc73/Paf1 complex	cellular_component	11	1	665	13	45954	0.172646
GO:0048564	photosystem I assembly	biological_process	7	1	665	13	45954	0.172646
GO:0007276	gamete generation	biological_process	5	1	665	13	45954	0.172646
GO:0070402	NADPH binding	molecular_function	7	1	665	13	45954	0.172646
GO:0055046	microgametogenesis	biological_process	8	1	665	13	45954	0.172646
GO:0090440	abscisic acid transporter activity	molecular_function	6	1	665	13	45954	0.172646
GO:0019684	photosynthesis, light reaction	biological_process	6	1	665	14	45954	0.184622
GO:0004345	glucose-6-phosphate dehydrogenase activity	molecular_function	7	1	665	14	45954	0.184622
GO:0009612	response to mechanical stimulus	biological_process	5	1	665	14	45954	0.184622
GO:0001678	cellular glucose homeostasis	biological_process	7	1	665	14	45954	0.184622
GO:0006744	ubiquinone biosynthetic process	biological_process	8	1	665	14	45954	0.184622
GO:0006369	termination of RNA polymerase II transcription	biological_process	10	1	665	14	45954	0.184622
GO:0016832	aldehyde-lyase activity	molecular_function	6	1	665	14	45954	0.184622
GO:0009231	riboflavin biosynthetic process	biological_process	8	1	665	14	45954	0.184622
GO:0033617	mitochondrial respiratory chain complex IV assembly	biological_process	7	1	665	14	45954	0.184622
GO:0019158	mannokinase activity	molecular_function	9	1	665	14	45954	0.184622
GO:0005216	ion channel activity	molecular_function	8	1	665	15	45954	0.196425
GO:0045038	protein import into chloroplast thylakoid membrane	biological_process	9	1	665	15	45954	0.196425
GO:0010021	amylopectin biosynthetic process	biological_process	7	1	665	15	45954	0.196425
GO:0009657	plastid organization	biological_process	5	1	665	15	45954	0.196425
GO:0004340	glucokinase activity	molecular_function	9	1	665	16	45954	0.208057
GO:0035250	UDP-galactosyltransferase activity	molecular_function	7	1	665	16	45954	0.208057
GO:0042991	transcription factor import into nucleus	biological_process	7	1	665	16	45954	0.208057
GO:0032260	response to jasmonic acid stimulus involved in jasmonic acid and ethylene-dependent systemic resistance	biological_process	8	1	665	16	45954	0.208057
GO:0009051	pentose-phosphate shunt, oxidative branch	biological_process	15	1	665	16	45954	0.208057
GO:0009247	glycolipid biosynthetic process	biological_process	7	1	665	16	45954	0.208057
GO:0080060	integument development	biological_process	9	1	665	16	45954	0.208057
GO:0000164	protein phosphatase type 1 complex	cellular_component	9	1	665	16	45954	0.208057
GO:0043447	alkane biosynthetic process	biological_process	6	1	665	16	45954	0.208057
GO:0004506	squalene monooxygenase activity	molecular_function	7	1	665	16	45954	0.208057
GO:0004356	glutamate-ammonia ligase activity	molecular_function	8	1	665	16	45954	0.208057
GO:0046786	viral replication complex formation and maintenance	biological_process	8	1	665	16	45954	0.208057
GO:0044183	protein binding involved in protein folding	molecular_function	5	1	665	17	45954	0.219521
GO:0035671	enone reductase activity	molecular_function	7	1	665	17	45954	0.219521
GO:0052853	long-chain-(S)-2-hydroxy-long-chain-acid oxidase activity	molecular_function	8	1	665	17	45954	0.219521
GO:0008361	regulation of cell size	biological_process	6	1	665	17	45954	0.219521
GO:0052854	medium-chain-(S)-2-hydroxy-acid oxidase activity	molecular_function	8	1	665	17	45954	0.219521
GO:0004602	glutathione peroxidase activity	molecular_function	7	1	665	17	45954	0.219521
GO:0005786	signal recognition particle, endoplasmic reticulum targeting	cellular_component	10	1	665	17	45954	0.219521
GO:0052852	very-long-chain-(S)-2-hydroxy-acid oxidase activity	molecular_function	8	1	665	17	45954	0.219521
GO:0010264	myo-inositol hexakisphosphate biosynthetic process	biological_process	10	1	665	18	45954	0.23082
GO:0047205	quinate O-hydroxycinnamoyltransferase activity	molecular_function	9	1	665	18	45954	0.23082
GO:0097027	ubiquitin-protein transferase activator activity	molecular_function	6	1	665	18	45954	0.23082
GO:0047172	shikimate O-hydroxycinnamoyltransferase activity	molecular_function	9	1	665	18	45954	0.23082
GO:0009522	photosystem I	cellular_component	10	1	665	18	45954	0.23082
GO:0070847	core mediator complex	cellular_component	10	1	665	18	45954	0.23082
GO:0015934	large ribosomal subunit	cellular_component	11	1	665	18	45954	0.23082
GO:0009767	photosynthetic electron transport chain	biological_process	7	1	665	19	45954	0.241955
GO:0016149	translation release factor activity, codon specific	molecular_function	10	1	665	19	45954	0.241955
GO:0010158	abaxial cell fate specification	biological_process	7	1	665	19	45954	0.241955
GO:0019900	kinase binding	molecular_function	6	1	665	19	45954	0.241955
GO:0042644	chloroplast nucleoid	cellular_component	13	1	665	19	45954	0.241955
GO:0045165	cell fate commitment	biological_process	7	1	665	19	45954	0.241955
GO:0016627	oxidoreductase activity, acting on the CH-CH group of donors	molecular_function	5	1	665	20	45954	0.252929
GO:0007021	tubulin complex assembly	biological_process	9	1	665	20	45954	0.252929
GO:0033201	alpha-1,4-glucan synthase activity	molecular_function	7	1	665	20	45954	0.252929
GO:0016208	AMP binding	molecular_function	9	1	665	20	45954	0.252929
GO:0010997	anaphase-promoting complex binding	molecular_function	6	1	665	20	45954	0.252929
GO:0052634	C-19 gibberellin 2-beta-dioxygenase activity	molecular_function	8	1	665	20	45954	0.252929
GO:0015299	solute:proton antiporter activity	molecular_function	9	1	665	20	45954	0.252929
GO:0061088	regulation of sequestering of zinc ion	biological_process	13	1	665	21	45954	0.263745
GO:0008891	glycolate oxidase activity	molecular_function	8	1	665	21	45954	0.263745
GO:0009854	oxidative photosynthetic carbon pathway	biological_process	8	1	665	21	45954	0.263745
GO:0034389	lipid particle organization	biological_process	5	1	665	21	45954	0.263745
GO:0010304	PSII associated light-harvesting complex II catabolic process	biological_process	8	1	665	21	45954	0.263745
GO:0009641	shade avoidance	biological_process	8	1	665	21	45954	0.263745
GO:0009011	starch synthase activity	molecular_function	8	1	665	22	45954	0.274404
GO:0019375	galactolipid biosynthetic process	biological_process	8	1	665	22	45954	0.274404
GO:0009251	glucan catabolic process	biological_process	8	1	665	22	45954	0.274404
GO:0004467	long-chain fatty acid-CoA ligase activity	molecular_function	7	1	665	22	45954	0.274404
GO:0003785	actin monomer binding	molecular_function	7	1	665	22	45954	0.274404
GO:0008266	poly(U) RNA binding	molecular_function	9	1	665	22	45954	0.274404
GO:0006086	acetyl-CoA biosynthetic process from pyruvate	biological_process	9	1	665	23	45954	0.284909
GO:0010016	shoot system morphogenesis	biological_process	8	1	665	23	45954	0.284909
GO:0004045	aminoacyl-tRNA hydrolase activity	molecular_function	7	1	665	23	45954	0.284909
GO:0048317	seed morphogenesis	biological_process	5	1	665	23	45954	0.284909
GO:0015386	potassium:proton antiporter activity	molecular_function	11	1	665	23	45954	0.284909
GO:0010492	maintenance of shoot apical meristem identity	biological_process	11	1	665	23	45954	0.284909
GO:0001104	RNA polymerase II transcription cofactor activity	molecular_function	6	1	665	23	45954	0.284909
GO:1902183	regulation of shoot apical meristem development	biological_process	10	1	665	23	45954	0.284909
GO:0045487	gibberellin catabolic process	biological_process	8	1	665	23	45954	0.284909
GO:0009089	lysine biosynthetic process via diaminopimelate	biological_process	11	1	665	24	45954	0.295262
GO:0055028	cortical microtubule	cellular_component	10	1	665	24	45954	0.295262
GO:0047364	desulfoglucosinolate sulfotransferase activity	molecular_function	7	1	665	24	45954	0.295262
GO:0034219	carbohydrate transmembrane transport	biological_process	6	1	665	25	45954	0.305466
GO:2000024	regulation of leaf development	biological_process	10	1	665	25	45954	0.305466
GO:0004312	fatty acid synthase activity	molecular_function	7	1	665	25	45954	0.305466
GO:0004739	pyruvate dehydrogenase (acetyl-transferring) activity	molecular_function	7	1	665	25	45954	0.305466
GO:0050665	hydrogen peroxide biosynthetic process	biological_process	6	1	665	25	45954	0.305466
GO:0000373	Group II intron splicing	biological_process	13	1	665	25	45954	0.305466
GO:0019139	cytokinin dehydrogenase activity	molecular_function	6	1	665	26	45954	0.315522
GO:0005987	sucrose catabolic process	biological_process	8	1	665	26	45954	0.315522
GO:0015179	L-amino acid transmembrane transporter activity	molecular_function	9	1	665	26	45954	0.315522
GO:0015198	oligopeptide transporter activity	molecular_function	6	1	665	26	45954	0.315522
GO:0009963	positive regulation of flavonoid biosynthetic process	biological_process	8	1	665	26	45954	0.315522
GO:0009823	cytokinin catabolic process	biological_process	8	1	665	26	45954	0.315522
GO:0016688	L-ascorbate peroxidase activity	molecular_function	7	1	665	27	45954	0.325433
GO:0005811	lipid particle	cellular_component	9	1	665	27	45954	0.325433
GO:0033926	glycopeptide alpha-N-acetylgalactosaminidase activity	molecular_function	7	1	665	27	45954	0.325433
GO:0010093	specification of floral organ identity	biological_process	5	1	665	27	45954	0.325433
GO:0090575	RNA polymerase II transcription factor complex	cellular_component	9	1	665	27	45954	0.325433
GO:0035999	tetrahydrofolate interconversion	biological_process	9	1	665	28	45954	0.3352
GO:0000272	polysaccharide catabolic process	biological_process	7	1	665	28	45954	0.3352
GO:0051536	iron-sulfur cluster binding	molecular_function	5	1	665	28	45954	0.3352
GO:0004315	3-oxoacyl-[acyl-carrier-protein] synthase activity	molecular_function	8	1	665	29	45954	0.344826
GO:0008865	fructokinase activity	molecular_function	9	1	665	29	45954	0.344826
GO:0004372	glycine hydroxymethyltransferase activity	molecular_function	7	1	665	30	45954	0.354313
GO:0000079	regulation of cyclin-dependent protein serine/threonine kinase activity	biological_process	12	1	665	30	45954	0.354313
GO:0006544	glycine metabolic process	biological_process	9	1	665	30	45954	0.354313
GO:0010262	somatic embryogenesis	biological_process	6	1	665	31	45954	0.363663
GO:0009514	glyoxysome	cellular_component	11	1	665	31	45954	0.363663
GO:0015935	small ribosomal subunit	cellular_component	11	1	665	31	45954	0.363663
GO:0006563	L-serine metabolic process	biological_process	9	1	665	32	45954	0.372878
GO:0016602	CCAAT-binding factor complex	cellular_component	10	1	665	32	45954	0.372878
GO:0006730	one-carbon metabolic process	biological_process	5	1	665	32	45954	0.372878
GO:0019538	protein metabolic process	biological_process	5	1	665	33	45954	0.381959
GO:0043622	cortical microtubule organization	biological_process	8	1	665	33	45954	0.381959
GO:0006813	potassium ion transport	biological_process	8	1	665	33	45954	0.381959
GO:0010025	wax biosynthetic process	biological_process	5	1	665	34	45954	0.390909
GO:0008574	ATP-dependent microtubule motor activity, plus-end-directed	molecular_function	11	1	665	34	45954	0.390909
GO:0010030	positive regulation of seed germination	biological_process	10	1	665	34	45954	0.390909
GO:0006368	transcription elongation from RNA polymerase II promoter	biological_process	10	1	665	35	45954	0.39973
GO:0008194	UDP-glycosyltransferase activity	molecular_function	6	1	665	36	45954	0.408423
GO:0004743	pyruvate kinase activity	molecular_function	7	1	665	36	45954	0.408423
GO:0061512	protein localization to cilium	biological_process	8	1	665	36	45954	0.408423
GO:0040007	growth	biological_process	3	1	665	36	45954	0.408423
GO:0030955	potassium ion binding	molecular_function	8	1	665	36	45954	0.408423
GO:0009933	meristem structural organization	biological_process	9	1	665	36	45954	0.408423
GO:0009501	amyloplast	cellular_component	10	1	665	36	45954	0.408423
GO:0004564	beta-fructofuranosidase activity	molecular_function	7	1	665	36	45954	0.408423
GO:0003774	motor activity	molecular_function	9	1	665	37	45954	0.41699
GO:0005929	cilium	cellular_component	6	1	665	37	45954	0.41699
GO:0016459	myosin complex	cellular_component	11	1	665	37	45954	0.41699
GO:0009887	organ morphogenesis	biological_process	8	1	665	37	45954	0.41699
GO:0005750	mitochondrial respiratory chain complex III	cellular_component	15	1	665	38	45954	0.425434
GO:0030048	actin filament-based movement	biological_process	6	1	665	39	45954	0.433755
GO:0010214	seed coat development	biological_process	5	1	665	41	45954	0.450039
GO:0030145	manganese ion binding	molecular_function	8	1	665	41	45954	0.450039
GO:0004565	beta-galactosidase activity	molecular_function	8	1	665	41	45954	0.450039
GO:0030127	COPII vesicle coat	cellular_component	11	1	665	41	45954	0.450039
GO:0015112	nitrate transmembrane transporter activity	molecular_function	9	1	665	41	45954	0.450039
GO:0015297	antiporter activity	molecular_function	7	1	665	42	45954	0.458004
GO:0048511	rhythmic process	biological_process	3	1	665	42	45954	0.458004
GO:0016308	1-phosphatidylinositol-4-phosphate 5-kinase activity	molecular_function	8	1	665	43	45954	0.465855
GO:0010091	trichome branching	biological_process	9	1	665	43	45954	0.465855
GO:0035242	protein-arginine omega-N asymmetric methyltransferase activity	molecular_function	10	1	665	43	45954	0.465855
GO:0019432	triglyceride biosynthetic process	biological_process	8	1	665	43	45954	0.465855
GO:0030515	snoRNA binding	molecular_function	7	1	665	43	45954	0.465855
GO:0010017	red or far-red light signaling pathway	biological_process	7	1	665	44	45954	0.473592
GO:0004707	MAP kinase activity	molecular_function	10	1	665	44	45954	0.473592
GO:0031409	pigment binding	molecular_function	4	1	665	45	45954	0.481217
GO:0008422	beta-glucosidase activity	molecular_function	8	1	665	45	45954	0.481217
GO:0070180	large ribosomal subunit rRNA binding	molecular_function	8	1	665	45	45954	0.481217
GO:0008469	histone-arginine N-methyltransferase activity	molecular_function	10	1	665	45	45954	0.481217
GO:0046540	U4/U6 x U5 tri-snRNP complex	cellular_component	9	1	665	46	45954	0.488731
GO:0005985	sucrose metabolic process	biological_process	7	1	665	46	45954	0.488731
GO:0010105	negative regulation of ethylene-activated signaling pathway	biological_process	10	1	665	47	45954	0.496137
GO:0010020	chloroplast fission	biological_process	7	1	665	47	45954	0.496137
GO:0009944	polarity specification of adaxial/abaxial axis	biological_process	10	1	665	48	45954	0.503436
GO:0005682	U5 snRNP	cellular_component	9	1	665	48	45954	0.503436
GO:0003712	transcription cofactor activity	molecular_function	5	1	665	49	45954	0.510629
GO:0048825	cotyledon development	biological_process	6	1	665	49	45954	0.510629
GO:0048235	pollen sperm cell differentiation	biological_process	7	1	665	49	45954	0.510629
GO:0009768	photosynthesis, light harvesting in photosystem I	biological_process	7	1	665	49	45954	0.510629
GO:0015706	nitrate transport	biological_process	8	1	665	50	45954	0.517719
GO:0008146	sulfotransferase activity	molecular_function	6	1	665	50	45954	0.517719
GO:0005762	mitochondrial large ribosomal subunit	cellular_component	13	1	665	52	45954	0.531591
GO:0000271	polysaccharide biosynthetic process	biological_process	7	1	665	54	45954	0.545065
GO:0042335	cuticle development	biological_process	6	1	665	54	45954	0.545065
GO:0000302	response to reactive oxygen species	biological_process	6	1	665	55	45954	0.551656
GO:0008654	phospholipid biosynthetic process	biological_process	6	1	665	55	45954	0.551656
GO:0000226	microtubule cytoskeleton organization	biological_process	6	1	665	56	45954	0.558152
GO:0010029	regulation of seed germination	biological_process	9	1	665	56	45954	0.558152
GO:0015079	potassium ion transmembrane transporter activity	molecular_function	10	1	665	58	45954	0.570863
GO:0000245	spliceosomal complex assembly	biological_process	12	1	665	58	45954	0.570863
GO:0004527	exonuclease activity	molecular_function	7	1	665	58	45954	0.570863
GO:0010305	leaf vascular tissue pattern formation	biological_process	9	1	665	58	45954	0.570863
GO:0061077	chaperone-mediated protein folding	biological_process	8	1	665	60	45954	0.583208
GO:0004402	histone acetyltransferase activity	molecular_function	10	1	665	60	45954	0.583208
GO:0006974	cellular response to DNA damage stimulus	biological_process	6	1	665	61	45954	0.589248
GO:0000902	cell morphogenesis	biological_process	7	1	665	61	45954	0.589248
GO:0016226	iron-sulfur cluster assembly	biological_process	5	1	665	62	45954	0.5952
GO:0042391	regulation of membrane potential	biological_process	5	1	665	62	45954	0.5952
GO:0019706	protein-cysteine S-palmitoyltransferase activity	molecular_function	8	1	665	63	45954	0.601065
GO:0048653	anther development	biological_process	7	1	665	64	45954	0.606846
GO:0043022	ribosome binding	molecular_function	5	1	665	64	45954	0.606846
GO:0005385	zinc ion transmembrane transporter activity	molecular_function	11	1	665	66	45954	0.618158
GO:0016538	cyclin-dependent protein serine/threonine kinase regulator activity	molecular_function	6	1	665	66	45954	0.618158
GO:0019901	protein kinase binding	molecular_function	7	1	665	66	45954	0.618158
GO:0046910	pectinesterase inhibitor activity	molecular_function	5	1	665	66	45954	0.618158
GO:0051607	defense response to virus	biological_process	5	1	665	67	45954	0.623692
GO:0010087	phloem or xylem histogenesis	biological_process	6	1	665	67	45954	0.623692
GO:0007568	aging	biological_process	5	1	665	67	45954	0.623692
GO:0006284	base-excision repair	biological_process	10	1	665	68	45954	0.629145
GO:0005249	voltage-gated potassium channel activity	molecular_function	11	1	665	68	45954	0.629145
GO:0009825	multidimensional cell growth	biological_process	6	1	665	70	45954	0.639817
GO:0008375	acetylglucosaminyltransferase activity	molecular_function	7	1	665	73	45954	0.655252
GO:0010181	FMN binding	molecular_function	7	1	665	73	45954	0.655252
GO:0016791	phosphatase activity	molecular_function	7	1	665	74	45954	0.660249
GO:0071944	cell periphery	cellular_component	5	1	665	79	45954	0.684168
GO:0051015	actin filament binding	molecular_function	7	1	665	83	45954	0.702088
GO:0004176	ATP-dependent peptidase activity	molecular_function	7	1	665	86	45954	0.714858
GO:0010252	auxin homeostasis	biological_process	7	1	665	86	45954	0.714858
GO:0016036	cellular response to phosphate starvation	biological_process	9	1	665	87	45954	0.718992
GO:0003993	acid phosphatase activity	molecular_function	8	1	665	89	45954	0.727081
GO:0010119	regulation of stomatal movement	biological_process	6	1	665	90	45954	0.731038
GO:0016051	carbohydrate biosynthetic process	biological_process	6	1	665	91	45954	0.734938
GO:0016592	mediator complex	cellular_component	13	1	665	92	45954	0.738781
GO:0010182	sugar mediated signaling pathway	biological_process	8	1	665	93	45954	0.742569
GO:0009620	response to fungus	biological_process	7	1	665	100	45954	0.767591
GO:0032040	small-subunit processome	cellular_component	9	1	665	101	45954	0.770961
GO:0009931	calcium-dependent protein serine/threonine kinase activity	molecular_function	9	1	665	103	45954	0.777557
GO:0004683	calmodulin-dependent protein kinase activity	molecular_function	9	1	665	103	45954	0.777557
GO:0050897	cobalt ion binding	molecular_function	8	1	665	105	45954	0.783962
GO:0000027	ribosomal large subunit assembly	biological_process	7	1	665	106	45954	0.787096
GO:0010224	response to UV-B	biological_process	8	1	665	108	45954	0.793227
GO:0005747	mitochondrial respiratory chain complex I	cellular_component	15	1	665	109	45954	0.796226
GO:0008283	cell proliferation	biological_process	4	1	665	111	45954	0.802095
GO:0006364	rRNA processing	biological_process	11	1	665	111	45954	0.802095
GO:0031347	regulation of defense response	biological_process	6	1	665	115	45954	0.813331
GO:0009788	negative regulation of abscisic acid-activated signaling pathway	biological_process	10	1	665	117	45954	0.818708
GO:0002181	cytoplasmic translation	biological_process	8	1	665	120	45954	0.826485
GO:0071554	cell wall organization or biogenesis	biological_process	4	1	665	120	45954	0.826485
GO:0016413	O-acetyltransferase activity	molecular_function	8	1	665	121	45954	0.829003
GO:0043621	protein self-association	molecular_function	5	1	665	122	45954	0.831484
GO:0010089	xylem development	biological_process	7	1	665	124	45954	0.836338
GO:0009909	regulation of flower development	biological_process	8	1	665	130	45954	0.850081
GO:0004712	protein serine/threonine/tyrosine kinase activity	molecular_function	8	1	665	131	45954	0.852256
GO:0005681	spliceosomal complex	cellular_component	8	1	665	134	45954	0.858596
GO:0009626	plant-type hypersensitive response	biological_process	6	1	665	142	45954	0.874205
GO:0010228	vegetative to reproductive phase transition of meristem	biological_process	5	1	665	143	45954	0.876031
GO:0009736	cytokinin-activated signaling pathway	biological_process	8	1	665	143	45954	0.876031
GO:0007067	mitotic nuclear division	biological_process	7	1	665	147	45954	0.883074
GO:0008168	methyltransferase activity	molecular_function	6	1	665	148	45954	0.884771
GO:0006357	regulation of transcription from RNA polymerase II promoter	biological_process	12	1	665	154	45954	0.894452
GO:0080044	quercetin 7-O-glucosyltransferase activity	molecular_function	8	1	665	162	45954	0.906108
GO:0080043	quercetin 3-O-glucosyltransferase activity	molecular_function	8	1	665	162	45954	0.906108
GO:0030247	polysaccharide binding	molecular_function	5	1	665	171	45954	0.917691
GO:0006888	ER to Golgi vesicle-mediated transport	biological_process	7	1	665	171	45954	0.917691
GO:0052696	flavonoid glucuronidation	biological_process	12	1	665	178	45954	0.925704
GO:0003729	mRNA binding	molecular_function	8	1	665	178	45954	0.925704
GO:0008233	peptidase activity	molecular_function	5	1	665	179	45954	0.926784
GO:0005096	GTPase activator activity	molecular_function	5	1	665	185	45954	0.932939
GO:0009809	lignin biosynthetic process	biological_process	8	1	665	191	45954	0.938577
GO:0000287	magnesium ion binding	molecular_function	7	1	665	196	45954	0.942912
GO:0003779	actin binding	molecular_function	6	1	665	201	45954	0.946942
GO:0018105	peptidyl-serine phosphorylation	biological_process	9	1	665	206	45954	0.950687
GO:0030170	pyridoxal phosphate binding	molecular_function	6	1	665	223	45954	0.961556
GO:0009813	flavonoid biosynthetic process	biological_process	6	1	665	239	45954	0.969589
GO:0004497	monooxygenase activity	molecular_function	5	1	665	246	45954	0.972554
GO:0042626	ATPase activity, coupled to transmembrane movement of substances	molecular_function	12	1	665	253	45954	0.97523
GO:0005525	GTP binding	molecular_function	9	1	665	430	45954	0.998159
GO:0009873	ethylene-activated signaling pathway	biological_process	8	1	665	436	45954	0.998315
