# Supplementary material for: Comparative transcriptome analysis of inbred lines and contrasting hybrids reveals overdominance mediate early biomass vigor in hybrid cotton
Source: BMC Genomics. 2020 Feb 10;21:140. doi: 10.1186/s12864-020-6561-9 (PMC7011360; doi:10.1186/s12864-020-6561-9)
Supplement: Supplementary file 14 — Additional file 14. Enriched KEGG terms of overdominant genes in leaf of high hybrid-parent triad [file 12864_2020_6561_MOESM14_ESM.xlsx]

## Sheet: KEGG for up regulated
pathway_id	pathway_name	S gene number	TS gene number	B gene number	TB gene number	pvalue
ko04626	Plant-pathogen interaction	41	351	2285	26187	0.0340355
ko04075	Plant hormone signal transduction	38	351	2066	26187	0.0293819
ko04712	Circadian rhythm - plant	22	351	432	26187	1.11085e-07
ko00500	Starch and sucrose metabolism	20	351	1468	26187	0.502939
ko00520	Amino sugar and nucleotide sugar metabolism	18	351	814	26187	0.0270994
ko04145	Phagosome	17	351	445	26187	0.00012062
ko04141	Protein processing in endoplasmic reticulum	17	351	1191	26187	0.430274
ko01200	Carbon metabolism	16	351	1016	26187	0.289848
ko04120	Ubiquitin mediated proteolysis	13	351	682	26187	0.130383
ko01230	Biosynthesis of amino acids	13	351	887	26187	0.410993
ko03013	RNA transport	13	351	1090	26187	0.705354
ko03010	Ribosome	12	351	1132	26187	0.834018
ko04144	Endocytosis	12	351	1331	26187	0.946761
ko00592	alpha-Linolenic acid metabolism	10	351	223	26187	0.000908754
ko00561	Glycerolipid metabolism	10	351	542	26187	0.194052
ko00010	Glycolysis / Gluconeogenesis	9	351	538	26187	0.296973
ko00350	Tyrosine metabolism	7	351	237	26187	0.041329
ko00460	Cyanoamino acid metabolism	7	351	263	26187	0.0649583
ko00941	Flavonoid biosynthesis	7	351	292	26187	0.0993173
ko03008	Ribosome biogenesis in eukaryotes	7	351	574	26187	0.651763
ko03015	mRNA surveillance pathway	7	351	720	26187	0.851665
ko00071	Fatty acid degradation	6	351	174	26187	0.0302536
ko00900	Terpenoid backbone biosynthesis	6	351	227	26187	0.0860191
ko00030	Pentose phosphate pathway	6	351	238	26187	0.101949
ko00480	Glutathione metabolism	6	351	279	26187	0.173378
ko00630	Glyoxylate and dicarboxylate metabolism	6	351	307	26187	0.231254
ko04146	Peroxisome	6	351	381	26187	0.403009
ko00730	Thiamine metabolism	5	351	33	26187	7.32967e-05
ko03018	RNA degradation	5	351	734	26187	0.970018
ko03040	Spliceosome	5	351	986	26187	0.997315
ko00591	Linoleic acid metabolism	4	351	75	26187	0.0183105
ko00770	Pantothenate and CoA biosynthesis	4	351	131	26187	0.0999194
ko00073	Cutin, suberine and wax biosynthesis	4	351	163	26187	0.176073
ko00410	beta-Alanine metabolism	4	351	261	26187	0.464262
ko00562	Inositol phosphate metabolism	4	351	284	26187	0.529871
ko01210	2-Oxocarboxylic acid metabolism	4	351	293	26187	0.554465
ko00040	Pentose and glucuronate interconversions	4	351	479	26187	0.886442
ko00240	Pyrimidine metabolism	4	351	579	26187	0.953017
ko00190	Oxidative phosphorylation	4	351	741	26187	0.990252
ko00563	Glycosylphosphatidylinositol(GPI)-anchor biosynthesis	3	351	125	26187	0.235514
ko00250	Alanine, aspartate and glutamate metabolism	3	351	132	26187	0.260578
ko00400	Phenylalanine, tyrosine and tryptophan biosynthesis	3	351	135	26187	0.271427
ko00910	Nitrogen metabolism	3	351	138	26187	0.282324
ko00950	Isoquinoline alkaloid biosynthesis	3	351	168	26187	0.391799
ko00960	Tropane, piperidine and pyridine alkaloid biosynthesis	3	351	172	26187	0.406198
ko00510	N-Glycan biosynthesis	3	351	182	26187	0.441721
ko00280	Valine, leucine and isoleucine degradation	3	351	205	26187	0.51992
ko03060	Protein export	3	351	251	26187	0.656406
ko00511	Other glycan degradation	3	351	280	26187	0.72693
ko04070	Phosphatidylinositol signaling system	3	351	303	26187	0.77441
ko00270	Cysteine and methionine metabolism	3	351	307	26187	0.78194
ko00710	Carbon fixation in photosynthetic organisms	3	351	342	26187	0.839331
ko00052	Galactose metabolism	3	351	344	26187	0.842179
ko00860	Porphyrin and chlorophyll metabolism	3	351	405	26187	0.910294
ko00564	Glycerophospholipid metabolism	3	351	426	26187	0.926726
ko00940	Phenylpropanoid biosynthesis	3	351	598	26187	0.987541
ko00650	Butanoate metabolism	2	351	67	26187	0.226488
ko00590	Arachidonic acid metabolism	2	351	102	26187	0.397884
ko00909	Sesquiterpenoid and triterpenoid biosynthesis	2	351	105	26187	0.411932
ko00220	Arginine biosynthesis	2	351	107	26187	0.421207
ko00565	Ether lipid metabolism	2	351	139	26187	0.558016
ko00130	Ubiquinone and other terpenoid-quinone biosynthesis	2	351	148	26187	0.59214
ko00903	Limonene and pinene degradation	2	351	174	26187	0.679544
ko00020	Citrate cycle (TCA cycle)	2	351	189	26187	0.722654
ko00945	Stilbenoid, diarylheptanoid and gingerol biosynthesis	2	351	206	26187	0.765501
ko03410	Base excision repair	2	351	217	26187	0.790067
ko04140	Regulation of autophagy	2	351	220	26187	0.796362
ko00360	Phenylalanine metabolism	2	351	227	26187	0.810406
ko03050	Proteasome	2	351	263	26187	0.869819
ko02010	ABC transporters	2	351	291	26187	0.903651
ko00051	Fructose and mannose metabolism	2	351	303	26187	0.915478
ko00260	Glycine, serine and threonine metabolism	2	351	325	26187	0.933704
ko00053	Ascorbate and aldarate metabolism	2	351	332	26187	0.938678
ko00620	Pyruvate metabolism	2	351	361	26187	0.955758
ko00970	Aminoacyl-tRNA biosynthesis	2	351	396	26187	0.970357
ko00230	Purine metabolism	2	351	603	26187	0.997505
ko00402	Benzoxazinoid biosynthesis	1	351	20	26187	0.236608
ko00660	C5-Branched dibasic acid metabolism	1	351	29	26187	0.323987
ko00430	Taurine and hypotaurine metabolism	1	351	31	26187	0.342008
ko04122	Sulfur relay system	1	351	42	26187	0.432892
ko00942	Anthocyanin biosynthesis	1	351	45	26187	0.455428
ko00943	Isoflavonoid biosynthesis	1	351	55	26187	0.524294
ko00905	Brassinosteroid biosynthesis	1	351	86	26187	0.687267
ko00902	Monoterpenoid biosynthesis	1	351	87	26187	0.691472
ko00340	Histidine metabolism	1	351	96	26187	0.726873
ko00290	Valine, leucine and isoleucine biosynthesis	1	351	96	26187	0.726873
ko00640	Propanoate metabolism	1	351	109	26187	0.770977
ko01040	Biosynthesis of unsaturated fatty acids	1	351	111	26187	0.777101
ko00920	Sulfur metabolism	1	351	125	26187	0.81563
ko00750	Vitamin B6 metabolism	1	351	137	26187	0.843322
ko00100	Steroid biosynthesis	1	351	141	26187	0.851597
ko00904	Diterpenoid biosynthesis	1	351	143	26187	0.85557
ko00310	Lysine degradation	1	351	173	26187	0.903889
ko04130	SNARE interactions in vesicular transport	1	351	174	26187	0.905186
ko00195	Photosynthesis	1	351	184	26187	0.917232
ko00531	Glycosaminoglycan degradation	1	351	189	26187	0.92267
ko00330	Arginine and proline metabolism	1	351	207	26187	0.939459
ko03020	RNA polymerase	1	351	219	26187	0.948578
ko00600	Sphingolipid metabolism	1	351	235	26187	0.958642
ko03440	Homologous recombination	1	351	263	26187	0.971759
ko01212	Fatty acid metabolism	1	351	275	26187	0.976022
ko00380	Tryptophan metabolism	1	351	288	26187	0.979918
ko03420	Nucleotide excision repair	1	351	420	26187	0.9967

## Sheet: KEGG for down regulated
pathway_id	pathway_name	S gene number	TS gene number	B gene number	TB gene number	pvalue
ko04075	Plant hormone signal transduction	46	421	2066	26187	0.0155931
ko01200	Carbon metabolism	42	421	1016	26187	2.57275e-08
ko00500	Starch and sucrose metabolism	38	421	1468	26187	0.00273148
ko01230	Biosynthesis of amino acids	24	421	887	26187	0.00959464
ko04626	Plant-pathogen interaction	23	421	2285	26187	0.995678
ko04712	Circadian rhythm - plant	21	421	432	26187	8.17062e-06
ko00010	Glycolysis / Gluconeogenesis	20	421	538	26187	0.000502504
ko00710	Carbon fixation in photosynthetic organisms	18	421	342	26187	1.25505e-05
ko03010	Ribosome	16	421	1132	26187	0.736057
ko04144	Endocytosis	16	421	1331	26187	0.911328
ko00520	Amino sugar and nucleotide sugar metabolism	15	421	814	26187	0.331414
ko04141	Protein processing in endoplasmic reticulum	15	421	1191	26187	0.865575
ko00531	Glycosaminoglycan degradation	14	421	189	26187	2.52144e-06
ko00053	Ascorbate and aldarate metabolism	14	421	332	26187	0.00105568
ko00040	Pentose and glucuronate interconversions	14	421	479	26187	0.0239358
ko00620	Pyruvate metabolism	13	421	361	26187	0.00600287
ko00630	Glyoxylate and dicarboxylate metabolism	12	421	307	26187	0.00432421
ko04145	Phagosome	12	421	445	26187	0.0574893
ko04120	Ubiquitin mediated proteolysis	12	421	682	26187	0.416344
ko03040	Spliceosome	12	421	986	26187	0.87229
ko00906	Carotenoid biosynthesis	11	421	187	26187	0.00023614
ko00030	Pentose phosphate pathway	10	421	238	26187	0.00540586
ko00260	Glycine, serine and threonine metabolism	10	421	325	26187	0.0384328
ko04146	Peroxisome	10	421	381	26187	0.0895689
ko00230	Purine metabolism	9	421	603	26187	0.635714
ko00940	Phenylpropanoid biosynthesis	8	421	598	26187	0.748131
ko00910	Nitrogen metabolism	7	421	138	26187	0.00707938
ko00380	Tryptophan metabolism	7	421	288	26187	0.18345
ko00860	Porphyrin and chlorophyll metabolism	7	421	405	26187	0.476479
ko00561	Glycerolipid metabolism	7	421	542	26187	0.770893
ko00920	Sulfur metabolism	6	421	125	26187	0.0157816
ko00900	Terpenoid backbone biosynthesis	6	421	227	26187	0.160367
ko01212	Fatty acid metabolism	6	421	275	26187	0.282312
ko00562	Inositol phosphate metabolism	6	421	284	26187	0.307305
ko01210	2-Oxocarboxylic acid metabolism	6	421	293	26187	0.332664
ko00051	Fructose and mannose metabolism	6	421	303	26187	0.361119
ko00760	Nicotinate and nicotinamide metabolism	5	421	117	26187	0.0408168
ko00750	Vitamin B6 metabolism	5	421	137	26187	0.0706757
ko00480	Glutathione metabolism	5	421	279	26187	0.46635
ko00052	Galactose metabolism	5	421	344	26187	0.650672
ko03420	Nucleotide excision repair	5	421	420	26187	0.807673
ko00564	Glycerophospholipid metabolism	5	421	426	26187	0.817249
ko03008	Ribosome biogenesis in eukaryotes	5	421	574	26187	0.955179
ko00240	Pyrimidine metabolism	5	421	579	26187	0.957437
ko03015	mRNA surveillance pathway	5	421	720	26187	0.990919
ko00450	Selenocompound metabolism	4	421	72	26187	0.0287891
ko01040	Biosynthesis of unsaturated fatty acids	4	421	111	26187	0.104244
ko00062	Fatty acid elongation	4	421	113	26187	0.109414
ko00250	Alanine, aspartate and glutamate metabolism	4	421	132	26187	0.163758
ko00904	Diterpenoid biosynthesis	4	421	143	26187	0.198876
ko00903	Limonene and pinene degradation	4	421	174	26187	0.306935
ko00071	Fatty acid degradation	4	421	174	26187	0.306935
ko00195	Photosynthesis	4	421	184	26187	0.343255
ko00020	Citrate cycle (TCA cycle)	4	421	189	26187	0.361474
ko00280	Valine, leucine and isoleucine degradation	4	421	205	26187	0.419488
ko00460	Cyanoamino acid metabolism	4	421	263	26187	0.612753
ko00941	Flavonoid biosynthesis	4	421	292	26187	0.693091
ko00270	Cysteine and methionine metabolism	4	421	307	26187	0.729704
ko00190	Oxidative phosphorylation	4	421	741	26187	0.997904
ko00660	C5-Branched dibasic acid metabolism	3	421	29	26187	0.0110575
ko00261	Monobactam biosynthesis	3	421	30	26187	0.0121421
ko00340	Histidine metabolism	3	421	96	26187	0.200939
ko00290	Valine, leucine and isoleucine biosynthesis	3	421	96	26187	0.200939
ko00909	Sesquiterpenoid and triterpenoid biosynthesis	3	421	105	26187	0.238775
ko03430	Mismatch repair	3	421	156	26187	0.459661
ko00310	Lysine degradation	3	421	173	26187	0.528199
ko00330	Arginine and proline metabolism	3	421	207	26187	0.649319
ko03030	DNA replication	3	421	209	26187	0.65571
ko03410	Base excision repair	3	421	217	26187	0.680434
ko00410	beta-Alanine metabolism	3	421	261	26187	0.793038
ko03440	Homologous recombination	3	421	263	26187	0.797266
ko00511	Other glycan degradation	3	421	280	26187	0.830359
ko04070	Phosphatidylinositol signaling system	3	421	303	26187	0.867688
ko00740	Riboflavin metabolism	2	421	33	26187	0.0983
ko00790	Folate biosynthesis	2	421	59	26187	0.245122
ko00966	Glucosinolate biosynthesis	2	421	73	26187	0.328396
ko00902	Monoterpenoid biosynthesis	2	421	87	26187	0.409044
ko00670	One carbon pool by folate	2	421	93	26187	0.442176
ko00908	Zeatin biosynthesis	2	421	94	26187	0.447599
ko00590	Arachidonic acid metabolism	2	421	102	26187	0.489876
ko00565	Ether lipid metabolism	2	421	139	26187	0.656972
ko00100	Steroid biosynthesis	2	421	141	26187	0.66463
ko00061	Fatty acid biosynthesis	2	421	148	26187	0.690353
ko00130	Ubiquinone and other terpenoid-quinone biosynthesis	2	421	148	26187	0.690353
ko00073	Cutin, suberine and wax biosynthesis	2	421	163	26187	0.740008
ko00945	Stilbenoid, diarylheptanoid and gingerol biosynthesis	2	421	206	26187	0.846178
ko03020	RNA polymerase	2	421	219	26187	0.869502
ko04140	Regulation of autophagy	2	421	220	26187	0.871155
ko00592	alpha-Linolenic acid metabolism	2	421	223	26187	0.875998
ko03018	RNA degradation	2	421	734	26187	0.999923
ko03013	RNA transport	2	421	1090	26187	1
ko00524	Butirosin and neomycin biosynthesis	1	421	15	26187	0.215866
ko00601	Glycosphingolipid biosynthesis - lacto and neolacto series	1	421	21	26187	0.288575
ko00196	Photosynthesis - antenna proteins	1	421	45	26187	0.518066
ko00300	Lysine biosynthesis	1	421	45	26187	0.518066
ko00780	Biotin metabolism	1	421	61	26187	0.628345
ko00650	Butanoate metabolism	1	421	67	26187	0.662865
ko00220	Arginine biosynthesis	1	421	107	26187	0.824081
ko00640	Propanoate metabolism	1	421	109	26187	0.829715
ko00604	Glycosphingolipid biosynthesis - ganglio series	1	421	118	26187	0.852921
ko00563	Glycosylphosphatidylinositol(GPI)-anchor biosynthesis	1	421	125	26187	0.868765
ko00770	Pantothenate and CoA biosynthesis	1	421	131	26187	0.880983
ko00600	Sphingolipid metabolism	1	421	235	26187	0.978203
ko03050	Proteasome	1	421	263	26187	0.986215
ko02010	ABC transporters	1	421	291	26187	0.991286
ko00970	Aminoacyl-tRNA biosynthesis	1	421	396	26187	0.998447
