# Supplementary material for: Comparative transcriptome analysis of inbred lines and contrasting hybrids reveals overdominance mediate early biomass vigor in hybrid cotton
Source: BMC Genomics. 2020 Feb 10;21:140. doi: 10.1186/s12864-020-6561-9 (PMC7011360; doi:10.1186/s12864-020-6561-9)
Supplement: Supplementary file 15 — Additional file 15. Enriched Go terms of overdominant genes in root of medium hybrid-parent triads [file 12864_2020_6561_MOESM15_ESM.xlsx]

## Sheet: Upregulated 
GO_ID	GO_Term	GO_function	GO_class	S gene number	TS gene number	B gene number	TB gene number	pvalue
GO:0005634	nucleus	cellular_component	9	125	525	14439	46177	0.99994
GO:0005886	plasma membrane	cellular_component	5	98	525	6497	46177	0.00197725
GO:0005737	cytoplasm	cellular_component	7	89	525	6933	46177	0.118223
GO:0016021	integral component of membrane	cellular_component	6	77	525	6692	46177	0.473552
GO:0005576	extracellular region	cellular_component	3	62	525	2299	46177	3.58629e-10
GO:0009507	chloroplast	cellular_component	10	59	525	5228	46177	0.544896
GO:0003674	molecular_function	molecular_function	2	55	525	6563	46177	0.995604
GO:0006355	regulation of transcription, DNA-templated	biological_process	11	54	525	3958	46177	0.0936772
GO:0008150	biological_process	biological_process	2	46	525	6950	46177	0.999994
GO:0003700	transcription factor activity, sequence-specific DNA binding	molecular_function	4	45	525	3293	46177	0.115973
GO:0055114	oxidation-reduction process	biological_process	5	42	525	1840	46177	1.83865e-05
GO:0003677	DNA binding	molecular_function	6	41	525	3394	46177	0.365967
GO:0006351	transcription, DNA-templated	biological_process	10	38	525	3207	46177	0.419673
GO:0005515	protein binding	molecular_function	4	35	525	4112	46177	0.97437
GO:0005829	cytosol	cellular_component	9	34	525	4156	46177	0.985806
GO:0046872	metal ion binding	molecular_function	6	32	525	2320	46177	0.15171
GO:0016020	membrane	cellular_component	3	32	525	2436	46177	0.223649
GO:0005739	mitochondrion	cellular_component	9	32	525	3585	46177	0.939763
GO:0005524	ATP binding	molecular_function	9	26	525	3169	46177	0.970997
GO:0004674	protein serine/threonine kinase activity	molecular_function	8	22	525	1959	46177	0.554205
GO:0005773	vacuole	cellular_component	9	20	525	959	46177	0.00751945
GO:0008270	zinc ion binding	molecular_function	8	20	525	1978	46177	0.735277
GO:0005794	Golgi apparatus	cellular_component	9	20	525	2143	46177	0.84553
GO:0009737	response to abscisic acid	biological_process	6	19	525	815	46177	0.00285236
GO:0009506	plasmodesma	cellular_component	5	19	525	1598	46177	0.45383
GO:0006468	protein phosphorylation	biological_process	8	19	525	1809	46177	0.670236
GO:0006952	defense response	biological_process	5	18	525	973	46177	0.0313509
GO:0016301	kinase activity	molecular_function	6	18	525	1484	46177	0.423356
GO:0005618	cell wall	cellular_component	6	17	525	808	46177	0.0120845
GO:0009570	chloroplast stroma	cellular_component	12	17	525	1017	46177	0.0758125
GO:0006810	transport	biological_process	5	15	525	463	46177	0.000319607
GO:0009941	chloroplast envelope	cellular_component	12	15	525	919	46177	0.105468
GO:0016788	hydrolase activity, acting on ester bonds	molecular_function	5	14	525	186	46177	3.51867e-08
GO:0052689	carboxylic ester hydrolase activity	molecular_function	6	14	525	235	46177	6.23572e-07
GO:0016042	lipid catabolic process	biological_process	6	14	525	266	46177	2.69108e-06
GO:0006979	response to oxidative stress	biological_process	5	14	525	452	46177	0.000773902
GO:0009409	response to cold	biological_process	5	14	525	524	46177	0.00303184
GO:0016787	hydrolase activity	molecular_function	4	14	525	832	46177	0.0961833
GO:0020037	heme binding	molecular_function	6	13	525	260	46177	1.05466e-05
GO:0048364	root development	biological_process	8	12	525	316	46177	0.000307526
GO:0005215	transporter activity	molecular_function	3	12	525	436	46177	0.00462981
GO:0006508	proteolysis	biological_process	6	12	525	533	46177	0.0201499
GO:0016491	oxidoreductase activity	molecular_function	4	12	525	547	46177	0.0240156
GO:0009535	chloroplast thylakoid membrane	cellular_component	13	12	525	618	46177	0.0522893
GO:0004601	peroxidase activity	molecular_function	6	11	525	231	46177	7.72215e-05
GO:0009579	thylakoid	cellular_component	7	11	525	320	46177	0.00121581
GO:0009414	response to water deprivation	biological_process	5	11	525	559	46177	0.0568844
GO:0043565	sequence-specific DNA binding	molecular_function	7	11	525	853	46177	0.378648
GO:0042744	hydrogen peroxide catabolic process	biological_process	6	10	525	126	46177	1.96651e-06
GO:0007623	circadian rhythm	biological_process	4	10	525	150	46177	9.36922e-06
GO:0042803	protein homodimerization activity	molecular_function	6	10	525	337	46177	0.00562577
GO:0006457	protein folding	biological_process	7	10	525	473	46177	0.045807
GO:0007165	signal transduction	biological_process	6	10	525	567	46177	0.115505
GO:0022857	transmembrane transporter activity	molecular_function	4	9	525	158	46177	8.90477e-05
GO:0009534	chloroplast thylakoid	cellular_component	12	9	525	286	46177	0.00582095
GO:0005774	vacuolar membrane	cellular_component	11	9	525	859	46177	0.643395
GO:0005783	endoplasmic reticulum	cellular_component	9	9	525	1212	46177	0.934531
GO:0006857	oligopeptide transport	biological_process	7	8	525	130	46177	0.000127989
GO:0055085	transmembrane transport	biological_process	5	8	525	303	46177	0.0235186
GO:0005975	carbohydrate metabolic process	biological_process	5	8	525	373	46177	0.0648808
GO:0048046	apoplast	cellular_component	4	8	525	558	46177	0.303456
GO:0005887	integral component of plasma membrane	cellular_component	7	8	525	585	46177	0.348803
GO:0046686	response to cadmium ion	biological_process	7	8	525	593	46177	0.362421
GO:0009536	plastid	cellular_component	9	8	525	611	46177	0.393222
GO:0009793	embryo development ending in seed dormancy	biological_process	5	8	525	715	46177	0.566994
GO:0016757	transferase activity, transferring glycosyl groups	molecular_function	5	8	525	735	46177	0.598061
GO:0009651	response to salt stress	biological_process	6	8	525	847	46177	0.74851
GO:0003723	RNA binding	molecular_function	6	8	525	1141	46177	0.94824
GO:0015706	nitrate transport	biological_process	8	7	525	45	46177	7.36828e-07
GO:0010319	stromule	cellular_component	12	7	525	89	46177	7.2758e-05
GO:0035428	hexose transmembrane transport	biological_process	7	7	525	100	46177	0.000151867
GO:0005355	glucose transmembrane transporter activity	molecular_function	10	7	525	102	46177	0.000171825
GO:0046323	glucose import	biological_process	9	7	525	102	46177	0.000171825
GO:0005351	sugar:proton symporter activity	molecular_function	10	7	525	155	46177	0.00207086
GO:0080167	response to karrikin	biological_process	5	7	525	182	46177	0.00501951
GO:0031225	anchored component of membrane	cellular_component	6	7	525	204	46177	0.00915764
GO:0008289	lipid binding	molecular_function	4	7	525	265	46177	0.0328599
GO:0005507	copper ion binding	molecular_function	8	7	525	376	46177	0.139225
GO:0003824	catalytic activity	molecular_function	3	7	525	403	46177	0.177676
GO:0009505	plant-type cell wall	cellular_component	7	7	525	443	46177	0.241675
GO:0071555	cell wall organization	biological_process	5	7	525	447	46177	0.248454
GO:0005802	trans-Golgi network	cellular_component	10	7	525	648	46177	0.605916
GO:0007275	multicellular organism development	biological_process	5	7	525	654	46177	0.615526
GO:0015112	nitrate transmembrane transporter activity	molecular_function	9	6	525	34	46177	2.15451e-06
GO:0030163	protein catabolic process	biological_process	7	6	525	141	46177	0.00566677
GO:0006869	lipid transport	biological_process	5	6	525	150	46177	0.0075979
GO:0008233	peptidase activity	molecular_function	5	6	525	174	46177	0.0149992
GO:0006397	mRNA processing	biological_process	10	6	525	287	46177	0.110897
GO:0007169	transmembrane receptor protein tyrosine kinase signaling pathway	biological_process	9	6	525	331	46177	0.177351
GO:0009738	abscisic acid-activated signaling pathway	biological_process	8	6	525	477	46177	0.458653
GO:0009733	response to auxin	biological_process	6	6	525	493	46177	0.490128
GO:0005789	endoplasmic reticulum membrane	cellular_component	11	6	525	733	46177	0.841123
GO:0000166	nucleotide binding	molecular_function	5	6	525	798	46177	0.892085
GO:0009699	phenylpropanoid biosynthetic process	biological_process	7	5	525	62	46177	0.000707512
GO:0030529	intracellular ribonucleoprotein complex	cellular_component	7	5	525	69	46177	0.00115151
GO:0045087	innate immune response	biological_process	5	5	525	99	46177	0.00555658
GO:0004190	aspartic-type endopeptidase activity	molecular_function	8	5	525	114	46177	0.0099407
GO:0009832	plant-type cell wall biogenesis	biological_process	6	5	525	115	46177	0.010298
GO:0016747	transferase activity, transferring acyl groups other than amino-acyl groups	molecular_function	6	5	525	118	46177	0.0114226
GO:0016829	lyase activity	molecular_function	4	5	525	141	46177	0.0228971
GO:0016722	oxidoreductase activity, oxidizing metal ions	molecular_function	5	5	525	141	46177	0.0228971
GO:0030001	metal ion transport	biological_process	7	5	525	166	46177	0.0417894
GO:0031625	ubiquitin protein ligase binding	molecular_function	7	5	525	205	46177	0.0857927
GO:0008757	S-adenosylmethionine-dependent methyltransferase activity	molecular_function	7	5	525	218	46177	0.104341
GO:0030246	carbohydrate binding	molecular_function	4	5	525	245	46177	0.148485
GO:0042626	ATPase activity, coupled to transmembrane movement of substances	molecular_function	12	5	525	252	46177	0.16105
GO:0006633	fatty acid biosynthetic process	biological_process	9	5	525	264	46177	0.183535
GO:0045892	negative regulation of transcription, DNA-templated	biological_process	12	5	525	266	46177	0.18739
GO:0009735	response to cytokinin	biological_process	6	5	525	280	46177	0.215156
GO:0009753	response to jasmonic acid	biological_process	6	5	525	286	46177	0.227434
GO:0009751	response to salicylic acid	biological_process	6	5	525	298	46177	0.25257
GO:0050832	defense response to fungus	biological_process	7	5	525	325	46177	0.311262
GO:0009416	response to light stimulus	biological_process	6	5	525	415	46177	0.510112
GO:0042742	defense response to bacterium	biological_process	7	5	525	455	46177	0.591439
GO:0000139	Golgi membrane	cellular_component	11	5	525	516	46177	0.69964
GO:0005575	cellular_component	cellular_component	2	5	525	605	46177	0.819019
GO:0004672	protein kinase activity	molecular_function	7	5	525	641	46177	0.855019
GO:0005622	intracellular	cellular_component	5	5	525	655	46177	0.867313
GO:0008266	poly(U) RNA binding	molecular_function	9	4	525	25	46177	0.000172866
GO:0000786	nucleosome	cellular_component	12	4	525	36	46177	0.000729244
GO:0071577	zinc II ion transmembrane transport	biological_process	7	4	525	39	46177	0.000991274
GO:0048511	rhythmic process	biological_process	3	4	525	41	46177	0.00119884
GO:0010143	cutin biosynthetic process	biological_process	7	4	525	45	46177	0.00170188
GO:0008146	sulfotransferase activity	molecular_function	6	4	525	46	46177	0.0018474
GO:0042349	guiding stereospecific synthesis activity	molecular_function	4	4	525	47	46177	0.00200132
GO:0005385	zinc ion transmembrane transporter activity	molecular_function	11	4	525	62	46177	0.00547744
GO:0005992	trehalose biosynthetic process	biological_process	8	4	525	62	46177	0.00547744
GO:0045490	pectin catabolic process	biological_process	8	4	525	86	46177	0.0168725
GO:0001666	response to hypoxia	biological_process	5	4	525	93	46177	0.0218183
GO:0042538	hyperosmotic salinity response	biological_process	7	4	525	94	46177	0.0225896
GO:0010182	sugar mediated signaling pathway	biological_process	8	4	525	94	46177	0.0225896
GO:0004650	polygalacturonase activity	molecular_function	7	4	525	98	46177	0.0258395
GO:0051287	NAD binding	molecular_function	6	4	525	130	46177	0.0615797
GO:0042542	response to hydrogen peroxide	biological_process	7	4	525	144	46177	0.082605
GO:0009845	seed germination	biological_process	8	4	525	147	46177	0.0875158
GO:0046914	transition metal ion binding	molecular_function	7	4	525	152	46177	0.0960058
GO:0046916	cellular transition metal ion homeostasis	biological_process	10	4	525	152	46177	0.0960058
GO:0009705	plant-type vacuole membrane	cellular_component	11	4	525	189	46177	0.169389
GO:0004871	signal transducer activity	molecular_function	4	4	525	202	46177	0.19882
GO:0008152	metabolic process	biological_process	3	4	525	212	46177	0.222428
GO:0006629	lipid metabolic process	biological_process	5	4	525	282	46177	0.399241
GO:0016709	oxidoreductase activity, acting on paired donors, with incorporation or reduction of molecular oxygen, NAD(P)H as one donor, and incorporation of one atom of oxygen	molecular_function	6	4	525	288	46177	0.41452
GO:0044550	secondary metabolite biosynthetic process	biological_process	6	4	525	295	46177	0.432234
GO:0009734	auxin-activated signaling pathway	biological_process	8	4	525	307	46177	0.462241
GO:0006470	protein dephosphorylation	biological_process	8	4	525	308	46177	0.464718
GO:0046658	anchored component of plasma membrane	cellular_component	8	4	525	310	46177	0.469659
GO:0016740	transferase activity	molecular_function	4	4	525	316	46177	0.484379
GO:0046983	protein dimerization activity	molecular_function	5	4	525	358	46177	0.582094
GO:0004722	protein serine/threonine phosphatase activity	molecular_function	9	4	525	367	46177	0.601612
GO:0009873	ethylene-activated signaling pathway	biological_process	8	4	525	442	46177	0.741456
GO:0004842	ubiquitin-protein transferase activity	molecular_function	6	4	525	568	46177	0.888091
GO:0005730	nucleolus	cellular_component	11	4	525	585	46177	0.900909
GO:0005768	endosome	cellular_component	9	4	525	622	46177	0.92442
GO:0016567	protein ubiquitination	biological_process	10	4	525	661	46177	0.943663
GO:0003735	structural constituent of ribosome	molecular_function	4	4	525	1006	46177	0.996835
GO:0005253	anion channel activity	molecular_function	9	3	525	12	46177	0.000297823
GO:1900039	positive regulation of cellular response to hypoxia	biological_process	8	3	525	12	46177	0.000297823
GO:0009413	response to flooding	biological_process	5	3	525	12	46177	0.000297823
GO:0032355	response to estradiol	biological_process	8	3	525	12	46177	0.000297823
GO:0031000	response to caffeine	biological_process	7	3	525	12	46177	0.000297823
GO:0080131	hydroxyjasmonate sulfotransferase activity	molecular_function	7	3	525	16	46177	0.000732856
GO:0006821	chloride transport	biological_process	8	3	525	17	46177	0.000882406
GO:0045333	cellular respiration	biological_process	7	3	525	17	46177	0.000882406
GO:0005247	voltage-gated chloride channel activity	molecular_function	11	3	525	19	46177	0.00123637
GO:0034707	chloride channel complex	cellular_component	8	3	525	21	46177	0.00166859
GO:0015198	oligopeptide transporter activity	molecular_function	6	3	525	24	46177	0.0024759
GO:0009694	jasmonic acid metabolic process	biological_process	9	3	525	26	46177	0.00312744
GO:0010025	wax biosynthetic process	biological_process	5	3	525	34	46177	0.00673086
GO:0045735	nutrient reservoir activity	molecular_function	3	3	525	40	46177	0.01057
GO:0006334	nucleosome assembly	biological_process	12	3	525	45	46177	0.0145622
GO:0005983	starch catabolic process	biological_process	8	3	525	46	46177	0.0154492
GO:0004029	aldehyde dehydrogenase (NAD) activity	molecular_function	7	3	525	48	46177	0.017313
GO:0004022	alcohol dehydrogenase (NAD) activity	molecular_function	7	3	525	48	46177	0.017313
GO:0010017	red or far-red light signaling pathway	biological_process	7	3	525	48	46177	0.017313
GO:0019438	aromatic compound biosynthetic process	biological_process	6	3	525	48	46177	0.017313
GO:0048235	pollen sperm cell differentiation	biological_process	7	3	525	49	46177	0.0182898
GO:0009407	toxin catabolic process	biological_process	6	3	525	51	46177	0.0203335
GO:0000156	phosphorelay response regulator activity	molecular_function	5	3	525	59	46177	0.0297123
GO:0009266	response to temperature stimulus	biological_process	5	3	525	59	46177	0.0297123
GO:0008171	O-methyltransferase activity	molecular_function	7	3	525	62	46177	0.0337234
GO:0010051	xylem and phloem pattern formation	biological_process	8	3	525	67	46177	0.0409983
GO:0000271	polysaccharide biosynthetic process	biological_process	7	3	525	70	46177	0.0457111
GO:0009615	response to virus	biological_process	7	3	525	76	46177	0.0558985
GO:0016760	cellulose synthase (UDP-forming) activity	molecular_function	8	3	525	81	46177	0.0651379
GO:0016311	dephosphorylation	biological_process	7	3	525	85	46177	0.0729997
GO:0010311	lateral root formation	biological_process	7	3	525	87	46177	0.0770819
GO:0042128	nitrate assimilation	biological_process	6	3	525	91	46177	0.0855382
GO:0009543	chloroplast thylakoid lumen	cellular_component	13	3	525	96	46177	0.0966332
GO:0006631	fatty acid metabolic process	biological_process	9	3	525	97	46177	0.0989193
GO:0000160	phosphorelay signal transduction system	biological_process	8	3	525	100	46177	0.105907
GO:0016759	cellulose synthase activity	molecular_function	8	3	525	100	46177	0.105907
GO:0009744	response to sucrose	biological_process	8	3	525	101	46177	0.108278
GO:0004364	glutathione transferase activity	molecular_function	6	3	525	103	46177	0.113081
GO:0006749	glutathione metabolic process	biological_process	8	3	525	103	46177	0.113081
GO:0006950	response to stress	biological_process	4	3	525	106	46177	0.120434
GO:0048367	shoot system development	biological_process	7	3	525	107	46177	0.122924
GO:0005747	mitochondrial respiratory chain complex I	cellular_component	15	3	525	108	46177	0.125432
GO:0030244	cellulose biosynthetic process	biological_process	10	3	525	116	46177	0.146133
GO:0009644	response to high light intensity	biological_process	8	3	525	120	46177	0.156875
GO:0009909	regulation of flower development	biological_process	8	3	525	130	46177	0.184716
GO:0010287	plastoglobule	cellular_component	13	3	525	136	46177	0.202001
GO:0009739	response to gibberellin	biological_process	6	3	525	154	46177	0.255762
GO:0009860	pollen tube growth	biological_process	8	3	525	171	46177	0.308087
GO:0050660	flavin adenine dinucleotide binding	molecular_function	6	3	525	194	46177	0.379222
GO:0009809	lignin biosynthetic process	biological_process	8	3	525	197	46177	0.38842
GO:0051603	proteolysis involved in cellular protein catabolic process	biological_process	8	3	525	200	46177	0.397585
GO:0004252	serine-type endopeptidase activity	molecular_function	8	3	525	206	46177	0.415798
GO:0006970	response to osmotic stress	biological_process	5	3	525	231	46177	0.489435
GO:0009555	pollen development	biological_process	7	3	525	264	46177	0.579067
GO:0051213	dioxygenase activity	molecular_function	5	3	525	280	46177	0.618795
GO:0006511	ubiquitin-dependent protein catabolic process	biological_process	9	3	525	309	46177	0.684093
GO:0032259	methylation	biological_process	4	3	525	324	46177	0.714438
GO:0009408	response to heat	biological_process	5	3	525	326	46177	0.718309
GO:0009723	response to ethylene	biological_process	6	3	525	328	46177	0.722139
GO:0003924	GTPase activity	molecular_function	9	3	525	372	46177	0.796445
GO:0009611	response to wounding	biological_process	5	3	525	391	46177	0.823003
GO:0051301	cell division	biological_process	5	3	525	451	46177	0.888264
GO:0015031	protein transport	biological_process	6	3	525	463	46177	0.898394
GO:0061630	ubiquitin protein ligase activity	molecular_function	7	3	525	521	46177	0.936603
GO:0006412	translation	biological_process	7	3	525	754	46177	0.991855
GO:0003676	nucleic acid binding	molecular_function	5	3	525	819	46177	0.995556
GO:0006805	xenobiotic metabolic process	biological_process	5	2	525	2	46177	0.000129017
GO:0046322	negative regulation of fatty acid oxidation	biological_process	12	2	525	2	46177	0.000129017
GO:0010478	chlororespiration	biological_process	9	2	525	2	46177	0.000129017
GO:0019203	carbohydrate phosphatase activity	molecular_function	8	2	525	4	46177	0.000762464
GO:0015871	choline transport	biological_process	9	2	525	4	46177	0.000762464
GO:0097218	sieve plate	cellular_component	8	2	525	4	46177	0.000762464
GO:0015220	choline transmembrane transporter activity	molecular_function	7	2	525	4	46177	0.000762464
GO:0009671	nitrate:proton symporter activity	molecular_function	10	2	525	4	46177	0.000762464
GO:0031957	very long-chain fatty acid-CoA ligase activity	molecular_function	7	2	525	4	46177	0.000762464
GO:0090603	sieve element differentiation	biological_process	7	2	525	5	46177	0.0012612
GO:0003840	gamma-glutamyltransferase activity	molecular_function	7	2	525	6	46177	0.00187755
GO:0036374	glutathione hydrolase activity	molecular_function	9	2	525	6	46177	0.00187755
GO:1901562	response to paraquat	biological_process	6	2	525	6	46177	0.00187755
GO:0018131	oxazole or thiazole biosynthetic process	biological_process	7	2	525	6	46177	0.00187755
GO:0009967	positive regulation of signal transduction	biological_process	8	2	525	6	46177	0.00187755
GO:0005078	MAP-kinase scaffold activity	molecular_function	5	2	525	6	46177	0.00187755
GO:0006751	glutathione catabolic process	biological_process	9	2	525	6	46177	0.00187755
GO:0050734	hydroxycinnamoyltransferase activity	molecular_function	7	2	525	8	46177	0.00345225
GO:0045337	farnesyl diphosphate biosynthetic process	biological_process	8	2	525	8	46177	0.00345225
GO:0080143	regulation of amino acid export	biological_process	11	2	525	8	46177	0.00345225
GO:0004449	isocitrate dehydrogenase (NAD+) activity	molecular_function	8	2	525	8	46177	0.00345225
GO:0005991	trehalose metabolic process	biological_process	7	2	525	9	46177	0.00440528
GO:0019048	modulation by virus of host morphology or physiology	biological_process	6	2	525	9	46177	0.00440528
GO:0009830	cell wall modification involved in abscission	biological_process	7	2	525	10	46177	0.00546529
GO:0004028	3-chloroallyl aldehyde dehydrogenase activity	molecular_function	7	2	525	10	46177	0.00546529
GO:0016756	glutathione gamma-glutamylcysteinyltransferase activity	molecular_function	7	2	525	10	46177	0.00546529
GO:0016651	oxidoreductase activity, acting on NAD(P)H	molecular_function	5	2	525	10	46177	0.00546529
GO:1902456	regulation of stomatal opening	biological_process	7	2	525	11	46177	0.00662974
GO:0004337	geranyltranstransferase activity	molecular_function	7	2	525	11	46177	0.00662974
GO:0032940	secretion by cell	biological_process	5	2	525	11	46177	0.00662974
GO:0004161	dimethylallyltranstransferase activity	molecular_function	7	2	525	12	46177	0.00789613
GO:0052325	cell wall pectin biosynthetic process	biological_process	9	2	525	13	46177	0.00926199
GO:0006865	amino acid transport	biological_process	9	2	525	13	46177	0.00926199
GO:0015833	peptide transport	biological_process	6	2	525	16	46177	0.0139325
GO:0008081	phosphoric diester hydrolase activity	molecular_function	7	2	525	17	46177	0.0156725
GO:0019748	secondary metabolic process	biological_process	5	2	525	17	46177	0.0156725
GO:0009228	thiamine biosynthetic process	biological_process	9	2	525	18	46177	0.0175003
GO:0015630	microtubule cytoskeleton	cellular_component	10	2	525	20	46177	0.0214105
GO:0048579	negative regulation of long-day photoperiodism, flowering	biological_process	8	2	525	22	46177	0.0256459
GO:0004467	long-chain fatty acid-CoA ligase activity	molecular_function	7	2	525	22	46177	0.0256459
GO:0090447	glycerol-3-phosphate 2-O-acyltransferase activity	molecular_function	8	2	525	23	46177	0.0278802
GO:0004040	amidase activity	molecular_function	7	2	525	23	46177	0.0278802
GO:0010120	camalexin biosynthetic process	biological_process	9	2	525	24	46177	0.0301897
GO:0042936	dipeptide transporter activity	molecular_function	7	2	525	25	46177	0.0325723
GO:0019761	glucosinolate biosynthetic process	biological_process	9	2	525	25	46177	0.0325723
GO:0016884	carbon-nitrogen ligase activity, with glutamine as amido-N-donor	molecular_function	6	2	525	25	46177	0.0325723
GO:0042938	dipeptide transport	biological_process	8	2	525	25	46177	0.0325723
GO:0010345	suberin biosynthetic process	biological_process	8	2	525	27	46177	0.037549
GO:0003825	alpha,alpha-trehalose-phosphate synthase (UDP-forming) activity	molecular_function	8	2	525	27	46177	0.037549
GO:0019139	cytokinin dehydrogenase activity	molecular_function	6	2	525	27	46177	0.037549
GO:0009823	cytokinin catabolic process	biological_process	8	2	525	27	46177	0.037549
GO:0008134	transcription factor binding	molecular_function	5	2	525	28	46177	0.0401394
GO:0009061	anaerobic respiration	biological_process	8	2	525	28	46177	0.0401394
GO:0006102	isocitrate metabolic process	biological_process	9	2	525	29	46177	0.0427952
GO:0006529	asparagine biosynthetic process	biological_process	8	2	525	30	46177	0.0455147
GO:0010088	phloem development	biological_process	7	2	525	30	46177	0.0455147
GO:0004066	asparagine synthase (glutamine-hydrolyzing) activity	molecular_function	7	2	525	30	46177	0.0455147
GO:0016602	CCAAT-binding factor complex	cellular_component	10	2	525	31	46177	0.048296
GO:0008138	protein tyrosine/serine/threonine phosphatase activity	molecular_function	9	2	525	36	46177	0.0630711
GO:0009639	response to red or far red light	biological_process	7	2	525	37	46177	0.0661881
GO:0006541	glutamine metabolic process	biological_process	9	2	525	37	46177	0.0661881
GO:0009901	anther dehiscence	biological_process	7	2	525	37	46177	0.0661881
GO:0009636	response to toxic substance	biological_process	5	2	525	37	46177	0.0661881
GO:0009718	anthocyanin-containing compound biosynthetic process	biological_process	7	2	525	37	46177	0.0661881
GO:0045330	aspartyl esterase activity	molecular_function	6	2	525	37	46177	0.0661881
GO:0006561	proline biosynthetic process	biological_process	10	2	525	38	46177	0.0693553
GO:0010047	fruit dehiscence	biological_process	7	2	525	39	46177	0.0725714
GO:0031409	pigment binding	molecular_function	4	2	525	40	46177	0.0758346
GO:0055072	iron ion homeostasis	biological_process	11	2	525	40	46177	0.0758346
GO:0016117	carotenoid biosynthetic process	biological_process	9	2	525	43	46177	0.0858929
GO:0071215	cellular response to abscisic acid stimulus	biological_process	7	2	525	43	46177	0.0858929
GO:0019432	triglyceride biosynthetic process	biological_process	8	2	525	43	46177	0.0858929
GO:1900056	negative regulation of leaf senescence	biological_process	12	2	525	44	46177	0.0893304
GO:0009768	photosynthesis, light harvesting in photosystem I	biological_process	7	2	525	44	46177	0.0893304
GO:0004033	aldo-keto reductase (NADP) activity	molecular_function	7	2	525	45	46177	0.092808
GO:0010431	seed maturation	biological_process	6	2	525	47	46177	0.099878
GO:0048653	anther development	biological_process	7	2	525	51	46177	0.114441
GO:0005982	starch metabolic process	biological_process	8	2	525	52	46177	0.118163
GO:0046856	phosphatidylinositol dephosphorylation	biological_process	10	2	525	53	46177	0.121914
GO:0042545	cell wall modification	biological_process	6	2	525	56	46177	0.133337
GO:0016168	chlorophyll binding	molecular_function	6	2	525	58	46177	0.141081
GO:0006974	cellular response to DNA damage stimulus	biological_process	6	2	525	63	46177	0.160833
GO:0010218	response to far red light	biological_process	8	2	525	65	46177	0.168869
GO:0019825	oxygen binding	molecular_function	4	2	525	65	46177	0.168869
GO:0031977	thylakoid lumen	cellular_component	9	2	525	66	46177	0.172912
GO:0010043	response to zinc ion	biological_process	7	2	525	68	46177	0.181045
GO:0080163	regulation of protein serine/threonine phosphatase activity	biological_process	11	2	525	75	46177	0.209904
GO:0016126	sterol biosynthetic process	biological_process	8	2	525	76	46177	0.214066
GO:0006811	ion transport	biological_process	5	2	525	77	46177	0.218236
GO:0010427	abscisic acid binding	molecular_function	6	2	525	79	46177	0.226596
GO:0016791	phosphatase activity	molecular_function	7	2	525	79	46177	0.226596
GO:0004864	protein phosphatase inhibitor activity	molecular_function	6	2	525	80	46177	0.230785
GO:0006099	tricarboxylic acid cycle	biological_process	10	2	525	84	46177	0.247582
GO:0016614	oxidoreductase activity, acting on CH-OH group of donors	molecular_function	5	2	525	86	46177	0.255997
GO:0009741	response to brassinosteroid	biological_process	6	2	525	88	46177	0.264417
GO:0010090	trichome morphogenesis	biological_process	8	2	525	90	46177	0.272838
GO:0004185	serine-type carboxypeptidase activity	molecular_function	9	2	525	92	46177	0.281254
GO:0004519	endonuclease activity	molecular_function	7	2	525	93	46177	0.28546
GO:0051707	response to other organism	biological_process	6	2	525	95	46177	0.293863
GO:0042254	ribosome biogenesis	biological_process	6	2	525	97	46177	0.302251
GO:0051539	4 iron, 4 sulfur cluster binding	molecular_function	6	2	525	100	46177	0.3148
GO:0016298	lipase activity	molecular_function	6	2	525	101	46177	0.318972
GO:0015238	drug transmembrane transporter activity	molecular_function	5	2	525	103	46177	0.327298
GO:0009834	plant-type secondary cell wall biogenesis	biological_process	7	2	525	105	46177	0.335596
GO:0006366	transcription from RNA polymerase II promoter	biological_process	11	2	525	106	46177	0.339734
GO:0004197	cysteine-type endopeptidase activity	molecular_function	8	2	525	106	46177	0.339734
GO:0006855	drug transmembrane transport	biological_process	6	2	525	110	46177	0.356201
GO:0043621	protein self-association	molecular_function	5	2	525	111	46177	0.360295
GO:0004702	receptor signaling protein serine/threonine kinase activity	molecular_function	9	2	525	111	46177	0.360295
GO:0004872	receptor activity	molecular_function	3	2	525	112	46177	0.36438
GO:0030599	pectinesterase activity	molecular_function	7	2	525	113	46177	0.368455
GO:0009867	jasmonic acid mediated signaling pathway	biological_process	8	2	525	114	46177	0.372519
GO:0001046	core promoter sequence-specific DNA binding	molecular_function	10	2	525	114	46177	0.372519
GO:0005840	ribosome	cellular_component	9	2	525	117	46177	0.384647
GO:0048316	seed development	biological_process	7	2	525	118	46177	0.388667
GO:0010089	xylem development	biological_process	7	2	525	124	46177	0.412535
GO:0000977	RNA polymerase II regulatory region sequence-specific DNA binding	molecular_function	10	2	525	128	46177	0.428188
GO:0016032	viral process	biological_process	5	2	525	129	46177	0.432067
GO:0004712	protein serine/threonine/tyrosine kinase activity	molecular_function	8	2	525	132	46177	0.443618
GO:0022626	cytosolic ribosome	cellular_component	11	2	525	134	46177	0.451246
GO:0006417	regulation of translation	biological_process	8	2	525	139	46177	0.470053
GO:0035091	phosphatidylinositol binding	molecular_function	6	2	525	149	46177	0.506478
GO:0015979	photosynthesis	biological_process	5	2	525	152	46177	0.517084
GO:0001228	transcriptional activator activity, RNA polymerase II transcription regulatory region sequence-specific binding	molecular_function	6	2	525	159	46177	0.541235
GO:0006357	regulation of transcription from RNA polymerase II promoter	biological_process	12	2	525	159	46177	0.541235
GO:0009617	response to bacterium	biological_process	7	2	525	160	46177	0.544616
GO:0010150	leaf senescence	biological_process	10	2	525	166	46177	0.564536
GO:0030247	polysaccharide binding	molecular_function	5	2	525	169	46177	0.574259
GO:0031969	chloroplast membrane	cellular_component	13	2	525	171	46177	0.580652
GO:0005615	extracellular space	cellular_component	5	2	525	172	46177	0.583822
GO:0006888	ER to Golgi vesicle-mediated transport	biological_process	7	2	525	176	46177	0.596326
GO:0009524	phragmoplast	cellular_component	9	2	525	186	46177	0.626345
GO:0000287	magnesium ion binding	molecular_function	7	2	525	193	46177	0.64631
GO:0005506	iron ion binding	molecular_function	8	2	525	200	46177	0.665421
GO:0009826	unidimensional cell growth	biological_process	6	2	525	221	46177	0.717777
GO:0008565	protein transporter activity	molecular_function	5	2	525	226	46177	0.72918
GO:0042787	protein ubiquitination involved in ubiquitin-dependent protein catabolic process	biological_process	10	2	525	235	46177	0.748722
GO:0009813	flavonoid biosynthetic process	biological_process	6	2	525	239	46177	0.757011
GO:0005654	nucleoplasm	cellular_component	11	2	525	245	46177	0.769002
GO:0004497	monooxygenase activity	molecular_function	5	2	525	245	46177	0.769002
GO:0012505	endomembrane system	cellular_component	5	2	525	261	46177	0.798488
GO:0010200	response to chitin	biological_process	6	2	525	278	46177	0.826119
GO:0016874	ligase activity	molecular_function	4	2	525	294	46177	0.848964
GO:0016192	vesicle-mediated transport	biological_process	6	2	525	314	46177	0.873671
GO:0044212	transcription regulatory region DNA binding	molecular_function	8	2	525	386	46177	0.934897
GO:0005777	peroxisome	cellular_component	10	2	525	392	46177	0.93847
GO:0005525	GTP binding	molecular_function	9	2	525	428	46177	0.956297
GO:0005509	calcium ion binding	molecular_function	7	2	525	433	46177	0.958343
GO:0045893	positive regulation of transcription, DNA-templated	biological_process	12	2	525	445	46177	0.962885
GO:0016310	phosphorylation	biological_process	7	2	525	517	46177	0.981634
GO:0006886	intracellular protein transport	biological_process	7	2	525	555	46177	0.987412
GO:0031361	integral component of thylakoid membrane	cellular_component	11	1	525	1	46177	0.0113693
GO:0010303	limit dextrinase activity	molecular_function	7	1	525	1	46177	0.0113693
GO:0043086	negative regulation of catalytic activity	biological_process	5	1	525	1	46177	0.0113693
GO:0005943	phosphatidylinositol 3-kinase complex, class IA	cellular_component	13	1	525	1	46177	0.0113693
GO:0051060	pullulanase activity	molecular_function	7	1	525	1	46177	0.0113693
GO:0050577	GDP-L-fucose synthase activity	molecular_function	7	1	525	2	46177	0.0226096
GO:0006005	L-fucose biosynthetic process	biological_process	10	1	525	2	46177	0.0226096
GO:0009852	auxin catabolic process	biological_process	6	1	525	2	46177	0.0226096
GO:0042350	GDP-L-fucose biosynthetic process	biological_process	11	1	525	2	46177	0.0226096
GO:0070544	histone H3-K36 demethylation	biological_process	12	1	525	2	46177	0.0226096
GO:0072598	protein localization to chloroplast	biological_process	8	1	525	2	46177	0.0226096
GO:0000249	C-22 sterol desaturase activity	molecular_function	7	1	525	2	46177	0.0226096
GO:0009977	proton motive force dependent protein transmembrane transporter activity	molecular_function	7	1	525	3	46177	0.0337223
GO:0080069	7-methylthioheptyl-desulfoglucosinolate sulfotransferase activity	molecular_function	8	1	525	3	46177	0.0337223
GO:0080066	3-methylthiopropyl-desulfoglucosinolate sulfotransferase activity	molecular_function	8	1	525	3	46177	0.0337223
GO:0006271	DNA strand elongation involved in DNA replication	biological_process	11	1	525	3	46177	0.0337223
GO:0042351	'de novo' GDP-L-fucose biosynthetic process	biological_process	12	1	525	3	46177	0.0337223
GO:0016540	protein autoprocessing	biological_process	8	1	525	3	46177	0.0337223
GO:0080067	4-methylthiobutyl-desulfoglucosinolate sulfotransferase activity	molecular_function	8	1	525	3	46177	0.0337223
GO:0080071	indol-3-yl-methyl-desulfoglucosinolate sulfotransferase activity	molecular_function	8	1	525	3	46177	0.0337223
GO:0043953	protein transport by the Tat complex	biological_process	7	1	525	3	46177	0.0337223
GO:0080070	8-methylthiooctyl-desulfoglucosinolate sulfotransferase activity	molecular_function	8	1	525	3	46177	0.0337223
GO:0080068	5-methylthiopentyl-desulfoglucosinolate sulfotransferase activity	molecular_function	8	1	525	3	46177	0.0337223
GO:0043864	indoleacetamide hydrolase activity	molecular_function	7	1	525	4	46177	0.0447089
GO:0033386	geranylgeranyl diphosphate biosynthetic process	biological_process	8	1	525	4	46177	0.0447089
GO:0008840	4-hydroxy-tetrahydrodipicolinate synthase	molecular_function	7	1	525	4	46177	0.0447089
GO:0030418	nicotianamine biosynthetic process	biological_process	9	1	525	4	46177	0.0447089
GO:0009645	response to low light intensity stimulus	biological_process	8	1	525	4	46177	0.0447089
GO:0033384	geranyl diphosphate biosynthetic process	biological_process	8	1	525	4	46177	0.0447089
GO:0015671	oxygen transport	biological_process	6	1	525	4	46177	0.0447089
GO:0046975	histone methyltransferase activity (H3-K36 specific	molecular_function	11	1	525	4	46177	0.0447089
GO:0045547	dehydrodolichyl diphosphate synthase activity	molecular_function	7	1	525	4	46177	0.0447089
GO:0030410	nicotianamine synthase activity	molecular_function	6	1	525	4	46177	0.0447089
GO:0019408	dolichol biosynthetic process	biological_process	8	1	525	4	46177	0.0447089
GO:0045486	naringenin 3-dioxygenase activity	molecular_function	7	1	525	4	46177	0.0447089
GO:0032440	2-alkenal reductase [NAD(P)] activity	molecular_function	7	1	525	4	46177	0.0447089
GO:0009772	photosynthetic electron transport in photosystem II	biological_process	8	1	525	5	46177	0.0555708
GO:1900366	negative regulation of defense response to insect	biological_process	8	1	525	5	46177	0.0555708
GO:0051091	positive regulation of sequence-specific DNA binding transcription factor activity	biological_process	13	1	525	5	46177	0.0555708
GO:0004311	farnesyltranstransferase activity	molecular_function	7	1	525	5	46177	0.0555708
GO:0010233	phloem transport	biological_process	6	1	525	5	46177	0.0555708
GO:0031063	regulation of histone deacetylation	biological_process	10	1	525	5	46177	0.0555708
GO:0004352	glutamate dehydrogenase (NAD+) activity	molecular_function	7	1	525	5	46177	0.0555708
GO:0048766	root hair initiation	biological_process	11	1	525	5	46177	0.0555708
GO:0009513	etioplast	cellular_component	10	1	525	6	46177	0.0663095
GO:0033281	TAT protein transport complex	cellular_component	7	1	525	6	46177	0.0663095
GO:0080053	response to phenylalanine	biological_process	7	1	525	6	46177	0.0663095
GO:0016630	protochlorophyllide reductase activity	molecular_function	7	1	525	6	46177	0.0663095
GO:0015692	lead ion transport	biological_process	8	1	525	6	46177	0.0663095
GO:0030155	regulation of cell adhesion	biological_process	5	1	525	6	46177	0.0663095
GO:0019365	pyridine nucleotide salvage	biological_process	11	1	525	6	46177	0.0663095
GO:0002215	defense response to nematode	biological_process	7	1	525	6	46177	0.0663095
GO:0043201	response to leucine	biological_process	7	1	525	6	46177	0.0663095
GO:0050486	intramolecular transferase activity, transferring hydroxy groups	molecular_function	6	1	525	6	46177	0.0663095
GO:0080052	response to histidine	biological_process	7	1	525	6	46177	0.0663095
GO:0033946	xyloglucan-specific endo-beta-1,4-glucanase activity	molecular_function	8	1	525	6	46177	0.0663095
GO:0008936	nicotinamidase activity	molecular_function	7	1	525	6	46177	0.0663095
GO:0003861	3-isopropylmalate dehydratase activity	molecular_function	7	1	525	6	46177	0.0663095
GO:0006353	DNA-templated transcription, termination	biological_process	9	1	525	6	46177	0.0663095
GO:0005344	oxygen transporter activity	molecular_function	5	1	525	6	46177	0.0663095
GO:0032509	endosome transport via multivesicular body sorting pathway	biological_process	7	1	525	7	46177	0.0769263
GO:0005513	detection of calcium ion	biological_process	8	1	525	7	46177	0.0769263
GO:0019877	diaminopimelate biosynthetic process	biological_process	8	1	525	7	46177	0.0769263
GO:0017046	peptide hormone binding	molecular_function	6	1	525	7	46177	0.0769263
GO:0004888	transmembrane signaling receptor activity	molecular_function	5	1	525	8	46177	0.0874226
GO:0010493	Lewis a epitope biosynthetic process	biological_process	8	1	525	8	46177	0.0874226
GO:0006723	cuticle hydrocarbon biosynthetic process	biological_process	5	1	525	8	46177	0.0874226
GO:0005471	ATP:ADP antiporter activity	molecular_function	9	1	525	8	46177	0.0874226
GO:0015103	inorganic anion transmembrane transporter activity	molecular_function	8	1	525	8	46177	0.0874226
GO:0015691	cadmium ion transport	biological_process	9	1	525	8	46177	0.0874226
GO:2000379	positive regulation of reactive oxygen species metabolic process	biological_process	7	1	525	8	46177	0.0874226
GO:0009722	detection of cytokinin stimulus	biological_process	7	1	525	9	46177	0.0977997
GO:0004061	arylformamidase activity	molecular_function	7	1	525	9	46177	0.0977997
GO:0071345	cellular response to cytokine stimulus	biological_process	7	1	525	9	46177	0.0977997
GO:0019441	tryptophan catabolic process to kynurenine	biological_process	10	1	525	9	46177	0.0977997
GO:0004353	glutamate dehydrogenase [NAD(P)+] activity	molecular_function	7	1	525	9	46177	0.0977997
GO:0090548	response to nitrate starvation	biological_process	6	1	525	9	46177	0.0977997
GO:1902025	nitrate import	biological_process	9	1	525	9	46177	0.0977997
GO:0019481	L-alanine catabolic process, by transamination	biological_process	12	1	525	9	46177	0.0977997
GO:0031930	mitochondria-nucleus signaling pathway	biological_process	7	1	525	9	46177	0.0977997
GO:0004106	chorismate mutase activity	molecular_function	6	1	525	10	46177	0.108059
GO:0043693	monoterpene biosynthetic process	biological_process	8	1	525	10	46177	0.108059
GO:0045292	mRNA cis splicing, via spliceosome	biological_process	12	1	525	10	46177	0.108059
GO:0070291	N-acylethanolamine metabolic process	biological_process	9	1	525	10	46177	0.108059
GO:0004777	succinate-semialdehyde dehydrogenase (NAD+) activity	molecular_function	7	1	525	10	46177	0.108059
GO:0046168	glycerol-3-phosphate catabolic process	biological_process	7	1	525	10	46177	0.108059
GO:0006828	manganese ion transport	biological_process	9	1	525	10	46177	0.108059
GO:0004367	glycerol-3-phosphate dehydrogenase [NAD+] activity	molecular_function	7	1	525	10	46177	0.108059
GO:0047412	N-(long-chain-acyl)ethanolamine deacylase activity	molecular_function	7	1	525	10	46177	0.108059
GO:0046274	lignin catabolic process	biological_process	8	1	525	10	46177	0.108059
GO:0004853	uroporphyrinogen decarboxylase activity	molecular_function	7	1	525	10	46177	0.108059
GO:0009013	succinate-semialdehyde dehydrogenase [NAD(P)+] activity	molecular_function	7	1	525	10	46177	0.108059
GO:0046244	salicylic acid catabolic process	biological_process	9	1	525	10	46177	0.108059
GO:0010480	microsporocyte differentiation	biological_process	7	1	525	11	46177	0.118202
GO:0045047	protein targeting to ER	biological_process	7	1	525	11	46177	0.118202
GO:0045548	phenylalanine ammonia-lyase activity	molecular_function	7	1	525	11	46177	0.118202
GO:0010226	response to lithium ion	biological_process	7	1	525	11	46177	0.118202
GO:0043765	T/G mismatch-specific endonuclease activity	molecular_function	8	1	525	11	46177	0.118202
GO:0000578	embryonic axis specification	biological_process	8	1	525	11	46177	0.118202
GO:0009684	indoleacetic acid biosynthetic process	biological_process	8	1	525	12	46177	0.12823
GO:0002084	protein depalmitoylation	biological_process	9	1	525	12	46177	0.12823
GO:0004345	glucose-6-phosphate dehydrogenase activity	molecular_function	7	1	525	12	46177	0.12823
GO:0018171	peptidyl-cysteine oxidation	biological_process	9	1	525	12	46177	0.12823
GO:0008417	fucosyltransferase activity	molecular_function	7	1	525	12	46177	0.12823
GO:0008474	palmitoyl-(protein) hydrolase activity	molecular_function	7	1	525	12	46177	0.12823
GO:0015194	L-serine transmembrane transporter activity	molecular_function	11	1	525	12	46177	0.12823
GO:1990136	linoleate 9S-lipoxygenase activity	molecular_function	7	1	525	12	46177	0.12823
GO:0046417	chorismate metabolic process	biological_process	9	1	525	12	46177	0.12823
GO:0006986	response to unfolded protein	biological_process	6	1	525	12	46177	0.12823
GO:0052386	cell wall thickening	biological_process	7	1	525	12	46177	0.12823
GO:0070483	detection of hypoxia	biological_process	6	1	525	12	46177	0.12823
GO:0006875	cellular metal ion homeostasis	biological_process	9	1	525	12	46177	0.12823
GO:0010608	posttranscriptional regulation of gene expression	biological_process	8	1	525	13	46177	0.138144
GO:0047036	codeinone reductase (NADPH) activity	molecular_function	7	1	525	13	46177	0.138144
GO:0009051	pentose-phosphate shunt, oxidative branch	biological_process	15	1	525	13	46177	0.138144
GO:0010290	chlorophyll catabolite transmembrane transporter activity	molecular_function	6	1	525	13	46177	0.138144
GO:0015431	glutathione S-conjugate-exporting ATPase activity	molecular_function	14	1	525	13	46177	0.138144
GO:0016810	hydrolase activity, acting on carbon-nitrogen (but not peptide) bonds	molecular_function	5	1	525	14	46177	0.147945
GO:0000014	single-stranded DNA endodeoxyribonuclease activity	molecular_function	9	1	525	14	46177	0.147945
GO:0048564	photosystem I assembly	biological_process	7	1	525	14	46177	0.147945
GO:0009331	glycerol-3-phosphate dehydrogenase complex	cellular_component	9	1	525	14	46177	0.147945
GO:0006072	glycerol-3-phosphate metabolic process	biological_process	8	1	525	14	46177	0.147945
GO:0016929	SUMO-specific protease activity	molecular_function	9	1	525	14	46177	0.147945
GO:0045038	protein import into chloroplast thylakoid membrane	biological_process	9	1	525	15	46177	0.157636
GO:0010050	vegetative phase change	biological_process	7	1	525	15	46177	0.157636
GO:0010106	cellular response to iron ion starvation	biological_process	9	1	525	15	46177	0.157636
GO:0043447	alkane biosynthetic process	biological_process	6	1	525	15	46177	0.157636
GO:0046685	response to arsenic-containing substance	biological_process	5	1	525	16	46177	0.167216
GO:0006664	glycolipid metabolic process	biological_process	7	1	525	16	46177	0.167216
GO:0005787	signal peptidase complex	cellular_component	11	1	525	16	46177	0.167216
GO:0004506	squalene monooxygenase activity	molecular_function	7	1	525	16	46177	0.167216
GO:0004021	L-alanine:2-oxoglutarate aminotransferase activity	molecular_function	8	1	525	16	46177	0.167216
GO:0004046	aminoacylase activity	molecular_function	7	1	525	16	46177	0.167216
GO:0004356	glutamate-ammonia ligase activity	molecular_function	8	1	525	16	46177	0.167216
GO:0051205	protein insertion into membrane	biological_process	7	1	525	16	46177	0.167216
GO:0098687	chromosomal region	cellular_component	11	1	525	16	46177	0.167216
GO:0003680	AT DNA binding	molecular_function	8	1	525	17	46177	0.176687
GO:0006452	translational frameshifting	biological_process	9	1	525	17	46177	0.176687
GO:0010158	abaxial cell fate specification	biological_process	7	1	525	17	46177	0.176687
GO:0009922	fatty acid elongase activity	molecular_function	8	1	525	17	46177	0.176687
GO:0045905	positive regulation of translational termination	biological_process	10	1	525	17	46177	0.176687
GO:0051762	sesquiterpene biosynthetic process	biological_process	8	1	525	17	46177	0.176687
GO:0010019	chloroplast-nucleus signaling pathway	biological_process	7	1	525	17	46177	0.176687
GO:0046873	metal ion transmembrane transporter activity	molecular_function	9	1	525	17	46177	0.176687
GO:0045901	positive regulation of translational elongation	biological_process	10	1	525	17	46177	0.176687
GO:0047364	desulfoglucosinolate sulfotransferase activity	molecular_function	7	1	525	17	46177	0.176687
GO:0009607	response to biotic stimulus	biological_process	4	1	525	18	46177	0.186051
GO:0010107	potassium ion import	biological_process	8	1	525	18	46177	0.186051
GO:0016621	cinnamoyl-CoA reductase activity	molecular_function	7	1	525	18	46177	0.186051
GO:0042989	sequestering of actin monomers	biological_process	12	1	525	18	46177	0.186051
GO:0016926	protein desumoylation	biological_process	10	1	525	18	46177	0.186051
GO:0004784	superoxide dismutase activity	molecular_function	6	1	525	18	46177	0.186051
GO:0034440	lipid oxidation	biological_process	7	1	525	18	46177	0.186051
GO:0003954	NADH dehydrogenase activity	molecular_function	6	1	525	19	46177	0.195309
GO:0080147	root hair cell development	biological_process	11	1	525	19	46177	0.195309
GO:0016297	acyl-[acyl-carrier-protein] hydrolase activity	molecular_function	8	1	525	19	46177	0.195309
GO:0042939	tripeptide transport	biological_process	8	1	525	19	46177	0.195309
GO:0006308	DNA catabolic process	biological_process	8	1	525	19	46177	0.195309
GO:0042937	tripeptide transporter activity	molecular_function	7	1	525	19	46177	0.195309
GO:0015385	sodium:proton antiporter activity	molecular_function	11	1	525	19	46177	0.195309
GO:0016165	linoleate 13S-lipoxygenase activity	molecular_function	7	1	525	19	46177	0.195309
GO:0042644	chloroplast nucleoid	cellular_component	13	1	525	19	46177	0.195309
GO:0045261	proton-transporting ATP synthase complex, catalytic core F(1	cellular_component	8	1	525	19	46177	0.195309
GO:0000822	inositol hexakisphosphate binding	molecular_function	6	1	525	19	46177	0.195309
GO:1900425	negative regulation of defense response to bacterium	biological_process	9	1	525	20	46177	0.204461
GO:0051085	chaperone mediated protein folding requiring cofactor	biological_process	10	1	525	20	46177	0.204461
GO:0004556	alpha-amylase activity	molecular_function	8	1	525	20	46177	0.204461
GO:0043068	positive regulation of programmed cell death	biological_process	8	1	525	20	46177	0.204461
GO:0055075	potassium ion homeostasis	biological_process	10	1	525	20	46177	0.204461
GO:0003785	actin monomer binding	molecular_function	7	1	525	20	46177	0.204461
GO:0046527	glucosyltransferase activity	molecular_function	7	1	525	21	46177	0.21351
GO:0004857	enzyme inhibitor activity	molecular_function	4	1	525	21	46177	0.21351
GO:0010440	stomatal lineage progression	biological_process	6	1	525	21	46177	0.21351
GO:0015081	sodium ion transmembrane transporter activity	molecular_function	10	1	525	21	46177	0.21351
GO:0009800	cinnamic acid biosynthetic process	biological_process	9	1	525	22	46177	0.222456
GO:0090305	nucleic acid phosphodiester bond hydrolysis	biological_process	8	1	525	22	46177	0.222456
GO:0052747	sinapyl alcohol dehydrogenase activity	molecular_function	7	1	525	22	46177	0.222456
GO:0004714	transmembrane receptor protein tyrosine kinase activity	molecular_function	9	1	525	22	46177	0.222456
GO:0009641	shade avoidance	biological_process	8	1	525	22	46177	0.222456
GO:0045040	protein import into mitochondrial outer membrane	biological_process	8	1	525	23	46177	0.2313
GO:0000795	synaptonemal complex	cellular_component	13	1	525	23	46177	0.2313
GO:0009098	leucine biosynthetic process	biological_process	9	1	525	23	46177	0.2313
GO:0048437	floral organ development	biological_process	5	1	525	23	46177	0.2313
GO:0009819	drought recovery	biological_process	6	1	525	23	46177	0.2313
GO:0005384	manganese ion transmembrane transporter activity	molecular_function	11	1	525	23	46177	0.2313
GO:0010207	photosystem II assembly	biological_process	7	1	525	24	46177	0.240044
GO:0009089	lysine biosynthetic process via diaminopimelate	biological_process	11	1	525	24	46177	0.240044
GO:0010206	photosystem II repair	biological_process	7	1	525	24	46177	0.240044
GO:0009959	negative gravitropism	biological_process	7	1	525	24	46177	0.240044
GO:0006873	cellular ion homeostasis	biological_process	7	1	525	24	46177	0.240044
GO:0000373	Group II intron splicing	biological_process	13	1	525	24	46177	0.240044
GO:0047196	long-chain-alcohol O-fatty-acyltransferase activity	molecular_function	8	1	525	25	46177	0.248689
GO:1901430	positive regulation of syringal lignin biosynthetic process	biological_process	11	1	525	26	46177	0.257235
GO:0010629	negative regulation of gene expression	biological_process	8	1	525	26	46177	0.257235
GO:0010016	shoot system morphogenesis	biological_process	8	1	525	26	46177	0.257235
GO:0005742	mitochondrial outer membrane translocase complex	cellular_component	14	1	525	26	46177	0.257235
GO:0015386	potassium:proton antiporter activity	molecular_function	11	1	525	26	46177	0.257235
GO:0090575	RNA polymerase II transcription factor complex	cellular_component	9	1	525	27	46177	0.265685
GO:0031222	arabinan catabolic process	biological_process	7	1	525	27	46177	0.265685
GO:0042277	peptide binding	molecular_function	5	1	525	28	46177	0.274038
GO:0009785	blue light signaling pathway	biological_process	8	1	525	28	46177	0.274038
GO:0048574	long-day photoperiodism, flowering	biological_process	7	1	525	28	46177	0.274038
GO:0016688	L-ascorbate peroxidase activity	molecular_function	7	1	525	29	46177	0.282297
GO:0000272	polysaccharide catabolic process	biological_process	7	1	525	29	46177	0.282297
GO:0045036	protein targeting to chloroplast	biological_process	7	1	525	29	46177	0.282297
GO:0016161	beta-amylase activity	molecular_function	8	1	525	29	46177	0.282297
GO:0048229	gametophyte development	biological_process	6	1	525	30	46177	0.290462
GO:0009863	salicylic acid mediated signaling pathway	biological_process	7	1	525	30	46177	0.290462
GO:0048507	meristem development	biological_process	8	1	525	30	46177	0.290462
GO:0010048	vernalization response	biological_process	6	1	525	31	46177	0.298534
GO:0000989	transcription factor activity, transcription factor binding	molecular_function	4	1	525	31	46177	0.298534
GO:0019773	proteasome core complex, alpha-subunit complex	cellular_component	9	1	525	31	46177	0.298534
GO:0071482	cellular response to light stimulus	biological_process	7	1	525	31	46177	0.298534
GO:0009773	photosynthetic electron transport in photosystem I	biological_process	8	1	525	31	46177	0.298534
GO:0045551	cinnamyl-alcohol dehydrogenase activity	molecular_function	7	1	525	31	46177	0.298534
GO:0031461	cullin-RING ubiquitin ligase complex	cellular_component	8	1	525	31	46177	0.298534
GO:0006730	one-carbon metabolic process	biological_process	5	1	525	31	46177	0.298534
GO:0004144	diacylglycerol O-acyltransferase activity	molecular_function	9	1	525	32	46177	0.306515
GO:0030968	endoplasmic reticulum unfolded protein response	biological_process	8	1	525	32	46177	0.306515
GO:0004089	carbonate dehydratase activity	molecular_function	7	1	525	32	46177	0.306515
GO:0031425	chloroplast RNA processing	biological_process	10	1	525	32	46177	0.306515
GO:0015116	sulfate transmembrane transporter activity	molecular_function	9	1	525	33	46177	0.314404
GO:0009690	cytokinin metabolic process	biological_process	7	1	525	33	46177	0.314404
GO:0000036	ACP phosphopantetheine attachment site binding involved in fatty acid biosynthetic process	molecular_function	7	1	525	33	46177	0.314404
GO:0006559	L-phenylalanine catabolic process	biological_process	9	1	525	33	46177	0.314404
GO:0009044	xylan 1,4-beta-xylosidase activity	molecular_function	8	1	525	34	46177	0.322205
GO:0010262	somatic embryogenesis	biological_process	6	1	525	34	46177	0.322205
GO:0046556	alpha-L-arabinofuranosidase activity	molecular_function	7	1	525	34	46177	0.322205
GO:0006995	cellular response to nitrogen starvation	biological_process	9	1	525	34	46177	0.322205
GO:0003887	DNA-directed DNA polymerase activity	molecular_function	8	1	525	34	46177	0.322205
GO:0090333	regulation of stomatal closure	biological_process	7	1	525	35	46177	0.329917
GO:0043680	filiform apparatus	cellular_component	8	1	525	35	46177	0.329917
GO:0009060	aerobic respiration	biological_process	8	1	525	35	46177	0.329917
GO:0008299	isoprenoid biosynthetic process	biological_process	6	1	525	36	46177	0.337541
GO:0061512	protein localization to cilium	biological_process	8	1	525	36	46177	0.337541
GO:0015935	small ribosomal subunit	cellular_component	11	1	525	36	46177	0.337541
GO:0019722	calcium-mediated signaling	biological_process	9	1	525	36	46177	0.337541
GO:0030176	integral component of endoplasmic reticulum membrane	cellular_component	13	1	525	37	46177	0.345078
GO:0005929	cilium	cellular_component	6	1	525	37	46177	0.345078
GO:0008308	voltage-gated anion channel activity	molecular_function	10	1	525	37	46177	0.345078
GO:0008559	xenobiotic-transporting ATPase activity	molecular_function	13	1	525	37	46177	0.345078
GO:0040007	growth	biological_process	3	1	525	38	46177	0.35253
GO:0009295	nucleoid	cellular_component	3	1	525	38	46177	0.35253
GO:0045271	respiratory chain complex I	cellular_component	7	1	525	39	46177	0.359898
GO:0048768	root hair cell tip growth	biological_process	8	1	525	40	46177	0.367181
GO:0030308	negative regulation of cell growth	biological_process	7	1	525	40	46177	0.367181
GO:0045493	xylan catabolic process	biological_process	8	1	525	40	46177	0.367181
GO:0006814	sodium ion transport	biological_process	8	1	525	40	46177	0.367181
GO:1900150	regulation of defense response to fungus	biological_process	8	1	525	40	46177	0.367181
GO:0010075	regulation of meristem growth	biological_process	10	1	525	40	46177	0.367181
GO:0010483	pollen tube reception	biological_process	6	1	525	41	46177	0.374382
GO:0005938	cell cortex	cellular_component	9	1	525	41	46177	0.374382
GO:0019853	L-ascorbic acid biosynthetic process	biological_process	8	1	525	42	46177	0.381501
GO:0030904	retromer complex	cellular_component	6	1	525	42	46177	0.381501
GO:0046933	proton-transporting ATP synthase activity, rotational mechanism	molecular_function	15	1	525	42	46177	0.381501
GO:0006783	heme biosynthetic process	biological_process	9	1	525	42	46177	0.381501
GO:0006006	glucose metabolic process	biological_process	9	1	525	42	46177	0.381501
GO:0007034	vacuolar transport	biological_process	6	1	525	44	46177	0.395498
GO:0010286	heat acclimation	biological_process	6	1	525	44	46177	0.395498
GO:0010020	chloroplast fission	biological_process	7	1	525	44	46177	0.395498
GO:0009073	aromatic amino acid family biosynthetic process	biological_process	8	1	525	45	46177	0.402377
GO:0048825	cotyledon development	biological_process	6	1	525	45	46177	0.402377
GO:0004175	endopeptidase activity	molecular_function	7	1	525	45	46177	0.402377
GO:0010167	response to nitrate	biological_process	6	1	525	45	46177	0.402377
GO:0000790	nuclear chromatin	cellular_component	13	1	525	45	46177	0.402377
GO:0007338	single fertilization	biological_process	6	1	525	46	46177	0.409178
GO:0080156	mitochondrial mRNA modification	biological_process	11	1	525	46	46177	0.409178
GO:0048765	root hair cell differentiation	biological_process	10	1	525	46	46177	0.409178
GO:0008234	cysteine-type peptidase activity	molecular_function	7	1	525	47	46177	0.415902
GO:0033612	receptor serine/threonine kinase binding	molecular_function	6	1	525	47	46177	0.415902
GO:0015629	actin cytoskeleton	cellular_component	10	1	525	47	46177	0.415902
GO:0042335	cuticle development	biological_process	6	1	525	48	46177	0.42255
GO:0010334	sesquiterpene synthase activity	molecular_function	8	1	525	48	46177	0.42255
GO:0009934	regulation of meristem structural organization	biological_process	10	1	525	48	46177	0.42255
GO:0005769	early endosome	cellular_component	10	1	525	49	46177	0.429122
GO:0042752	regulation of circadian rhythm	biological_process	5	1	525	49	46177	0.429122
GO:0045298	tubulin complex	cellular_component	11	1	525	49	46177	0.429122
GO:0010187	negative regulation of seed germination	biological_process	10	1	525	50	46177	0.435619
GO:0006885	regulation of pH	biological_process	10	1	525	51	46177	0.442043
GO:0009411	response to UV	biological_process	7	1	525	51	46177	0.442043
GO:0009646	response to absence of light	biological_process	8	1	525	53	46177	0.454672
GO:0009932	cell tip growth	biological_process	7	1	525	53	46177	0.454672
GO:0032580	Golgi cisterna membrane	cellular_component	12	1	525	54	46177	0.460879
GO:0016998	cell wall macromolecule catabolic process	biological_process	6	1	525	55	46177	0.467016
GO:0016853	isomerase activity	molecular_function	4	1	525	56	46177	0.473083
GO:0043130	ubiquitin binding	molecular_function	6	1	525	57	46177	0.479081
GO:0016226	iron-sulfur cluster assembly	biological_process	5	1	525	59	46177	0.490873
GO:0043022	ribosome binding	molecular_function	5	1	525	61	46177	0.502399
GO:0010027	thylakoid membrane organization	biological_process	7	1	525	61	46177	0.502399
GO:0050661	NADP binding	molecular_function	6	1	525	62	46177	0.508063
GO:0005839	proteasome core complex	cellular_component	8	1	525	62	46177	0.508063
GO:0051087	chaperone binding	molecular_function	5	1	525	63	46177	0.513664
GO:0031408	oxylipin biosynthetic process	biological_process	10	1	525	63	46177	0.513664
GO:0006520	cellular amino acid metabolic process	biological_process	6	1	525	64	46177	0.519201
GO:0004298	threonine-type endopeptidase activity	molecular_function	8	1	525	64	46177	0.519201
GO:0016762	xyloglucan:xyloglucosyl transferase activity	molecular_function	7	1	525	65	46177	0.524675
GO:0006487	protein N-linked glycosylation	biological_process	9	1	525	65	46177	0.524675
GO:0007131	reciprocal meiotic recombination	biological_process	7	1	525	66	46177	0.530086
GO:0009853	photorespiration	biological_process	7	1	525	66	46177	0.530086
GO:0016705	oxidoreductase activity, acting on paired donors, with incorporation or reduction of molecular oxygen	molecular_function	5	1	525	67	46177	0.535437
GO:0050662	coenzyme binding	molecular_function	5	1	525	67	46177	0.535437
GO:0006465	signal peptide processing	biological_process	8	1	525	67	46177	0.535437
GO:0015995	chlorophyll biosynthetic process	biological_process	9	1	525	68	46177	0.540726
GO:0009630	gravitropism	biological_process	6	1	525	69	46177	0.545955
GO:0015986	ATP synthesis coupled proton transport	biological_process	12	1	525	70	46177	0.551125
GO:0010181	FMN binding	molecular_function	7	1	525	71	46177	0.556236
GO:0008536	Ran GTPase binding	molecular_function	9	1	525	72	46177	0.561289
GO:0042147	retrograde transport, endosome to Golgi	biological_process	7	1	525	72	46177	0.561289
GO:0046910	pectinesterase inhibitor activity	molecular_function	5	1	525	73	46177	0.566285
GO:0006606	protein import into nucleus	biological_process	6	1	525	74	46177	0.571224
GO:0010053	root epidermal cell differentiation	biological_process	7	1	525	74	46177	0.571224
GO:0019252	starch biosynthetic process	biological_process	9	1	525	76	46177	0.580934
GO:0005764	lysosome	cellular_component	11	1	525	76	46177	0.580934
GO:0009585	red, far-red light phototransduction	biological_process	8	1	525	77	46177	0.585706
GO:0010411	xyloglucan metabolic process	biological_process	9	1	525	78	46177	0.590424
GO:0006342	chromatin silencing	biological_process	13	1	525	81	46177	0.604259
GO:0005635	nuclear envelope	cellular_component	11	1	525	82	46177	0.608766
GO:0008219	cell death	biological_process	5	1	525	82	46177	0.608766
GO:0003746	translation elongation factor activity	molecular_function	8	1	525	83	46177	0.613222
GO:0000502	proteasome complex	cellular_component	7	1	525	83	46177	0.613222
GO:0010114	response to red light	biological_process	8	1	525	83	46177	0.613222
GO:0016798	hydrolase activity, acting on glycosyl bonds	molecular_function	5	1	525	83	46177	0.613222
GO:0009816	defense response to bacterium, incompatible interaction	biological_process	7	1	525	84	46177	0.617628
GO:0048767	root hair elongation	biological_process	7	1	525	85	46177	0.621983
GO:0031966	mitochondrial membrane	cellular_component	12	1	525	85	46177	0.621983
GO:0000462	maturation of SSU-rRNA from tricistronic rRNA transcript (SSU-rRNA, 5.8S rRNA, LSU-rRNA	biological_process	13	1	525	86	46177	0.626289
GO:0009791	post-embryonic development	biological_process	6	1	525	87	46177	0.630545
GO:0009640	photomorphogenesis	biological_process	7	1	525	89	46177	0.638914
GO:0009707	chloroplast outer membrane	cellular_component	14	1	525	91	46177	0.647094
GO:0042546	cell wall biogenesis	biological_process	5	1	525	91	46177	0.647094
GO:0007017	microtubule-based process	biological_process	5	1	525	91	46177	0.647094
GO:0003993	acid phosphatase activity	molecular_function	8	1	525	94	46177	0.659018
GO:0016597	amino acid binding	molecular_function	7	1	525	98	46177	0.674294
GO:0000325	plant-type vacuole	cellular_component	10	1	525	99	46177	0.678004
GO:0004518	nuclease activity	molecular_function	6	1	525	100	46177	0.681673
GO:0050897	cobalt ion binding	molecular_function	8	1	525	102	46177	0.688886
GO:0007166	cell surface receptor signaling pathway	biological_process	7	1	525	104	46177	0.695936
GO:0010224	response to UV-B	biological_process	8	1	525	104	46177	0.695936
GO:0009926	auxin polar transport	biological_process	7	1	525	109	46177	0.71287
GO:0008283	cell proliferation	biological_process	4	1	525	112	46177	0.722575
GO:0009058	biosynthetic process	biological_process	4	1	525	112	46177	0.722575
GO:0003333	amino acid transmembrane transport	biological_process	7	1	525	113	46177	0.725737
GO:0006486	protein glycosylation	biological_process	8	1	525	114	46177	0.728863
GO:0019898	extrinsic component of membrane	cellular_component	5	1	525	115	46177	0.731953
GO:0040008	regulation of growth	biological_process	4	1	525	116	46177	0.735008
GO:0003755	peptidyl-prolyl cis-trans isomerase activity	molecular_function	6	1	525	120	46177	0.746885
GO:0009740	gibberellic acid mediated signaling pathway	biological_process	9	1	525	121	46177	0.74977
GO:0009788	negative regulation of abscisic acid-activated signaling pathway	biological_process	10	1	525	121	46177	0.74977
GO:0006887	exocytosis	biological_process	6	1	525	122	46177	0.752623
GO:0003690	double-stranded DNA binding	molecular_function	8	1	525	124	46177	0.758231
GO:0005198	structural molecule activity	molecular_function	3	1	525	124	46177	0.758231
GO:0002181	cytoplasmic translation	biological_process	8	1	525	128	46177	0.769068
GO:0006913	nucleocytoplasmic transport	biological_process	8	1	525	130	46177	0.774304
GO:0015171	amino acid transmembrane transporter activity	molecular_function	8	1	525	133	46177	0.781936
GO:0009736	cytokinin-activated signaling pathway	biological_process	8	1	525	136	46177	0.789311
GO:0008380	RNA splicing	biological_process	10	1	525	136	46177	0.789311
GO:0005200	structural constituent of cytoskeleton	molecular_function	4	1	525	136	46177	0.789311
GO:0005834	heterotrimeric G-protein complex	cellular_component	7	1	525	138	46177	0.794089
GO:0006413	translational initiation	biological_process	8	1	525	147	46177	0.814284
GO:0009742	brassinosteroid mediated signaling pathway	biological_process	9	1	525	156	46177	0.832503
GO:0005759	mitochondrial matrix	cellular_component	11	1	525	157	46177	0.834413
GO:0008168	methyltransferase activity	molecular_function	6	1	525	157	46177	0.834413
GO:0005871	kinesin complex	cellular_component	12	1	525	159	46177	0.83817
GO:0080044	quercetin 7-O-glucosyltransferase activity	molecular_function	8	1	525	159	46177	0.83817
GO:0080043	quercetin 3-O-glucosyltransferase activity	molecular_function	8	1	525	159	46177	0.83817
GO:0003777	microtubule motor activity	molecular_function	10	1	525	161	46177	0.841841
GO:0007018	microtubule-based movement	biological_process	6	1	525	161	46177	0.841841
GO:0004721	phosphoprotein phosphatase activity	molecular_function	8	1	525	162	46177	0.843646
GO:0009664	plant-type cell wall organization	biological_process	6	1	525	164	46177	0.847193
GO:0051082	unfolded protein binding	molecular_function	5	1	525	167	46177	0.852364
GO:0052696	flavonoid glucuronidation	biological_process	12	1	525	174	46177	0.863761
GO:0046982	protein heterodimerization activity	molecular_function	6	1	525	180	46177	0.872828
GO:0005623	cell	cellular_component	3	1	525	181	46177	0.87428
GO:0003743	translation initiation factor activity	molecular_function	8	1	525	192	46177	0.889196
GO:0009658	chloroplast organization	biological_process	6	1	525	198	46177	0.896573
GO:0042802	identical protein binding	molecular_function	5	1	525	211	46177	0.910918
GO:0005874	microtubule	cellular_component	11	1	525	211	46177	0.910918
GO:0043531	ADP binding	molecular_function	9	1	525	222	46177	0.921493
GO:0030170	pyridoxal phosphate binding	molecular_function	6	1	525	228	46177	0.926723
GO:0022627	cytosolic small ribosomal subunit	cellular_component	12	1	525	257	46177	0.947496
GO:0007049	cell cycle	biological_process	5	1	525	261	46177	0.949856
GO:0016887	ATPase activity	molecular_function	9	1	525	333	46177	0.978105
GO:0043231	intracellular membrane-bounded organelle	cellular_component	8	1	525	342	46177	0.980261
GO:0046777	protein autophosphorylation	biological_process	9	1	525	350	46177	0.981999
GO:0030154	cell differentiation	biological_process	6	1	525	351	46177	0.982205
GO:0009908	flower development	biological_process	7	1	525	362	46177	0.984324
GO:0043161	proteasome-mediated ubiquitin-dependent protein catabolic process	biological_process	10	1	525	382	46177	0.987552
GO:0035556	intracellular signal transduction	biological_process	7	1	525	427	46177	0.992593
GO:0022625	cytosolic large ribosomal subunit	cellular_component	11	1	525	500	46177	0.996812

## Sheet: Downregulated
GO_ID	GO_Term	GO_function	GO_class	S gene number	TS gene number	B gene number	TB gene number	pvalue
GO:0015254	glycerol channel activity	molecular_function	7	15	365	99	46177	2.44249e-15
GO:0009992	cellular water homeostasis	biological_process	7	15	365	99	46177	2.44249e-15
GO:0015250	water channel activity	molecular_function	8	15	365	101	46177	4.44089e-15
GO:0034220	ion transmembrane transport	biological_process	6	15	365	109	46177	1.16573e-14
GO:0042754	negative regulation of circadian rhythm	biological_process	6	6	365	7	46177	1.6278e-12
GO:0005887	integral component of plasma membrane	cellular_component	7	24	365	585	46177	7.74236e-11
GO:0043433	negative regulation of sequence-specific DNA binding transcription factor activity	biological_process	13	6	365	12	46177	2.07807e-10
GO:0007623	circadian rhythm	biological_process	4	13	365	150	46177	2.62661e-10
GO:0042807	central vacuole	cellular_component	11	7	365	28	46177	1.86838e-09
GO:0009705	plant-type vacuole membrane	cellular_component	11	12	365	189	46177	4.31245e-08
GO:0048574	long-day photoperiodism, flowering	biological_process	7	6	365	28	46177	7.61446e-08
GO:1901141	regulation of lignin biosynthetic process	biological_process	9	4	365	8	46177	2.62159e-07
GO:0071497	cellular response to freezing	biological_process	7	4	365	10	46177	7.76681e-07
GO:0009409	response to cold	biological_process	5	17	365	524	46177	1.23861e-06
GO:0046686	response to cadmium ion	biological_process	7	18	365	593	46177	1.54872e-06
GO:0016722	oxidoreductase activity, oxidizing metal ions	molecular_function	5	9	365	141	46177	2.04269e-06
GO:0042752	regulation of circadian rhythm	biological_process	5	6	365	49	46177	2.45742e-06
GO:0009723	response to ethylene	biological_process	6	13	365	328	46177	2.6159e-06
GO:0009739	response to gibberellin	biological_process	6	9	365	154	46177	4.22323e-06
GO:0003904	deoxyribodipyrimidine photo-lyase activity	molecular_function	7	3	365	5	46177	4.84095e-06
GO:0000719	photoreactive repair	biological_process	11	3	365	6	46177	9.62501e-06
GO:0015140	malate transmembrane transporter activity	molecular_function	10	5	365	40	46177	1.57368e-05
GO:0009651	response to salt stress	biological_process	6	20	365	847	46177	1.72047e-05
GO:0098656	anion transmembrane transport	biological_process	7	5	365	41	46177	1.78068e-05
GO:0015927	trehalase activity	molecular_function	7	3	365	10	46177	5.6406e-05
GO:0051213	dioxygenase activity	molecular_function	5	10	365	280	46177	8.88616e-05
GO:0000989	transcription factor activity, transcription factor binding	molecular_function	4	4	365	31	46177	0.00010206
GO:0080093	regulation of photorespiration	biological_process	8	2	365	3	46177	0.000185948
GO:0031998	regulation of fatty acid beta-oxidation	biological_process	11	2	365	3	46177	0.000185948
GO:0015688	iron chelate transport	biological_process	6	2	365	4	46177	0.000369948
GO:0043335	protein unfolding	biological_process	7	2	365	4	46177	0.000369948
GO:0009753	response to jasmonic acid	biological_process	6	9	365	286	46177	0.000500438
GO:0071370	cellular response to gibberellin stimulus	biological_process	7	2	365	5	46177	0.000613353
GO:0009866	induced systemic resistance, ethylene mediated signaling pathway	biological_process	5	2	365	5	46177	0.000613353
GO:0009751	response to salicylic acid	biological_process	6	9	365	298	46177	0.000670824
GO:0015293	symporter activity	molecular_function	7	4	365	51	46177	0.000715807
GO:0050486	intramolecular transferase activity, transferring hydroxy groups	molecular_function	6	2	365	6	46177	0.000915217
GO:0003861	3-isopropylmalate dehydratase activity	molecular_function	7	2	365	6	46177	0.000915217
GO:0009809	lignin biosynthetic process	biological_process	8	7	365	197	46177	0.00103666
GO:0009631	cold acclimation	biological_process	6	4	365	58	46177	0.0011637
GO:0071291	cellular response to selenium ion	biological_process	8	2	365	7	46177	0.00127461
GO:0016618	hydroxypyruvate reductase activity	molecular_function	7	2	365	8	46177	0.0016906
GO:0010239	chloroplast mRNA processing	biological_process	11	2	365	8	46177	0.0016906
GO:0034432	bis(5'-adenosyl)-pentaphosphatase activity	molecular_function	9	2	365	8	46177	0.0016906
GO:0000293	ferric-chelate reductase activity	molecular_function	7	2	365	9	46177	0.00216228
GO:0015116	sulfate transmembrane transporter activity	molecular_function	9	3	365	33	46177	0.0022414
GO:0015112	nitrate transmembrane transporter activity	molecular_function	9	3	365	34	46177	0.00244402
GO:0031426	polycistronic mRNA processing	biological_process	11	2	365	10	46177	0.00268874
GO:0045727	positive regulation of translation	biological_process	9	2	365	10	46177	0.00268874
GO:0010476	gibberellin mediated signaling pathway	biological_process	8	2	365	10	46177	0.00268874
GO:0009644	response to high light intensity	biological_process	8	5	365	120	46177	0.00272466
GO:0008430	selenium binding	molecular_function	4	2	365	11	46177	0.00326911
GO:0005507	copper ion binding	molecular_function	8	9	365	376	46177	0.00327823
GO:0006979	response to oxidative stress	biological_process	5	10	365	452	46177	0.00347785
GO:0055072	iron ion homeostasis	biological_process	11	3	365	40	46177	0.00389674
GO:0009871	jasmonic acid and ethylene-dependent systemic resistance, ethylene mediated signaling pathway	biological_process	8	2	365	12	46177	0.00390249
GO:0010277	chlorophyllide a oxygenase [overall] activity	molecular_function	7	2	365	12	46177	0.00390249
GO:0008964	phosphoenolpyruvate carboxylase activity	molecular_function	8	2	365	12	46177	0.00390249
GO:0005773	vacuole	cellular_component	9	16	365	959	46177	0.00445336
GO:0004805	trehalose-phosphatase activity	molecular_function	9	3	365	42	46177	0.00447548
GO:0016570	histone modification	biological_process	8	2	365	13	46177	0.00458802
GO:0005315	inorganic phosphate transmembrane transporter activity	molecular_function	7	2	365	13	46177	0.00458802
GO:0047216	inositol 3-alpha-galactosyltransferase activity	molecular_function	8	2	365	13	46177	0.00458802
GO:0009408	response to heat	biological_process	5	8	365	326	46177	0.00469631
GO:0042393	histone binding	molecular_function	5	4	365	87	46177	0.00510583
GO:0009612	response to mechanical stimulus	biological_process	5	2	365	14	46177	0.00532483
GO:0016593	Cdc73/Paf1 complex	cellular_component	11	2	365	14	46177	0.00532483
GO:0030267	glyoxylate reductase (NADP) activity	molecular_function	7	2	365	14	46177	0.00532483
GO:0016615	malate dehydrogenase activity	molecular_function	6	2	365	14	46177	0.00532483
GO:0015706	nitrate transport	biological_process	8	3	365	45	46177	0.00543645
GO:0010167	response to nitrate	biological_process	6	3	365	45	46177	0.00543645
GO:0009640	photomorphogenesis	biological_process	7	4	365	89	46177	0.00553235
GO:0042542	response to hydrogen peroxide	biological_process	7	5	365	144	46177	0.00590266
GO:0009737	response to abscisic acid	biological_process	6	14	365	815	46177	0.00591278
GO:0042128	nitrate assimilation	biological_process	6	4	365	91	46177	0.00598202
GO:0009733	response to auxin	biological_process	6	10	365	493	46177	0.00631546
GO:0009693	ethylene biosynthetic process	biological_process	7	3	365	49	46177	0.00689678
GO:0010325	raffinose family oligosaccharide biosynthetic process	biological_process	8	2	365	16	46177	0.00694894
GO:0030060	L-malate dehydrogenase activity	molecular_function	7	2	365	16	46177	0.00694894
GO:0009939	positive regulation of gibberellic acid mediated signaling pathway	biological_process	11	2	365	17	46177	0.00783456
GO:0016106	sesquiterpenoid biosynthetic process	biological_process	8	1	365	1	46177	0.00790437
GO:0080016	(-)-E-beta-caryophyllene synthase activity	molecular_function	5	1	365	1	46177	0.00790437
GO:0080017	alpha-humulene synthase activity	molecular_function	5	1	365	1	46177	0.00790437
GO:0009817	defense response to fungus, incompatible interaction	biological_process	7	3	365	52	46177	0.00813041
GO:0000103	sulfate assimilation	biological_process	6	4	365	102	46177	0.00889198
GO:0042644	chloroplast nucleoid	cellular_component	13	2	365	19	46177	0.00974886
GO:0071281	cellular response to iron ion	biological_process	8	3	365	57	46177	0.0104579
GO:0006970	response to osmotic stress	biological_process	5	6	365	231	46177	0.0105162
GO:0010150	leaf senescence	biological_process	10	5	365	166	46177	0.010552
GO:0055075	potassium ion homeostasis	biological_process	10	2	365	20	46177	0.0107759
GO:0072593	reactive oxygen species metabolic process	biological_process	5	2	365	21	46177	0.0118485
GO:0005992	trehalose biosynthetic process	biological_process	8	3	365	62	46177	0.0131331
GO:0009611	response to wounding	biological_process	5	8	365	391	46177	0.0132146
GO:0009098	leucine biosynthetic process	biological_process	9	2	365	23	46177	0.0141273
GO:0006012	galactose metabolic process	biological_process	9	3	365	64	46177	0.0143023
GO:0045848	positive regulation of nitrogen utilization	biological_process	6	1	365	2	46177	0.0157464
GO:0019761	glucosinolate biosynthetic process	biological_process	9	2	365	25	46177	0.0165791
GO:0009567	double fertilization forming a zygote and endosperm	biological_process	6	2	365	27	46177	0.0191978
GO:0010329	auxin efflux transmembrane transporter activity	molecular_function	6	2	365	28	46177	0.020568
GO:0006097	glyoxylate cycle	biological_process	7	2	365	28	46177	0.020568
GO:0015171	amino acid transmembrane transporter activity	molecular_function	8	4	365	133	46177	0.0215853
GO:0009514	glyoxysome	cellular_component	11	2	365	30	46177	0.0234263
GO:0010088	phloem development	biological_process	7	2	365	30	46177	0.0234263
GO:0045595	regulation of cell differentiation	biological_process	7	1	365	3	46177	0.0235267
GO:0006580	ethanolamine metabolic process	biological_process	9	1	365	3	46177	0.0235267
GO:0009505	plant-type cell wall	cellular_component	7	8	365	443	46177	0.0256273
GO:0016829	lyase activity	molecular_function	4	4	365	141	46177	0.026046
GO:0019538	protein metabolic process	biological_process	5	2	365	32	46177	0.0264373
GO:0048444	floral organ morphogenesis	biological_process	6	2	365	32	46177	0.0264373
GO:0022891	substrate-specific transmembrane transporter activity	molecular_function	5	2	365	33	46177	0.0279983
GO:0009627	systemic acquired resistance	biological_process	7	2	365	34	46177	0.0295955
GO:0009506	plasmodesma	cellular_component	5	20	365	1598	46177	0.0304247
GO:1902884	positive regulation of response to oxidative stress	biological_process	7	1	365	4	46177	0.0312456
GO:0003962	cystathionine gamma-synthase activity	molecular_function	6	1	365	4	46177	0.0312456
GO:0030644	cellular chloride ion homeostasis	biological_process	10	1	365	4	46177	0.0312456
GO:0009898	cytoplasmic side of plasma membrane	cellular_component	6	1	365	4	46177	0.0312456
GO:0005993	trehalose catabolic process	biological_process	8	1	365	4	46177	0.0312456
GO:0042762	regulation of sulfur metabolic process	biological_process	6	1	365	4	46177	0.0312456
GO:0003913	DNA photolyase activity	molecular_function	6	1	365	4	46177	0.0312456
GO:0004555	alpha,alpha-trehalase activity	molecular_function	8	1	365	4	46177	0.0312456
GO:0009941	chloroplast envelope	cellular_component	12	13	365	919	46177	0.0325699
GO:0006368	transcription elongation from RNA polymerase II promoter	biological_process	10	2	365	36	46177	0.0328955
GO:0009570	chloroplast stroma	cellular_component	12	14	365	1017	46177	0.0331018
GO:0016787	hydrolase activity	molecular_function	4	12	365	832	46177	0.0344839
GO:0044212	transcription regulatory region DNA binding	molecular_function	8	7	365	386	46177	0.0348822
GO:0040007	growth	biological_process	3	2	365	38	46177	0.0363321
GO:0004564	beta-fructofuranosidase activity	molecular_function	7	2	365	38	46177	0.0363321
GO:0016051	carbohydrate biosynthetic process	biological_process	6	3	365	92	46177	0.0367267
GO:0016758	transferase activity, transferring hexosyl groups	molecular_function	6	3	365	92	46177	0.0367267
GO:0034599	cellular response to oxidative stress	biological_process	6	3	365	93	46177	0.0377358
GO:0009617	response to bacterium	biological_process	7	4	365	160	46177	0.0387139
GO:0042538	hyperosmotic salinity response	biological_process	7	3	365	94	46177	0.0387589
GO:0019762	glucosinolate catabolic process	biological_process	9	1	365	5	46177	0.0389036
GO:0009940	amino-terminal vacuolar sorting propeptide binding	molecular_function	8	1	365	5	46177	0.0389036
GO:0016891	endoribonuclease activity, producing 5'-phosphomonoesters	molecular_function	9	1	365	5	46177	0.0389036
GO:0010209	vacuolar sorting signal binding	molecular_function	7	1	365	5	46177	0.0389036
GO:0045735	nutrient reservoir activity	molecular_function	3	2	365	40	46177	0.0399002
GO:0004575	sucrose alpha-glucosidase activity	molecular_function	8	2	365	42	46177	0.0435948
GO:0030246	carbohydrate binding	molecular_function	4	5	365	245	46177	0.0459587
GO:0045815	positive regulation of gene expression, epigenetic	biological_process	9	1	365	6	46177	0.0465013
GO:0004657	proline dehydrogenase activity	molecular_function	6	1	365	6	46177	0.0465013
GO:0006562	proline catabolic process	biological_process	10	1	365	6	46177	0.0465013
GO:0046863	ribulose-1,5-bisphosphate carboxylase/oxygenase activator activity	molecular_function	5	1	365	6	46177	0.0465013
GO:0046475	glycerophospholipid catabolic process	biological_process	8	1	365	6	46177	0.0465013
GO:1901562	response to paraquat	biological_process	6	1	365	6	46177	0.0465013
GO:0032454	histone demethylase activity (H3-K9 specific	molecular_function	6	1	365	6	46177	0.0465013
GO:0016707	gibberellin 3-beta-dioxygenase activity	molecular_function	7	1	365	6	46177	0.0465013
GO:0033840	NDP-glucose-starch glucosyltransferase activity	molecular_function	8	1	365	6	46177	0.0465013
GO:0010133	proline catabolic process to glutamate	biological_process	11	1	365	6	46177	0.0465013
GO:0052865	1-deoxy-D-xylulose 5-phosphate biosynthetic process	biological_process	7	1	365	6	46177	0.0465013
GO:0008686	3,4-dihydroxy-2-butanone-4-phosphate synthase activity	molecular_function	6	1	365	7	46177	0.0540391
GO:0097503	sialylation	biological_process	7	1	365	7	46177	0.0540391
GO:0080187	floral organ senescence	biological_process	6	1	365	7	46177	0.0540391
GO:0043682	copper-transporting ATPase activity	molecular_function	15	1	365	7	46177	0.0540391
GO:0008373	sialyltransferase activity	molecular_function	6	1	365	7	46177	0.0540391
GO:0046577	long-chain-alcohol oxidase activity	molecular_function	7	1	365	7	46177	0.0540391
GO:0000792	heterochromatin	cellular_component	12	1	365	7	46177	0.0540391
GO:0003935	GTP cyclohydrolase II activity	molecular_function	9	1	365	7	46177	0.0540391
GO:0008422	beta-glucosidase activity	molecular_function	8	2	365	48	46177	0.05539
GO:0009926	auxin polar transport	biological_process	7	3	365	109	46177	0.0557589
GO:0005985	sucrose metabolic process	biological_process	7	2	365	49	46177	0.0574535
GO:0005215	transporter activity	molecular_function	3	7	365	436	46177	0.0595821
GO:0003333	amino acid transmembrane transport	biological_process	7	3	365	113	46177	0.0608001
GO:0015131	oxaloacetate transmembrane transporter activity	molecular_function	10	1	365	8	46177	0.0615174
GO:0006817	phosphate ion transport	biological_process	8	1	365	8	46177	0.0615174
GO:0009395	phospholipid catabolic process	biological_process	7	1	365	8	46177	0.0615174
GO:0043966	histone H3 acetylation	biological_process	10	1	365	8	46177	0.0615174
GO:0008661	1-deoxy-D-xylulose-5-phosphate synthase activity	molecular_function	6	1	365	8	46177	0.0615174
GO:0035725	sodium ion transmembrane transport	biological_process	7	1	365	8	46177	0.0615174
GO:0071423	malate transmembrane transport	biological_process	7	1	365	8	46177	0.0615174
GO:0006108	malate metabolic process	biological_process	9	2	365	53	46177	0.0659664
GO:0080092	regulation of pollen tube growth	biological_process	9	2	365	53	46177	0.0659664
GO:0080022	primary root development	biological_process	9	2	365	54	46177	0.0681567
GO:0001944	vasculature development	biological_process	7	2	365	54	46177	0.0681567
GO:0006883	cellular sodium ion homeostasis	biological_process	10	1	365	9	46177	0.0689368
GO:0046423	allene-oxide cyclase activity	molecular_function	5	1	365	9	46177	0.0689368
GO:0030643	cellular phosphate ion homeostasis	biological_process	10	1	365	9	46177	0.0689368
GO:0052726	inositol-1,3,4-trisphosphate 5-kinase activity	molecular_function	8	1	365	9	46177	0.0689368
GO:0047325	inositol tetrakisphosphate 1-kinase activity	molecular_function	8	1	365	9	46177	0.0689368
GO:0009686	gibberellin biosynthetic process	biological_process	9	2	365	55	46177	0.0703707
GO:0009740	gibberellic acid mediated signaling pathway	biological_process	9	3	365	121	46177	0.0714925
GO:0001887	selenium compound metabolic process	biological_process	5	1	365	10	46177	0.0762977
GO:0004106	chorismate mutase activity	molecular_function	6	1	365	10	46177	0.0762977
GO:0019752	carboxylic acid metabolic process	biological_process	7	1	365	10	46177	0.0762977
GO:0004322	ferroxidase activity	molecular_function	7	1	365	10	46177	0.0762977
GO:0008199	ferric iron binding	molecular_function	9	1	365	10	46177	0.0762977
GO:0009569	chloroplast starch grain	cellular_component	12	1	365	10	46177	0.0762977
GO:0000156	phosphorelay response regulator activity	molecular_function	5	2	365	59	46177	0.0794542
GO:0047134	protein-disulfide reductase activity	molecular_function	7	2	365	60	46177	0.0817795
GO:0007165	signal transduction	biological_process	6	8	365	567	46177	0.0830104
GO:0032922	circadian regulation of gene expression	biological_process	8	1	365	11	46177	0.0836006
GO:0009311	oligosaccharide metabolic process	biological_process	7	1	365	11	46177	0.0836006
GO:0016114	terpenoid biosynthetic process	biological_process	7	1	365	11	46177	0.0836006
GO:0046524	sucrose-phosphate synthase activity	molecular_function	8	1	365	11	46177	0.0836006
GO:0071836	nectar secretion	biological_process	6	1	365	11	46177	0.0836006
GO:0043765	T/G mismatch-specific endonuclease activity	molecular_function	8	1	365	11	46177	0.0836006
GO:0048439	flower morphogenesis	biological_process	5	1	365	11	46177	0.0836006
GO:0006826	iron ion transport	biological_process	9	1	365	11	46177	0.0836006
GO:0035798	2-alkenal reductase (NADP+) activity	molecular_function	7	1	365	11	46177	0.0836006
GO:0006857	oligopeptide transport	biological_process	7	3	365	130	46177	0.0844495
GO:0008152	metabolic process	biological_process	3	4	365	212	46177	0.0883702
GO:0042391	regulation of membrane potential	biological_process	5	2	365	63	46177	0.0888783
GO:2000035	regulation of stem cell division	biological_process	7	1	365	12	46177	0.0908459
GO:0046417	chorismate metabolic process	biological_process	9	1	365	12	46177	0.0908459
GO:0009835	fruit ripening	biological_process	5	1	365	12	46177	0.0908459
GO:2001070	starch binding	molecular_function	6	1	365	12	46177	0.0908459
GO:0016762	xyloglucan:xyloglucosyl transferase activity	molecular_function	7	2	365	65	46177	0.0937086
GO:0004553	hydrolase activity, hydrolyzing O-glycosyl compounds	molecular_function	6	5	365	305	46177	0.0957667
GO:0080168	abscisic acid transport	biological_process	10	1	365	13	46177	0.0980341
GO:0006537	glutamate biosynthetic process	biological_process	10	1	365	13	46177	0.0980341
GO:0032957	inositol trisphosphate metabolic process	biological_process	8	1	365	13	46177	0.0980341
GO:0009231	riboflavin biosynthetic process	biological_process	8	1	365	13	46177	0.0980341
GO:0052725	inositol-1,3,4-trisphosphate 6-kinase activity	molecular_function	8	1	365	13	46177	0.0980341
GO:0071277	cellular response to calcium ion	biological_process	8	1	365	13	46177	0.0980341
GO:0090440	abscisic acid transporter activity	molecular_function	6	1	365	13	46177	0.0980341
GO:0044183	protein binding involved in protein folding	molecular_function	5	1	365	14	46177	0.105166
GO:0043484	regulation of RNA splicing	biological_process	11	1	365	14	46177	0.105166
GO:0000014	single-stranded DNA endodeoxyribonuclease activity	molecular_function	9	1	365	14	46177	0.105166
GO:0016831	carboxy-lyase activity	molecular_function	6	1	365	14	46177	0.105166
GO:0010039	response to iron ion	biological_process	7	1	365	14	46177	0.105166
GO:0009635	response to herbicide	biological_process	5	1	365	14	46177	0.105166
GO:0008889	glycerophosphodiester phosphodiesterase activity	molecular_function	8	1	365	14	46177	0.105166
GO:0005249	voltage-gated potassium channel activity	molecular_function	11	2	365	70	46177	0.1061
GO:0030170	pyridoxal phosphate binding	molecular_function	6	4	365	228	46177	0.107815
GO:0080027	response to herbivore	biological_process	7	1	365	15	46177	0.112241
GO:0009672	auxin:proton symporter activity	molecular_function	9	1	365	15	46177	0.112241
GO:0034051	negative regulation of plant-type hypersensitive response	biological_process	8	1	365	15	46177	0.112241
GO:0009416	response to light stimulus	biological_process	6	6	365	415	46177	0.113025
GO:0051537	2 iron, 2 sulfur cluster binding	molecular_function	6	2	365	75	46177	0.118901
GO:0035671	enone reductase activity	molecular_function	7	1	365	16	46177	0.11926
GO:1901002	positive regulation of response to salt stress	biological_process	8	1	365	16	46177	0.11926
GO:0008453	alanine-glyoxylate transaminase activity	molecular_function	7	1	365	16	46177	0.11926
GO:0009086	methionine biosynthetic process	biological_process	9	1	365	16	46177	0.11926
GO:0006624	vacuolar protein processing	biological_process	7	1	365	16	46177	0.11926
GO:0030234	enzyme regulator activity	molecular_function	3	1	365	16	46177	0.11926
GO:0046914	transition metal ion binding	molecular_function	7	3	365	152	46177	0.119851
GO:0046916	cellular transition metal ion homeostasis	biological_process	10	3	365	152	46177	0.119851
GO:0006355	regulation of transcription, DNA-templated	biological_process	11	38	365	3958	46177	0.123192
GO:0006352	DNA-templated transcription, initiation	biological_process	9	2	365	77	46177	0.124125
GO:0006811	ion transport	biological_process	5	2	365	77	46177	0.124125
GO:0046470	phosphatidylcholine metabolic process	biological_process	9	1	365	17	46177	0.126224
GO:0051365	cellular response to potassium ion starvation	biological_process	9	1	365	17	46177	0.126224
GO:0051762	sesquiterpene biosynthetic process	biological_process	8	1	365	17	46177	0.126224
GO:0010411	xyloglucan metabolic process	biological_process	9	2	365	78	46177	0.126757
GO:0022857	transmembrane transporter activity	molecular_function	4	3	365	158	46177	0.130323
GO:0005509	calcium ion binding	molecular_function	7	6	365	433	46177	0.130571
GO:0009607	response to biotic stimulus	biological_process	4	1	365	18	46177	0.133134
GO:0019288	isopentenyl diphosphate biosynthetic process, methylerythritol 4-phosphate pathway	biological_process	8	1	365	18	46177	0.133134
GO:0043090	amino acid import	biological_process	10	1	365	18	46177	0.133134
GO:0016621	cinnamoyl-CoA reductase activity	molecular_function	7	1	365	18	46177	0.133134
GO:1901348	positive regulation of secondary cell wall biogenesis	biological_process	8	1	365	18	46177	0.133134
GO:0032973	amino acid export	biological_process	10	1	365	18	46177	0.133134
GO:0009228	thiamine biosynthetic process	biological_process	9	1	365	18	46177	0.133134
GO:0016627	oxidoreductase activity, acting on the CH-CH group of donors	molecular_function	5	1	365	19	46177	0.139988
GO:0071470	cellular response to osmotic stress	biological_process	6	1	365	19	46177	0.139988
GO:0006308	DNA catabolic process	biological_process	8	1	365	19	46177	0.139988
GO:0016174	NAD(P)H oxidase activity	molecular_function	7	1	365	19	46177	0.139988
GO:0048759	xylem vessel member cell differentiation	biological_process	7	1	365	19	46177	0.139988
GO:0045165	cell fate commitment	biological_process	7	1	365	19	46177	0.139988
GO:0016798	hydrolase activity, acting on glycosyl bonds	molecular_function	5	2	365	83	46177	0.140109
GO:0009664	plant-type cell wall organization	biological_process	6	3	365	164	46177	0.141104
GO:0006099	tricarboxylic acid cycle	biological_process	10	2	365	84	46177	0.142815
GO:0030001	metal ion transport	biological_process	7	3	365	166	46177	0.144762
GO:0045910	negative regulation of DNA recombination	biological_process	11	1	365	20	46177	0.146789
GO:2000069	regulation of post-embryonic root development	biological_process	8	1	365	20	46177	0.146789
GO:0006879	cellular iron ion homeostasis	biological_process	11	1	365	20	46177	0.146789
GO:0008509	anion transmembrane transporter activity	molecular_function	7	1	365	20	46177	0.146789
GO:0015630	microtubule cytoskeleton	cellular_component	10	1	365	20	46177	0.146789
GO:0016556	mRNA modification	biological_process	10	1	365	20	46177	0.146789
GO:0003978	UDP-glucose 4-epimerase activity	molecular_function	7	1	365	20	46177	0.146789
GO:0009791	post-embryonic development	biological_process	6	2	365	87	46177	0.150997
GO:0007231	osmosensory signaling pathway	biological_process	7	1	365	21	46177	0.153536
GO:0033500	carbohydrate homeostasis	biological_process	7	1	365	21	46177	0.153536
GO:0015081	sodium ion transmembrane transporter activity	molecular_function	10	1	365	21	46177	0.153536
GO:0051131	chaperone-mediated protein complex assembly	biological_process	9	1	365	21	46177	0.153536
GO:0009741	response to brassinosteroid	biological_process	6	2	365	88	46177	0.153745
GO:0010268	brassinosteroid homeostasis	biological_process	8	2	365	88	46177	0.153745
GO:0048046	apoplast	cellular_component	4	7	365	558	46177	0.155678
GO:0005615	extracellular space	cellular_component	5	3	365	172	46177	0.15592
GO:0010119	regulation of stomatal movement	biological_process	6	2	365	89	46177	0.156503
GO:0010319	stromule	cellular_component	12	2	365	89	46177	0.156503
GO:0016132	brassinosteroid biosynthetic process	biological_process	6	2	365	89	46177	0.156503
GO:0009414	response to water deprivation	biological_process	5	7	365	559	46177	0.156663
GO:0016671	oxidoreductase activity, acting on a sulfur group of donors, disulfide as acceptor	molecular_function	6	2	365	90	46177	0.15927
GO:0010102	lateral root morphogenesis	biological_process	9	1	365	22	46177	0.16023
GO:0009707	chloroplast outer membrane	cellular_component	14	2	365	91	46177	0.162046
GO:0042546	cell wall biogenesis	biological_process	5	2	365	91	46177	0.162046
GO:0016125	sterol metabolic process	biological_process	7	2	365	92	46177	0.164831
GO:0007140	male meiosis	biological_process	6	1	365	23	46177	0.166871
GO:0004373	glycogen (starch) synthase activity	molecular_function	8	1	365	23	46177	0.166871
GO:0006891	intra-Golgi vesicle-mediated transport	biological_process	7	2	365	93	46177	0.167624
GO:0010252	auxin homeostasis	biological_process	7	2	365	93	46177	0.167624
GO:0003993	acid phosphatase activity	molecular_function	8	2	365	94	46177	0.170426
GO:0009620	response to fungus	biological_process	7	2	365	95	46177	0.173235
GO:0004045	aminoacyl-tRNA hydrolase activity	molecular_function	7	1	365	24	46177	0.173459
GO:0009725	response to hormone	biological_process	5	1	365	24	46177	0.173459
GO:0009251	glucan catabolic process	biological_process	8	1	365	25	46177	0.179996
GO:0004675	transmembrane receptor protein serine/threonine kinase activity	molecular_function	9	1	365	25	46177	0.179996
GO:0000325	plant-type vacuole	cellular_component	10	2	365	99	46177	0.184544
GO:0048366	leaf development	biological_process	9	3	365	187	46177	0.184893
GO:0050826	response to freezing	biological_process	6	1	365	26	46177	0.186481
GO:1900426	positive regulation of defense response to bacterium	biological_process	9	1	365	26	46177	0.186481
GO:0000160	phosphorelay signal transduction system	biological_process	8	2	365	100	46177	0.187388
GO:0051539	4 iron, 4 sulfur cluster binding	molecular_function	6	2	365	100	46177	0.187388
GO:0016298	lipase activity	molecular_function	6	2	365	101	46177	0.190238
GO:0016157	sucrose synthase activity	molecular_function	8	1	365	27	46177	0.192915
GO:0045454	cell redox homeostasis	biological_process	6	3	365	194	46177	0.198868
GO:0080144	amino acid homeostasis	biological_process	9	1	365	28	46177	0.199298
GO:0004630	phospholipase D activity	molecular_function	8	1	365	29	46177	0.205631
GO:0018279	protein N-linked glycosylation via asparagine	biological_process	10	1	365	29	46177	0.205631
GO:0016688	L-ascorbate peroxidase activity	molecular_function	7	1	365	29	46177	0.205631
GO:0070290	N-acylphosphatidylethanolamine-specific phospholipase D activity	molecular_function	8	1	365	29	46177	0.205631
GO:0030665	clathrin-coated vesicle membrane	cellular_component	13	1	365	29	46177	0.205631
GO:0044550	secondary metabolite biosynthetic process	biological_process	6	4	365	295	46177	0.206153
GO:0009536	plastid	cellular_component	9	7	365	611	46177	0.211576
GO:0009269	response to desiccation	biological_process	6	1	365	30	46177	0.211914
GO:0018298	protein-chromophore linkage	biological_process	8	1	365	30	46177	0.211914
GO:0031348	negative regulation of defense response	biological_process	7	1	365	30	46177	0.211914
GO:0006529	asparagine biosynthetic process	biological_process	8	1	365	30	46177	0.211914
GO:0004066	asparagine synthase (glutamine-hydrolyzing) activity	molecular_function	7	1	365	30	46177	0.211914
GO:0030042	actin filament depolymerization	biological_process	9	1	365	31	46177	0.218148
GO:0006730	one-carbon metabolic process	biological_process	5	1	365	31	46177	0.218148
GO:0046872	metal ion binding	molecular_function	6	22	365	2320	46177	0.218847
GO:0043621	protein self-association	molecular_function	5	2	365	111	46177	0.219016
GO:0009058	biosynthetic process	biological_process	4	2	365	112	46177	0.221916
GO:0016847	1-aminocyclopropane-1-carboxylate synthase activity	molecular_function	6	1	365	32	46177	0.224332
GO:0016324	apical plasma membrane	cellular_component	6	1	365	32	46177	0.224332
GO:0004089	carbonate dehydratase activity	molecular_function	7	1	365	32	46177	0.224332
GO:0071554	cell wall organization or biogenesis	biological_process	4	2	365	116	46177	0.233544
GO:0016413	O-acetyltransferase activity	molecular_function	8	2	365	117	46177	0.236457
GO:0031248	protein acetyltransferase complex	cellular_component	7	1	365	34	46177	0.236554
GO:0006995	cellular response to nitrogen starvation	biological_process	9	1	365	34	46177	0.236554
GO:0016607	nuclear speck	cellular_component	14	2	365	118	46177	0.239372
GO:0043680	filiform apparatus	cellular_component	8	1	365	35	46177	0.242593
GO:0009579	thylakoid	cellular_component	7	4	365	320	46177	0.247962
GO:0008757	S-adenosylmethionine-dependent methyltransferase activity	molecular_function	7	3	365	218	46177	0.248427
GO:0035556	intracellular signal transduction	biological_process	7	5	365	427	46177	0.250205
GO:0010214	seed coat development	biological_process	5	1	365	37	46177	0.254529
GO:0005089	Rho guanyl-nucleotide exchange factor activity	molecular_function	5	1	365	37	46177	0.254529
GO:0008378	galactosyltransferase activity	molecular_function	7	1	365	37	46177	0.254529
GO:0030126	COPI vesicle coat	cellular_component	14	1	365	37	46177	0.254529
GO:0006541	glutamine metabolic process	biological_process	9	1	365	37	46177	0.254529
GO:0008559	xenobiotic-transporting ATPase activity	molecular_function	13	1	365	37	46177	0.254529
GO:0045330	aspartyl esterase activity	molecular_function	6	1	365	37	46177	0.254529
GO:0050832	defense response to fungus	biological_process	7	4	365	325	46177	0.256542
GO:0006896	Golgi to vacuole transport	biological_process	7	1	365	38	46177	0.260426
GO:0005622	intracellular	cellular_component	5	7	365	655	46177	0.262785
GO:0030145	manganese ion binding	molecular_function	8	1	365	39	46177	0.266277
GO:0010052	guard cell differentiation	biological_process	7	1	365	39	46177	0.266277
GO:0004713	protein tyrosine kinase activity	molecular_function	8	1	365	39	46177	0.266277
GO:0071577	zinc II ion transmembrane transport	biological_process	7	1	365	39	46177	0.266277
GO:0031409	pigment binding	molecular_function	4	1	365	40	46177	0.272081
GO:0030308	negative regulation of cell growth	biological_process	7	1	365	40	46177	0.272081
GO:0043069	negative regulation of programmed cell death	biological_process	8	1	365	40	46177	0.272081
GO:0004601	peroxidase activity	molecular_function	6	3	365	231	46177	0.276015
GO:0007059	chromosome segregation	biological_process	5	1	365	41	46177	0.27784
GO:0010483	pollen tube reception	biological_process	6	1	365	41	46177	0.27784
GO:0048511	rhythmic process	biological_process	3	1	365	41	46177	0.27784
GO:0004712	protein serine/threonine/tyrosine kinase activity	molecular_function	8	2	365	132	46177	0.280274
GO:0004707	MAP kinase activity	molecular_function	10	1	365	42	46177	0.283553
GO:0006474	N-terminal protein amino acid acetylation	biological_process	9	1	365	43	46177	0.289221
GO:0010287	plastoglobule	cellular_component	13	2	365	136	46177	0.291949
GO:0042742	defense response to bacterium	biological_process	7	5	365	455	46177	0.292189
GO:0007034	vacuolar transport	biological_process	6	1	365	44	46177	0.294845
GO:0009768	photosynthesis, light harvesting in photosystem I	biological_process	7	1	365	44	46177	0.294845
GO:0010286	heat acclimation	biological_process	6	1	365	44	46177	0.294845
GO:0004565	beta-galactosidase activity	molecular_function	8	1	365	44	46177	0.294845
GO:0005795	Golgi stack	cellular_component	11	1	365	44	46177	0.294845
GO:0003700	transcription factor activity, sequence-specific DNA binding	molecular_function	4	29	365	3293	46177	0.299494
GO:0009073	aromatic amino acid family biosynthetic process	biological_process	8	1	365	45	46177	0.300424
GO:0017119	Golgi transport complex	cellular_component	11	1	365	45	46177	0.300424
GO:0006810	transport	biological_process	5	5	365	463	46177	0.304415
GO:0007338	single fertilization	biological_process	6	1	365	46	46177	0.305959
GO:0048765	root hair cell differentiation	biological_process	10	1	365	46	46177	0.305959
GO:0004497	monooxygenase activity	molecular_function	5	3	365	245	46177	0.306039
GO:0010431	seed maturation	biological_process	6	1	365	47	46177	0.31145
GO:0008234	cysteine-type peptidase activity	molecular_function	7	1	365	47	46177	0.31145
GO:0031463	Cul3-RING ubiquitin ligase complex	cellular_component	9	1	365	47	46177	0.31145
GO:0015629	actin cytoskeleton	cellular_component	10	1	365	47	46177	0.31145
GO:0005886	plasma membrane	cellular_component	5	55	365	6497	46177	0.312404
GO:0004029	aldehyde dehydrogenase (NAD) activity	molecular_function	7	1	365	48	46177	0.316899
GO:0033962	cytoplasmic mRNA processing body assembly	biological_process	6	1	365	48	46177	0.316899
GO:0019438	aromatic compound biosynthetic process	biological_process	6	1	365	48	46177	0.316899
GO:0006457	protein folding	biological_process	7	5	365	473	46177	0.319802
GO:0005986	sucrose biosynthetic process	biological_process	8	1	365	49	46177	0.322304
GO:0009750	response to fructose	biological_process	9	1	365	49	46177	0.322304
GO:0009706	chloroplast inner membrane	cellular_component	14	2	365	147	46177	0.323898
GO:0006413	translational initiation	biological_process	8	2	365	147	46177	0.323898
GO:0015035	protein disulfide oxidoreductase activity	molecular_function	7	2	365	148	46177	0.326786
GO:0000302	response to reactive oxygen species	biological_process	6	1	365	50	46177	0.327666
GO:0010105	negative regulation of ethylene-activated signaling pathway	biological_process	10	1	365	50	46177	0.327666
GO:0000159	protein phosphatase type 2A complex	cellular_component	7	1	365	51	46177	0.332986
GO:0004596	peptide alpha-N-acetyltransferase activity	molecular_function	10	1	365	51	46177	0.332986
GO:0007033	vacuole organization	biological_process	5	1	365	52	46177	0.338264
GO:0005975	carbohydrate metabolic process	biological_process	5	4	365	373	46177	0.341091
GO:0008601	protein phosphatase type 2A regulator activity	molecular_function	6	1	365	54	46177	0.348696
GO:0009507	chloroplast	cellular_component	10	44	365	5228	46177	0.352318
GO:0071472	cellular response to salt stress	biological_process	7	1	365	55	46177	0.35385
GO:0042545	cell wall modification	biological_process	6	1	365	56	46177	0.358964
GO:0048573	photoperiodism, flowering	biological_process	6	1	365	56	46177	0.358964
GO:0016757	transferase activity, transferring glycosyl groups	molecular_function	5	7	365	735	46177	0.362781
GO:0006952	defense response	biological_process	5	9	365	973	46177	0.363752
GO:0000226	microtubule cytoskeleton organization	biological_process	6	1	365	57	46177	0.364037
GO:0005770	late endosome	cellular_component	10	1	365	57	46177	0.364037
GO:0016168	chlorophyll binding	molecular_function	6	1	365	58	46177	0.36907
GO:0061077	chaperone-mediated protein folding	biological_process	8	1	365	59	46177	0.374063
GO:0051082	unfolded protein binding	molecular_function	5	2	365	167	46177	0.380904
GO:0055114	oxidation-reduction process	biological_process	5	16	365	1840	46177	0.384141
GO:0008171	O-methyltransferase activity	molecular_function	7	1	365	62	46177	0.388808
GO:0005385	zinc ion transmembrane transporter activity	molecular_function	11	1	365	62	46177	0.388808
GO:0031969	chloroplast membrane	cellular_component	13	2	365	171	46177	0.392073
GO:0009860	pollen tube growth	biological_process	8	2	365	171	46177	0.392073
GO:0016709	oxidoreductase activity, acting on paired donors, with incorporation or reduction of molecular oxygen, NAD(P)H as one donor, and incorporation of one atom of oxygen	molecular_function	6	3	365	288	46177	0.398224
GO:0006520	cellular amino acid metabolic process	biological_process	6	1	365	64	46177	0.398445
GO:0006890	retrograde vesicle-mediated transport, Golgi to ER	biological_process	7	1	365	64	46177	0.398445
GO:0031902	late endosome membrane	cellular_component	11	1	365	65	46177	0.403207
GO:0007275	multicellular organism development	biological_process	5	6	365	654	46177	0.414063
GO:0009825	multidimensional cell growth	biological_process	6	1	365	68	46177	0.417267
GO:0015995	chlorophyll biosynthetic process	biological_process	9	1	365	68	46177	0.417267
GO:0010043	response to zinc ion	biological_process	7	1	365	68	46177	0.417267
GO:0005623	cell	cellular_component	3	2	365	181	46177	0.419585
GO:0030687	preribosome, large subunit precursor	cellular_component	9	1	365	70	46177	0.426456
GO:0000151	ubiquitin ligase complex	cellular_component	7	1	365	71	46177	0.430997
GO:0051453	regulation of intracellular pH	biological_process	11	1	365	72	46177	0.435501
GO:0046658	anchored component of plasma membrane	cellular_component	8	3	365	310	46177	0.44424
GO:0006623	protein targeting to vacuole	biological_process	7	1	365	75	46177	0.448803
GO:0010183	pollen tube guidance	biological_process	6	1	365	75	46177	0.448803
GO:0000287	magnesium ion binding	molecular_function	7	2	365	193	46177	0.45174
GO:0019252	starch biosynthetic process	biological_process	9	1	365	76	46177	0.453167
GO:0016740	transferase activity	molecular_function	4	3	365	316	46177	0.456557
GO:0048364	root development	biological_process	8	3	365	316	46177	0.456557
GO:0016021	integral component of membrane	cellular_component	6	54	365	6692	46177	0.457233
GO:0006468	protein phosphorylation	biological_process	8	15	365	1809	46177	0.461955
GO:0009873	ethylene-activated signaling pathway	biological_process	8	4	365	442	46177	0.462943
GO:0016020	membrane	cellular_component	3	20	365	2436	46177	0.46331
GO:0009658	chloroplast organization	biological_process	6	2	365	198	46177	0.464837
GO:0009055	electron carrier activity	molecular_function	3	2	365	200	46177	0.470025
GO:0003684	damaged DNA binding	molecular_function	7	1	365	80	46177	0.470281
GO:0048510	regulation of timing of transition from vegetative to reproductive phase	biological_process	11	1	365	83	46177	0.482765
GO:0007169	transmembrane receptor protein tyrosine kinase signaling pathway	biological_process	9	3	365	331	46177	0.486827
GO:0009816	defense response to bacterium, incompatible interaction	biological_process	7	1	365	84	46177	0.48686
GO:0016887	ATPase activity	molecular_function	9	3	365	333	46177	0.490803
GO:0016311	dephosphorylation	biological_process	7	1	365	85	46177	0.490924
GO:0045490	pectin catabolic process	biological_process	8	1	365	86	46177	0.494955
GO:0005516	calmodulin binding	molecular_function	5	4	365	461	46177	0.495294
GO:0042802	identical protein binding	molecular_function	5	2	365	211	46177	0.498007
GO:0042803	protein homodimerization activity	molecular_function	6	3	365	337	46177	0.498707
GO:0016036	cellular response to phosphate starvation	biological_process	9	1	365	88	46177	0.502923
GO:0019843	rRNA binding	molecular_function	7	1	365	89	46177	0.506859
GO:0016049	cell growth	biological_process	5	1	365	89	46177	0.506859
GO:0043231	intracellular membrane-bounded organelle	cellular_component	8	3	365	342	46177	0.5085
GO:0010090	trichome morphogenesis	biological_process	8	1	365	90	46177	0.510765
GO:0007017	microtubule-based process	biological_process	5	1	365	91	46177	0.514639
GO:0005774	vacuolar membrane	cellular_component	11	7	365	859	46177	0.52014
GO:0009738	abscisic acid-activated signaling pathway	biological_process	8	4	365	477	46177	0.521885
GO:0005575	cellular_component	cellular_component	2	5	365	605	46177	0.521989
GO:0001666	response to hypoxia	biological_process	5	1	365	93	46177	0.522297
GO:0004519	endonuclease activity	molecular_function	7	1	365	93	46177	0.522297
GO:0043531	ADP binding	molecular_function	9	2	365	222	46177	0.525028
GO:0010182	sugar mediated signaling pathway	biological_process	8	1	365	94	46177	0.526081
GO:0051707	response to other organism	biological_process	6	1	365	95	46177	0.529834
GO:0009543	chloroplast thylakoid lumen	cellular_component	13	1	365	96	46177	0.533558
GO:0006631	fatty acid metabolic process	biological_process	9	1	365	97	46177	0.537253
GO:0046983	protein dimerization activity	molecular_function	5	3	365	358	46177	0.539148
GO:0004650	polygalacturonase activity	molecular_function	7	1	365	98	46177	0.540918
GO:0009695	jasmonic acid biosynthetic process	biological_process	9	1	365	98	46177	0.540918
GO:0016597	amino acid binding	molecular_function	7	1	365	98	46177	0.540918
GO:0045087	innate immune response	biological_process	5	1	365	99	46177	0.544555
GO:0035428	hexose transmembrane transport	biological_process	7	1	365	100	46177	0.548162
GO:0009744	response to sucrose	biological_process	8	1	365	101	46177	0.551742
GO:0005355	glucose transmembrane transporter activity	molecular_function	10	1	365	102	46177	0.555293
GO:0046323	glucose import	biological_process	9	1	365	102	46177	0.555293
GO:0052689	carboxylic ester hydrolase activity	molecular_function	6	2	365	235	46177	0.555677
GO:0006351	transcription, DNA-templated	biological_process	10	25	365	3207	46177	0.558407
GO:0009624	response to nematode	biological_process	7	1	365	105	46177	0.565778
GO:0004197	cysteine-type endopeptidase activity	molecular_function	8	1	365	106	46177	0.569218
GO:0000027	ribosomal large subunit assembly	biological_process	7	1	365	107	46177	0.572631
GO:0004672	protein kinase activity	molecular_function	7	5	365	641	46177	0.573151
GO:0010468	regulation of gene expression	biological_process	7	1	365	109	46177	0.579376
GO:0005819	spindle	cellular_component	9	1	365	111	46177	0.586015
GO:0031347	regulation of defense response	biological_process	6	1	365	111	46177	0.586015
GO:0030599	pectinesterase activity	molecular_function	7	1	365	113	46177	0.59255
GO:0042626	ATPase activity, coupled to transmembrane movement of substances	molecular_function	12	2	365	252	46177	0.593602
GO:0003677	DNA binding	molecular_function	6	26	365	3394	46177	0.595133
GO:0006486	protein glycosylation	biological_process	8	1	365	114	46177	0.595778
GO:0016567	protein ubiquitination	biological_process	10	5	365	661	46177	0.600311
GO:0009788	negative regulation of abscisic acid-activated signaling pathway	biological_process	10	1	365	121	46177	0.617675
GO:0019005	SCF ubiquitin ligase complex	cellular_component	9	1	365	122	46177	0.620705
GO:0045892	negative regulation of transcription, DNA-templated	biological_process	12	2	365	266	46177	0.622982
GO:0016042	lipid catabolic process	biological_process	6	2	365	266	46177	0.622982
GO:0010089	xylem development	biological_process	7	1	365	124	46177	0.626693
GO:0016032	viral process	biological_process	5	1	365	129	46177	0.641254
GO:0009909	regulation of flower development	biological_process	8	1	365	130	46177	0.644098
GO:0005576	extracellular region	cellular_component	3	17	365	2299	46177	0.645598
GO:0006629	lipid metabolic process	biological_process	5	2	365	282	46177	0.654521
GO:0005681	spliceosomal complex	cellular_component	8	1	365	134	46177	0.655249
GO:0008380	RNA splicing	biological_process	10	1	365	136	46177	0.660694
GO:0005200	structural constituent of cytoskeleton	molecular_function	4	1	365	136	46177	0.660694
GO:0009534	chloroplast thylakoid	cellular_component	12	2	365	286	46177	0.66207
GO:0006397	mRNA processing	biological_process	10	2	365	287	46177	0.663936
GO:0010228	vegetative to reproductive phase transition of meristem	biological_process	5	1	365	138	46177	0.666052
GO:0004674	protein serine/threonine kinase activity	molecular_function	8	14	365	1959	46177	0.687244
GO:0009845	seed germination	biological_process	8	1	365	147	46177	0.68914
GO:0055085	transmembrane transport	biological_process	5	2	365	303	46177	0.692682
GO:0009734	auxin-activated signaling pathway	biological_process	8	2	365	307	46177	0.699544
GO:0006470	protein dephosphorylation	biological_process	8	2	365	308	46177	0.70124
GO:0015979	photosynthesis	biological_process	5	1	365	152	46177	0.701272
GO:0007067	mitotic nuclear division	biological_process	7	1	365	152	46177	0.701272
GO:0005351	sugar:proton symporter activity	molecular_function	10	1	365	155	46177	0.708323
GO:0015031	protein transport	biological_process	6	3	365	463	46177	0.71026
GO:0009742	brassinosteroid mediated signaling pathway	biological_process	9	1	365	156	46177	0.710636
GO:0008168	methyltransferase activity	molecular_function	6	1	365	157	46177	0.712931
GO:0080044	quercetin 7-O-glucosyltransferase activity	molecular_function	8	1	365	159	46177	0.717467
GO:0000932	cytoplasmic mRNA processing body	cellular_component	10	1	365	159	46177	0.717467
GO:0080043	quercetin 3-O-glucosyltransferase activity	molecular_function	8	1	365	159	46177	0.717467
GO:0009535	chloroplast thylakoid membrane	cellular_component	13	4	365	618	46177	0.721404
GO:0032259	methylation	biological_process	4	2	365	324	46177	0.727304
GO:0030247	polysaccharide binding	molecular_function	5	1	365	169	46177	0.739096
GO:0003674	molecular_function	molecular_function	2	48	365	6563	46177	0.741671
GO:0005783	endoplasmic reticulum	cellular_component	9	8	365	1212	46177	0.744077
GO:0052696	flavonoid glucuronidation	biological_process	12	1	365	174	46177	0.749282
GO:0006888	ER to Golgi vesicle-mediated transport	biological_process	7	1	365	176	46177	0.753245
GO:0080167	response to karrikin	biological_process	5	1	365	182	46177	0.764763
GO:0046777	protein autophosphorylation	biological_process	9	2	365	350	46177	0.765544
GO:0005618	cell wall	cellular_component	6	5	365	808	46177	0.766943
GO:0016788	hydrolase activity, acting on ester bonds	molecular_function	5	1	365	186	46177	0.772141
GO:0009524	phragmoplast	cellular_component	9	1	365	186	46177	0.772141
GO:0005096	GTPase activator activity	molecular_function	5	1	365	187	46177	0.77395
GO:0003676	nucleic acid binding	molecular_function	5	5	365	819	46177	0.776972
GO:0016310	phosphorylation	biological_process	7	3	365	517	46177	0.77711
GO:0050660	flavin adenine dinucleotide binding	molecular_function	6	1	365	194	46177	0.786214
GO:0004722	protein serine/threonine phosphatase activity	molecular_function	9	2	365	367	46177	0.78796
GO:0003779	actin binding	molecular_function	6	1	365	199	46177	0.794565
GO:0051603	proteolysis involved in cellular protein catabolic process	biological_process	8	1	365	200	46177	0.796196
GO:0005506	iron ion binding	molecular_function	8	1	365	200	46177	0.796196
GO:0005794	Golgi apparatus	cellular_component	9	14	365	2143	46177	0.802365
GO:0031225	anchored component of membrane	cellular_component	6	1	365	204	46177	0.802592
GO:0031625	ubiquitin protein ligase binding	molecular_function	7	1	365	205	46177	0.804159
GO:0016491	oxidoreductase activity	molecular_function	4	3	365	547	46177	0.808447
GO:0005874	microtubule	cellular_component	11	1	365	211	46177	0.813306
GO:0005777	peroxisome	cellular_component	10	2	365	392	46177	0.817498
GO:0009793	embryo development ending in seed dormancy	biological_process	5	4	365	715	46177	0.818186
GO:0005739	mitochondrion	cellular_component	9	24	365	3585	46177	0.828455
GO:0003824	catalytic activity	molecular_function	3	2	365	403	46177	0.829289
GO:0008565	protein transporter activity	molecular_function	5	1	365	226	46177	0.834351
GO:0005634	nucleus	cellular_component	9	106	365	14439	46177	0.835999
GO:0080008	Cul4-RING E3 ubiquitin ligase complex	cellular_component	9	1	365	229	46177	0.838267
GO:0009813	flavonoid biosynthetic process	biological_process	6	1	365	239	46177	0.850667
GO:0005525	GTP binding	molecular_function	9	2	365	428	46177	0.853576
GO:0005737	cytoplasm	cellular_component	7	48	365	6933	46177	0.859327
GO:0005515	protein binding	molecular_function	4	27	365	4112	46177	0.86752
GO:0071555	cell wall organization	biological_process	5	2	365	447	46177	0.869883
GO:0051301	cell division	biological_process	5	2	365	451	46177	0.873097
GO:0006281	DNA repair	biological_process	9	1	365	263	46177	0.876693
GO:0009555	pollen development	biological_process	7	1	365	264	46177	0.877673
GO:0005829	cytosol	cellular_component	9	27	365	4156	46177	0.88039
GO:0005802	trans-Golgi network	cellular_component	10	3	365	648	46177	0.887936
GO:0010200	response to chitin	biological_process	6	1	365	278	46177	0.890608
GO:0009735	response to cytokinin	biological_process	6	1	365	280	46177	0.892341
GO:0016301	kinase activity	molecular_function	6	8	365	1484	46177	0.902658
GO:0016874	ligase activity	molecular_function	4	1	365	294	46177	0.903728
GO:0006511	ubiquitin-dependent protein catabolic process	biological_process	9	1	365	309	46177	0.914599
GO:0005524	ATP binding	molecular_function	9	19	365	3169	46177	0.917971
GO:0005789	endoplasmic reticulum membrane	cellular_component	11	3	365	733	46177	0.930478
GO:0006886	intracellular protein transport	biological_process	7	2	365	555	46177	0.934828
GO:0030154	cell differentiation	biological_process	6	1	365	351	46177	0.938953
GO:0004842	ubiquitin-protein transferase activity	molecular_function	6	2	365	568	46177	0.940153
GO:0009908	flower development	biological_process	7	1	365	362	46177	0.944094
GO:0003924	GTPase activity	molecular_function	9	1	365	372	46177	0.948392
GO:0043161	proteasome-mediated ubiquitin-dependent protein catabolic process	biological_process	10	1	365	382	46177	0.95236
GO:0005768	endosome	cellular_component	9	2	365	622	46177	0.958162
GO:0043565	sequence-specific DNA binding	molecular_function	7	3	365	853	46177	0.965713
GO:0045893	positive regulation of transcription, DNA-templated	biological_process	12	1	365	445	46177	0.971234
GO:0008270	zinc ion binding	molecular_function	8	9	365	1978	46177	0.975946
GO:0000139	Golgi membrane	cellular_component	11	1	365	516	46177	0.983722
GO:0061630	ubiquitin protein ligase activity	molecular_function	7	1	365	521	46177	0.984363
GO:0000166	nucleotide binding	molecular_function	5	2	365	798	46177	0.987441
GO:0005730	nucleolus	cellular_component	11	1	365	585	46177	0.990648
GO:0008150	biological_process	biological_process	2	38	365	6950	46177	0.996252
GO:0003723	RNA binding	molecular_function	6	1	365	1141	46177	0.999896
