# Supplementary material for: Comparative transcriptome analysis of inbred lines and contrasting hybrids reveals overdominance mediate early biomass vigor in hybrid cotton
Source: BMC Genomics. 2020 Feb 10;21:140. doi: 10.1186/s12864-020-6561-9 (PMC7011360; doi:10.1186/s12864-020-6561-9)
Supplement: Supplementary file 16 — Additional file 16. Enriched KEGG terms of overdominant genes in root of medium hybrid-parent triad [file 12864_2020_6561_MOESM16_ESM.xlsx]

## Sheet: overdomianant Upregulated
pathway_id	pathway_name	S gene number	TS gene number	B gene number	TB gene number	pvalue
ko04075	Plant hormone signal transduction	32	316	2105	26395	0.0970629
ko00500	Starch and sucrose metabolism	22	316	1470	26395	0.166786
ko00940	Phenylpropanoid biosynthesis	20	316	611	26395	5.43616e-05
ko04626	Plant-pathogen interaction	20	316	2309	26395	0.953971
ko00520	Amino sugar and nucleotide sugar metabolism	16	316	829	26395	0.0425091
ko04141	Protein processing in endoplasmic reticulum	15	316	1206	26395	0.477229
ko00860	Porphyrin and chlorophyll metabolism	14	316	424	26395	0.000651367
ko01230	Biosynthesis of amino acids	13	316	883	26395	0.261932
ko00900	Terpenoid backbone biosynthesis	12	316	225	26395	1.89721e-05
ko00010	Glycolysis / Gluconeogenesis	12	316	527	26395	0.025869
ko00561	Glycerolipid metabolism	12	316	553	26395	0.035456
ko01200	Carbon metabolism	12	316	1001	26395	0.539414
ko04144	Endocytosis	12	316	1353	26395	0.890253
ko00040	Pentose and glucuronate interconversions	11	316	490	26395	0.0349759
ko03040	Spliceosome	9	316	1009	26395	0.856716
ko00910	Nitrogen metabolism	8	316	133	26395	0.000207342
ko00380	Tryptophan metabolism	8	316	275	26395	0.0182696
ko01210	2-Oxocarboxylic acid metabolism	8	316	280	26395	0.0201056
ko00051	Fructose and mannose metabolism	8	316	312	26395	0.0350502
ko00053	Ascorbate and aldarate metabolism	8	316	348	26395	0.0592585
ko00071	Fatty acid degradation	7	316	179	26395	0.00595696
ko00030	Pentose phosphate pathway	7	316	244	26395	0.0281797
ko04712	Circadian rhythm - plant	7	316	435	26395	0.267036
ko03018	RNA degradation	7	316	739	26395	0.784453
ko00480	Glutathione metabolism	6	316	290	26395	0.136372
ko00710	Carbon fixation in photosynthetic organisms	6	316	343	26395	0.229885
ko00970	Aminoacyl-tRNA biosynthesis	6	316	391	26395	0.327495
ko00564	Glycerophospholipid metabolism	6	316	431	26395	0.412455
ko03013	RNA transport	6	316	1099	26395	0.99165
ko03060	Protein export	5	316	247	26395	0.175706
ko02010	ABC transporters	5	316	286	26395	0.259028
ko00562	Inositol phosphate metabolism	5	316	286	26395	0.259028
ko00941	Flavonoid biosynthesis	5	316	297	26395	0.284097
ko04070	Phosphatidylinositol signaling system	5	316	316	26395	0.328352
ko04120	Ubiquitin mediated proteolysis	5	316	690	26395	0.918414
ko03015	mRNA surveillance pathway	5	316	715	26395	0.93205
ko00190	Oxidative phosphorylation	5	316	754	26395	0.949297
ko03010	Ribosome	5	316	1140	26395	0.998089
ko00966	Glucosinolate biosynthesis	4	316	67	26395	0.00855257
ko00591	Linoleic acid metabolism	4	316	79	26395	0.0150051
ko00220	Arginine biosynthesis	4	316	106	26395	0.0387391
ko00250	Alanine, aspartate and glutamate metabolism	4	316	136	26395	0.0810739
ko00073	Cutin, suberine and wax biosynthesis	4	316	157	26395	0.120114
ko00906	Carotenoid biosynthesis	4	316	194	26395	0.203891
ko00592	alpha-Linolenic acid metabolism	4	316	226	26395	0.286468
ko01212	Fatty acid metabolism	4	316	278	26395	0.426689
ko04146	Peroxisome	4	316	391	26395	0.690909
ko00430	Taurine and hypotaurine metabolism	3	316	31	26395	0.0059614
ko00750	Vitamin B6 metabolism	3	316	141	26395	0.238894
ko00061	Fatty acid biosynthesis	3	316	151	26395	0.270986
ko00903	Limonene and pinene degradation	3	316	182	26395	0.372065
ko00280	Valine, leucine and isoleucine degradation	3	316	202	26395	0.436139
ko00350	Tyrosine metabolism	3	316	242	26395	0.555594
ko00460	Cyanoamino acid metabolism	3	316	260	26395	0.604207
ko03440	Homologous recombination	3	316	263	26395	0.611961
ko00410	beta-Alanine metabolism	3	316	264	26395	0.614523
ko00240	Pyrimidine metabolism	3	316	577	26395	0.970192
ko00230	Purine metabolism	3	316	604	26395	0.97682
ko00730	Thiamine metabolism	2	316	34	26395	0.0623691
ko00232	Caffeine metabolism	2	316	35	26395	0.0656411
ko00196	Photosynthesis - antenna proteins	2	316	40	26395	0.0828074
ko00340	Histidine metabolism	2	316	94	26395	0.310593
ko00908	Zeatin biosynthesis	2	316	98	26395	0.32817
ko00590	Arachidonic acid metabolism	2	316	104	26395	0.354296
ko00062	Fatty acid elongation	2	316	115	26395	0.401189
ko00565	Ether lipid metabolism	2	316	139	26395	0.497331
ko00100	Steroid biosynthesis	2	316	142	26395	0.50865
ko00310	Lysine degradation	2	316	171	26395	0.609182
ko00195	Photosynthesis	2	316	187	26395	0.657604
ko00020	Citrate cycle (TCA cycle)	2	316	187	26395	0.657604
ko00330	Arginine and proline metabolism	2	316	211	26395	0.7211
ko00945	Stilbenoid, diarylheptanoid and gingerol biosynthesis	2	316	215	26395	0.730664
ko00600	Sphingolipid metabolism	2	316	248	26395	0.799394
ko00511	Other glycan degradation	2	316	302	26395	0.878807
ko00630	Glyoxylate and dicarboxylate metabolism	2	316	304	26395	0.881101
ko00620	Pyruvate metabolism	2	316	347	26395	0.921668
ko00052	Galactose metabolism	2	316	351	26395	0.924694
ko04145	Phagosome	2	316	433	26395	0.96704
ko03008	Ribosome biogenesis in eukaryotes	2	316	571	26395	0.992284
ko00471	D-Glutamine and D-glutamate metabolism	1	316	9	26395	0.102744
ko00660	C5-Branched dibasic acid metabolism	1	316	29	26395	0.294937
ko00261	Monobactam biosynthesis	1	316	30	26395	0.303388
ko00603	Glycosphingolipid biosynthesis - globo series	1	316	39	26395	0.375038
ko00300	Lysine biosynthesis	1	316	45	26395	0.418674
ko00943	Isoflavonoid biosynthesis	1	316	46	26395	0.425646
ko00514	Other types of O-glycan biosynthesis	1	316	57	26395	0.497044
ko00790	Folate biosynthesis	1	316	61	26395	0.520752
ko00905	Brassinosteroid biosynthesis	1	316	88	26395	0.654116
ko00902	Monoterpenoid biosynthesis	1	316	91	26395	0.666431
ko00290	Valine, leucine and isoleucine biosynthesis	1	316	92	26395	0.670439
ko00909	Sesquiterpenoid and triterpenoid biosynthesis	1	316	102	26395	0.707964
ko00640	Propanoate metabolism	1	316	104	26395	0.714942
ko00563	Glycosylphosphatidylinositol(GPI)-anchor biosynthesis	1	316	118	26395	0.759346
ko00920	Sulfur metabolism	1	316	120	26395	0.765099
ko00400	Phenylalanine, tyrosine and tryptophan biosynthesis	1	316	133	26395	0.799296
ko00130	Ubiquinone and other terpenoid-quinone biosynthesis	1	316	139	26395	0.813358
ko03430	Mismatch repair	1	316	160	26395	0.855277
ko00904	Diterpenoid biosynthesis	1	316	160	26395	0.855277
ko04130	SNARE interactions in vesicular transport	1	316	172	26395	0.874868
ko00510	N-Glycan biosynthesis	1	316	175	26395	0.879337
ko03410	Base excision repair	1	316	211	26395	0.922039
ko03030	DNA replication	1	316	215	26395	0.925736
ko04140	Regulation of autophagy	1	316	217	26395	0.927518
ko00360	Phenylalanine metabolism	1	316	228	26395	0.936583
ko03050	Proteasome	1	316	265	26395	0.959558
ko00260	Glycine, serine and threonine metabolism	1	316	325	26395	0.980527
ko03420	Nucleotide excision repair	1	316	425	26395	0.994262

## Sheet: overdomiant downregulated
pathway_id	pathway_name	S gene number	TS gene number	B gene number	TB gene number	pvalue
ko04712	Circadian rhythm - plant	15	193	435	26395	8.22755e-07
ko00531	Glycosaminoglycan degradation	9	193	198	26395	1.62061e-05
ko00053	Ascorbate and aldarate metabolism	9	193	348	26395	0.00110386
ko00052	Galactose metabolism	9	193	351	26395	0.00117158
ko00904	Diterpenoid biosynthesis	6	193	160	26395	0.0011812
ko00270	Cysteine and methionine metabolism	8	193	309	26395	0.0020551
ko00450	Selenocompound metabolism	3	193	68	26395	0.0136206
ko00660	C5-Branched dibasic acid metabolism	2	193	29	26395	0.0189705
ko00340	Histidine metabolism	3	193	94	26395	0.0317688
ko00260	Glycine, serine and threonine metabolism	6	193	325	26395	0.0327637
ko00603	Glycosphingolipid biosynthesis - globo series	2	193	39	26395	0.0330186
ko00860	Porphyrin and chlorophyll metabolism	7	193	424	26395	0.0369407
ko00710	Carbon fixation in photosynthetic organisms	6	193	343	26395	0.0408552
ko00620	Pyruvate metabolism	6	193	347	26395	0.0428104
ko00380	Tryptophan metabolism	5	193	275	26395	0.0520203
ko00630	Glyoxylate and dicarboxylate metabolism	5	193	304	26395	0.0731359
ko00051	Fructose and mannose metabolism	5	193	312	26395	0.0796761
ko00402	Benzoxazinoid biosynthesis	1	193	21	26395	0.142878
ko00290	Valine, leucine and isoleucine biosynthesis	2	193	92	26395	0.145757
ko00040	Pentose and glucuronate interconversions	6	193	490	26395	0.150983
ko00940	Phenylpropanoid biosynthesis	7	193	611	26395	0.161809
ko00906	Carotenoid biosynthesis	3	193	194	26395	0.169943
ko00909	Sesquiterpenoid and triterpenoid biosynthesis	2	193	102	26395	0.171367
ko00280	Valine, leucine and isoleucine degradation	3	193	202	26395	0.184417
ko00901	Indole alkaloid biosynthesis	1	193	28	26395	0.185836
ko00500	Starch and sucrose metabolism	14	193	1470	26395	0.189465
ko04075	Plant hormone signal transduction	19	193	2105	26395	0.200101
ko00330	Arginine and proline metabolism	3	193	211	26395	0.201072
ko00740	Riboflavin metabolism	1	193	31	26395	0.203585
ko00561	Glycerolipid metabolism	6	193	553	26395	0.219524
ko00730	Thiamine metabolism	1	193	34	26395	0.220948
ko00604	Glycosphingolipid biosynthesis - ganglio series	2	193	123	26395	0.227058
ko00592	alpha-Linolenic acid metabolism	3	193	226	26395	0.229558
ko04120	Ubiquitin mediated proteolysis	7	193	690	26395	0.242043
ko00196	Photosynthesis - antenna proteins	1	193	40	26395	0.254554
ko00300	Lysine biosynthesis	1	193	45	26395	0.281454
ko00460	Cyanoamino acid metabolism	3	193	260	26395	0.296337
ko00410	beta-Alanine metabolism	3	193	264	26395	0.304305
ko01200	Carbon metabolism	9	193	1001	26395	0.311206
ko01230	Biosynthesis of amino acids	8	193	883	26395	0.319202
ko01210	2-Oxocarboxylic acid metabolism	3	193	280	26395	0.336241
ko00010	Glycolysis / Gluconeogenesis	5	193	527	26395	0.342135
ko00310	Lysine degradation	2	193	171	26395	0.356101
ko00941	Flavonoid biosynthesis	3	193	297	26395	0.370096
ko00071	Fatty acid degradation	2	193	179	26395	0.377072
ko00903	Limonene and pinene degradation	2	193	182	26395	0.384864
ko00966	Glucosinolate biosynthesis	1	193	67	26395	0.388794
ko04145	Phagosome	4	193	433	26395	0.39035
ko00020	Citrate cycle (TCA cycle)	2	193	187	26395	0.397757
ko00240	Pyrimidine metabolism	5	193	577	26395	0.414476
ko00190	Oxidative phosphorylation	6	193	754	26395	0.474929
ko00670	One carbon pool by folate	1	193	90	26395	0.483984
ko00900	Terpenoid backbone biosynthesis	2	193	225	26395	0.491167
ko00030	Pentose phosphate pathway	2	193	244	26395	0.534371
ko00760	Nicotinate and nicotinamide metabolism	1	193	117	26395	0.577069
ko00920	Sulfur metabolism	1	193	120	26395	0.586319
ko00564	Glycerophospholipid metabolism	3	193	431	26395	0.612783
ko02010	ABC transporters	2	193	286	26395	0.620689
ko00562	Inositol phosphate metabolism	2	193	286	26395	0.620689
ko00400	Phenylalanine, tyrosine and tryptophan biosynthesis	1	193	133	26395	0.624135
ko00910	Nitrogen metabolism	1	193	133	26395	0.624135
ko00250	Alanine, aspartate and glutamate metabolism	1	193	136	26395	0.632361
ko00565	Ether lipid metabolism	1	193	139	26395	0.640409
ko04070	Phosphatidylinositol signaling system	2	193	316	26395	0.674486
ko00960	Tropane, piperidine and pyridine alkaloid biosynthesis	1	193	170	26395	0.713962
ko00950	Isoquinoline alkaloid biosynthesis	1	193	172	26395	0.718157
ko00945	Stilbenoid, diarylheptanoid and gingerol biosynthesis	1	193	215	26395	0.79491
ko03020	RNA polymerase	1	193	215	26395	0.79491
ko00360	Phenylalanine metabolism	1	193	228	26395	0.813723
ko00230	Purine metabolism	3	193	604	26395	0.821121
ko00350	Tyrosine metabolism	1	193	242	26395	0.832067
ko00600	Sphingolipid metabolism	1	193	248	26395	0.839368
ko00520	Amino sugar and nucleotide sugar metabolism	4	193	829	26395	0.85937
ko04626	Plant-pathogen interaction	13	193	2309	26395	0.871387
ko00511	Other glycan degradation	1	193	302	26395	0.892376
ko04141	Protein processing in endoplasmic reticulum	5	193	1206	26395	0.94333
ko04146	Peroxisome	1	193	391	26395	0.944478
ko04144	Endocytosis	5	193	1353	26395	0.972082
ko03018	RNA degradation	2	193	739	26395	0.973049
ko03008	Ribosome biogenesis in eukaryotes	1	193	571	26395	0.985543
ko03010	Ribosome	3	193	1140	26395	0.990722
ko03015	mRNA surveillance pathway	1	193	715	26395	0.995106
ko03040	Spliceosome	2	193	1009	26395	0.99541
ko03013	RNA transport	2	193	1099	26395	0.997503
