# Supplementary material for: Comparative transcriptome analysis of inbred lines and contrasting hybrids reveals overdominance mediate early biomass vigor in hybrid cotton
Source: BMC Genomics. 2020 Feb 10;21:140. doi: 10.1186/s12864-020-6561-9 (PMC7011360; doi:10.1186/s12864-020-6561-9)
Supplement: Supplementary file 17 — Additional file 17. Enriched Go terms of overdominant genes in leaf of medium hybrid-parent triad [file 12864_2020_6561_MOESM17_ESM.xlsx]

## Sheet: Upregulated
GO_ID	GO_Term	GO_function	GO_class	S gene number	TS gene number	B gene number	TB gene number	pvalue
GO:0005634	nucleus	cellular_component	9	215	811	14380	45982	0.998779
GO:0005737	cytoplasm	cellular_component	7	142	811	6904	45982	0.0269343
GO:0005886	plasma membrane	cellular_component	5	134	811	6443	45982	0.0230983
GO:0009507	chloroplast	cellular_component	10	130	811	5266	45982	4.99536e-05
GO:0016021	integral component of membrane	cellular_component	6	91	811	6766	45982	0.998549
GO:0005829	cytosol	cellular_component	9	90	811	4134	45982	0.0223661
GO:0008150	biological_process	biological_process	2	78	811	7047	45982	0.999999
GO:0003674	molecular_function	molecular_function	2	76	811	6617	45982	0.999994
GO:0005515	protein binding	molecular_function	4	74	811	4079	45982	0.416884
GO:0006355	regulation of transcription, DNA-templated	biological_process	11	68	811	3918	45982	0.574206
GO:0005524	ATP binding	molecular_function	9	62	811	3162	45982	0.209139
GO:0006351	transcription, DNA-templated	biological_process	10	51	811	3200	45982	0.794183
GO:0003677	DNA binding	molecular_function	6	51	811	3409	45982	0.905942
GO:0003700	transcription factor activity, sequence-specific DNA binding	molecular_function	4	49	811	3261	45982	0.895482
GO:0005739	mitochondrion	cellular_component	9	48	811	3629	45982	0.987603
GO:0055114	oxidation-reduction process	biological_process	5	41	811	1827	45982	0.0704832
GO:0004674	protein serine/threonine kinase activity	molecular_function	8	40	811	1939	45982	0.173982
GO:0008270	zinc ion binding	molecular_function	8	40	811	1993	45982	0.221309
GO:0009570	chloroplast stroma	cellular_component	12	39	811	1024	45982	7.90875e-06
GO:0009506	plasmodesma	cellular_component	5	39	811	1556	45982	0.018978
GO:0016020	membrane	cellular_component	3	38	811	2428	45982	0.798707
GO:0046872	metal ion binding	molecular_function	6	37	811	2291	45982	0.733043
GO:0005576	extracellular region	cellular_component	3	32	811	2234	45982	0.906837
GO:0009536	plastid	cellular_component	9	31	811	613	45982	2.29646e-07
GO:0009409	response to cold	biological_process	5	28	811	522	45982	2.71398e-07
GO:0009651	response to salt stress	biological_process	6	28	811	829	45982	0.00095713
GO:0006468	protein phosphorylation	biological_process	8	27	811	1781	45982	0.815258
GO:0005794	Golgi apparatus	cellular_component	9	25	811	2134	45982	0.990056
GO:0051603	proteolysis involved in cellular protein catabolic process	biological_process	8	24	811	198	45982	1.62315e-13
GO:0005773	vacuole	cellular_component	9	23	811	956	45982	0.0852726
GO:0009535	chloroplast thylakoid membrane	cellular_component	13	21	811	636	45982	0.00503817
GO:0005618	cell wall	cellular_component	6	21	811	804	45982	0.0501259
GO:0006457	protein folding	biological_process	7	20	811	471	45982	0.000322086
GO:0006952	defense response	biological_process	5	20	811	981	45982	0.285833
GO:0016567	protein ubiquitination	biological_process	10	19	811	650	45982	0.0235117
GO:0009737	response to abscisic acid	biological_process	6	19	811	812	45982	0.132023
GO:0043565	sequence-specific DNA binding	molecular_function	7	19	811	863	45982	0.192683
GO:0016301	kinase activity	molecular_function	6	19	811	1475	45982	0.940362
GO:0007623	circadian rhythm	biological_process	4	18	811	157	45982	4.38389e-10
GO:0003924	GTPase activity	molecular_function	9	18	811	370	45982	0.000123104
GO:0005525	GTP binding	molecular_function	9	18	811	427	45982	0.000682343
GO:0003723	RNA binding	molecular_function	6	18	811	1126	45982	0.69693
GO:0009414	response to water deprivation	biological_process	5	17	811	556	45982	0.0213302
GO:0046686	response to cadmium ion	biological_process	7	17	811	593	45982	0.0360765
GO:0004197	cysteine-type endopeptidase activity	molecular_function	8	16	811	113	45982	1.71447e-10
GO:0005200	structural constituent of cytoskeleton	molecular_function	4	15	811	138	45982	2.56014e-08
GO:0005774	vacuolar membrane	cellular_component	11	15	811	854	45982	0.542688
GO:0005764	lysosome	cellular_component	11	14	811	82	45982	1.83311e-10
GO:0005615	extracellular space	cellular_component	5	14	811	178	45982	3.83168e-06
GO:0030170	pyridoxal phosphate binding	molecular_function	6	14	811	217	45982	3.60511e-05
GO:0016491	oxidoreductase activity	molecular_function	4	14	811	536	45982	0.0958529
GO:0048046	apoplast	cellular_component	4	14	811	556	45982	0.118541
GO:0005802	trans-Golgi network	cellular_component	10	14	811	639	45982	0.24163
GO:0009793	embryo development ending in seed dormancy	biological_process	5	14	811	695	45982	0.344616
GO:0042803	protein homodimerization activity	molecular_function	6	13	811	318	45982	0.00464461
GO:0006979	response to oxidative stress	biological_process	5	13	811	428	45982	0.0422242
GO:0000166	nucleotide binding	molecular_function	5	13	811	797	45982	0.65067
GO:0016787	hydrolase activity	molecular_function	4	13	811	824	45982	0.696039
GO:0009941	chloroplast envelope	cellular_component	12	13	811	928	45982	0.835068
GO:0005983	starch catabolic process	biological_process	8	12	811	46	45982	1.87872e-11
GO:0032259	methylation	biological_process	4	12	811	313	45982	0.0103275
GO:0009579	thylakoid	cellular_component	7	12	811	319	45982	0.01186
GO:0005975	carbohydrate metabolic process	biological_process	5	12	811	349	45982	0.0222799
GO:0005507	copper ion binding	molecular_function	8	12	811	360	45982	0.0274312
GO:0003824	catalytic activity	molecular_function	3	12	811	406	45982	0.0584349
GO:0006412	translation	biological_process	7	12	811	746	45982	0.666267
GO:0007017	microtubule-based process	biological_process	5	11	811	88	45982	4.47963e-07
GO:0005874	microtubule	cellular_component	11	11	811	209	45982	0.00131371
GO:0003682	chromatin binding	molecular_function	4	11	811	277	45982	0.0107775
GO:0009534	chloroplast thylakoid	cellular_component	12	11	811	291	45982	0.0150738
GO:0005777	peroxisome	cellular_component	10	11	811	391	45982	0.0885465
GO:0005887	integral component of plasma membrane	cellular_component	7	11	811	569	45982	0.421469
GO:0004842	ubiquitin-protein transferase activity	molecular_function	6	11	811	576	45982	0.437143
GO:0003735	structural constituent of ribosome	molecular_function	4	11	811	999	45982	0.96605
GO:0080167	response to karrikin	biological_process	5	10	811	186	45982	0.00183277
GO:0008757	S-adenosylmethionine-dependent methyltransferase activity	molecular_function	7	10	811	217	45982	0.0054868
GO:0051213	dioxygenase activity	molecular_function	5	10	811	262	45982	0.0187505
GO:0009555	pollen development	biological_process	7	10	811	264	45982	0.0196485
GO:0050832	defense response to fungus	biological_process	7	10	811	334	45982	0.0740837
GO:0042742	defense response to bacterium	biological_process	7	10	811	452	45982	0.278133
GO:0016310	phosphorylation	biological_process	7	10	811	511	45982	0.414269
GO:0005783	endoplasmic reticulum	cellular_component	9	10	811	1214	45982	0.998181
GO:0004185	serine-type carboxypeptidase activity	molecular_function	9	9	811	87	45982	2.37698e-05
GO:0004252	serine-type endopeptidase activity	molecular_function	8	9	811	209	45982	0.012408
GO:0006470	protein dephosphorylation	biological_process	8	9	811	301	45982	0.0875903
GO:0009908	flower development	biological_process	7	9	811	352	45982	0.172471
GO:0009416	response to light stimulus	biological_process	6	9	811	406	45982	0.290582
GO:0009505	plant-type cell wall	cellular_component	7	9	811	431	45982	0.351272
GO:0005575	cellular_component	cellular_component	2	9	811	608	45982	0.746579
GO:0016757	transferase activity, transferring glycosyl groups	molecular_function	5	9	811	709	45982	0.879454
GO:0048366	leaf development	biological_process	9	8	811	178	45982	0.0141463
GO:0071555	cell wall organization	biological_process	5	8	811	430	45982	0.488785
GO:0006810	transport	biological_process	5	8	811	447	45982	0.532436
GO:0006508	proteolysis	biological_process	6	8	811	546	45982	0.748502
GO:0007165	signal transduction	biological_process	6	8	811	589	45982	0.816884
GO:0007275	multicellular organism development	biological_process	5	8	811	648	45982	0.886283
GO:0045298	tubulin complex	cellular_component	11	7	811	48	45982	2.03114e-05
GO:0009266	response to temperature stimulus	biological_process	5	7	811	55	45982	5.03105e-05
GO:0006520	cellular amino acid metabolic process	biological_process	6	7	811	60	45982	8.87291e-05
GO:0000160	phosphorelay signal transduction system	biological_process	8	7	811	95	45982	0.00149419
GO:0009744	response to sucrose	biological_process	8	7	811	99	45982	0.00189535
GO:0010224	response to UV-B	biological_process	8	7	811	105	45982	0.00264782
GO:0006950	response to stress	biological_process	4	7	811	106	45982	0.00279278
GO:0042542	response to hydrogen peroxide	biological_process	7	7	811	141	45982	0.0128419
GO:0009826	unidimensional cell growth	biological_process	6	7	811	211	45982	0.0814348
GO:0006970	response to osmotic stress	biological_process	5	7	811	217	45982	0.0911373
GO:0016042	lipid catabolic process	biological_process	6	7	811	271	45982	0.204336
GO:0045892	negative regulation of transcription, DNA-templated	biological_process	12	7	811	273	45982	0.2093
GO:0006629	lipid metabolic process	biological_process	5	7	811	279	45982	0.224458
GO:0006511	ubiquitin-dependent protein catabolic process	biological_process	9	7	811	304	45982	0.291164
GO:0048364	root development	biological_process	8	7	811	304	45982	0.291164
GO:0005509	calcium ion binding	molecular_function	7	7	811	422	45982	0.616696
GO:0061630	ubiquitin protein ligase activity	molecular_function	7	7	811	531	45982	0.828468
GO:0005730	nucleolus	cellular_component	11	7	811	582	45982	0.889358
GO:0005768	endosome	cellular_component	9	7	811	616	45982	0.918938
GO:0004672	protein kinase activity	molecular_function	7	7	811	634	45982	0.931631
GO:0003676	nucleic acid binding	molecular_function	5	7	811	825	45982	0.990811
GO:0015630	microtubule cytoskeleton	cellular_component	10	6	811	21	45982	1.27909e-06
GO:0048579	negative regulation of long-day photoperiodism, flowering	biological_process	8	6	811	23	45982	2.30894e-06
GO:0005982	starch metabolic process	biological_process	8	6	811	52	45982	0.000301635
GO:0000156	phosphorelay response regulator activity	molecular_function	5	6	811	56	45982	0.000453244
GO:0001666	response to hypoxia	biological_process	5	6	811	92	45982	0.00584681
GO:0003713	transcription coactivator activity	molecular_function	6	6	811	98	45982	0.00790419
GO:0050897	cobalt ion binding	molecular_function	8	6	811	101	45982	0.00910781
GO:0009058	biosynthetic process	biological_process	4	6	811	113	45982	0.0152415
GO:0004712	protein serine/threonine/tyrosine kinase activity	molecular_function	8	6	811	132	45982	0.029991
GO:0031969	chloroplast membrane	cellular_component	13	6	811	174	45982	0.0888206
GO:0016788	hydrolase activity, acting on ester bonds	molecular_function	5	6	811	186	45982	0.112548
GO:0003743	translation initiation factor activity	molecular_function	8	6	811	192	45982	0.125502
GO:0080008	Cul4-RING E3 ubiquitin ligase complex	cellular_component	9	6	811	233	45982	0.230556
GO:0006397	mRNA processing	biological_process	10	6	811	282	45982	0.379359
GO:0044550	secondary metabolite biosynthetic process	biological_process	6	6	811	284	45982	0.385623
GO:0016874	ligase activity	molecular_function	4	6	811	298	45982	0.429381
GO:0009408	response to heat	biological_process	5	6	811	322	45982	0.502936
GO:0043231	intracellular membrane-bounded organelle	cellular_component	8	6	811	347	45982	0.575654
GO:0004722	protein serine/threonine phosphatase activity	molecular_function	9	6	811	353	45982	0.59231
GO:0030154	cell differentiation	biological_process	6	6	811	359	45982	0.608616
GO:0009611	response to wounding	biological_process	5	6	811	380	45982	0.662726
GO:0008184	glycogen phosphorylase activity	molecular_function	8	5	811	8	45982	9.03476e-08
GO:0005980	glycogen catabolic process	biological_process	8	5	811	8	45982	9.03476e-08
GO:0009881	photoreceptor activity	molecular_function	5	5	811	14	45982	2.95755e-06
GO:0018298	protein-chromophore linkage	biological_process	8	5	811	31	45982	0.000195799
GO:0006559	L-phenylalanine catabolic process	biological_process	9	5	811	31	45982	0.000195799
GO:0080156	mitochondrial mRNA modification	biological_process	11	5	811	49	45982	0.0016927
GO:0000785	chromatin	cellular_component	11	5	811	54	45982	0.00261202
GO:0030529	intracellular ribonucleoprotein complex	cellular_component	7	5	811	69	45982	0.00748473
GO:0010183	pollen tube guidance	biological_process	6	5	811	75	45982	0.0105511
GO:0016597	amino acid binding	molecular_function	7	5	811	95	45982	0.0266766
GO:0004518	nuclease activity	molecular_function	6	5	811	97	45982	0.0288474
GO:0010287	plastoglobule	cellular_component	13	5	811	145	45982	0.114524
GO:0006413	translational initiation	biological_process	8	5	811	145	45982	0.114524
GO:0006357	regulation of transcription from RNA polymerase II promoter	biological_process	12	5	811	156	45982	0.142807
GO:0010501	RNA secondary structure unwinding	biological_process	9	5	811	165	45982	0.167959
GO:0009860	pollen tube growth	biological_process	8	5	811	171	45982	0.185623
GO:0004871	signal transducer activity	molecular_function	4	5	811	189	45982	0.242169
GO:0000287	magnesium ion binding	molecular_function	7	5	811	193	45982	0.255325
GO:0005506	iron ion binding	molecular_function	8	5	811	204	45982	0.29231
GO:0009055	electron carrier activity	molecular_function	3	5	811	213	45982	0.323215
GO:0008152	metabolic process	biological_process	3	5	811	217	45982	0.337072
GO:0043531	ADP binding	molecular_function	9	5	811	226	45982	0.36839
GO:0009813	flavonoid biosynthetic process	biological_process	6	5	811	241	45982	0.420547
GO:0030246	carbohydrate binding	molecular_function	4	5	811	242	45982	0.424004
GO:0004497	monooxygenase activity	molecular_function	5	5	811	245	45982	0.434353
GO:0016709	oxidoreductase activity, acting on paired donors, with incorporation or reduction of molecular oxygen, NAD(P)H as one donor, and incorporation of one atom of oxygen	molecular_function	6	5	811	279	45982	0.54746
GO:0009735	response to cytokinin	biological_process	6	5	811	284	45982	0.563202
GO:0004553	hydrolase activity, hydrolyzing O-glycosyl compounds	molecular_function	6	5	811	306	45982	0.628949
GO:0009734	auxin-activated signaling pathway	biological_process	8	5	811	308	45982	0.63462
GO:0009723	response to ethylene	biological_process	6	5	811	329	45982	0.690874
GO:0046777	protein autophosphorylation	biological_process	9	5	811	347	45982	0.734157
GO:0044212	transcription regulatory region DNA binding	molecular_function	8	5	811	398	45982	0.832399
GO:0035556	intracellular signal transduction	biological_process	7	5	811	418	45982	0.861848
GO:0005215	transporter activity	molecular_function	3	5	811	430	45982	0.877343
GO:0015031	protein transport	biological_process	6	5	811	460	45982	0.909738
GO:0009649	entrainment of circadian clock	biological_process	6	4	811	8	45982	6.35514e-06
GO:0005085	guanyl-nucleotide exchange factor activity	molecular_function	3	4	811	17	45982	0.000190367
GO:0009854	oxidative photosynthetic carbon pathway	biological_process	8	4	811	21	45982	0.00045261
GO:0004040	amidase activity	molecular_function	7	4	811	22	45982	0.0005455
GO:0016884	carbon-nitrogen ligase activity, with glutamine as amido-N-donor	molecular_function	6	4	811	24	45982	0.000770553
GO:0005337	nucleoside transmembrane transporter activity	molecular_function	7	4	811	24	45982	0.000770553
GO:0010629	negative regulation of gene expression	biological_process	8	4	811	25	45982	0.000904598
GO:0051536	iron-sulfur cluster binding	molecular_function	5	4	811	27	45982	0.00122044
GO:0006955	immune response	biological_process	4	4	811	28	45982	0.00140413
GO:0009773	photosynthetic electron transport in photosystem I	biological_process	8	4	811	32	45982	0.00233247
GO:0008138	protein tyrosine/serine/threonine phosphatase activity	molecular_function	9	4	811	33	45982	0.00261754
GO:0006995	cellular response to nitrogen starvation	biological_process	9	4	811	35	45982	0.00325758
GO:0006541	glutamine metabolic process	biological_process	9	4	811	36	45982	0.00361428
GO:0071577	zinc II ion transmembrane transport	biological_process	7	4	811	39	45982	0.00484125
GO:0010017	red or far-red light signaling pathway	biological_process	7	4	811	45	45982	0.00807214
GO:0009411	response to UV	biological_process	7	4	811	51	45982	0.0124661
GO:0009646	response to absence of light	biological_process	8	4	811	52	45982	0.0133208
GO:0004402	histone acetyltransferase activity	molecular_function	10	4	811	57	45982	0.0181495
GO:0042391	regulation of membrane potential	biological_process	5	4	811	62	45982	0.0239403
GO:0005385	zinc ion transmembrane transporter activity	molecular_function	11	4	811	65	45982	0.0278931
GO:0005249	voltage-gated potassium channel activity	molecular_function	11	4	811	68	45982	0.032212
GO:0010181	FMN binding	molecular_function	7	4	811	72	45982	0.0385462
GO:0010411	xyloglucan metabolic process	biological_process	9	4	811	78	45982	0.0492873
GO:0003746	translation elongation factor activity	molecular_function	8	4	811	83	45982	0.0593686
GO:0010319	stromule	cellular_component	12	4	811	86	45982	0.0659034
GO:0016671	oxidoreductase activity, acting on a sulfur group of donors, disulfide as acceptor	molecular_function	6	4	811	89	45982	0.072796
GO:0004222	metalloendopeptidase activity	molecular_function	8	4	811	89	45982	0.072796
GO:0004386	helicase activity	molecular_function	9	4	811	90	45982	0.0751718
GO:0034599	cellular response to oxidative stress	biological_process	6	4	811	93	45982	0.0825305
GO:0031966	mitochondrial membrane	cellular_component	12	4	811	93	45982	0.0825305
GO:0000103	sulfate assimilation	biological_process	6	4	811	99	45982	0.0982578
GO:0035428	hexose transmembrane transport	biological_process	7	4	811	99	45982	0.0982578
GO:0005355	glucose transmembrane transporter activity	molecular_function	10	4	811	101	45982	0.103789
GO:0046323	glucose import	biological_process	9	4	811	101	45982	0.103789
GO:0008283	cell proliferation	biological_process	4	4	811	111	45982	0.133458
GO:0016722	oxidoreductase activity, oxidizing metal ions	molecular_function	5	4	811	124	45982	0.176455
GO:0005834	heterotrimeric G-protein complex	cellular_component	7	4	811	140	45982	0.234673
GO:0009706	chloroplast inner membrane	cellular_component	14	4	811	144	45982	0.249904
GO:0035091	phosphatidylinositol binding	molecular_function	6	4	811	151	45982	0.277024
GO:0005351	sugar:proton symporter activity	molecular_function	10	4	811	153	45982	0.284861
GO:0005871	kinesin complex	cellular_component	12	4	811	158	45982	0.304585
GO:0015035	protein disulfide oxidoreductase activity	molecular_function	7	4	811	159	45982	0.308549
GO:0007018	microtubule-based movement	biological_process	6	4	811	160	45982	0.312517
GO:0006096	glycolytic process	biological_process	7	4	811	191	45982	0.435674
GO:0004004	ATP-dependent RNA helicase activity	molecular_function	11	4	811	196	45982	0.455129
GO:0045454	cell redox homeostasis	biological_process	6	4	811	204	45982	0.48577
GO:0020037	heme binding	molecular_function	6	4	811	246	45982	0.632531
GO:0052689	carboxylic ester hydrolase activity	molecular_function	6	4	811	247	45982	0.63568
GO:0009753	response to jasmonic acid	biological_process	6	4	811	288	45982	0.749362
GO:0009751	response to salicylic acid	biological_process	6	4	811	309	45982	0.796038
GO:0005516	calmodulin binding	molecular_function	5	4	811	452	45982	0.958788
GO:0009733	response to auxin	biological_process	6	4	811	476	45982	0.969302
GO:0006886	intracellular protein transport	biological_process	7	4	811	553	45982	0.988511
GO:0005622	intracellular	cellular_component	5	4	811	652	45982	0.99697
GO:0019203	carbohydrate phosphatase activity	molecular_function	8	3	811	4	45982	2.15783e-05
GO:0031930	mitochondria-nucleus signaling pathway	biological_process	7	3	811	6	45982	0.00010507
GO:0006048	UDP-N-acetylglucosamine biosynthetic process	biological_process	11	3	811	10	45982	0.000597961
GO:0009413	response to flooding	biological_process	5	3	811	11	45982	0.000811427
GO:0031000	response to caffeine	biological_process	7	3	811	11	45982	0.000811427
GO:1900039	positive regulation of cellular response to hypoxia	biological_process	8	3	811	11	45982	0.000811427
GO:0032355	response to estradiol	biological_process	8	3	811	11	45982	0.000811427
GO:0004838	L-tyrosine:2-oxoglutarate aminotransferase activity	molecular_function	8	3	811	12	45982	0.00106774
GO:0006572	tyrosine catabolic process	biological_process	9	3	811	13	45982	0.00136992
GO:0001678	cellular glucose homeostasis	biological_process	7	3	811	14	45982	0.00172076
GO:0045905	positive regulation of translational termination	biological_process	10	3	811	14	45982	0.00172076
GO:0045901	positive regulation of translational elongation	biological_process	10	3	811	14	45982	0.00172076
GO:0019158	mannokinase activity	molecular_function	9	3	811	14	45982	0.00172076
GO:0006452	translational frameshifting	biological_process	9	3	811	14	45982	0.00172076
GO:0010050	vegetative phase change	biological_process	7	3	811	14	45982	0.00172076
GO:0045333	cellular respiration	biological_process	7	3	811	14	45982	0.00172076
GO:0010555	response to mannitol	biological_process	7	3	811	15	45982	0.00212287
GO:0009228	thiamine biosynthetic process	biological_process	9	3	811	15	45982	0.00212287
GO:0004340	glucokinase activity	molecular_function	9	3	811	16	45982	0.0025787
GO:0052852	very-long-chain-(S)-2-hydroxy-acid oxidase activity	molecular_function	8	3	811	17	45982	0.00309048
GO:0001664	G-protein coupled receptor binding	molecular_function	6	3	811	17	45982	0.00309048
GO:0052853	long-chain-(S)-2-hydroxy-long-chain-acid oxidase activity	molecular_function	8	3	811	17	45982	0.00309048
GO:0052854	medium-chain-(S)-2-hydroxy-acid oxidase activity	molecular_function	8	3	811	17	45982	0.00309048
GO:0004556	alpha-amylase activity	molecular_function	8	3	811	18	45982	0.00366031
GO:0008891	glycolate oxidase activity	molecular_function	8	3	811	20	45982	0.0049816
GO:0048194	Golgi vesicle budding	biological_process	8	3	811	22	45982	0.00655605
GO:0047714	galactolipase activity	molecular_function	7	3	811	23	45982	0.00744179
GO:0050665	hydrogen peroxide biosynthetic process	biological_process	6	3	811	25	45982	0.00941621
GO:0071258	cellular response to gravity	biological_process	6	3	811	25	45982	0.00941621
GO:0008026	ATP-dependent helicase activity	molecular_function	11	3	811	26	45982	0.0105069
GO:0090333	regulation of stomatal closure	biological_process	7	3	811	29	45982	0.0142024
GO:0008865	fructokinase activity	molecular_function	9	3	811	29	45982	0.0142024
GO:0004012	phospholipid-translocating ATPase activity	molecular_function	12	3	811	31	45982	0.0170246
GO:0009044	xylan 1,4-beta-xylosidase activity	molecular_function	8	3	811	32	45982	0.0185445
GO:0046556	alpha-L-arabinofuranosidase activity	molecular_function	7	3	811	32	45982	0.0185445
GO:0004620	phospholipase activity	molecular_function	7	3	811	35	45982	0.0235415
GO:0050821	protein stabilization	biological_process	10	3	811	35	45982	0.0235415
GO:0043234	protein complex	cellular_component	4	3	811	35	45982	0.0235415
GO:0047372	acylglycerol lipase activity	molecular_function	7	3	811	36	45982	0.025353
GO:0008131	primary amine oxidase activity	molecular_function	7	3	811	38	45982	0.0291944
GO:0045493	xylan catabolic process	biological_process	8	3	811	38	45982	0.0291944
GO:0048038	quinone binding	molecular_function	5	3	811	38	45982	0.0291944
GO:0016308	1-phosphatidylinositol-4-phosphate 5-kinase activity	molecular_function	8	3	811	42	45982	0.0377431
GO:0045735	nutrient reservoir activity	molecular_function	3	3	811	42	45982	0.0377431
GO:0004175	endopeptidase activity	molecular_function	7	3	811	44	45982	0.0424438
GO:0042752	regulation of circadian rhythm	biological_process	5	3	811	45	45982	0.0448989
GO:0008483	transaminase activity	molecular_function	6	3	811	45	45982	0.0448989
GO:0051119	sugar transmembrane transporter activity	molecular_function	7	3	811	45	45982	0.0448989
GO:0004022	alcohol dehydrogenase (NAD) activity	molecular_function	7	3	811	53	45982	0.0669615
GO:0009750	response to fructose	biological_process	9	3	811	54	45982	0.0700099
GO:0043022	ribosome binding	molecular_function	5	3	811	57	45982	0.0795202
GO:0006949	syncytium formation	biological_process	5	3	811	60	45982	0.0895576
GO:0010305	leaf vascular tissue pattern formation	biological_process	9	3	811	61	45982	0.0930155
GO:0010051	xylem and phloem pattern formation	biological_process	8	3	811	64	45982	0.103711
GO:0019825	oxygen binding	molecular_function	4	3	811	64	45982	0.103711
GO:0061077	chaperone-mediated protein folding	biological_process	8	3	811	64	45982	0.103711
GO:0010218	response to far red light	biological_process	8	3	811	67	45982	0.114865
GO:0016705	oxidoreductase activity, acting on paired donors, with incorporation or reduction of molecular oxygen	molecular_function	5	3	811	70	45982	0.126448
GO:0009553	embryo sac development	biological_process	7	3	811	72	45982	0.134392
GO:0009828	plant-type cell wall loosening	biological_process	8	3	811	80	45982	0.167748
GO:0019843	rRNA binding	molecular_function	7	3	811	89	45982	0.207741
GO:0051707	response to other organism	biological_process	6	3	811	96	45982	0.240157
GO:0009624	response to nematode	biological_process	7	3	811	97	45982	0.244858
GO:0045087	innate immune response	biological_process	5	3	811	99	45982	0.254302
GO:0015238	drug transmembrane transporter activity	molecular_function	5	3	811	99	45982	0.254302
GO:0006855	drug transmembrane transport	biological_process	6	3	811	103	45982	0.273332
GO:0003697	single-stranded DNA binding	molecular_function	8	3	811	109	45982	0.302124
GO:0007166	cell surface receptor signaling pathway	biological_process	7	3	811	110	45982	0.30694
GO:0048316	seed development	biological_process	7	3	811	111	45982	0.311759
GO:0005840	ribosome	cellular_component	9	3	811	118	45982	0.345503
GO:0016747	transferase activity, transferring acyl groups other than amino-acyl groups	molecular_function	6	3	811	119	45982	0.350317
GO:0010089	xylem development	biological_process	7	3	811	120	45982	0.355126
GO:0071554	cell wall organization or biogenesis	biological_process	4	3	811	120	45982	0.355126
GO:0016413	O-acetyltransferase activity	molecular_function	8	3	811	122	45982	0.36473
GO:0009644	response to high light intensity	biological_process	8	3	811	122	45982	0.36473
GO:0008643	carbohydrate transport	biological_process	5	3	811	122	45982	0.36473
GO:0005198	structural molecule activity	molecular_function	3	3	811	124	45982	0.37431
GO:0051287	NAD binding	molecular_function	6	3	811	126	45982	0.383862
GO:0016829	lyase activity	molecular_function	4	3	811	129	45982	0.398124
GO:0009909	regulation of flower development	biological_process	8	3	811	132	45982	0.412294
GO:0005856	cytoskeleton	cellular_component	9	3	811	133	45982	0.416994
GO:0010228	vegetative to reproductive phase transition of meristem	biological_process	5	3	811	143	45982	0.463241
GO:0009739	response to gibberellin	biological_process	6	3	811	145	45982	0.472302
GO:0009845	seed germination	biological_process	8	3	811	145	45982	0.472302
GO:0022857	transmembrane transporter activity	molecular_function	4	3	811	145	45982	0.472302
GO:0008168	methyltransferase activity	molecular_function	6	3	811	148	45982	0.485761
GO:0080043	quercetin 3-O-glucosyltransferase activity	molecular_function	8	3	811	166	45982	0.562716
GO:0080044	quercetin 7-O-glucosyltransferase activity	molecular_function	8	3	811	166	45982	0.562716
GO:0030247	polysaccharide binding	molecular_function	5	3	811	166	45982	0.562716
GO:0046982	protein heterodimerization activity	molecular_function	6	3	811	176	45982	0.602318
GO:0009524	phragmoplast	cellular_component	9	3	811	177	45982	0.606145
GO:0052696	flavonoid glucuronidation	biological_process	12	3	811	181	45982	0.621209
GO:0003779	actin binding	molecular_function	6	3	811	199	45982	0.684041
GO:0022627	cytosolic small ribosomal subunit	cellular_component	12	3	811	250	45982	0.819264
GO:0006281	DNA repair	biological_process	9	3	811	258	45982	0.835268
GO:0012505	endomembrane system	cellular_component	5	3	811	268	45982	0.853545
GO:0055085	transmembrane transport	biological_process	5	3	811	303	45982	0.904258
GO:0010200	response to chitin	biological_process	6	3	811	307	45982	0.90891
GO:0007169	transmembrane receptor protein tyrosine kinase signaling pathway	biological_process	9	3	811	323	45982	0.925534
GO:0016887	ATPase activity	molecular_function	9	3	811	332	45982	0.933615
GO:0046983	protein dimerization activity	molecular_function	5	3	811	342	45982	0.941642
GO:0043161	proteasome-mediated ubiquitin-dependent protein catabolic process	biological_process	10	3	811	397	45982	0.97186
GO:0045893	positive regulation of transcription, DNA-templated	biological_process	12	3	811	456	45982	0.987547
GO:0009738	abscisic acid-activated signaling pathway	biological_process	8	3	811	462	45982	0.988557
GO:0000139	Golgi membrane	cellular_component	11	3	811	512	45982	0.994399
GO:0018316	peptide cross-linking via L-cystine	biological_process	9	2	811	2	45982	0.000310699
GO:0042425	choline biosynthetic process	biological_process	9	2	811	2	45982	0.000310699
GO:0004328	formamidase activity	molecular_function	7	2	811	2	45982	0.000310699
GO:0036033	mediator complex binding	molecular_function	6	2	811	2	45982	0.000310699
GO:0006805	xenobiotic metabolic process	biological_process	5	2	811	2	45982	0.000310699
GO:0016776	phosphotransferase activity, phosphate group as acceptor	molecular_function	6	2	811	2	45982	0.000310699
GO:0010478	chlororespiration	biological_process	9	2	811	2	45982	0.000310699
GO:0019200	carbohydrate kinase activity	molecular_function	7	2	811	3	45982	0.000921163
GO:0097218	sieve plate	cellular_component	8	2	811	3	45982	0.000921163
GO:0000234	phosphoethanolamine N-methyltransferase activity	molecular_function	8	2	811	3	45982	0.000921163
GO:0032440	2-alkenal reductase [NAD(P)] activity	molecular_function	7	2	811	3	45982	0.000921163
GO:0015871	choline transport	biological_process	9	2	811	3	45982	0.000921163
GO:0051752	phosphoglucan, water dikinase activity	molecular_function	7	2	811	3	45982	0.000921163
GO:0015220	choline transmembrane transporter activity	molecular_function	7	2	811	3	45982	0.000921163
GO:0016429	tRNA (adenine-N1-)-methyltransferase activity	molecular_function	10	2	811	3	45982	0.000921163
GO:0043864	indoleacetamide hydrolase activity	molecular_function	7	2	811	4	45982	0.00182075
GO:0009661	chromoplast organization	biological_process	6	2	811	4	45982	0.00182075
GO:0010266	response to vitamin B1	biological_process	9	2	811	4	45982	0.00182075
GO:0071454	cellular response to anoxia	biological_process	6	2	811	4	45982	0.00182075
GO:0080041	ADP-ribose pyrophosphohydrolase activity	molecular_function	9	2	811	4	45982	0.00182075
GO:0042300	beta-amyrin synthase activity	molecular_function	7	2	811	4	45982	0.00182075
GO:0080153	negative regulation of reductive pentose-phosphate cycle	biological_process	10	2	811	4	45982	0.00182075
GO:0010275	NAD(P)H dehydrogenase complex assembly	biological_process	9	2	811	4	45982	0.00182075
GO:0048032	galacturonate binding	molecular_function	6	2	811	4	45982	0.00182075
GO:0071493	cellular response to UV-B	biological_process	9	2	811	4	45982	0.00182075
GO:0090603	sieve element differentiation	biological_process	7	2	811	4	45982	0.00182075
GO:0061634	alpha-D-xyloside xylohydrolase	molecular_function	7	2	811	5	45982	0.00299909
GO:0080176	xyloglucan 1,6-alpha-xylosidase activity	molecular_function	7	2	811	5	45982	0.00299909
GO:0015864	pyrimidine nucleoside transport	biological_process	7	2	811	5	45982	0.00299909
GO:0031515	tRNA (m1A) methyltransferase complex	cellular_component	10	2	811	5	45982	0.00299909
GO:0031063	regulation of histone deacetylation	biological_process	10	2	811	6	45982	0.0044461
GO:0004801	sedoheptulose-7-phosphate:D-glyceraldehyde-3-phosphate glyceronetransferase activity	molecular_function	6	2	811	6	45982	0.0044461
GO:0016119	carotene metabolic process	biological_process	8	2	811	6	45982	0.0044461
GO:0015858	nucleoside transport	biological_process	6	2	811	6	45982	0.0044461
GO:0016811	hydrolase activity, acting on carbon-nitrogen (but not peptide) bonds, in linear amides	molecular_function	6	2	811	7	45982	0.00615196
GO:0010422	regulation of brassinosteroid biosynthetic process	biological_process	7	2	811	7	45982	0.00615196
GO:0004449	isocitrate dehydrogenase (NAD+) activity	molecular_function	8	2	811	7	45982	0.00615196
GO:0006656	phosphatidylcholine biosynthetic process	biological_process	10	2	811	7	45982	0.00615196
GO:0003840	gamma-glutamyltransferase activity	molecular_function	7	2	811	8	45982	0.00810711
GO:0036374	glutathione hydrolase activity	molecular_function	9	2	811	8	45982	0.00810711
GO:0006751	glutathione catabolic process	biological_process	9	2	811	8	45982	0.00810711
GO:0004615	phosphomannomutase activity	molecular_function	7	2	811	8	45982	0.00810711
GO:0019745	pentacyclic triterpenoid biosynthetic process	biological_process	9	2	811	8	45982	0.00810711
GO:0003977	UDP-N-acetylglucosamine diphosphorylase activity	molecular_function	8	2	811	8	45982	0.00810711
GO:0016045	detection of bacterium	biological_process	8	2	811	9	45982	0.0103022
GO:0007154	cell communication	biological_process	5	2	811	9	45982	0.0103022
GO:0046473	phosphatidic acid metabolic process	biological_process	9	2	811	9	45982	0.0103022
GO:0047769	arogenate dehydratase activity	molecular_function	7	2	811	9	45982	0.0103022
GO:0004664	prephenate dehydratase activity	molecular_function	7	2	811	9	45982	0.0103022
GO:0045337	farnesyl diphosphate biosynthetic process	biological_process	8	2	811	9	45982	0.0103022
GO:0019481	L-alanine catabolic process, by transamination	biological_process	12	2	811	9	45982	0.0103022
GO:0009229	thiamine diphosphate biosynthetic process	biological_process	8	2	811	10	45982	0.0127283
GO:0046274	lignin catabolic process	biological_process	8	2	811	10	45982	0.0127283
GO:0034484	raffinose catabolic process	biological_process	8	2	811	10	45982	0.0127283
GO:0046244	salicylic acid catabolic process	biological_process	9	2	811	10	45982	0.0127283
GO:0080130	L-phenylalanine:2-oxoglutarate aminotransferase activity	molecular_function	8	2	811	11	45982	0.0153765
GO:2001070	starch binding	molecular_function	6	2	811	11	45982	0.0153765
GO:0004351	glutamate decarboxylase activity	molecular_function	7	2	811	11	45982	0.0153765
GO:0010608	posttranscriptional regulation of gene expression	biological_process	8	2	811	11	45982	0.0153765
GO:0006536	glutamate metabolic process	biological_process	9	2	811	11	45982	0.0153765
GO:0045548	phenylalanine ammonia-lyase activity	molecular_function	7	2	811	11	45982	0.0153765
GO:0009094	L-phenylalanine biosynthetic process	biological_process	10	2	811	11	45982	0.0153765
GO:0060918	auxin transport	biological_process	6	2	811	12	45982	0.0182383
GO:0009684	indoleacetic acid biosynthetic process	biological_process	8	2	811	12	45982	0.0182383
GO:0004337	geranyltranstransferase activity	molecular_function	7	2	811	12	45982	0.0182383
GO:0016756	glutathione gamma-glutamylcysteinyltransferase activity	molecular_function	7	2	811	12	45982	0.0182383
GO:0007267	cell-cell signaling	biological_process	6	2	811	13	45982	0.0213052
GO:0016123	xanthophyll biosynthetic process	biological_process	10	2	811	13	45982	0.0213052
GO:1900864	mitochondrial RNA modification	biological_process	10	2	811	13	45982	0.0213052
GO:0004161	dimethylallyltranstransferase activity	molecular_function	7	2	811	13	45982	0.0213052
GO:0007188	adenylate cyclase-modulating G-protein coupled receptor signaling pathway	biological_process	10	2	811	13	45982	0.0213052
GO:0016120	carotene biosynthetic process	biological_process	8	2	811	13	45982	0.0213052
GO:0031683	G-protein beta/gamma-subunit complex binding	molecular_function	6	2	811	13	45982	0.0213052
GO:0016810	hydrolase activity, acting on carbon-nitrogen (but not peptide) bonds	molecular_function	5	2	811	14	45982	0.0245693
GO:1902456	regulation of stomatal opening	biological_process	7	2	811	14	45982	0.0245693
GO:0007229	integrin-mediated signaling pathway	biological_process	8	2	811	14	45982	0.0245693
GO:0031234	extrinsic component of cytoplasmic side of plasma membrane	cellular_component	7	2	811	14	45982	0.0245693
GO:0010189	vitamin E biosynthetic process	biological_process	8	2	811	14	45982	0.0245693
GO:0018022	peptidyl-lysine methylation	biological_process	7	2	811	14	45982	0.0245693
GO:0004345	glucose-6-phosphate dehydrogenase activity	molecular_function	7	2	811	14	45982	0.0245693
GO:0006624	vacuolar protein processing	biological_process	7	2	811	15	45982	0.0280226
GO:0052692	raffinose alpha-galactosidase activity	molecular_function	9	2	811	15	45982	0.0280226
GO:0009051	pentose-phosphate shunt, oxidative branch	biological_process	15	2	811	15	45982	0.0280226
GO:0004021	L-alanine:2-oxoglutarate aminotransferase activity	molecular_function	8	2	811	15	45982	0.0280226
GO:0006694	steroid biosynthetic process	biological_process	7	2	811	16	45982	0.0316575
GO:0010019	chloroplast-nucleus signaling pathway	biological_process	7	2	811	16	45982	0.0316575
GO:0019748	secondary metabolic process	biological_process	5	2	811	16	45982	0.0316575
GO:0016444	somatic cell DNA recombination	biological_process	10	2	811	16	45982	0.0316575
GO:0046685	response to arsenic-containing substance	biological_process	5	2	811	16	45982	0.0316575
GO:0061062	regulation of nematode larval development	biological_process	9	2	811	17	45982	0.0354664
GO:0006401	RNA catabolic process	biological_process	8	2	811	17	45982	0.0354664
GO:0044183	protein binding involved in protein folding	molecular_function	5	2	811	17	45982	0.0354664
GO:0090404	pollen tube tip	cellular_component	7	2	811	18	45982	0.0394421
GO:0008878	glucose-1-phosphate adenylyltransferase activity	molecular_function	8	2	811	18	45982	0.0394421
GO:0046470	phosphatidylcholine metabolic process	biological_process	9	2	811	18	45982	0.0394421
GO:0006308	DNA catabolic process	biological_process	8	2	811	18	45982	0.0394421
GO:0016131	brassinosteroid metabolic process	biological_process	5	2	811	19	45982	0.0435777
GO:0051090	regulation of sequence-specific DNA binding transcription factor activity	biological_process	12	2	811	19	45982	0.0435777
GO:0008081	phosphoric diester hydrolase activity	molecular_function	7	2	811	19	45982	0.0435777
GO:0010158	abaxial cell fate specification	biological_process	7	2	811	19	45982	0.0435777
GO:0044255	cellular lipid metabolic process	biological_process	5	2	811	20	45982	0.0478661
GO:0012501	programmed cell death	biological_process	6	2	811	20	45982	0.0478661
GO:0047274	galactinol-sucrose galactosyltransferase activity	molecular_function	8	2	811	21	45982	0.0523008
GO:0009800	cinnamic acid biosynthetic process	biological_process	9	2	811	22	45982	0.0568753
GO:0009942	longitudinal axis specification	biological_process	6	2	811	22	45982	0.0568753
GO:1902584	positive regulation of response to water deprivation	biological_process	6	2	811	22	45982	0.0568753
GO:0035066	positive regulation of histone acetylation	biological_process	11	2	811	22	45982	0.0568753
GO:0010031	circumnutation	biological_process	6	2	811	23	45982	0.0615833
GO:0009610	response to symbiotic fungus	biological_process	8	2	811	23	45982	0.0615833
GO:0009819	drought recovery	biological_process	6	2	811	23	45982	0.0615833
GO:0008266	poly(U) RNA binding	molecular_function	9	2	811	23	45982	0.0615833
GO:0007205	protein kinase C-activating G-protein coupled receptor signaling pathway	biological_process	9	2	811	24	45982	0.0664186
GO:0000422	mitophagy	biological_process	7	2	811	24	45982	0.0664186
GO:0032502	developmental process	biological_process	3	2	811	24	45982	0.0664186
GO:0004143	diacylglycerol kinase activity	molecular_function	7	2	811	24	45982	0.0664186
GO:0009785	blue light signaling pathway	biological_process	8	2	811	24	45982	0.0664186
GO:0000373	Group II intron splicing	biological_process	13	2	811	25	45982	0.0713753
GO:0015693	magnesium ion transport	biological_process	9	2	811	26	45982	0.0764477
GO:0004675	transmembrane receptor protein serine/threonine kinase activity	molecular_function	9	2	811	26	45982	0.0764477
GO:0070417	cellular response to cold	biological_process	6	2	811	28	45982	0.086917
GO:0006529	asparagine biosynthetic process	biological_process	8	2	811	28	45982	0.086917
GO:0010088	phloem development	biological_process	7	2	811	28	45982	0.086917
GO:0004066	asparagine synthase (glutamine-hydrolyzing) activity	molecular_function	7	2	811	28	45982	0.086917
GO:0000989	transcription factor activity, transcription factor binding	molecular_function	4	2	811	29	45982	0.0923033
GO:0006102	isocitrate metabolic process	biological_process	9	2	811	29	45982	0.0923033
GO:0016161	beta-amylase activity	molecular_function	8	2	811	29	45982	0.0923033
GO:0019253	reductive pentose-phosphate cycle	biological_process	8	2	811	29	45982	0.0923033
GO:0048528	post-embryonic root development	biological_process	7	2	811	30	45982	0.0977837
GO:0004521	endoribonuclease activity	molecular_function	8	2	811	30	45982	0.0977837
GO:0007186	G-protein coupled receptor signaling pathway	biological_process	8	2	811	30	45982	0.0977837
GO:0042651	thylakoid membrane	cellular_component	9	2	811	31	45982	0.103353
GO:0004520	endodeoxyribonuclease activity	molecular_function	8	2	811	31	45982	0.103353
GO:2000067	regulation of root morphogenesis	biological_process	10	2	811	31	45982	0.103353
GO:0004630	phospholipase D activity	molecular_function	8	2	811	31	45982	0.103353
GO:0019773	proteasome core complex, alpha-subunit complex	cellular_component	9	2	811	31	45982	0.103353
GO:0070290	N-acylphosphatidylethanolamine-specific phospholipase D activity	molecular_function	8	2	811	31	45982	0.103353
GO:0030968	endoplasmic reticulum unfolded protein response	biological_process	8	2	811	32	45982	0.109007
GO:0008285	negative regulation of cell proliferation	biological_process	5	2	811	32	45982	0.109007
GO:0008574	ATP-dependent microtubule motor activity, plus-end-directed	molecular_function	11	2	811	34	45982	0.120549
GO:0061512	protein localization to cilium	biological_process	8	2	811	35	45982	0.126429
GO:0016279	protein-lysine N-methyltransferase activity	molecular_function	9	2	811	35	45982	0.126429
GO:0009638	phototropism	biological_process	6	2	811	35	45982	0.126429
GO:0005929	cilium	cellular_component	6	2	811	36	45982	0.132374
GO:0034605	cellular response to heat	biological_process	6	2	811	36	45982	0.132374
GO:0009636	response to toxic substance	biological_process	5	2	811	37	45982	0.138382
GO:0009749	response to glucose	biological_process	9	2	811	39	45982	0.150568
GO:0009966	regulation of signal transduction	biological_process	7	2	811	39	45982	0.150568
GO:0005765	lysosomal membrane	cellular_component	12	2	811	41	45982	0.162957
GO:0045037	protein import into chloroplast stroma	biological_process	9	2	811	41	45982	0.162957
GO:0030176	integral component of endoplasmic reticulum membrane	cellular_component	13	2	811	42	45982	0.169217
GO:0030904	retromer complex	cellular_component	6	2	811	42	45982	0.169217
GO:0046933	proton-transporting ATP synthase activity, rotational mechanism	molecular_function	15	2	811	43	45982	0.175518
GO:0071215	cellular response to abscisic acid stimulus	biological_process	7	2	811	43	45982	0.175518
GO:0015095	magnesium ion transmembrane transporter activity	molecular_function	10	2	811	45	45982	0.188224
GO:0006006	glucose metabolic process	biological_process	9	2	811	46	45982	0.194625
GO:0006334	nucleosome assembly	biological_process	12	2	811	46	45982	0.194625
GO:0003712	transcription cofactor activity	molecular_function	5	2	811	47	45982	0.201052
GO:0006446	regulation of translational initiation	biological_process	9	2	811	52	45982	0.233492
GO:0010431	seed maturation	biological_process	6	2	811	53	45982	0.240023
GO:0005986	sucrose biosynthetic process	biological_process	8	2	811	53	45982	0.240023
GO:0005544	calcium-dependent phospholipid binding	molecular_function	6	2	811	53	45982	0.240023
GO:0009789	positive regulation of abscisic acid-activated signaling pathway	biological_process	10	2	811	55	45982	0.253107
GO:0007010	cytoskeleton organization	biological_process	5	2	811	57	45982	0.266206
GO:0009631	cold acclimation	biological_process	6	2	811	59	45982	0.279304
GO:0006338	chromatin remodeling	biological_process	8	2	811	60	45982	0.285846
GO:0010118	stomatal movement	biological_process	5	2	811	61	45982	0.292383
GO:0005839	proteasome core complex	cellular_component	8	2	811	62	45982	0.298912
GO:0016762	xyloglucan:xyloglucosyl transferase activity	molecular_function	7	2	811	63	45982	0.30543
GO:0006487	protein N-linked glycosylation	biological_process	9	2	811	63	45982	0.30543
GO:0006465	signal peptide processing	biological_process	8	2	811	63	45982	0.30543
GO:0004298	threonine-type endopeptidase activity	molecular_function	8	2	811	64	45982	0.311937
GO:0009853	photorespiration	biological_process	7	2	811	64	45982	0.311937
GO:0031977	thylakoid lumen	cellular_component	9	2	811	66	45982	0.32491
GO:0050661	NADP binding	molecular_function	6	2	811	66	45982	0.32491
GO:0050662	coenzyme binding	molecular_function	5	2	811	68	45982	0.337819
GO:0009911	positive regulation of flower development	biological_process	9	2	811	69	45982	0.344245
GO:0042147	retrograde transport, endosome to Golgi	biological_process	7	2	811	70	45982	0.350651
GO:0043424	protein histidine kinase binding	molecular_function	8	2	811	71	45982	0.357035
GO:0010311	lateral root formation	biological_process	7	2	811	71	45982	0.357035
GO:0048481	plant ovule development	biological_process	8	2	811	72	45982	0.363396
GO:0006352	DNA-templated transcription, initiation	biological_process	9	2	811	74	45982	0.376045
GO:0016760	cellulose synthase (UDP-forming) activity	molecular_function	8	2	811	75	45982	0.382331
GO:0009699	phenylpropanoid biosynthetic process	biological_process	7	2	811	75	45982	0.382331
GO:0015986	ATP synthesis coupled proton transport	biological_process	12	2	811	77	45982	0.394819
GO:0009637	response to blue light	biological_process	7	2	811	77	45982	0.394819
GO:0009831	plant-type cell wall modification involved in multidimensional cell growth	biological_process	8	2	811	77	45982	0.394819
GO:0051537	2 iron, 2 sulfur cluster binding	molecular_function	6	2	811	79	45982	0.40719
GO:0016798	hydrolase activity, acting on glycosyl bonds	molecular_function	5	2	811	81	45982	0.419438
GO:0000502	proteasome complex	cellular_component	7	2	811	84	45982	0.437562
GO:0048767	root hair elongation	biological_process	7	2	811	84	45982	0.437562
GO:0006099	tricarboxylic acid cycle	biological_process	10	2	811	84	45982	0.437562
GO:0016311	dephosphorylation	biological_process	7	2	811	84	45982	0.437562
GO:0042393	histone binding	molecular_function	5	2	811	87	45982	0.455373
GO:0000462	maturation of SSU-rRNA from tricistronic rRNA transcript (SSU-rRNA, 5.8S rRNA, LSU-rRNA	biological_process	13	2	811	89	45982	0.467065
GO:0016051	carbohydrate biosynthetic process	biological_process	6	2	811	89	45982	0.467065
GO:0006396	RNA processing	biological_process	9	2	811	89	45982	0.467065
GO:0042546	cell wall biogenesis	biological_process	5	2	811	90	45982	0.472855
GO:0009640	photomorphogenesis	biological_process	7	2	811	90	45982	0.472855
GO:0016614	oxidoreductase activity, acting on CH-OH group of donors	molecular_function	5	2	811	91	45982	0.478607
GO:0016759	cellulose synthase activity	molecular_function	8	2	811	92	45982	0.48432
GO:0016132	brassinosteroid biosynthetic process	biological_process	6	2	811	93	45982	0.489994
GO:0009543	chloroplast thylakoid lumen	cellular_component	13	2	811	94	45982	0.495628
GO:0042254	ribosome biogenesis	biological_process	6	2	811	96	45982	0.506778
GO:0010182	sugar mediated signaling pathway	biological_process	8	2	811	97	45982	0.512292
GO:0004806	triglyceride lipase activity	molecular_function	7	2	811	97	45982	0.512292
GO:0009695	jasmonic acid biosynthetic process	biological_process	9	2	811	100	45982	0.528588
GO:0003333	amino acid transmembrane transport	biological_process	7	2	811	100	45982	0.528588
GO:0009620	response to fungus	biological_process	7	2	811	100	45982	0.528588
GO:0051539	4 iron, 4 sulfur cluster binding	molecular_function	6	2	811	104	45982	0.549734
GO:0004872	receptor activity	molecular_function	3	2	811	106	45982	0.560054
GO:0008237	metallopeptidase activity	molecular_function	7	2	811	108	45982	0.570204
GO:0004702	receptor signaling protein serine/threonine kinase activity	molecular_function	9	2	811	109	45982	0.575215
GO:0030244	cellulose biosynthetic process	biological_process	10	2	811	110	45982	0.580183
GO:0003690	double-stranded DNA binding	molecular_function	8	2	811	111	45982	0.585108
GO:0006364	rRNA processing	biological_process	11	2	811	112	45982	0.589991
GO:0006486	protein glycosylation	biological_process	8	2	811	112	45982	0.589991
GO:0015171	amino acid transmembrane transporter activity	molecular_function	8	2	811	118	45982	0.618384
GO:0009867	jasmonic acid mediated signaling pathway	biological_process	8	2	811	119	45982	0.622966
GO:0043621	protein self-association	molecular_function	5	2	811	122	45982	0.636458
GO:0006857	oligopeptide transport	biological_process	7	2	811	131	45982	0.674655
GO:0000977	RNA polymerase II regulatory region sequence-specific DNA binding	molecular_function	10	2	811	137	45982	0.698262
GO:0030163	protein catabolic process	biological_process	7	2	811	145	45982	0.72751
GO:0009617	response to bacterium	biological_process	7	2	811	148	45982	0.737843
GO:0009742	brassinosteroid mediated signaling pathway	biological_process	9	2	811	155	45982	0.760657
GO:0003777	microtubule motor activity	molecular_function	10	2	811	155	45982	0.760657
GO:0015979	photosynthesis	biological_process	5	2	811	157	45982	0.766851
GO:0004721	phosphoprotein phosphatase activity	molecular_function	8	2	811	161	45982	0.778823
GO:0009664	plant-type cell wall organization	biological_process	6	2	811	168	45982	0.79848
GO:0005096	GTPase activator activity	molecular_function	5	2	811	186	45982	0.842077
GO:0031625	ubiquitin protein ligase binding	molecular_function	7	2	811	197	45982	0.864323
GO:0009658	chloroplast organization	biological_process	6	2	811	200	45982	0.869871
GO:0007264	small GTPase mediated signal transduction	biological_process	8	2	811	202	45982	0.873453
GO:0018105	peptidyl-serine phosphorylation	biological_process	9	2	811	203	45982	0.87521
GO:0042802	identical protein binding	molecular_function	5	2	811	206	45982	0.880346
GO:0031225	anchored component of membrane	cellular_component	6	2	811	206	45982	0.880346
GO:0004601	peroxidase activity	molecular_function	6	2	811	214	45982	0.893103
GO:0008565	protein transporter activity	molecular_function	5	2	811	226	45982	0.909885
GO:0042787	protein ubiquitination involved in ubiquitin-dependent protein catabolic process	biological_process	10	2	811	241	45982	0.927398
GO:0042626	ATPase activity, coupled to transmembrane movement of substances	molecular_function	12	2	811	254	45982	0.939927
GO:0006633	fatty acid biosynthetic process	biological_process	9	2	811	264	45982	0.948137
GO:0005789	endoplasmic reticulum membrane	cellular_component	11	2	811	730	45982	0.999971
GO:0000183	chromatin silencing at rDNA	biological_process	14	1	811	1	45982	0.0176373
GO:0015505	uracil:cation symporter activity	molecular_function	10	1	811	1	45982	0.0176373
GO:0006124	ferredoxin metabolic process	biological_process	7	1	811	1	45982	0.0176373
GO:0034194	D-galactonate catabolic process	biological_process	11	1	811	1	45982	0.0176373
GO:0008674	2-dehydro-3-deoxy-6-phosphogalactonate aldolase activity	molecular_function	7	1	811	1	45982	0.0176373
GO:0008251	tRNA-specific adenosine deaminase activity	molecular_function	8	1	811	1	45982	0.0176373
GO:0006476	protein deacetylation	biological_process	9	1	811	1	45982	0.0176373
GO:0010303	limit dextrinase activity	molecular_function	7	1	811	1	45982	0.0176373
GO:0002100	tRNA wobble adenosine to inosine editing	biological_process	14	1	811	1	45982	0.0176373
GO:0051060	pullulanase activity	molecular_function	7	1	811	1	45982	0.0176373
GO:0004038	allantoinase activity	molecular_function	7	1	811	2	45982	0.034964
GO:0033614	chloroplast proton-transporting ATP synthase complex assembly	biological_process	7	1	811	2	45982	0.034964
GO:0009852	auxin catabolic process	biological_process	6	1	811	2	45982	0.034964
GO:0019778	Atg12 activating enzyme activity	molecular_function	7	1	811	2	45982	0.034964
GO:0046322	negative regulation of fatty acid oxidation	biological_process	12	1	811	2	45982	0.034964
GO:0010176	homogentisate phytyltransferase activity	molecular_function	8	1	811	2	45982	0.034964
GO:0043036	starch grain	cellular_component	11	1	811	2	45982	0.034964
GO:0008783	agmatinase activity	molecular_function	7	1	811	2	45982	0.034964
GO:0070544	histone H3-K36 demethylation	biological_process	12	1	811	2	45982	0.034964
GO:0004411	homogentisate 1,2-dioxygenase activity	molecular_function	7	1	811	2	45982	0.034964
GO:0004642	phosphoribosylformylglycinamidine synthase activity	molecular_function	7	1	811	2	45982	0.034964
GO:0009875	pollen-pistil interaction	biological_process	6	1	811	2	45982	0.034964
GO:0004053	arginase activity	molecular_function	7	1	811	2	45982	0.034964
GO:0006527	arginine catabolic process	biological_process	10	1	811	2	45982	0.034964
GO:0006595	polyamine metabolic process	biological_process	8	1	811	2	45982	0.034964
GO:0044824	retroviral 3' processing activity	molecular_function	6	1	811	2	45982	0.034964
GO:0004610	phosphoacetylglucosamine mutase activity	molecular_function	7	1	811	2	45982	0.034964
GO:0032446	protein modification by small protein conjugation	biological_process	9	1	811	2	45982	0.034964
GO:0042903	tubulin deacetylase activity	molecular_function	7	1	811	2	45982	0.034964
GO:0010378	temperature compensation of the circadian clock	biological_process	6	1	811	2	45982	0.034964
GO:0019779	Atg8 activating enzyme activity	molecular_function	7	1	811	2	45982	0.034964
GO:1901703	protein localization involved in auxin polar transport	biological_process	8	1	811	2	45982	0.034964
GO:0090042	tubulin deacetylation	biological_process	10	1	811	2	45982	0.034964
GO:0033862	UMP kinase activity	molecular_function	10	1	811	2	45982	0.034964
GO:0042362	fat-soluble vitamin biosynthetic process	biological_process	7	1	811	2	45982	0.034964
GO:0015857	uracil transport	biological_process	7	1	811	3	45982	0.0519854
GO:0001072	transcription antitermination factor activity, RNA binding	molecular_function	5	1	811	3	45982	0.0519854
GO:0047874	dolichyldiphosphatase activity	molecular_function	8	1	811	3	45982	0.0519854
GO:0004633	phosphopantothenoylcysteine decarboxylase activity	molecular_function	7	1	811	3	45982	0.0519854
GO:0004044	amidophosphoribosyltransferase activity	molecular_function	7	1	811	3	45982	0.0519854
GO:0050313	sulfur dioxygenase activity	molecular_function	7	1	811	3	45982	0.0519854
GO:0043100	pyrimidine nucleobase salvage	biological_process	9	1	811	3	45982	0.0519854
GO:0005274	allantoin uptake transmembrane transporter activity	molecular_function	6	1	811	3	45982	0.0519854
GO:0015720	allantoin transport	biological_process	6	1	811	3	45982	0.0519854
GO:0047951	glutathione thiolesterase activity	molecular_function	7	1	811	3	45982	0.0519854
GO:0000023	maltose metabolic process	biological_process	7	1	811	3	45982	0.0519854
GO:0005363	maltose transmembrane transporter activity	molecular_function	9	1	811	3	45982	0.0519854
GO:0018131	oxazole or thiazole biosynthetic process	biological_process	7	1	811	3	45982	0.0519854
GO:0031564	transcription antitermination	biological_process	12	1	811	3	45982	0.0519854
GO:0031071	cysteine desulfurase activity	molecular_function	7	1	811	3	45982	0.0519854
GO:0001525	angiogenesis	biological_process	10	1	811	4	45982	0.0687069
GO:0071021	U2-type post-spliceosomal complex	cellular_component	10	1	811	4	45982	0.0687069
GO:0009645	response to low light intensity stimulus	biological_process	8	1	811	4	45982	0.0687069
GO:0043014	alpha-tubulin binding	molecular_function	7	1	811	4	45982	0.0687069
GO:1990206	jasmonyl-Ile conjugate hydrolase activity	molecular_function	6	1	811	4	45982	0.0687069
GO:0015671	oxygen transport	biological_process	6	1	811	4	45982	0.0687069
GO:0046975	histone methyltransferase activity (H3-K36 specific	molecular_function	11	1	811	4	45982	0.0687069
GO:0000350	generation of catalytic spliceosome for second transesterification step	biological_process	13	1	811	4	45982	0.0687069
GO:0000256	allantoin catabolic process	biological_process	8	1	811	4	45982	0.0687069
GO:0052669	CTP:2-trans,-6-trans-farnesol kinase activity	molecular_function	9	1	811	4	45982	0.0687069
GO:0071435	potassium ion export	biological_process	8	1	811	4	45982	0.0687069
GO:0004157	dihydropyrimidinase activity	molecular_function	7	1	811	4	45982	0.0687069
GO:0090239	regulation of histone H4 acetylation	biological_process	11	1	811	4	45982	0.0687069
GO:0052670	geraniol kinase activity	molecular_function	8	1	811	4	45982	0.0687069
GO:0006720	isoprenoid metabolic process	biological_process	6	1	811	4	45982	0.0687069
GO:0000153	cytoplasmic ubiquitin ligase complex	cellular_component	8	1	811	4	45982	0.0687069
GO:0052668	farnesol kinase activity	molecular_function	8	1	811	4	45982	0.0687069
GO:0018580	nitronate monooxygenase activity	molecular_function	7	1	811	4	45982	0.0687069
GO:0010599	production of lsiRNA involved in RNA interference	biological_process	12	1	811	4	45982	0.0687069
GO:0080056	petal vascular tissue pattern formation	biological_process	9	1	811	4	45982	0.0687069
GO:0035195	gene silencing by miRNA	biological_process	11	1	811	4	45982	0.0687069
GO:2000653	regulation of genetic imprinting	biological_process	8	1	811	4	45982	0.0687069
GO:0045547	dehydrodolichyl diphosphate synthase activity	molecular_function	7	1	811	4	45982	0.0687069
GO:0052671	geranylgeraniol kinase activity	molecular_function	8	1	811	4	45982	0.0687069
GO:0019408	dolichol biosynthetic process	biological_process	8	1	811	4	45982	0.0687069
GO:0080057	sepal vascular tissue pattern formation	biological_process	9	1	811	4	45982	0.0687069
GO:0070860	RNA polymerase I core factor complex	cellular_component	10	1	811	4	45982	0.0687069
GO:0019863	IgE binding	molecular_function	7	1	811	5	45982	0.0851339
GO:0033386	geranylgeranyl diphosphate biosynthetic process	biological_process	8	1	811	5	45982	0.0851339
GO:0034727	piecemeal microautophagy of nucleus	biological_process	8	1	811	5	45982	0.0851339
GO:0033384	geranyl diphosphate biosynthetic process	biological_process	8	1	811	5	45982	0.0851339
GO:0032324	molybdopterin cofactor biosynthetic process	biological_process	7	1	811	5	45982	0.0851339
GO:0016236	macroautophagy	biological_process	7	1	811	5	45982	0.0851339
GO:0001047	core promoter binding	molecular_function	9	1	811	5	45982	0.0851339
GO:0045041	protein import into mitochondrial intermembrane space	biological_process	7	1	811	5	45982	0.0851339
GO:0071484	cellular response to light intensity	biological_process	8	1	811	5	45982	0.0851339
GO:0071819	DUBm complex	cellular_component	13	1	811	5	45982	0.0851339
GO:0009772	photosynthetic electron transport in photosystem II	biological_process	8	1	811	5	45982	0.0851339
GO:0044805	late nucleophagy	biological_process	8	1	811	5	45982	0.0851339
GO:0050521	alpha-glucan, water dikinase activity	molecular_function	7	1	811	5	45982	0.0851339
GO:0034982	mitochondrial protein processing	biological_process	7	1	811	5	45982	0.0851339
GO:0042407	cristae formation	biological_process	8	1	811	5	45982	0.0851339
GO:0033946	xyloglucan-specific endo-beta-1,4-glucanase activity	molecular_function	8	1	811	5	45982	0.0851339
GO:0004352	glutamate dehydrogenase (NAD+) activity	molecular_function	7	1	811	5	45982	0.0851339
GO:0008053	mitochondrial fusion	biological_process	6	1	811	5	45982	0.0851339
GO:0004198	calcium-dependent cysteine-type endopeptidase activity	molecular_function	9	1	811	6	45982	0.101271
GO:0009629	response to gravity	biological_process	5	1	811	6	45982	0.101271
GO:0009513	etioplast	cellular_component	10	1	811	6	45982	0.101271
GO:0009113	purine nucleobase biosynthetic process	biological_process	10	1	811	6	45982	0.101271
GO:0045787	positive regulation of cell cycle	biological_process	6	1	811	6	45982	0.101271
GO:1902000	homogentisate catabolic process	biological_process	9	1	811	6	45982	0.101271
GO:1901562	response to paraquat	biological_process	6	1	811	6	45982	0.101271
GO:0035494	SNARE complex disassembly	biological_process	9	1	811	6	45982	0.101271
GO:0000478	endonucleolytic cleavage involved in rRNA processing	biological_process	13	1	811	6	45982	0.101271
GO:0061597	cyclic pyranopterin monophosphate synthase activity	molecular_function	6	1	811	6	45982	0.101271
GO:0005344	oxygen transporter activity	molecular_function	5	1	811	6	45982	0.101271
GO:0044571	[2Fe-2S] cluster assembly	biological_process	6	1	811	6	45982	0.101271
GO:0016487	farnesol metabolic process	biological_process	9	1	811	6	45982	0.101271
GO:0046577	long-chain-alcohol oxidase activity	molecular_function	7	1	811	6	45982	0.101271
GO:0000024	maltose biosynthetic process	biological_process	8	1	811	7	45982	0.117125
GO:0016618	hydroxypyruvate reductase activity	molecular_function	7	1	811	7	45982	0.117125
GO:0000124	SAGA complex	cellular_component	10	1	811	7	45982	0.117125
GO:0048487	beta-tubulin binding	molecular_function	7	1	811	7	45982	0.117125
GO:0019776	Atg8 ligase activity	molecular_function	6	1	811	7	45982	0.117125
GO:0004311	farnesyltranstransferase activity	molecular_function	7	1	811	7	45982	0.117125
GO:0009156	ribonucleoside monophosphate biosynthetic process	biological_process	10	1	811	7	45982	0.117125
GO:0016578	histone deubiquitination	biological_process	9	1	811	7	45982	0.117125
GO:0009957	epidermal cell fate specification	biological_process	7	1	811	7	45982	0.117125
GO:0015210	uracil transmembrane transporter activity	molecular_function	9	1	811	7	45982	0.117125
GO:0006501	C-terminal protein lipidation	biological_process	9	1	811	7	45982	0.117125
GO:0040034	regulation of development, heterochronic	biological_process	5	1	811	8	45982	0.132699
GO:0004888	transmembrane signaling receptor activity	molecular_function	5	1	811	8	45982	0.132699
GO:0047760	butyrate-CoA ligase activity	molecular_function	7	1	811	8	45982	0.132699
GO:0010136	ureide catabolic process	biological_process	8	1	811	8	45982	0.132699
GO:0042973	glucan endo-1,3-beta-D-glucosidase activity	molecular_function	9	1	811	8	45982	0.132699
GO:0010178	IAA-amino acid conjugate hydrolase activity	molecular_function	6	1	811	8	45982	0.132699
GO:0019605	butyrate metabolic process	biological_process	11	1	811	8	45982	0.132699
GO:0005471	ATP:ADP antiporter activity	molecular_function	9	1	811	8	45982	0.132699
GO:0017057	6-phosphogluconolactonase activity	molecular_function	7	1	811	8	45982	0.132699
GO:0070125	mitochondrial translational elongation	biological_process	9	1	811	8	45982	0.132699
GO:0015774	polysaccharide transport	biological_process	6	1	811	8	45982	0.132699
GO:0004651	polynucleotide 5'-phosphatase activity	molecular_function	9	1	811	8	45982	0.132699
GO:1902171	regulation of tocopherol cyclase activity	biological_process	7	1	811	8	45982	0.132699
GO:0004484	mRNA guanylyltransferase activity	molecular_function	9	1	811	8	45982	0.132699
GO:0006145	purine nucleobase catabolic process	biological_process	10	1	811	8	45982	0.132699
GO:0015131	oxaloacetate transmembrane transporter activity	molecular_function	10	1	811	9	45982	0.147998
GO:0006083	acetate metabolic process	biological_process	9	1	811	9	45982	0.147998
GO:0004353	glutamate dehydrogenase [NAD(P)+] activity	molecular_function	7	1	811	9	45982	0.147998
GO:0006651	diacylglycerol biosynthetic process	biological_process	8	1	811	9	45982	0.147998
GO:0000275	mitochondrial proton-transporting ATP synthase complex, catalytic core F(1	cellular_component	15	1	811	9	45982	0.147998
GO:0003987	acetate-CoA ligase activity	molecular_function	7	1	811	9	45982	0.147998
GO:0000380	alternative mRNA splicing, via spliceosome	biological_process	12	1	811	9	45982	0.147998
GO:0043981	histone H4-K5 acetylation	biological_process	11	1	811	9	45982	0.147998
GO:0009955	adaxial/abaxial pattern specification	biological_process	8	1	811	9	45982	0.147998
GO:0009569	chloroplast starch grain	cellular_component	12	1	811	9	45982	0.147998
GO:0071423	malate transmembrane transport	biological_process	7	1	811	9	45982	0.147998
GO:0009263	deoxyribonucleotide biosynthetic process	biological_process	10	1	811	10	45982	0.163028
GO:0043693	monoterpene biosynthetic process	biological_process	8	1	811	10	45982	0.163028
GO:0070291	N-acylethanolamine metabolic process	biological_process	9	1	811	10	45982	0.163028
GO:0047412	N-(long-chain-acyl)ethanolamine deacylase activity	molecular_function	7	1	811	10	45982	0.163028
GO:0004748	ribonucleoside-diphosphate reductase activity, thioredoxin disulfide as acceptor	molecular_function	7	1	811	10	45982	0.163028
GO:0030388	fructose 1,6-bisphosphate metabolic process	biological_process	7	1	811	10	45982	0.163028
GO:0048578	positive regulation of long-day photoperiodism, flowering	biological_process	8	1	811	10	45982	0.163028
GO:0010452	histone H3-K36 methylation	biological_process	9	1	811	10	45982	0.163028
GO:0071048	nuclear retention of unspliced pre-mRNA at the site of transcription	biological_process	13	1	811	10	45982	0.163028
GO:0006221	pyrimidine nucleotide biosynthetic process	biological_process	10	1	811	10	45982	0.163028
GO:0010233	phloem transport	biological_process	6	1	811	10	45982	0.163028
GO:0005971	ribonucleoside-diphosphate reductase complex	cellular_component	9	1	811	10	45982	0.163028
GO:0016246	RNA interference	biological_process	11	1	811	11	45982	0.177793
GO:0009652	thigmotropism	biological_process	6	1	811	11	45982	0.177793
GO:0004416	hydroxyacylglutathione hydrolase activity	molecular_function	7	1	811	11	45982	0.177793
GO:0009041	uridylate kinase activity	molecular_function	9	1	811	11	45982	0.177793
GO:0051721	protein phosphatase 2A binding	molecular_function	8	1	811	11	45982	0.177793
GO:0043765	T/G mismatch-specific endonuclease activity	molecular_function	8	1	811	11	45982	0.177793
GO:0006164	purine nucleotide biosynthetic process	biological_process	10	1	811	11	45982	0.177793
GO:0008728	GTP diphosphokinase activity	molecular_function	7	1	811	12	45982	0.192298
GO:0070588	calcium ion transmembrane transport	biological_process	7	1	811	12	45982	0.192298
GO:0004566	beta-glucuronidase activity	molecular_function	7	1	811	12	45982	0.192298
GO:0005483	soluble NSF attachment protein activity	molecular_function	5	1	811	12	45982	0.192298
GO:0008047	enzyme activator activity	molecular_function	4	1	811	12	45982	0.192298
GO:0010277	chlorophyllide a oxygenase [overall] activity	molecular_function	7	1	811	12	45982	0.192298
GO:0015969	guanosine tetraphosphate metabolic process	biological_process	12	1	811	12	45982	0.192298
GO:0016846	carbon-sulfur lyase activity	molecular_function	5	1	811	12	45982	0.192298
GO:0050113	inositol oxygenase activity	molecular_function	6	1	811	13	45982	0.206548
GO:0048577	negative regulation of short-day photoperiodism, flowering	biological_process	8	1	811	13	45982	0.206548
GO:0000050	urea cycle	biological_process	8	1	811	13	45982	0.206548
GO:0010112	regulation of systemic acquired resistance	biological_process	8	1	811	13	45982	0.206548
GO:0030267	glyoxylate reductase (NADP) activity	molecular_function	7	1	811	13	45982	0.206548
GO:0019310	inositol catabolic process	biological_process	7	1	811	13	45982	0.206548
GO:0010106	cellular response to iron ion starvation	biological_process	9	1	811	13	45982	0.206548
GO:0004659	prenyltransferase activity	molecular_function	6	1	811	13	45982	0.206548
GO:0016593	Cdc73/Paf1 complex	cellular_component	11	1	811	13	45982	0.206548
GO:0009915	phloem sucrose loading	biological_process	7	1	811	13	45982	0.206548
GO:0032586	protein storage vacuole membrane	cellular_component	12	1	811	13	45982	0.206548
GO:0010107	potassium ion import	biological_process	8	1	811	14	45982	0.220546
GO:0010117	photoprotection	biological_process	7	1	811	14	45982	0.220546
GO:0042132	fructose 1,6-bisphosphate 1-phosphatase activity	molecular_function	10	1	811	14	45982	0.220546
GO:0015833	peptide transport	biological_process	6	1	811	14	45982	0.220546
GO:0006000	fructose metabolic process	biological_process	9	1	811	14	45982	0.220546
GO:0046964	3'-phosphoadenosine 5'-phosphosulfate transmembrane transporter activity	molecular_function	9	1	811	14	45982	0.220546
GO:0030527	structural constituent of chromatin	molecular_function	4	1	811	15	45982	0.234298
GO:0000326	protein storage vacuole	cellular_component	11	1	811	15	45982	0.234298
GO:0004737	pyruvate decarboxylase activity	molecular_function	7	1	811	15	45982	0.234298
GO:0019483	beta-alanine biosynthetic process	biological_process	8	1	811	16	45982	0.247807
GO:0008893	guanosine-3',5'-bis(diphosphate) 3'-diphosphatase activity	molecular_function	8	1	811	16	45982	0.247807
GO:0000386	second spliceosomal transesterification activity	molecular_function	4	1	811	16	45982	0.247807
GO:0006664	glycolipid metabolic process	biological_process	7	1	811	16	45982	0.247807
GO:0033108	mitochondrial respiratory chain complex assembly	biological_process	6	1	811	16	45982	0.247807
GO:0015385	sodium:proton antiporter activity	molecular_function	11	1	811	16	45982	0.247807
GO:0015081	sodium ion transmembrane transporter activity	molecular_function	10	1	811	16	45982	0.247807
GO:0051568	histone H3-K4 methylation	biological_process	9	1	811	16	45982	0.247807
GO:0005052	peroxisome matrix targeting signal-1 binding	molecular_function	8	1	811	16	45982	0.247807
GO:0042720	mitochondrial inner membrane peptidase complex	cellular_component	14	1	811	16	45982	0.247807
GO:0006212	uracil catabolic process	biological_process	11	1	811	16	45982	0.247807
GO:0008198	ferrous iron binding	molecular_function	9	1	811	16	45982	0.247807
GO:0031491	nucleosome binding	molecular_function	5	1	811	17	45982	0.261078
GO:0015937	coenzyme A biosynthetic process	biological_process	11	1	811	17	45982	0.261078
GO:0006189	'de novo' IMP biosynthetic process	biological_process	13	1	811	17	45982	0.261078
GO:0070062	extracellular exosome	cellular_component	7	1	811	17	45982	0.261078
GO:0016441	posttranscriptional gene silencing	biological_process	9	1	811	17	45982	0.261078
GO:0030976	thiamine pyrophosphate binding	molecular_function	6	1	811	17	45982	0.261078
GO:0008239	dipeptidyl-peptidase activity	molecular_function	9	1	811	17	45982	0.261078
GO:0004046	aminoacylase activity	molecular_function	7	1	811	17	45982	0.261078
GO:0042939	tripeptide transport	biological_process	8	1	811	18	45982	0.274116
GO:0042937	tripeptide transporter activity	molecular_function	7	1	811	18	45982	0.274116
GO:0009986	cell surface	cellular_component	5	1	811	18	45982	0.274116
GO:0006461	protein complex assembly	biological_process	7	1	811	18	45982	0.274116
GO:0032041	NAD-dependent histone deacetylase activity (H3-K14 specific	molecular_function	9	1	811	18	45982	0.274116
GO:0010598	NAD(P)H dehydrogenase complex (plastoquinone	cellular_component	7	1	811	19	45982	0.286924
GO:0016208	AMP binding	molecular_function	9	1	811	19	45982	0.286924
GO:0061025	membrane fusion	biological_process	6	1	811	19	45982	0.286924
GO:0001708	cell fate specification	biological_process	6	1	811	19	45982	0.286924
GO:0009116	nucleoside metabolic process	biological_process	8	1	811	19	45982	0.286924
GO:0048440	carpel development	biological_process	6	1	811	19	45982	0.286924
GO:0016554	cytidine to uridine editing	biological_process	11	1	811	19	45982	0.286924
GO:0016560	protein import into peroxisome matrix, docking	biological_process	9	1	811	20	45982	0.299505
GO:0046527	glucosyltransferase activity	molecular_function	7	1	811	20	45982	0.299505
GO:0052747	sinapyl alcohol dehydrogenase activity	molecular_function	7	1	811	20	45982	0.299505
GO:0080147	root hair cell development	biological_process	11	1	811	20	45982	0.299505
GO:0016165	linoleate 13S-lipoxygenase activity	molecular_function	7	1	811	20	45982	0.299505
GO:0009833	plant-type primary cell wall biogenesis	biological_process	8	1	811	20	45982	0.299505
GO:0055075	potassium ion homeostasis	biological_process	10	1	811	20	45982	0.299505
GO:0045261	proton-transporting ATP synthase complex, catalytic core F(1	cellular_component	8	1	811	20	45982	0.299505
GO:0019905	syntaxin binding	molecular_function	6	1	811	20	45982	0.299505
GO:0016297	acyl-[acyl-carrier-protein] hydrolase activity	molecular_function	8	1	811	20	45982	0.299505
GO:0010497	plasmodesmata-mediated intercellular transport	biological_process	5	1	811	20	45982	0.299505
GO:0000822	inositol hexakisphosphate binding	molecular_function	6	1	811	20	45982	0.299505
GO:2000280	regulation of root development	biological_process	9	1	811	21	45982	0.311866
GO:0045040	protein import into mitochondrial outer membrane	biological_process	8	1	811	21	45982	0.311866
GO:0031507	heterochromatin assembly	biological_process	12	1	811	21	45982	0.311866
GO:0035196	production of miRNAs involved in gene silencing by miRNA	biological_process	12	1	811	21	45982	0.311866
GO:0009641	shade avoidance	biological_process	8	1	811	21	45982	0.311866
GO:0003910	DNA ligase (ATP) activity	molecular_function	7	1	811	21	45982	0.311866
GO:0004605	phosphatidate cytidylyltransferase activity	molecular_function	8	1	811	21	45982	0.311866
GO:0051693	actin filament capping	biological_process	12	1	811	21	45982	0.311866
GO:0048027	mRNA 5'-UTR binding	molecular_function	9	1	811	21	45982	0.311866
GO:1900865	chloroplast RNA modification	biological_process	10	1	811	21	45982	0.311866
GO:0009694	jasmonic acid metabolic process	biological_process	9	1	811	22	45982	0.324008
GO:0048589	developmental growth	biological_process	5	1	811	22	45982	0.324008
GO:0009625	response to insect	biological_process	7	1	811	22	45982	0.324008
GO:0019243	methylglyoxal catabolic process to D-lactate via S-lactoyl-glutathione	biological_process	8	1	811	22	45982	0.324008
GO:0006349	regulation of gene expression by genetic imprinting	biological_process	8	1	811	23	45982	0.335937
GO:0010206	photosystem II repair	biological_process	7	1	811	23	45982	0.335937
GO:0051510	regulation of unidimensional cell growth	biological_process	7	1	811	23	45982	0.335937
GO:0042938	dipeptide transport	biological_process	8	1	811	23	45982	0.335937
GO:2000028	regulation of photoperiodism, flowering	biological_process	7	1	811	23	45982	0.335937
GO:0016973	poly(A)+ mRNA export from nucleus	biological_process	8	1	811	23	45982	0.335937
GO:0042936	dipeptide transporter activity	molecular_function	7	1	811	23	45982	0.335937
GO:0003724	RNA helicase activity	molecular_function	10	1	811	23	45982	0.335937
GO:0006370	7-methylguanosine mRNA capping	biological_process	11	1	811	23	45982	0.335937
GO:0005742	mitochondrial outer membrane translocase complex	cellular_component	14	1	811	23	45982	0.335937
GO:0015386	potassium:proton antiporter activity	molecular_function	11	1	811	23	45982	0.335937
GO:0051026	chiasma assembly	biological_process	8	1	811	23	45982	0.335937
GO:0010628	positive regulation of gene expression	biological_process	8	1	811	24	45982	0.347655
GO:0006627	protein processing involved in protein targeting to mitochondrion	biological_process	8	1	811	24	45982	0.347655
GO:0044804	nucleophagy	biological_process	7	1	811	24	45982	0.347655
GO:0009061	anaerobic respiration	biological_process	8	1	811	24	45982	0.347655
GO:0042500	aspartic endopeptidase activity, intramembrane cleaving	molecular_function	9	1	811	24	45982	0.347655
GO:0006098	pentose-phosphate shunt	biological_process	14	1	811	24	45982	0.347655
GO:0030660	Golgi-associated vesicle membrane	cellular_component	12	1	811	24	45982	0.347655
GO:0071556	integral component of lumenal side of endoplasmic reticulum membrane	cellular_component	14	1	811	24	45982	0.347655
GO:0042578	phosphoric ester hydrolase activity	molecular_function	6	1	811	24	45982	0.347655
GO:0047617	acyl-CoA hydrolase activity	molecular_function	8	1	811	25	45982	0.359166
GO:0009861	jasmonic acid and ethylene-dependent systemic resistance	biological_process	7	1	811	25	45982	0.359166
GO:0015198	oligopeptide transporter activity	molecular_function	6	1	811	25	45982	0.359166
GO:0033619	membrane protein proteolysis	biological_process	7	1	811	25	45982	0.359166
GO:0031222	arabinan catabolic process	biological_process	7	1	811	25	45982	0.359166
GO:0010588	cotyledon vascular tissue pattern formation	biological_process	8	1	811	25	45982	0.359166
GO:0010267	production of ta-siRNAs involved in RNA interference	biological_process	13	1	811	26	45982	0.370475
GO:0005758	mitochondrial intermembrane space	cellular_component	12	1	811	26	45982	0.370475
GO:0009960	endosperm development	biological_process	5	1	811	27	45982	0.381585
GO:0090575	RNA polymerase II transcription factor complex	cellular_component	9	1	811	27	45982	0.381585
GO:0006333	chromatin assembly or disassembly	biological_process	7	1	811	28	45982	0.392498
GO:0032508	DNA duplex unwinding	biological_process	11	1	811	28	45982	0.392498
GO:0000272	polysaccharide catabolic process	biological_process	7	1	811	28	45982	0.392498
GO:0033383	geranyl diphosphate metabolic process	biological_process	8	1	811	28	45982	0.392498
GO:0033926	glycopeptide alpha-N-acetylgalactosaminidase activity	molecular_function	7	1	811	29	45982	0.403219
GO:0045036	protein targeting to chloroplast	biological_process	7	1	811	29	45982	0.403219
GO:0031461	cullin-RING ubiquitin ligase complex	cellular_component	8	1	811	29	45982	0.403219
GO:0006097	glyoxylate cycle	biological_process	7	1	811	29	45982	0.403219
GO:0016157	sucrose synthase activity	molecular_function	8	1	811	29	45982	0.403219
GO:0015030	Cajal body	cellular_component	14	1	811	29	45982	0.403219
GO:0008970	phosphatidylcholine 1-acylhydrolase activity	molecular_function	8	1	811	29	45982	0.403219
GO:0016282	eukaryotic 43S preinitiation complex	cellular_component	10	1	811	30	45982	0.413752
GO:0042807	central vacuole	cellular_component	11	1	811	30	45982	0.413752
GO:0045551	cinnamyl-alcohol dehydrogenase activity	molecular_function	7	1	811	30	45982	0.413752
GO:0009927	histidine phosphotransfer kinase activity	molecular_function	7	1	811	30	45982	0.413752
GO:0042594	response to starvation	biological_process	5	1	811	31	45982	0.424098
GO:0031348	negative regulation of defense response	biological_process	7	1	811	31	45982	0.424098
GO:0043562	cellular response to nitrogen levels	biological_process	8	1	811	31	45982	0.424098
GO:0019953	sexual reproduction	biological_process	4	1	811	31	45982	0.424098
GO:0015935	small ribosomal subunit	cellular_component	11	1	811	31	45982	0.424098
GO:0010152	pollen maturation	biological_process	8	1	811	32	45982	0.434262
GO:0004407	histone deacetylase activity	molecular_function	7	1	811	32	45982	0.434262
GO:0070181	small ribosomal subunit rRNA binding	molecular_function	8	1	811	32	45982	0.434262
GO:0004970	ionotropic glutamate receptor activity	molecular_function	7	1	811	34	45982	0.454057
GO:0033290	eukaryotic 48S preinitiation complex	cellular_component	10	1	811	34	45982	0.454057
GO:0010073	meristem maintenance	biological_process	9	1	811	34	45982	0.454057
GO:0001731	formation of translation preinitiation complex	biological_process	9	1	811	34	45982	0.454057
GO:0030173	integral component of Golgi membrane	cellular_component	13	1	811	34	45982	0.454057
GO:0005217	intracellular ligand-gated ion channel activity	molecular_function	10	1	811	34	45982	0.454057
GO:0007005	mitochondrion organization	biological_process	5	1	811	35	45982	0.463693
GO:0030955	potassium ion binding	molecular_function	8	1	811	35	45982	0.463693
GO:0000786	nucleosome	cellular_component	12	1	811	35	45982	0.463693
GO:0006368	transcription elongation from RNA polymerase II promoter	biological_process	10	1	811	35	45982	0.463693
GO:0004743	pyruvate kinase activity	molecular_function	7	1	811	35	45982	0.463693
GO:0008299	isoprenoid biosynthetic process	biological_process	6	1	811	35	45982	0.463693
GO:0000036	ACP phosphopantetheine attachment site binding involved in fatty acid biosynthetic process	molecular_function	7	1	811	35	45982	0.463693
GO:0016575	histone deacetylation	biological_process	9	1	811	35	45982	0.463693
GO:0005677	chromatin silencing complex	cellular_component	11	1	811	36	45982	0.473159
GO:0008194	UDP-glycosyltransferase activity	molecular_function	6	1	811	36	45982	0.473159
GO:0055072	iron ion homeostasis	biological_process	11	1	811	36	45982	0.473159
GO:0048768	root hair cell tip growth	biological_process	8	1	811	36	45982	0.473159
GO:0004713	protein tyrosine kinase activity	molecular_function	8	1	811	36	45982	0.473159
GO:0032436	positive regulation of proteasomal ubiquitin-dependent protein catabolic process	biological_process	12	1	811	38	45982	0.491594
GO:0071458	integral component of cytoplasmic side of endoplasmic reticulum membrane	cellular_component	14	1	811	38	45982	0.491594
GO:0045271	respiratory chain complex I	cellular_component	7	1	811	38	45982	0.491594
GO:0004564	beta-fructofuranosidase activity	molecular_function	7	1	811	38	45982	0.491594
GO:0048511	rhythmic process	biological_process	3	1	811	38	45982	0.491594
GO:0008559	xenobiotic-transporting ATPase activity	molecular_function	13	1	811	39	45982	0.500568
GO:0006814	sodium ion transport	biological_process	8	1	811	39	45982	0.500568
GO:0031624	ubiquitin conjugating enzyme binding	molecular_function	7	1	811	39	45982	0.500568
GO:0006807	nitrogen compound metabolic process	biological_process	4	1	811	39	45982	0.500568
GO:0015140	malate transmembrane transporter activity	molecular_function	10	1	811	40	45982	0.509384
GO:0000045	autophagosome assembly	biological_process	8	1	811	41	45982	0.518045
GO:0019853	L-ascorbic acid biosynthetic process	biological_process	8	1	811	41	45982	0.518045
GO:1903507	negative regulation of nucleic acid-templated transcription	biological_process	11	1	811	41	45982	0.518045
GO:0010214	seed coat development	biological_process	5	1	811	41	45982	0.518045
GO:0016117	carotenoid biosynthetic process	biological_process	9	1	811	41	45982	0.518045
GO:0008553	hydrogen-exporting ATPase activity, phosphorylative mechanism	molecular_function	15	1	811	42	45982	0.526553
GO:0030570	pectate lyase activity	molecular_function	7	1	811	43	45982	0.534911
GO:0010026	trichome differentiation	biological_process	7	1	811	43	45982	0.534911
GO:0019432	triglyceride biosynthetic process	biological_process	8	1	811	43	45982	0.534911
GO:0009958	positive gravitropism	biological_process	7	1	811	44	45982	0.543121
GO:0000790	nuclear chromatin	cellular_component	13	1	811	44	45982	0.543121
GO:0047262	polygalacturonate 4-alpha-galacturonosyltransferase activity	molecular_function	7	1	811	44	45982	0.543121
GO:0004565	beta-galactosidase activity	molecular_function	8	1	811	44	45982	0.543121
GO:0009693	ethylene biosynthetic process	biological_process	7	1	811	44	45982	0.543121
GO:0010334	sesquiterpene synthase activity	molecular_function	8	1	811	44	45982	0.543121
GO:1902600	hydrogen ion transmembrane transport	biological_process	9	1	811	45	45982	0.551187
GO:0010494	cytoplasmic stress granule	cellular_component	10	1	811	45	45982	0.551187
GO:0009451	RNA modification	biological_process	9	1	811	45	45982	0.551187
GO:0004575	sucrose alpha-glucosidase activity	molecular_function	8	1	811	45	45982	0.551187
GO:0046540	U4/U6 x U5 tri-snRNP complex	cellular_component	9	1	811	45	45982	0.551187
GO:0010167	response to nitrate	biological_process	6	1	811	45	45982	0.551187
GO:0005985	sucrose metabolic process	biological_process	7	1	811	45	45982	0.551187
GO:0010091	trichome branching	biological_process	9	1	811	46	45982	0.559111
GO:0080092	regulation of pollen tube growth	biological_process	9	1	811	46	45982	0.559111
GO:0031409	pigment binding	molecular_function	4	1	811	46	45982	0.559111
GO:0010020	chloroplast fission	biological_process	7	1	811	46	45982	0.559111
GO:0006874	cellular calcium ion homeostasis	biological_process	10	1	811	47	45982	0.566895
GO:0045489	pectin biosynthetic process	biological_process	8	1	811	47	45982	0.566895
GO:0031047	gene silencing by RNA	biological_process	10	1	811	48	45982	0.574541
GO:0005682	U5 snRNP	cellular_component	9	1	811	48	45982	0.574541
GO:0005769	early endosome	cellular_component	10	1	811	49	45982	0.582053
GO:0009850	auxin metabolic process	biological_process	5	1	811	49	45982	0.582053
GO:0008234	cysteine-type peptidase activity	molecular_function	7	1	811	50	45982	0.589433
GO:0009768	photosynthesis, light harvesting in photosystem I	biological_process	7	1	811	50	45982	0.589433
GO:0006406	mRNA export from nucleus	biological_process	7	1	811	50	45982	0.589433
GO:0019438	aromatic compound biosynthetic process	biological_process	6	1	811	50	45982	0.589433
GO:0010187	negative regulation of seed germination	biological_process	10	1	811	51	45982	0.596682
GO:0006885	regulation of pH	biological_process	10	1	811	52	45982	0.603803
GO:0006310	DNA recombination	biological_process	9	1	811	52	45982	0.603803
GO:0051017	actin filament bundle assembly	biological_process	9	1	811	53	45982	0.610799
GO:0004439	phosphatidylinositol-4,5-bisphosphate 5-phosphatase activity	molecular_function	10	1	811	53	45982	0.610799
GO:0009532	plastid stroma	cellular_component	11	1	811	53	45982	0.610799
GO:0016998	cell wall macromolecule catabolic process	biological_process	6	1	811	55	45982	0.624422
GO:0006636	unsaturated fatty acid biosynthetic process	biological_process	10	1	811	56	45982	0.631055
GO:0008654	phospholipid biosynthetic process	biological_process	6	1	811	56	45982	0.631055
GO:0007131	reciprocal meiotic recombination	biological_process	7	1	811	57	45982	0.63757
GO:0004725	protein tyrosine phosphatase activity	molecular_function	9	1	811	57	45982	0.63757
GO:0010027	thylakoid membrane organization	biological_process	7	1	811	58	45982	0.64397
GO:0000245	spliceosomal complex assembly	biological_process	12	1	811	58	45982	0.64397
GO:0006974	cellular response to DNA damage stimulus	biological_process	6	1	811	59	45982	0.650257
GO:0005543	phospholipid binding	molecular_function	5	1	811	60	45982	0.656434
GO:0016226	iron-sulfur cluster assembly	biological_process	5	1	811	61	45982	0.662501
GO:0031338	regulation of vesicle fusion	biological_process	7	1	811	61	45982	0.662501
GO:0000271	polysaccharide biosynthetic process	biological_process	7	1	811	63	45982	0.674317
GO:0005905	clathrin-coated pit	cellular_component	5	1	811	63	45982	0.674317
GO:0016168	chlorophyll binding	molecular_function	6	1	811	64	45982	0.680069
GO:0008171	O-methyltransferase activity	molecular_function	7	1	811	64	45982	0.680069
GO:0030136	clathrin-coated vesicle	cellular_component	12	1	811	65	45982	0.68572
GO:0051453	regulation of intracellular pH	biological_process	11	1	811	65	45982	0.68572
GO:0007568	aging	biological_process	5	1	811	66	45982	0.691271
GO:0051607	defense response to virus	biological_process	5	1	811	66	45982	0.691271
GO:0005852	eukaryotic translation initiation factor 3 complex	cellular_component	9	1	811	66	45982	0.691271
GO:0015995	chlorophyll biosynthetic process	biological_process	9	1	811	66	45982	0.691271
GO:0017137	Rab GTPase binding	molecular_function	9	1	811	68	45982	0.70208
GO:0010043	response to zinc ion	biological_process	7	1	811	69	45982	0.707343
GO:0009630	gravitropism	biological_process	6	1	811	70	45982	0.712512
GO:0004568	chitinase activity	molecular_function	7	1	811	71	45982	0.71759
GO:0008536	Ran GTPase binding	molecular_function	9	1	811	72	45982	0.722579
GO:0009615	response to virus	biological_process	7	1	811	73	45982	0.72748
GO:0000151	ubiquitin ligase complex	cellular_component	7	1	811	74	45982	0.732294
GO:0019252	starch biosynthetic process	biological_process	9	1	811	74	45982	0.732294
GO:0009585	red, far-red light phototransduction	biological_process	8	1	811	76	45982	0.741669
GO:0016485	protein processing	biological_process	7	1	811	79	45982	0.75512
GO:0051015	actin filament binding	molecular_function	7	1	811	79	45982	0.75512
GO:0031146	SCF-dependent proteasomal ubiquitin-dependent protein catabolic process	biological_process	11	1	811	79	45982	0.75512
GO:0045490	pectin catabolic process	biological_process	8	1	811	80	45982	0.759447
GO:0006342	chromatin silencing	biological_process	13	1	811	81	45982	0.763697
GO:0071944	cell periphery	cellular_component	5	1	811	82	45982	0.767872
GO:0048510	regulation of timing of transition from vegetative to reproductive phase	biological_process	11	1	811	82	45982	0.767872
GO:0000028	ribosomal small subunit assembly	biological_process	7	1	811	85	45982	0.77996
GO:0003993	acid phosphatase activity	molecular_function	8	1	811	85	45982	0.77996
GO:0004176	ATP-dependent peptidase activity	molecular_function	7	1	811	86	45982	0.783848
GO:0010114	response to red light	biological_process	8	1	811	86	45982	0.783848
GO:0010119	regulation of stomatal movement	biological_process	6	1	811	87	45982	0.787668
GO:0016758	transferase activity, transferring hexosyl groups	molecular_function	6	1	811	88	45982	0.79142
GO:0042128	nitrate assimilation	biological_process	6	1	811	90	45982	0.798727
GO:0042538	hyperosmotic salinity response	biological_process	7	1	811	90	45982	0.798727
GO:0004519	endonuclease activity	molecular_function	7	1	811	92	45982	0.805778
GO:0009741	response to brassinosteroid	biological_process	6	1	811	92	45982	0.805778
GO:0009707	chloroplast outer membrane	cellular_component	14	1	811	92	45982	0.805778
GO:0005778	peroxisomal membrane	cellular_component	12	1	811	93	45982	0.80921
GO:0006631	fatty acid metabolic process	biological_process	9	1	811	97	45982	0.822345
GO:0015254	glycerol channel activity	molecular_function	7	1	811	101	45982	0.834576
GO:0009992	cellular water homeostasis	biological_process	7	1	811	101	45982	0.834576
GO:0005819	spindle	cellular_component	9	1	811	103	45982	0.840372
GO:0015250	water channel activity	molecular_function	8	1	811	103	45982	0.840372
GO:0048367	shoot system development	biological_process	7	1	811	104	45982	0.843194
GO:0005747	mitochondrial respiratory chain complex I	cellular_component	15	1	811	107	45982	0.851364
GO:0040008	regulation of growth	biological_process	4	1	811	107	45982	0.851364
GO:0042744	hydrogen peroxide catabolic process	biological_process	6	1	811	109	45982	0.856573
GO:0034220	ion transmembrane transport	biological_process	6	1	811	110	45982	0.859108
GO:0010468	regulation of gene expression	biological_process	7	1	811	113	45982	0.86645
GO:0009832	plant-type cell wall biogenesis	biological_process	6	1	811	114	45982	0.868811
GO:0016568	chromatin modification	biological_process	7	1	811	114	45982	0.868811
GO:0031347	regulation of defense response	biological_process	6	1	811	115	45982	0.871131
GO:0009740	gibberellic acid mediated signaling pathway	biological_process	9	1	811	116	45982	0.873409
GO:0004190	aspartic-type endopeptidase activity	molecular_function	8	1	811	118	45982	0.877847
GO:0019005	SCF ubiquitin ligase complex	cellular_component	9	1	811	120	45982	0.882128
GO:0006260	DNA replication	biological_process	9	1	811	121	45982	0.884213
GO:0006887	exocytosis	biological_process	6	1	811	125	45982	0.892189
GO:0005743	mitochondrial inner membrane	cellular_component	13	1	811	128	45982	0.897808
GO:0006417	regulation of translation	biological_process	8	1	811	134	45982	0.908185
GO:0009736	cytokinin-activated signaling pathway	biological_process	8	1	811	137	45982	0.912972
GO:0008380	RNA splicing	biological_process	10	1	811	137	45982	0.912972
GO:0022626	cytosolic ribosome	cellular_component	11	1	811	138	45982	0.914511
GO:0046914	transition metal ion binding	molecular_function	7	1	811	150	45982	0.930995
GO:0046916	cellular transition metal ion homeostasis	biological_process	10	1	811	150	45982	0.930995
GO:0031201	SNARE complex	cellular_component	9	1	811	158	45982	0.94018
GO:0030001	metal ion transport	biological_process	7	1	811	163	45982	0.94529
GO:0000209	protein polyubiquitination	biological_process	11	1	811	169	45982	0.950849
GO:0003729	mRNA binding	molecular_function	8	1	811	179	45982	0.95889
GO:0008233	peptidase activity	molecular_function	5	1	811	180	45982	0.959617
GO:0006897	endocytosis	biological_process	7	1	811	181	45982	0.960333
GO:0009809	lignin biosynthetic process	biological_process	8	1	811	185	45982	0.963068
GO:0009705	plant-type vacuole membrane	cellular_component	11	1	811	192	45982	0.967411
GO:0005654	nucleoplasm	cellular_component	11	1	811	236	45982	0.98516
GO:0008289	lipid binding	molecular_function	4	1	811	274	45982	0.992482
GO:0046658	anchored component of plasma membrane	cellular_component	8	1	811	305	45982	0.995685
GO:0016192	vesicle-mediated transport	biological_process	6	1	811	308	45982	0.99591
GO:0016740	transferase activity	molecular_function	4	1	811	315	45982	0.996392
GO:0009873	ethylene-activated signaling pathway	biological_process	8	1	811	448	45982	0.999668
GO:0022625	cytosolic large ribosomal subunit	cellular_component	11	1	811	495	45982	0.999858

## Sheet: Downregulated
GO_ID	GO_Term	GO_function	GO_class	S gene number	TS gene number	B gene number	TB gene number	pvalue
GO:0005634	nucleus	cellular_component	9	229	770	14380	45982	0.832513
GO:0009507	chloroplast	cellular_component	10	138	770	5266	45982	6.56684e-08
GO:0016021	integral component of membrane	cellular_component	6	123	770	6766	45982	0.172295
GO:0005737	cytoplasm	cellular_component	7	115	770	6904	45982	0.54054
GO:0005515	protein binding	molecular_function	4	100	770	4079	45982	7.95949e-05
GO:0005886	plasma membrane	cellular_component	5	95	770	6443	45982	0.92146
GO:0003674	molecular_function	molecular_function	2	87	770	6617	45982	0.995171
GO:0006355	regulation of transcription, DNA-templated	biological_process	11	77	770	3918	45982	0.0804824
GO:0005829	cytosol	cellular_component	9	77	770	4134	45982	0.177004
GO:0003677	DNA binding	molecular_function	6	76	770	3409	45982	0.00689443
GO:0008150	biological_process	biological_process	2	76	770	7047	45982	0.999997
GO:0005524	ATP binding	molecular_function	9	73	770	3162	45982	0.00357445
GO:0006351	transcription, DNA-templated	biological_process	10	65	770	3200	45982	0.062575
GO:0003700	transcription factor activity, sequence-specific DNA binding	molecular_function	4	63	770	3261	45982	0.132755
GO:0005739	mitochondrion	cellular_component	9	57	770	3629	45982	0.713363
GO:0016020	membrane	cellular_component	3	54	770	2428	45982	0.021757
GO:0046872	metal ion binding	molecular_function	6	53	770	2291	45982	0.0117119
GO:0005576	extracellular region	cellular_component	3	46	770	2234	45982	0.0886579
GO:0009941	chloroplast envelope	cellular_component	12	43	770	928	45982	3.10205e-09
GO:0009570	chloroplast stroma	cellular_component	12	42	770	1024	45982	1.40104e-07
GO:0055114	oxidation-reduction process	biological_process	5	40	770	1827	45982	0.0530905
GO:0009506	plasmodesma	cellular_component	5	39	770	1556	45982	0.00887921
GO:0006468	protein phosphorylation	biological_process	8	33	770	1781	45982	0.299862
GO:0009535	chloroplast thylakoid membrane	cellular_component	13	29	770	636	45982	1.57555e-06
GO:0007049	cell cycle	biological_process	5	28	770	253	45982	4.77396e-15
GO:0007018	microtubule-based movement	biological_process	6	27	770	160	45982	2.22045e-16
GO:0005871	kinesin complex	cellular_component	12	27	770	158	45982	3.33067e-16
GO:0046686	response to cadmium ion	biological_process	7	27	770	593	45982	3.67614e-06
GO:0009651	response to salt stress	biological_process	6	26	770	829	45982	0.00193704
GO:0016887	ATPase activity	molecular_function	9	25	770	332	45982	5.91512e-10
GO:0005618	cell wall	cellular_component	6	24	770	804	45982	0.00518998
GO:0004674	protein serine/threonine kinase activity	molecular_function	8	24	770	1939	45982	0.952892
GO:0051301	cell division	biological_process	5	23	770	445	45982	2.43837e-06
GO:0003777	microtubule motor activity	molecular_function	10	22	770	155	45982	2.18714e-14
GO:0005773	vacuole	cellular_component	9	22	770	956	45982	0.08558
GO:0008270	zinc ion binding	molecular_function	8	22	770	1993	45982	0.987159
GO:0009733	response to auxin	biological_process	6	21	770	476	45982	6.72595e-05
GO:0048046	apoplast	cellular_component	4	21	770	556	45982	0.000543963
GO:0009737	response to abscisic acid	biological_process	6	21	770	812	45982	0.0347585
GO:0009416	response to light stimulus	biological_process	6	20	770	406	45982	2.16567e-05
GO:0016787	hydrolase activity	molecular_function	4	20	770	824	45982	0.0651402
GO:0005794	Golgi apparatus	cellular_component	9	20	770	2134	45982	0.998766
GO:0005887	integral component of plasma membrane	cellular_component	7	19	770	569	45982	0.00385387
GO:0007623	circadian rhythm	biological_process	4	18	770	157	45982	1.92061e-10
GO:0005506	iron ion binding	molecular_function	8	18	770	204	45982	1.31126e-08
GO:0004672	protein kinase activity	molecular_function	7	18	770	634	45982	0.0221789
GO:0009793	embryo development ending in seed dormancy	biological_process	5	17	770	695	45982	0.0794986
GO:0009753	response to jasmonic acid	biological_process	6	16	770	288	45982	3.41767e-05
GO:0044212	transcription regulatory region DNA binding	molecular_function	8	16	770	398	45982	0.00126721
GO:0005215	transporter activity	molecular_function	3	16	770	430	45982	0.00274801
GO:0003735	structural constituent of ribosome	molecular_function	4	16	770	999	45982	0.606742
GO:0016301	kinase activity	molecular_function	6	16	770	1475	45982	0.977136
GO:0051726	regulation of cell cycle	biological_process	6	15	770	143	45982	2.1043e-08
GO:0020037	heme binding	molecular_function	6	15	770	246	45982	2.04444e-05
GO:0009723	response to ethylene	biological_process	6	15	770	329	45982	0.000504152
GO:0009409	response to cold	biological_process	5	14	770	522	45982	0.0588849
GO:0005575	cellular_component	cellular_component	2	14	770	608	45982	0.145831
GO:0009658	chloroplast organization	biological_process	6	13	770	200	45982	3.7159e-05
GO:0005874	microtubule	cellular_component	11	13	770	209	45982	5.84565e-05
GO:0016491	oxidoreductase activity	molecular_function	4	13	770	536	45982	0.119334
GO:0042128	nitrate assimilation	biological_process	6	12	770	90	45982	3.71208e-08
GO:0007067	mitotic nuclear division	biological_process	7	12	770	148	45982	8.18516e-06
GO:0031969	chloroplast membrane	cellular_component	13	12	770	174	45982	4.13005e-05
GO:0009579	thylakoid	cellular_component	7	12	770	319	45982	0.0081113
GO:0009505	plant-type cell wall	cellular_component	7	12	770	431	45982	0.0612681
GO:0007165	signal transduction	biological_process	6	12	770	589	45982	0.285851
GO:0007275	multicellular organism development	biological_process	5	12	770	648	45982	0.402679
GO:0005622	intracellular	cellular_component	5	12	770	652	45982	0.410795
GO:0006412	translation	biological_process	7	12	770	746	45982	0.596098
GO:0042555	MCM complex	cellular_component	5	11	770	21	45982	8.19424e-15
GO:0005834	heterotrimeric G-protein complex	cellular_component	7	11	770	140	45982	2.59717e-05
GO:0005975	carbohydrate metabolic process	biological_process	5	11	770	349	45982	0.0346486
GO:0006952	defense response	biological_process	5	11	770	981	45982	0.93958
GO:0005783	endoplasmic reticulum	cellular_component	9	11	770	1214	45982	0.992014
GO:0000347	THO complex	cellular_component	11	10	770	25	45982	4.26326e-12
GO:0003678	DNA helicase activity	molecular_function	10	10	770	27	45982	1.06762e-11
GO:0006268	DNA unwinding involved in DNA replication	biological_process	11	10	770	31	45982	5.28357e-11
GO:0006270	DNA replication initiation	biological_process	11	10	770	48	45982	6.02839e-09
GO:0008094	DNA-dependent ATPase activity	molecular_function	11	10	770	68	45982	1.98284e-07
GO:0010287	plastoglobule	cellular_component	13	10	770	145	45982	0.000177613
GO:0006633	fatty acid biosynthetic process	biological_process	9	10	770	264	45982	0.0142454
GO:0009534	chloroplast thylakoid	cellular_component	12	10	770	291	45982	0.0259074
GO:0009734	auxin-activated signaling pathway	biological_process	8	10	770	308	45982	0.0360735
GO:0009408	response to heat	biological_process	5	10	770	322	45982	0.0463018
GO:0071555	cell wall organization	biological_process	5	10	770	430	45982	0.187868
GO:0042742	defense response to bacterium	biological_process	7	10	770	452	45982	0.229303
GO:0009536	plastid	cellular_component	9	10	770	613	45982	0.577094
GO:0016567	protein ubiquitination	biological_process	10	10	770	650	45982	0.650096
GO:0005789	endoplasmic reticulum membrane	cellular_component	11	10	770	730	45982	0.781026
GO:0016538	cyclin-dependent protein serine/threonine kinase regulator activity	molecular_function	6	9	770	64	45982	1.19644e-06
GO:0015254	glycerol channel activity	molecular_function	7	9	770	101	45982	5.23756e-05
GO:0009992	cellular water homeostasis	biological_process	7	9	770	101	45982	5.23756e-05
GO:0015250	water channel activity	molecular_function	8	9	770	103	45982	6.11084e-05
GO:0034220	ion transmembrane transport	biological_process	6	9	770	110	45982	0.000101942
GO:0005200	structural constituent of cytoskeleton	molecular_function	4	9	770	138	45982	0.000556838
GO:0009706	chloroplast inner membrane	cellular_component	14	9	770	144	45982	0.000756331
GO:0004871	signal transducer activity	molecular_function	4	9	770	189	45982	0.00481637
GO:0080008	Cul4-RING E3 ubiquitin ligase complex	cellular_component	9	9	770	233	45982	0.0173885
GO:0009751	response to salicylic acid	biological_process	6	9	770	309	45982	0.077671
GO:0006810	transport	biological_process	5	9	770	447	45982	0.335055
GO:0006457	protein folding	biological_process	7	9	770	471	45982	0.391482
GO:0016757	transferase activity, transferring glycosyl groups	molecular_function	5	9	770	709	45982	0.840726
GO:0005774	vacuolar membrane	cellular_component	11	9	770	854	45982	0.949479
GO:0004693	cyclin-dependent protein serine/threonine kinase activity	molecular_function	9	8	770	96	45982	0.000216495
GO:0009624	response to nematode	biological_process	7	8	770	97	45982	0.000232537
GO:0009644	response to high light intensity	biological_process	8	8	770	122	45982	0.00107684
GO:0006857	oligopeptide transport	biological_process	7	8	770	131	45982	0.00169794
GO:0009739	response to gibberellin	biological_process	6	8	770	145	45982	0.0031924
GO:0051082	unfolded protein binding	molecular_function	5	8	770	165	45982	0.00689522
GO:0048366	leaf development	biological_process	9	8	770	178	45982	0.0106337
GO:0004553	hydrolase activity, hydrolyzing O-glycosyl compounds	molecular_function	6	8	770	306	45982	0.144225
GO:0007169	transmembrane receptor protein tyrosine kinase signaling pathway	biological_process	9	8	770	323	45982	0.177097
GO:0046983	protein dimerization activity	molecular_function	5	8	770	342	45982	0.217325
GO:0005507	copper ion binding	molecular_function	8	8	770	360	45982	0.258261
GO:0006979	response to oxidative stress	biological_process	5	8	770	428	45982	0.426488
GO:0009738	abscisic acid-activated signaling pathway	biological_process	8	8	770	462	45982	0.511116
GO:0032147	activation of protein kinase activity	biological_process	12	7	770	15	45982	2.05781e-09
GO:0060236	regulation of mitotic spindle organization	biological_process	9	7	770	18	45982	9.7407e-09
GO:0008574	ATP-dependent microtubule motor activity, plus-end-directed	molecular_function	11	7	770	34	45982	1.30424e-06
GO:0019853	L-ascorbic acid biosynthetic process	biological_process	8	7	770	41	45982	4.92348e-06
GO:0010319	stromule	cellular_component	12	7	770	86	45982	0.00061455
GO:0005819	spindle	cellular_component	9	7	770	103	45982	0.0017766
GO:0016032	viral process	biological_process	5	7	770	127	45982	0.00569408
GO:0005856	cytoskeleton	cellular_component	9	7	770	133	45982	0.00728113
GO:0042542	response to hydrogen peroxide	biological_process	7	7	770	141	45982	0.0098783
GO:0042802	identical protein binding	molecular_function	5	7	770	206	45982	0.0594515
GO:0031225	anchored component of membrane	cellular_component	6	7	770	206	45982	0.0594515
GO:0043531	ADP binding	molecular_function	9	7	770	226	45982	0.0872079
GO:0003824	catalytic activity	molecular_function	3	7	770	406	45982	0.52146
GO:0015031	protein transport	biological_process	6	7	770	460	45982	0.65203
GO:0015293	symporter activity	molecular_function	7	6	770	53	45982	0.000254201
GO:0000156	phosphorelay response regulator activity	molecular_function	5	6	770	56	45982	0.000344585
GO:0006949	syncytium formation	biological_process	5	6	770	60	45982	0.000502148
GO:0000160	phosphorelay signal transduction system	biological_process	8	6	770	95	45982	0.00533594
GO:0045087	innate immune response	biological_process	5	6	770	99	45982	0.00650685
GO:0051539	4 iron, 4 sulfur cluster binding	molecular_function	6	6	770	104	45982	0.00821973
GO:0042744	hydrogen peroxide catabolic process	biological_process	6	6	770	109	45982	0.0102345
GO:0006260	DNA replication	biological_process	9	6	770	121	45982	0.0164545
GO:0016829	lyase activity	molecular_function	4	6	770	129	45982	0.0218126
GO:0006417	regulation of translation	biological_process	8	6	770	134	45982	0.025699
GO:0015979	photosynthesis	biological_process	5	6	770	157	45982	0.0493912
GO:0030001	metal ion transport	biological_process	7	6	770	163	45982	0.0572275
GO:0010150	leaf senescence	biological_process	10	6	770	169	45982	0.0657679
GO:0006096	glycolytic process	biological_process	7	6	770	191	45982	0.103062
GO:0052689	carboxylic ester hydrolase activity	molecular_function	6	6	770	247	45982	0.23493
GO:0009735	response to cytokinin	biological_process	6	6	770	284	45982	0.340764
GO:0046658	anchored component of plasma membrane	cellular_component	8	6	770	305	45982	0.403092
GO:0009611	response to wounding	biological_process	5	6	770	380	45982	0.613358
GO:0035556	intracellular signal transduction	biological_process	7	6	770	418	45982	0.702574
GO:0005509	calcium ion binding	molecular_function	7	6	770	422	45982	0.711104
GO:0006508	proteolysis	biological_process	6	6	770	546	45982	0.896106
GO:0000166	nucleotide binding	molecular_function	5	6	770	797	45982	0.992227
GO:0003676	nucleic acid binding	molecular_function	5	6	770	825	45982	0.994358
GO:0046863	ribulose-1,5-bisphosphate carboxylase/oxygenase activator activity	molecular_function	5	5	770	6	45982	7.6921e-09
GO:0004777	succinate-semialdehyde dehydrogenase (NAD+) activity	molecular_function	7	5	770	9	45982	1.54913e-07
GO:0009013	succinate-semialdehyde dehydrogenase [NAD(P)+] activity	molecular_function	7	5	770	9	45982	1.54913e-07
GO:0050113	inositol oxygenase activity	molecular_function	6	5	770	13	45982	1.49655e-06
GO:0019310	inositol catabolic process	biological_process	7	5	770	13	45982	1.49655e-06
GO:0030234	enzyme regulator activity	molecular_function	3	5	770	18	45982	9.29375e-06
GO:0055028	cortical microtubule	cellular_component	10	5	770	25	45982	5.22964e-05
GO:0005876	spindle microtubule	cellular_component	10	5	770	27	45982	7.72926e-05
GO:0055072	iron ion homeostasis	biological_process	11	5	770	36	45982	0.000318734
GO:0004029	aldehyde dehydrogenase (NAD) activity	molecular_function	7	5	770	51	45982	0.00161601
GO:0000226	microtubule cytoskeleton organization	biological_process	6	5	770	56	45982	0.00245401
GO:0009631	cold acclimation	biological_process	6	5	770	59	45982	0.00308717
GO:0016168	chlorophyll binding	molecular_function	6	5	770	64	45982	0.00439178
GO:0009637	response to blue light	biological_process	7	5	770	77	45982	0.00953929
GO:0004650	polygalacturonase activity	molecular_function	7	5	770	85	45982	0.0142148
GO:0009640	photomorphogenesis	biological_process	7	5	770	90	45982	0.0178059
GO:0000977	RNA polymerase II regulatory region sequence-specific DNA binding	molecular_function	10	5	770	137	45982	0.0810915
GO:0046914	transition metal ion binding	molecular_function	7	5	770	150	45982	0.108383
GO:0046916	cellular transition metal ion homeostasis	biological_process	10	5	770	150	45982	0.108383
GO:0000287	magnesium ion binding	molecular_function	7	5	770	193	45982	0.223622
GO:0009055	electron carrier activity	molecular_function	3	5	770	213	45982	0.286325
GO:0004601	peroxidase activity	molecular_function	6	5	770	214	45982	0.28955
GO:0008152	metabolic process	biological_process	3	5	770	217	45982	0.299263
GO:0009813	flavonoid biosynthetic process	biological_process	6	5	770	241	45982	0.378203
GO:0030246	carbohydrate binding	molecular_function	4	5	770	242	45982	0.38151
GO:0016042	lipid catabolic process	biological_process	6	5	770	271	45982	0.47626
GO:0050832	defense response to fungus	biological_process	7	5	770	334	45982	0.659719
GO:0043231	intracellular membrane-bounded organelle	cellular_component	8	5	770	347	45982	0.691963
GO:0005777	peroxisome	cellular_component	10	5	770	391	45982	0.785146
GO:0061630	ubiquitin protein ligase activity	molecular_function	7	5	770	531	45982	0.943746
GO:0009414	response to water deprivation	biological_process	5	5	770	556	45982	0.956806
GO:0005730	nucleolus	cellular_component	11	5	770	582	45982	0.967399
GO:0043565	sequence-specific DNA binding	molecular_function	7	5	770	863	45982	0.998878
GO:0042754	negative regulation of circadian rhythm	biological_process	6	4	770	7	45982	2.62346e-06
GO:1901141	regulation of lignin biosynthetic process	biological_process	9	4	770	8	45982	5.17711e-06
GO:0015131	oxaloacetate transmembrane transporter activity	molecular_function	10	4	770	9	45982	9.19486e-06
GO:0071423	malate transmembrane transport	biological_process	7	4	770	9	45982	9.19486e-06
GO:0000280	nuclear division	biological_process	6	4	770	10	45982	1.51211e-05
GO:0046785	microtubule polymerization	biological_process	8	4	770	10	45982	1.51211e-05
GO:0052096	formation by symbiont of syncytium involving giant cell for nutrient acquisition from host	biological_process	8	4	770	10	45982	1.51211e-05
GO:0010277	chlorophyllide a oxygenase [overall] activity	molecular_function	7	4	770	12	45982	3.47021e-05
GO:0071497	cellular response to freezing	biological_process	7	4	770	12	45982	3.47021e-05
GO:0006665	sphingolipid metabolic process	biological_process	6	4	770	13	45982	4.94602e-05
GO:0010039	response to iron ion	biological_process	7	4	770	13	45982	4.94602e-05
GO:0005315	inorganic phosphate transmembrane transporter activity	molecular_function	7	4	770	14	45982	6.83259e-05
GO:0043433	negative regulation of sequence-specific DNA binding transcription factor activity	biological_process	13	4	770	14	45982	6.83259e-05
GO:0004332	fructose-bisphosphate aldolase activity	molecular_function	7	4	770	15	45982	9.19368e-05
GO:0071483	cellular response to blue light	biological_process	8	4	770	15	45982	9.19368e-05
GO:0097027	ubiquitin-protein transferase activator activity	molecular_function	6	4	770	18	45982	0.000198022
GO:0010997	anaphase-promoting complex binding	molecular_function	6	4	770	20	45982	0.000305299
GO:0048589	developmental growth	biological_process	5	4	770	22	45982	0.000448849
GO:0048574	long-day photoperiodism, flowering	biological_process	7	4	770	23	45982	0.000536174
GO:0000989	transcription factor activity, transcription factor binding	molecular_function	4	4	770	29	45982	0.00132819
GO:0031248	protein acetyltransferase complex	cellular_component	7	4	770	32	45982	0.00193275
GO:0048229	gametophyte development	biological_process	6	4	770	33	45982	0.00217049
GO:0015116	sulfate transmembrane transporter activity	molecular_function	9	4	770	37	45982	0.00332324
GO:0098656	anion transmembrane transport	biological_process	7	4	770	38	45982	0.00366564
GO:0015140	malate transmembrane transporter activity	molecular_function	10	4	770	40	45982	0.0044206
GO:0006474	N-terminal protein amino acid acetylation	biological_process	9	4	770	44	45982	0.0062305
GO:0010167	response to nitrate	biological_process	6	4	770	45	45982	0.00674932
GO:0042752	regulation of circadian rhythm	biological_process	5	4	770	45	45982	0.00674932
GO:0004596	peptide alpha-N-acetyltransferase activity	molecular_function	10	4	770	50	45982	0.00977189
GO:0009574	preprophase band	cellular_component	9	4	770	51	45982	0.010466
GO:0000302	response to reactive oxygen species	biological_process	6	4	770	56	45982	0.0144122
GO:0007010	cytoskeleton organization	biological_process	5	4	770	57	45982	0.0152996
GO:0016226	iron-sulfur cluster assembly	biological_process	5	4	770	61	45982	0.0191898
GO:0000911	cytokinesis by cell plate formation	biological_process	9	4	770	62	45982	0.020249
GO:0019901	protein kinase binding	molecular_function	7	4	770	66	45982	0.0248416
GO:0010218	response to far red light	biological_process	8	4	770	67	45982	0.0260798
GO:0006811	ion transport	biological_process	5	4	770	73	45982	0.0342787
GO:0006352	DNA-templated transcription, initiation	biological_process	9	4	770	74	45982	0.0357746
GO:0051537	2 iron, 2 sulfur cluster binding	molecular_function	6	4	770	79	45982	0.0438127
GO:0048767	root hair elongation	biological_process	7	4	770	84	45982	0.0527804
GO:0010114	response to red light	biological_process	8	4	770	86	45982	0.0566261
GO:0042393	histone binding	molecular_function	5	4	770	87	45982	0.0586039
GO:0007017	microtubule-based process	biological_process	5	4	770	88	45982	0.0606181
GO:0051707	response to other organism	biological_process	6	4	770	96	45982	0.0780221
GO:0016298	lipase activity	molecular_function	6	4	770	98	45982	0.0827233
GO:0004364	glutathione transferase activity	molecular_function	6	4	770	101	45982	0.0900294
GO:0006749	glutathione metabolic process	biological_process	8	4	770	101	45982	0.0900294
GO:0008017	microtubule binding	molecular_function	7	4	770	105	45982	0.100233
GO:0009617	response to bacterium	biological_process	7	4	770	148	45982	0.236675
GO:0009664	plant-type cell wall organization	biological_process	6	4	770	168	45982	0.310575
GO:0009524	phragmoplast	cellular_component	9	4	770	177	45982	0.344603
GO:0009809	lignin biosynthetic process	biological_process	8	4	770	185	45982	0.374919
GO:0022627	cytosolic small ribosomal subunit	cellular_component	12	4	770	250	45982	0.604538
GO:0009555	pollen development	biological_process	7	4	770	264	45982	0.64696
GO:0016709	oxidoreductase activity, acting on paired donors, with incorporation or reduction of molecular oxygen, NAD(P)H as one donor, and incorporation of one atom of oxygen	molecular_function	6	4	770	279	45982	0.688945
GO:0006629	lipid metabolic process	biological_process	5	4	770	279	45982	0.688945
GO:0044550	secondary metabolite biosynthetic process	biological_process	6	4	770	284	45982	0.702128
GO:0006470	protein dephosphorylation	biological_process	8	4	770	301	45982	0.743906
GO:0048364	root development	biological_process	8	4	770	304	45982	0.750796
GO:0009908	flower development	biological_process	7	4	770	352	45982	0.842459
GO:0004722	protein serine/threonine phosphatase activity	molecular_function	9	4	770	353	45982	0.844021
GO:0030154	cell differentiation	biological_process	6	4	770	359	45982	0.853125
GO:0003924	GTPase activity	molecular_function	9	4	770	370	45982	0.868646
GO:0045893	positive regulation of transcription, DNA-templated	biological_process	12	4	770	456	45982	0.948136
GO:0016310	phosphorylation	biological_process	7	4	770	511	45982	0.972594
GO:0004842	ubiquitin-protein transferase activity	molecular_function	6	4	770	576	45982	0.987546
GO:0031616	spindle pole centrosome	cellular_component	10	3	770	6	45982	9.00914e-05
GO:0032133	chromosome passenger complex	cellular_component	12	3	770	6	45982	9.00914e-05
GO:0000780	condensed nuclear chromosome, centromeric region	cellular_component	13	3	770	6	45982	9.00914e-05
GO:0016119	carotene metabolic process	biological_process	8	3	770	6	45982	9.00914e-05
GO:0035174	histone serine kinase activity	molecular_function	9	3	770	6	45982	9.00914e-05
GO:0010291	carotene beta-ring hydroxylase activity	molecular_function	6	3	770	6	45982	9.00914e-05
GO:0070182	DNA polymerase binding	molecular_function	6	3	770	6	45982	9.00914e-05
GO:0051276	chromosome organization	biological_process	5	3	770	6	45982	9.00914e-05
GO:0051233	spindle midzone	cellular_component	10	3	770	6	45982	9.00914e-05
GO:0032465	regulation of cytokinesis	biological_process	8	3	770	6	45982	9.00914e-05
GO:0033597	mitotic checkpoint complex	cellular_component	11	3	770	11	45982	0.000698092
GO:0007052	mitotic spindle organization	biological_process	8	3	770	11	45982	0.000698092
GO:0071277	cellular response to calcium ion	biological_process	8	3	770	12	45982	0.000919222
GO:0016123	xanthophyll biosynthetic process	biological_process	10	3	770	13	45982	0.00118015
GO:0008798	beta-aspartyl-peptidase activity	molecular_function	9	3	770	13	45982	0.00118015
GO:0016593	Cdc73/Paf1 complex	cellular_component	11	3	770	13	45982	0.00118015
GO:0006516	glycoprotein catabolic process	biological_process	7	3	770	13	45982	0.00118015
GO:0004067	asparaginase activity	molecular_function	7	3	770	13	45982	0.00118015
GO:0010190	cytochrome b6f complex assembly	biological_process	10	3	770	14	45982	0.00148338
GO:0033345	asparagine catabolic process via L-aspartate	biological_process	9	3	770	15	45982	0.00183124
GO:0009635	response to herbicide	biological_process	5	3	770	15	45982	0.00183124
GO:0016627	oxidoreductase activity, acting on the CH-CH group of donors	molecular_function	5	3	770	19	45982	0.00371053
GO:0051604	protein maturation	biological_process	6	3	770	19	45982	0.00371053
GO:0019900	kinase binding	molecular_function	6	3	770	19	45982	0.00371053
GO:0051131	chaperone-mediated protein complex assembly	biological_process	9	3	770	20	45982	0.00431145
GO:0007094	mitotic spindle assembly checkpoint	biological_process	15	3	770	21	45982	0.004968
GO:0006879	cellular iron ion homeostasis	biological_process	11	3	770	22	45982	0.00568155
GO:0009610	response to symbiotic fungus	biological_process	8	3	770	23	45982	0.00645336
GO:0010205	photoinhibition	biological_process	8	3	770	24	45982	0.00728456
GO:0004373	glycogen (starch) synthase activity	molecular_function	8	3	770	24	45982	0.00728456
GO:0006098	pentose-phosphate shunt	biological_process	14	3	770	24	45982	0.00728456
GO:0010082	regulation of root meristem growth	biological_process	10	3	770	26	45982	0.00912919
GO:0016688	L-ascorbate peroxidase activity	molecular_function	7	3	770	27	45982	0.0101444
GO:0009567	double fertilization forming a zygote and endosperm	biological_process	6	3	770	28	45982	0.0112225
GO:0009523	photosystem II	cellular_component	10	3	770	29	45982	0.0123641
GO:0019761	glucosinolate biosynthetic process	biological_process	9	3	770	31	45982	0.0148402
GO:0018298	protein-chromophore linkage	biological_process	8	3	770	31	45982	0.0148402
GO:0045330	aspartyl esterase activity	molecular_function	6	3	770	34	45982	0.0190419
GO:0010025	wax biosynthetic process	biological_process	5	3	770	36	45982	0.0221707
GO:0006541	glutamine metabolic process	biological_process	9	3	770	36	45982	0.0221707
GO:0031072	heat shock protein binding	molecular_function	5	3	770	42	45982	0.0331311
GO:0010143	cutin biosynthetic process	biological_process	7	3	770	44	45982	0.0373042
GO:0004707	MAP kinase activity	molecular_function	10	3	770	44	45982	0.0373042
GO:0010017	red or far-red light signaling pathway	biological_process	7	3	770	45	45982	0.0394867
GO:0051119	sugar transmembrane transporter activity	molecular_function	7	3	770	45	45982	0.0394867
GO:0009944	polarity specification of adaxial/abaxial axis	biological_process	10	3	770	46	45982	0.0417326
GO:0009407	toxin catabolic process	biological_process	6	3	770	47	45982	0.0440413
GO:0042127	regulation of cell proliferation	biological_process	5	3	770	48	45982	0.0464124
GO:0045298	tubulin complex	cellular_component	11	3	770	48	45982	0.0464124
GO:0042545	cell wall modification	biological_process	6	3	770	49	45982	0.0488453
GO:0009768	photosynthesis, light harvesting in photosystem I	biological_process	7	3	770	50	45982	0.0513393
GO:0009266	response to temperature stimulus	biological_process	5	3	770	55	45982	0.0647038
GO:0006636	unsaturated fatty acid biosynthetic process	biological_process	10	3	770	56	45982	0.0675505
GO:0003899	DNA-directed RNA polymerase activity	molecular_function	8	3	770	57	45982	0.0704533
GO:0016853	isomerase activity	molecular_function	4	3	770	58	45982	0.0734115
GO:0009910	negative regulation of flower development	biological_process	9	3	770	63	45982	0.089002
GO:0051607	defense response to virus	biological_process	5	3	770	66	45982	0.0989641
GO:0001085	RNA polymerase II transcription factor binding	molecular_function	6	3	770	72	45982	0.120138
GO:0009553	embryo sac development	biological_process	7	3	770	72	45982	0.120138
GO:0019252	starch biosynthetic process	biological_process	9	3	770	74	45982	0.127538
GO:0009585	red, far-red light phototransduction	biological_process	8	3	770	76	45982	0.135095
GO:0045490	pectin catabolic process	biological_process	8	3	770	80	45982	0.150652
GO:0005667	transcription factor complex	cellular_component	7	3	770	86	45982	0.174974
GO:0019843	rRNA binding	molecular_function	7	3	770	89	45982	0.187521
GO:0042546	cell wall biogenesis	biological_process	5	3	770	90	45982	0.191755
GO:0016597	amino acid binding	molecular_function	7	3	770	95	45982	0.213261
GO:0010182	sugar mediated signaling pathway	biological_process	8	3	770	97	45982	0.222004
GO:0003713	transcription coactivator activity	molecular_function	6	3	770	98	45982	0.226402
GO:0030599	pectinesterase activity	molecular_function	7	3	770	104	45982	0.25311
GO:0010090	trichome morphogenesis	biological_process	8	3	770	104	45982	0.25311
GO:0005747	mitochondrial respiratory chain complex I	cellular_component	15	3	770	107	45982	0.266631
GO:0008237	metallopeptidase activity	molecular_function	7	3	770	108	45982	0.271157
GO:0008283	cell proliferation	biological_process	4	3	770	111	45982	0.284781
GO:0009832	plant-type cell wall biogenesis	biological_process	6	3	770	114	45982	0.29846
GO:0009788	negative regulation of abscisic acid-activated signaling pathway	biological_process	10	3	770	116	45982	0.3076
GO:0008643	carbohydrate transport	biological_process	5	3	770	122	45982	0.335055
GO:0016722	oxidoreductase activity, oxidizing metal ions	molecular_function	5	3	770	124	45982	0.344201
GO:0009909	regulation of flower development	biological_process	8	3	770	132	45982	0.380629
GO:0009736	cytokinin-activated signaling pathway	biological_process	8	3	770	137	45982	0.403179
GO:0006357	regulation of transcription from RNA polymerase II promoter	biological_process	12	3	770	156	45982	0.48621
GO:0080044	quercetin 7-O-glucosyltransferase activity	molecular_function	8	3	770	166	45982	0.527626
GO:0080043	quercetin 3-O-glucosyltransferase activity	molecular_function	8	3	770	166	45982	0.527626
GO:0030247	polysaccharide binding	molecular_function	5	3	770	166	45982	0.527626
GO:0000209	protein polyubiquitination	biological_process	11	3	770	169	45982	0.539685
GO:0001228	transcriptional activator activity, RNA polymerase II transcription regulatory region sequence-specific binding	molecular_function	6	3	770	170	45982	0.543666
GO:0005623	cell	cellular_component	3	3	770	178	45982	0.574772
GO:0052696	flavonoid glucuronidation	biological_process	12	3	770	181	45982	0.58609
GO:0080167	response to karrikin	biological_process	5	3	770	186	45982	0.604521
GO:0016788	hydrolase activity, acting on ester bonds	molecular_function	5	3	770	186	45982	0.604521
GO:0009705	plant-type vacuole membrane	cellular_component	11	3	770	192	45982	0.625908
GO:0031625	ubiquitin protein ligase binding	molecular_function	7	3	770	197	45982	0.643114
GO:0045454	cell redox homeostasis	biological_process	6	3	770	204	45982	0.666251
GO:0030170	pyridoxal phosphate binding	molecular_function	6	3	770	217	45982	0.706271
GO:0004497	monooxygenase activity	molecular_function	5	3	770	245	45982	0.779804
GO:0003682	chromatin binding	molecular_function	4	3	770	277	45982	0.844551
GO:0055085	transmembrane transport	biological_process	5	3	770	303	45982	0.88433
GO:0042803	protein homodimerization activity	molecular_function	6	3	770	318	45982	0.902908
GO:0005525	GTP binding	molecular_function	9	3	770	427	45982	0.97488
GO:0009873	ethylene-activated signaling pathway	biological_process	8	3	770	448	45982	0.980893
GO:0005516	calmodulin binding	molecular_function	5	3	770	452	45982	0.98187
GO:0022625	cytosolic large ribosomal subunit	cellular_component	11	3	770	495	45982	0.989768
GO:0006886	intracellular protein transport	biological_process	7	3	770	553	45982	0.995361
GO:0047889	ferredoxin-nitrate reductase activity	molecular_function	7	2	770	2	45982	0.00028006
GO:0048307	ferredoxin-nitrite reductase activity	molecular_function	7	2	770	2	45982	0.00028006
GO:0016859	cis-trans isomerase activity	molecular_function	5	2	770	2	45982	0.00028006
GO:0009979	16:0 monogalactosyldiacylglycerol desaturase activity	molecular_function	7	2	770	2	45982	0.00028006
GO:0050421	nitrite reductase (NO-forming) activity	molecular_function	7	2	770	2	45982	0.00028006
GO:0070765	gamma-secretase complex	cellular_component	7	2	770	2	45982	0.00028006
GO:0004301	epoxide hydrolase activity	molecular_function	7	2	770	2	45982	0.00028006
GO:0097361	CIA complex	cellular_component	11	2	770	3	45982	0.000830824
GO:0009703	nitrate reductase (NADH) activity	molecular_function	7	2	770	4	45982	0.00164317
GO:0003904	deoxyribodipyrimidine photo-lyase activity	molecular_function	7	2	770	4	45982	0.00164317
GO:0000719	photoreactive repair	biological_process	11	2	770	4	45982	0.00164317
GO:0006021	inositol biosynthetic process	biological_process	7	2	770	4	45982	0.00164317
GO:0043546	molybdopterin cofactor binding	molecular_function	6	2	770	4	45982	0.00164317
GO:0050464	nitrate reductase (NADPH) activity	molecular_function	7	2	770	4	45982	0.00164317
GO:0009923	fatty acid elongase complex	cellular_component	12	2	770	4	45982	0.00164317
GO:0042392	sphingosine-1-phosphate phosphatase activity	molecular_function	8	2	770	4	45982	0.00164317
GO:1901601	strigolactone biosynthetic process	biological_process	9	2	770	4	45982	0.00164317
GO:0004512	inositol-3-phosphate synthase activity	molecular_function	6	2	770	4	45982	0.00164317
GO:0008940	nitrate reductase activity	molecular_function	6	2	770	4	45982	0.00164317
GO:0050281	serine-glyoxylate transaminase activity	molecular_function	7	2	770	5	45982	0.00270821
GO:0045595	regulation of cell differentiation	biological_process	7	2	770	5	45982	0.00270821
GO:0004489	methylenetetrahydrofolate reductase (NAD(P)H) activity	molecular_function	7	2	770	5	45982	0.00270821
GO:0051980	iron-nicotianamine transmembrane transporter activity	molecular_function	6	2	770	5	45982	0.00270821
GO:0031514	motile cilium	cellular_component	7	2	770	5	45982	0.00270821
GO:0032790	ribosome disassembly	biological_process	7	2	770	5	45982	0.00270821
GO:0080085	signal recognition particle, chloroplast targeting	cellular_component	10	2	770	5	45982	0.00270821
GO:0004760	serine-pyruvate transaminase activity	molecular_function	7	2	770	5	45982	0.00270821
GO:0033840	NDP-glucose-starch glucosyltransferase activity	molecular_function	8	2	770	5	45982	0.00270821
GO:0080064	4,4-dimethyl-9beta,19-cyclopropylsterol oxidation	biological_process	8	2	770	6	45982	0.00401727
GO:0010159	specification of organ position	biological_process	8	2	770	6	45982	0.00401727
GO:0005828	kinetochore microtubule	cellular_component	11	2	770	6	45982	0.00401727
GO:0050486	intramolecular transferase activity, transferring hydroxy groups	molecular_function	6	2	770	6	45982	0.00401727
GO:1902326	positive regulation of chlorophyll biosynthetic process	biological_process	11	2	770	6	45982	0.00401727
GO:0003861	3-isopropylmalate dehydratase activity	molecular_function	7	2	770	6	45982	0.00401727
GO:0045153	electron transporter, transferring electrons within CoQH2-cytochrome c reductase complex activity	molecular_function	4	2	770	6	45982	0.00401727
GO:0019166	trans-2-enoyl-CoA reductase (NADPH) activity	molecular_function	7	2	770	6	45982	0.00401727
GO:0035435	phosphate ion transmembrane transport	biological_process	7	2	770	6	45982	0.00401727
GO:0003006	developmental process involved in reproduction	biological_process	4	2	770	7	45982	0.00556189
GO:0004096	catalase activity	molecular_function	7	2	770	7	45982	0.00556189
GO:0000293	ferric-chelate reductase activity	molecular_function	7	2	770	7	45982	0.00556189
GO:0045431	flavonol synthase activity	molecular_function	7	2	770	8	45982	0.00733386
GO:1902479	positive regulation of defense response to bacterium, incompatible interaction	biological_process	9	2	770	8	45982	0.00733386
GO:0043966	histone H3 acetylation	biological_process	10	2	770	8	45982	0.00733386
GO:0031145	anaphase-promoting complex-dependent catabolic process	biological_process	11	2	770	8	45982	0.00733386
GO:0010239	chloroplast mRNA processing	biological_process	11	2	770	8	45982	0.00733386
GO:0046939	nucleotide phosphorylation	biological_process	10	2	770	8	45982	0.00733386
GO:0004322	ferroxidase activity	molecular_function	7	2	770	9	45982	0.00932513
GO:0008199	ferric iron binding	molecular_function	9	2	770	9	45982	0.00932513
GO:0009569	chloroplast starch grain	cellular_component	12	2	770	9	45982	0.00932513
GO:0043495	protein anchor	molecular_function	5	2	770	9	45982	0.00932513
GO:0006826	iron ion transport	biological_process	9	2	770	9	45982	0.00932513
GO:0030071	regulation of mitotic metaphase/anaphase transition	biological_process	13	2	770	10	45982	0.0115279
GO:0031426	polycistronic mRNA processing	biological_process	11	2	770	10	45982	0.0115279
GO:0005746	mitochondrial respiratory chain	cellular_component	14	2	770	10	45982	0.0115279
GO:0000254	C-4 methylsterol oxidase activity	molecular_function	7	2	770	10	45982	0.0115279
GO:0045272	plasma membrane respiratory chain complex I	cellular_component	7	2	770	10	45982	0.0115279
GO:0030151	molybdenum ion binding	molecular_function	8	2	770	11	45982	0.0139345
GO:2001070	starch binding	molecular_function	6	2	770	11	45982	0.0139345
GO:0080168	abscisic acid transport	biological_process	10	2	770	12	45982	0.0165376
GO:0016570	histone modification	biological_process	8	2	770	12	45982	0.0165376
GO:0032922	circadian regulation of gene expression	biological_process	8	2	770	12	45982	0.0165376
GO:0000776	kinetochore	cellular_component	9	2	770	12	45982	0.0165376
GO:0000777	condensed chromosome kinetochore	cellular_component	10	2	770	12	45982	0.0165376
GO:0003865	3-oxo-5-alpha-steroid 4-dehydrogenase activity	molecular_function	7	2	770	12	45982	0.0165376
GO:2001141	regulation of RNA biosynthetic process	biological_process	9	2	770	12	45982	0.0165376
GO:0004020	adenylylsulfate kinase activity	molecular_function	7	2	770	12	45982	0.0165376
GO:0090440	abscisic acid transporter activity	molecular_function	6	2	770	12	45982	0.0165376
GO:0010450	inflorescence meristem growth	biological_process	5	2	770	13	45982	0.0193298
GO:0006809	nitric oxide biosynthetic process	biological_process	7	2	770	13	45982	0.0193298
GO:0006518	peptide metabolic process	biological_process	7	2	770	14	45982	0.0223042
GO:0009765	photosynthesis, light harvesting	biological_process	6	2	770	14	45982	0.0223042
GO:0008453	alanine-glyoxylate transaminase activity	molecular_function	7	2	770	14	45982	0.0223042
GO:0045903	positive regulation of translational fidelity	biological_process	11	2	770	14	45982	0.0223042
GO:0045430	chalcone isomerase activity	molecular_function	6	2	770	15	45982	0.0254539
GO:0019201	nucleotide kinase activity	molecular_function	8	2	770	15	45982	0.0254539
GO:0045038	protein import into chloroplast thylakoid membrane	biological_process	9	2	770	15	45982	0.0254539
GO:0015976	carbon utilization	biological_process	4	2	770	15	45982	0.0254539
GO:1901002	positive regulation of response to salt stress	biological_process	8	2	770	16	45982	0.0287722
GO:0010264	myo-inositol hexakisphosphate biosynthetic process	biological_process	10	2	770	16	45982	0.0287722
GO:0005786	signal recognition particle, endoplasmic reticulum targeting	cellular_component	10	2	770	16	45982	0.0287722
GO:0016987	sigma factor activity	molecular_function	6	2	770	16	45982	0.0287722
GO:0016717	oxidoreductase activity, acting on paired donors, with oxidation of a pair of donors resulting in the reduction of molecular oxygen to two molecules of water	molecular_function	6	2	770	16	45982	0.0287722
GO:0001053	plastid sigma factor activity	molecular_function	7	2	770	16	45982	0.0287722
GO:0046786	viral replication complex formation and maintenance	biological_process	8	2	770	16	45982	0.0287722
GO:0009922	fatty acid elongase activity	molecular_function	8	2	770	17	45982	0.0322526
GO:0008441	3'(2'),5'-bisphosphate nucleotidase activity	molecular_function	9	2	770	17	45982	0.0322526
GO:0043447	alkane biosynthetic process	biological_process	6	2	770	17	45982	0.0322526
GO:0034051	negative regulation of plant-type hypersensitive response	biological_process	8	2	770	18	45982	0.0358887
GO:0045165	cell fate commitment	biological_process	7	2	770	18	45982	0.0358887
GO:0009767	photosynthetic electron transport chain	biological_process	7	2	770	19	45982	0.0396744
GO:0010369	chromocenter	cellular_component	12	2	770	19	45982	0.0396744
GO:0010158	abaxial cell fate specification	biological_process	7	2	770	19	45982	0.0396744
GO:0042644	chloroplast nucleoid	cellular_component	13	2	770	19	45982	0.0396744
GO:0001708	cell fate specification	biological_process	6	2	770	19	45982	0.0396744
GO:0019899	enzyme binding	molecular_function	5	2	770	21	45982	0.0476705
GO:0007346	regulation of mitotic cell cycle	biological_process	7	2	770	22	45982	0.0518694
GO:0009098	leucine biosynthetic process	biological_process	9	2	770	22	45982	0.0518694
GO:0006349	regulation of gene expression by genetic imprinting	biological_process	8	2	770	23	45982	0.0561947
GO:0010206	photosystem II repair	biological_process	7	2	770	23	45982	0.0561947
GO:0090447	glycerol-3-phosphate 2-O-acyltransferase activity	molecular_function	8	2	770	23	45982	0.0561947
GO:1902183	regulation of shoot apical meristem development	biological_process	10	2	770	23	45982	0.0561947
GO:0010207	photosystem II assembly	biological_process	7	2	770	24	45982	0.0606411
GO:2000024	regulation of leaf development	biological_process	10	2	770	24	45982	0.0606411
GO:0006120	mitochondrial electron transport, NADH to ubiquinone	biological_process	16	2	770	24	45982	0.0606411
GO:0042578	phosphoric ester hydrolase activity	molecular_function	6	2	770	24	45982	0.0606411
GO:0009089	lysine biosynthetic process via diaminopimelate	biological_process	11	2	770	25	45982	0.0652032
GO:0015198	oligopeptide transporter activity	molecular_function	6	2	770	25	45982	0.0652032
GO:0004017	adenylate kinase activity	molecular_function	9	2	770	26	45982	0.0698761
GO:0004003	ATP-dependent DNA helicase activity	molecular_function	11	2	770	27	45982	0.0746546
GO:0010093	specification of floral organ identity	biological_process	5	2	770	27	45982	0.0746546
GO:0015179	L-amino acid transmembrane transporter activity	molecular_function	9	2	770	28	45982	0.079534
GO:0006529	asparagine biosynthetic process	biological_process	8	2	770	28	45982	0.079534
GO:0004066	asparagine synthase (glutamine-hydrolyzing) activity	molecular_function	7	2	770	28	45982	0.079534
GO:0090332	stomatal closure	biological_process	6	2	770	29	45982	0.0845095
GO:0010223	secondary shoot formation	biological_process	6	2	770	29	45982	0.0845095
GO:0045036	protein targeting to chloroplast	biological_process	7	2	770	29	45982	0.0845095
GO:0016161	beta-amylase activity	molecular_function	8	2	770	29	45982	0.0845095
GO:0016157	sucrose synthase activity	molecular_function	8	2	770	29	45982	0.0845095
GO:0004849	uridine kinase activity	molecular_function	9	2	770	30	45982	0.0895767
GO:0006206	pyrimidine nucleobase metabolic process	biological_process	9	2	770	30	45982	0.0895767
GO:0043097	pyrimidine nucleoside salvage	biological_process	9	2	770	30	45982	0.0895767
GO:0042651	thylakoid membrane	cellular_component	9	2	770	31	45982	0.0947309
GO:0000783	nuclear telomere cap complex	cellular_component	13	2	770	31	45982	0.0947309
GO:0031348	negative regulation of defense response	biological_process	7	2	770	31	45982	0.0947309
GO:0010380	regulation of chlorophyll biosynthetic process	biological_process	10	2	770	31	45982	0.0947309
GO:0051321	meiotic cell cycle	biological_process	4	2	770	32	45982	0.0999679
GO:0006730	one-carbon metabolic process	biological_process	5	2	770	32	45982	0.0999679
GO:0004089	carbonate dehydratase activity	molecular_function	7	2	770	33	45982	0.105284
GO:0022891	substrate-specific transmembrane transporter activity	molecular_function	5	2	770	35	45982	0.116134
GO:0000786	nucleosome	cellular_component	12	2	770	35	45982	0.116134
GO:0006368	transcription elongation from RNA polymerase II promoter	biological_process	10	2	770	35	45982	0.116134
GO:0009904	chloroplast accumulation movement	biological_process	8	2	770	35	45982	0.116134
GO:0040007	growth	biological_process	3	2	770	35	45982	0.116134
GO:0008194	UDP-glycosyltransferase activity	molecular_function	6	2	770	36	45982	0.121662
GO:0009933	meristem structural organization	biological_process	9	2	770	36	45982	0.121662
GO:0048038	quinone binding	molecular_function	5	2	770	38	45982	0.132901
GO:0008137	NADH dehydrogenase (ubiquinone) activity	molecular_function	8	2	770	38	45982	0.132901
GO:0015112	nitrate transmembrane transporter activity	molecular_function	9	2	770	38	45982	0.132901
GO:0048511	rhythmic process	biological_process	3	2	770	38	45982	0.132901
GO:0031627	telomeric loop formation	biological_process	10	2	770	39	45982	0.138606
GO:0031624	ubiquitin conjugating enzyme binding	molecular_function	7	2	770	39	45982	0.138606
GO:0030127	COPII vesicle coat	cellular_component	11	2	770	39	45982	0.138606
GO:0005750	mitochondrial respiratory chain complex III	cellular_component	15	2	770	41	45982	0.15017
GO:0003691	double-stranded telomeric DNA binding	molecular_function	9	2	770	41	45982	0.15017
GO:0000790	nuclear chromatin	cellular_component	13	2	770	44	45982	0.16785
GO:0008483	transaminase activity	molecular_function	6	2	770	45	45982	0.173821
GO:0005985	sucrose metabolic process	biological_process	7	2	770	45	45982	0.173821
GO:0031409	pigment binding	molecular_function	4	2	770	46	45982	0.179825
GO:0010091	trichome branching	biological_process	9	2	770	46	45982	0.179825
GO:0030036	actin cytoskeleton organization	biological_process	6	2	770	46	45982	0.179825
GO:0015297	antiporter activity	molecular_function	7	2	770	47	45982	0.185859
GO:0015706	nitrate transport	biological_process	8	2	770	47	45982	0.185859
GO:1900056	negative regulation of leaf senescence	biological_process	12	2	770	48	45982	0.191922
GO:0007015	actin filament organization	biological_process	7	2	770	48	45982	0.191922
GO:0010105	negative regulation of ethylene-activated signaling pathway	biological_process	10	2	770	52	45982	0.216403
GO:0005986	sucrose biosynthetic process	biological_process	8	2	770	53	45982	0.222569
GO:0009903	chloroplast avoidance movement	biological_process	8	2	770	53	45982	0.222569
GO:0009789	positive regulation of abscisic acid-activated signaling pathway	biological_process	10	2	770	55	45982	0.234938
GO:0008654	phospholipid biosynthetic process	biological_process	6	2	770	56	45982	0.241138
GO:0048573	photoperiodism, flowering	biological_process	6	2	770	57	45982	0.247345
GO:0005875	microtubule associated complex	cellular_component	11	2	770	57	45982	0.247345
GO:0005992	trehalose biosynthetic process	biological_process	8	2	770	59	45982	0.259772
GO:0031408	oxylipin biosynthetic process	biological_process	10	2	770	60	45982	0.265988
GO:0006520	cellular amino acid metabolic process	biological_process	6	2	770	60	45982	0.265988
GO:0005543	phospholipid binding	molecular_function	5	2	770	60	45982	0.265988
GO:0010087	phloem or xylem histogenesis	biological_process	6	2	770	60	45982	0.265988
GO:0010154	fruit development	biological_process	6	2	770	61	45982	0.272205
GO:0010305	leaf vascular tissue pattern formation	biological_process	9	2	770	61	45982	0.272205
GO:0003756	protein disulfide isomerase activity	molecular_function	7	2	770	62	45982	0.278419
GO:0016762	xyloglucan:xyloglucosyl transferase activity	molecular_function	7	2	770	63	45982	0.284629
GO:0009853	photorespiration	biological_process	7	2	770	64	45982	0.290834
GO:0048481	plant ovule development	biological_process	8	2	770	72	45982	0.340104
GO:0000151	ubiquitin ligase complex	cellular_component	7	2	770	74	45982	0.352271
GO:0016791	phosphatase activity	molecular_function	7	2	770	75	45982	0.358325
GO:0016126	sterol biosynthetic process	biological_process	8	2	770	77	45982	0.37037
GO:0010411	xyloglucan metabolic process	biological_process	9	2	770	78	45982	0.376358
GO:0005635	nuclear envelope	cellular_component	11	2	770	81	45982	0.394178
GO:0016798	hydrolase activity, acting on glycosyl bonds	molecular_function	5	2	770	81	45982	0.394178
GO:0006342	chromatin silencing	biological_process	13	2	770	81	45982	0.394178
GO:0010252	auxin homeostasis	biological_process	7	2	770	82	45982	0.400067
GO:0003746	translation elongation factor activity	molecular_function	8	2	770	83	45982	0.405928
GO:0016311	dephosphorylation	biological_process	7	2	770	84	45982	0.411762
GO:0004176	ATP-dependent peptidase activity	molecular_function	7	2	770	86	45982	0.423343
GO:0010119	regulation of stomatal movement	biological_process	6	2	770	87	45982	0.429089
GO:0016036	cellular response to phosphate starvation	biological_process	9	2	770	87	45982	0.429089
GO:0004222	metalloendopeptidase activity	molecular_function	8	2	770	89	45982	0.44049
GO:0009707	chloroplast outer membrane	cellular_component	14	2	770	92	45982	0.457352
GO:0009543	chloroplast thylakoid lumen	cellular_component	13	2	770	94	45982	0.468429
GO:0006631	fatty acid metabolic process	biological_process	9	2	770	97	45982	0.484787
GO:0000103	sulfate assimilation	biological_process	6	2	770	99	45982	0.495518
GO:0009620	response to fungus	biological_process	7	2	770	100	45982	0.500829
GO:0048367	shoot system development	biological_process	7	2	770	104	45982	0.521712
GO:0040008	regulation of growth	biological_process	4	2	770	107	45982	0.536984
GO:0019898	extrinsic component of membrane	cellular_component	5	2	770	108	45982	0.542
GO:0048316	seed development	biological_process	7	2	770	111	45982	0.556819
GO:0009058	biosynthetic process	biological_process	4	2	770	113	45982	0.566507
GO:0031347	regulation of defense response	biological_process	6	2	770	115	45982	0.576042
GO:0071554	cell wall organization or biogenesis	biological_process	4	2	770	120	45982	0.599203
GO:0016413	O-acetyltransferase activity	molecular_function	8	2	770	122	45982	0.608197
GO:0043621	protein self-association	molecular_function	5	2	770	122	45982	0.608197
GO:0004712	protein serine/threonine/tyrosine kinase activity	molecular_function	8	2	770	132	45982	0.65086
GO:0006413	translational initiation	biological_process	8	2	770	145	45982	0.700692
GO:0006869	lipid transport	biological_process	5	2	770	147	45982	0.707812
GO:0035091	phosphatidylinositol binding	molecular_function	6	2	770	151	45982	0.721625
GO:0006888	ER to Golgi vesicle-mediated transport	biological_process	7	2	770	166	45982	0.768596
GO:0009860	pollen tube growth	biological_process	8	2	770	171	45982	0.782646
GO:0005615	extracellular space	cellular_component	5	2	770	178	45982	0.801056
GO:0005096	GTPase activator activity	molecular_function	5	2	770	186	45982	0.82039
GO:0006970	response to osmotic stress	biological_process	5	2	770	217	45982	0.880313
GO:0042626	ATPase activity, coupled to transmembrane movement of substances	molecular_function	12	2	770	254	45982	0.927505
GO:0051213	dioxygenase activity	molecular_function	5	2	770	262	45982	0.935084
GO:0012505	endomembrane system	cellular_component	5	2	770	268	45982	0.94027
GO:0045892	negative regulation of transcription, DNA-templated	biological_process	12	2	770	273	45982	0.944288
GO:0008289	lipid binding	molecular_function	4	2	770	274	45982	0.94506
GO:0032259	methylation	biological_process	4	2	770	313	45982	0.96834
GO:0016740	transferase activity	molecular_function	4	2	770	315	45982	0.969233
GO:0046777	protein autophosphorylation	biological_process	9	2	770	347	45982	0.980606
GO:0043161	proteasome-mediated ubiquitin-dependent protein catabolic process	biological_process	10	2	770	397	45982	0.990691
GO:0000139	Golgi membrane	cellular_component	11	2	770	512	45982	0.998356
GO:0090241	negative regulation of histone H4 acetylation	biological_process	12	1	770	1	45982	0.0167457
GO:0090602	sieve element enucleation	biological_process	7	1	770	1	45982	0.0167457
GO:0032197	transposition, RNA-mediated	biological_process	6	1	770	1	45982	0.0167457
GO:0051574	positive regulation of histone H3-K9 methylation	biological_process	11	1	770	1	45982	0.0167457
GO:0050203	oxalate-CoA ligase activity	molecular_function	7	1	770	1	45982	0.0167457
GO:0055071	manganese ion homeostasis	biological_process	11	1	770	1	45982	0.0167457
GO:0033611	oxalate catabolic process	biological_process	9	1	770	1	45982	0.0167457
GO:0070574	cadmium ion transmembrane transport	biological_process	7	1	770	1	45982	0.0167457
GO:0050577	GDP-L-fucose synthase activity	molecular_function	7	1	770	2	45982	0.0332113
GO:0006005	L-fucose biosynthetic process	biological_process	10	1	770	2	45982	0.0332113
GO:0010121	arginine catabolic process to proline via ornithine	biological_process	12	1	770	2	45982	0.0332113
GO:0004587	ornithine-oxo-acid transaminase activity	molecular_function	7	1	770	2	45982	0.0332113
GO:0022619	generative cell differentiation	biological_process	7	1	770	2	45982	0.0332113
GO:0051783	regulation of nuclear division	biological_process	7	1	770	2	45982	0.0332113
GO:0046820	4-amino-4-deoxychorismate synthase activity	molecular_function	7	1	770	2	45982	0.0332113
GO:0042350	GDP-L-fucose biosynthetic process	biological_process	11	1	770	2	45982	0.0332113
GO:2000036	regulation of stem cell population maintenance	biological_process	10	1	770	2	45982	0.0332113
GO:0042351	'de novo' GDP-L-fucose biosynthetic process	biological_process	12	1	770	2	45982	0.0332113
GO:0019544	arginine catabolic process to glutamate	biological_process	11	1	770	2	45982	0.0332113
GO:0016833	oxo-acid-lyase activity	molecular_function	6	1	770	2	45982	0.0332113
GO:0001578	microtubule bundle formation	biological_process	7	1	770	2	45982	0.0332113
GO:2000030	regulation of response to red or far red light	biological_process	8	1	770	2	45982	0.0332113
GO:0004851	uroporphyrin-III C-methyltransferase activity	molecular_function	8	1	770	2	45982	0.0332113
GO:0043601	nuclear replisome	cellular_component	14	1	770	2	45982	0.0332113
GO:0046905	phytoene synthase activity	molecular_function	4	1	770	2	45982	0.0332113
GO:0008614	pyridoxine metabolic process	biological_process	8	1	770	3	45982	0.0494015
GO:0046467	membrane lipid biosynthetic process	biological_process	6	1	770	3	45982	0.0494015
GO:1903600	glutaminase complex	cellular_component	6	1	770	3	45982	0.0494015
GO:0008670	2,4-dienoyl-CoA reductase (NADPH) activity	molecular_function	7	1	770	3	45982	0.0494015
GO:0016429	tRNA (adenine-N1-)-methyltransferase activity	molecular_function	10	1	770	3	45982	0.0494015
GO:0052630	UDP-N-acetylgalactosamine diphosphorylase activity	molecular_function	8	1	770	4	45982	0.065321
GO:0008192	RNA guanylyltransferase activity	molecular_function	8	1	770	4	45982	0.065321
GO:0004779	sulfate adenylyltransferase activity	molecular_function	8	1	770	4	45982	0.065321
GO:0043496	regulation of protein homodimerization activity	biological_process	7	1	770	4	45982	0.065321
GO:0033677	DNA/RNA helicase activity	molecular_function	10	1	770	4	45982	0.065321
GO:0008840	4-hydroxy-tetrahydrodipicolinate synthase	molecular_function	7	1	770	4	45982	0.065321
GO:0080069	7-methylthioheptyl-desulfoglucosinolate sulfotransferase activity	molecular_function	8	1	770	4	45982	0.065321
GO:0080066	3-methylthiopropyl-desulfoglucosinolate sulfotransferase activity	molecular_function	8	1	770	4	45982	0.065321
GO:0019354	siroheme biosynthetic process	biological_process	10	1	770	4	45982	0.065321
GO:0004359	glutaminase activity	molecular_function	7	1	770	4	45982	0.065321
GO:0043338	CTP:2,3-di-O-geranylgeranyl-sn-glycero-1-phosphate cytidyltransferase activity	molecular_function	8	1	770	4	45982	0.065321
GO:0047918	GDP-mannose 3,5-epimerase activity	molecular_function	7	1	770	4	45982	0.065321
GO:2000653	regulation of genetic imprinting	biological_process	8	1	770	4	45982	0.065321
GO:0006344	maintenance of chromatin silencing	biological_process	14	1	770	4	45982	0.065321
GO:0080067	4-methylthiobutyl-desulfoglucosinolate sulfotransferase activity	molecular_function	8	1	770	4	45982	0.065321
GO:0042834	peptidoglycan binding	molecular_function	6	1	770	4	45982	0.065321
GO:0042819	vitamin B6 biosynthetic process	biological_process	8	1	770	4	45982	0.065321
GO:0080071	indol-3-yl-methyl-desulfoglucosinolate sulfotransferase activity	molecular_function	8	1	770	4	45982	0.065321
GO:0008883	glutamyl-tRNA reductase activity	molecular_function	7	1	770	4	45982	0.065321
GO:0016710	trans-cinnamate 4-monooxygenase activity	molecular_function	7	1	770	4	45982	0.065321
GO:0080070	8-methylthiooctyl-desulfoglucosinolate sulfotransferase activity	molecular_function	8	1	770	4	45982	0.065321
GO:0043910	ATP:coenzyme F420 adenylyltransferase activity	molecular_function	8	1	770	4	45982	0.065321
GO:0090603	sieve element differentiation	biological_process	7	1	770	4	45982	0.065321
GO:0080068	5-methylthiopentyl-desulfoglucosinolate sulfotransferase activity	molecular_function	8	1	770	4	45982	0.065321
GO:0043814	phospholactate guanylyltransferase activity	molecular_function	8	1	770	4	45982	0.065321
GO:0042823	pyridoxal phosphate biosynthetic process	biological_process	8	1	770	4	45982	0.065321
GO:0008905	mannose-phosphate guanylyltransferase activity	molecular_function	8	1	770	4	45982	0.065321
GO:0010377	guard cell fate commitment	biological_process	8	1	770	4	45982	0.065321
GO:0016767	geranylgeranyl-diphosphate geranylgeranyltransferase activity	molecular_function	8	1	770	5	45982	0.0809742
GO:0047652	allantoate deiminase activity	molecular_function	7	1	770	5	45982	0.0809742
GO:0006407	rRNA export from nucleus	biological_process	6	1	770	5	45982	0.0809742
GO:0015692	lead ion transport	biological_process	8	1	770	5	45982	0.0809742
GO:0007163	establishment or maintenance of cell polarity	biological_process	5	1	770	5	45982	0.0809742
GO:0051179	localization	biological_process	3	1	770	5	45982	0.0809742
GO:0071370	cellular response to gibberellin stimulus	biological_process	7	1	770	5	45982	0.0809742
GO:0031515	tRNA (m1A) methyltransferase complex	cellular_component	10	1	770	5	45982	0.0809742
GO:0008153	para-aminobenzoic acid biosynthetic process	biological_process	9	1	770	5	45982	0.0809742
GO:0003720	telomerase activity	molecular_function	9	1	770	5	45982	0.0809742
GO:0046656	folic acid biosynthetic process	biological_process	9	1	770	6	45982	0.0963656
GO:0015086	cadmium ion transmembrane transporter activity	molecular_function	11	1	770	6	45982	0.0963656
GO:0004072	aspartate kinase activity	molecular_function	8	1	770	6	45982	0.0963656
GO:0046029	mannitol dehydrogenase activity	molecular_function	7	1	770	6	45982	0.0963656
GO:0047681	aryl-alcohol dehydrogenase (NADP+) activity	molecular_function	7	1	770	6	45982	0.0963656
GO:0008622	epsilon DNA polymerase complex	cellular_component	8	1	770	6	45982	0.0963656
GO:0008193	tRNA guanylyltransferase activity	molecular_function	9	1	770	6	45982	0.0963656
GO:0048213	Golgi vesicle prefusion complex stabilization	biological_process	7	1	770	6	45982	0.0963656
GO:0006469	negative regulation of protein kinase activity	biological_process	11	1	770	6	45982	0.0963656
GO:0000917	barrier septum assembly	biological_process	8	1	770	6	45982	0.0963656
GO:0009531	secondary cell wall	cellular_component	8	1	770	6	45982	0.0963656
GO:0009001	serine O-acetyltransferase activity	molecular_function	9	1	770	7	45982	0.1115
GO:0000024	maltose biosynthetic process	biological_process	8	1	770	7	45982	0.1115
GO:0019344	cysteine biosynthetic process	biological_process	9	1	770	7	45982	0.1115
GO:0003999	adenine phosphoribosyltransferase activity	molecular_function	7	1	770	7	45982	0.1115
GO:0009957	epidermal cell fate specification	biological_process	7	1	770	7	45982	0.1115
GO:1990077	primosome complex	cellular_component	13	1	770	7	45982	0.1115
GO:0006269	DNA replication, synthesis of RNA primer	biological_process	9	1	770	7	45982	0.1115
GO:0006168	adenine salvage	biological_process	10	1	770	7	45982	0.1115
GO:0004612	phosphoenolpyruvate carboxykinase (ATP) activity	molecular_function	8	1	770	7	45982	0.1115
GO:0019877	diaminopimelate biosynthetic process	biological_process	8	1	770	7	45982	0.1115
GO:0015103	inorganic anion transmembrane transporter activity	molecular_function	8	1	770	7	45982	0.1115
GO:0015691	cadmium ion transport	biological_process	9	1	770	7	45982	0.1115
GO:0008793	aromatic-amino-acid:2-oxoglutarate aminotransferase activity	molecular_function	7	1	770	7	45982	0.1115
GO:0004765	shikimate kinase activity	molecular_function	7	1	770	7	45982	0.1115
GO:0048575	short-day photoperiodism, flowering	biological_process	7	1	770	7	45982	0.1115
GO:0046509	1,2-diacylglycerol 3-beta-galactosyltransferase activity	molecular_function	8	1	770	8	45982	0.12638
GO:0010136	ureide catabolic process	biological_process	8	1	770	8	45982	0.12638
GO:0006145	purine nucleobase catabolic process	biological_process	10	1	770	8	45982	0.12638
GO:0009067	aspartate family amino acid biosynthetic process	biological_process	9	1	770	8	45982	0.12638
GO:0015203	polyamine transmembrane transporter activity	molecular_function	6	1	770	8	45982	0.12638
GO:0015790	UDP-xylose transport	biological_process	8	1	770	9	45982	0.141012
GO:0070126	mitochondrial translational termination	biological_process	9	1	770	9	45982	0.141012
GO:0009955	adaxial/abaxial pattern specification	biological_process	8	1	770	9	45982	0.141012
GO:0016045	detection of bacterium	biological_process	8	1	770	9	45982	0.141012
GO:0016150	translation release factor activity, codon nonspecific	molecular_function	10	1	770	9	45982	0.141012
GO:0034457	Mpp10 complex	cellular_component	10	1	770	9	45982	0.141012
GO:0003896	DNA primase activity	molecular_function	9	1	770	9	45982	0.141012
GO:0032875	regulation of DNA endoreduplication	biological_process	12	1	770	9	45982	0.141012
GO:0006723	cuticle hydrocarbon biosynthetic process	biological_process	5	1	770	9	45982	0.141012
GO:0044030	regulation of DNA methylation	biological_process	12	1	770	9	45982	0.141012
GO:0009642	response to light intensity	biological_process	7	1	770	9	45982	0.141012
GO:0010332	response to gamma radiation	biological_process	7	1	770	9	45982	0.141012
GO:0006828	manganese ion transport	biological_process	9	1	770	9	45982	0.141012
GO:0005464	UDP-xylose transmembrane transporter activity	molecular_function	9	1	770	9	45982	0.141012
GO:0009687	abscisic acid metabolic process	biological_process	9	1	770	9	45982	0.141012
GO:0035798	2-alkenal reductase (NADP+) activity	molecular_function	7	1	770	9	45982	0.141012
GO:0072344	rescue of stalled ribosome	biological_process	9	1	770	9	45982	0.141012
GO:0006521	regulation of cellular amino acid metabolic process	biological_process	8	1	770	10	45982	0.155399
GO:0005991	trehalose metabolic process	biological_process	7	1	770	10	45982	0.155399
GO:0007129	synapsis	biological_process	7	1	770	10	45982	0.155399
GO:0034484	raffinose catabolic process	biological_process	8	1	770	10	45982	0.155399
GO:0045292	mRNA cis splicing, via spliceosome	biological_process	12	1	770	10	45982	0.155399
GO:0010452	histone H3-K36 methylation	biological_process	9	1	770	10	45982	0.155399
GO:0046654	tetrahydrofolate biosynthetic process	biological_process	9	1	770	10	45982	0.155399
GO:0042054	histone methyltransferase activity	molecular_function	8	1	770	10	45982	0.155399
GO:0016605	PML body	cellular_component	14	1	770	10	45982	0.155399
GO:0034755	iron ion transmembrane transport	biological_process	7	1	770	10	45982	0.155399
GO:0045995	regulation of embryonic development	biological_process	7	1	770	10	45982	0.155399
GO:0051443	positive regulation of ubiquitin-protein transferase activity	biological_process	13	1	770	11	45982	0.169546
GO:0032182	ubiquitin-like protein binding	molecular_function	5	1	770	11	45982	0.169546
GO:0044209	AMP salvage	biological_process	12	1	770	11	45982	0.169546
GO:0048564	photosystem I assembly	biological_process	7	1	770	11	45982	0.169546
GO:0005342	organic acid transmembrane transporter activity	molecular_function	6	1	770	11	45982	0.169546
GO:0004839	ubiquitin activating enzyme activity	molecular_function	7	1	770	11	45982	0.169546
GO:0071836	nectar secretion	biological_process	6	1	770	11	45982	0.169546
GO:0010069	zygote asymmetric cytokinesis in embryo sac	biological_process	8	1	770	11	45982	0.169546
GO:0000015	phosphopyruvate hydratase complex	cellular_component	11	1	770	11	45982	0.169546
GO:0004634	phosphopyruvate hydratase activity	molecular_function	7	1	770	11	45982	0.169546
GO:0006875	cellular metal ion homeostasis	biological_process	9	1	770	11	45982	0.169546
GO:0004838	L-tyrosine:2-oxoglutarate aminotransferase activity	molecular_function	8	1	770	12	45982	0.183456
GO:1901959	positive regulation of cutin biosynthetic process	biological_process	9	1	770	12	45982	0.183456
GO:0046417	chorismate metabolic process	biological_process	9	1	770	12	45982	0.183456
GO:0010201	response to continuous far red light stimulus by the high-irradiance response system	biological_process	9	1	770	12	45982	0.183456
GO:0009088	threonine biosynthetic process	biological_process	10	1	770	12	45982	0.183456
GO:0008287	protein serine/threonine phosphatase complex	cellular_component	5	1	770	12	45982	0.183456
GO:0000461	endonucleolytic cleavage to generate mature 3'-end of SSU-rRNA from (SSU-rRNA, 5.8S rRNA, LSU-rRNA	biological_process	13	1	770	13	45982	0.197133
GO:0019632	shikimate metabolic process	biological_process	9	1	770	13	45982	0.197133
GO:0010021	amylopectin biosynthetic process	biological_process	7	1	770	13	45982	0.197133
GO:0001077	transcriptional activator activity, RNA polymerase II core promoter proximal region sequence-specific binding	molecular_function	7	1	770	13	45982	0.197133
GO:0009808	lignin metabolic process	biological_process	7	1	770	13	45982	0.197133
GO:0000082	G1/S transition of mitotic cell cycle	biological_process	8	1	770	13	45982	0.197133
GO:1902456	regulation of stomatal opening	biological_process	7	1	770	14	45982	0.210581
GO:0003994	aconitate hydratase activity	molecular_function	7	1	770	14	45982	0.210581
GO:0006101	citrate metabolic process	biological_process	9	1	770	14	45982	0.210581
GO:0019941	modification-dependent protein catabolic process	biological_process	8	1	770	14	45982	0.210581
GO:0042991	transcription factor import into nucleus	biological_process	7	1	770	14	45982	0.210581
GO:0046524	sucrose-phosphate synthase activity	molecular_function	8	1	770	14	45982	0.210581
GO:0010100	negative regulation of photomorphogenesis	biological_process	9	1	770	14	45982	0.210581
GO:0080060	integument development	biological_process	9	1	770	14	45982	0.210581
GO:0010189	vitamin E biosynthetic process	biological_process	8	1	770	14	45982	0.210581
GO:0045723	positive regulation of fatty acid biosynthetic process	biological_process	11	1	770	14	45982	0.210581
GO:0033356	UDP-L-arabinose metabolic process	biological_process	11	1	770	14	45982	0.210581
GO:0052691	UDP-arabinopyranose mutase activity	molecular_function	6	1	770	14	45982	0.210581
GO:0008964	phosphoenolpyruvate carboxylase activity	molecular_function	8	1	770	14	45982	0.210581
GO:0006782	protoporphyrinogen IX biosynthetic process	biological_process	9	1	770	15	45982	0.223805
GO:0052692	raffinose alpha-galactosidase activity	molecular_function	9	1	770	15	45982	0.223805
GO:0009607	response to biotic stimulus	biological_process	4	1	770	16	45982	0.236807
GO:0031209	SCAR complex	cellular_component	9	1	770	16	45982	0.236807
GO:0051568	histone H3-K4 methylation	biological_process	9	1	770	16	45982	0.236807
GO:0033365	protein localization to organelle	biological_process	7	1	770	16	45982	0.236807
GO:0032260	response to jasmonic acid stimulus involved in jasmonic acid and ethylene-dependent systemic resistance	biological_process	8	1	770	16	45982	0.236807
GO:0009247	glycolipid biosynthetic process	biological_process	7	1	770	16	45982	0.236807
GO:0006346	methylation-dependent chromatin silencing	biological_process	14	1	770	16	45982	0.236807
GO:0046873	metal ion transmembrane transporter activity	molecular_function	9	1	770	16	45982	0.236807
GO:0044183	protein binding involved in protein folding	molecular_function	5	1	770	17	45982	0.249591
GO:0035671	enone reductase activity	molecular_function	7	1	770	17	45982	0.249591
GO:0035250	UDP-galactosyltransferase activity	molecular_function	7	1	770	17	45982	0.249591
GO:0046923	ER retention sequence binding	molecular_function	7	1	770	17	45982	0.249591
GO:0006621	protein retention in ER lumen	biological_process	9	1	770	17	45982	0.249591
GO:0000981	RNA polymerase II transcription factor activity, sequence-specific DNA binding	molecular_function	5	1	770	17	45982	0.249591
GO:0071421	manganese ion transmembrane transport	biological_process	7	1	770	18	45982	0.262162
GO:0050278	sedoheptulose-bisphosphatase activity	molecular_function	8	1	770	18	45982	0.262162
GO:0006779	porphyrin-containing compound biosynthetic process	biological_process	8	1	770	18	45982	0.262162
GO:1901348	positive regulation of secondary cell wall biogenesis	biological_process	8	1	770	18	45982	0.262162
GO:0051762	sesquiterpene biosynthetic process	biological_process	8	1	770	18	45982	0.262162
GO:0004784	superoxide dismutase activity	molecular_function	6	1	770	18	45982	0.262162
GO:0007062	sister chromatid cohesion	biological_process	6	1	770	18	45982	0.262162
GO:0019430	removal of superoxide radicals	biological_process	7	1	770	19	45982	0.274523
GO:0010598	NAD(P)H dehydrogenase complex (plastoquinone	cellular_component	7	1	770	19	45982	0.274523
GO:0051753	mannan synthase activity	molecular_function	9	1	770	19	45982	0.274523
GO:0070569	uridylyltransferase activity	molecular_function	7	1	770	19	45982	0.274523
GO:0009116	nucleoside metabolic process	biological_process	8	1	770	19	45982	0.274523
GO:0033201	alpha-1,4-glucan synthase activity	molecular_function	7	1	770	19	45982	0.274523
GO:0016208	AMP binding	molecular_function	9	1	770	19	45982	0.274523
GO:0016149	translation release factor activity, codon specific	molecular_function	10	1	770	19	45982	0.274523
GO:0009522	photosystem I	cellular_component	10	1	770	19	45982	0.274523
GO:0016604	nuclear body	cellular_component	13	1	770	19	45982	0.274523
GO:0097602	cullin family protein binding	molecular_function	5	1	770	19	45982	0.274523
GO:0010103	stomatal complex morphogenesis	biological_process	8	1	770	19	45982	0.274523
GO:0048759	xylem vessel member cell differentiation	biological_process	7	1	770	19	45982	0.274523
GO:0006139	nucleobase-containing compound metabolic process	biological_process	6	1	770	20	45982	0.286676
GO:0046527	glucosyltransferase activity	molecular_function	7	1	770	20	45982	0.286676
GO:0052747	sinapyl alcohol dehydrogenase activity	molecular_function	7	1	770	20	45982	0.286676
GO:0004607	phosphatidylcholine-sterol O-acyltransferase activity	molecular_function	8	1	770	20	45982	0.286676
GO:0000447	endonucleolytic cleavage in ITS1 to separate SSU-rRNA from 5.8S rRNA and LSU-rRNA from tricistronic rRNA transcript (SSU-rRNA, 5.8S rRNA, LSU-rRNA	biological_process	14	1	770	20	45982	0.286676
GO:0015299	solute:proton antiporter activity	molecular_function	9	1	770	20	45982	0.286676
GO:0055075	potassium ion homeostasis	biological_process	10	1	770	20	45982	0.286676
GO:0047274	galactinol-sucrose galactosyltransferase activity	molecular_function	8	1	770	21	45982	0.298627
GO:0001558	regulation of cell growth	biological_process	6	1	770	21	45982	0.298627
GO:0009011	starch synthase activity	molecular_function	8	1	770	21	45982	0.298627
GO:0006535	cysteine biosynthetic process from serine	biological_process	10	1	770	21	45982	0.298627
GO:0048317	seed morphogenesis	biological_process	5	1	770	21	45982	0.298627
GO:0008134	transcription factor binding	molecular_function	5	1	770	22	45982	0.310377
GO:0052634	C-19 gibberellin 2-beta-dioxygenase activity	molecular_function	8	1	770	22	45982	0.310377
GO:0003724	RNA helicase activity	molecular_function	10	1	770	23	45982	0.321931
GO:0004045	aminoacyl-tRNA hydrolase activity	molecular_function	7	1	770	23	45982	0.321931
GO:0019375	galactolipid biosynthetic process	biological_process	8	1	770	23	45982	0.321931
GO:0010279	indole-3-acetic acid amido synthetase activity	molecular_function	7	1	770	23	45982	0.321931
GO:2000028	regulation of photoperiodism, flowering	biological_process	7	1	770	23	45982	0.321931
GO:0015386	potassium:proton antiporter activity	molecular_function	11	1	770	23	45982	0.321931
GO:0004467	long-chain fatty acid-CoA ligase activity	molecular_function	7	1	770	23	45982	0.321931
GO:0047364	desulfoglucosinolate sulfotransferase activity	molecular_function	7	1	770	23	45982	0.321931
GO:0010192	mucilage biosynthetic process	biological_process	6	1	770	24	45982	0.333291
GO:0004069	L-aspartate:2-oxoglutarate aminotransferase activity	molecular_function	7	1	770	24	45982	0.333291
GO:0000815	ESCRT III complex	cellular_component	12	1	770	24	45982	0.333291
GO:0005384	manganese ion transmembrane transporter activity	molecular_function	11	1	770	24	45982	0.333291
GO:0004312	fatty acid synthase activity	molecular_function	7	1	770	25	45982	0.344461
GO:0010588	cotyledon vascular tissue pattern formation	biological_process	8	1	770	25	45982	0.344461
GO:0000373	Group II intron splicing	biological_process	13	1	770	25	45982	0.344461
GO:0071258	cellular response to gravity	biological_process	6	1	770	25	45982	0.344461
GO:0045487	gibberellin catabolic process	biological_process	8	1	770	25	45982	0.344461
GO:0031222	arabinan catabolic process	biological_process	7	1	770	25	45982	0.344461
GO:0003825	alpha,alpha-trehalose-phosphate synthase (UDP-forming) activity	molecular_function	8	1	770	26	45982	0.355445
GO:0008374	O-acyltransferase activity	molecular_function	7	1	770	26	45982	0.355445
GO:0019139	cytokinin dehydrogenase activity	molecular_function	6	1	770	26	45982	0.355445
GO:0000301	retrograde transport, vesicle recycling within Golgi	biological_process	8	1	770	26	45982	0.355445
GO:0008356	asymmetric cell division	biological_process	6	1	770	26	45982	0.355445
GO:0015266	protein channel activity	molecular_function	7	1	770	26	45982	0.355445
GO:0009823	cytokinin catabolic process	biological_process	8	1	770	26	45982	0.355445
GO:0000079	regulation of cyclin-dependent protein serine/threonine kinase activity	biological_process	12	1	770	27	45982	0.366244
GO:0016847	1-aminocyclopropane-1-carboxylate synthase activity	molecular_function	6	1	770	27	45982	0.366244
GO:0051536	iron-sulfur cluster binding	molecular_function	5	1	770	27	45982	0.366244
GO:0090575	RNA polymerase II transcription factor complex	cellular_component	9	1	770	27	45982	0.366244
GO:0030686	90S preribosome	cellular_component	9	1	770	28	45982	0.376863
GO:0006955	immune response	biological_process	4	1	770	28	45982	0.376863
GO:0045116	protein neddylation	biological_process	10	1	770	28	45982	0.376863
GO:0000272	polysaccharide catabolic process	biological_process	7	1	770	28	45982	0.376863
GO:0003950	NAD+ ADP-ribosyltransferase activity	molecular_function	7	1	770	28	45982	0.376863
GO:0010329	auxin efflux transmembrane transporter activity	molecular_function	6	1	770	28	45982	0.376863
GO:0006301	postreplication repair	biological_process	10	1	770	28	45982	0.376863
GO:0006097	glyoxylate cycle	biological_process	7	1	770	29	45982	0.387305
GO:0006102	isocitrate metabolic process	biological_process	9	1	770	29	45982	0.387305
GO:0008408	3'-5' exonuclease activity	molecular_function	8	1	770	29	45982	0.387305
GO:0042807	central vacuole	cellular_component	11	1	770	30	45982	0.397571
GO:0045551	cinnamyl-alcohol dehydrogenase activity	molecular_function	7	1	770	30	45982	0.397571
GO:0004315	3-oxoacyl-[acyl-carrier-protein] synthase activity	molecular_function	8	1	770	30	45982	0.397571
GO:0005381	iron ion transmembrane transporter activity	molecular_function	11	1	770	31	45982	0.407666
GO:0016799	hydrolase activity, hydrolyzing N-glycosyl compounds	molecular_function	6	1	770	31	45982	0.407666
GO:0015935	small ribosomal subunit	cellular_component	11	1	770	31	45982	0.407666
GO:0009044	xylan 1,4-beta-xylosidase activity	molecular_function	8	1	770	32	45982	0.417591
GO:0004462	lactoylglutathione lyase activity	molecular_function	6	1	770	32	45982	0.417591
GO:0046556	alpha-L-arabinofuranosidase activity	molecular_function	7	1	770	32	45982	0.417591
GO:0003887	DNA-directed DNA polymerase activity	molecular_function	8	1	770	33	45982	0.427351
GO:0009691	cytokinin biosynthetic process	biological_process	8	1	770	33	45982	0.427351
GO:0009690	cytokinin metabolic process	biological_process	7	1	770	34	45982	0.436947
GO:0004970	ionotropic glutamate receptor activity	molecular_function	7	1	770	34	45982	0.436947
GO:0010030	positive regulation of seed germination	biological_process	10	1	770	34	45982	0.436947
GO:0045010	actin nucleation	biological_process	12	1	770	34	45982	0.436947
GO:0005217	intracellular ligand-gated ion channel activity	molecular_function	10	1	770	34	45982	0.436947
GO:0004743	pyruvate kinase activity	molecular_function	7	1	770	35	45982	0.446383
GO:0061512	protein localization to cilium	biological_process	8	1	770	35	45982	0.446383
GO:0030955	potassium ion binding	molecular_function	8	1	770	35	45982	0.446383
GO:0043234	protein complex	cellular_component	4	1	770	35	45982	0.446383
GO:0006813	potassium ion transport	biological_process	8	1	770	35	45982	0.446383
GO:0009501	amyloplast	cellular_component	10	1	770	35	45982	0.446383
GO:0005929	cilium	cellular_component	6	1	770	36	45982	0.455661
GO:0010197	polar nucleus fusion	biological_process	7	1	770	36	45982	0.455661
GO:0004713	protein tyrosine kinase activity	molecular_function	8	1	770	36	45982	0.455661
GO:0009225	nucleotide-sugar metabolic process	biological_process	10	1	770	37	45982	0.464783
GO:0005740	mitochondrial envelope	cellular_component	11	1	770	37	45982	0.464783
GO:0009887	organ morphogenesis	biological_process	8	1	770	37	45982	0.464783
GO:0032436	positive regulation of proteasomal ubiquitin-dependent protein catabolic process	biological_process	12	1	770	38	45982	0.473753
GO:0008131	primary amine oxidase activity	molecular_function	7	1	770	38	45982	0.473753
GO:0004805	trehalose-phosphatase activity	molecular_function	9	1	770	38	45982	0.473753
GO:0045493	xylan catabolic process	biological_process	8	1	770	38	45982	0.473753
GO:0008559	xenobiotic-transporting ATPase activity	molecular_function	13	1	770	39	45982	0.482573
GO:0006094	gluconeogenesis	biological_process	9	1	770	40	45982	0.491245
GO:0006783	heme biosynthetic process	biological_process	9	1	770	40	45982	0.491245
GO:0010214	seed coat development	biological_process	5	1	770	41	45982	0.499772
GO:0016117	carotenoid biosynthetic process	biological_process	9	1	770	41	45982	0.499772
GO:0007034	vacuolar transport	biological_process	6	1	770	41	45982	0.499772
GO:0009693	ethylene biosynthetic process	biological_process	7	1	770	44	45982	0.524505
GO:0030515	snoRNA binding	molecular_function	7	1	770	44	45982	0.524505
GO:0010334	sesquiterpene synthase activity	molecular_function	8	1	770	44	45982	0.524505
GO:0009073	aromatic amino acid family biosynthetic process	biological_process	8	1	770	45	45982	0.532475
GO:0009654	photosystem II oxygen evolving complex	cellular_component	10	1	770	45	45982	0.532475
GO:0004575	sucrose alpha-glucosidase activity	molecular_function	8	1	770	45	45982	0.532475
GO:0017119	Golgi transport complex	cellular_component	11	1	770	45	45982	0.532475
GO:0030245	cellulose catabolic process	biological_process	9	1	770	46	45982	0.540312
GO:0006334	nucleosome assembly	biological_process	12	1	770	46	45982	0.540312
GO:0005983	starch catabolic process	biological_process	8	1	770	46	45982	0.540312
GO:0080092	regulation of pollen tube growth	biological_process	9	1	770	46	45982	0.540312
GO:0003712	transcription cofactor activity	molecular_function	5	1	770	47	45982	0.548018
GO:0006874	cellular calcium ion homeostasis	biological_process	10	1	770	47	45982	0.548018
GO:0048825	cotyledon development	biological_process	6	1	770	49	45982	0.563044
GO:0080022	primary root development	biological_process	9	1	770	49	45982	0.563044
GO:0048235	pollen sperm cell differentiation	biological_process	7	1	770	50	45982	0.570369
GO:0008146	sulfotransferase activity	molecular_function	6	1	770	51	45982	0.577571
GO:0010187	negative regulation of seed germination	biological_process	10	1	770	51	45982	0.577571
GO:0008810	cellulase activity	molecular_function	7	1	770	54	45982	0.598462
GO:0000785	chromatin	cellular_component	11	1	770	54	45982	0.598462
GO:0016998	cell wall macromolecule catabolic process	biological_process	6	1	770	55	45982	0.605194
GO:0042335	cuticle development	biological_process	6	1	770	55	45982	0.605194
GO:0005762	mitochondrial large ribosomal subunit	cellular_component	13	1	770	55	45982	0.605194
GO:0009294	DNA mediated transformation	biological_process	6	1	770	57	45982	0.618322
GO:0043022	ribosome binding	molecular_function	5	1	770	57	45982	0.618322
GO:0004402	histone acetyltransferase activity	molecular_function	10	1	770	57	45982	0.618322
GO:0045944	positive regulation of transcription from RNA polymerase II promoter	biological_process	13	1	770	58	45982	0.624721
GO:0010027	thylakoid membrane organization	biological_process	7	1	770	58	45982	0.624721
GO:0006974	cellular response to DNA damage stimulus	biological_process	6	1	770	59	45982	0.631014
GO:0015079	potassium ion transmembrane transporter activity	molecular_function	10	1	770	60	45982	0.6372
GO:0007030	Golgi organization	biological_process	5	1	770	60	45982	0.6372
GO:0031338	regulation of vesicle fusion	biological_process	7	1	770	61	45982	0.643284
GO:0016055	Wnt signaling pathway	biological_process	8	1	770	61	45982	0.643284
GO:0000902	cell morphogenesis	biological_process	7	1	770	62	45982	0.649265
GO:0000271	polysaccharide biosynthetic process	biological_process	7	1	770	63	45982	0.655146
GO:0061077	chaperone-mediated protein folding	biological_process	8	1	770	64	45982	0.660929
GO:0006890	retrograde vesicle-mediated transport, Golgi to ER	biological_process	7	1	770	64	45982	0.660929
GO:0046961	proton-transporting ATPase activity, rotational mechanism	molecular_function	16	1	770	65	45982	0.666615
GO:0050661	NADP binding	molecular_function	6	1	770	66	45982	0.672206
GO:0015995	chlorophyll biosynthetic process	biological_process	9	1	770	66	45982	0.672206
GO:0047134	protein-disulfide reductase activity	molecular_function	7	1	770	66	45982	0.672206
GO:0050662	coenzyme binding	molecular_function	5	1	770	68	45982	0.683108
GO:0017137	Rab GTPase binding	molecular_function	9	1	770	68	45982	0.683108
GO:0010043	response to zinc ion	biological_process	7	1	770	69	45982	0.688422
GO:0009825	multidimensional cell growth	biological_process	6	1	770	70	45982	0.693647
GO:0030687	preribosome, large subunit precursor	cellular_component	9	1	770	70	45982	0.693647
GO:0008375	acetylglucosaminyltransferase activity	molecular_function	7	1	770	72	45982	0.703837
GO:0009615	response to virus	biological_process	7	1	770	73	45982	0.708804
GO:0008360	regulation of cell shape	biological_process	9	1	770	74	45982	0.713688
GO:0010183	pollen tube guidance	biological_process	6	1	770	75	45982	0.718491
GO:0016760	cellulose synthase (UDP-forming) activity	molecular_function	8	1	770	75	45982	0.718491
GO:0009831	plant-type cell wall modification involved in multidimensional cell growth	biological_process	8	1	770	77	45982	0.727855
GO:0009828	plant-type cell wall loosening	biological_process	8	1	770	80	45982	0.741322
GO:0005764	lysosome	cellular_component	11	1	770	82	45982	0.749928
GO:0006099	tricarboxylic acid cycle	biological_process	10	1	770	84	45982	0.758248
GO:0000028	ribosomal small subunit assembly	biological_process	7	1	770	85	45982	0.762303
GO:0004843	thiol-dependent ubiquitin-specific protease activity	molecular_function	9	1	770	87	45982	0.770212
GO:0016051	carbohydrate biosynthetic process	biological_process	6	1	770	89	45982	0.777858
GO:0010268	brassinosteroid homeostasis	biological_process	8	1	770	90	45982	0.781585
GO:0004386	helicase activity	molecular_function	9	1	770	90	45982	0.781585
GO:0016614	oxidoreductase activity, acting on CH-OH group of donors	molecular_function	5	1	770	91	45982	0.78525
GO:0001666	response to hypoxia	biological_process	5	1	770	92	45982	0.788853
GO:0004519	endonuclease activity	molecular_function	7	1	770	92	45982	0.788853
GO:0034599	cellular response to oxidative stress	biological_process	6	1	770	93	45982	0.792396
GO:0005778	peroxisomal membrane	cellular_component	12	1	770	93	45982	0.792396
GO:0016132	brassinosteroid biosynthetic process	biological_process	6	1	770	93	45982	0.792396
GO:0031966	mitochondrial membrane	cellular_component	12	1	770	93	45982	0.792396
GO:0000325	plant-type vacuole	cellular_component	10	1	770	94	45982	0.795879
GO:0015238	drug transmembrane transporter activity	molecular_function	5	1	770	99	45982	0.812441
GO:0035428	hexose transmembrane transport	biological_process	7	1	770	99	45982	0.812441
GO:0016125	sterol metabolic process	biological_process	7	1	770	100	45982	0.815588
GO:0003333	amino acid transmembrane transport	biological_process	7	1	770	100	45982	0.815588
GO:0005355	glucose transmembrane transporter activity	molecular_function	10	1	770	101	45982	0.818683
GO:0046323	glucose import	biological_process	9	1	770	101	45982	0.818683
GO:0006855	drug transmembrane transport	biological_process	6	1	770	103	45982	0.824718
GO:0032040	small-subunit processome	cellular_component	9	1	770	104	45982	0.82766
GO:0010224	response to UV-B	biological_process	8	1	770	105	45982	0.830552
GO:0004872	receptor activity	molecular_function	3	1	770	106	45982	0.833396
GO:0000027	ribosomal large subunit assembly	biological_process	7	1	770	106	45982	0.833396
GO:0009926	auxin polar transport	biological_process	7	1	770	106	45982	0.833396
GO:0030244	cellulose biosynthetic process	biological_process	10	1	770	110	45982	0.844303
GO:0009834	plant-type secondary cell wall biogenesis	biological_process	7	1	770	110	45982	0.844303
GO:0090406	pollen tube	cellular_component	6	1	770	112	45982	0.849487
GO:0006364	rRNA processing	biological_process	11	1	770	112	45982	0.849487
GO:0004197	cysteine-type endopeptidase activity	molecular_function	8	1	770	113	45982	0.852013
GO:0016568	chromatin modification	biological_process	7	1	770	114	45982	0.854497
GO:0016607	nuclear speck	cellular_component	14	1	770	117	45982	0.861703
GO:0015171	amino acid transmembrane transporter activity	molecular_function	8	1	770	118	45982	0.864025
GO:0016747	transferase activity, transferring acyl groups other than amino-acyl groups	molecular_function	6	1	770	119	45982	0.866308
GO:0005198	structural molecule activity	molecular_function	3	1	770	124	45982	0.877161
GO:0051287	NAD binding	molecular_function	6	1	770	126	45982	0.881251
GO:0002181	cytoplasmic translation	biological_process	8	1	770	128	45982	0.885206
GO:0022626	cytosolic ribosome	cellular_component	11	1	770	138	45982	0.903091
GO:0009626	plant-type hypersensitive response	biological_process	6	1	770	140	45982	0.906319
GO:0022857	transmembrane transporter activity	molecular_function	4	1	770	145	45982	0.913927
GO:0009845	seed germination	biological_process	8	1	770	145	45982	0.913927
GO:0005351	sugar:proton symporter activity	molecular_function	10	1	770	153	45982	0.924837
GO:0015035	protein disulfide oxidoreductase activity	molecular_function	7	1	770	159	45982	0.932104
GO:0046982	protein heterodimerization activity	molecular_function	6	1	770	176	45982	0.949101
GO:0006897	endocytosis	biological_process	7	1	770	181	45982	0.953238
GO:0050660	flavin adenine dinucleotide binding	molecular_function	6	1	770	196	45982	0.96374
GO:0051603	proteolysis involved in cellular protein catabolic process	biological_process	8	1	770	198	45982	0.964949
GO:0018105	peptidyl-serine phosphorylation	biological_process	9	1	770	203	45982	0.9678
GO:0009826	unidimensional cell growth	biological_process	6	1	770	211	45982	0.971886
GO:0008757	S-adenosylmethionine-dependent methyltransferase activity	molecular_function	7	1	770	217	45982	0.974607
GO:0042787	protein ubiquitination involved in ubiquitin-dependent protein catabolic process	biological_process	10	1	770	241	45982	0.983103
GO:0016192	vesicle-mediated transport	biological_process	6	1	770	308	45982	0.994587
GO:0005768	endosome	cellular_component	9	1	770	616	45982	0.999972
GO:0005802	trans-Golgi network	cellular_component	10	1	770	639	45982	0.999981
GO:0003723	RNA binding	molecular_function	6	1	770	1126	45982	1
