# Supplementary material for: Comparative transcriptome analysis of inbred lines and contrasting hybrids reveals overdominance mediate early biomass vigor in hybrid cotton
Source: BMC Genomics. 2020 Feb 10;21:140. doi: 10.1186/s12864-020-6561-9 (PMC7011360; doi:10.1186/s12864-020-6561-9)
Supplement: Supplementary file 18 — Additional file 18. Enriched KEGG terms of overdominant genes in leaf of medium hybrid-parent triad [file 12864_2020_6561_MOESM18_ESM.xlsx]

## Sheet: Upregulated
pathway_id	pathway_name	S gene number	TS gene number	B gene number	TB gene number	pvalue
ko04626	Plant-pathogen interaction	50	489	2297	26210	0.142214
ko04075	Plant hormone signal transduction	42	489	2086	26210	0.325012
ko01200	Carbon metabolism	33	489	1015	26210	0.00154329
ko04145	Phagosome	28	489	441	26210	2.20909e-08
ko04144	Endocytosis	23	489	1327	26210	0.672303
ko00500	Starch and sucrose metabolism	23	489	1475	26210	0.840139
ko04141	Protein processing in endoplasmic reticulum	22	489	1180	26210	0.532431
ko00520	Amino sugar and nucleotide sugar metabolism	21	489	810	26210	0.0824528
ko04712	Circadian rhythm - plant	19	489	439	26210	0.000663698
ko01230	Biosynthesis of amino acids	19	489	889	26210	0.304515
ko03013	RNA transport	17	489	1094	26210	0.812371
ko00010	Glycolysis / Gluconeogenesis	16	489	540	26210	0.0479133
ko00564	Glycerophospholipid metabolism	15	489	429	26210	0.0155796
ko00630	Glyoxylate and dicarboxylate metabolism	13	489	305	26210	0.00509575
ko03040	Spliceosome	13	489	986	26210	0.927723
ko00710	Carbon fixation in photosynthetic organisms	12	489	339	26210	0.0263227
ko00561	Glycerolipid metabolism	12	489	537	26210	0.303106
ko00195	Photosynthesis	11	489	188	26210	0.000853835
ko00350	Tyrosine metabolism	11	489	236	26210	0.00502618
ko00460	Cyanoamino acid metabolism	11	489	261	26210	0.0103426
ko00051	Fructose and mannose metabolism	11	489	302	26210	0.0272286
ko00052	Galactose metabolism	11	489	345	26210	0.0603051
ko04120	Ubiquitin mediated proteolysis	11	489	684	26210	0.732929
ko03015	mRNA surveillance pathway	11	489	725	26210	0.796989
ko03010	Ribosome	11	489	1149	26210	0.996038
ko00410	beta-Alanine metabolism	10	489	258	26210	0.0237254
ko00511	Other glycan degradation	10	489	277	26210	0.0360366
ko00380	Tryptophan metabolism	10	489	292	26210	0.048464
ko00940	Phenylpropanoid biosynthesis	10	489	602	26210	0.688955
ko03018	RNA degradation	10	489	732	26210	0.879146
ko00250	Alanine, aspartate and glutamate metabolism	9	489	132	26210	0.000852496
ko00950	Isoquinoline alkaloid biosynthesis	9	489	164	26210	0.00378112
ko00360	Phenylalanine metabolism	9	489	230	26210	0.0293769
ko00030	Pentose phosphate pathway	9	489	234	26210	0.0322839
ko04070	Phosphatidylinositol signaling system	9	489	302	26210	0.114147
ko04146	Peroxisome	9	489	385	26210	0.29318
ko00960	Tropane, piperidine and pyridine alkaloid biosynthesis	8	489	168	26210	0.0138512
ko03008	Ribosome biogenesis in eukaryotes	8	489	575	26210	0.843753
ko01210	2-Oxocarboxylic acid metabolism	7	489	291	26210	0.301507
ko00053	Ascorbate and aldarate metabolism	7	489	333	26210	0.428349
ko00040	Pentose and glucuronate interconversions	7	489	480	26210	0.794207
ko00220	Arginine biosynthesis	6	489	107	26210	0.0152164
ko00592	alpha-Linolenic acid metabolism	6	489	221	26210	0.232454
ko04140	Regulation of autophagy	6	489	222	26210	0.235491
ko00562	Inositol phosphate metabolism	6	489	282	26210	0.430439
ko00941	Flavonoid biosynthesis	6	489	293	26210	0.466521
ko00260	Glycine, serine and threonine metabolism	6	489	324	26210	0.564098
ko00230	Purine metabolism	6	489	613	26210	0.973521
ko00400	Phenylalanine, tyrosine and tryptophan biosynthesis	5	489	135	26210	0.108919
ko00130	Ubiquinone and other terpenoid-quinone biosynthesis	5	489	155	26210	0.16466
ko00071	Fatty acid degradation	5	489	176	26210	0.232741
ko00480	Glutathione metabolism	5	489	284	26210	0.613415
ko00730	Thiamine metabolism	4	489	31	26210	0.00252607
ko00430	Taurine and hypotaurine metabolism	4	489	34	26210	0.00356302
ko00903	Limonene and pinene degradation	4	489	176	26210	0.41683
ko00900	Terpenoid backbone biosynthesis	4	489	225	26210	0.607236
ko00270	Cysteine and methionine metabolism	4	489	310	26210	0.832648
ko00620	Pyruvate metabolism	4	489	359	26210	0.904751
ko00970	Aminoacyl-tRNA biosynthesis	4	489	389	26210	0.933899
ko00240	Pyrimidine metabolism	4	489	587	26210	0.995505
ko00190	Oxidative phosphorylation	4	489	741	26210	0.999557
ko00524	Butirosin and neomycin biosynthesis	3	489	15	26210	0.00248483
ko00650	Butanoate metabolism	3	489	70	26210	0.142522
ko00591	Linoleic acid metabolism	3	489	77	26210	0.173884
ko00902	Monoterpenoid biosynthesis	3	489	83	26210	0.202141
ko00909	Sesquiterpenoid and triterpenoid biosynthesis	3	489	102	26210	0.296775
ko00910	Nitrogen metabolism	3	489	133	26210	0.452874
ko00565	Ether lipid metabolism	3	489	143	26210	0.500489
ko00073	Cutin, suberine and wax biosynthesis	3	489	158	26210	0.567697
ko00531	Glycosaminoglycan degradation	3	489	196	26210	0.710938
ko00280	Valine, leucine and isoleucine degradation	3	489	203	26210	0.732913
ko00330	Arginine and proline metabolism	3	489	209	26210	0.750685
ko00945	Stilbenoid, diarylheptanoid and gingerol biosynthesis	3	489	212	26210	0.759209
ko00600	Sphingolipid metabolism	3	489	241	26210	0.82994
ko03060	Protein export	3	489	247	26210	0.842126
ko03050	Proteasome	3	489	255	26210	0.857195
ko02010	ABC transporters	3	489	287	26210	0.905567
ko00232	Caffeine metabolism	2	489	38	26210	0.157873
ko04122	Sulfur relay system	2	489	43	26210	0.191267
ko00942	Anthocyanin biosynthesis	2	489	45	26210	0.204875
ko00943	Isoflavonoid biosynthesis	2	489	56	26210	0.280869
ko00340	Histidine metabolism	2	489	94	26210	0.525824
ko00590	Arachidonic acid metabolism	2	489	101	26210	0.564657
ko00640	Propanoate metabolism	2	489	113	26210	0.625779
ko00770	Pantothenate and CoA biosynthesis	2	489	133	26210	0.712528
ko00904	Diterpenoid biosynthesis	2	489	144	26210	0.752645
ko00061	Fatty acid biosynthesis	2	489	156	26210	0.790818
ko00310	Lysine degradation	2	489	165	26210	0.815947
ko00510	N-Glycan biosynthesis	2	489	177	26210	0.845243
ko00020	Citrate cycle (TCA cycle)	2	489	185	26210	0.862355
ko00906	Carotenoid biosynthesis	2	489	189	26210	0.870245
ko03022	Basal transcription factors	2	489	229	26210	0.929124
ko03440	Homologous recombination	2	489	257	26210	0.954191
ko01212	Fatty acid metabolism	2	489	279	26210	0.967692
ko00471	D-Glutamine and D-glutamate metabolism	1	489	9	26210	0.155935
ko00402	Benzoxazinoid biosynthesis	1	489	21	26210	0.326758
ko00253	Tetracycline biosynthesis	1	489	26	26210	0.387312
ko00901	Indole alkaloid biosynthesis	1	489	31	26210	0.44243
ko00196	Photosynthesis - antenna proteins	1	489	46	26210	0.579824
ko00514	Other types of O-glycan biosynthesis	1	489	49	26210	0.602946
ko00790	Folate biosynthesis	1	489	61	26210	0.683413
ko00966	Glucosinolate biosynthesis	1	489	71	26210	0.737883
ko00670	One carbon pool by folate	1	489	93	26210	0.827024
ko00062	Fatty acid elongation	1	489	111	26210	0.876921
ko00760	Nicotinate and nicotinamide metabolism	1	489	118	26210	0.892186
ko00604	Glycosphingolipid biosynthesis - ganglio series	1	489	121	26210	0.898135
ko00920	Sulfur metabolism	1	489	124	26210	0.903756
ko00750	Vitamin B6 metabolism	1	489	139	26210	0.927546
ko03410	Base excision repair	1	489	219	26210	0.984107
ko00860	Porphyrin and chlorophyll metabolism	1	489	402	26210	0.999514
ko03420	Nucleotide excision repair	1	489	412	26210	0.999599

## Sheet: Downregulated
pathway_id	pathway_name	S gene number	TS gene number	B gene number	TB gene number	pvalue
ko04075	Plant hormone signal transduction	54	476	2086	26210	0.00538944
ko04144	Endocytosis	33	476	1327	26210	0.042955
ko00500	Starch and sucrose metabolism	31	476	1475	26210	0.224179
ko04626	Plant-pathogen interaction	31	476	2297	26210	0.970923
ko01200	Carbon metabolism	28	476	1015	26210	0.0193963
ko04712	Circadian rhythm - plant	25	476	439	26210	5.84506e-07
ko01230	Biosynthesis of amino acids	22	476	889	26210	0.0898603
ko04141	Protein processing in endoplasmic reticulum	17	476	1180	26210	0.866331
ko00010	Glycolysis / Gluconeogenesis	16	476	540	26210	0.0392143
ko04120	Ubiquitin mediated proteolysis	16	476	684	26210	0.183065
ko04145	Phagosome	15	476	441	26210	0.0156637
ko00230	Purine metabolism	15	476	613	26210	0.151216
ko03030	DNA replication	14	476	213	26210	3.85212e-05
ko04146	Peroxisome	14	476	385	26210	0.0113443
ko00053	Ascorbate and aldarate metabolism	13	476	333	26210	0.00832455
ko00860	Porphyrin and chlorophyll metabolism	13	476	402	26210	0.0332827
ko03010	Ribosome	13	476	1149	26210	0.977158
ko00940	Phenylpropanoid biosynthesis	12	476	602	26210	0.412524
ko00030	Pentose phosphate pathway	11	476	234	26210	0.00386604
ko00190	Oxidative phosphorylation	11	476	741	26210	0.791741
ko03013	RNA transport	11	476	1094	26210	0.990156
ko00710	Carbon fixation in photosynthetic organisms	10	476	339	26210	0.0918161
ko00040	Pentose and glucuronate interconversions	10	476	480	26210	0.37468
ko00520	Amino sugar and nucleotide sugar metabolism	10	476	810	26210	0.925275
ko00906	Carotenoid biosynthesis	9	476	189	26210	0.00790993
ko00531	Glycosaminoglycan degradation	9	476	196	26210	0.00990386
ko03008	Ribosome biogenesis in eukaryotes	9	476	575	26210	0.719813
ko00910	Nitrogen metabolism	8	476	133	26210	0.00303126
ko00562	Inositol phosphate metabolism	8	476	282	26210	0.14334
ko00480	Glutathione metabolism	8	476	284	26210	0.147351
ko00260	Glycine, serine and threonine metabolism	8	476	324	26210	0.237883
ko01210	2-Oxocarboxylic acid metabolism	7	476	291	26210	0.278891
ko00630	Glyoxylate and dicarboxylate metabolism	7	476	305	26210	0.318997
ko03040	Spliceosome	7	476	986	26210	0.999122
ko00900	Terpenoid backbone biosynthesis	6	476	225	26210	0.226494
ko01212	Fatty acid metabolism	6	476	279	26210	0.395928
ko00620	Pyruvate metabolism	6	476	359	26210	0.63736
ko03420	Nucleotide excision repair	6	476	412	26210	0.761284
ko03018	RNA degradation	6	476	732	26210	0.99222
ko00920	Sulfur metabolism	5	476	124	26210	0.0759577
ko00380	Tryptophan metabolism	5	476	292	26210	0.614127
ko00941	Flavonoid biosynthesis	5	476	293	26210	0.617133
ko00051	Fructose and mannose metabolism	5	476	302	26210	0.643553
ko00561	Glycerolipid metabolism	5	476	537	26210	0.968105
ko00240	Pyrimidine metabolism	5	476	587	26210	0.982705
ko00261	Monobactam biosynthesis	4	476	32	26210	0.00258183
ko00908	Zeatin biosynthesis	4	476	96	26210	0.0976484
ko01040	Biosynthesis of unsaturated fatty acids	4	476	108	26210	0.133895
ko00062	Fatty acid elongation	4	476	111	26210	0.143711
ko00945	Stilbenoid, diarylheptanoid and gingerol biosynthesis	4	476	212	26210	0.538985
ko03410	Base excision repair	4	476	219	26210	0.564634
ko00270	Cysteine and methionine metabolism	4	476	310	26210	0.816818
ko03015	mRNA surveillance pathway	4	476	725	26210	0.999238
ko00450	Selenocompound metabolism	3	476	69	26210	0.130452
ko00902	Monoterpenoid biosynthesis	3	476	83	26210	0.191648
ko00590	Arachidonic acid metabolism	3	476	101	26210	0.278055
ko00130	Ubiquinone and other terpenoid-quinone biosynthesis	3	476	155	26210	0.536444
ko00960	Tropane, piperidine and pyridine alkaloid biosynthesis	3	476	168	26210	0.591009
ko00020	Citrate cycle (TCA cycle)	3	476	185	26210	0.655822
ko00195	Photosynthesis	3	476	188	26210	0.666461
ko00360	Phenylalanine metabolism	3	476	230	26210	0.790647
ko00600	Sphingolipid metabolism	3	476	241	26210	0.81601
ko00460	Cyanoamino acid metabolism	3	476	261	26210	0.855463
ko04070	Phosphatidylinositol signaling system	3	476	302	26210	0.91389
ko00052	Galactose metabolism	3	476	345	26210	0.951357
ko00564	Glycerophospholipid metabolism	3	476	429	26210	0.985049
ko00660	C5-Branched dibasic acid metabolism	2	476	30	26210	0.102666
ko00196	Photosynthesis - antenna proteins	2	476	46	26210	0.203368
ko00300	Lysine biosynthesis	2	476	47	26210	0.210023
ko00966	Glucosinolate biosynthesis	2	476	71	26210	0.370498
ko00905	Brassinosteroid biosynthesis	2	476	82	26210	0.440309
ko00290	Valine, leucine and isoleucine biosynthesis	2	476	97	26210	0.528179
ko00909	Sesquiterpenoid and triterpenoid biosynthesis	2	476	102	26210	0.555326
ko00760	Nicotinate and nicotinamide metabolism	2	476	118	26210	0.634594
ko00250	Alanine, aspartate and glutamate metabolism	2	476	132	26210	0.694514
ko00400	Phenylalanine, tyrosine and tryptophan biosynthesis	2	476	135	26210	0.706247
ko00100	Steroid biosynthesis	2	476	141	26210	0.728587
ko00904	Diterpenoid biosynthesis	2	476	144	26210	0.739207
ko00061	Fatty acid biosynthesis	2	476	156	26210	0.7782
ko03430	Mismatch repair	2	476	159	26210	0.787116
ko00950	Isoquinoline alkaloid biosynthesis	2	476	164	26210	0.801276
ko00903	Limonene and pinene degradation	2	476	176	26210	0.831902
ko00350	Tyrosine metabolism	2	476	236	26210	0.929888
ko03060	Protein export	2	476	247	26210	0.940604
ko03050	Proteasome	2	476	255	26210	0.9474
ko00511	Other glycan degradation	2	476	277	26210	0.962478
ko02010	ABC transporters	2	476	287	26210	0.96787
ko00970	Aminoacyl-tRNA biosynthesis	2	476	389	26210	0.993695
ko00601	Glycosphingolipid biosynthesis - lacto and neolacto series	1	476	21	26210	0.319573
ko00402	Benzoxazinoid biosynthesis	1	476	21	26210	0.319573
ko00072	Synthesis and degradation of ketone bodies	1	476	23	26210	0.344083
ko00232	Caffeine metabolism	1	476	38	26210	0.501902
ko00790	Folate biosynthesis	1	476	61	26210	0.673491
ko00780	Biotin metabolism	1	476	62	26210	0.679435
ko00650	Butanoate metabolism	1	476	70	26210	0.723256
ko00591	Linoleic acid metabolism	1	476	77	26210	0.756666
ko00670	One carbon pool by folate	1	476	93	26210	0.818686
ko00750	Vitamin B6 metabolism	1	476	139	26210	0.922259
ko00073	Cutin, suberine and wax biosynthesis	1	476	158	26210	0.945229
ko00310	Lysine degradation	1	476	165	26210	0.951863
ko00071	Fatty acid degradation	1	476	176	26210	0.960704
ko00280	Valine, leucine and isoleucine degradation	1	476	203	26210	0.97613
ko00330	Arginine and proline metabolism	1	476	209	26210	0.978634
ko03020	RNA polymerase	1	476	225	26210	0.984104
ko03022	Basal transcription factors	1	476	229	26210	0.985237
ko03440	Homologous recombination	1	476	257	26210	0.991206
ko00410	beta-Alanine metabolism	1	476	258	26210	0.991367
