# Supplementary material for: Comparative transcriptome analysis of inbred lines and contrasting hybrids reveals overdominance mediate early biomass vigor in hybrid cotton
Source: BMC Genomics. 2020 Feb 10;21:140. doi: 10.1186/s12864-020-6561-9 (PMC7011360; doi:10.1186/s12864-020-6561-9)
Supplement: Supplementary file 19 — Additional file 19. Enriched Go terms of overdominant genes in root of low hybrid-parent triad [file 12864_2020_6561_MOESM19_ESM.xlsx]

## Sheet: Upregulated
GO_ID	GO_Term	GO_function	GO_class	S gene number	TS gene number	B gene number	TB gene number	pvalue
GO:0005634	nucleus	cellular_component	9	112	499	14537	46399	0.999996
GO:0005886	plasma membrane	cellular_component	5	95	499	6495	46399	0.00104709
GO:0016021	integral component of membrane	cellular_component	6	85	499	6752	46399	0.0668599
GO:0005737	cytoplasm	cellular_component	7	70	499	6973	46399	0.753044
GO:0005576	extracellular region	cellular_component	3	69	499	2306	46399	2.08722e-14
GO:0055114	oxidation-reduction process	biological_process	5	47	499	1857	46399	6.92465e-08
GO:0006355	regulation of transcription, DNA-templated	biological_process	11	47	499	3987	46399	0.275612
GO:0009507	chloroplast	cellular_component	10	47	499	5279	46399	0.930387
GO:0003677	DNA binding	molecular_function	6	44	499	3428	46399	0.128062
GO:0003700	transcription factor activity, sequence-specific DNA binding	molecular_function	4	42	499	3326	46399	0.158482
GO:0003674	molecular_function	molecular_function	2	42	499	6624	46399	0.999978
GO:0016020	membrane	cellular_component	3	36	499	2455	46399	0.0382896
GO:0008150	biological_process	biological_process	2	36	499	7013	46399	1
GO:0005515	protein binding	molecular_function	4	32	499	4117	46399	0.982104
GO:0005829	cytosol	cellular_component	9	31	499	4162	46399	0.990552
GO:0006351	transcription, DNA-templated	biological_process	10	29	499	3237	46399	0.869259
GO:0005524	ATP binding	molecular_function	9	28	499	3192	46399	0.890368
GO:0046872	metal ion binding	molecular_function	6	26	499	2311	46399	0.435044
GO:0009506	plasmodesma	cellular_component	5	23	499	1608	46399	0.103417
GO:0005618	cell wall	cellular_component	6	22	499	822	46399	0.000103837
GO:0004674	protein serine/threonine kinase activity	molecular_function	8	22	499	1965	46399	0.454098
GO:0006468	protein phosphorylation	biological_process	8	21	499	1818	46399	0.400104
GO:0005739	mitochondrion	cellular_component	9	20	499	3586	46399	0.999766
GO:0005794	Golgi apparatus	cellular_component	9	19	499	2147	46399	0.837382
GO:0016301	kinase activity	molecular_function	6	18	499	1499	46399	0.350153
GO:0008270	zinc ion binding	molecular_function	8	18	499	2023	46399	0.8252
GO:0009737	response to abscisic acid	biological_process	6	17	499	824	46399	0.00870367
GO:0020037	heme binding	molecular_function	6	16	499	264	46399	3.68293e-08
GO:0016788	hydrolase activity, acting on ester bonds	molecular_function	5	15	499	186	46399	2.12924e-09
GO:0016042	lipid catabolic process	biological_process	6	15	499	268	46399	2.73973e-07
GO:0071555	cell wall organization	biological_process	5	15	499	440	46399	0.000101975
GO:0016787	hydrolase activity	molecular_function	4	15	499	841	46399	0.0405621
GO:0005773	vacuole	cellular_component	9	15	499	971	46399	0.105071
GO:0052689	carboxylic ester hydrolase activity	molecular_function	6	14	499	237	46399	3.56828e-07
GO:0006979	response to oxidative stress	biological_process	5	14	499	441	46399	0.000353515
GO:0006810	transport	biological_process	5	14	499	460	46399	0.000535891
GO:0004601	peroxidase activity	molecular_function	6	13	499	231	46399	1.60035e-06
GO:0009751	response to salicylic acid	biological_process	6	13	499	308	46399	3.48867e-05
GO:0009505	plant-type cell wall	cellular_component	7	13	499	458	46399	0.00156042
GO:0007275	multicellular organism development	biological_process	5	12	499	641	46399	0.0465534
GO:0004672	protein kinase activity	molecular_function	7	12	499	648	46399	0.0497506
GO:0006952	defense response	biological_process	5	12	499	990	46399	0.37797
GO:0005975	carbohydrate metabolic process	biological_process	5	11	499	380	46399	0.00300336
GO:0005887	integral component of plasma membrane	cellular_component	7	11	499	578	46399	0.0501214
GO:0009570	chloroplast stroma	cellular_component	12	11	499	1016	46399	0.533151
GO:0045490	pectin catabolic process	biological_process	8	10	499	88	46399	4.03712e-08
GO:0042744	hydrogen peroxide catabolic process	biological_process	6	10	499	123	46399	9.59956e-07
GO:0009733	response to auxin	biological_process	6	10	499	498	46399	0.0447931
GO:0005783	endoplasmic reticulum	cellular_component	9	10	499	1218	46399	0.84552
GO:0009813	flavonoid biosynthetic process	biological_process	6	9	499	236	46399	0.00112318
GO:0042626	ATPase activity, coupled to transmembrane movement of substances	molecular_function	12	9	499	252	46399	0.00176319
GO:0005215	transporter activity	molecular_function	3	9	499	437	46399	0.0484549
GO:0006508	proteolysis	biological_process	6	9	499	548	46399	0.139572
GO:0016491	oxidoreductase activity	molecular_function	4	9	499	556	46399	0.148274
GO:0009414	response to water deprivation	biological_process	5	9	499	557	46399	0.149381
GO:0016757	transferase activity, transferring glycosyl groups	molecular_function	5	9	499	728	46399	0.383306
GO:0006857	oligopeptide transport	biological_process	7	8	499	130	46399	8.74134e-05
GO:0031225	anchored component of membrane	cellular_component	6	8	499	199	46399	0.00150054
GO:0006633	fatty acid biosynthetic process	biological_process	9	8	499	265	46399	0.00838577
GO:0007169	transmembrane receptor protein tyrosine kinase signaling pathway	biological_process	9	8	499	331	46399	0.0278603
GO:0042803	protein homodimerization activity	molecular_function	6	8	499	342	46399	0.032859
GO:0009416	response to light stimulus	biological_process	6	8	499	415	46399	0.081556
GO:0010143	cutin biosynthetic process	biological_process	7	7	499	44	46399	4.33476e-07
GO:0016311	dephosphorylation	biological_process	7	7	499	81	46399	2.79311e-05
GO:0042128	nitrate assimilation	biological_process	6	7	499	89	46399	5.14107e-05
GO:0004650	polygalacturonase activity	molecular_function	7	7	499	101	46399	0.000114908
GO:0046914	transition metal ion binding	molecular_function	7	7	499	152	46399	0.00135375
GO:0046916	cellular transition metal ion homeostasis	biological_process	10	7	499	152	46399	0.00135375
GO:0022857	transmembrane transporter activity	molecular_function	4	7	499	157	46399	0.00162967
GO:0030001	metal ion transport	biological_process	7	7	499	166	46399	0.00223463
GO:0006970	response to osmotic stress	biological_process	5	7	499	228	46399	0.0121821
GO:0044550	secondary metabolite biosynthetic process	biological_process	6	7	499	301	46399	0.045417
GO:0050832	defense response to fungus	biological_process	7	7	499	335	46399	0.0717126
GO:0005507	copper ion binding	molecular_function	8	7	499	382	46399	0.120266
GO:0048046	apoplast	cellular_component	4	7	499	555	46399	0.38861
GO:0046686	response to cadmium ion	biological_process	7	7	499	595	46399	0.458245
GO:0005575	cellular_component	cellular_component	2	7	499	612	46399	0.487401
GO:0009651	response to salt stress	biological_process	6	7	499	847	46399	0.806957
GO:0016829	lyase activity	molecular_function	4	6	499	141	46399	0.00434607
GO:0042542	response to hydrogen peroxide	biological_process	7	6	499	146	46399	0.00514274
GO:0080167	response to karrikin	biological_process	5	6	499	185	46399	0.0154086
GO:0008289	lipid binding	molecular_function	4	6	499	259	46399	0.0622818
GO:0016709	oxidoreductase activity, acting on paired donors, with incorporation or reduction of molecular oxygen, NAD(P)H as one donor, and incorporation of one atom of oxygen	molecular_function	6	6	499	293	46399	0.0981486
GO:0055085	transmembrane transport	biological_process	5	6	499	303	46399	0.110414
GO:0016740	transferase activity	molecular_function	4	6	499	320	46399	0.132958
GO:0005777	peroxisome	cellular_component	10	6	499	392	46399	0.248183
GO:0051301	cell division	biological_process	5	6	499	457	46399	0.36893
GO:0000139	Golgi membrane	cellular_component	11	6	499	507	46399	0.463772
GO:0009409	response to cold	biological_process	5	6	499	529	46399	0.504477
GO:0009941	chloroplast envelope	cellular_component	12	6	499	940	46399	0.939761
GO:0009051	pentose-phosphate shunt, oxidative branch	biological_process	15	5	499	14	46399	2.60606e-07
GO:0090447	glycerol-3-phosphate 2-O-acyltransferase activity	molecular_function	8	5	499	21	46399	2.48912e-06
GO:0016791	phosphatase activity	molecular_function	7	5	499	75	46399	0.00131137
GO:0009744	response to sucrose	biological_process	8	5	499	103	46399	0.00521048
GO:0030599	pectinesterase activity	molecular_function	7	5	499	112	46399	0.00738531
GO:0008643	carbohydrate transport	biological_process	5	5	499	119	46399	0.00946353
GO:0004190	aspartic-type endopeptidase activity	molecular_function	8	5	499	123	46399	0.0108157
GO:0016747	transferase activity, transferring acyl groups other than amino-acyl groups	molecular_function	6	5	499	131	46399	0.0139041
GO:0009845	seed germination	biological_process	8	5	499	148	46399	0.0223146
GO:0030163	protein catabolic process	biological_process	7	5	499	149	46399	0.0228925
GO:0009664	plant-type cell wall organization	biological_process	6	5	499	168	46399	0.035748
GO:0009705	plant-type vacuole membrane	cellular_component	11	5	499	188	46399	0.0532918
GO:0051603	proteolysis involved in cellular protein catabolic process	biological_process	8	5	499	202	46399	0.0680805
GO:0042802	identical protein binding	molecular_function	5	5	499	213	46399	0.0811374
GO:0030246	carbohydrate binding	molecular_function	4	5	499	247	46399	0.12908
GO:0004497	monooxygenase activity	molecular_function	5	5	499	249	46399	0.132234
GO:0007049	cell cycle	biological_process	5	5	499	263	46399	0.155247
GO:0051213	dioxygenase activity	molecular_function	5	5	499	278	46399	0.181585
GO:0046777	protein autophosphorylation	biological_process	9	5	499	358	46399	0.341627
GO:0003824	catalytic activity	molecular_function	3	5	499	406	46399	0.443035
GO:0016310	phosphorylation	biological_process	7	5	499	526	46399	0.669141
GO:0005802	trans-Golgi network	cellular_component	10	5	499	651	46399	0.83052
GO:0005789	endoplasmic reticulum membrane	cellular_component	11	5	499	736	46399	0.898528
GO:0043565	sequence-specific DNA binding	molecular_function	7	5	499	866	46399	0.956928
GO:0005774	vacuolar membrane	cellular_component	11	5	499	866	46399	0.956928
GO:0016651	oxidoreductase activity, acting on NAD(P)H	molecular_function	5	4	499	11	46399	4.10838e-06
GO:0004345	glucose-6-phosphate dehydrogenase activity	molecular_function	7	4	499	12	46399	6.1101e-06
GO:1900039	positive regulation of cellular response to hypoxia	biological_process	8	4	499	12	46399	6.1101e-06
GO:0009413	response to flooding	biological_process	5	4	499	12	46399	6.1101e-06
GO:0032355	response to estradiol	biological_process	8	4	499	12	46399	6.1101e-06
GO:0031000	response to caffeine	biological_process	7	4	499	12	46399	6.1101e-06
GO:0045333	cellular respiration	biological_process	7	4	499	17	46399	2.81495e-05
GO:0010345	suberin biosynthetic process	biological_process	8	4	499	29	46399	0.000253624
GO:0045330	aspartyl esterase activity	molecular_function	6	4	499	38	46399	0.000730281
GO:0051119	sugar transmembrane transporter activity	molecular_function	7	4	499	41	46399	0.000976779
GO:0030570	pectate lyase activity	molecular_function	7	4	499	43	46399	0.00117036
GO:0006006	glucose metabolic process	biological_process	9	4	499	44	46399	0.00127656
GO:0004022	alcohol dehydrogenase (NAD) activity	molecular_function	7	4	499	46	46399	0.00150883
GO:0015706	nitrate transport	biological_process	8	4	499	48	46399	0.00176899
GO:0042545	cell wall modification	biological_process	6	4	499	59	46399	0.00377163
GO:0050661	NADP binding	molecular_function	6	4	499	63	46399	0.00477323
GO:0010053	root epidermal cell differentiation	biological_process	7	4	499	76	46399	0.00922106
GO:0042538	hyperosmotic salinity response	biological_process	7	4	499	90	46399	0.0163448
GO:0001666	response to hypoxia	biological_process	5	4	499	95	46399	0.0195374
GO:0035428	hexose transmembrane transport	biological_process	7	4	499	100	46399	0.0230894
GO:0005355	glucose transmembrane transporter activity	molecular_function	10	4	499	102	46399	0.0246128
GO:0046323	glucose import	biological_process	9	4	499	102	46399	0.0246128
GO:0048316	seed development	biological_process	7	4	499	118	46399	0.0389629
GO:0006869	lipid transport	biological_process	5	4	499	140	46399	0.0650452
GO:0016722	oxidoreductase activity, oxidizing metal ions	molecular_function	5	4	499	145	46399	0.0719815
GO:0007623	circadian rhythm	biological_process	4	4	499	151	46399	0.0807809
GO:0005351	sugar:proton symporter activity	molecular_function	10	4	499	154	46399	0.0853711
GO:0008233	peptidase activity	molecular_function	5	4	499	174	46399	0.11904
GO:0009809	lignin biosynthetic process	biological_process	8	4	499	196	46399	0.161568
GO:0009826	unidimensional cell growth	biological_process	6	4	499	219	46399	0.21093
GO:0009555	pollen development	biological_process	7	4	499	266	46399	0.321327
GO:0006629	lipid metabolic process	biological_process	5	4	499	283	46399	0.362593
GO:0009753	response to jasmonic acid	biological_process	6	4	499	286	46399	0.369879
GO:0048364	root development	biological_process	8	4	499	315	46399	0.439688
GO:0004722	protein serine/threonine phosphatase activity	molecular_function	9	4	499	364	46399	0.551381
GO:0005509	calcium ion binding	molecular_function	7	4	499	435	46399	0.689566
GO:0009873	ethylene-activated signaling pathway	biological_process	8	4	499	454	46399	0.720954
GO:0015031	protein transport	biological_process	6	4	499	464	46399	0.736504
GO:0009738	abscisic acid-activated signaling pathway	biological_process	8	4	499	491	46399	0.775212
GO:0007165	signal transduction	biological_process	6	4	499	578	46399	0.870052
GO:0005730	nucleolus	cellular_component	11	4	499	591	46399	0.880775
GO:0016567	protein ubiquitination	biological_process	10	4	499	664	46399	0.927783
GO:0006412	translation	biological_process	7	4	499	750	46399	0.961326
GO:0003735	structural constituent of ribosome	molecular_function	4	4	499	1006	46399	0.994888
GO:0009703	nitrate reductase (NADH) activity	molecular_function	7	3	499	5	46399	1.21674e-05
GO:0043546	molybdopterin cofactor binding	molecular_function	6	3	499	5	46399	1.21674e-05
GO:0050464	nitrate reductase (NADPH) activity	molecular_function	7	3	499	5	46399	1.21674e-05
GO:0008940	nitrate reductase activity	molecular_function	6	3	499	5	46399	1.21674e-05
GO:0010023	proanthocyanidin biosynthetic process	biological_process	7	3	499	8	46399	6.65141e-05
GO:1901601	strigolactone biosynthetic process	biological_process	9	3	499	9	46399	9.89733e-05
GO:0016702	oxidoreductase activity, acting on single donors with incorporation of molecular oxygen, incorporation of two atoms of oxygen	molecular_function	6	3	499	12	46399	0.000253053
GO:0030151	molybdenum ion binding	molecular_function	8	3	499	12	46399	0.000253053
GO:0016121	carotene catabolic process	biological_process	9	3	499	13	46399	0.000326344
GO:0009635	response to herbicide	biological_process	5	3	499	15	46399	0.000510937
GO:0006809	nitric oxide biosynthetic process	biological_process	7	3	499	15	46399	0.000510937
GO:0016621	cinnamoyl-CoA reductase activity	molecular_function	7	3	499	19	46399	0.00105389
GO:0009061	anaerobic respiration	biological_process	8	3	499	24	46399	0.00211528
GO:0009610	response to symbiotic fungus	biological_process	8	3	499	24	46399	0.00211528
GO:0042936	dipeptide transporter activity	molecular_function	7	3	499	25	46399	0.00238467
GO:0042938	dipeptide transport	biological_process	8	3	499	25	46399	0.00238467
GO:0009251	glucan catabolic process	biological_process	8	3	499	26	46399	0.00267436
GO:0006529	asparagine biosynthetic process	biological_process	8	3	499	29	46399	0.00366995
GO:0004066	asparagine synthase (glutamine-hydrolyzing) activity	molecular_function	7	3	499	29	46399	0.00366995
GO:0015116	sulfate transmembrane transporter activity	molecular_function	9	3	499	32	46399	0.00486449
GO:0010223	secondary shoot formation	biological_process	6	3	499	33	46399	0.0053087
GO:0006541	glutamine metabolic process	biological_process	9	3	499	36	46399	0.00678421
GO:0000786	nucleosome	cellular_component	12	3	499	38	46399	0.0078899
GO:0009718	anthocyanin-containing compound biosynthetic process	biological_process	7	3	499	38	46399	0.0078899
GO:0015112	nitrate transmembrane transporter activity	molecular_function	9	3	499	38	46399	0.0078899
GO:0048511	rhythmic process	biological_process	3	3	499	42	46399	0.0104032
GO:0008422	beta-glucosidase activity	molecular_function	8	3	499	47	46399	0.0141271
GO:0042127	regulation of cell proliferation	biological_process	5	3	499	47	46399	0.0141271
GO:0008146	sulfotransferase activity	molecular_function	6	3	499	47	46399	0.0141271
GO:0009932	cell tip growth	biological_process	7	3	499	55	46399	0.0214672
GO:0005992	trehalose biosynthetic process	biological_process	8	3	499	63	46399	0.0305275
GO:0007568	aging	biological_process	5	3	499	64	46399	0.0317805
GO:0000271	polysaccharide biosynthetic process	biological_process	7	3	499	68	46399	0.0370576
GO:0016760	cellulose synthase (UDP-forming) activity	molecular_function	8	3	499	76	46399	0.0488602
GO:0004185	serine-type carboxypeptidase activity	molecular_function	9	3	499	90	46399	0.073318
GO:0003993	acid phosphatase activity	molecular_function	8	3	499	91	46399	0.0752394
GO:0016759	cellulose synthase activity	molecular_function	8	3	499	94	46399	0.0811358
GO:0009620	response to fungus	biological_process	7	3	499	95	46399	0.0831444
GO:0006631	fatty acid metabolic process	biological_process	9	3	499	96	46399	0.0851743
GO:0004693	cyclin-dependent protein serine/threonine kinase activity	molecular_function	9	3	499	100	46399	0.0935011
GO:0006366	transcription from RNA polymerase II promoter	biological_process	11	3	499	105	46399	0.104358
GO:0009832	plant-type cell wall biogenesis	biological_process	6	3	499	109	46399	0.113383
GO:0004197	cysteine-type endopeptidase activity	molecular_function	8	3	499	109	46399	0.113383
GO:0030244	cellulose biosynthetic process	biological_process	10	3	499	112	46399	0.120339
GO:0001046	core promoter sequence-specific DNA binding	molecular_function	10	3	499	113	46399	0.122692
GO:0051726	regulation of cell cycle	biological_process	6	3	499	142	46399	0.197156
GO:0015979	photosynthesis	biological_process	5	3	499	155	46399	0.233451
GO:0001228	transcriptional activator activity, RNA polymerase II transcription regulatory region sequence-specific binding	molecular_function	6	3	499	158	46399	0.241996
GO:0009524	phragmoplast	cellular_component	9	3	499	181	46399	0.30875
GO:0005506	iron ion binding	molecular_function	8	3	499	206	46399	0.381855
GO:0008152	metabolic process	biological_process	3	3	499	213	46399	0.402086
GO:0012505	endomembrane system	cellular_component	5	3	499	264	46399	0.541468
GO:0009534	chloroplast thylakoid	cellular_component	12	3	499	285	46399	0.593201
GO:0016874	ligase activity	molecular_function	4	3	499	300	46399	0.62776
GO:0009734	auxin-activated signaling pathway	biological_process	8	3	499	305	46399	0.638821
GO:0016887	ATPase activity	molecular_function	9	3	499	329	46399	0.688674
GO:0009908	flower development	biological_process	7	3	499	356	46399	0.738387
GO:0046983	protein dimerization activity	molecular_function	5	3	499	371	46399	0.763173
GO:0004842	ubiquitin-protein transferase activity	molecular_function	6	3	499	575	46399	0.947649
GO:0009536	plastid	cellular_component	9	3	499	609	46399	0.960165
GO:0005622	intracellular	cellular_component	5	3	499	652	46399	0.971994
GO:0009793	embryo development ending in seed dormancy	biological_process	5	3	499	715	46399	0.983488
GO:0003723	RNA binding	molecular_function	6	3	499	1134	46399	0.999621
GO:0004324	ferredoxin-NADP+ reductase activity	molecular_function	7	2	499	2	46399	0.000115431
GO:0015871	choline transport	biological_process	9	2	499	3	46399	0.00034382
GO:0097218	sieve plate	cellular_component	8	2	499	3	46399	0.00034382
GO:0015220	choline transmembrane transporter activity	molecular_function	7	2	499	3	46399	0.00034382
GO:0045486	naringenin 3-dioxygenase activity	molecular_function	7	2	499	4	46399	0.000682733
GO:0009671	nitrate:proton symporter activity	molecular_function	10	2	499	4	46399	0.000682733
GO:0090603	sieve element differentiation	biological_process	7	2	499	4	46399	0.000682733
GO:0031957	very long-chain fatty acid-CoA ligase activity	molecular_function	7	2	499	4	46399	0.000682733
GO:0048766	root hair initiation	biological_process	11	2	499	5	46399	0.00112978
GO:0002215	defense response to nematode	biological_process	7	2	499	6	46399	0.0016826
GO:0004061	arylformamidase activity	molecular_function	7	2	499	9	46399	0.00395271
GO:0050734	hydroxycinnamoyltransferase activity	molecular_function	7	2	499	9	46399	0.00395271
GO:0019441	tryptophan catabolic process to kynurenine	biological_process	10	2	499	9	46399	0.00395271
GO:0009830	cell wall modification involved in abscission	biological_process	7	2	499	10	46399	0.00490582
GO:0004028	3-chloroallyl aldehyde dehydrogenase activity	molecular_function	7	2	499	10	46399	0.00490582
GO:0043765	T/G mismatch-specific endonuclease activity	molecular_function	8	2	499	10	46399	0.00490582
GO:0005253	anion channel activity	molecular_function	9	2	499	11	46399	0.00595349
GO:0015194	L-serine transmembrane transporter activity	molecular_function	11	2	499	12	46399	0.00709358
GO:0042406	extrinsic component of endoplasmic reticulum membrane	cellular_component	12	2	499	12	46399	0.00709358
GO:0000014	single-stranded DNA endodeoxyribonuclease activity	molecular_function	9	2	499	13	46399	0.00832398
GO:0018171	peptidyl-cysteine oxidation	biological_process	9	2	499	13	46399	0.00832398
GO:0080131	hydroxyjasmonate sulfotransferase activity	molecular_function	7	2	499	13	46399	0.00832398
GO:2000033	regulation of seed dormancy process	biological_process	7	2	499	13	46399	0.00832398
GO:0070483	detection of hypoxia	biological_process	6	2	499	13	46399	0.00832398
GO:0052325	cell wall pectin biosynthetic process	biological_process	9	2	499	15	46399	0.0110475
GO:0045430	chalcone isomerase activity	molecular_function	6	2	499	16	46399	0.0125366
GO:0006821	chloride transport	biological_process	8	2	499	17	46399	0.014108
GO:0009922	fatty acid elongase activity	molecular_function	8	2	499	17	46399	0.014108
GO:0051289	protein homotetramerization	biological_process	10	2	499	17	46399	0.014108
GO:0006308	DNA catabolic process	biological_process	8	2	499	18	46399	0.0157596
GO:0005247	voltage-gated chloride channel activity	molecular_function	11	2	499	18	46399	0.0157596
GO:0042939	tripeptide transport	biological_process	8	2	499	19	46399	0.0174897
GO:0042937	tripeptide transporter activity	molecular_function	7	2	499	19	46399	0.0174897
GO:0034707	chloride channel complex	cellular_component	8	2	499	20	46399	0.0192964
GO:0090305	nucleic acid phosphodiester bond hydrolysis	biological_process	8	2	499	21	46399	0.0211777
GO:0048579	negative regulation of long-day photoperiodism, flowering	biological_process	8	2	499	21	46399	0.0211777
GO:0004040	amidase activity	molecular_function	7	2	499	21	46399	0.0211777
GO:2000280	regulation of root development	biological_process	9	2	499	22	46399	0.0231319
GO:0045549	9-cis-epoxycarotenoid dioxygenase activity	molecular_function	8	2	499	22	46399	0.0231319
GO:0004467	long-chain fatty acid-CoA ligase activity	molecular_function	7	2	499	22	46399	0.0231319
GO:0009725	response to hormone	biological_process	5	2	499	22	46399	0.0231319
GO:0016884	carbon-nitrogen ligase activity, with glutamine as amido-N-donor	molecular_function	6	2	499	23	46399	0.0251573
GO:0009694	jasmonic acid metabolic process	biological_process	9	2	499	23	46399	0.0251573
GO:0015198	oligopeptide transporter activity	molecular_function	6	2	499	23	46399	0.0251573
GO:0010120	camalexin biosynthetic process	biological_process	9	2	499	24	46399	0.027252
GO:0010492	maintenance of shoot apical meristem identity	biological_process	11	2	499	25	46399	0.0294144
GO:0042807	central vacuole	cellular_component	11	2	499	28	46399	0.0362907
GO:0009851	auxin biosynthetic process	biological_process	6	2	499	30	46399	0.0411828
GO:0010088	phloem development	biological_process	7	2	499	30	46399	0.0411828
GO:0016207	4-coumarate-CoA ligase activity	molecular_function	7	2	499	31	46399	0.0437166
GO:0010025	wax biosynthetic process	biological_process	5	2	499	34	46399	0.0516502
GO:0009901	anther dehiscence	biological_process	7	2	499	36	46399	0.0572016
GO:0009060	aerobic respiration	biological_process	8	2	499	36	46399	0.0572016
GO:0006561	proline biosynthetic process	biological_process	10	2	499	37	46399	0.0600517
GO:0004620	phospholipase activity	molecular_function	7	2	499	38	46399	0.0629496
GO:0009887	organ morphogenesis	biological_process	8	2	499	38	46399	0.0629496
GO:0010047	fruit dehiscence	biological_process	7	2	499	40	46399	0.0688833
GO:0047372	acylglycerol lipase activity	molecular_function	7	2	499	41	46399	0.0719164
GO:1900056	negative regulation of leaf senescence	biological_process	12	2	499	43	46399	0.078109
GO:0004565	beta-galactosidase activity	molecular_function	8	2	499	45	46399	0.0844615
GO:0048765	root hair cell differentiation	biological_process	10	2	499	45	46399	0.0844615
GO:0004029	aldehyde dehydrogenase (NAD) activity	molecular_function	7	2	499	47	46399	0.0909645
GO:0006334	nucleosome assembly	biological_process	12	2	499	47	46399	0.0909645
GO:0048235	pollen sperm cell differentiation	biological_process	7	2	499	47	46399	0.0909645
GO:0010187	negative regulation of seed germination	biological_process	10	2	499	48	46399	0.0942694
GO:0009934	regulation of meristem structural organization	biological_process	10	2	499	48	46399	0.0942694
GO:0046856	phosphatidylinositol dephosphorylation	biological_process	10	2	499	51	46399	0.104385
GO:0009411	response to UV	biological_process	7	2	499	51	46399	0.104385
GO:0016998	cell wall macromolecule catabolic process	biological_process	6	2	499	51	46399	0.104385
GO:0009407	toxin catabolic process	biological_process	6	2	499	52	46399	0.107819
GO:0003712	transcription cofactor activity	molecular_function	5	2	499	52	46399	0.107819
GO:0000226	microtubule cytoskeleton organization	biological_process	6	2	499	56	46399	0.121846
GO:2000652	regulation of secondary cell wall biogenesis	biological_process	8	2	499	59	46399	0.132641
GO:0006520	cellular amino acid metabolic process	biological_process	6	2	499	63	46399	0.147351
GO:0016762	xyloglucan:xyloglucosyl transferase activity	molecular_function	7	2	499	64	46399	0.151079
GO:0050662	coenzyme binding	molecular_function	5	2	499	65	46399	0.154825
GO:0019825	oxygen binding	molecular_function	4	2	499	67	46399	0.162371
GO:0010051	xylem and phloem pattern formation	biological_process	8	2	499	68	46399	0.166168
GO:0009831	plant-type cell wall modification involved in multidimensional cell growth	biological_process	8	2	499	75	46399	0.193137
GO:0010411	xyloglucan metabolic process	biological_process	9	2	499	77	46399	0.200946
GO:0080163	regulation of protein serine/threonine phosphatase activity	biological_process	11	2	499	77	46399	0.200946
GO:0004864	protein phosphatase inhibitor activity	molecular_function	6	2	499	81	46399	0.216665
GO:0009828	plant-type cell wall loosening	biological_process	8	2	499	82	46399	0.220612
GO:0010427	abscisic acid binding	molecular_function	6	2	499	82	46399	0.220612
GO:0048278	vesicle docking	biological_process	6	2	499	83	46399	0.224565
GO:0016798	hydrolase activity, acting on glycosyl bonds	molecular_function	5	2	499	83	46399	0.224565
GO:0016132	brassinosteroid biosynthetic process	biological_process	6	2	499	85	46399	0.232487
GO:0010311	lateral root formation	biological_process	7	2	499	85	46399	0.232487
GO:0042546	cell wall biogenesis	biological_process	5	2	499	89	46399	0.248376
GO:0009741	response to brassinosteroid	biological_process	6	2	499	93	46399	0.264297
GO:0004519	endonuclease activity	molecular_function	7	2	499	94	46399	0.268279
GO:0010182	sugar mediated signaling pathway	biological_process	8	2	499	96	46399	0.276241
GO:0009695	jasmonic acid biosynthetic process	biological_process	9	2	499	97	46399	0.28022
GO:0016298	lipase activity	molecular_function	6	2	499	100	46399	0.292146
GO:0050897	cobalt ion binding	molecular_function	8	2	499	101	46399	0.296116
GO:0015254	glycerol channel activity	molecular_function	7	2	499	102	46399	0.300083
GO:0009992	cellular water homeostasis	biological_process	7	2	499	102	46399	0.300083
GO:0004364	glutathione transferase activity	molecular_function	6	2	499	104	46399	0.308004
GO:0004806	triglyceride lipase activity	molecular_function	7	2	499	104	46399	0.308004
GO:0015250	water channel activity	molecular_function	8	2	499	104	46399	0.308004
GO:0006749	glutathione metabolic process	biological_process	8	2	499	104	46399	0.308004
GO:0009624	response to nematode	biological_process	7	2	499	106	46399	0.315908
GO:0005819	spindle	cellular_component	9	2	499	107	46399	0.319852
GO:0034220	ion transmembrane transport	biological_process	6	2	499	110	46399	0.331651
GO:0004872	receptor activity	molecular_function	3	2	499	113	46399	0.34339
GO:0016032	viral process	biological_process	5	2	499	123	46399	0.381997
GO:0006906	vesicle fusion	biological_process	6	2	499	128	46399	0.400939
GO:0051287	NAD binding	molecular_function	6	2	499	130	46399	0.408439
GO:0035091	phosphatidylinositol binding	molecular_function	6	2	499	147	46399	0.470201
GO:0005484	SNAP receptor activity	molecular_function	5	2	499	151	46399	0.484168
GO:0009739	response to gibberellin	biological_process	6	2	499	152	46399	0.487624
GO:0000149	SNARE binding	molecular_function	5	2	499	155	46399	0.497905
GO:0006357	regulation of transcription from RNA polymerase II promoter	biological_process	12	2	499	156	46399	0.501302
GO:0031201	SNARE complex	cellular_component	9	2	499	158	46399	0.508053
GO:0005871	kinesin complex	cellular_component	12	2	499	159	46399	0.511406
GO:0003777	microtubule motor activity	molecular_function	10	2	499	159	46399	0.511406
GO:0007018	microtubule-based movement	biological_process	6	2	499	161	46399	0.518066
GO:0010150	leaf senescence	biological_process	10	2	499	166	46399	0.534451
GO:0009860	pollen tube growth	biological_process	8	2	499	168	46399	0.540897
GO:0005615	extracellular space	cellular_component	5	2	499	176	46399	0.566058
GO:0046982	protein heterodimerization activity	molecular_function	6	2	499	184	46399	0.590212
GO:0050660	flavin adenine dinucleotide binding	molecular_function	6	2	499	193	46399	0.616173
GO:0009055	electron carrier activity	molecular_function	3	2	499	208	46399	0.656603
GO:0005874	microtubule	cellular_component	11	2	499	210	46399	0.661729
GO:0004252	serine-type endopeptidase activity	molecular_function	8	2	499	222	46399	0.6912
GO:0030170	pyridoxal phosphate binding	molecular_function	6	2	499	229	46399	0.707396
GO:0045892	negative regulation of transcription, DNA-templated	biological_process	12	2	499	268	46399	0.785072
GO:0009735	response to cytokinin	biological_process	6	2	499	280	46399	0.805036
GO:0010200	response to chitin	biological_process	6	2	499	301	46399	0.836034
GO:0006470	protein dephosphorylation	biological_process	8	2	499	307	46399	0.844035
GO:0004553	hydrolase activity, hydrolyzing O-glycosyl compounds	molecular_function	6	2	499	309	46399	0.846622
GO:0046658	anchored component of plasma membrane	cellular_component	8	2	499	309	46399	0.846622
GO:0032259	methylation	biological_process	4	2	499	321	46399	0.861344
GO:0009723	response to ethylene	biological_process	6	2	499	334	46399	0.875825
GO:0043231	intracellular membrane-bounded organelle	cellular_component	8	2	499	339	46399	0.881014
GO:0030154	cell differentiation	biological_process	6	2	499	358	46399	0.898958
GO:0009611	response to wounding	biological_process	5	2	499	383	46399	0.918742
GO:0035556	intracellular signal transduction	biological_process	7	2	499	426	46399	0.944513
GO:0045893	positive regulation of transcription, DNA-templated	biological_process	12	2	499	448	46399	0.954484
GO:0042742	defense response to bacterium	biological_process	7	2	499	455	46399	0.95728
GO:0005516	calmodulin binding	molecular_function	5	2	499	466	46399	0.961345
GO:0006886	intracellular protein transport	biological_process	7	2	499	556	46399	0.983188
GO:0005768	endosome	cellular_component	9	2	499	624	46399	0.991166
GO:0009535	chloroplast thylakoid membrane	cellular_component	13	2	499	631	46399	0.991737
GO:0003676	nucleic acid binding	molecular_function	5	2	499	820	46399	0.998688
GO:0008114	phosphogluconate 2-dehydrogenase activity	molecular_function	7	1	499	1	46399	0.0107545
GO:0031361	integral component of thylakoid membrane	cellular_component	11	1	499	1	46399	0.0107545
GO:0047889	ferredoxin-nitrate reductase activity	molecular_function	7	1	499	2	46399	0.0213937
GO:0048307	ferredoxin-nitrite reductase activity	molecular_function	7	1	499	2	46399	0.0213937
GO:0006829	zinc II ion transport	biological_process	9	1	499	2	46399	0.0213937
GO:0009780	photosynthetic NADP+ reduction	biological_process	14	1	499	2	46399	0.0213937
GO:0050421	nitrite reductase (NO-forming) activity	molecular_function	7	1	499	2	46399	0.0213937
GO:0019521	D-gluconate metabolic process	biological_process	10	1	499	2	46399	0.0213937
GO:0010054	trichoblast differentiation	biological_process	8	1	499	2	46399	0.0213937
GO:0000904	cell morphogenesis involved in differentiation	biological_process	8	1	499	2	46399	0.0213937
GO:0009977	proton motive force dependent protein transmembrane transporter activity	molecular_function	7	1	499	3	46399	0.0319186
GO:0043864	indoleacetamide hydrolase activity	molecular_function	7	1	499	3	46399	0.0319186
GO:0055047	generative cell mitosis	biological_process	7	1	499	3	46399	0.0319186
GO:0046487	glyoxylate metabolic process	biological_process	6	1	499	3	46399	0.0319186
GO:0043953	protein transport by the Tat complex	biological_process	7	1	499	3	46399	0.0319186
GO:0016854	racemase and epimerase activity	molecular_function	5	1	499	3	46399	0.0319186
GO:0019439	aromatic compound catabolic process	biological_process	6	1	499	4	46399	0.0423305
GO:0033729	anthocyanidin reductase activity	molecular_function	7	1	499	4	46399	0.0423305
GO:0080069	7-methylthioheptyl-desulfoglucosinolate sulfotransferase activity	molecular_function	8	1	499	4	46399	0.0423305
GO:0080066	3-methylthiopropyl-desulfoglucosinolate sulfotransferase activity	molecular_function	8	1	499	4	46399	0.0423305
GO:0019133	choline monooxygenase activity	molecular_function	7	1	499	4	46399	0.0423305
GO:0030418	nicotianamine biosynthetic process	biological_process	9	1	499	4	46399	0.0423305
GO:0009964	negative regulation of flavonoid biosynthetic process	biological_process	8	1	499	4	46399	0.0423305
GO:0016540	protein autoprocessing	biological_process	8	1	499	4	46399	0.0423305
GO:0080067	4-methylthiobutyl-desulfoglucosinolate sulfotransferase activity	molecular_function	8	1	499	4	46399	0.0423305
GO:0009609	response to symbiotic bacterium	biological_process	8	1	499	4	46399	0.0423305
GO:0019285	glycine betaine biosynthetic process from choline	biological_process	10	1	499	4	46399	0.0423305
GO:0080071	indol-3-yl-methyl-desulfoglucosinolate sulfotransferase activity	molecular_function	8	1	499	4	46399	0.0423305
GO:0003996	acyl-CoA ligase activity	molecular_function	7	1	499	4	46399	0.0423305
GO:0030410	nicotianamine synthase activity	molecular_function	6	1	499	4	46399	0.0423305
GO:0016708	oxidoreductase activity, acting on paired donors, with incorporation or reduction of molecular oxygen, NAD(P)H as one donor, and incorporation of two atoms of oxygen into one donor	molecular_function	6	1	499	4	46399	0.0423305
GO:0016710	trans-cinnamate 4-monooxygenase activity	molecular_function	7	1	499	4	46399	0.0423305
GO:0048359	mucilage metabolic process involved in seed coat development	biological_process	6	1	499	4	46399	0.0423305
GO:0080070	8-methylthiooctyl-desulfoglucosinolate sulfotransferase activity	molecular_function	8	1	499	4	46399	0.0423305
GO:0080068	5-methylthiopentyl-desulfoglucosinolate sulfotransferase activity	molecular_function	8	1	499	4	46399	0.0423305
GO:0045552	dihydrokaempferol 4-reductase activity	molecular_function	7	1	499	4	46399	0.0423305
GO:0046522	S-methyl-5-thioribose kinase activity	molecular_function	7	1	499	5	46399	0.0526307
GO:0032365	intracellular lipid transport	biological_process	6	1	499	5	46399	0.0526307
GO:0048834	specification of petal number	biological_process	7	1	499	5	46399	0.0526307
GO:0046538	2,3-bisphosphoglycerate-dependent phosphoglycerate mutase activity	molecular_function	8	1	499	5	46399	0.0526307
GO:0050521	alpha-glucan, water dikinase activity	molecular_function	7	1	499	5	46399	0.0526307
GO:0043456	regulation of pentose-phosphate shunt	biological_process	15	1	499	5	46399	0.0526307
GO:0045485	omega-6 fatty acid desaturase activity	molecular_function	6	1	499	5	46399	0.0526307
GO:0033281	TAT protein transport complex	cellular_component	7	1	499	6	46399	0.0628203
GO:0080053	response to phenylalanine	biological_process	7	1	499	6	46399	0.0628203
GO:0019365	pyridine nucleotide salvage	biological_process	11	1	499	6	46399	0.0628203
GO:0043201	response to leucine	biological_process	7	1	499	6	46399	0.0628203
GO:0032934	sterol binding	molecular_function	6	1	499	6	46399	0.0628203
GO:0030093	chloroplast photosystem I	cellular_component	14	1	499	6	46399	0.0628203
GO:0010233	phloem transport	biological_process	6	1	499	6	46399	0.0628203
GO:0080052	response to histidine	biological_process	7	1	499	6	46399	0.0628203
GO:0033946	xyloglucan-specific endo-beta-1,4-glucanase activity	molecular_function	8	1	499	6	46399	0.0628203
GO:0008936	nicotinamidase activity	molecular_function	7	1	499	6	46399	0.0628203
GO:0033840	NDP-glucose-starch glucosyltransferase activity	molecular_function	8	1	499	6	46399	0.0628203
GO:0018826	methionine gamma-lyase activity	molecular_function	6	1	499	7	46399	0.0729006
GO:0005664	nuclear origin of replication recognition complex	cellular_component	13	1	499	7	46399	0.0729006
GO:0000165	MAPK cascade	biological_process	9	1	499	7	46399	0.0729006
GO:0034243	regulation of transcription elongation from RNA polymerase II promoter	biological_process	11	1	499	7	46399	0.0729006
GO:0080143	regulation of amino acid export	biological_process	11	1	499	7	46399	0.0729006
GO:0006354	DNA-templated transcription, elongation	biological_process	9	1	499	7	46399	0.0729006
GO:0019458	methionine catabolic process via 2-oxobutanoate	biological_process	10	1	499	7	46399	0.0729006
GO:0008793	aromatic-amino-acid:2-oxoglutarate aminotransferase activity	molecular_function	7	1	499	7	46399	0.0729006
GO:0080019	fatty-acyl-CoA reductase (alcohol-forming) activity	molecular_function	7	1	499	7	46399	0.0729006
GO:0047760	butyrate-CoA ligase activity	molecular_function	7	1	499	8	46399	0.0828726
GO:0005513	detection of calcium ion	biological_process	8	1	499	8	46399	0.0828726
GO:0009558	embryo sac cellularization	biological_process	9	1	499	8	46399	0.0828726
GO:0019605	butyrate metabolic process	biological_process	11	1	499	8	46399	0.0828726
GO:0042550	photosystem I stabilization	biological_process	8	1	499	8	46399	0.0828726
GO:0004853	uroporphyrinogen decarboxylase activity	molecular_function	7	1	499	8	46399	0.0828726
GO:0010074	maintenance of meristem identity	biological_process	10	1	499	8	46399	0.0828726
GO:0005991	trehalose metabolic process	biological_process	7	1	499	9	46399	0.0927376
GO:0047259	glucomannan 4-beta-mannosyltransferase activity	molecular_function	9	1	499	9	46399	0.0927376
GO:0000922	spindle pole	cellular_component	10	1	499	9	46399	0.0927376
GO:0008252	nucleotidase activity	molecular_function	8	1	499	9	46399	0.0927376
GO:0010493	Lewis a epitope biosynthetic process	biological_process	8	1	499	9	46399	0.0927376
GO:0033198	response to ATP	biological_process	7	1	499	9	46399	0.0927376
GO:0019048	modulation by virus of host morphology or physiology	biological_process	6	1	499	9	46399	0.0927376
GO:0009970	cellular response to sulfate starvation	biological_process	9	1	499	9	46399	0.0927376
GO:0070291	N-acylethanolamine metabolic process	biological_process	9	1	499	9	46399	0.0927376
GO:0009569	chloroplast starch grain	cellular_component	12	1	499	9	46399	0.0927376
GO:0005471	ATP:ADP antiporter activity	molecular_function	9	1	499	9	46399	0.0927376
GO:0047412	N-(long-chain-acyl)ethanolamine deacylase activity	molecular_function	7	1	499	9	46399	0.0927376
GO:0000275	mitochondrial proton-transporting ATP synthase complex, catalytic core F(1	cellular_component	15	1	499	9	46399	0.0927376
GO:0046861	glyoxysomal membrane	cellular_component	13	1	499	10	46399	0.102497
GO:0035336	long-chain fatty-acyl-CoA metabolic process	biological_process	9	1	499	10	46399	0.102497
GO:0010069	zygote asymmetric cytokinesis in embryo sac	biological_process	8	1	499	10	46399	0.102497
GO:0009684	indoleacetic acid biosynthetic process	biological_process	8	1	499	11	46399	0.112151
GO:0009886	post-embryonic morphogenesis	biological_process	7	1	499	11	46399	0.112151
GO:1901959	positive regulation of cutin biosynthetic process	biological_process	9	1	499	11	46399	0.112151
GO:0003830	beta-1,4-mannosylglycoprotein 4-beta-N-acetylglucosaminyltransferase activity	molecular_function	8	1	499	11	46399	0.112151
GO:0072686	mitotic spindle	cellular_component	10	1	499	11	46399	0.112151
GO:0009081	branched-chain amino acid metabolic process	biological_process	7	1	499	11	46399	0.112151
GO:0045047	protein targeting to ER	biological_process	7	1	499	11	46399	0.112151
GO:0046168	glycerol-3-phosphate catabolic process	biological_process	7	1	499	11	46399	0.112151
GO:0004084	branched-chain-amino-acid transaminase activity	molecular_function	7	1	499	11	46399	0.112151
GO:0010226	response to lithium ion	biological_process	7	1	499	11	46399	0.112151
GO:0032940	secretion by cell	biological_process	5	1	499	11	46399	0.112151
GO:0004367	glycerol-3-phosphate dehydrogenase [NAD+] activity	molecular_function	7	1	499	11	46399	0.112151
GO:0004473	malate dehydrogenase (decarboxylating) (NADP+) activity	molecular_function	8	1	499	11	46399	0.112151
GO:0009808	lignin metabolic process	biological_process	7	1	499	11	46399	0.112151
GO:0034551	mitochondrial respiratory chain complex III assembly	biological_process	7	1	499	11	46399	0.112151
GO:0080168	abscisic acid transport	biological_process	10	1	499	12	46399	0.121702
GO:0052655	L-valine transaminase activity	molecular_function	8	1	499	12	46399	0.121702
GO:0004616	phosphogluconate dehydrogenase (decarboxylating) activity	molecular_function	7	1	499	12	46399	0.121702
GO:0008417	fucosyltransferase activity	molecular_function	7	1	499	12	46399	0.121702
GO:0043693	monoterpene biosynthetic process	biological_process	8	1	499	12	46399	0.121702
GO:0006865	amino acid transport	biological_process	9	1	499	12	46399	0.121702
GO:0052656	L-isoleucine transaminase activity	molecular_function	8	1	499	12	46399	0.121702
GO:0010480	microsporocyte differentiation	biological_process	7	1	499	12	46399	0.121702
GO:0052654	L-leucine transaminase activity	molecular_function	8	1	499	12	46399	0.121702
GO:0005199	structural constituent of cell wall	molecular_function	4	1	499	12	46399	0.121702
GO:0005432	calcium:sodium antiporter activity	molecular_function	11	1	499	12	46399	0.121702
GO:0006826	iron ion transport	biological_process	9	1	499	12	46399	0.121702
GO:0005094	Rho GDP-dissociation inhibitor activity	molecular_function	8	1	499	12	46399	0.121702
GO:0090440	abscisic acid transporter activity	molecular_function	6	1	499	12	46399	0.121702
GO:0002084	protein depalmitoylation	biological_process	9	1	499	13	46399	0.13115
GO:0016810	hydrolase activity, acting on carbon-nitrogen (but not peptide) bonds	molecular_function	5	1	499	13	46399	0.13115
GO:0047036	codeinone reductase (NADPH) activity	molecular_function	7	1	499	13	46399	0.13115
GO:0005775	vacuolar lumen	cellular_component	11	1	499	13	46399	0.13115
GO:0008474	palmitoyl-(protein) hydrolase activity	molecular_function	7	1	499	13	46399	0.13115
GO:0003865	3-oxo-5-alpha-steroid 4-dehydrogenase activity	molecular_function	7	1	499	13	46399	0.13115
GO:0007276	gamete generation	biological_process	5	1	499	13	46399	0.13115
GO:0009877	nodulation	biological_process	6	1	499	13	46399	0.13115
GO:1900864	mitochondrial RNA modification	biological_process	10	1	499	14	46399	0.140497
GO:0010333	terpene synthase activity	molecular_function	7	1	499	14	46399	0.140497
GO:0006518	peptide metabolic process	biological_process	7	1	499	14	46399	0.140497
GO:0010106	cellular response to iron ion starvation	biological_process	9	1	499	14	46399	0.140497
GO:0001673	male germ cell nucleus	cellular_component	11	1	499	14	46399	0.140497
GO:0016836	hydro-lyase activity	molecular_function	6	1	499	15	46399	0.149743
GO:0009331	glycerol-3-phosphate dehydrogenase complex	cellular_component	9	1	499	15	46399	0.149743
GO:0015833	peptide transport	biological_process	6	1	499	15	46399	0.149743
GO:0045038	protein import into chloroplast thylakoid membrane	biological_process	9	1	499	15	46399	0.149743
GO:0006072	glycerol-3-phosphate metabolic process	biological_process	8	1	499	15	46399	0.149743
GO:0045723	positive regulation of fatty acid biosynthetic process	biological_process	11	1	499	15	46399	0.149743
GO:0003680	AT DNA binding	molecular_function	8	1	499	16	46399	0.15889
GO:0051753	mannan synthase activity	molecular_function	9	1	499	16	46399	0.15889
GO:0004321	fatty-acyl-CoA synthase activity	molecular_function	8	1	499	16	46399	0.15889
GO:0032147	activation of protein kinase activity	biological_process	12	1	499	16	46399	0.15889
GO:0006664	glycolipid metabolic process	biological_process	7	1	499	16	46399	0.15889
GO:0005787	signal peptidase complex	cellular_component	11	1	499	16	46399	0.15889
GO:0010050	vegetative phase change	biological_process	7	1	499	16	46399	0.15889
GO:0004506	squalene monooxygenase activity	molecular_function	7	1	499	16	46399	0.15889
GO:0006624	vacuolar protein processing	biological_process	7	1	499	16	46399	0.15889
GO:0098687	chromosomal region	cellular_component	11	1	499	16	46399	0.15889
GO:0000981	RNA polymerase II transcription factor activity, sequence-specific DNA binding	molecular_function	5	1	499	16	46399	0.15889
GO:0071732	cellular response to nitric oxide	biological_process	8	1	499	17	46399	0.167939
GO:0042989	sequestering of actin monomers	biological_process	12	1	499	17	46399	0.167939
GO:0019748	secondary metabolic process	biological_process	5	1	499	17	46399	0.167939
GO:0016717	oxidoreductase activity, acting on paired donors, with oxidation of a pair of donors resulting in the reduction of molecular oxygen to two molecules of water	molecular_function	6	1	499	17	46399	0.167939
GO:0010158	abaxial cell fate specification	biological_process	7	1	499	18	46399	0.176891
GO:0009522	photosystem I	cellular_component	10	1	499	18	46399	0.176891
GO:0001558	regulation of cell growth	biological_process	6	1	499	19	46399	0.185746
GO:0007021	tubulin complex assembly	biological_process	9	1	499	19	46399	0.185746
GO:0018685	alkane 1-monooxygenase activity	molecular_function	7	1	499	19	46399	0.185746
GO:0060236	regulation of mitotic spindle organization	biological_process	9	1	499	19	46399	0.185746
GO:0016554	cytidine to uridine editing	biological_process	11	1	499	19	46399	0.185746
GO:0003785	actin monomer binding	molecular_function	7	1	499	19	46399	0.185746
GO:0000808	origin recognition complex	cellular_component	11	1	499	19	46399	0.185746
GO:0046527	glucosyltransferase activity	molecular_function	7	1	499	20	46399	0.194507
GO:0016627	oxidoreductase activity, acting on the CH-CH group of donors	molecular_function	5	1	499	20	46399	0.194507
GO:0043068	positive regulation of programmed cell death	biological_process	8	1	499	20	46399	0.194507
GO:0008121	ubiquinol-cytochrome-c reductase activity	molecular_function	7	1	499	20	46399	0.194507
GO:0016174	NAD(P)H oxidase activity	molecular_function	7	1	499	20	46399	0.194507
GO:0016604	nuclear body	cellular_component	13	1	499	20	46399	0.194507
GO:0015630	microtubule cytoskeleton	cellular_component	10	1	499	20	46399	0.194507
GO:1900425	negative regulation of defense response to bacterium	biological_process	9	1	499	21	46399	0.203173
GO:0071369	cellular response to ethylene stimulus	biological_process	8	1	499	21	46399	0.203173
GO:0047364	desulfoglucosinolate sulfotransferase activity	molecular_function	7	1	499	21	46399	0.203173
GO:0047714	galactolipase activity	molecular_function	7	1	499	22	46399	0.211746
GO:0005669	transcription factor TFIID complex	cellular_component	10	1	499	22	46399	0.211746
GO:0015491	cation:cation antiporter activity	molecular_function	9	1	499	22	46399	0.211746
GO:0006122	mitochondrial electron transport, ubiquinol to cytochrome c	biological_process	16	1	499	23	46399	0.220228
GO:0009698	phenylpropanoid metabolic process	biological_process	6	1	499	23	46399	0.220228
GO:1901430	positive regulation of syringal lignin biosynthetic process	biological_process	11	1	499	24	46399	0.228618
GO:0004069	L-aspartate:2-oxoglutarate aminotransferase activity	molecular_function	7	1	499	24	46399	0.228618
GO:0009098	leucine biosynthetic process	biological_process	9	1	499	24	46399	0.228618
GO:0009099	valine biosynthetic process	biological_process	9	1	499	24	46399	0.228618
GO:0048437	floral organ development	biological_process	5	1	499	24	46399	0.228618
GO:0010192	mucilage biosynthetic process	biological_process	6	1	499	25	46399	0.236918
GO:0009959	negative gravitropism	biological_process	7	1	499	25	46399	0.236918
GO:0048528	post-embryonic root development	biological_process	7	1	499	25	46399	0.236918
GO:0055028	cortical microtubule	cellular_component	10	1	499	25	46399	0.236918
GO:0004373	glycogen (starch) synthase activity	molecular_function	8	1	499	25	46399	0.236918
GO:0009960	endosperm development	biological_process	5	1	499	26	46399	0.245129
GO:1900865	chloroplast RNA modification	biological_process	10	1	499	26	46399	0.245129
GO:0090575	RNA polymerase II transcription factor complex	cellular_component	9	1	499	26	46399	0.245129
GO:0005758	mitochondrial intermembrane space	cellular_component	12	1	499	27	46399	0.253252
GO:0019509	L-methionine biosynthetic process from methylthioadenosine	biological_process	12	1	499	27	46399	0.253252
GO:0003825	alpha,alpha-trehalose-phosphate synthase (UDP-forming) activity	molecular_function	8	1	499	28	46399	0.261288
GO:0016688	L-ascorbate peroxidase activity	molecular_function	7	1	499	28	46399	0.261288
GO:0000272	polysaccharide catabolic process	biological_process	7	1	499	28	46399	0.261288
GO:0010279	indole-3-acetic acid amido synthetase activity	molecular_function	7	1	499	28	46399	0.261288
GO:0015693	magnesium ion transport	biological_process	9	1	499	28	46399	0.261288
GO:0042651	thylakoid membrane	cellular_component	9	1	499	29	46399	0.269237
GO:0019761	glucosinolate biosynthetic process	biological_process	9	1	499	29	46399	0.269237
GO:0016161	beta-amylase activity	molecular_function	8	1	499	29	46399	0.269237
GO:0009864	induced systemic resistance, jasmonic acid mediated signaling pathway	biological_process	5	1	499	29	46399	0.269237
GO:0008514	organic anion transmembrane transporter activity	molecular_function	8	1	499	30	46399	0.277101
GO:0010162	seed dormancy process	biological_process	6	1	499	30	46399	0.277101
GO:0004470	malic enzyme activity	molecular_function	7	1	499	31	46399	0.28488
GO:0003995	acyl-CoA dehydrogenase activity	molecular_function	6	1	499	31	46399	0.28488
GO:0004471	malate dehydrogenase (decarboxylating) (NAD+) activity	molecular_function	8	1	499	31	46399	0.28488
GO:0016847	1-aminocyclopropane-1-carboxylate synthase activity	molecular_function	6	1	499	31	46399	0.28488
GO:0000783	nuclear telomere cap complex	cellular_component	13	1	499	31	46399	0.28488
GO:0016652	oxidoreductase activity, acting on NAD(P)H, NAD(P) as acceptor	molecular_function	6	1	499	31	46399	0.28488
GO:0009773	photosynthetic electron transport in photosystem I	biological_process	8	1	499	31	46399	0.28488
GO:0048229	gametophyte development	biological_process	6	1	499	31	46399	0.28488
GO:0048441	petal development	biological_process	6	1	499	31	46399	0.28488
GO:0010199	organ boundary specification between lateral organs and the meristem	biological_process	9	1	499	32	46399	0.292576
GO:0000290	deadenylation-dependent decapping of nuclear-transcribed mRNA	biological_process	12	1	499	32	46399	0.292576
GO:0008948	oxaloacetate decarboxylase activity	molecular_function	7	1	499	32	46399	0.292576
GO:0009514	glyoxysome	cellular_component	11	1	499	33	46399	0.30019
GO:0052890	oxidoreductase activity, acting on the CH-CH group of donors, with a flavin as acceptor	molecular_function	6	1	499	33	46399	0.30019
GO:0033383	geranyl diphosphate metabolic process	biological_process	8	1	499	33	46399	0.30019
GO:0033539	fatty acid beta-oxidation using acyl-CoA dehydrogenase	biological_process	11	1	499	33	46399	0.30019
GO:0022891	substrate-specific transmembrane transporter activity	molecular_function	5	1	499	34	46399	0.307721
GO:0009639	response to red or far red light	biological_process	7	1	499	34	46399	0.307721
GO:0010584	pollen exine formation	biological_process	6	1	499	34	46399	0.307721
GO:0009269	response to desiccation	biological_process	6	1	499	34	46399	0.307721
GO:0055088	lipid homeostasis	biological_process	7	1	499	35	46399	0.315172
GO:0042631	cellular response to water deprivation	biological_process	7	1	499	35	46399	0.315172
GO:0061512	protein localization to cilium	biological_process	8	1	499	35	46399	0.315172
GO:0050821	protein stabilization	biological_process	10	1	499	35	46399	0.315172
GO:0031425	chloroplast RNA processing	biological_process	10	1	499	35	46399	0.315172
GO:0009927	histidine phosphotransfer kinase activity	molecular_function	7	1	499	35	46399	0.315172
GO:0005929	cilium	cellular_component	6	1	499	36	46399	0.322542
GO:0015935	small ribosomal subunit	cellular_component	11	1	499	36	46399	0.322542
GO:0019722	calcium-mediated signaling	biological_process	9	1	499	36	46399	0.322542
GO:0030176	integral component of endoplasmic reticulum membrane	cellular_component	13	1	499	37	46399	0.329834
GO:0043680	filiform apparatus	cellular_component	8	1	499	37	46399	0.329834
GO:0031627	telomeric loop formation	biological_process	10	1	499	38	46399	0.337047
GO:0009097	isoleucine biosynthetic process	biological_process	9	1	499	38	46399	0.337047
GO:0006783	heme biosynthetic process	biological_process	9	1	499	38	46399	0.337047
GO:0006812	cation transport	biological_process	6	1	499	38	46399	0.337047
GO:0045271	respiratory chain complex I	cellular_component	7	1	499	38	46399	0.337047
GO:1900150	regulation of defense response to fungus	biological_process	8	1	499	38	46399	0.337047
GO:0055072	iron ion homeostasis	biological_process	11	1	499	39	46399	0.344182
GO:0006094	gluconeogenesis	biological_process	9	1	499	40	46399	0.351241
GO:0005750	mitochondrial respiratory chain complex III	cellular_component	15	1	499	40	46399	0.351241
GO:0009749	response to glucose	biological_process	9	1	499	40	46399	0.351241
GO:0003691	double-stranded telomeric DNA binding	molecular_function	9	1	499	40	46399	0.351241
GO:0010075	regulation of meristem growth	biological_process	10	1	499	40	46399	0.351241
GO:0005938	cell cortex	cellular_component	9	1	499	40	46399	0.351241
GO:0006807	nitrogen compound metabolic process	biological_process	4	1	499	40	46399	0.351241
GO:0010483	pollen tube reception	biological_process	6	1	499	43	46399	0.371966
GO:0030245	cellulose catabolic process	biological_process	9	1	499	43	46399	0.371966
GO:0030308	negative regulation of cell growth	biological_process	7	1	499	43	46399	0.371966
GO:0004707	MAP kinase activity	molecular_function	10	1	499	43	46399	0.371966
GO:0046933	proton-transporting ATP synthase activity, rotational mechanism	molecular_function	15	1	499	44	46399	0.378727
GO:0010017	red or far-red light signaling pathway	biological_process	7	1	499	45	46399	0.385415
GO:0080156	mitochondrial mRNA modification	biological_process	11	1	499	45	46399	0.385415
GO:0010020	chloroplast fission	biological_process	7	1	499	45	46399	0.385415
GO:0015629	actin cytoskeleton	cellular_component	10	1	499	46	46399	0.392031
GO:0008483	transaminase activity	molecular_function	6	1	499	46	46399	0.392031
GO:0010167	response to nitrate	biological_process	6	1	499	46	46399	0.392031
GO:0042752	regulation of circadian rhythm	biological_process	5	1	499	47	46399	0.398576
GO:0008234	cysteine-type peptidase activity	molecular_function	7	1	499	48	46399	0.40505
GO:0007338	single fertilization	biological_process	6	1	499	48	46399	0.40505
GO:0048467	gynoecium development	biological_process	6	1	499	48	46399	0.40505
GO:0009750	response to fructose	biological_process	9	1	499	48	46399	0.40505
GO:0009693	ethylene biosynthetic process	biological_process	7	1	499	48	46399	0.40505
GO:0015293	symporter activity	molecular_function	7	1	499	48	46399	0.40505
GO:0009850	auxin metabolic process	biological_process	5	1	499	49	46399	0.411455
GO:0033612	receptor serine/threonine kinase binding	molecular_function	6	1	499	49	46399	0.411455
GO:0033962	cytoplasmic mRNA processing body assembly	biological_process	6	1	499	50	46399	0.417792
GO:0009646	response to absence of light	biological_process	8	1	499	51	46399	0.42406
GO:0008810	cellulase activity	molecular_function	7	1	499	51	46399	0.42406
GO:0009574	preprophase band	cellular_component	9	1	499	51	46399	0.42406
GO:0010105	negative regulation of ethylene-activated signaling pathway	biological_process	10	1	499	51	46399	0.42406
GO:0000062	fatty-acyl-CoA binding	molecular_function	6	1	499	51	46399	0.42406
GO:0048653	anther development	biological_process	7	1	499	53	46399	0.436395
GO:0006108	malate metabolic process	biological_process	9	1	499	53	46399	0.436395
GO:0006414	translational elongation	biological_process	8	1	499	54	46399	0.442463
GO:0032580	Golgi cisterna membrane	cellular_component	12	1	499	54	46399	0.442463
GO:0009532	plastid stroma	cellular_component	11	1	499	54	46399	0.442463
GO:0080022	primary root development	biological_process	9	1	499	55	46399	0.448466
GO:0006949	syncytium formation	biological_process	5	1	499	57	46399	0.460279
GO:0006635	fatty acid beta-oxidation	biological_process	10	1	499	57	46399	0.460279
GO:0071281	cellular response to iron ion	biological_process	8	1	499	57	46399	0.460279
GO:0009266	response to temperature stimulus	biological_process	5	1	499	57	46399	0.460279
GO:0006636	unsaturated fatty acid biosynthetic process	biological_process	10	1	499	58	46399	0.466091
GO:0005543	phospholipid binding	molecular_function	5	1	499	59	46399	0.47184
GO:0015079	potassium ion transmembrane transporter activity	molecular_function	10	1	499	59	46399	0.47184
GO:0016168	chlorophyll binding	molecular_function	6	1	499	61	46399	0.483153
GO:0004402	histone acetyltransferase activity	molecular_function	10	1	499	61	46399	0.483153
GO:0031408	oxylipin biosynthetic process	biological_process	10	1	499	62	46399	0.488719
GO:0000156	phosphorelay response regulator activity	molecular_function	5	1	499	62	46399	0.488719
GO:0000902	cell morphogenesis	biological_process	7	1	499	62	46399	0.488719
GO:0006487	protein N-linked glycosylation	biological_process	9	1	499	62	46399	0.488719
GO:0000911	cytokinesis by cell plate formation	biological_process	9	1	499	63	46399	0.494225
GO:0009853	photorespiration	biological_process	7	1	499	64	46399	0.499672
GO:0009910	negative regulation of flower development	biological_process	9	1	499	66	46399	0.510391
GO:0006465	signal peptide processing	biological_process	8	1	499	66	46399	0.510391
GO:0010087	phloem or xylem histogenesis	biological_process	6	1	499	67	46399	0.515664
GO:0004568	chitinase activity	molecular_function	7	1	499	68	46399	0.52088
GO:0016705	oxidoreductase activity, acting on paired donors, with incorporation or reduction of molecular oxygen	molecular_function	5	1	499	69	46399	0.52604
GO:0009630	gravitropism	biological_process	6	1	499	69	46399	0.52604
GO:0046910	pectinesterase inhibitor activity	molecular_function	5	1	499	71	46399	0.536195
GO:0051537	2 iron, 2 sulfur cluster binding	molecular_function	6	1	499	73	46399	0.546133
GO:0009615	response to virus	biological_process	7	1	499	73	46399	0.546133
GO:0009553	embryo sac development	biological_process	7	1	499	74	46399	0.551021
GO:0015986	ATP synthesis coupled proton transport	biological_process	12	1	499	74	46399	0.551021
GO:0016126	sterol biosynthetic process	biological_process	8	1	499	76	46399	0.560642
GO:0019252	starch biosynthetic process	biological_process	9	1	499	76	46399	0.560642
GO:0006811	ion transport	biological_process	5	1	499	77	46399	0.565375
GO:0003746	translation elongation factor activity	molecular_function	8	1	499	78	46399	0.570057
GO:0005764	lysosome	cellular_component	11	1	499	78	46399	0.570057
GO:0008375	acetylglucosaminyltransferase activity	molecular_function	7	1	499	80	46399	0.57927
GO:0071944	cell periphery	cellular_component	5	1	499	84	46399	0.59711
GO:0031966	mitochondrial membrane	cellular_component	12	1	499	85	46399	0.601451
GO:0010268	brassinosteroid homeostasis	biological_process	8	1	499	87	46399	0.609993
GO:0031146	SCF-dependent proteasomal ubiquitin-dependent protein catabolic process	biological_process	11	1	499	88	46399	0.614195
GO:0009791	post-embryonic development	biological_process	6	1	499	88	46399	0.614195
GO:0010119	regulation of stomatal movement	biological_process	6	1	499	89	46399	0.618352
GO:0010252	auxin homeostasis	biological_process	7	1	499	89	46399	0.618352
GO:0051707	response to other organism	biological_process	6	1	499	91	46399	0.626533
GO:0016125	sterol metabolic process	biological_process	7	1	499	91	46399	0.626533
GO:0005778	peroxisomal membrane	cellular_component	12	1	499	92	46399	0.630557
GO:0051539	4 iron, 4 sulfur cluster binding	molecular_function	6	1	499	99	46399	0.657541
GO:0010090	trichome morphogenesis	biological_process	8	1	499	99	46399	0.657541
GO:0045087	innate immune response	biological_process	5	1	499	101	46399	0.664883
GO:0007166	cell surface receptor signaling pathway	biological_process	7	1	499	102	46399	0.668495
GO:0000160	phosphorelay signal transduction system	biological_process	8	1	499	104	46399	0.675603
GO:0008017	microtubule binding	molecular_function	7	1	499	105	46399	0.6791
GO:0010224	response to UV-B	biological_process	8	1	499	106	46399	0.682558
GO:0043621	protein self-association	molecular_function	5	1	499	108	46399	0.689365
GO:0008283	cell proliferation	biological_process	4	1	499	110	46399	0.696026
GO:0040008	regulation of growth	biological_process	4	1	499	110	46399	0.696026
GO:0005747	mitochondrial respiratory chain complex I	cellular_component	15	1	499	111	46399	0.699303
GO:0006950	response to stress	biological_process	4	1	499	111	46399	0.699303
GO:0019898	extrinsic component of membrane	cellular_component	5	1	499	111	46399	0.699303
GO:0004702	receptor signaling protein serine/threonine kinase activity	molecular_function	9	1	499	112	46399	0.702545
GO:0003333	amino acid transmembrane transport	biological_process	7	1	499	114	46399	0.708924
GO:0006486	protein glycosylation	biological_process	8	1	499	115	46399	0.712062
GO:0009058	biosynthetic process	biological_process	4	1	499	116	46399	0.715166
GO:0005840	ribosome	cellular_component	9	1	499	118	46399	0.721275
GO:0009867	jasmonic acid mediated signaling pathway	biological_process	8	1	499	119	46399	0.72428
GO:0090406	pollen tube	cellular_component	6	1	499	121	46399	0.730194
GO:0006887	exocytosis	biological_process	6	1	499	121	46399	0.730194
GO:0010089	xylem development	biological_process	7	1	499	121	46399	0.730194
GO:0019005	SCF ubiquitin ligase complex	cellular_component	9	1	499	122	46399	0.733103
GO:0005198	structural molecule activity	molecular_function	3	1	499	125	46399	0.741644
GO:0009788	negative regulation of abscisic acid-activated signaling pathway	biological_process	10	1	499	126	46399	0.74443
GO:0000977	RNA polymerase II regulatory region sequence-specific DNA binding	molecular_function	10	1	499	126	46399	0.74443
GO:0006260	DNA replication	biological_process	9	1	499	127	46399	0.747186
GO:0015171	amino acid transmembrane transporter activity	molecular_function	8	1	499	134	46399	0.765666
GO:0022626	cytosolic ribosome	cellular_component	11	1	499	138	46399	0.775613
GO:0007067	mitotic nuclear division	biological_process	7	1	499	145	46399	0.792018
GO:0009742	brassinosteroid mediated signaling pathway	biological_process	9	1	499	157	46399	0.817405
GO:0080044	quercetin 7-O-glucosyltransferase activity	molecular_function	8	1	499	158	46399	0.819375
GO:0080043	quercetin 3-O-glucosyltransferase activity	molecular_function	8	1	499	158	46399	0.819375
GO:0008168	methyltransferase activity	molecular_function	6	1	499	160	46399	0.823253
GO:0000932	cytoplasmic mRNA processing body	cellular_component	10	1	499	161	46399	0.82516
GO:0031969	chloroplast membrane	cellular_component	13	1	499	171	46399	0.84314
GO:0052696	flavonoid glucuronidation	biological_process	12	1	499	175	46399	0.849804
GO:0006888	ER to Golgi vesicle-mediated transport	biological_process	7	1	499	175	46399	0.849804
GO:0005096	GTPase activator activity	molecular_function	5	1	499	188	46399	0.869572
GO:0006096	glycolytic process	biological_process	7	1	499	190	46399	0.872374
GO:0000287	magnesium ion binding	molecular_function	7	1	499	194	46399	0.877798
GO:0009658	chloroplast organization	biological_process	6	1	499	199	46399	0.884256
GO:0004871	signal transducer activity	molecular_function	4	1	499	200	46399	0.885506
GO:0031625	ubiquitin protein ligase binding	molecular_function	7	1	499	201	46399	0.886743
GO:0007264	small GTPase mediated signal transduction	biological_process	8	1	499	205	46399	0.891558
GO:0008757	S-adenosylmethionine-dependent methyltransferase activity	molecular_function	7	1	499	216	46399	0.903771
GO:0005654	nucleoplasm	cellular_component	11	1	499	246	46399	0.930542
GO:0022627	cytosolic small ribosomal subunit	cellular_component	12	1	499	252	46399	0.934928
GO:0006397	mRNA processing	biological_process	10	1	499	290	46399	0.956958
GO:0006511	ubiquitin-dependent protein catabolic process	biological_process	9	1	499	306	46399	0.963836
GO:0009579	thylakoid	cellular_component	7	1	499	320	46399	0.968948
GO:0003924	GTPase activity	molecular_function	9	1	499	368	46399	0.981593
GO:0044212	transcription regulatory region DNA binding	molecular_function	8	1	499	390	46399	0.985518
GO:0005525	GTP binding	molecular_function	9	1	499	428	46399	0.990433
GO:0006457	protein folding	biological_process	7	1	499	468	46399	0.993818

## Sheet: Downregulated
GO_ID	GO_Term	GO_function	GO_class	S gene number	TS gene number	B gene number	TB gene number	pvalue
GO:0005634	nucleus	cellular_component	9	175	563	14537	46399	0.566465
GO:0009507	chloroplast	cellular_component	10	117	563	5279	46399	7.70022e-11
GO:0005737	cytoplasm	cellular_component	7	87	563	6973	46399	0.406293
GO:0006355	regulation of transcription, DNA-templated	biological_process	11	77	563	3987	46399	3.521e-05
GO:0005886	plasma membrane	cellular_component	5	77	563	6495	46399	0.606024
GO:0016021	integral component of membrane	cellular_component	6	74	563	6752	46399	0.844743
GO:0003700	transcription factor activity, sequence-specific DNA binding	molecular_function	4	63	563	3326	46399	0.000322106
GO:0003674	molecular_function	molecular_function	2	60	563	6624	46399	0.995572
GO:0003677	DNA binding	molecular_function	6	59	563	3428	46399	0.00443946
GO:0006351	transcription, DNA-templated	biological_process	10	58	563	3237	46399	0.0020241
GO:0005829	cytosol	cellular_component	9	56	563	4162	46399	0.226394
GO:0008150	biological_process	biological_process	2	55	563	7013	46399	0.999933
GO:0005515	protein binding	molecular_function	4	48	563	4117	46399	0.636321
GO:0046872	metal ion binding	molecular_function	6	43	563	2311	46399	0.00394638
GO:0005739	mitochondrion	cellular_component	9	41	563	3586	46399	0.677677
GO:0005524	ATP binding	molecular_function	9	40	563	3192	46399	0.439647
GO:0009570	chloroplast stroma	cellular_component	12	36	563	1016	46399	1.51368e-08
GO:0016020	membrane	cellular_component	3	36	563	2455	46399	0.140364
GO:0009941	chloroplast envelope	cellular_component	12	33	563	940	46399	7.53406e-08
GO:0006468	protein phosphorylation	biological_process	8	33	563	1818	46399	0.0150491
GO:0009737	response to abscisic acid	biological_process	6	32	563	824	46399	1.18447e-08
GO:0055114	oxidation-reduction process	biological_process	5	32	563	1857	46399	0.031064
GO:0016787	hydrolase activity	molecular_function	4	27	563	841	46399	6.01382e-06
GO:0004674	protein serine/threonine kinase activity	molecular_function	8	27	563	1965	46399	0.280649
GO:0005576	extracellular region	cellular_component	3	22	563	2306	46399	0.900637
GO:0009535	chloroplast thylakoid membrane	cellular_component	13	21	563	631	46399	3.83691e-05
GO:0043565	sequence-specific DNA binding	molecular_function	7	20	563	866	46399	0.00511195
GO:0009579	thylakoid	cellular_component	7	19	563	320	46399	1.89648e-08
GO:0009409	response to cold	biological_process	5	19	563	529	46399	3.23352e-05
GO:0009651	response to salt stress	biological_process	6	18	563	847	46399	0.016632
GO:0008270	zinc ion binding	molecular_function	8	18	563	2023	46399	0.933953
GO:0005794	Golgi apparatus	cellular_component	9	18	563	2147	46399	0.963898
GO:0048046	apoplast	cellular_component	4	17	563	555	46399	0.000527159
GO:0016301	kinase activity	molecular_function	6	17	563	1499	46399	0.645726
GO:0009753	response to jasmonic acid	biological_process	6	16	563	286	46399	5.52914e-07
GO:0005777	peroxisome	cellular_component	10	16	563	392	46399	2.9857e-05
GO:0046686	response to cadmium ion	biological_process	7	16	563	595	46399	0.00283751
GO:0009506	plasmodesma	cellular_component	5	16	563	1608	46399	0.822883
GO:0007623	circadian rhythm	biological_process	4	15	563	151	46399	6.00635e-10
GO:0009414	response to water deprivation	biological_process	5	15	563	557	46399	0.00373377
GO:0009416	response to light stimulus	biological_process	6	14	563	415	46399	0.000635564
GO:0006979	response to oxidative stress	biological_process	5	14	563	441	46399	0.00113601
GO:0009733	response to auxin	biological_process	6	14	563	498	46399	0.00343662
GO:0007275	multicellular organism development	biological_process	5	14	563	641	46399	0.026326
GO:0009611	response to wounding	biological_process	5	13	563	383	46399	0.000926742
GO:0005215	transporter activity	molecular_function	3	13	563	437	46399	0.00294471
GO:0006952	defense response	biological_process	5	13	563	990	46399	0.425473
GO:0009739	response to gibberellin	biological_process	6	12	563	152	46399	3.9596e-07
GO:0015979	photosynthesis	biological_process	5	12	563	155	46399	4.8876e-07
GO:0045892	negative regulation of transcription, DNA-templated	biological_process	12	12	563	268	46399	0.000122746
GO:0009751	response to salicylic acid	biological_process	6	12	563	308	46399	0.000436531
GO:0042742	defense response to bacterium	biological_process	7	12	563	455	46399	0.010431
GO:0005516	calmodulin binding	molecular_function	5	12	563	466	46399	0.0124002
GO:0005887	integral component of plasma membrane	cellular_component	7	12	563	578	46399	0.0517269
GO:0005774	vacuolar membrane	cellular_component	11	12	563	866	46399	0.361285
GO:0009723	response to ethylene	biological_process	6	11	563	334	46399	0.00281175
GO:0035556	intracellular signal transduction	biological_process	7	11	563	426	46399	0.0159434
GO:0009534	chloroplast thylakoid	cellular_component	12	10	563	285	46399	0.00274829
GO:0004722	protein serine/threonine phosphatase activity	molecular_function	9	10	563	364	46399	0.0142818
GO:0044212	transcription regulatory region DNA binding	molecular_function	8	10	563	390	46399	0.0218684
GO:0045893	positive regulation of transcription, DNA-templated	biological_process	12	10	563	448	46399	0.0485935
GO:0009738	abscisic acid-activated signaling pathway	biological_process	8	10	563	491	46399	0.078707
GO:0016491	oxidoreductase activity	molecular_function	4	10	563	556	46399	0.142175
GO:0007165	signal transduction	biological_process	6	10	563	578	46399	0.168346
GO:0005622	intracellular	cellular_component	5	10	563	652	46399	0.270648
GO:0005773	vacuole	cellular_component	9	10	563	971	46399	0.742317
GO:0006470	protein dephosphorylation	biological_process	8	9	563	307	46399	0.0133744
GO:0005975	carbohydrate metabolic process	biological_process	5	9	563	380	46399	0.0438848
GO:0004672	protein kinase activity	molecular_function	7	9	563	648	46399	0.388034
GO:0005618	cell wall	cellular_component	6	9	563	822	46399	0.667613
GO:0005783	endoplasmic reticulum	cellular_component	9	9	563	1218	46399	0.960804
GO:0010287	plastoglobule	cellular_component	13	8	563	140	46399	0.000329471
GO:0009705	plant-type vacuole membrane	cellular_component	11	8	563	188	46399	0.00222237
GO:0043531	ADP binding	molecular_function	9	8	563	224	46399	0.00636448
GO:0006970	response to osmotic stress	biological_process	5	8	563	228	46399	0.00705097
GO:0004497	monooxygenase activity	molecular_function	5	8	563	249	46399	0.0116085
GO:0003676	nucleic acid binding	molecular_function	5	8	563	820	46399	0.779267
GO:0010150	leaf senescence	biological_process	10	7	563	166	46399	0.00432809
GO:0031969	chloroplast membrane	cellular_component	13	7	563	171	46399	0.00508075
GO:0005623	cell	cellular_component	3	7	563	184	46399	0.00749634
GO:0009658	chloroplast organization	biological_process	6	7	563	199	46399	0.0112346
GO:0008152	metabolic process	biological_process	3	7	563	213	46399	0.0157977
GO:0005507	copper ion binding	molecular_function	8	7	563	382	46399	0.184762
GO:0006810	transport	biological_process	5	7	563	460	46399	0.326077
GO:0009536	plastid	cellular_component	9	7	563	609	46399	0.609043
GO:0003723	RNA binding	molecular_function	6	7	563	1134	46399	0.984919
GO:0042754	negative regulation of circadian rhythm	biological_process	6	6	563	7	46399	2.15346e-11
GO:0043433	negative regulation of sequence-specific DNA binding transcription factor activity	biological_process	13	6	563	12	46399	2.69936e-09
GO:0048574	long-day photoperiodism, flowering	biological_process	7	6	563	29	46399	1.16451e-06
GO:0042752	regulation of circadian rhythm	biological_process	5	6	563	47	46399	2.18776e-05
GO:0016168	chlorophyll binding	molecular_function	6	6	563	61	46399	9.80202e-05
GO:0000156	phosphorelay response regulator activity	molecular_function	5	6	563	62	46399	0.000107419
GO:0006352	DNA-templated transcription, initiation	biological_process	9	6	563	76	46399	0.000331142
GO:0010319	stromule	cellular_component	12	6	563	88	46399	0.000726508
GO:0000160	phosphorelay signal transduction system	biological_process	8	6	563	104	46399	0.00172951
GO:0009644	response to high light intensity	biological_process	8	6	563	119	46399	0.0033991
GO:0051287	NAD binding	molecular_function	6	6	563	130	46399	0.00522901
GO:0004712	protein serine/threonine/tyrosine kinase activity	molecular_function	8	6	563	133	46399	0.00583364
GO:0050660	flavin adenine dinucleotide binding	molecular_function	6	6	563	193	46399	0.0310609
GO:0030246	carbohydrate binding	molecular_function	4	6	563	247	46399	0.0818529
GO:0055085	transmembrane transport	biological_process	5	6	563	303	46399	0.164807
GO:0016887	ATPase activity	molecular_function	9	6	563	329	46399	0.212094
GO:0042803	protein homodimerization activity	molecular_function	6	6	563	342	46399	0.237333
GO:0003824	catalytic activity	molecular_function	3	6	563	406	46399	0.370971
GO:0016310	phosphorylation	biological_process	7	6	563	526	46399	0.616071
GO:0006508	proteolysis	biological_process	6	6	563	548	46399	0.655079
GO:0005575	cellular_component	cellular_component	2	6	563	612	46399	0.753823
GO:0009793	embryo development ending in seed dormancy	biological_process	5	6	563	715	46399	0.866697
GO:0000166	nucleotide binding	molecular_function	5	6	563	797	46399	0.922422
GO:0008453	alanine-glyoxylate transaminase activity	molecular_function	7	5	563	16	46399	1.01061e-06
GO:0030234	enzyme regulator activity	molecular_function	3	5	563	16	46399	1.01061e-06
GO:0009523	photosystem II	cellular_component	10	5	563	28	46399	2.01608e-05
GO:0000989	transcription factor activity, transcription factor binding	molecular_function	4	5	563	30	46399	2.86539e-05
GO:0018298	protein-chromophore linkage	biological_process	8	5	563	30	46399	2.86539e-05
GO:0015140	malate transmembrane transporter activity	molecular_function	10	5	563	40	46399	0.000119728
GO:0098656	anion transmembrane transport	biological_process	7	5	563	42	46399	0.000151727
GO:0004805	trehalose-phosphatase activity	molecular_function	9	5	563	43	46399	0.000169988
GO:0009631	cold acclimation	biological_process	6	5	563	57	46399	0.00064331
GO:0009266	response to temperature stimulus	biological_process	5	5	563	57	46399	0.00064331
GO:0005992	trehalose biosynthetic process	biological_process	8	5	563	63	46399	0.00101755
GO:0009640	photomorphogenesis	biological_process	7	5	563	88	46399	0.00443172
GO:0042254	ribosome biogenesis	biological_process	6	5	563	98	46399	0.00696458
GO:0005506	iron ion binding	molecular_function	8	5	563	206	46399	0.10709
GO:0030170	pyridoxal phosphate binding	molecular_function	6	5	563	229	46399	0.147389
GO:0051213	dioxygenase activity	molecular_function	5	5	563	278	46399	0.249784
GO:0006629	lipid metabolic process	biological_process	5	5	563	283	46399	0.26115
GO:0044550	secondary metabolite biosynthetic process	biological_process	6	5	563	301	46399	0.302951
GO:0010200	response to chitin	biological_process	6	5	563	301	46399	0.302951
GO:0009408	response to heat	biological_process	5	5	563	325	46399	0.36001
GO:0046983	protein dimerization activity	molecular_function	5	5	563	371	46399	0.469169
GO:0015031	protein transport	biological_process	6	5	563	464	46399	0.665118
GO:0006457	protein folding	biological_process	7	5	563	468	46399	0.67241
GO:0006886	intracellular protein transport	biological_process	7	5	563	556	46399	0.805966
GO:0005802	trans-Golgi network	cellular_component	10	5	563	651	46399	0.897516
GO:0016567	protein ubiquitination	biological_process	10	5	563	664	46399	0.906561
GO:0016757	transferase activity, transferring glycosyl groups	molecular_function	5	5	563	728	46399	0.941626
GO:0006412	translation	biological_process	7	5	563	750	46399	0.950618
GO:0003735	structural constituent of ribosome	molecular_function	4	5	563	1006	46399	0.994048
GO:0050281	serine-glyoxylate transaminase activity	molecular_function	7	4	563	6	46399	3.15571e-07
GO:0046863	ribulose-1,5-bisphosphate carboxylase/oxygenase activator activity	molecular_function	5	4	563	6	46399	3.15571e-07
GO:0004760	serine-pyruvate transaminase activity	molecular_function	7	4	563	6	46399	3.15571e-07
GO:1901141	regulation of lignin biosynthetic process	biological_process	9	4	563	8	46399	1.44444e-06
GO:2001141	regulation of RNA biosynthetic process	biological_process	9	4	563	9	46399	2.57497e-06
GO:0071497	cellular response to freezing	biological_process	7	4	563	11	46399	6.61486e-06
GO:0016987	sigma factor activity	molecular_function	6	4	563	14	46399	1.94922e-05
GO:0001053	plastid sigma factor activity	molecular_function	7	4	563	14	46399	1.94922e-05
GO:0000210	NAD+ diphosphatase activity	molecular_function	9	4	563	16	46399	3.47632e-05
GO:0047631	ADP-ribose diphosphatase activity	molecular_function	8	4	563	17	46399	4.50235e-05
GO:0031348	negative regulation of defense response	biological_process	7	4	563	32	46399	0.000588963
GO:0010017	red or far-red light signaling pathway	biological_process	7	4	563	45	46399	0.0021553
GO:0003899	DNA-directed RNA polymerase activity	molecular_function	8	4	563	52	46399	0.00366395
GO:0009853	photorespiration	biological_process	7	4	563	64	46399	0.00767521
GO:0042391	regulation of membrane potential	biological_process	5	4	563	64	46399	0.00767521
GO:0005249	voltage-gated potassium channel activity	molecular_function	11	4	563	71	46399	0.0109873
GO:0042393	histone binding	molecular_function	5	4	563	85	46399	0.0200773
GO:0016132	brassinosteroid biosynthetic process	biological_process	6	4	563	85	46399	0.0200773
GO:0010268	brassinosteroid homeostasis	biological_process	8	4	563	87	46399	0.0216626
GO:0042128	nitrate assimilation	biological_process	6	4	563	89	46399	0.0233224
GO:0016125	sterol metabolic process	biological_process	7	4	563	91	46399	0.0250573
GO:0009543	chloroplast thylakoid lumen	cellular_component	13	4	563	93	46399	0.026868
GO:0016722	oxidoreductase activity, oxidizing metal ions	molecular_function	5	4	563	145	46399	0.100783
GO:0005759	mitochondrial matrix	cellular_component	11	4	563	154	46399	0.118498
GO:0009617	response to bacterium	biological_process	7	4	563	156	46399	0.122607
GO:0003729	mRNA binding	molecular_function	8	4	563	184	46399	0.185855
GO:0006096	glycolytic process	biological_process	7	4	563	190	46399	0.200594
GO:0045454	cell redox homeostasis	biological_process	6	4	563	196	46399	0.215667
GO:0006633	fatty acid biosynthetic process	biological_process	9	4	563	265	46399	0.401345
GO:0009735	response to cytokinin	biological_process	6	4	563	280	46399	0.44188
GO:0016709	oxidoreductase activity, acting on paired donors, with incorporation or reduction of molecular oxygen, NAD(P)H as one donor, and incorporation of one atom of oxygen	molecular_function	6	4	563	293	46399	0.476332
GO:0007169	transmembrane receptor protein tyrosine kinase signaling pathway	biological_process	9	4	563	331	46399	0.571622
GO:0043161	proteasome-mediated ubiquitin-dependent protein catabolic process	biological_process	10	4	563	395	46399	0.707516
GO:0005525	GTP binding	molecular_function	9	4	563	428	46399	0.764115
GO:0005509	calcium ion binding	molecular_function	7	4	563	435	46399	0.774957
GO:0071555	cell wall organization	biological_process	5	4	563	440	46399	0.782458
GO:0022625	cytosolic large ribosomal subunit	cellular_component	11	4	563	502	46399	0.859779
GO:0061630	ubiquitin protein ligase activity	molecular_function	7	4	563	533	46399	0.888752
GO:0003904	deoxyribodipyrimidine photo-lyase activity	molecular_function	7	3	563	5	46399	1.74507e-05
GO:0000719	photoreactive repair	biological_process	11	3	563	5	46399	1.74507e-05
GO:0080005	photosystem stoichiometry adjustment	biological_process	7	3	563	7	46399	5.99784e-05
GO:0015927	trehalase activity	molecular_function	7	3	563	10	46399	0.000200122
GO:0008287	protein serine/threonine phosphatase complex	cellular_component	5	3	563	13	46399	0.000464182
GO:0005849	mRNA cleavage factor complex	cellular_component	13	3	563	18	46399	0.00126593
GO:0071219	cellular response to molecule of bacterial origin	biological_process	6	3	563	23	46399	0.0026266
GO:0006873	cellular ion homeostasis	biological_process	7	3	563	25	46399	0.00335044
GO:0051536	iron-sulfur cluster binding	molecular_function	5	3	563	26	46399	0.00375363
GO:1900426	positive regulation of defense response to bacterium	biological_process	9	3	563	28	46399	0.00464554
GO:0004849	uridine kinase activity	molecular_function	9	3	563	31	46399	0.00620528
GO:0006206	pyrimidine nucleobase metabolic process	biological_process	9	3	563	31	46399	0.00620528
GO:0019253	reductive pentose-phosphate cycle	biological_process	8	3	563	31	46399	0.00620528
GO:0043097	pyrimidine nucleoside salvage	biological_process	9	3	563	31	46399	0.00620528
GO:0009514	glyoxysome	cellular_component	11	3	563	33	46399	0.00739853
GO:0008308	voltage-gated anion channel activity	molecular_function	10	3	563	35	46399	0.00871826
GO:0009904	chloroplast accumulation movement	biological_process	8	3	563	36	46399	0.00942642
GO:0006541	glutamine metabolic process	biological_process	9	3	563	36	46399	0.00942642
GO:0015112	nitrate transmembrane transporter activity	molecular_function	9	3	563	38	46399	0.0109408
GO:0006006	glucose metabolic process	biological_process	9	3	563	44	46399	0.0162849
GO:0015706	nitrate transport	biological_process	8	3	563	48	46399	0.0205273
GO:0015293	symporter activity	molecular_function	7	3	563	48	46399	0.0205273
GO:0006378	mRNA polyadenylation	biological_process	12	3	563	48	46399	0.0205273
GO:0005986	sucrose biosynthetic process	biological_process	8	3	563	50	46399	0.0228542
GO:0046856	phosphatidylinositol dephosphorylation	biological_process	10	3	563	51	46399	0.0240692
GO:0009903	chloroplast avoidance movement	biological_process	8	3	563	54	46399	0.0279199
GO:0016226	iron-sulfur cluster assembly	biological_process	5	3	563	56	46399	0.0306579
GO:0015079	potassium ion transmembrane transporter activity	molecular_function	10	3	563	59	46399	0.0350192
GO:0006012	galactose metabolic process	biological_process	9	3	563	65	46399	0.0446442
GO:0006811	ion transport	biological_process	5	3	563	77	46399	0.0673508
GO:0016311	dephosphorylation	biological_process	7	3	563	81	46399	0.0758836
GO:0034599	cellular response to oxidative stress	biological_process	6	3	563	88	46399	0.0918856
GO:0042538	hyperosmotic salinity response	biological_process	7	3	563	90	46399	0.0966945
GO:0016597	amino acid binding	molecular_function	7	3	563	98	46399	0.116903
GO:0045087	innate immune response	biological_process	5	3	563	101	46399	0.124856
GO:0009744	response to sucrose	biological_process	8	3	563	103	46399	0.130264
GO:0004364	glutathione transferase activity	molecular_function	6	3	563	104	46399	0.132998
GO:0031347	regulation of defense response	biological_process	6	3	563	115	46399	0.164309
GO:0009740	gibberellic acid mediated signaling pathway	biological_process	9	3	563	119	46399	0.176194
GO:0009788	negative regulation of abscisic acid-activated signaling pathway	biological_process	10	3	563	126	46399	0.197532
GO:0000977	RNA polymerase II regulatory region sequence-specific DNA binding	molecular_function	10	3	563	126	46399	0.197532
GO:0009909	regulation of flower development	biological_process	8	3	563	131	46399	0.213135
GO:0016829	lyase activity	molecular_function	4	3	563	141	46399	0.245057
GO:0009626	plant-type hypersensitive response	biological_process	6	3	563	142	46399	0.248292
GO:0009845	seed germination	biological_process	8	3	563	148	46399	0.267827
GO:0009706	chloroplast inner membrane	cellular_component	14	3	563	151	46399	0.277661
GO:0046914	transition metal ion binding	molecular_function	7	3	563	152	46399	0.280947
GO:0046916	cellular transition metal ion homeostasis	biological_process	10	3	563	152	46399	0.280947
GO:0009742	brassinosteroid mediated signaling pathway	biological_process	9	3	563	157	46399	0.297425
GO:0001228	transcriptional activator activity, RNA polymerase II transcription regulatory region sequence-specific binding	molecular_function	6	3	563	158	46399	0.300728
GO:0030001	metal ion transport	biological_process	7	3	563	166	46399	0.327195
GO:0080167	response to karrikin	biological_process	5	3	563	185	46399	0.389786
GO:0004871	signal transducer activity	molecular_function	4	3	563	200	46399	0.438182
GO:0042802	identical protein binding	molecular_function	5	3	563	213	46399	0.478909
GO:0009826	unidimensional cell growth	biological_process	6	3	563	219	46399	0.497237
GO:0003682	chromatin binding	molecular_function	4	3	563	259	46399	0.61017
GO:0006281	DNA repair	biological_process	9	3	563	263	46399	0.620488
GO:0012505	endomembrane system	cellular_component	5	3	563	264	46399	0.623038
GO:0016874	ligase activity	molecular_function	4	3	563	300	46399	0.706964
GO:0004553	hydrolase activity, hydrolyzing O-glycosyl compounds	molecular_function	6	3	563	309	46399	0.725556
GO:0046658	anchored component of plasma membrane	cellular_component	8	3	563	309	46399	0.725556
GO:0030154	cell differentiation	biological_process	6	3	563	358	46399	0.810948
GO:0003924	GTPase activity	molecular_function	9	3	563	368	46399	0.825319
GO:0009873	ethylene-activated signaling pathway	biological_process	8	3	563	454	46399	0.914524
GO:0009505	plant-type cell wall	cellular_component	7	3	563	458	46399	0.91743
GO:0000139	Golgi membrane	cellular_component	11	3	563	507	46399	0.946394
GO:0004842	ubiquitin-protein transferase activity	molecular_function	6	3	563	575	46399	0.971218
GO:0005768	endosome	cellular_component	9	3	563	624	46399	0.981865
GO:0005789	endoplasmic reticulum membrane	cellular_component	11	3	563	736	46399	0.993911
GO:0080093	regulation of photorespiration	biological_process	8	2	563	3	46399	0.000437364
GO:0031998	regulation of fatty acid beta-oxidation	biological_process	11	2	563	3	46399	0.000437364
GO:0005993	trehalose catabolic process	biological_process	8	2	563	4	46399	0.000867684
GO:0003913	DNA photolyase activity	molecular_function	6	2	563	4	46399	0.000867684
GO:0004555	alpha,alpha-trehalase activity	molecular_function	8	2	563	4	46399	0.000867684
GO:0004485	methylcrotonoyl-CoA carboxylase activity	molecular_function	7	2	563	4	46399	0.000867684
GO:0080187	floral organ senescence	biological_process	6	2	563	5	46399	0.00143451
GO:0050688	regulation of defense response to virus	biological_process	6	2	563	5	46399	0.00143451
GO:0016119	carotene metabolic process	biological_process	8	2	563	5	46399	0.00143451
GO:0071461	cellular response to redox state	biological_process	5	2	563	5	46399	0.00143451
GO:0016595	glutamate binding	molecular_function	8	2	563	5	46399	0.00143451
GO:0004657	proline dehydrogenase activity	molecular_function	6	2	563	6	46399	0.00213447
GO:0006562	proline catabolic process	biological_process	10	2	563	6	46399	0.00213447
GO:0070403	NAD+ binding	molecular_function	7	2	563	6	46399	0.00213447
GO:0045595	regulation of cell differentiation	biological_process	7	2	563	6	46399	0.00213447
GO:0030093	chloroplast photosystem I	cellular_component	14	2	563	6	46399	0.00213447
GO:0010291	carotene beta-ring hydroxylase activity	molecular_function	6	2	563	6	46399	0.00213447
GO:0009575	chromoplast stroma	cellular_component	11	2	563	6	46399	0.00213447
GO:0010133	proline catabolic process to glutamate	biological_process	11	2	563	6	46399	0.00213447
GO:0008686	3,4-dihydroxy-2-butanone-4-phosphate synthase activity	molecular_function	6	2	563	7	46399	0.00296426
GO:0006850	mitochondrial pyruvate transport	biological_process	11	2	563	7	46399	0.00296426
GO:0006469	negative regulation of protein kinase activity	biological_process	11	2	563	7	46399	0.00296426
GO:0003935	GTP cyclohydrolase II activity	molecular_function	9	2	563	7	46399	0.00296426
GO:0016618	hydroxypyruvate reductase activity	molecular_function	7	2	563	8	46399	0.00392065
GO:0010239	chloroplast mRNA processing	biological_process	11	2	563	8	46399	0.00392065
GO:0047100	glyceraldehyde-3-phosphate dehydrogenase (NADP+) (phosphorylating) activity	molecular_function	7	2	563	9	46399	0.00500045
GO:0010476	gibberellin mediated signaling pathway	biological_process	8	2	563	9	46399	0.00500045
GO:0031426	polycistronic mRNA processing	biological_process	11	2	563	10	46399	0.00620053
GO:0080115	myosin XI tail binding	molecular_function	9	2	563	10	46399	0.00620053
GO:0004445	inositol-polyphosphate 5-phosphatase activity	molecular_function	10	2	563	10	46399	0.00620053
GO:0030742	GTP-dependent protein binding	molecular_function	5	2	563	10	46399	0.00620053
GO:0032957	inositol trisphosphate metabolic process	biological_process	8	2	563	12	46399	0.00894933
GO:0080142	regulation of salicylic acid biosynthetic process	biological_process	10	2	563	12	46399	0.00894933
GO:0046417	chorismate metabolic process	biological_process	9	2	563	12	46399	0.00894933
GO:0006537	glutamate biosynthetic process	biological_process	10	2	563	13	46399	0.0104921
GO:0016123	xanthophyll biosynthetic process	biological_process	10	2	563	13	46399	0.0104921
GO:1902456	regulation of stomatal opening	biological_process	7	2	563	13	46399	0.0104921
GO:0016593	Cdc73/Paf1 complex	cellular_component	11	2	563	13	46399	0.0104921
GO:0005315	inorganic phosphate transmembrane transporter activity	molecular_function	7	2	563	13	46399	0.0104921
GO:0009231	riboflavin biosynthetic process	biological_process	8	2	563	13	46399	0.0104921
GO:0010325	raffinose family oligosaccharide biosynthetic process	biological_process	8	2	563	14	46399	0.0121432
GO:0016570	histone modification	biological_process	8	2	563	14	46399	0.0121432
GO:0042132	fructose 1,6-bisphosphate 1-phosphatase activity	molecular_function	10	2	563	14	46399	0.0121432
GO:0030267	glyoxylate reductase (NADP) activity	molecular_function	7	2	563	14	46399	0.0121432
GO:0016615	malate dehydrogenase activity	molecular_function	6	2	563	14	46399	0.0121432
GO:0004332	fructose-bisphosphate aldolase activity	molecular_function	7	2	563	15	46399	0.0138998
GO:0010112	regulation of systemic acquired resistance	biological_process	8	2	563	15	46399	0.0138998
GO:0009939	positive regulation of gibberellic acid mediated signaling pathway	biological_process	11	2	563	16	46399	0.0157591
GO:0071483	cellular response to blue light	biological_process	8	2	563	16	46399	0.0157591
GO:0030060	L-malate dehydrogenase activity	molecular_function	7	2	563	16	46399	0.0157591
GO:0009767	photosynthetic electron transport chain	biological_process	7	2	563	17	46399	0.0177184
GO:0034051	negative regulation of plant-type hypersensitive response	biological_process	8	2	563	17	46399	0.0177184
GO:0051365	cellular response to potassium ion starvation	biological_process	9	2	563	18	46399	0.0197749
GO:0008429	phosphatidylethanolamine binding	molecular_function	6	2	563	18	46399	0.0197749
GO:0009522	photosystem I	cellular_component	10	2	563	18	46399	0.0197749
GO:1901348	positive regulation of secondary cell wall biogenesis	biological_process	8	2	563	19	46399	0.0219261
GO:0015299	solute:proton antiporter activity	molecular_function	9	2	563	19	46399	0.0219261
GO:0010271	regulation of chlorophyll catabolic process	biological_process	10	2	563	20	46399	0.0241694
GO:0048759	xylem vessel member cell differentiation	biological_process	7	2	563	20	46399	0.0241694
GO:0042644	chloroplast nucleoid	cellular_component	13	2	563	20	46399	0.0241694
GO:0003978	UDP-glucose 4-epimerase activity	molecular_function	7	2	563	20	46399	0.0241694
GO:0010207	photosystem II assembly	biological_process	7	2	563	21	46399	0.0265021
GO:0034485	phosphatidylinositol-3,4,5-trisphosphate 5-phosphatase activity	molecular_function	10	2	563	21	46399	0.0265021
GO:0055075	potassium ion homeostasis	biological_process	10	2	563	21	46399	0.0265021
GO:0010205	photoinhibition	biological_process	8	2	563	22	46399	0.0289219
GO:0002229	defense response to oomycetes	biological_process	7	2	563	23	46399	0.0314262
GO:0009098	leucine biosynthetic process	biological_process	9	2	563	24	46399	0.0340127
GO:0006098	pentose-phosphate shunt	biological_process	14	2	563	25	46399	0.0366789
GO:0015386	potassium:proton antiporter activity	molecular_function	11	2	563	25	46399	0.0366789
GO:0071365	cellular response to auxin stimulus	biological_process	8	2	563	25	46399	0.0366789
GO:0071482	cellular response to light stimulus	biological_process	7	2	563	27	46399	0.0422417
GO:0042807	central vacuole	cellular_component	11	2	563	28	46399	0.0451337
GO:0016688	L-ascorbate peroxidase activity	molecular_function	7	2	563	28	46399	0.0451337
GO:0015693	magnesium ion transport	biological_process	9	2	563	28	46399	0.0451337
GO:0006529	asparagine biosynthetic process	biological_process	8	2	563	29	46399	0.0480966
GO:0006097	glyoxylate cycle	biological_process	7	2	563	29	46399	0.0480966
GO:0004066	asparagine synthase (glutamine-hydrolyzing) activity	molecular_function	7	2	563	29	46399	0.0480966
GO:0016602	CCAAT-binding factor complex	cellular_component	10	2	563	30	46399	0.0511281
GO:0003995	acyl-CoA dehydrogenase activity	molecular_function	6	2	563	31	46399	0.0542262
GO:0009773	photosynthetic electron transport in photosystem I	biological_process	8	2	563	31	46399	0.0542262
GO:0048444	floral organ morphogenesis	biological_process	6	2	563	31	46399	0.0542262
GO:0015116	sulfate transmembrane transporter activity	molecular_function	9	2	563	32	46399	0.0573889
GO:0052890	oxidoreductase activity, acting on the CH-CH group of donors, with a flavin as acceptor	molecular_function	6	2	563	33	46399	0.0606141
GO:0040007	growth	biological_process	3	2	563	33	46399	0.0606141
GO:0033539	fatty acid beta-oxidation using acyl-CoA dehydrogenase	biological_process	11	2	563	33	46399	0.0606141
GO:0006813	potassium ion transport	biological_process	8	2	563	33	46399	0.0606141
GO:0005677	chromatin silencing complex	cellular_component	11	2	563	34	46399	0.0638998
GO:0004462	lactoylglutathione lyase activity	molecular_function	6	2	563	34	46399	0.0638998
GO:0006368	transcription elongation from RNA polymerase II promoter	biological_process	10	2	563	35	46399	0.0672442
GO:0055088	lipid homeostasis	biological_process	7	2	563	35	46399	0.0672442
GO:0008131	primary amine oxidase activity	molecular_function	7	2	563	37	46399	0.0741011
GO:0055072	iron ion homeostasis	biological_process	11	2	563	39	46399	0.0811701
GO:0031409	pigment binding	molecular_function	4	2	563	42	46399	0.0921405
GO:0048038	quinone binding	molecular_function	5	2	563	43	46399	0.0958883
GO:0010431	seed maturation	biological_process	6	2	563	44	46399	0.099679
GO:0005983	starch catabolic process	biological_process	8	2	563	44	46399	0.099679
GO:0010020	chloroplast fission	biological_process	7	2	563	45	46399	0.103511
GO:0048765	root hair cell differentiation	biological_process	10	2	563	45	46399	0.103511
GO:0009768	photosynthesis, light harvesting in photosystem I	biological_process	7	2	563	46	46399	0.107382
GO:0010167	response to nitrate	biological_process	6	2	563	46	46399	0.107382
GO:0015095	magnesium ion transmembrane transporter activity	molecular_function	10	2	563	46	46399	0.107382
GO:0009750	response to fructose	biological_process	9	2	563	48	46399	0.115238
GO:0009693	ethylene biosynthetic process	biological_process	7	2	563	48	46399	0.115238
GO:0005795	Golgi stack	cellular_component	11	2	563	48	46399	0.115238
GO:0033962	cytoplasmic mRNA processing body assembly	biological_process	6	2	563	50	46399	0.123235
GO:0009646	response to absence of light	biological_process	8	2	563	51	46399	0.127283
GO:0009411	response to UV	biological_process	7	2	563	51	46399	0.127283
GO:0000062	fatty-acyl-CoA binding	molecular_function	6	2	563	51	46399	0.127283
GO:0080092	regulation of pollen tube growth	biological_process	9	2	563	51	46399	0.127283
GO:0009407	toxin catabolic process	biological_process	6	2	563	52	46399	0.131361
GO:0006108	malate metabolic process	biological_process	9	2	563	53	46399	0.135469
GO:0002237	response to molecule of bacterial origin	biological_process	6	2	563	53	46399	0.135469
GO:0004439	phosphatidylinositol-4,5-bisphosphate 5-phosphatase activity	molecular_function	10	2	563	55	46399	0.143769
GO:0071281	cellular response to iron ion	biological_process	8	2	563	57	46399	0.152173
GO:0048573	photoperiodism, flowering	biological_process	6	2	563	58	46399	0.15641
GO:0033609	oxalate metabolic process	biological_process	9	2	563	59	46399	0.160669
GO:0046564	oxalate decarboxylase activity	molecular_function	7	2	563	59	46399	0.160669
GO:0050661	NADP binding	molecular_function	6	2	563	63	46399	0.177905
GO:0006520	cellular amino acid metabolic process	biological_process	6	2	563	63	46399	0.177905
GO:0010218	response to far red light	biological_process	8	2	563	63	46399	0.177905
GO:0001085	RNA polymerase II transcription factor binding	molecular_function	6	2	563	64	46399	0.182258
GO:0050662	coenzyme binding	molecular_function	5	2	563	65	46399	0.186627
GO:0047134	protein-disulfide reductase activity	molecular_function	7	2	563	65	46399	0.186627
GO:0004568	chitinase activity	molecular_function	7	2	563	68	46399	0.199816
GO:0006623	protein targeting to vacuole	biological_process	7	2	563	70	46399	0.208669
GO:0009637	response to blue light	biological_process	7	2	563	70	46399	0.208669
GO:0016791	phosphatase activity	molecular_function	7	2	563	75	46399	0.230957
GO:0005667	transcription factor complex	cellular_component	7	2	563	78	46399	0.244402
GO:0006342	chromatin silencing	biological_process	13	2	563	80	46399	0.253384
GO:0006099	tricarboxylic acid cycle	biological_process	10	2	563	81	46399	0.257877
GO:0010114	response to red light	biological_process	8	2	563	81	46399	0.257877
GO:0003684	damaged DNA binding	molecular_function	7	2	563	82	46399	0.262372
GO:0016671	oxidoreductase activity, acting on a sulfur group of donors, disulfide as acceptor	molecular_function	6	2	563	87	46399	0.284838
GO:0010119	regulation of stomatal movement	biological_process	6	2	563	89	46399	0.293809
GO:0051707	response to other organism	biological_process	6	2	563	91	46399	0.302765
GO:0016051	carbohydrate biosynthetic process	biological_process	6	2	563	93	46399	0.3117
GO:0006891	intra-Golgi vesicle-mediated transport	biological_process	7	2	563	94	46399	0.316158
GO:0006631	fatty acid metabolic process	biological_process	9	2	563	96	46399	0.325055
GO:0000103	sulfate assimilation	biological_process	6	2	563	98	46399	0.333921
GO:0016298	lipase activity	molecular_function	6	2	563	100	46399	0.342752
GO:0004650	polygalacturonase activity	molecular_function	7	2	563	101	46399	0.347154
GO:0050897	cobalt ion binding	molecular_function	8	2	563	101	46399	0.347154
GO:0015254	glycerol channel activity	molecular_function	7	2	563	102	46399	0.351546
GO:0009992	cellular water homeostasis	biological_process	7	2	563	102	46399	0.351546
GO:0015250	water channel activity	molecular_function	8	2	563	104	46399	0.360299
GO:0006749	glutathione metabolic process	biological_process	8	2	563	104	46399	0.360299
GO:0009624	response to nematode	biological_process	7	2	563	106	46399	0.369008
GO:0010224	response to UV-B	biological_process	8	2	563	106	46399	0.369008
GO:0034220	ion transmembrane transport	biological_process	6	2	563	110	46399	0.386282
GO:0006950	response to stress	biological_process	4	2	563	111	46399	0.390568
GO:0019898	extrinsic component of membrane	cellular_component	5	2	563	111	46399	0.390568
GO:0008237	metallopeptidase activity	molecular_function	7	2	563	111	46399	0.390568
GO:0071554	cell wall organization or biogenesis	biological_process	4	2	563	116	46399	0.411792
GO:0016413	O-acetyltransferase activity	molecular_function	8	2	563	117	46399	0.415993
GO:0048316	seed development	biological_process	7	2	563	118	46399	0.420179
GO:0042744	hydrogen peroxide catabolic process	biological_process	6	2	563	123	46399	0.440874
GO:0004190	aspartic-type endopeptidase activity	molecular_function	8	2	563	123	46399	0.440874
GO:0006913	nucleocytoplasmic transport	biological_process	8	2	563	126	46399	0.453094
GO:0006906	vesicle fusion	biological_process	6	2	563	128	46399	0.461156
GO:0006857	oligopeptide transport	biological_process	7	2	563	130	46399	0.469147
GO:0005743	mitochondrial inner membrane	cellular_component	13	2	563	132	46399	0.477068
GO:0006413	translational initiation	biological_process	8	2	563	143	46399	0.519307
GO:0030163	protein catabolic process	biological_process	7	2	563	149	46399	0.541368
GO:0015035	protein disulfide oxidoreductase activity	molecular_function	7	2	563	150	46399	0.544976
GO:0005484	SNAP receptor activity	molecular_function	5	2	563	151	46399	0.548564
GO:0000149	SNARE binding	molecular_function	5	2	563	155	46399	0.562717
GO:0004721	phosphoprotein phosphatase activity	molecular_function	8	2	563	157	46399	0.569674
GO:0031201	SNARE complex	cellular_component	9	2	563	158	46399	0.573122
GO:0000932	cytoplasmic mRNA processing body	cellular_component	10	2	563	161	46399	0.583345
GO:0009860	pollen tube growth	biological_process	8	2	563	168	46399	0.606492
GO:0030247	polysaccharide binding	molecular_function	5	2	563	170	46399	0.612924
GO:0000209	protein polyubiquitination	biological_process	11	2	563	172	46399	0.619275
GO:0000287	magnesium ion binding	molecular_function	7	2	563	194	46399	0.683881
GO:0009809	lignin biosynthetic process	biological_process	8	2	563	196	46399	0.689286
GO:0031625	ubiquitin protein ligase binding	molecular_function	7	2	563	201	46399	0.702465
GO:0007264	small GTPase mediated signal transduction	biological_process	8	2	563	205	46399	0.71267
GO:0009055	electron carrier activity	molecular_function	3	2	563	208	46399	0.720131
GO:0008757	S-adenosylmethionine-dependent methyltransferase activity	molecular_function	7	2	563	216	46399	0.739231
GO:0008565	protein transporter activity	molecular_function	5	2	563	226	46399	0.76153
GO:0080008	Cul4-RING E3 ubiquitin ligase complex	cellular_component	9	2	563	231	46399	0.772048
GO:0004601	peroxidase activity	molecular_function	6	2	563	231	46399	0.772048
GO:0042787	protein ubiquitination involved in ubiquitin-dependent protein catabolic process	biological_process	10	2	563	241	46399	0.791875
GO:0032259	methylation	biological_process	4	2	563	321	46399	0.9026
GO:0050832	defense response to fungus	biological_process	7	2	563	335	46399	0.915125
GO:0043231	intracellular membrane-bounded organelle	cellular_component	8	2	563	339	46399	0.918416
GO:0009908	flower development	biological_process	7	2	563	356	46399	0.931109
GO:0046777	protein autophosphorylation	biological_process	9	2	563	358	46399	0.932473
GO:0045158	electron transporter, transferring electrons within cytochrome b6/f complex of photosystem II activity	molecular_function	4	1	563	1	46399	0.0121339
GO:0016106	sesquiterpenoid biosynthetic process	biological_process	8	1	563	1	46399	0.0121339
GO:0080016	(-)-E-beta-caryophyllene synthase activity	molecular_function	5	1	563	1	46399	0.0121339
GO:0048512	circadian behavior	biological_process	5	1	563	1	46399	0.0121339
GO:0046028	electron transporter, transferring electrons from cytochrome b6/f complex of photosystem II activity	molecular_function	4	1	563	1	46399	0.0121339
GO:0080017	alpha-humulene synthase activity	molecular_function	5	1	563	1	46399	0.0121339
GO:0048461	flower structural organization	biological_process	6	1	563	1	46399	0.0121339
GO:0080170	hydrogen peroxide transmembrane transport	biological_process	6	1	563	1	46399	0.0121339
GO:0009544	chloroplast ATP synthase complex	cellular_component	14	1	563	1	46399	0.0121339
GO:0010331	gibberellin binding	molecular_function	6	1	563	1	46399	0.0121339
GO:0015840	urea transport	biological_process	6	1	563	1	46399	0.0121339
GO:0050242	pyruvate, phosphate dikinase activity	molecular_function	7	1	563	2	46399	0.0241208
GO:0046820	4-amino-4-deoxychorismate synthase activity	molecular_function	7	1	563	2	46399	0.0241208
GO:0006090	pyruvate metabolic process	biological_process	9	1	563	2	46399	0.0241208
GO:0047130	saccharopine dehydrogenase (NADP+, L-lysine-forming) activity	molecular_function	8	1	563	2	46399	0.0241208
GO:0051171	regulation of nitrogen compound metabolic process	biological_process	5	1	563	2	46399	0.0241208
GO:0003914	DNA (6-4) photolyase activity	molecular_function	7	1	563	2	46399	0.0241208
GO:0070765	gamma-secretase complex	cellular_component	7	1	563	2	46399	0.0241208
GO:0016833	oxo-acid-lyase activity	molecular_function	6	1	563	2	46399	0.0241208
GO:0050777	negative regulation of immune response	biological_process	6	1	563	2	46399	0.0241208
GO:0015204	urea transmembrane transporter activity	molecular_function	7	1	563	2	46399	0.0241208
GO:0004753	saccharopine dehydrogenase activity	molecular_function	7	1	563	2	46399	0.0241208
GO:0016412	serine O-acyltransferase activity	molecular_function	8	1	563	2	46399	0.0241208
GO:0019477	L-lysine catabolic process	biological_process	11	1	563	2	46399	0.0241208
GO:0009512	cytochrome b6f complex	cellular_component	9	1	563	3	46399	0.0359625
GO:0009496	plastoquinol--plastocyanin reductase activity	molecular_function	7	1	563	3	46399	0.0359625
GO:0043864	indoleacetamide hydrolase activity	molecular_function	7	1	563	3	46399	0.0359625
GO:0046467	membrane lipid biosynthetic process	biological_process	6	1	563	3	46399	0.0359625
GO:0006580	ethanolamine metabolic process	biological_process	9	1	563	3	46399	0.0359625
GO:0006754	ATP biosynthetic process	biological_process	11	1	563	3	46399	0.0359625
GO:0009920	cell plate formation involved in plant-type cell wall biogenesis	biological_process	8	1	563	3	46399	0.0359625
GO:1902884	positive regulation of response to oxidative stress	biological_process	7	1	563	4	46399	0.0476608
GO:0010423	negative regulation of brassinosteroid biosynthetic process	biological_process	8	1	563	4	46399	0.0476608
GO:0033353	S-adenosylmethionine cycle	biological_process	12	1	563	4	46399	0.0476608
GO:0003962	cystathionine gamma-synthase activity	molecular_function	6	1	563	4	46399	0.0476608
GO:0004013	adenosylhomocysteinase activity	molecular_function	7	1	563	4	46399	0.0476608
GO:0030644	cellular chloride ion homeostasis	biological_process	10	1	563	4	46399	0.0476608
GO:0009898	cytoplasmic side of plasma membrane	cellular_component	6	1	563	4	46399	0.0476608
GO:0009940	amino-terminal vacuolar sorting propeptide binding	molecular_function	8	1	563	4	46399	0.0476608
GO:0016805	dipeptidase activity	molecular_function	8	1	563	4	46399	0.0476608
GO:0016891	endoribonuclease activity, producing 5'-phosphomonoesters	molecular_function	9	1	563	4	46399	0.0476608
GO:0010209	vacuolar sorting signal binding	molecular_function	7	1	563	4	46399	0.0476608
GO:0006278	RNA-dependent DNA biosynthetic process	biological_process	10	1	563	4	46399	0.0476608
GO:0047652	allantoate deiminase activity	molecular_function	7	1	563	5	46399	0.0592173
GO:0009772	photosynthetic electron transport in photosystem II	biological_process	8	1	563	5	46399	0.0592173
GO:0009623	response to parasitic fungus	biological_process	9	1	563	5	46399	0.0592173
GO:0048766	root hair initiation	biological_process	11	1	563	5	46399	0.0592173
GO:0006833	water transport	biological_process	6	1	563	5	46399	0.0592173
GO:0071486	cellular response to high light intensity	biological_process	9	1	563	6	46399	0.0706339
GO:0046656	folic acid biosynthetic process	biological_process	9	1	563	6	46399	0.0706339
GO:0046475	glycerophospholipid catabolic process	biological_process	8	1	563	6	46399	0.0706339
GO:1901562	response to paraquat	biological_process	6	1	563	6	46399	0.0706339
GO:0033743	peptide-methionine (R)-S-oxide reductase activity	molecular_function	7	1	563	6	46399	0.0706339
GO:0009967	positive regulation of signal transduction	biological_process	8	1	563	6	46399	0.0706339
GO:0071492	cellular response to UV-A	biological_process	9	1	563	6	46399	0.0706339
GO:0004383	guanylate cyclase activity	molecular_function	5	1	563	6	46399	0.0706339
GO:0050486	intramolecular transferase activity, transferring hydroxy groups	molecular_function	6	1	563	6	46399	0.0706339
GO:0008153	para-aminobenzoic acid biosynthetic process	biological_process	9	1	563	6	46399	0.0706339
GO:0004148	dihydrolipoyl dehydrogenase activity	molecular_function	7	1	563	6	46399	0.0706339
GO:0052658	inositol-1,4,5-trisphosphate 5-phosphatase activity	molecular_function	10	1	563	6	46399	0.0706339
GO:0005078	MAP-kinase scaffold activity	molecular_function	5	1	563	6	46399	0.0706339
GO:0003861	3-isopropylmalate dehydratase activity	molecular_function	7	1	563	6	46399	0.0706339
GO:0052659	inositol-1,3,4,5-tetrakisphosphate 5-phosphatase activity	molecular_function	10	1	563	6	46399	0.0706339
GO:0052865	1-deoxy-D-xylulose 5-phosphate biosynthetic process	biological_process	7	1	563	6	46399	0.0706339
GO:0000024	maltose biosynthetic process	biological_process	8	1	563	7	46399	0.0819122
GO:0071669	plant-type cell wall organization or biogenesis	biological_process	5	1	563	7	46399	0.0819122
GO:2001295	malonyl-CoA biosynthetic process	biological_process	12	1	563	7	46399	0.0819122
GO:0006817	phosphate ion transport	biological_process	8	1	563	8	46399	0.0930539
GO:0097503	sialylation	biological_process	7	1	563	8	46399	0.0930539
GO:0003863	3-methyl-2-oxobutanoate dehydrogenase (2-methylpropanoyl-transferring) activity	molecular_function	7	1	563	8	46399	0.0930539
GO:0010270	photosystem II oxygen evolving complex assembly	biological_process	8	1	563	8	46399	0.0930539
GO:0047760	butyrate-CoA ligase activity	molecular_function	7	1	563	8	46399	0.0930539
GO:0043966	histone H3 acetylation	biological_process	10	1	563	8	46399	0.0930539
GO:0008661	1-deoxy-D-xylulose-5-phosphate synthase activity	molecular_function	6	1	563	8	46399	0.0930539
GO:0010136	ureide catabolic process	biological_process	8	1	563	8	46399	0.0930539
GO:0043682	copper-transporting ATPase activity	molecular_function	15	1	563	8	46399	0.0930539
GO:0008373	sialyltransferase activity	molecular_function	6	1	563	8	46399	0.0930539
GO:0001653	peptide receptor activity	molecular_function	5	1	563	8	46399	0.0930539
GO:0034432	bis(5'-adenosyl)-pentaphosphatase activity	molecular_function	9	1	563	8	46399	0.0930539
GO:0045792	negative regulation of cell size	biological_process	7	1	563	8	46399	0.0930539
GO:0019605	butyrate metabolic process	biological_process	11	1	563	8	46399	0.0930539
GO:0006145	purine nucleobase catabolic process	biological_process	10	1	563	8	46399	0.0930539
GO:0042981	regulation of apoptotic process	biological_process	8	1	563	8	46399	0.0930539
GO:0048025	negative regulation of mRNA splicing, via spliceosome	biological_process	13	1	563	8	46399	0.0930539
GO:0009687	abscisic acid metabolic process	biological_process	9	1	563	8	46399	0.0930539
GO:0080048	GDP-D-glucose phosphorylase activity	molecular_function	8	1	563	8	46399	0.0930539
GO:0006883	cellular sodium ion homeostasis	biological_process	10	1	563	9	46399	0.104061
GO:0008022	protein C-terminus binding	molecular_function	5	1	563	9	46399	0.104061
GO:0030643	cellular phosphate ion homeostasis	biological_process	10	1	563	9	46399	0.104061
GO:0003964	RNA-directed DNA polymerase activity	molecular_function	8	1	563	9	46399	0.104061
GO:0004679	AMP-activated protein kinase activity	molecular_function	9	1	563	9	46399	0.104061
GO:0010196	nonphotochemical quenching	biological_process	8	1	563	9	46399	0.104061
GO:0004353	glutamate dehydrogenase [NAD(P)+] activity	molecular_function	7	1	563	9	46399	0.104061
GO:0052726	inositol-1,3,4-trisphosphate 5-kinase activity	molecular_function	8	1	563	9	46399	0.104061
GO:0047325	inositol tetrakisphosphate 1-kinase activity	molecular_function	8	1	563	9	46399	0.104061
GO:0001887	selenium compound metabolic process	biological_process	5	1	563	10	46399	0.114934
GO:0030388	fructose 1,6-bisphosphate metabolic process	biological_process	7	1	563	10	46399	0.114934
GO:0004106	chorismate mutase activity	molecular_function	6	1	563	10	46399	0.114934
GO:0019752	carboxylic acid metabolic process	biological_process	7	1	563	10	46399	0.114934
GO:0004322	ferroxidase activity	molecular_function	7	1	563	10	46399	0.114934
GO:0046861	glyoxysomal membrane	cellular_component	13	1	563	10	46399	0.114934
GO:0008199	ferric iron binding	molecular_function	9	1	563	10	46399	0.114934
GO:0001676	long-chain fatty acid metabolic process	biological_process	10	1	563	10	46399	0.114934
GO:0004860	protein kinase inhibitor activity	molecular_function	6	1	563	10	46399	0.114934
GO:0043765	T/G mismatch-specific endonuclease activity	molecular_function	8	1	563	10	46399	0.114934
GO:0009684	indoleacetic acid biosynthetic process	biological_process	8	1	563	11	46399	0.125675
GO:0016114	terpenoid biosynthetic process	biological_process	7	1	563	11	46399	0.125675
GO:0016656	monodehydroascorbate reductase (NADH) activity	molecular_function	7	1	563	11	46399	0.125675
GO:0006536	glutamate metabolic process	biological_process	9	1	563	11	46399	0.125675
GO:0046654	tetrahydrofolate biosynthetic process	biological_process	9	1	563	11	46399	0.125675
GO:0009081	branched-chain amino acid metabolic process	biological_process	7	1	563	11	46399	0.125675
GO:0004084	branched-chain-amino-acid transaminase activity	molecular_function	7	1	563	11	46399	0.125675
GO:0002020	protease binding	molecular_function	6	1	563	11	46399	0.125675
GO:2001070	starch binding	molecular_function	6	1	563	11	46399	0.125675
GO:0004351	glutamate decarboxylase activity	molecular_function	7	1	563	11	46399	0.125675
GO:0080027	response to herbivore	biological_process	7	1	563	12	46399	0.136287
GO:0080168	abscisic acid transport	biological_process	10	1	563	12	46399	0.136287
GO:0052655	L-valine transaminase activity	molecular_function	8	1	563	12	46399	0.136287
GO:0032922	circadian regulation of gene expression	biological_process	8	1	563	12	46399	0.136287
GO:2000035	regulation of stem cell division	biological_process	7	1	563	12	46399	0.136287
GO:0009311	oligosaccharide metabolic process	biological_process	7	1	563	12	46399	0.136287
GO:0043693	monoterpene biosynthetic process	biological_process	8	1	563	12	46399	0.136287
GO:0048281	inflorescence morphogenesis	biological_process	5	1	563	12	46399	0.136287
GO:0046524	sucrose-phosphate synthase activity	molecular_function	8	1	563	12	46399	0.136287
GO:0045053	protein retention in Golgi apparatus	biological_process	7	1	563	12	46399	0.136287
GO:0052656	L-isoleucine transaminase activity	molecular_function	8	1	563	12	46399	0.136287
GO:0071836	nectar secretion	biological_process	6	1	563	12	46399	0.136287
GO:0080148	negative regulation of response to water deprivation	biological_process	6	1	563	12	46399	0.136287
GO:0052654	L-leucine transaminase activity	molecular_function	8	1	563	12	46399	0.136287
GO:0006826	iron ion transport	biological_process	9	1	563	12	46399	0.136287
GO:0009835	fruit ripening	biological_process	5	1	563	12	46399	0.136287
GO:0035798	2-alkenal reductase (NADP+) activity	molecular_function	7	1	563	12	46399	0.136287
GO:0090440	abscisic acid transporter activity	molecular_function	6	1	563	12	46399	0.136287
GO:0016810	hydrolase activity, acting on carbon-nitrogen (but not peptide) bonds	molecular_function	5	1	563	13	46399	0.14677
GO:0051781	positive regulation of cell division	biological_process	7	1	563	13	46399	0.14677
GO:0000014	single-stranded DNA endodeoxyribonuclease activity	molecular_function	9	1	563	13	46399	0.14677
GO:0050113	inositol oxygenase activity	molecular_function	6	1	563	13	46399	0.14677
GO:0016831	carboxy-lyase activity	molecular_function	6	1	563	13	46399	0.14677
GO:0050691	regulation of defense response to virus by host	biological_process	7	1	563	13	46399	0.14677
GO:0080131	hydroxyjasmonate sulfotransferase activity	molecular_function	7	1	563	13	46399	0.14677
GO:0019310	inositol catabolic process	biological_process	7	1	563	13	46399	0.14677
GO:0052725	inositol-1,3,4-trisphosphate 6-kinase activity	molecular_function	8	1	563	13	46399	0.14677
GO:0046855	inositol phosphate dephosphorylation	biological_process	10	1	563	13	46399	0.14677
GO:0010333	terpene synthase activity	molecular_function	7	1	563	14	46399	0.157126
GO:0009612	response to mechanical stimulus	biological_process	5	1	563	14	46399	0.157126
GO:0006518	peptide metabolic process	biological_process	7	1	563	14	46399	0.157126
GO:0010039	response to iron ion	biological_process	7	1	563	14	46399	0.157126
GO:0006000	fructose metabolic process	biological_process	9	1	563	14	46399	0.157126
GO:0008889	glycerophosphodiester phosphodiesterase activity	molecular_function	8	1	563	14	46399	0.157126
GO:0010106	cellular response to iron ion starvation	biological_process	9	1	563	14	46399	0.157126
GO:0047216	inositol 3-alpha-galactosyltransferase activity	molecular_function	8	1	563	14	46399	0.157126
GO:0009317	acetyl-CoA carboxylase complex	cellular_component	9	1	563	14	46399	0.157126
GO:1901002	positive regulation of response to salt stress	biological_process	8	1	563	15	46399	0.167356
GO:0010099	regulation of photomorphogenesis	biological_process	8	1	563	15	46399	0.167356
GO:0070006	metalloaminopeptidase activity	molecular_function	9	1	563	15	46399	0.167356
GO:0051762	sesquiterpene biosynthetic process	biological_process	8	1	563	15	46399	0.167356
GO:0001077	transcriptional activator activity, RNA polymerase II core promoter proximal region sequence-specific binding	molecular_function	7	1	563	15	46399	0.167356
GO:0015976	carbon utilization	biological_process	4	1	563	15	46399	0.167356
GO:0047274	galactinol-sucrose galactosyltransferase activity	molecular_function	8	1	563	16	46399	0.177463
GO:0044183	protein binding involved in protein folding	molecular_function	5	1	563	16	46399	0.177463
GO:0050278	sedoheptulose-bisphosphatase activity	molecular_function	8	1	563	16	46399	0.177463
GO:0009086	methionine biosynthetic process	biological_process	9	1	563	16	46399	0.177463
GO:0090351	seedling development	biological_process	7	1	563	16	46399	0.177463
GO:0051020	GTPase binding	molecular_function	6	1	563	17	46399	0.187447
GO:0009672	auxin:proton symporter activity	molecular_function	9	1	563	17	46399	0.187447
GO:0008361	regulation of cell size	biological_process	6	1	563	17	46399	0.187447
GO:0000326	protein storage vacuole	cellular_component	11	1	563	17	46399	0.187447
GO:0045165	cell fate commitment	biological_process	7	1	563	17	46399	0.187447
GO:0009228	thiamine biosynthetic process	biological_process	9	1	563	17	46399	0.187447
GO:0030091	protein repair	biological_process	7	1	563	18	46399	0.19731
GO:0043090	amino acid import	biological_process	10	1	563	18	46399	0.19731
GO:0071470	cellular response to osmotic stress	biological_process	6	1	563	18	46399	0.19731
GO:0006308	DNA catabolic process	biological_process	8	1	563	18	46399	0.19731
GO:0004602	glutathione peroxidase activity	molecular_function	7	1	563	18	46399	0.19731
GO:0015695	organic cation transport	biological_process	7	1	563	18	46399	0.19731
GO:0072488	ammonium transmembrane transport	biological_process	7	1	563	18	46399	0.19731
GO:0019740	nitrogen utilization	biological_process	4	1	563	18	46399	0.19731
GO:0008519	ammonium transmembrane transporter activity	molecular_function	6	1	563	18	46399	0.19731
GO:0032973	amino acid export	biological_process	10	1	563	18	46399	0.19731
GO:0019288	isopentenyl diphosphate biosynthetic process, methylerythritol 4-phosphate pathway	biological_process	8	1	563	19	46399	0.207053
GO:0003955	NAD(P)H dehydrogenase (quinone) activity	molecular_function	7	1	563	19	46399	0.207053
GO:0035671	enone reductase activity	molecular_function	7	1	563	20	46399	0.216679
GO:2000069	regulation of post-embryonic root development	biological_process	8	1	563	20	46399	0.216679
GO:0016627	oxidoreductase activity, acting on the CH-CH group of donors	molecular_function	5	1	563	20	46399	0.216679
GO:0006879	cellular iron ion homeostasis	biological_process	11	1	563	20	46399	0.216679
GO:0045261	proton-transporting ATP synthase complex, catalytic core F(1	cellular_component	8	1	563	20	46399	0.216679
GO:0016620	oxidoreductase activity, acting on the aldehyde or oxo group of donors, NAD or NADP as acceptor	molecular_function	6	1	563	20	46399	0.216679
GO:0003989	acetyl-CoA carboxylase activity	molecular_function	7	1	563	20	46399	0.216679
GO:0071369	cellular response to ethylene stimulus	biological_process	8	1	563	21	46399	0.226187
GO:0090447	glycerol-3-phosphate 2-O-acyltransferase activity	molecular_function	8	1	563	21	46399	0.226187
GO:0004040	amidase activity	molecular_function	7	1	563	21	46399	0.226187
GO:0004365	glyceraldehyde-3-phosphate dehydrogenase (NAD+) (phosphorylating) activity	molecular_function	7	1	563	21	46399	0.226187
GO:0010031	circumnutation	biological_process	6	1	563	22	46399	0.235581
GO:0004467	long-chain fatty acid-CoA ligase activity	molecular_function	7	1	563	22	46399	0.235581
GO:0004300	enoyl-CoA hydratase activity	molecular_function	7	1	563	22	46399	0.235581
GO:0016884	carbon-nitrogen ligase activity, with glutamine as amido-N-donor	molecular_function	6	1	563	23	46399	0.244861
GO:0009694	jasmonic acid metabolic process	biological_process	9	1	563	23	46399	0.244861
GO:0008509	anion transmembrane transporter activity	molecular_function	7	1	563	23	46399	0.244861
GO:0009099	valine biosynthetic process	biological_process	9	1	563	24	46399	0.254028
GO:0009378	four-way junction helicase activity	molecular_function	11	1	563	24	46399	0.254028
GO:0031011	Ino80 complex	cellular_component	8	1	563	25	46399	0.263084
GO:0018026	peptidyl-lysine monomethylation	biological_process	8	1	563	25	46399	0.263084
GO:0043171	peptide catabolic process	biological_process	8	1	563	25	46399	0.263084
GO:0050826	response to freezing	biological_process	6	1	563	25	46399	0.263084
GO:0042578	phosphoric ester hydrolase activity	molecular_function	6	1	563	25	46399	0.263084
GO:0009814	defense response, incompatible interaction	biological_process	6	1	563	26	46399	0.272031
GO:0009567	double fertilization forming a zygote and endosperm	biological_process	6	1	563	26	46399	0.272031
GO:0043140	ATP-dependent 3'-5' DNA helicase activity	molecular_function	12	1	563	26	46399	0.272031
GO:0008381	mechanically-gated ion channel activity	molecular_function	9	1	563	26	46399	0.272031
GO:0009251	glucan catabolic process	biological_process	8	1	563	26	46399	0.272031
GO:0047617	acyl-CoA hydrolase activity	molecular_function	8	1	563	26	46399	0.272031
GO:0010093	specification of floral organ identity	biological_process	5	1	563	26	46399	0.272031
GO:0090575	RNA polymerase II transcription factor complex	cellular_component	9	1	563	26	46399	0.272031
GO:0042277	peptide binding	molecular_function	5	1	563	27	46399	0.280869
GO:0080144	amino acid homeostasis	biological_process	9	1	563	28	46399	0.2896
GO:0003825	alpha,alpha-trehalose-phosphate synthase (UDP-forming) activity	molecular_function	8	1	563	28	46399	0.2896
GO:0030665	clathrin-coated vesicle membrane	cellular_component	13	1	563	28	46399	0.2896
GO:0016157	sucrose synthase activity	molecular_function	8	1	563	28	46399	0.2896
GO:0006302	double-strand break repair	biological_process	10	1	563	29	46399	0.298225
GO:0019761	glucosinolate biosynthetic process	biological_process	9	1	563	29	46399	0.298225
GO:0043248	proteasome assembly	biological_process	9	1	563	29	46399	0.298225
GO:0009863	salicylic acid mediated signaling pathway	biological_process	7	1	563	29	46399	0.298225
GO:0003950	NAD+ ADP-ribosyltransferase activity	molecular_function	7	1	563	29	46399	0.298225
GO:0043562	cellular response to nitrogen levels	biological_process	8	1	563	29	46399	0.298225
GO:0016161	beta-amylase activity	molecular_function	8	1	563	29	46399	0.298225
GO:0010082	regulation of root meristem growth	biological_process	10	1	563	30	46399	0.306746
GO:0010088	phloem development	biological_process	7	1	563	30	46399	0.306746
GO:0016847	1-aminocyclopropane-1-carboxylate synthase activity	molecular_function	6	1	563	31	46399	0.315163
GO:0016324	apical plasma membrane	cellular_component	6	1	563	31	46399	0.315163
GO:0018279	protein N-linked glycosylation via asparagine	biological_process	10	1	563	32	46399	0.323478
GO:0032508	DNA duplex unwinding	biological_process	11	1	563	32	46399	0.323478
GO:0008327	methyl-CpG binding	molecular_function	6	1	563	32	46399	0.323478
GO:0000290	deadenylation-dependent decapping of nuclear-transcribed mRNA	biological_process	12	1	563	32	46399	0.323478
GO:0004089	carbonate dehydratase activity	molecular_function	7	1	563	32	46399	0.323478
GO:0009690	cytokinin metabolic process	biological_process	7	1	563	33	46399	0.331693
GO:0033383	geranyl diphosphate metabolic process	biological_process	8	1	563	33	46399	0.331693
GO:0010030	positive regulation of seed germination	biological_process	10	1	563	33	46399	0.331693
GO:0008285	negative regulation of cell proliferation	biological_process	5	1	563	33	46399	0.331693
GO:0022891	substrate-specific transmembrane transporter activity	molecular_function	5	1	563	34	46399	0.339808
GO:0005740	mitochondrial envelope	cellular_component	11	1	563	34	46399	0.339808
GO:0005451	monovalent cation:proton antiporter activity	molecular_function	10	1	563	34	46399	0.339808
GO:0019953	sexual reproduction	biological_process	4	1	563	35	46399	0.347824
GO:0016279	protein-lysine N-methyltransferase activity	molecular_function	9	1	563	36	46399	0.355744
GO:0010073	meristem maintenance	biological_process	9	1	563	36	46399	0.355744
GO:0005089	Rho guanyl-nucleotide exchange factor activity	molecular_function	5	1	563	37	46399	0.363567
GO:0008378	galactosyltransferase activity	molecular_function	7	1	563	37	46399	0.363567
GO:0006896	Golgi to vacuole transport	biological_process	7	1	563	37	46399	0.363567
GO:0009097	isoleucine biosynthetic process	biological_process	9	1	563	38	46399	0.371296
GO:0004620	phospholipase activity	molecular_function	7	1	563	38	46399	0.371296
GO:0004713	protein tyrosine kinase activity	molecular_function	8	1	563	38	46399	0.371296
GO:0010193	response to ozone	biological_process	7	1	563	39	46399	0.37893
GO:0071577	zinc II ion transmembrane transport	biological_process	7	1	563	40	46399	0.386473
GO:0047372	acylglycerol lipase activity	molecular_function	7	1	563	41	46399	0.393924
GO:0045735	nutrient reservoir activity	molecular_function	3	1	563	41	46399	0.393924
GO:0007034	vacuolar transport	biological_process	6	1	563	41	46399	0.393924
GO:0051119	sugar transmembrane transporter activity	molecular_function	7	1	563	41	46399	0.393924
GO:0019853	L-ascorbic acid biosynthetic process	biological_process	8	1	563	42	46399	0.401284
GO:0048511	rhythmic process	biological_process	3	1	563	42	46399	0.401284
GO:0010286	heat acclimation	biological_process	6	1	563	43	46399	0.408556
GO:0071215	cellular response to abscisic acid stimulus	biological_process	7	1	563	43	46399	0.408556
GO:0004707	MAP kinase activity	molecular_function	10	1	563	43	46399	0.408556
GO:0046933	proton-transporting ATP synthase activity, rotational mechanism	molecular_function	15	1	563	44	46399	0.415739
GO:0010143	cutin biosynthetic process	biological_process	7	1	563	44	46399	0.415739
GO:0010227	floral organ abscission	biological_process	5	1	563	44	46399	0.415739
GO:0009073	aromatic amino acid family biosynthetic process	biological_process	8	1	563	45	46399	0.422835
GO:0009654	photosystem II oxygen evolving complex	cellular_component	10	1	563	45	46399	0.422835
GO:0004565	beta-galactosidase activity	molecular_function	8	1	563	45	46399	0.422835
GO:0017119	Golgi transport complex	cellular_component	11	1	563	45	46399	0.422835
GO:0004033	aldo-keto reductase (NADP) activity	molecular_function	7	1	563	45	46399	0.422835
GO:0008422	beta-glucosidase activity	molecular_function	8	1	563	47	46399	0.43677
GO:0042127	regulation of cell proliferation	biological_process	5	1	563	47	46399	0.43677
GO:0008146	sulfotransferase activity	molecular_function	6	1	563	47	46399	0.43677
GO:0006032	chitin catabolic process	biological_process	8	1	563	48	46399	0.443611
GO:0009850	auxin metabolic process	biological_process	5	1	563	49	46399	0.450369
GO:0019887	protein kinase regulator activity	molecular_function	5	1	563	49	46399	0.450369
GO:0006885	regulation of pH	biological_process	10	1	563	51	46399	0.463641
GO:0010105	negative regulation of ethylene-activated signaling pathway	biological_process	10	1	563	51	46399	0.463641
GO:0048653	anther development	biological_process	7	1	563	53	46399	0.476592
GO:0000302	response to reactive oxygen species	biological_process	6	1	563	53	46399	0.476592
GO:0005762	mitochondrial large ribosomal subunit	cellular_component	13	1	563	54	46399	0.48295
GO:0009932	cell tip growth	biological_process	7	1	563	55	46399	0.489232
GO:0001944	vasculature development	biological_process	7	1	563	55	46399	0.489232
GO:0009686	gibberellin biosynthetic process	biological_process	9	1	563	55	46399	0.489232
GO:0006310	DNA recombination	biological_process	9	1	563	56	46399	0.495436
GO:0007033	vacuole organization	biological_process	5	1	563	56	46399	0.495436
GO:0006949	syncytium formation	biological_process	5	1	563	57	46399	0.501566
GO:0006635	fatty acid beta-oxidation	biological_process	10	1	563	57	46399	0.501566
GO:0045944	positive regulation of transcription from RNA polymerase II promoter	biological_process	13	1	563	58	46399	0.507622
GO:0071472	cellular response to salt stress	biological_process	7	1	563	58	46399	0.507622
GO:0005544	calcium-dependent phospholipid binding	molecular_function	6	1	563	58	46399	0.507622
GO:0005741	mitochondrial outer membrane	cellular_component	13	1	563	59	46399	0.513604
GO:0008061	chitin binding	molecular_function	5	1	563	60	46399	0.519513
GO:0061077	chaperone-mediated protein folding	biological_process	8	1	563	60	46399	0.519513
GO:0005770	late endosome	cellular_component	10	1	563	60	46399	0.519513
GO:0006820	anion transport	biological_process	6	1	563	61	46399	0.525351
GO:0005385	zinc ion transmembrane transporter activity	molecular_function	11	1	563	64	46399	0.542442
GO:0031902	late endosome membrane	cellular_component	11	1	563	65	46399	0.548002
GO:0046961	proton-transporting ATPase activity, rotational mechanism	molecular_function	16	1	563	65	46399	0.548002
GO:0015995	chlorophyll biosynthetic process	biological_process	9	1	563	67	46399	0.55892
GO:0005694	chromosome	cellular_component	9	1	563	70	46399	0.574805
GO:0009825	multidimensional cell growth	biological_process	6	1	563	70	46399	0.574805
GO:0010181	FMN binding	molecular_function	7	1	563	70	46399	0.574805
GO:0046910	pectinesterase inhibitor activity	molecular_function	5	1	563	71	46399	0.579972
GO:0048481	plant ovule development	biological_process	8	1	563	72	46399	0.585076
GO:0006284	base-excision repair	biological_process	10	1	563	72	46399	0.585076
GO:0051453	regulation of intracellular pH	biological_process	11	1	563	72	46399	0.585076
GO:0051537	2 iron, 2 sulfur cluster binding	molecular_function	6	1	563	73	46399	0.590119
GO:0009615	response to virus	biological_process	7	1	563	73	46399	0.590119
GO:0008536	Ran GTPase binding	molecular_function	9	1	563	74	46399	0.5951
GO:0015986	ATP synthesis coupled proton transport	biological_process	12	1	563	74	46399	0.5951
GO:0010183	pollen tube guidance	biological_process	6	1	563	76	46399	0.604882
GO:0019252	starch biosynthetic process	biological_process	9	1	563	76	46399	0.604882
GO:0009585	red, far-red light phototransduction	biological_process	8	1	563	76	46399	0.604882
GO:0010053	root epidermal cell differentiation	biological_process	7	1	563	76	46399	0.604882
GO:0036459	thiol-dependent ubiquitinyl hydrolase activity	molecular_function	5	1	563	78	46399	0.614428
GO:0008219	cell death	biological_process	5	1	563	81	46399	0.628317
GO:0048278	vesicle docking	biological_process	6	1	563	83	46399	0.637298
GO:0005635	nuclear envelope	cellular_component	11	1	563	83	46399	0.637298
GO:0071944	cell periphery	cellular_component	5	1	563	84	46399	0.641707
GO:0048510	regulation of timing of transition from vegetative to reproductive phase	biological_process	11	1	563	84	46399	0.641707
GO:0031966	mitochondrial membrane	cellular_component	12	1	563	85	46399	0.646062
GO:0010311	lateral root formation	biological_process	7	1	563	85	46399	0.646062
GO:0004176	ATP-dependent peptidase activity	molecular_function	7	1	563	86	46399	0.650365
GO:0004222	metalloendopeptidase activity	molecular_function	8	1	563	86	46399	0.650365
GO:0031146	SCF-dependent proteasomal ubiquitin-dependent protein catabolic process	biological_process	11	1	563	88	46399	0.658814
GO:0042546	cell wall biogenesis	biological_process	5	1	563	89	46399	0.662962
GO:0004185	serine-type carboxypeptidase activity	molecular_function	9	1	563	90	46399	0.667059
GO:0004843	thiol-dependent ubiquitin-specific protease activity	molecular_function	9	1	563	91	46399	0.671107
GO:0005778	peroxisomal membrane	cellular_component	12	1	563	92	46399	0.675105
GO:0016758	transferase activity, transferring hexosyl groups	molecular_function	6	1	563	93	46399	0.679056
GO:0009707	chloroplast outer membrane	cellular_component	14	1	563	94	46399	0.682958
GO:0001666	response to hypoxia	biological_process	5	1	563	95	46399	0.686812
GO:0016579	protein deubiquitination	biological_process	10	1	563	95	46399	0.686812
GO:0010182	sugar mediated signaling pathway	biological_process	8	1	563	96	46399	0.69062
GO:0051539	4 iron, 4 sulfur cluster binding	molecular_function	6	1	563	99	46399	0.701769
GO:0010090	trichome morphogenesis	biological_process	8	1	563	99	46399	0.701769
GO:0010008	endosome membrane	cellular_component	11	1	563	100	46399	0.705396
GO:0004693	cyclin-dependent protein serine/threonine kinase activity	molecular_function	9	1	563	100	46399	0.705396
GO:0006366	transcription from RNA polymerase II promoter	biological_process	11	1	563	105	46399	0.722878
GO:0048367	shoot system development	biological_process	7	1	563	105	46399	0.722878
GO:0009926	auxin polar transport	biological_process	7	1	563	106	46399	0.726248
GO:0043621	protein self-association	molecular_function	5	1	563	108	46399	0.732866
GO:0015238	drug transmembrane transporter activity	molecular_function	5	1	563	108	46399	0.732866
GO:0009931	calcium-dependent protein serine/threonine kinase activity	molecular_function	9	1	563	109	46399	0.736115
GO:0004683	calmodulin-dependent protein kinase activity	molecular_function	9	1	563	109	46399	0.736115
GO:0008283	cell proliferation	biological_process	4	1	563	110	46399	0.739325
GO:0005747	mitochondrial respiratory chain complex I	cellular_component	15	1	563	111	46399	0.742495
GO:0030599	pectinesterase activity	molecular_function	7	1	563	112	46399	0.745627
GO:0001046	core promoter sequence-specific DNA binding	molecular_function	10	1	563	113	46399	0.748721
GO:0006855	drug transmembrane transport	biological_process	6	1	563	114	46399	0.751778
GO:0008643	carbohydrate transport	biological_process	5	1	563	119	46399	0.766512
GO:0006887	exocytosis	biological_process	6	1	563	121	46399	0.772159
GO:0019005	SCF ubiquitin ligase complex	cellular_component	9	1	563	122	46399	0.77493
GO:0009965	leaf morphogenesis	biological_process	9	1	563	122	46399	0.77493
GO:0005198	structural molecule activity	molecular_function	3	1	563	125	46399	0.783046
GO:0006260	DNA replication	biological_process	9	1	563	127	46399	0.788293
GO:0015171	amino acid transmembrane transporter activity	molecular_function	8	1	563	134	46399	0.80568
GO:0006417	regulation of translation	biological_process	8	1	563	138	46399	0.814968
GO:0005834	heterotrimeric G-protein complex	cellular_component	7	1	563	138	46399	0.814968
GO:0022626	cytosolic ribosome	cellular_component	11	1	563	138	46399	0.814968
GO:0010228	vegetative to reproductive phase transition of meristem	biological_process	5	1	563	140	46399	0.819444
GO:0009736	cytokinin-activated signaling pathway	biological_process	8	1	563	144	46399	0.828075
GO:0042542	response to hydrogen peroxide	biological_process	7	1	563	146	46399	0.832235
GO:0006357	regulation of transcription from RNA polymerase II promoter	biological_process	12	1	563	156	46399	0.851574
GO:0022857	transmembrane transporter activity	molecular_function	4	1	563	157	46399	0.853381
GO:0005871	kinesin complex	cellular_component	12	1	563	159	46399	0.85693
GO:0003777	microtubule motor activity	molecular_function	10	1	563	159	46399	0.85693
GO:0007018	microtubule-based movement	biological_process	6	1	563	161	46399	0.860393
GO:0009664	plant-type cell wall organization	biological_process	6	1	563	168	46399	0.871867
GO:0051082	unfolded protein binding	molecular_function	5	1	563	169	46399	0.873427
GO:0046982	protein heterodimerization activity	molecular_function	6	1	563	184	46399	0.894681
GO:0016788	hydrolase activity, acting on ester bonds	molecular_function	5	1	563	186	46399	0.897231
GO:0048366	leaf development	biological_process	9	1	563	194	46399	0.906831
GO:0031225	anchored component of membrane	cellular_component	6	1	563	199	46399	0.912371
GO:0051603	proteolysis involved in cellular protein catabolic process	biological_process	8	1	563	202	46399	0.915536
GO:0018105	peptidyl-serine phosphorylation	biological_process	9	1	563	208	46399	0.921527
GO:0004252	serine-type endopeptidase activity	molecular_function	8	1	563	222	46399	0.933908
GO:0005654	nucleoplasm	cellular_component	11	1	563	246	46399	0.950767
GO:0008289	lipid binding	molecular_function	4	1	563	259	46399	0.958029
GO:0020037	heme binding	molecular_function	6	1	563	264	46399	0.960528
GO:0009734	auxin-activated signaling pathway	biological_process	8	1	563	305	46399	0.976146
GO:0006511	ubiquitin-dependent protein catabolic process	biological_process	9	1	563	306	46399	0.976437
GO:0048364	root development	biological_process	8	1	563	315	46399	0.978905
GO:0016192	vesicle-mediated transport	biological_process	6	1	563	317	46399	0.979417
GO:0051301	cell division	biological_process	5	1	563	457	46399	0.996327
GO:0005730	nucleolus	cellular_component	11	1	563	591	46399	0.999298
