# Supplementary material for: Comparative transcriptome analysis of inbred lines and contrasting hybrids reveals overdominance mediate early biomass vigor in hybrid cotton
Source: BMC Genomics. 2020 Feb 10;21:140. doi: 10.1186/s12864-020-6561-9 (PMC7011360; doi:10.1186/s12864-020-6561-9)
Supplement: Supplementary file 20 — Additional file 20. Enriched KEGG terms of overdominant genes in root of low hybrid-parent triad [file 12864_2020_6561_MOESM20_ESM.xlsx]

## Sheet: Upregulated
pathway_id	pathway_name	S gene number	TS gene number	B gene number	TB gene number	pvalue
ko00940	Phenylpropanoid biosynthesis	28	329	618	26518	4.62016e-09
ko04075	Plant hormone signal transduction	26	329	2125	26518	0.559319
ko00500	Starch and sucrose metabolism	25	329	1492	26518	0.0790999
ko00860	Porphyrin and chlorophyll metabolism	22	329	421	26518	1.80967e-08
ko04626	Plant-pathogen interaction	22	329	2331	26518	0.931679
ko00040	Pentose and glucuronate interconversions	19	329	501	26518	1.8769e-05
ko00941	Flavonoid biosynthesis	17	329	298	26518	2.27261e-07
ko00561	Glycerolipid metabolism	16	329	558	26518	0.00177851
ko01200	Carbon metabolism	16	329	1014	26518	0.195342
ko00190	Oxidative phosphorylation	15	329	744	26518	0.0458906
ko00010	Glycolysis / Gluconeogenesis	14	329	530	26518	0.00683428
ko00520	Amino sugar and nucleotide sugar metabolism	13	329	823	26518	0.224881
ko00030	Pentose phosphate pathway	12	329	248	26518	6.91991e-05
ko00900	Terpenoid backbone biosynthesis	11	329	226	26518	0.00013114
ko01230	Biosynthesis of amino acids	11	329	894	26518	0.554012
ko00910	Nitrogen metabolism	10	329	138	26518	9.16993e-06
ko00053	Ascorbate and aldarate metabolism	10	329	355	26518	0.013759
ko02010	ABC transporters	9	329	287	26518	0.0100187
ko00564	Glycerophospholipid metabolism	9	329	442	26518	0.101158
ko00071	Fatty acid degradation	8	329	180	26518	0.00190742
ko00480	Glutathione metabolism	8	329	289	26518	0.0285223
ko00710	Carbon fixation in photosynthetic organisms	8	329	345	26518	0.0670915
ko04712	Circadian rhythm - plant	8	329	429	26518	0.166291
ko00460	Cyanoamino acid metabolism	7	329	257	26518	0.0420571
ko00051	Fructose and mannose metabolism	7	329	308	26518	0.0903961
ko00230	Purine metabolism	7	329	608	26518	0.631463
ko03010	Ribosome	7	329	1140	26518	0.988716
ko00073	Cutin, suberine and wax biosynthesis	6	329	165	26518	0.01727
ko00945	Stilbenoid, diarylheptanoid and gingerol biosynthesis	6	329	219	26518	0.0561841
ko00380	Tryptophan metabolism	6	329	287	26518	0.148218
ko04144	Endocytosis	6	329	1364	26518	0.999465
ko00130	Ubiquinone and other terpenoid-quinone biosynthesis	5	329	138	26518	0.0290926
ko00903	Limonene and pinene degradation	5	329	186	26518	0.0827001
ko00630	Glyoxylate and dicarboxylate metabolism	5	329	308	26518	0.335848
ko04070	Phosphatidylinositol signaling system	5	329	313	26518	0.348076
ko00240	Pyrimidine metabolism	5	329	584	26518	0.852842
ko00195	Photosynthesis	4	329	185	26518	0.198273
ko00906	Carotenoid biosynthesis	4	329	201	26518	0.239981
ko00280	Valine, leucine and isoleucine degradation	4	329	204	26518	0.248024
ko00360	Phenylalanine metabolism	4	329	227	26518	0.311244
ko00592	alpha-Linolenic acid metabolism	4	329	230	26518	0.319629
ko00350	Tyrosine metabolism	4	329	240	26518	0.347678
ko00600	Sphingolipid metabolism	4	329	242	26518	0.353297
ko00562	Inositol phosphate metabolism	4	329	277	26518	0.450717
ko01212	Fatty acid metabolism	4	329	281	26518	0.461607
ko00270	Cysteine and methionine metabolism	4	329	310	26518	0.537964
ko00260	Glycine, serine and threonine metabolism	4	329	324	26518	0.572831
ko03018	RNA degradation	4	329	740	26518	0.98295
ko00966	Glucosinolate biosynthesis	3	329	74	26518	0.0644722
ko00905	Brassinosteroid biosynthesis	3	329	82	26518	0.0820789
ko00062	Fatty acid elongation	3	329	121	26518	0.190372
ko00250	Alanine, aspartate and glutamate metabolism	3	329	139	26518	0.248601
ko04130	SNARE interactions in vesicular transport	3	329	175	26518	0.369972
ko03020	RNA polymerase	3	329	218	26518	0.509295
ko03050	Proteasome	3	329	264	26518	0.638504
ko00410	beta-Alanine metabolism	3	329	265	26518	0.641033
ko01210	2-Oxocarboxylic acid metabolism	3	329	291	26518	0.702411
ko00511	Other glycan degradation	3	329	295	26518	0.711109
ko00620	Pyruvate metabolism	3	329	350	26518	0.811583
ko00052	Galactose metabolism	3	329	351	26518	0.813099
ko04146	Peroxisome	3	329	382	26518	0.855219
ko00430	Taurine and hypotaurine metabolism	2	329	32	26518	0.0596393
ko00232	Caffeine metabolism	2	329	38	26518	0.080579
ko00591	Linoleic acid metabolism	2	329	80	26518	0.261461
ko00340	Histidine metabolism	2	329	96	26518	0.334679
ko00909	Sesquiterpenoid and triterpenoid biosynthesis	2	329	101	26518	0.357193
ko00220	Arginine biosynthesis	2	329	110	26518	0.396981
ko01040	Biosynthesis of unsaturated fatty acids	2	329	112	26518	0.405672
ko00604	Glycosphingolipid biosynthesis - ganglio series	2	329	123	26518	0.452333
ko00565	Ether lipid metabolism	2	329	139	26518	0.516303
ko00061	Fatty acid biosynthesis	2	329	151	26518	0.560927
ko00310	Lysine degradation	2	329	171	26518	0.62859
ko00531	Glycosaminoglycan degradation	2	329	200	26518	0.711926
ko00330	Arginine and proline metabolism	2	329	215	26518	0.748546
ko03022	Basal transcription factors	2	329	246	26518	0.811706
ko03060	Protein export	2	329	252	26518	0.822163
ko00970	Aminoacyl-tRNA biosynthesis	2	329	398	26518	0.959322
ko03420	Nucleotide excision repair	2	329	432	26518	0.971654
ko04145	Phagosome	2	329	442	26518	0.974535
ko03008	Ribosome biogenesis in eukaryotes	2	329	573	26518	0.993957
ko03040	Spliceosome	2	329	998	26518	0.999957
ko03013	RNA transport	2	329	1094	26518	0.999987
ko04141	Protein processing in endoplasmic reticulum	2	329	1199	26518	0.999996
ko00402	Benzoxazinoid biosynthesis	1	329	20	26518	0.221024
ko00730	Thiamine metabolism	1	329	34	26518	0.346054
ko00603	Glycosphingolipid biosynthesis - globo series	1	329	38	26518	0.377951
ko00944	Flavone and flavonol biosynthesis	1	329	53	26518	0.484346
ko00514	Other types of O-glycan biosynthesis	1	329	58	26518	0.515613
ko00790	Folate biosynthesis	1	329	60	26518	0.527584
ko00450	Selenocompound metabolism	1	329	70	26518	0.583157
ko00902	Monoterpenoid biosynthesis	1	329	89	26518	0.671415
ko00290	Valine, leucine and isoleucine biosynthesis	1	329	95	26518	0.695208
ko00640	Propanoate metabolism	1	329	107	26518	0.737764
ko00760	Nicotinate and nicotinamide metabolism	1	329	115	26518	0.762789
ko00563	Glycosylphosphatidylinositol(GPI)-anchor biosynthesis	1	329	126	26518	0.793357
ko00770	Pantothenate and CoA biosynthesis	1	329	133	26518	0.81073
ko00750	Vitamin B6 metabolism	1	329	139	26518	0.824457
ko00100	Steroid biosynthesis	1	329	143	26518	0.833053
ko00510	N-Glycan biosynthesis	1	329	171	26518	0.882548
ko04140	Regulation of autophagy	1	329	215	26518	0.932463
ko03410	Base excision repair	1	329	216	26518	0.933308
ko03030	DNA replication	1	329	218	26518	0.934966
ko04120	Ubiquitin mediated proteolysis	1	329	683	26518	0.999823
