# Supplementary material for: Comparative transcriptome analysis of inbred lines and contrasting hybrids reveals overdominance mediate early biomass vigor in hybrid cotton
Source: BMC Genomics. 2020 Feb 10;21:140. doi: 10.1186/s12864-020-6561-9 (PMC7011360; doi:10.1186/s12864-020-6561-9)
Supplement: Supplementary file 21 — Additional file 21. Enriched Go terms of overdominant genes in leaf of low hybrid-parent triad [file 12864_2020_6561_MOESM21_ESM.xlsx]

## Sheet: Upregulated 
GO_ID	GO_Term	GO_function	GO_class	S gene number	TS gene number	B gene number	TB gene number	pvalue
GO:0005634	nucleus	cellular_component	9	106	420	14353	46019	0.996969
GO:0009507	chloroplast	cellular_component	10	75	420	5279	46019	7.03002e-05
GO:0005737	cytoplasm	cellular_component	7	72	420	6905	46019	0.123187
GO:0003674	molecular_function	molecular_function	2	70	420	6580	46019	0.0947847
GO:0005886	plasma membrane	cellular_component	5	66	420	6446	46019	0.172538
GO:0008150	biological_process	biological_process	2	61	420	6997	46019	0.672261
GO:0016021	integral component of membrane	cellular_component	6	55	420	6733	46019	0.832255
GO:0005739	mitochondrion	cellular_component	9	40	420	3670	46019	0.139316
GO:0005524	ATP binding	molecular_function	9	36	420	3160	46019	0.101045
GO:0005829	cytosol	cellular_component	9	33	420	4166	46019	0.826734
GO:0005515	protein binding	molecular_function	4	32	420	4073	46019	0.836162
GO:0005576	extracellular region	cellular_component	3	29	420	2249	46019	0.0401225
GO:0003700	transcription factor activity, sequence-specific DNA binding	molecular_function	4	29	420	3282	46019	0.599434
GO:0006355	regulation of transcription, DNA-templated	biological_process	11	29	420	3950	46019	0.910193
GO:0055114	oxidation-reduction process	biological_process	5	22	420	1834	46019	0.11875
GO:0008270	zinc ion binding	molecular_function	8	19	420	2006	46019	0.467315
GO:0006351	transcription, DNA-templated	biological_process	10	18	420	3205	46019	0.991866
GO:0004674	protein serine/threonine kinase activity	molecular_function	8	17	420	1924	46019	0.588874
GO:0046872	metal ion binding	molecular_function	6	17	420	2304	46019	0.84631
GO:0016020	membrane	cellular_component	3	17	420	2425	46019	0.895584
GO:0006457	protein folding	biological_process	7	16	420	475	46019	9.69414e-06
GO:0009793	embryo development ending in seed dormancy	biological_process	5	16	420	711	46019	0.000965533
GO:0009570	chloroplast stroma	cellular_component	12	16	420	1031	46019	0.0289398
GO:0005794	Golgi apparatus	cellular_component	9	16	420	2136	46019	0.823111
GO:0009506	plasmodesma	cellular_component	5	15	420	1557	46019	0.452295
GO:0003677	DNA binding	molecular_function	6	15	420	3427	46019	0.999713
GO:0005618	cell wall	cellular_component	6	13	420	803	46019	0.0346866
GO:0003723	RNA binding	molecular_function	6	13	420	1131	46019	0.237022
GO:0009409	response to cold	biological_process	5	12	420	534	46019	0.00405315
GO:0009941	chloroplast envelope	cellular_component	12	12	420	936	46019	0.15182
GO:0005773	vacuole	cellular_component	9	12	420	952	46019	0.164718
GO:0007623	circadian rhythm	biological_process	4	11	420	154	46019	2.00787e-07
GO:0048046	apoplast	cellular_component	4	11	420	555	46019	0.0139225
GO:0009535	chloroplast thylakoid membrane	cellular_component	13	10	420	648	46019	0.0757671
GO:0006468	protein phosphorylation	biological_process	8	10	420	1773	46019	0.96375
GO:0009536	plastid	cellular_component	9	9	420	613	46019	0.111439
GO:0009737	response to abscisic acid	biological_process	6	9	420	819	46019	0.333568
GO:0005774	vacuolar membrane	cellular_component	11	9	420	850	46019	0.373179
GO:0010501	RNA secondary structure unwinding	biological_process	9	8	420	160	46019	0.000120185
GO:0004004	ATP-dependent RNA helicase activity	molecular_function	11	8	420	193	46019	0.000428549
GO:0006511	ubiquitin-dependent protein catabolic process	biological_process	9	8	420	298	46019	0.00642941
GO:0005507	copper ion binding	molecular_function	8	8	420	369	46019	0.020933
GO:0051301	cell division	biological_process	5	8	420	448	46019	0.0548483
GO:0016491	oxidoreductase activity	molecular_function	4	8	420	541	46019	0.124716
GO:0009414	response to water deprivation	biological_process	5	8	420	563	46019	0.145999
GO:0000166	nucleotide binding	molecular_function	5	8	420	804	46019	0.452149
GO:0009651	response to salt stress	biological_process	6	8	420	840	46019	0.500909
GO:0006357	regulation of transcription from RNA polymerase II promoter	biological_process	12	7	420	153	46019	0.000542926
GO:0009555	pollen development	biological_process	7	7	420	269	46019	0.0122907
GO:0003682	chromatin binding	molecular_function	4	7	420	276	46019	0.0139775
GO:0032259	methylation	biological_process	4	7	420	317	46019	0.0272892
GO:0050832	defense response to fungus	biological_process	7	7	420	334	46019	0.0347278
GO:0009505	plant-type cell wall	cellular_component	7	7	420	435	46019	0.105633
GO:0046686	response to cadmium ion	biological_process	7	7	420	594	46019	0.300618
GO:0016567	protein ubiquitination	biological_process	10	7	420	638	46019	0.364918
GO:0006470	protein dephosphorylation	biological_process	8	6	420	309	46019	0.0653462
GO:0007169	transmembrane receptor protein tyrosine kinase signaling pathway	biological_process	9	6	420	326	46019	0.0798126
GO:0005975	carbohydrate metabolic process	biological_process	5	6	420	338	46019	0.09102
GO:0043231	intracellular membrane-bounded organelle	cellular_component	8	6	420	347	46019	0.0999567
GO:0005777	peroxisome	cellular_component	10	6	420	393	46019	0.152338
GO:0004842	ubiquitin-protein transferase activity	molecular_function	6	6	420	570	46019	0.419842
GO:0005802	trans-Golgi network	cellular_component	10	6	420	638	46019	0.527022
GO:0043565	sequence-specific DNA binding	molecular_function	7	6	420	871	46019	0.80796
GO:0003735	structural constituent of ribosome	molecular_function	4	6	420	1003	46019	0.896992
GO:0005783	endoplasmic reticulum	cellular_component	9	6	420	1221	46019	0.967821
GO:0016301	kinase activity	molecular_function	6	6	420	1469	46019	0.992691
GO:0005983	starch catabolic process	biological_process	8	5	420	48	46019	7.6661e-05
GO:0008757	S-adenosylmethionine-dependent methyltransferase activity	molecular_function	7	5	420	220	46019	0.052103
GO:0030170	pyridoxal phosphate binding	molecular_function	6	5	420	225	46019	0.0563089
GO:0009813	flavonoid biosynthetic process	biological_process	6	5	420	242	46019	0.0720258
GO:0051213	dioxygenase activity	molecular_function	5	5	420	260	46019	0.0910155
GO:0009534	chloroplast thylakoid	cellular_component	12	5	420	295	46019	0.134438
GO:0048364	root development	biological_process	8	5	420	297	46019	0.13716
GO:0009408	response to heat	biological_process	5	5	420	332	46019	0.18845
GO:0003824	catalytic activity	molecular_function	3	5	420	416	46019	0.331141
GO:0071555	cell wall organization	biological_process	5	5	420	428	46019	0.352666
GO:0005525	GTP binding	molecular_function	9	5	420	428	46019	0.352666
GO:0005575	cellular_component	cellular_component	2	5	420	607	46019	0.651325
GO:0007275	multicellular organism development	biological_process	5	5	420	646	46019	0.703815
GO:0006412	translation	biological_process	7	5	420	744	46019	0.810528
GO:0010106	cellular response to iron ion starvation	biological_process	9	4	420	12	46019	3.19518e-06
GO:0048579	negative regulation of long-day photoperiodism, flowering	biological_process	8	4	420	22	46019	4.39232e-05
GO:0090575	RNA polymerase II transcription factor complex	cellular_component	9	4	420	27	46019	0.000101645
GO:0042594	response to starvation	biological_process	5	4	420	31	46019	0.000177059
GO:0055072	iron ion homeostasis	biological_process	11	4	420	35	46019	0.000286276
GO:0071577	zinc II ion transmembrane transport	biological_process	7	4	420	40	46019	0.000482032
GO:0005385	zinc ion transmembrane transporter activity	molecular_function	11	4	420	64	46019	0.00282243
GO:0009553	embryo sac development	biological_process	7	4	420	74	46019	0.00476012
GO:0010183	pollen tube guidance	biological_process	6	4	420	75	46019	0.0049927
GO:0010411	xyloglucan metabolic process	biological_process	9	4	420	79	46019	0.00599905
GO:0016671	oxidoreductase activity, acting on a sulfur group of donors, disulfide as acceptor	molecular_function	6	4	420	89	46019	0.0090822
GO:0034599	cellular response to oxidative stress	biological_process	6	4	420	93	46019	0.010558
GO:0010182	sugar mediated signaling pathway	biological_process	8	4	420	95	46019	0.0113506
GO:0000103	sulfate assimilation	biological_process	6	4	420	99	46019	0.0130483
GO:0006950	response to stress	biological_process	4	4	420	102	46019	0.0144222
GO:0003697	single-stranded DNA binding	molecular_function	8	4	420	106	46019	0.0163916
GO:0009058	biosynthetic process	biological_process	4	4	420	114	46019	0.0208159
GO:0000977	RNA polymerase II regulatory region sequence-specific DNA binding	molecular_function	10	4	420	135	46019	0.0356498
GO:0042542	response to hydrogen peroxide	biological_process	7	4	420	142	46019	0.0416607
GO:0015035	protein disulfide oxidoreductase activity	molecular_function	7	4	420	160	46019	0.0595806
GO:0031625	ubiquitin protein ligase binding	molecular_function	7	4	420	194	46019	0.102725
GO:0045454	cell redox homeostasis	biological_process	6	4	420	205	46019	0.119076
GO:0004252	serine-type endopeptidase activity	molecular_function	8	4	420	212	46019	0.130029
GO:0006970	response to osmotic stress	biological_process	5	4	420	223	46019	0.148042
GO:0006397	mRNA processing	biological_process	10	4	420	288	46019	0.26957
GO:0044550	secondary metabolite biosynthetic process	biological_process	6	4	420	290	46019	0.273591
GO:0042803	protein homodimerization activity	molecular_function	6	4	420	318	46019	0.3307
GO:0046777	protein autophosphorylation	biological_process	9	4	420	345	46019	0.386311
GO:0004722	protein serine/threonine phosphatase activity	molecular_function	9	4	420	363	46019	0.423109
GO:0006979	response to oxidative stress	biological_process	5	4	420	426	46019	0.545982
GO:0006810	transport	biological_process	5	4	420	445	46019	0.58035
GO:0005516	calmodulin binding	molecular_function	5	4	420	454	46019	0.596102
GO:0009738	abscisic acid-activated signaling pathway	biological_process	8	4	420	456	46019	0.599554
GO:0006508	proteolysis	biological_process	6	4	420	543	46019	0.731647
GO:0016757	transferase activity, transferring glycosyl groups	molecular_function	5	4	420	715	46019	0.892848
GO:0006952	defense response	biological_process	5	4	420	999	46019	0.981756
GO:0010608	posttranscriptional regulation of gene expression	biological_process	8	3	420	11	46019	0.000117946
GO:0009881	photoreceptor activity	molecular_function	5	3	420	14	46019	0.000254947
GO:0004556	alpha-amylase activity	molecular_function	8	3	420	18	46019	0.000556234
GO:0010629	negative regulation of gene expression	biological_process	8	3	420	25	46019	0.0014953
GO:0018298	protein-chromophore linkage	biological_process	8	3	420	31	46019	0.00280644
GO:0008138	protein tyrosine/serine/threonine phosphatase activity	molecular_function	9	3	420	35	46019	0.00397783
GO:0009295	nucleoid	cellular_component	3	3	420	38	46019	0.00502482
GO:0009958	positive gravitropism	biological_process	7	3	420	45	46019	0.00806477
GO:0010020	chloroplast fission	biological_process	7	3	420	45	46019	0.00806477
GO:0080156	mitochondrial mRNA modification	biological_process	11	3	420	47	46019	0.00909322
GO:0016762	xyloglucan:xyloglucosyl transferase activity	molecular_function	7	3	420	63	46019	0.020019
GO:0010051	xylem and phloem pattern formation	biological_process	8	3	420	65	46019	0.0217299
GO:0050662	coenzyme binding	molecular_function	5	3	420	69	46019	0.0253838
GO:0010181	FMN binding	molecular_function	7	3	420	69	46019	0.0253838
GO:0019252	starch biosynthetic process	biological_process	9	3	420	74	46019	0.0303858
GO:0016798	hydrolase activity, acting on glycosyl bonds	molecular_function	5	3	420	82	46019	0.0393825
GO:0006396	RNA processing	biological_process	9	3	420	88	46019	0.0469164
GO:0042546	cell wall biogenesis	biological_process	5	3	420	92	46019	0.0523037
GO:0001666	response to hypoxia	biological_process	5	3	420	96	46019	0.0579754
GO:0045087	innate immune response	biological_process	5	3	420	97	46019	0.0594369
GO:0051707	response to other organism	biological_process	6	3	420	99	46019	0.0624115
GO:0015238	drug transmembrane transporter activity	molecular_function	5	3	420	100	46019	0.0639244
GO:0006855	drug transmembrane transport	biological_process	6	3	420	105	46019	0.0717388
GO:0010224	response to UV-B	biological_process	8	3	420	107	46019	0.074979
GO:0008237	metallopeptidase activity	molecular_function	7	3	420	108	46019	0.0766231
GO:0009832	plant-type cell wall biogenesis	biological_process	6	3	420	113	46019	0.0850778
GO:0071554	cell wall organization or biogenesis	biological_process	4	3	420	120	46019	0.0975443
GO:0016413	O-acetyltransferase activity	molecular_function	8	3	420	122	46019	0.101235
GO:0016722	oxidoreductase activity, oxidizing metal ions	molecular_function	5	3	420	126	46019	0.10878
GO:0009845	seed germination	biological_process	8	3	420	150	46019	0.158118
GO:0009739	response to gibberellin	biological_process	6	3	420	154	46019	0.166925
GO:0080044	quercetin 7-O-glucosyltransferase activity	molecular_function	8	3	420	164	46019	0.189531
GO:0080043	quercetin 3-O-glucosyltransferase activity	molecular_function	8	3	420	164	46019	0.189531
GO:0052696	flavonoid glucuronidation	biological_process	12	3	420	180	46019	0.22714
GO:0005615	extracellular space	cellular_component	5	3	420	185	46019	0.239176
GO:0016788	hydrolase activity, acting on ester bonds	molecular_function	5	3	420	186	46019	0.241596
GO:0000287	magnesium ion binding	molecular_function	7	3	420	192	46019	0.256199
GO:0009658	chloroplast organization	biological_process	6	3	420	207	46019	0.293157
GO:0031225	anchored component of membrane	cellular_component	6	3	420	211	46019	0.303083
GO:0009826	unidimensional cell growth	biological_process	6	3	420	212	46019	0.305567
GO:0030246	carbohydrate binding	molecular_function	4	3	420	238	46019	0.370133
GO:0052689	carboxylic ester hydrolase activity	molecular_function	6	3	420	245	46019	0.387382
GO:0042626	ATPase activity, coupled to transmembrane movement of substances	molecular_function	12	3	420	254	46019	0.409387
GO:0012505	endomembrane system	cellular_component	5	3	420	267	46019	0.440725
GO:0016709	oxidoreductase activity, acting on paired donors, with incorporation or reduction of molecular oxygen, NAD(P)H as one donor, and incorporation of one atom of oxygen	molecular_function	6	3	420	283	46019	0.478377
GO:0016874	ligase activity	molecular_function	4	3	420	296	46019	0.508078
GO:0055085	transmembrane transport	biological_process	5	3	420	301	46019	0.519266
GO:0004553	hydrolase activity, hydrolyzing O-glycosyl compounds	molecular_function	6	3	420	309	46019	0.536875
GO:0046658	anchored component of plasma membrane	cellular_component	8	3	420	315	46019	0.549839
GO:0009579	thylakoid	cellular_component	7	3	420	330	46019	0.581293
GO:0046983	protein dimerization activity	molecular_function	5	3	420	340	46019	0.601475
GO:0003924	GTPase activity	molecular_function	9	3	420	369	46019	0.656295
GO:0009416	response to light stimulus	biological_process	6	3	420	412	46019	0.727238
GO:0005215	transporter activity	molecular_function	3	3	420	431	46019	0.754719
GO:0045893	positive regulation of transcription, DNA-templated	biological_process	12	3	420	453	46019	0.78371
GO:0042742	defense response to bacterium	biological_process	7	3	420	456	46019	0.787436
GO:0061630	ubiquitin protein ligase activity	molecular_function	7	3	420	523	46019	0.857643
GO:0007165	signal transduction	biological_process	6	3	420	580	46019	0.900504
GO:0005730	nucleolus	cellular_component	11	3	420	588	46019	0.905488
GO:0004672	protein kinase activity	molecular_function	7	3	420	628	46019	0.92718
GO:0003676	nucleic acid binding	molecular_function	5	3	420	819	46019	0.9805
GO:0043036	starch grain	cellular_component	11	2	420	2	46019	8.30995e-05
GO:0033862	UMP kinase activity	molecular_function	10	2	420	2	46019	8.30995e-05
GO:0004358	glutamate N-acetyltransferase activity	molecular_function	9	2	420	2	46019	8.30995e-05
GO:0006592	ornithine biosynthetic process	biological_process	9	2	420	2	46019	8.30995e-05
GO:0015871	choline transport	biological_process	9	2	420	3	46019	0.000247789
GO:0097218	sieve plate	cellular_component	8	2	420	3	46019	0.000247789
GO:0015220	choline transmembrane transporter activity	molecular_function	7	2	420	3	46019	0.000247789
GO:0032440	2-alkenal reductase [NAD(P)] activity	molecular_function	7	2	420	3	46019	0.000247789
GO:0010275	NAD(P)H dehydrogenase complex assembly	biological_process	9	2	420	4	46019	0.000492579
GO:0019203	carbohydrate phosphatase activity	molecular_function	8	2	420	4	46019	0.000492579
GO:1990206	jasmonyl-Ile conjugate hydrolase activity	molecular_function	6	2	420	4	46019	0.000492579
GO:0048032	galacturonate binding	molecular_function	6	2	420	4	46019	0.000492579
GO:0016429	tRNA (adenine-N1-)-methyltransferase activity	molecular_function	10	2	420	4	46019	0.000492579
GO:0090603	sieve element differentiation	biological_process	7	2	420	4	46019	0.000492579
GO:0016881	acid-amino acid ligase activity	molecular_function	6	2	420	5	46019	0.000816
GO:0004042	acetyl-CoA:L-glutamate N-acetyltransferase activity	molecular_function	9	2	420	5	46019	0.000816
GO:0031515	tRNA (m1A) methyltransferase complex	cellular_component	10	2	420	5	46019	0.000816
GO:0033946	xyloglucan-specific endo-beta-1,4-glucanase activity	molecular_function	8	2	420	5	46019	0.000816
GO:0016119	carotene metabolic process	biological_process	8	2	420	6	46019	0.00121661
GO:0000278	mitotic cell cycle	biological_process	6	2	420	6	46019	0.00121661
GO:0003006	developmental process involved in reproduction	biological_process	4	2	420	7	46019	0.00169296
GO:0010422	regulation of brassinosteroid biosynthetic process	biological_process	7	2	420	7	46019	0.00169296
GO:0009649	entrainment of circadian clock	biological_process	6	2	420	7	46019	0.00169296
GO:0008184	glycogen phosphorylase activity	molecular_function	8	2	420	8	46019	0.00224367
GO:0010178	IAA-amino acid conjugate hydrolase activity	molecular_function	6	2	420	8	46019	0.00224367
GO:0048443	stamen development	biological_process	6	2	420	8	46019	0.00224367
GO:0009569	chloroplast starch grain	cellular_component	12	2	420	8	46019	0.00224367
GO:0005980	glycogen catabolic process	biological_process	8	2	420	8	46019	0.00224367
GO:0005991	trehalose metabolic process	biological_process	7	2	420	10	46019	0.00356256
GO:0043169	cation binding	molecular_function	5	2	420	10	46019	0.00356256
GO:0007032	endosome organization	biological_process	5	2	420	10	46019	0.00356256
GO:0006221	pyrimidine nucleotide biosynthetic process	biological_process	10	2	420	10	46019	0.00356256
GO:0009041	uridylate kinase activity	molecular_function	9	2	420	11	46019	0.00432803
GO:0000578	embryonic axis specification	biological_process	8	2	420	11	46019	0.00432803
GO:0015969	guanosine tetraphosphate metabolic process	biological_process	12	2	420	12	46019	0.0051624
GO:0008728	GTP diphosphokinase activity	molecular_function	7	2	420	12	46019	0.0051624
GO:0009787	regulation of abscisic acid-activated signaling pathway	biological_process	9	2	420	12	46019	0.0051624
GO:0016123	xanthophyll biosynthetic process	biological_process	10	2	420	13	46019	0.00606435
GO:0045324	late endosome to vacuole transport	biological_process	7	2	420	13	46019	0.00606435
GO:0010112	regulation of systemic acquired resistance	biological_process	8	2	420	13	46019	0.00606435
GO:0018022	peptidyl-lysine methylation	biological_process	7	2	420	13	46019	0.00606435
GO:0010290	chlorophyll catabolite transmembrane transporter activity	molecular_function	6	2	420	14	46019	0.00703258
GO:0007267	cell-cell signaling	biological_process	6	2	420	14	46019	0.00703258
GO:0009660	amyloplast organization	biological_process	6	2	420	14	46019	0.00703258
GO:0015431	glutathione S-conjugate-exporting ATPase activity	molecular_function	14	2	420	14	46019	0.00703258
GO:0006694	steroid biosynthetic process	biological_process	7	2	420	15	46019	0.00806582
GO:0008893	guanosine-3',5'-bis(diphosphate) 3'-diphosphatase activity	molecular_function	8	2	420	16	46019	0.00916281
GO:0061062	regulation of nematode larval development	biological_process	9	2	420	17	46019	0.0103223
GO:0005085	guanyl-nucleotide exchange factor activity	molecular_function	3	2	420	18	46019	0.011543
GO:0016165	linoleate 13S-lipoxygenase activity	molecular_function	7	2	420	18	46019	0.011543
GO:0016131	brassinosteroid metabolic process	biological_process	5	2	420	19	46019	0.0128239
GO:0006526	arginine biosynthetic process	biological_process	10	2	420	20	46019	0.0141636
GO:0009694	jasmonic acid metabolic process	biological_process	9	2	420	23	46019	0.0185242
GO:0008266	poly(U) RNA binding	molecular_function	9	2	420	23	46019	0.0185242
GO:0042023	DNA endoreduplication	biological_process	11	2	420	25	46019	0.0217045
GO:1900865	chloroplast RNA modification	biological_process	10	2	420	25	46019	0.0217045
GO:0009959	negative gravitropism	biological_process	7	2	420	26	46019	0.0233733
GO:0003825	alpha,alpha-trehalose-phosphate synthase (UDP-forming) activity	molecular_function	8	2	420	26	46019	0.0233733
GO:0005978	glycogen biosynthetic process	biological_process	9	2	420	26	46019	0.0233733
GO:0003844	1,4-alpha-glucan branching enzyme activity	molecular_function	7	2	420	27	46019	0.0250931
GO:0004525	ribonuclease III activity	molecular_function	10	2	420	27	46019	0.0250931
GO:0010088	phloem development	biological_process	7	2	420	27	46019	0.0250931
GO:0008026	ATP-dependent helicase activity	molecular_function	11	2	420	28	46019	0.0268628
GO:0008285	negative regulation of cell proliferation	biological_process	5	2	420	31	46019	0.0324609
GO:0070417	cellular response to cold	biological_process	6	2	420	32	46019	0.0344199
GO:0016279	protein-lysine N-methyltransferase activity	molecular_function	9	2	420	34	46019	0.0384713
GO:0009501	amyloplast	cellular_component	10	2	420	36	46019	0.0426943
GO:0009638	phototropism	biological_process	6	2	420	37	46019	0.0448677
GO:0008559	xenobiotic-transporting ATPase activity	molecular_function	13	2	420	38	46019	0.0470812
GO:0043234	protein complex	cellular_component	4	2	420	38	46019	0.0470812
GO:0034605	cellular response to heat	biological_process	6	2	420	39	46019	0.0493338
GO:0048038	quinone binding	molecular_function	5	2	420	42	46019	0.0563179
GO:0010143	cutin biosynthetic process	biological_process	7	2	420	43	46019	0.0587183
GO:0051119	sugar transmembrane transporter activity	molecular_function	7	2	420	45	46019	0.0636228
GO:0009451	RNA modification	biological_process	9	2	420	46	46019	0.0661252
GO:0042752	regulation of circadian rhythm	biological_process	5	2	420	48	46019	0.0712263
GO:0009850	auxin metabolic process	biological_process	5	2	420	50	46019	0.0764505
GO:0009411	response to UV	biological_process	7	2	420	52	46019	0.0817916
GO:0005982	starch metabolic process	biological_process	8	2	420	53	46019	0.0845042
GO:0009646	response to absence of light	biological_process	8	2	420	54	46019	0.0872437
GO:0032580	Golgi cisterna membrane	cellular_component	12	2	420	54	46019	0.0872437
GO:0007033	vacuole organization	biological_process	5	2	420	54	46019	0.0872437
GO:0000785	chromatin	cellular_component	11	2	420	54	46019	0.0872437
GO:0009266	response to temperature stimulus	biological_process	5	2	420	55	46019	0.0900096
GO:0016998	cell wall macromolecule catabolic process	biological_process	6	2	420	57	46019	0.0956175
GO:0005770	late endosome	cellular_component	10	2	420	58	46019	0.0984581
GO:0006949	syncytium formation	biological_process	5	2	420	59	46019	0.101322
GO:0005992	trehalose biosynthetic process	biological_process	8	2	420	59	46019	0.101322
GO:0004402	histone acetyltransferase activity	molecular_function	10	2	420	59	46019	0.101322
GO:0009631	cold acclimation	biological_process	6	2	420	62	46019	0.110049
GO:0016538	cyclin-dependent protein serine/threonine kinase regulator activity	molecular_function	6	2	420	63	46019	0.113001
GO:0031902	late endosome membrane	cellular_component	11	2	420	66	46019	0.121976
GO:0030529	intracellular ribonucleoprotein complex	cellular_component	7	2	420	67	46019	0.125006
GO:0006915	apoptotic process	biological_process	7	2	420	70	46019	0.134199
GO:0008360	regulation of cell shape	biological_process	9	2	420	72	46019	0.140411
GO:0008536	Ran GTPase binding	molecular_function	9	2	420	72	46019	0.140411
GO:0008375	acetylglucosaminyltransferase activity	molecular_function	7	2	420	73	46019	0.143539
GO:0009831	plant-type cell wall modification involved in multidimensional cell growth	biological_process	8	2	420	74	46019	0.146682
GO:0006623	protein targeting to vacuole	biological_process	7	2	420	75	46019	0.14984
GO:0004568	chitinase activity	molecular_function	7	2	420	76	46019	0.15301
GO:0009828	plant-type cell wall loosening	biological_process	8	2	420	77	46019	0.156194
GO:0009637	response to blue light	biological_process	7	2	420	77	46019	0.156194
GO:0051537	2 iron, 2 sulfur cluster binding	molecular_function	6	2	420	81	46019	0.16905
GO:0071944	cell periphery	cellular_component	5	2	420	83	46019	0.175544
GO:0009791	post-embryonic development	biological_process	6	2	420	84	46019	0.178805
GO:0005764	lysosome	cellular_component	11	2	420	86	46019	0.185356
GO:0004386	helicase activity	molecular_function	9	2	420	90	46019	0.198554
GO:0031966	mitochondrial membrane	cellular_component	12	2	420	91	46019	0.201871
GO:0019843	rRNA binding	molecular_function	7	2	420	93	46019	0.208524
GO:0016614	oxidoreductase activity, acting on CH-OH group of donors	molecular_function	5	2	420	93	46019	0.208524
GO:0016132	brassinosteroid biosynthetic process	biological_process	6	2	420	94	46019	0.21186
GO:0000325	plant-type vacuole	cellular_component	10	2	420	95	46019	0.2152
GO:0042254	ribosome biogenesis	biological_process	6	2	420	97	46019	0.221895
GO:0003713	transcription coactivator activity	molecular_function	6	2	420	97	46019	0.221895
GO:0004518	nuclease activity	molecular_function	6	2	420	98	46019	0.225249
GO:0004693	cyclin-dependent protein serine/threonine kinase activity	molecular_function	9	2	420	99	46019	0.228606
GO:0004364	glutathione transferase activity	molecular_function	6	2	420	100	46019	0.231967
GO:0009624	response to nematode	biological_process	7	2	420	100	46019	0.231967
GO:0009744	response to sucrose	biological_process	8	2	420	101	46019	0.235331
GO:0050897	cobalt ion binding	molecular_function	8	2	420	102	46019	0.238697
GO:0010468	regulation of gene expression	biological_process	7	2	420	108	46019	0.258936
GO:0003690	double-stranded DNA binding	molecular_function	8	2	420	111	46019	0.269067
GO:0004197	cysteine-type endopeptidase activity	molecular_function	8	2	420	116	46019	0.285941
GO:0009644	response to high light intensity	biological_process	8	2	420	119	46019	0.296047
GO:0043621	protein self-association	molecular_function	5	2	420	120	46019	0.299412
GO:0009740	gibberellic acid mediated signaling pathway	biological_process	9	2	420	122	46019	0.306133
GO:0008643	carbohydrate transport	biological_process	5	2	420	122	46019	0.306133
GO:0051287	NAD binding	molecular_function	6	2	420	127	46019	0.322877
GO:0010228	vegetative to reproductive phase transition of meristem	biological_process	5	2	420	139	46019	0.362594
GO:0051726	regulation of cell cycle	biological_process	6	2	420	141	46019	0.369133
GO:0008168	methyltransferase activity	molecular_function	6	2	420	149	46019	0.395011
GO:0035091	phosphatidylinositol binding	molecular_function	6	2	420	153	46019	0.407768
GO:0003777	microtubule motor activity	molecular_function	10	2	420	156	46019	0.41725
GO:0005871	kinesin complex	cellular_component	12	2	420	158	46019	0.423528
GO:0007018	microtubule-based movement	biological_process	6	2	420	160	46019	0.429772
GO:0009664	plant-type cell wall organization	biological_process	6	2	420	164	46019	0.44215
GO:0009524	phragmoplast	cellular_component	9	2	420	177	46019	0.481319
GO:0006897	endocytosis	biological_process	7	2	420	178	46019	0.484262
GO:0080167	response to karrikin	biological_process	5	2	420	182	46019	0.495928
GO:0048366	leaf development	biological_process	9	2	420	183	46019	0.498819
GO:0004871	signal transducer activity	molecular_function	4	2	420	194	46019	0.529902
GO:0051603	proteolysis involved in cellular protein catabolic process	biological_process	8	2	420	202	46019	0.551672
GO:0080008	Cul4-RING E3 ubiquitin ligase complex	cellular_component	9	2	420	232	46019	0.626858
GO:0043531	ADP binding	molecular_function	9	2	420	233	46019	0.629187
GO:0006281	DNA repair	biological_process	9	2	420	261	46019	0.689888
GO:0045892	negative regulation of transcription, DNA-templated	biological_process	12	2	420	270	46019	0.707583
GO:0016042	lipid catabolic process	biological_process	6	2	420	273	46019	0.713292
GO:0009735	response to cytokinin	biological_process	6	2	420	284	46019	0.733429
GO:0010200	response to chitin	biological_process	6	2	420	288	46019	0.740449
GO:0009753	response to jasmonic acid	biological_process	6	2	420	297	46019	0.755667
GO:0009734	auxin-activated signaling pathway	biological_process	8	2	420	307	46019	0.771668
GO:0016887	ATPase activity	molecular_function	9	2	420	334	46019	0.810381
GO:0030154	cell differentiation	biological_process	6	2	420	364	46019	0.846444
GO:0044212	transcription regulatory region DNA binding	molecular_function	8	2	420	395	46019	0.877065
GO:0015031	protein transport	biological_process	6	2	420	459	46019	0.923266
GO:0009733	response to auxin	biological_process	6	2	420	492	46019	0.94015
GO:0006886	intracellular protein transport	biological_process	7	2	420	551	46019	0.961922
GO:0005887	integral component of plasma membrane	cellular_component	7	2	420	572	46019	0.967653
GO:0016787	hydrolase activity	molecular_function	4	2	420	826	46019	0.995803
GO:0000183	chromatin silencing at rDNA	biological_process	14	1	420	1	46019	0.00912667
GO:0045111	intermediate filament cytoskeleton	cellular_component	10	1	420	1	46019	0.00912667
GO:0008251	tRNA-specific adenosine deaminase activity	molecular_function	8	1	420	1	46019	0.00912667
GO:0010303	limit dextrinase activity	molecular_function	7	1	420	1	46019	0.00912667
GO:1902265	abscisic acid homeostasis	biological_process	9	1	420	1	46019	0.00912667
GO:0002100	tRNA wobble adenosine to inosine editing	biological_process	14	1	420	1	46019	0.00912667
GO:0012502	induction of programmed cell death	biological_process	9	1	420	1	46019	0.00912667
GO:0051060	pullulanase activity	molecular_function	7	1	420	1	46019	0.00912667
GO:0004642	phosphoribosylformylglycinamidine synthase activity	molecular_function	7	1	420	1	46019	0.00912667
GO:0006527	arginine catabolic process	biological_process	10	1	420	2	46019	0.0181702
GO:0009020	tRNA (guanosine-2'-O-)-methyltransferase activity	molecular_function	10	1	420	2	46019	0.0181702
GO:0006805	xenobiotic metabolic process	biological_process	5	1	420	2	46019	0.0181702
GO:0008455	alpha-1,6-mannosylglycoprotein 2-beta-N-acetylglucosaminyltransferase activity	molecular_function	8	1	420	2	46019	0.0181702
GO:0006595	polyamine metabolic process	biological_process	8	1	420	2	46019	0.0181702
GO:0042425	choline biosynthetic process	biological_process	9	1	420	2	46019	0.0181702
GO:0043764	UDP-3-O-[3-hydroxymyristoyl] glucosamine N-acyltransferase activity	molecular_function	7	1	420	2	46019	0.0181702
GO:0008783	agmatinase activity	molecular_function	7	1	420	2	46019	0.0181702
GO:0070544	histone H3-K36 demethylation	biological_process	12	1	420	2	46019	0.0181702
GO:0002938	tRNA guanine ribose methylation	biological_process	15	1	420	2	46019	0.0181702
GO:0019856	pyrimidine nucleobase biosynthetic process	biological_process	10	1	420	2	46019	0.0181702
GO:0016410	N-acyltransferase activity	molecular_function	7	1	420	2	46019	0.0181702
GO:0004151	dihydroorotase activity	molecular_function	7	1	420	2	46019	0.0181702
GO:0009875	pollen-pistil interaction	biological_process	6	1	420	2	46019	0.0181702
GO:0004053	arginase activity	molecular_function	7	1	420	2	46019	0.0181702
GO:2000071	regulation of defense response by callose deposition	biological_process	7	1	420	2	46019	0.0181702
GO:0030436	asexual sporulation	biological_process	5	1	420	2	46019	0.0181702
GO:0003938	IMP dehydrogenase activity	molecular_function	7	1	420	3	46019	0.0271315
GO:0009312	oligosaccharide biosynthetic process	biological_process	7	1	420	3	46019	0.0271315
GO:0001072	transcription antitermination factor activity, RNA binding	molecular_function	5	1	420	3	46019	0.0271315
GO:0000234	phosphoethanolamine N-methyltransferase activity	molecular_function	8	1	420	3	46019	0.0271315
GO:0052722	fatty acid in-chain hydroxylase activity	molecular_function	6	1	420	3	46019	0.0271315
GO:0031564	transcription antitermination	biological_process	12	1	420	3	46019	0.0271315
GO:0019200	carbohydrate kinase activity	molecular_function	7	1	420	4	46019	0.0360111
GO:0018316	peptide cross-linking via L-cystine	biological_process	9	1	420	4	46019	0.0360111
GO:0046975	histone methyltransferase activity (H3-K36 specific	molecular_function	11	1	420	4	46019	0.0360111
GO:0004157	dihydropyrimidinase activity	molecular_function	7	1	420	4	46019	0.0360111
GO:0072684	mitochondrial tRNA 3'-trailer cleavage, endonucleolytic	biological_process	13	1	420	4	46019	0.0360111
GO:0051752	phosphoglucan, water dikinase activity	molecular_function	7	1	420	4	46019	0.0360111
GO:0071493	cellular response to UV-B	biological_process	9	1	420	4	46019	0.0360111
GO:0004797	thymidine kinase activity	molecular_function	10	1	420	4	46019	0.0360111
GO:0016710	trans-cinnamate 4-monooxygenase activity	molecular_function	7	1	420	4	46019	0.0360111
GO:0043985	histone H4-R3 methylation	biological_process	9	1	420	4	46019	0.0360111
GO:0016901	oxidoreductase activity, acting on the CH-OH group of donors, quinone or similar compound as acceptor	molecular_function	6	1	420	4	46019	0.0360111
GO:0046104	thymidine metabolic process	biological_process	11	1	420	4	46019	0.0360111
GO:0061634	alpha-D-xyloside xylohydrolase	molecular_function	7	1	420	5	46019	0.0448098
GO:0071819	DUBm complex	cellular_component	13	1	420	5	46019	0.0448098
GO:0016553	base conversion or substitution editing	biological_process	10	1	420	5	46019	0.0448098
GO:0043489	RNA stabilization	biological_process	10	1	420	5	46019	0.0448098
GO:0080176	xyloglucan 1,6-alpha-xylosidase activity	molecular_function	7	1	420	5	46019	0.0448098
GO:0032324	molybdopterin cofactor biosynthetic process	biological_process	7	1	420	5	46019	0.0448098
GO:0001047	core promoter binding	molecular_function	9	1	420	5	46019	0.0448098
GO:0019146	arabinose-5-phosphate isomerase activity	molecular_function	7	1	420	5	46019	0.0448098
GO:0042549	photosystem II stabilization	biological_process	8	1	420	5	46019	0.0448098
GO:2001289	lipid X metabolic process	biological_process	7	1	420	6	46019	0.0535285
GO:0033353	S-adenosylmethionine cycle	biological_process	12	1	420	6	46019	0.0535285
GO:0004801	sedoheptulose-7-phosphate:D-glyceraldehyde-3-phosphate glyceronetransferase activity	molecular_function	6	1	420	6	46019	0.0535285
GO:0004013	adenosylhomocysteinase activity	molecular_function	7	1	420	6	46019	0.0535285
GO:0019567	arabinose biosynthetic process	biological_process	9	1	420	6	46019	0.0535285
GO:0044205	'de novo' UMP biosynthetic process	biological_process	12	1	420	6	46019	0.0535285
GO:0009967	positive regulation of signal transduction	biological_process	8	1	420	6	46019	0.0535285
GO:0000188	inactivation of MAPK activity	biological_process	14	1	420	6	46019	0.0535285
GO:0009156	ribonucleoside monophosphate biosynthetic process	biological_process	10	1	420	6	46019	0.0535285
GO:0071454	cellular response to anoxia	biological_process	6	1	420	6	46019	0.0535285
GO:0061597	cyclic pyranopterin monophosphate synthase activity	molecular_function	6	1	420	6	46019	0.0535285
GO:0005078	MAP-kinase scaffold activity	molecular_function	5	1	420	6	46019	0.0535285
GO:0031063	regulation of histone deacetylation	biological_process	10	1	420	6	46019	0.0535285
GO:0004107	chorismate synthase activity	molecular_function	7	1	420	6	46019	0.0535285
GO:0008193	tRNA guanylyltransferase activity	molecular_function	9	1	420	6	46019	0.0535285
GO:0017017	MAP kinase tyrosine/serine/threonine phosphatase activity	molecular_function	10	1	420	6	46019	0.0535285
GO:0080153	negative regulation of reductive pentose-phosphate cycle	biological_process	10	1	420	6	46019	0.0535285
GO:0004061	arylformamidase activity	molecular_function	7	1	420	7	46019	0.0621677
GO:0000124	SAGA complex	cellular_component	10	1	420	7	46019	0.0621677
GO:1902171	regulation of tocopherol cyclase activity	biological_process	7	1	420	7	46019	0.0621677
GO:0034620	cellular response to unfolded protein	biological_process	7	1	420	7	46019	0.0621677
GO:0009103	lipopolysaccharide biosynthetic process	biological_process	8	1	420	7	46019	0.0621677
GO:0019441	tryptophan catabolic process to kynurenine	biological_process	10	1	420	7	46019	0.0621677
GO:0016578	histone deubiquitination	biological_process	9	1	420	7	46019	0.0621677
GO:0006656	phosphatidylcholine biosynthetic process	biological_process	10	1	420	7	46019	0.0621677
GO:0000380	alternative mRNA splicing, via spliceosome	biological_process	12	1	420	8	46019	0.0707283
GO:0010225	response to UV-C	biological_process	8	1	420	8	46019	0.0707283
GO:0003840	gamma-glutamyltransferase activity	molecular_function	7	1	420	8	46019	0.0707283
GO:0042646	plastid nucleoid	cellular_component	12	1	420	8	46019	0.0707283
GO:0036374	glutathione hydrolase activity	molecular_function	9	1	420	8	46019	0.0707283
GO:0031022	nuclear migration along microfilament	biological_process	7	1	420	8	46019	0.0707283
GO:0042973	glucan endo-1,3-beta-D-glucosidase activity	molecular_function	9	1	420	8	46019	0.0707283
GO:0005471	ATP:ADP antiporter activity	molecular_function	9	1	420	8	46019	0.0707283
GO:0005675	holo TFIIH complex	cellular_component	10	1	420	8	46019	0.0707283
GO:0006751	glutathione catabolic process	biological_process	9	1	420	8	46019	0.0707283
GO:0015774	polysaccharide transport	biological_process	6	1	420	8	46019	0.0707283
GO:0008409	5'-3' exonuclease activity	molecular_function	8	1	420	9	46019	0.079211
GO:0007154	cell communication	biological_process	5	1	420	9	46019	0.079211
GO:0009642	response to light intensity	biological_process	7	1	420	9	46019	0.079211
GO:0006164	purine nucleotide biosynthetic process	biological_process	10	1	420	9	46019	0.079211
GO:0019481	L-alanine catabolic process, by transamination	biological_process	12	1	420	9	46019	0.079211
GO:0009263	deoxyribonucleotide biosynthetic process	biological_process	10	1	420	10	46019	0.0876163
GO:0006259	DNA metabolic process	biological_process	8	1	420	10	46019	0.0876163
GO:0003830	beta-1,4-mannosylglycoprotein 4-beta-N-acetylglucosaminyltransferase activity	molecular_function	8	1	420	10	46019	0.0876163
GO:0009902	chloroplast relocation	biological_process	7	1	420	10	46019	0.0876163
GO:0010233	phloem transport	biological_process	6	1	420	10	46019	0.0876163
GO:0004748	ribonucleoside-diphosphate reductase activity, thioredoxin disulfide as acceptor	molecular_function	7	1	420	10	46019	0.0876163
GO:0005971	ribonucleoside-diphosphate reductase complex	cellular_component	9	1	420	10	46019	0.0876163
GO:0006177	GMP biosynthetic process	biological_process	12	1	420	11	46019	0.0959452
GO:0045227	capsule polysaccharide biosynthetic process	biological_process	9	1	420	11	46019	0.0959452
GO:0044210	'de novo' CTP biosynthetic process	biological_process	12	1	420	11	46019	0.0959452
GO:0003883	CTP synthase activity	molecular_function	6	1	420	11	46019	0.0959452
GO:0033358	UDP-L-arabinose biosynthetic process	biological_process	11	1	420	11	46019	0.0959452
GO:0004473	malate dehydrogenase (decarboxylating) (NADP+) activity	molecular_function	8	1	420	11	46019	0.0959452
GO:0050373	UDP-arabinose 4-epimerase activity	molecular_function	7	1	420	11	46019	0.0959452
GO:0000987	core promoter proximal region sequence-specific DNA binding	molecular_function	10	1	420	11	46019	0.0959452
GO:0000050	urea cycle	biological_process	8	1	420	12	46019	0.104198
GO:0010277	chlorophyllide a oxygenase [overall] activity	molecular_function	7	1	420	12	46019	0.104198
GO:0008649	rRNA methyltransferase activity	molecular_function	8	1	420	12	46019	0.104198
GO:0016756	glutathione gamma-glutamylcysteinyltransferase activity	molecular_function	7	1	420	12	46019	0.104198
GO:0010480	microsporocyte differentiation	biological_process	7	1	420	12	46019	0.104198
GO:1900039	positive regulation of cellular response to hypoxia	biological_process	8	1	420	12	46019	0.104198
GO:0009682	induced systemic resistance	biological_process	6	1	420	12	46019	0.104198
GO:0009413	response to flooding	biological_process	5	1	420	12	46019	0.104198
GO:0010508	positive regulation of autophagy	biological_process	8	1	420	12	46019	0.104198
GO:0032355	response to estradiol	biological_process	8	1	420	12	46019	0.104198
GO:0031000	response to caffeine	biological_process	7	1	420	12	46019	0.104198
GO:0080027	response to herbivore	biological_process	7	1	420	13	46019	0.112376
GO:1902456	regulation of stomatal opening	biological_process	7	1	420	13	46019	0.112376
GO:0080130	L-phenylalanine:2-oxoglutarate aminotransferase activity	molecular_function	8	1	420	13	46019	0.112376
GO:0006572	tyrosine catabolic process	biological_process	9	1	420	13	46019	0.112376
GO:0009808	lignin metabolic process	biological_process	7	1	420	13	46019	0.112376
GO:0046964	3'-phosphoadenosine 5'-phosphosulfate transmembrane transporter activity	molecular_function	9	1	420	13	46019	0.112376
GO:2000033	regulation of seed dormancy process	biological_process	7	1	420	13	46019	0.112376
GO:2001070	starch binding	molecular_function	6	1	420	13	46019	0.112376
GO:0004838	L-tyrosine:2-oxoglutarate aminotransferase activity	molecular_function	8	1	420	14	46019	0.120479
GO:0051289	protein homotetramerization	biological_process	10	1	420	14	46019	0.120479
GO:0010050	vegetative phase change	biological_process	7	1	420	14	46019	0.120479
GO:0017004	cytochrome complex assembly	biological_process	9	1	420	14	46019	0.120479
GO:0004737	pyruvate decarboxylase activity	molecular_function	7	1	420	15	46019	0.128509
GO:0009245	lipid A biosynthetic process	biological_process	7	1	420	15	46019	0.128509
GO:0045333	cellular respiration	biological_process	7	1	420	15	46019	0.128509
GO:0008320	protein transmembrane transporter activity	molecular_function	7	1	420	16	46019	0.136465
GO:0016444	somatic cell DNA recombination	biological_process	10	1	420	16	46019	0.136465
GO:0044183	protein binding involved in protein folding	molecular_function	5	1	420	17	46019	0.144349
GO:0052853	long-chain-(S)-2-hydroxy-long-chain-acid oxidase activity	molecular_function	8	1	420	17	46019	0.144349
GO:0031491	nucleosome binding	molecular_function	5	1	420	17	46019	0.144349
GO:0015689	molybdate ion transport	biological_process	8	1	420	17	46019	0.144349
GO:0019483	beta-alanine biosynthetic process	biological_process	8	1	420	17	46019	0.144349
GO:0052854	medium-chain-(S)-2-hydroxy-acid oxidase activity	molecular_function	8	1	420	17	46019	0.144349
GO:0008878	glucose-1-phosphate adenylyltransferase activity	molecular_function	8	1	420	17	46019	0.144349
GO:0052852	very-long-chain-(S)-2-hydroxy-acid oxidase activity	molecular_function	8	1	420	17	46019	0.144349
GO:0033108	mitochondrial respiratory chain complex assembly	biological_process	6	1	420	17	46019	0.144349
GO:0042720	mitochondrial inner membrane peptidase complex	cellular_component	14	1	420	17	46019	0.144349
GO:0006212	uracil catabolic process	biological_process	11	1	420	17	46019	0.144349
GO:0004021	L-alanine:2-oxoglutarate aminotransferase activity	molecular_function	8	1	420	17	46019	0.144349
GO:0015098	molybdate ion transmembrane transporter activity	molecular_function	9	1	420	17	46019	0.144349
GO:0016441	posttranscriptional gene silencing	biological_process	9	1	420	17	46019	0.144349
GO:0030976	thiamine pyrophosphate binding	molecular_function	6	1	420	17	46019	0.144349
GO:0003954	NADH dehydrogenase activity	molecular_function	6	1	420	18	46019	0.152161
GO:0008239	dipeptidyl-peptidase activity	molecular_function	9	1	420	18	46019	0.152161
GO:0042939	tripeptide transport	biological_process	8	1	420	18	46019	0.152161
GO:0042937	tripeptide transporter activity	molecular_function	7	1	420	18	46019	0.152161
GO:0044255	cellular lipid metabolic process	biological_process	5	1	420	19	46019	0.159902
GO:0010598	NAD(P)H dehydrogenase complex (plastoquinone	cellular_component	7	1	420	19	46019	0.159902
GO:0010158	abaxial cell fate specification	biological_process	7	1	420	19	46019	0.159902
GO:0051762	sesquiterpene biosynthetic process	biological_process	8	1	420	19	46019	0.159902
GO:0009986	cell surface	cellular_component	5	1	420	19	46019	0.159902
GO:0010497	plasmodesmata-mediated intercellular transport	biological_process	5	1	420	19	46019	0.159902
GO:0002229	defense response to oomycetes	biological_process	7	1	420	19	46019	0.159902
GO:0042644	chloroplast nucleoid	cellular_component	13	1	420	19	46019	0.159902
GO:2000280	regulation of root development	biological_process	9	1	420	20	46019	0.167573
GO:0009116	nucleoside metabolic process	biological_process	8	1	420	20	46019	0.167573
GO:0016554	cytidine to uridine editing	biological_process	11	1	420	20	46019	0.167573
GO:0008891	glycolate oxidase activity	molecular_function	8	1	420	20	46019	0.167573
GO:0009833	plant-type primary cell wall biogenesis	biological_process	8	1	420	20	46019	0.167573
GO:0003978	UDP-glucose 4-epimerase activity	molecular_function	7	1	420	20	46019	0.167573
GO:0035066	positive regulation of histone acetylation	biological_process	11	1	420	21	46019	0.175173
GO:0009854	oxidative photosynthetic carbon pathway	biological_process	8	1	420	21	46019	0.175173
GO:0010440	stomatal lineage progression	biological_process	6	1	420	22	46019	0.182705
GO:0051026	chiasma assembly	biological_process	8	1	420	22	46019	0.182705
GO:0048194	Golgi vesicle budding	biological_process	8	1	420	22	46019	0.182705
GO:0033116	endoplasmic reticulum-Golgi intermediate compartment membrane	cellular_component	10	1	420	23	46019	0.190167
GO:0090447	glycerol-3-phosphate 2-O-acyltransferase activity	molecular_function	8	1	420	23	46019	0.190167
GO:0016973	poly(A)+ mRNA export from nucleus	biological_process	8	1	420	23	46019	0.190167
GO:0009423	chorismate biosynthetic process	biological_process	9	1	420	23	46019	0.190167
GO:0042936	dipeptide transporter activity	molecular_function	7	1	420	24	46019	0.197562
GO:0003724	RNA helicase activity	molecular_function	10	1	420	24	46019	0.197562
GO:0032508	DNA duplex unwinding	biological_process	11	1	420	24	46019	0.197562
GO:0042938	dipeptide transport	biological_process	8	1	420	24	46019	0.197562
GO:0048437	floral organ development	biological_process	5	1	420	24	46019	0.197562
GO:0006627	protein processing involved in protein targeting to mitochondrion	biological_process	8	1	420	25	46019	0.20489
GO:0050665	hydrogen peroxide biosynthetic process	biological_process	6	1	420	25	46019	0.20489
GO:0032502	developmental process	biological_process	3	1	420	25	46019	0.20489
GO:0000373	Group II intron splicing	biological_process	13	1	420	26	46019	0.21215
GO:0042026	protein refolding	biological_process	8	1	420	26	46019	0.21215
GO:0050826	response to freezing	biological_process	6	1	420	26	46019	0.21215
GO:0048528	post-embryonic root development	biological_process	7	1	420	27	46019	0.219345
GO:0005758	mitochondrial intermembrane space	cellular_component	12	1	420	27	46019	0.219345
GO:0006914	autophagy	biological_process	6	1	420	27	46019	0.219345
GO:0035999	tetrahydrofolate interconversion	biological_process	9	1	420	28	46019	0.226474
GO:0004675	transmembrane receptor protein serine/threonine kinase activity	molecular_function	9	1	420	28	46019	0.226474
GO:0009523	photosystem II	cellular_component	10	1	420	29	46019	0.233538
GO:0016161	beta-amylase activity	molecular_function	8	1	420	29	46019	0.233538
GO:0031461	cullin-RING ubiquitin ligase complex	cellular_component	8	1	420	29	46019	0.233538
GO:0000079	regulation of cyclin-dependent protein serine/threonine kinase activity	biological_process	12	1	420	30	46019	0.240537
GO:0048229	gametophyte development	biological_process	6	1	420	30	46019	0.240537
GO:0043562	cellular response to nitrogen levels	biological_process	8	1	420	30	46019	0.240537
GO:0004372	glycine hydroxymethyltransferase activity	molecular_function	7	1	420	31	46019	0.247473
GO:0030173	integral component of Golgi membrane	cellular_component	13	1	420	31	46019	0.247473
GO:0004470	malic enzyme activity	molecular_function	7	1	420	31	46019	0.247473
GO:0004471	malate dehydrogenase (decarboxylating) (NAD+) activity	molecular_function	8	1	420	31	46019	0.247473
GO:0006268	DNA unwinding involved in DNA replication	biological_process	11	1	420	31	46019	0.247473
GO:0016652	oxidoreductase activity, acting on NAD(P)H, NAD(P) as acceptor	molecular_function	6	1	420	31	46019	0.247473
GO:0004012	phospholipid-translocating ATPase activity	molecular_function	12	1	420	31	46019	0.247473
GO:0006544	glycine metabolic process	biological_process	9	1	420	31	46019	0.247473
GO:0010152	pollen maturation	biological_process	8	1	420	32	46019	0.254346
GO:0042651	thylakoid membrane	cellular_component	9	1	420	32	46019	0.254346
GO:0008948	oxaloacetate decarboxylase activity	molecular_function	7	1	420	32	46019	0.254346
GO:0006995	cellular response to nitrogen starvation	biological_process	9	1	420	32	46019	0.254346
GO:0006559	L-phenylalanine catabolic process	biological_process	9	1	420	32	46019	0.254346
GO:0019253	reductive pentose-phosphate cycle	biological_process	8	1	420	32	46019	0.254346
GO:0008574	ATP-dependent microtubule motor activity, plus-end-directed	molecular_function	11	1	420	33	46019	0.261156
GO:0009773	photosynthetic electron transport in photosystem I	biological_process	8	1	420	33	46019	0.261156
GO:0046556	alpha-L-arabinofuranosidase activity	molecular_function	7	1	420	33	46019	0.261156
GO:0006563	L-serine metabolic process	biological_process	9	1	420	33	46019	0.261156
GO:0009966	regulation of signal transduction	biological_process	7	1	420	33	46019	0.261156
GO:0003887	DNA-directed DNA polymerase activity	molecular_function	8	1	420	33	46019	0.261156
GO:0008097	5S rRNA binding	molecular_function	8	1	420	33	46019	0.261156
GO:0015116	sulfate transmembrane transporter activity	molecular_function	9	1	420	34	46019	0.267904
GO:0009044	xylan 1,4-beta-xylosidase activity	molecular_function	8	1	420	34	46019	0.267904
GO:0008033	tRNA processing	biological_process	11	1	420	34	46019	0.267904
GO:0006541	glutamine metabolic process	biological_process	9	1	420	34	46019	0.267904
GO:0010030	positive regulation of seed germination	biological_process	10	1	420	34	46019	0.267904
GO:0009060	aerobic respiration	biological_process	8	1	420	34	46019	0.267904
GO:0050821	protein stabilization	biological_process	10	1	420	35	46019	0.274591
GO:0019538	protein metabolic process	biological_process	5	1	420	35	46019	0.274591
GO:0006261	DNA-dependent DNA replication	biological_process	10	1	420	35	46019	0.274591
GO:0004620	phospholipase activity	molecular_function	7	1	420	36	46019	0.281216
GO:0010197	polar nucleus fusion	biological_process	7	1	420	36	46019	0.281216
GO:0061512	protein localization to cilium	biological_process	8	1	420	37	46019	0.287781
GO:0030176	integral component of endoplasmic reticulum membrane	cellular_component	13	1	420	38	46019	0.294287
GO:0005929	cilium	cellular_component	6	1	420	38	46019	0.294287
GO:0045271	respiratory chain complex I	cellular_component	7	1	420	38	46019	0.294287
GO:0009636	response to toxic substance	biological_process	5	1	420	38	46019	0.294287
GO:0010075	regulation of meristem growth	biological_process	10	1	420	38	46019	0.294287
GO:0047372	acylglycerol lipase activity	molecular_function	7	1	420	39	46019	0.300733
GO:0030048	actin filament-based movement	biological_process	6	1	420	39	46019	0.300733
GO:0045493	xylan catabolic process	biological_process	8	1	420	39	46019	0.300733
GO:0048511	rhythmic process	biological_process	3	1	420	39	46019	0.300733
GO:0009225	nucleotide-sugar metabolic process	biological_process	10	1	420	40	46019	0.30712
GO:0006807	nitrogen compound metabolic process	biological_process	4	1	420	40	46019	0.30712
GO:0045735	nutrient reservoir activity	molecular_function	3	1	420	41	46019	0.31345
GO:0008131	primary amine oxidase activity	molecular_function	7	1	420	42	46019	0.319721
GO:0009073	aromatic amino acid family biosynthetic process	biological_process	8	1	420	44	46019	0.332093
GO:0010494	cytoplasmic stress granule	cellular_component	10	1	420	44	46019	0.332093
GO:0010017	red or far-red light signaling pathway	biological_process	7	1	420	45	46019	0.338195
GO:0071215	cellular response to abscisic acid stimulus	biological_process	7	1	420	45	46019	0.338195
GO:0030036	actin cytoskeleton organization	biological_process	6	1	420	45	46019	0.338195
GO:0010167	response to nitrate	biological_process	6	1	420	46	46019	0.344241
GO:0009407	toxin catabolic process	biological_process	6	1	420	47	46019	0.350232
GO:0004175	endopeptidase activity	molecular_function	7	1	420	47	46019	0.350232
GO:0005795	Golgi stack	cellular_component	11	1	420	47	46019	0.350232
GO:0009934	regulation of meristem structural organization	biological_process	10	1	420	47	46019	0.350232
GO:0031047	gene silencing by RNA	biological_process	10	1	420	48	46019	0.356168
GO:0003712	transcription cofactor activity	molecular_function	5	1	420	48	46019	0.356168
GO:0006334	nucleosome assembly	biological_process	12	1	420	48	46019	0.356168
GO:0033612	receptor serine/threonine kinase binding	molecular_function	6	1	420	48	46019	0.356168
GO:0080092	regulation of pollen tube growth	biological_process	9	1	420	48	46019	0.356168
GO:0010334	sesquiterpene synthase activity	molecular_function	8	1	420	49	46019	0.36205
GO:0006406	mRNA export from nucleus	biological_process	7	1	420	50	46019	0.367879
GO:0009903	chloroplast avoidance movement	biological_process	8	1	420	50	46019	0.367879
GO:0010187	negative regulation of seed germination	biological_process	10	1	420	51	46019	0.373654
GO:0004022	alcohol dehydrogenase (NAD) activity	molecular_function	7	1	420	53	46019	0.385047
GO:0043130	ubiquitin binding	molecular_function	6	1	420	54	46019	0.390666
GO:0000159	protein phosphatase type 2A complex	cellular_component	7	1	420	54	46019	0.390666
GO:0006108	malate metabolic process	biological_process	9	1	420	54	46019	0.390666
GO:0009817	defense response to fungus, incompatible interaction	biological_process	7	1	420	54	46019	0.390666
GO:0005544	calcium-dependent phospholipid binding	molecular_function	6	1	420	54	46019	0.390666
GO:0008601	protein phosphatase type 2A regulator activity	molecular_function	6	1	420	56	46019	0.401751
GO:0010029	regulation of seed germination	biological_process	9	1	420	56	46019	0.401751
GO:0004725	protein tyrosine phosphatase activity	molecular_function	9	1	420	57	46019	0.407218
GO:0007131	reciprocal meiotic recombination	biological_process	7	1	420	58	46019	0.412635
GO:0006520	cellular amino acid metabolic process	biological_process	6	1	420	58	46019	0.412635
GO:0005875	microtubule associated complex	cellular_component	11	1	420	58	46019	0.412635
GO:0010027	thylakoid membrane organization	biological_process	7	1	420	59	46019	0.418002
GO:0000156	phosphorelay response regulator activity	molecular_function	5	1	420	60	46019	0.423321
GO:0010305	leaf vascular tissue pattern formation	biological_process	9	1	420	60	46019	0.423321
GO:0006338	chromatin remodeling	biological_process	8	1	420	61	46019	0.428591
GO:0006012	galactose metabolic process	biological_process	9	1	420	61	46019	0.428591
GO:0061077	chaperone-mediated protein folding	biological_process	8	1	420	62	46019	0.433813
GO:0010118	stomatal movement	biological_process	5	1	420	63	46019	0.438987
GO:0051087	chaperone binding	molecular_function	5	1	420	63	46019	0.438987
GO:0048653	anther development	biological_process	7	1	420	63	46019	0.438987
GO:2000022	regulation of jasmonic acid mediated signaling pathway	biological_process	9	1	420	63	46019	0.438987
GO:0009853	photorespiration	biological_process	7	1	420	64	46019	0.444114
GO:0006465	signal peptide processing	biological_process	8	1	420	64	46019	0.444114
GO:0010043	response to zinc ion	biological_process	7	1	420	64	46019	0.444114
GO:0006487	protein N-linked glycosylation	biological_process	9	1	420	64	46019	0.444114
GO:0015995	chlorophyll biosynthetic process	biological_process	9	1	420	66	46019	0.454229
GO:0044822	poly(A) RNA binding	molecular_function	7	1	420	68	46019	0.46416
GO:0007568	aging	biological_process	5	1	420	68	46019	0.46416
GO:0046910	pectinesterase inhibitor activity	molecular_function	5	1	420	69	46019	0.469057
GO:0008094	DNA-dependent ATPase activity	molecular_function	11	1	420	70	46019	0.47391
GO:0016760	cellulose synthase (UDP-forming) activity	molecular_function	8	1	420	70	46019	0.47391
GO:0016705	oxidoreductase activity, acting on paired donors, with incorporation or reduction of molecular oxygen	molecular_function	5	1	420	71	46019	0.478719
GO:0009615	response to virus	biological_process	7	1	420	73	46019	0.488205
GO:0016791	phosphatase activity	molecular_function	7	1	420	73	46019	0.488205
GO:0009911	positive regulation of flower development	biological_process	9	1	420	74	46019	0.492884
GO:0010311	lateral root formation	biological_process	7	1	420	75	46019	0.49752
GO:0003684	damaged DNA binding	molecular_function	7	1	420	77	46019	0.506665
GO:0048278	vesicle docking	biological_process	6	1	420	83	46019	0.533115
GO:0016311	dephosphorylation	biological_process	7	1	420	84	46019	0.537384
GO:0004185	serine-type carboxypeptidase activity	molecular_function	9	1	420	87	46019	0.549958
GO:0010119	regulation of stomatal movement	biological_process	6	1	420	88	46019	0.554074
GO:0010319	stromule	cellular_component	12	1	420	88	46019	0.554074
GO:0042393	histone binding	molecular_function	5	1	420	89	46019	0.558151
GO:0007017	microtubule-based process	biological_process	5	1	420	89	46019	0.558151
GO:0016759	cellulose synthase activity	molecular_function	8	1	420	89	46019	0.558151
GO:0035428	hexose transmembrane transport	biological_process	7	1	420	95	46019	0.581847
GO:0005355	glucose transmembrane transporter activity	molecular_function	10	1	420	97	46019	0.589461
GO:0006631	fatty acid metabolic process	biological_process	9	1	420	97	46019	0.589461
GO:0046323	glucose import	biological_process	9	1	420	97	46019	0.589461
GO:0000160	phosphorelay signal transduction system	biological_process	8	1	420	99	46019	0.596936
GO:0006749	glutathione metabolic process	biological_process	8	1	420	100	46019	0.600623
GO:0004872	receptor activity	molecular_function	3	1	420	101	46019	0.604276
GO:0009620	response to fungus	biological_process	7	1	420	102	46019	0.607895
GO:0009931	calcium-dependent protein serine/threonine kinase activity	molecular_function	9	1	420	103	46019	0.611482
GO:0004683	calmodulin-dependent protein kinase activity	molecular_function	9	1	420	103	46019	0.611482
GO:0048367	shoot system development	biological_process	7	1	420	104	46019	0.615036
GO:0051539	4 iron, 4 sulfur cluster binding	molecular_function	6	1	420	106	46019	0.622046
GO:0005747	mitochondrial respiratory chain complex I	cellular_component	15	1	420	107	46019	0.625504
GO:0000027	ribosomal large subunit assembly	biological_process	7	1	420	107	46019	0.625504
GO:0030599	pectinesterase activity	molecular_function	7	1	420	108	46019	0.62893
GO:0030244	cellulose biosynthetic process	biological_process	10	1	420	108	46019	0.62893
GO:0008283	cell proliferation	biological_process	4	1	420	110	46019	0.635688
GO:0007166	cell surface receptor signaling pathway	biological_process	7	1	420	111	46019	0.639021
GO:0006364	rRNA processing	biological_process	11	1	420	111	46019	0.639021
GO:0048316	seed development	biological_process	7	1	420	115	46019	0.652051
GO:0031347	regulation of defense response	biological_process	6	1	420	116	46019	0.655235
GO:0005840	ribosome	cellular_component	9	1	420	119	46019	0.664612
GO:0009867	jasmonic acid mediated signaling pathway	biological_process	8	1	420	120	46019	0.667681
GO:0005198	structural molecule activity	molecular_function	3	1	420	121	46019	0.670722
GO:0009909	regulation of flower development	biological_process	8	1	420	130	46019	0.696871
GO:0006887	exocytosis	biological_process	6	1	420	131	46019	0.699645
GO:0005743	mitochondrial inner membrane	cellular_component	13	1	420	132	46019	0.702394
GO:0006857	oligopeptide transport	biological_process	7	1	420	134	46019	0.707817
GO:0006906	vesicle fusion	biological_process	6	1	420	134	46019	0.707817
GO:0005681	spliceosomal complex	cellular_component	8	1	420	137	46019	0.715767
GO:0006417	regulation of translation	biological_process	8	1	420	137	46019	0.715767
GO:0022626	cytosolic ribosome	cellular_component	11	1	420	141	46019	0.726033
GO:0010287	plastoglobule	cellular_component	13	1	420	144	46019	0.733489
GO:0022857	transmembrane transporter activity	molecular_function	4	1	420	145	46019	0.735929
GO:0009706	chloroplast inner membrane	cellular_component	14	1	420	145	46019	0.735929
GO:0005351	sugar:proton symporter activity	molecular_function	10	1	420	147	46019	0.740742
GO:0006869	lipid transport	biological_process	5	1	420	150	46019	0.747798
GO:0009617	response to bacterium	biological_process	7	1	420	151	46019	0.750108
GO:0005484	SNAP receptor activity	molecular_function	5	1	420	155	46019	0.759136
GO:0009742	brassinosteroid mediated signaling pathway	biological_process	9	1	420	156	46019	0.761342
GO:0015979	photosynthesis	biological_process	5	1	420	159	46019	0.767839
GO:0000149	SNARE binding	molecular_function	5	1	420	161	46019	0.772072
GO:0004721	phosphoprotein phosphatase activity	molecular_function	8	1	420	162	46019	0.774159
GO:0031201	SNARE complex	cellular_component	9	1	420	163	46019	0.776228
GO:0031969	chloroplast membrane	cellular_component	13	1	420	169	46019	0.788247
GO:0051082	unfolded protein binding	molecular_function	5	1	420	169	46019	0.788247
GO:0030247	polysaccharide binding	molecular_function	5	1	420	170	46019	0.790187
GO:0003729	mRNA binding	molecular_function	8	1	420	171	46019	0.792109
GO:0009860	pollen tube growth	biological_process	8	1	420	172	46019	0.794013
GO:0005623	cell	cellular_component	3	1	420	177	46019	0.803278
GO:0008233	peptidase activity	molecular_function	5	1	420	183	46019	0.813848
GO:0046982	protein heterodimerization activity	molecular_function	6	1	420	187	46019	0.820578
GO:0000398	mRNA splicing, via spliceosome	biological_process	11	1	420	191	46019	0.827065
GO:0018105	peptidyl-serine phosphorylation	biological_process	9	1	420	202	46019	0.843723
GO:0005506	iron ion binding	molecular_function	8	1	420	206	46019	0.849375
GO:0004601	peroxidase activity	molecular_function	6	1	420	213	46019	0.85878
GO:0009055	electron carrier activity	molecular_function	3	1	420	219	46019	0.866374
GO:0042787	protein ubiquitination involved in ubiquitin-dependent protein catabolic process	biological_process	10	1	420	235	46019	0.884691
GO:0006633	fatty acid biosynthetic process	biological_process	9	1	420	268	46019	0.914937
GO:0008289	lipid binding	molecular_function	4	1	420	277	46019	0.921713
GO:0016192	vesicle-mediated transport	biological_process	6	1	420	305	46019	0.939538
GO:0009751	response to salicylic acid	biological_process	6	1	420	307	46019	0.940644
GO:0016740	transferase activity	molecular_function	4	1	420	312	46019	0.943321
GO:0009908	flower development	biological_process	7	1	420	353	46019	0.961187
GO:0009611	response to wounding	biological_process	5	1	420	386	46019	0.971391
GO:0043161	proteasome-mediated ubiquitin-dependent protein catabolic process	biological_process	10	1	420	387	46019	0.971654
GO:0035556	intracellular signal transduction	biological_process	7	1	420	409	46019	0.976873
GO:0005509	calcium ion binding	molecular_function	7	1	420	426	46019	0.980239
GO:0022625	cytosolic large ribosomal subunit	cellular_component	11	1	420	493	46019	0.989375
GO:0016310	phosphorylation	biological_process	7	1	420	510	46019	0.990924
GO:0005768	endosome	cellular_component	9	1	420	617	46019	0.996639
GO:0005622	intracellular	cellular_component	5	1	420	649	46019	0.997504
GO:0005789	endoplasmic reticulum membrane	cellular_component	11	1	420	726	46019	0.998781

## Sheet: Downregulated
GO_ID	GO_Term	GO_function	GO_class	S gene number	TS gene number	B gene number	TB gene number	pvalue
GO:0009507	chloroplast	cellular_component	10	129	494	5279	46019	0
GO:0005634	nucleus	cellular_component	9	129	494	14353	46019	0.994337
GO:0016021	integral component of membrane	cellular_component	6	75	494	6733	46019	0.382823
GO:0005737	cytoplasm	cellular_component	7	69	494	6905	46019	0.759625
GO:0006355	regulation of transcription, DNA-templated	biological_process	11	58	494	3950	46019	0.00949921
GO:0005886	plasma membrane	cellular_component	5	58	494	6446	46019	0.939061
GO:0003674	molecular_function	molecular_function	2	55	494	6580	46019	0.983904
GO:0008150	biological_process	biological_process	2	53	494	6997	46019	0.998501
GO:0005829	cytosol	cellular_component	9	50	494	4166	46019	0.222828
GO:0003700	transcription factor activity, sequence-specific DNA binding	molecular_function	4	49	494	3282	46019	0.0125625
GO:0016020	membrane	cellular_component	3	48	494	2425	46019	3.89818e-05
GO:0009570	chloroplast stroma	cellular_component	12	47	494	1031	46019	0
GO:0006351	transcription, DNA-templated	biological_process	10	46	494	3205	46019	0.0280845
GO:0005515	protein binding	molecular_function	4	46	494	4073	46019	0.381068
GO:0003677	DNA binding	molecular_function	6	45	494	3427	46019	0.0945802
GO:0005739	mitochondrion	cellular_component	9	44	494	3670	46019	0.242769
GO:0009941	chloroplast envelope	cellular_component	12	41	494	936	46019	4.60743e-14
GO:0046872	metal ion binding	molecular_function	6	36	494	2304	46019	0.0164771
GO:0005524	ATP binding	molecular_function	9	33	494	3160	46019	0.59114
GO:0055114	oxidation-reduction process	biological_process	5	30	494	1834	46019	0.0156879
GO:0005576	extracellular region	cellular_component	3	28	494	2249	46019	0.235688
GO:0009535	chloroplast thylakoid membrane	cellular_component	13	26	494	648	46019	1.32846e-08
GO:0005794	Golgi apparatus	cellular_component	9	25	494	2136	46019	0.35727
GO:0008270	zinc ion binding	molecular_function	8	24	494	2006	46019	0.321976
GO:0048046	apoplast	cellular_component	4	22	494	555	46019	2.14515e-07
GO:0016787	hydrolase activity	molecular_function	4	21	494	826	46019	0.000287036
GO:0009409	response to cold	biological_process	5	20	494	534	46019	1.81283e-06
GO:0046686	response to cadmium ion	biological_process	7	20	494	594	46019	8.77979e-06
GO:0009733	response to auxin	biological_process	6	19	494	492	46019	2.10232e-06
GO:0009506	plasmodesma	cellular_component	5	19	494	1557	46019	0.316621
GO:0009416	response to light stimulus	biological_process	6	18	494	412	46019	6.84961e-07
GO:0005887	integral component of plasma membrane	cellular_component	7	18	494	572	46019	5.85052e-05
GO:0009737	response to abscisic acid	biological_process	6	16	494	819	46019	0.016795
GO:0005773	vacuole	cellular_component	9	16	494	952	46019	0.0538827
GO:0044212	transcription regulatory region DNA binding	molecular_function	8	15	494	395	46019	2.97767e-05
GO:0031969	chloroplast membrane	cellular_component	13	14	494	169	46019	5.0518e-09
GO:0009579	thylakoid	cellular_component	7	14	494	330	46019	1.62875e-05
GO:0006468	protein phosphorylation	biological_process	8	14	494	1773	46019	0.908412
GO:0010319	stromule	cellular_component	12	13	494	88	46019	1.24126e-11
GO:0015979	photosynthesis	biological_process	5	13	494	159	46019	2.0882e-08
GO:0009753	response to jasmonic acid	biological_process	6	13	494	297	46019	2.34787e-05
GO:0016757	transferase activity, transferring glycosyl groups	molecular_function	5	13	494	715	46019	0.0471229
GO:0005618	cell wall	cellular_component	6	13	494	803	46019	0.0953024
GO:0009651	response to salt stress	biological_process	6	13	494	840	46019	0.122281
GO:0007623	circadian rhythm	biological_process	4	12	494	154	46019	1.23898e-07
GO:0005215	transporter activity	molecular_function	3	12	494	431	46019	0.00268082
GO:0009734	auxin-activated signaling pathway	biological_process	8	11	494	307	46019	0.000545509
GO:0009536	plastid	cellular_component	9	11	494	613	46019	0.0690181
GO:0009793	embryo development ending in seed dormancy	biological_process	5	11	494	711	46019	0.146563
GO:0005506	iron ion binding	molecular_function	8	10	494	206	46019	8.68139e-05
GO:0009723	response to ethylene	biological_process	6	10	494	334	46019	0.00355961
GO:0042742	defense response to bacterium	biological_process	7	10	494	456	46019	0.0267788
GO:0005622	intracellular	cellular_component	5	10	494	649	46019	0.163587
GO:0006949	syncytium formation	biological_process	5	9	494	59	46019	1.37472e-08
GO:0009739	response to gibberellin	biological_process	6	9	494	154	46019	4.71503e-05
GO:0006096	glycolytic process	biological_process	7	9	494	192	46019	0.000251948
GO:0008152	metabolic process	biological_process	3	9	494	213	46019	0.000536914
GO:0020037	heme binding	molecular_function	6	9	494	253	46019	0.00178828
GO:0006457	protein folding	biological_process	7	9	494	475	46019	0.0726273
GO:0004672	protein kinase activity	molecular_function	7	9	494	628	46019	0.235917
GO:0015254	glycerol channel activity	molecular_function	7	8	494	101	46019	1.40681e-05
GO:0009992	cellular water homeostasis	biological_process	7	8	494	101	46019	1.40681e-05
GO:0015250	water channel activity	molecular_function	8	8	494	102	46019	1.51235e-05
GO:0034220	ion transmembrane transport	biological_process	6	8	494	109	46019	2.45431e-05
GO:0042542	response to hydrogen peroxide	biological_process	7	8	494	142	46019	0.000159373
GO:0010287	plastoglobule	cellular_component	13	8	494	144	46019	0.000175458
GO:0009658	chloroplast organization	biological_process	6	8	494	207	46019	0.00189874
GO:0009751	response to salicylic acid	biological_process	6	8	494	307	46019	0.018647
GO:0016491	oxidoreductase activity	molecular_function	4	8	494	541	46019	0.228155
GO:0007275	multicellular organism development	biological_process	5	8	494	646	46019	0.391407
GO:0009644	response to high light intensity	biological_process	8	7	494	119	46019	0.000313644
GO:0006417	regulation of translation	biological_process	8	7	494	137	46019	0.000730504
GO:0009706	chloroplast inner membrane	cellular_component	14	7	494	145	46019	0.00101919
GO:0009664	plant-type cell wall organization	biological_process	6	7	494	164	46019	0.00206539
GO:0009408	response to heat	biological_process	5	7	494	332	46019	0.06856
GO:0005783	endoplasmic reticulum	cellular_component	9	7	494	1221	46019	0.977553
GO:0006006	glucose metabolic process	biological_process	9	6	494	44	46019	7.41608e-06
GO:0005986	sucrose biosynthetic process	biological_process	8	6	494	50	46019	1.58106e-05
GO:0009831	plant-type cell wall modification involved in multidimensional cell growth	biological_process	8	6	494	74	46019	0.00014837
GO:0006811	ion transport	biological_process	5	6	494	74	46019	0.00014837
GO:0009828	plant-type cell wall loosening	biological_process	8	6	494	77	46019	0.000184824
GO:0042128	nitrate assimilation	biological_process	6	6	494	89	46019	0.000406613
GO:0051539	4 iron, 4 sulfur cluster binding	molecular_function	6	6	494	106	46019	0.00102475
GO:0006857	oligopeptide transport	biological_process	7	6	494	134	46019	0.00335782
GO:0045454	cell redox homeostasis	biological_process	6	6	494	205	46019	0.0239306
GO:0009826	unidimensional cell growth	biological_process	6	6	494	212	46019	0.0276019
GO:0006629	lipid metabolic process	biological_process	5	6	494	277	46019	0.079581
GO:0042803	protein homodimerization activity	molecular_function	6	6	494	318	46019	0.12939
GO:0046983	protein dimerization activity	molecular_function	5	6	494	340	46019	0.161067
GO:0043231	intracellular membrane-bounded organelle	cellular_component	8	6	494	347	46019	0.171791
GO:0005507	copper ion binding	molecular_function	8	6	494	369	46019	0.207291
GO:0016567	protein ubiquitination	biological_process	10	6	494	638	46019	0.682603
GO:0006412	translation	biological_process	7	6	494	744	46019	0.811249
GO:0005774	vacuolar membrane	cellular_component	11	6	494	850	46019	0.895123
GO:0006952	defense response	biological_process	5	6	494	999	46019	0.958202
GO:0003735	structural constituent of ribosome	molecular_function	4	6	494	1003	46019	0.959275
GO:0004674	protein serine/threonine kinase activity	molecular_function	8	6	494	1924	46019	0.999969
GO:0046524	sucrose-phosphate synthase activity	molecular_function	8	5	494	11	46019	6.11929e-08
GO:0004332	fructose-bisphosphate aldolase activity	molecular_function	7	5	494	15	46019	3.83875e-07
GO:0015976	carbon utilization	biological_process	4	5	494	15	46019	3.83875e-07
GO:0016157	sucrose synthase activity	molecular_function	8	5	494	26	46019	7.62757e-06
GO:0004089	carbonate dehydratase activity	molecular_function	7	5	494	33	46019	2.58685e-05
GO:0006541	glutamine metabolic process	biological_process	9	5	494	34	46019	3.00618e-05
GO:0098656	anion transmembrane transport	biological_process	7	5	494	38	46019	5.23464e-05
GO:0009637	response to blue light	biological_process	7	5	494	77	46019	0.00146309
GO:0042744	hydrogen peroxide catabolic process	biological_process	6	5	494	111	46019	0.00706275
GO:0016829	lyase activity	molecular_function	4	5	494	125	46019	0.0114536
GO:0010150	leaf senescence	biological_process	10	5	494	168	46019	0.0355076
GO:0051082	unfolded protein binding	molecular_function	5	5	494	169	46019	0.0362809
GO:0050660	flavin adenine dinucleotide binding	molecular_function	6	5	494	195	46019	0.0600465
GO:0042802	identical protein binding	molecular_function	5	5	494	211	46019	0.0781925
GO:0080008	Cul4-RING E3 ubiquitin ligase complex	cellular_component	9	5	494	232	46019	0.105955
GO:0043531	ADP binding	molecular_function	9	5	494	233	46019	0.107385
GO:0009813	flavonoid biosynthetic process	biological_process	6	5	494	242	46019	0.120667
GO:0006633	fatty acid biosynthetic process	biological_process	9	5	494	268	46019	0.162982
GO:0009735	response to cytokinin	biological_process	6	5	494	284	46019	0.191586
GO:0009534	chloroplast thylakoid	cellular_component	12	5	494	295	46019	0.212208
GO:0003824	catalytic activity	molecular_function	3	5	494	416	46019	0.462235
GO:0005509	calcium ion binding	molecular_function	7	5	494	426	46019	0.482767
GO:0009505	plant-type cell wall	cellular_component	7	5	494	435	46019	0.501011
GO:0006810	transport	biological_process	5	5	494	445	46019	0.520986
GO:0009414	response to water deprivation	biological_process	5	5	494	563	46019	0.723852
GO:0003676	nucleic acid binding	molecular_function	5	5	494	819	46019	0.940164
GO:0043565	sequence-specific DNA binding	molecular_function	7	5	494	871	46019	0.957935
GO:0046863	ribulose-1,5-bisphosphate carboxylase/oxygenase activator activity	molecular_function	5	4	494	6	46019	1.93459e-07
GO:0004096	catalase activity	molecular_function	7	4	494	7	46019	4.47562e-07
GO:0004777	succinate-semialdehyde dehydrogenase (NAD+) activity	molecular_function	7	4	494	8	46019	8.87507e-07
GO:0009013	succinate-semialdehyde dehydrogenase [NAD(P)+] activity	molecular_function	7	4	494	8	46019	8.87507e-07
GO:0071483	cellular response to blue light	biological_process	8	4	494	15	46019	1.63027e-05
GO:0030234	enzyme regulator activity	molecular_function	3	4	494	18	46019	3.56244e-05
GO:0006879	cellular iron ion homeostasis	biological_process	11	4	494	22	46019	8.23111e-05
GO:0004373	glycogen (starch) synthase activity	molecular_function	8	4	494	24	46019	0.000117552
GO:0000989	transcription factor activity, transcription factor binding	molecular_function	4	4	494	28	46019	0.000218944
GO:0016161	beta-amylase activity	molecular_function	8	4	494	29	46019	0.00025183
GO:0031248	protein acetyltransferase complex	cellular_component	7	4	494	31	46019	0.000328011
GO:0015116	sulfate transmembrane transporter activity	molecular_function	9	4	494	34	46019	0.000471321
GO:0055072	iron ion homeostasis	biological_process	11	4	494	35	46019	0.00052765
GO:0006474	N-terminal protein amino acid acetylation	biological_process	9	4	494	43	46019	0.00116234
GO:0004596	peptide alpha-N-acetyltransferase activity	molecular_function	10	4	494	49	46019	0.00189715
GO:0004029	aldehyde dehydrogenase (NAD) activity	molecular_function	7	4	494	50	46019	0.00204483
GO:0015293	symporter activity	molecular_function	7	4	494	52	46019	0.00236366
GO:0016226	iron-sulfur cluster assembly	biological_process	5	4	494	61	46019	0.00422465
GO:0050661	NADP binding	molecular_function	6	4	494	66	46019	0.00559534
GO:0019252	starch biosynthetic process	biological_process	9	4	494	74	46019	0.00835561
GO:0006352	DNA-templated transcription, initiation	biological_process	9	4	494	78	46019	0.0100189
GO:0051537	2 iron, 2 sulfur cluster binding	molecular_function	6	4	494	81	46019	0.0113977
GO:0010119	regulation of stomatal movement	biological_process	6	4	494	88	46019	0.015073
GO:0009640	photomorphogenesis	biological_process	7	4	494	88	46019	0.015073
GO:0000103	sulfate assimilation	biological_process	6	4	494	99	46019	0.0222162
GO:0009744	response to sucrose	biological_process	8	4	494	101	46019	0.0237019
GO:0005747	mitochondrial respiratory chain complex I	cellular_component	15	4	494	107	46019	0.0285138
GO:0051287	NAD binding	molecular_function	6	4	494	127	46019	0.048476
GO:0005834	heterotrimeric G-protein complex	cellular_component	7	4	494	137	46019	0.0607291
GO:0080044	quercetin 7-O-glucosyltransferase activity	molecular_function	8	4	494	164	46019	0.101047
GO:0080043	quercetin 3-O-glucosyltransferase activity	molecular_function	8	4	494	164	46019	0.101047
GO:0052696	flavonoid glucuronidation	biological_process	12	4	494	180	46019	0.129486
GO:0004871	signal transducer activity	molecular_function	4	4	494	194	46019	0.156766
GO:0031225	anchored component of membrane	cellular_component	6	4	494	211	46019	0.192432
GO:0009055	electron carrier activity	molecular_function	3	4	494	219	46019	0.210025
GO:0030170	pyridoxal phosphate binding	molecular_function	6	4	494	225	46019	0.223508
GO:0055085	transmembrane transport	biological_process	5	4	494	301	46019	0.404843
GO:0005975	carbohydrate metabolic process	biological_process	5	4	494	338	46019	0.491989
GO:0009908	flower development	biological_process	7	4	494	353	46019	0.525825
GO:0005777	peroxisome	cellular_component	10	4	494	393	46019	0.610228
GO:0045893	positive regulation of transcription, DNA-templated	biological_process	12	4	494	453	46019	0.718037
GO:0009738	abscisic acid-activated signaling pathway	biological_process	8	4	494	456	46019	0.7228
GO:0005730	nucleolus	cellular_component	11	4	494	588	46019	0.877505
GO:0005575	cellular_component	cellular_component	2	4	494	607	46019	0.892113
GO:0016301	kinase activity	molecular_function	6	4	494	1469	46019	0.999911
GO:2000122	negative regulation of stomatal complex development	biological_process	9	3	494	6	46019	2.40062e-05
GO:0042754	negative regulation of circadian rhythm	biological_process	6	3	494	7	46019	4.16751e-05
GO:0010037	response to carbon dioxide	biological_process	6	3	494	8	46019	6.61477e-05
GO:1901141	regulation of lignin biosynthetic process	biological_process	9	3	494	8	46019	6.61477e-05
GO:0080048	GDP-D-glucose phosphorylase activity	molecular_function	8	3	494	8	46019	6.61477e-05
GO:0015131	oxaloacetate transmembrane transporter activity	molecular_function	10	3	494	9	46019	9.84296e-05
GO:0071423	malate transmembrane transport	biological_process	7	3	494	9	46019	9.84296e-05
GO:0047100	glyceraldehyde-3-phosphate dehydrogenase (NADP+) (phosphorylating) activity	molecular_function	7	3	494	9	46019	9.84296e-05
GO:0050113	inositol oxygenase activity	molecular_function	6	3	494	11	46019	0.000190272
GO:0019310	inositol catabolic process	biological_process	7	3	494	11	46019	0.000190272
GO:0010277	chlorophyllide a oxygenase [overall] activity	molecular_function	7	3	494	12	46019	0.000251674
GO:0071497	cellular response to freezing	biological_process	7	3	494	12	46019	0.000251674
GO:0071277	cellular response to calcium ion	biological_process	8	3	494	13	46019	0.000324571
GO:0010039	response to iron ion	biological_process	7	3	494	14	46019	0.000409802
GO:0005315	inorganic phosphate transmembrane transporter activity	molecular_function	7	3	494	14	46019	0.000409802
GO:0043433	negative regulation of sequence-specific DNA binding transcription factor activity	biological_process	13	3	494	14	46019	0.000409802
GO:1901002	positive regulation of response to salt stress	biological_process	8	3	494	16	46019	0.000620474
GO:0004784	superoxide dismutase activity	molecular_function	6	3	494	18	46019	0.000889809
GO:0019430	removal of superoxide radicals	biological_process	7	3	494	19	46019	0.00104826
GO:0004365	glyceraldehyde-3-phosphate dehydrogenase (NAD+) (phosphorylating) activity	molecular_function	7	3	494	21	46019	0.00141605
GO:0051131	chaperone-mediated protein complex assembly	biological_process	9	3	494	21	46019	0.00141605
GO:0048574	long-day photoperiodism, flowering	biological_process	7	3	494	23	46019	0.00185582
GO:0006098	pentose-phosphate shunt	biological_process	14	3	494	24	46019	0.00210414
GO:0006529	asparagine biosynthetic process	biological_process	8	3	494	27	46019	0.00296923
GO:0004066	asparagine synthase (glutamine-hydrolyzing) activity	molecular_function	7	3	494	27	46019	0.00296923
GO:0009523	photosystem II	cellular_component	10	3	494	29	46019	0.0036509
GO:0018298	protein-chromophore linkage	biological_process	8	3	494	31	46019	0.00442059
GO:0019761	glucosinolate biosynthetic process	biological_process	9	3	494	32	46019	0.00483944
GO:0019253	reductive pentose-phosphate cycle	biological_process	8	3	494	32	46019	0.00483944
GO:0019853	L-ascorbic acid biosynthetic process	biological_process	8	3	494	40	46019	0.00904989
GO:0005750	mitochondrial respiratory chain complex III	cellular_component	15	3	494	40	46019	0.00904989
GO:0015140	malate transmembrane transporter activity	molecular_function	10	3	494	40	46019	0.00904989
GO:0051119	sugar transmembrane transporter activity	molecular_function	7	3	494	45	46019	0.0124965
GO:0005983	starch catabolic process	biological_process	8	3	494	48	46019	0.0148775
GO:0042752	regulation of circadian rhythm	biological_process	5	3	494	48	46019	0.0148775
GO:0009817	defense response to fungus, incompatible interaction	biological_process	7	3	494	54	46019	0.0203569
GO:0000302	response to reactive oxygen species	biological_process	6	3	494	55	46019	0.0213638
GO:0009789	positive regulation of abscisic acid-activated signaling pathway	biological_process	10	3	494	58	46019	0.0245456
GO:0000156	phosphorelay response regulator activity	molecular_function	5	3	494	60	46019	0.0268008
GO:0009631	cold acclimation	biological_process	6	3	494	62	46019	0.029163
GO:0016168	chlorophyll binding	molecular_function	6	3	494	66	46019	0.0342062
GO:0042393	histone binding	molecular_function	5	3	494	89	46019	0.0711092
GO:0034599	cellular response to oxidative stress	biological_process	6	3	494	93	46019	0.0788097
GO:0045087	innate immune response	biological_process	5	3	494	97	46019	0.0868564
GO:0000160	phosphorelay signal transduction system	biological_process	8	3	494	99	46019	0.0910049
GO:0051707	response to other organism	biological_process	6	3	494	99	46019	0.0910049
GO:0009624	response to nematode	biological_process	7	3	494	100	46019	0.0931097
GO:0016298	lipase activity	molecular_function	6	3	494	100	46019	0.0931097
GO:0050897	cobalt ion binding	molecular_function	8	3	494	102	46019	0.0973789
GO:0046914	transition metal ion binding	molecular_function	7	3	494	153	46019	0.226988
GO:0046916	cellular transition metal ion homeostasis	biological_process	10	3	494	153	46019	0.226988
GO:0005759	mitochondrial matrix	cellular_component	11	3	494	159	46019	0.244015
GO:0030001	metal ion transport	biological_process	7	3	494	166	46019	0.264123
GO:0005623	cell	cellular_component	3	3	494	177	46019	0.296084
GO:0048366	leaf development	biological_process	9	3	494	183	46019	0.313622
GO:0046982	protein heterodimerization activity	molecular_function	6	3	494	187	46019	0.325329
GO:0045892	negative regulation of transcription, DNA-templated	biological_process	12	3	494	270	46019	0.55539
GO:0008289	lipid binding	molecular_function	4	3	494	277	46019	0.572697
GO:0006470	protein dephosphorylation	biological_process	8	3	494	309	46019	0.64628
GO:0004722	protein serine/threonine phosphatase activity	molecular_function	9	3	494	363	46019	0.749097
GO:0003924	GTPase activity	molecular_function	9	3	494	369	46019	0.758897
GO:0009611	response to wounding	biological_process	5	3	494	386	46019	0.784989
GO:0006979	response to oxidative stress	biological_process	5	3	494	426	46019	0.837247
GO:0071555	cell wall organization	biological_process	5	3	494	428	46019	0.839547
GO:0015031	protein transport	biological_process	6	3	494	459	46019	0.87175
GO:0000139	Golgi membrane	cellular_component	11	3	494	515	46019	0.915705
GO:0006508	proteolysis	biological_process	6	3	494	543	46019	0.932097
GO:0005789	endoplasmic reticulum membrane	cellular_component	11	3	494	726	46019	0.984795
GO:0000166	nucleotide binding	molecular_function	5	3	494	804	46019	0.99224
GO:0046820	4-amino-4-deoxychorismate synthase activity	molecular_function	7	2	494	2	46019	0.000115003
GO:0016859	cis-trans isomerase activity	molecular_function	5	2	494	2	46019	0.000115003
GO:0016833	oxo-acid-lyase activity	molecular_function	6	2	494	2	46019	0.000115003
GO:2000030	regulation of response to red or far red light	biological_process	8	2	494	2	46019	0.000115003
GO:1901601	strigolactone biosynthetic process	biological_process	9	2	494	4	46019	0.00068022
GO:0033840	NDP-glucose-starch glucosyltransferase activity	molecular_function	8	2	494	4	46019	0.00068022
GO:0050281	serine-glyoxylate transaminase activity	molecular_function	7	2	494	5	46019	0.00112563
GO:0045595	regulation of cell differentiation	biological_process	7	2	494	5	46019	0.00112563
GO:0050347	trans-octaprenyltranstransferase activity	molecular_function	6	2	494	5	46019	0.00112563
GO:0051980	iron-nicotianamine transmembrane transporter activity	molecular_function	6	2	494	5	46019	0.00112563
GO:0052924	all-trans-nonaprenyl-diphosphate synthase (geranylgeranyl-diphosphate specific) activity	molecular_function	6	2	494	5	46019	0.00112563
GO:0008153	para-aminobenzoic acid biosynthetic process	biological_process	9	2	494	5	46019	0.00112563
GO:0004760	serine-pyruvate transaminase activity	molecular_function	7	2	494	5	46019	0.00112563
GO:0046656	folic acid biosynthetic process	biological_process	9	2	494	6	46019	0.00167645
GO:0016119	carotene metabolic process	biological_process	8	2	494	6	46019	0.00167645
GO:0050486	intramolecular transferase activity, transferring hydroxy groups	molecular_function	6	2	494	6	46019	0.00167645
GO:1902326	positive regulation of chlorophyll biosynthetic process	biological_process	11	2	494	6	46019	0.00167645
GO:0010291	carotene beta-ring hydroxylase activity	molecular_function	6	2	494	6	46019	0.00167645
GO:0004148	dihydrolipoyl dehydrogenase activity	molecular_function	7	2	494	6	46019	0.00167645
GO:0003861	3-isopropylmalate dehydratase activity	molecular_function	7	2	494	6	46019	0.00167645
GO:0045153	electron transporter, transferring electrons within CoQH2-cytochrome c reductase complex activity	molecular_function	4	2	494	6	46019	0.00167645
GO:0000024	maltose biosynthetic process	biological_process	8	2	494	7	46019	0.00233036
GO:0003006	developmental process involved in reproduction	biological_process	4	2	494	7	46019	0.00233036
GO:0000293	ferric-chelate reductase activity	molecular_function	7	2	494	7	46019	0.00233036
GO:1902479	positive regulation of defense response to bacterium, incompatible interaction	biological_process	9	2	494	8	46019	0.00308509
GO:0043966	histone H3 acetylation	biological_process	10	2	494	8	46019	0.00308509
GO:0010236	plastoquinone biosynthetic process	biological_process	8	2	494	8	46019	0.00308509
GO:0009569	chloroplast starch grain	cellular_component	12	2	494	8	46019	0.00308509
GO:0046939	nucleotide phosphorylation	biological_process	10	2	494	8	46019	0.00308509
GO:0031426	polycistronic mRNA processing	biological_process	11	2	494	9	46019	0.00393843
GO:0016618	hydroxypyruvate reductase activity	molecular_function	7	2	494	9	46019	0.00393843
GO:0010239	chloroplast mRNA processing	biological_process	11	2	494	9	46019	0.00393843
GO:0043495	protein anchor	molecular_function	5	2	494	9	46019	0.00393843
GO:0005746	mitochondrial respiratory chain	cellular_component	14	2	494	10	46019	0.00488816
GO:0004322	ferroxidase activity	molecular_function	7	2	494	10	46019	0.00488816
GO:0046654	tetrahydrofolate biosynthetic process	biological_process	9	2	494	10	46019	0.00488816
GO:0008199	ferric iron binding	molecular_function	9	2	494	10	46019	0.00488816
GO:0006826	iron ion transport	biological_process	9	2	494	11	46019	0.00593214
GO:0016570	histone modification	biological_process	8	2	494	12	46019	0.00706823
GO:0032922	circadian regulation of gene expression	biological_process	8	2	494	12	46019	0.00706823
GO:0046417	chorismate metabolic process	biological_process	9	2	494	12	46019	0.00706823
GO:2001141	regulation of RNA biosynthetic process	biological_process	9	2	494	12	46019	0.00706823
GO:0004020	adenylylsulfate kinase activity	molecular_function	7	2	494	12	46019	0.00706823
GO:0016123	xanthophyll biosynthetic process	biological_process	10	2	494	13	46019	0.00829435
GO:0016593	Cdc73/Paf1 complex	cellular_component	11	2	494	13	46019	0.00829435
GO:0009765	photosynthesis, light harvesting	biological_process	6	2	494	13	46019	0.00829435
GO:2001070	starch binding	molecular_function	6	2	494	13	46019	0.00829435
GO:0006518	peptide metabolic process	biological_process	7	2	494	14	46019	0.00960844
GO:0006744	ubiquinone biosynthetic process	biological_process	8	2	494	14	46019	0.00960844
GO:0010021	amylopectin biosynthetic process	biological_process	7	2	494	14	46019	0.00960844
GO:0008453	alanine-glyoxylate transaminase activity	molecular_function	7	2	494	15	46019	0.0110085
GO:0030267	glyoxylate reductase (NADP) activity	molecular_function	7	2	494	15	46019	0.0110085
GO:0004506	squalene monooxygenase activity	molecular_function	7	2	494	15	46019	0.0110085
GO:0019201	nucleotide kinase activity	molecular_function	8	2	494	16	46019	0.0124925
GO:0016987	sigma factor activity	molecular_function	6	2	494	16	46019	0.0124925
GO:0001053	plastid sigma factor activity	molecular_function	7	2	494	16	46019	0.0124925
GO:0019899	enzyme binding	molecular_function	5	2	494	18	46019	0.0157046
GO:0034051	negative regulation of plant-type hypersensitive response	biological_process	8	2	494	18	46019	0.0157046
GO:0042644	chloroplast nucleoid	cellular_component	13	2	494	19	46019	0.0174288
GO:0033201	alpha-1,4-glucan synthase activity	molecular_function	7	2	494	20	46019	0.0192294
GO:0009098	leucine biosynthetic process	biological_process	9	2	494	21	46019	0.0211045
GO:0009011	starch synthase activity	molecular_function	8	2	494	22	46019	0.0230523
GO:0010207	photosystem II assembly	biological_process	7	2	494	24	46019	0.0271589
GO:0015198	oligopeptide transporter activity	molecular_function	6	2	494	25	46019	0.0293143
GO:0004017	adenylate kinase activity	molecular_function	9	2	494	26	46019	0.0315355
GO:0015179	L-amino acid transmembrane transporter activity	molecular_function	9	2	494	27	46019	0.0338208
GO:0004849	uridine kinase activity	molecular_function	9	2	494	29	46019	0.0385773
GO:0000272	polysaccharide catabolic process	biological_process	7	2	494	29	46019	0.0385773
GO:0010223	secondary shoot formation	biological_process	6	2	494	29	46019	0.0385773
GO:0006206	pyrimidine nucleobase metabolic process	biological_process	9	2	494	29	46019	0.0385773
GO:0043097	pyrimidine nucleoside salvage	biological_process	9	2	494	29	46019	0.0385773
GO:0000783	nuclear telomere cap complex	cellular_component	13	2	494	30	46019	0.0410453
GO:0006097	glyoxylate cycle	biological_process	7	2	494	30	46019	0.0410453
GO:0031348	negative regulation of defense response	biological_process	7	2	494	31	46019	0.0435712
GO:0042651	thylakoid membrane	cellular_component	9	2	494	32	46019	0.0461533
GO:0009904	chloroplast accumulation movement	biological_process	8	2	494	32	46019	0.0461533
GO:0010380	regulation of chlorophyll biosynthetic process	biological_process	10	2	494	33	46019	0.0487902
GO:0006368	transcription elongation from RNA polymerase II promoter	biological_process	10	2	494	34	46019	0.0514804
GO:0040007	growth	biological_process	3	2	494	35	46019	0.0542225
GO:0008299	isoprenoid biosynthetic process	biological_process	6	2	494	36	46019	0.057015
GO:0009501	amyloplast	cellular_component	10	2	494	36	46019	0.057015
GO:0031627	telomeric loop formation	biological_process	10	2	494	38	46019	0.0627458
GO:0048511	rhythmic process	biological_process	3	2	494	39	46019	0.0656814
GO:0003691	double-stranded telomeric DNA binding	molecular_function	9	2	494	40	46019	0.068662
GO:1900056	negative regulation of leaf senescence	biological_process	12	2	494	44	46019	0.0810089
GO:0007015	actin filament organization	biological_process	7	2	494	45	46019	0.0841955
GO:0071215	cellular response to abscisic acid stimulus	biological_process	7	2	494	45	46019	0.0841955
GO:0030036	actin cytoskeleton organization	biological_process	6	2	494	45	46019	0.0841955
GO:0009654	photosystem II oxygen evolving complex	cellular_component	10	2	494	46	46019	0.0874197
GO:0010167	response to nitrate	biological_process	6	2	494	46	46019	0.0874197
GO:0009407	toxin catabolic process	biological_process	6	2	494	47	46019	0.0906803
GO:0010091	trichome branching	biological_process	9	2	494	47	46019	0.0906803
GO:0015297	antiporter activity	molecular_function	7	2	494	47	46019	0.0906803
GO:0009903	chloroplast avoidance movement	biological_process	8	2	494	50	46019	0.100669
GO:0010431	seed maturation	biological_process	6	2	494	53	46019	0.110945
GO:0009266	response to temperature stimulus	biological_process	5	2	494	55	46019	0.117941
GO:0048573	photoperiodism, flowering	biological_process	6	2	494	57	46019	0.125044
GO:0003899	DNA-directed RNA polymerase activity	molecular_function	8	2	494	57	46019	0.125044
GO:0006520	cellular amino acid metabolic process	biological_process	6	2	494	58	46019	0.128633
GO:0005875	microtubule associated complex	cellular_component	11	2	494	58	46019	0.128633
GO:0005543	phospholipid binding	molecular_function	5	2	494	59	46019	0.132246
GO:0004402	histone acetyltransferase activity	molecular_function	10	2	494	59	46019	0.132246
GO:0009910	negative regulation of flower development	biological_process	9	2	494	61	46019	0.13954
GO:0051087	chaperone binding	molecular_function	5	2	494	63	46019	0.146919
GO:0009853	photorespiration	biological_process	7	2	494	64	46019	0.150638
GO:0010218	response to far red light	biological_process	8	2	494	65	46019	0.154375
GO:0051607	defense response to virus	biological_process	5	2	494	69	46019	0.169495
GO:0008375	acetylglucosaminyltransferase activity	molecular_function	7	2	494	73	46019	0.184849
GO:0009615	response to virus	biological_process	7	2	494	73	46019	0.184849
GO:0009585	red, far-red light phototransduction	biological_process	8	2	494	74	46019	0.188718
GO:0016126	sterol biosynthetic process	biological_process	8	2	494	76	46019	0.196489
GO:0004650	polygalacturonase activity	molecular_function	7	2	494	82	46019	0.220014
GO:0010114	response to red light	biological_process	8	2	494	83	46019	0.223959
GO:0004222	metalloendopeptidase activity	molecular_function	8	2	494	88	46019	0.243754
GO:0016051	carbohydrate biosynthetic process	biological_process	6	2	494	89	46019	0.247722
GO:0016671	oxidoreductase activity, acting on a sulfur group of donors, disulfide as acceptor	molecular_function	6	2	494	89	46019	0.247722
GO:0009707	chloroplast outer membrane	cellular_component	14	2	494	93	46019	0.263614
GO:0016597	amino acid binding	molecular_function	7	2	494	96	46019	0.275536
GO:0009543	chloroplast thylakoid lumen	cellular_component	13	2	494	97	46019	0.279508
GO:0004364	glutathione transferase activity	molecular_function	6	2	494	100	46019	0.291413
GO:0015238	drug transmembrane transporter activity	molecular_function	5	2	494	100	46019	0.291413
GO:0006749	glutathione metabolic process	biological_process	8	2	494	100	46019	0.291413
GO:0006855	drug transmembrane transport	biological_process	6	2	494	105	46019	0.311193
GO:0003333	amino acid transmembrane transport	biological_process	7	2	494	106	46019	0.315136
GO:0008237	metallopeptidase activity	molecular_function	7	2	494	108	46019	0.323007
GO:0019898	extrinsic component of membrane	cellular_component	5	2	494	111	46019	0.334768
GO:0048316	seed development	biological_process	7	2	494	115	46019	0.350355
GO:0071554	cell wall organization or biogenesis	biological_process	4	2	494	120	46019	0.369658
GO:0016413	O-acetyltransferase activity	molecular_function	8	2	494	122	46019	0.377316
GO:0008643	carbohydrate transport	biological_process	5	2	494	122	46019	0.377316
GO:0015171	amino acid transmembrane transporter activity	molecular_function	8	2	494	123	46019	0.381131
GO:0005856	cytoskeleton	cellular_component	9	2	494	132	46019	0.414989
GO:0004712	protein serine/threonine/tyrosine kinase activity	molecular_function	8	2	494	133	46019	0.418695
GO:0005200	structural constituent of cytoskeleton	molecular_function	4	2	494	136	46019	0.429739
GO:0006413	translational initiation	biological_process	8	2	494	143	46019	0.455066
GO:0009617	response to bacterium	biological_process	7	2	494	151	46019	0.483204
GO:0015035	protein disulfide oxidoreductase activity	molecular_function	7	2	494	160	46019	0.513761
GO:0005096	GTPase activator activity	molecular_function	5	2	494	185	46019	0.592158
GO:0009705	plant-type vacuole membrane	cellular_component	11	2	494	192	46019	0.612351
GO:0030246	carbohydrate binding	molecular_function	4	2	494	238	46019	0.726237
GO:0004497	monooxygenase activity	molecular_function	5	2	494	245	46019	0.740843
GO:0042626	ATPase activity, coupled to transmembrane movement of substances	molecular_function	12	2	494	254	46019	0.758638
GO:0009555	pollen development	biological_process	7	2	494	269	46019	0.78595
GO:0016709	oxidoreductase activity, acting on paired donors, with incorporation or reduction of molecular oxygen, NAD(P)H as one donor, and incorporation of one atom of oxygen	molecular_function	6	2	494	283	46019	0.808954
GO:0016740	transferase activity	molecular_function	4	2	494	312	46019	0.849713
GO:0016887	ATPase activity	molecular_function	9	2	494	334	46019	0.875178
GO:0043161	proteasome-mediated ubiquitin-dependent protein catabolic process	biological_process	10	2	494	387	46019	0.92106
GO:0035556	intracellular signal transduction	biological_process	7	2	494	409	46019	0.934991
GO:0005525	GTP binding	molecular_function	9	2	494	428	46019	0.945118
GO:0061630	ubiquitin protein ligase activity	molecular_function	7	2	494	523	46019	0.976921
GO:0007165	signal transduction	biological_process	6	2	494	580	46019	0.986454
GO:0003723	RNA binding	molecular_function	6	2	494	1131	46019	0.999942
GO:0043039	tRNA aminoacylation	biological_process	11	1	494	1	46019	0.0107347
GO:0004831	tyrosine-tRNA ligase activity	molecular_function	8	1	494	1	46019	0.0107347
GO:0010121	arginine catabolic process to proline via ornithine	biological_process	12	1	494	2	46019	0.0213544
GO:0047889	ferredoxin-nitrate reductase activity	molecular_function	7	1	494	2	46019	0.0213544
GO:0004587	ornithine-oxo-acid transaminase activity	molecular_function	7	1	494	2	46019	0.0213544
GO:0048307	ferredoxin-nitrite reductase activity	molecular_function	7	1	494	2	46019	0.0213544
GO:0009979	16:0 monogalactosyldiacylglycerol desaturase activity	molecular_function	7	1	494	2	46019	0.0213544
GO:0050421	nitrite reductase (NO-forming) activity	molecular_function	7	1	494	2	46019	0.0213544
GO:0019544	arginine catabolic process to glutamate	biological_process	11	1	494	2	46019	0.0213544
GO:0030119	AP-type membrane coat adaptor complex	cellular_component	10	1	494	2	46019	0.0213544
GO:0070765	gamma-secretase complex	cellular_component	7	1	494	2	46019	0.0213544
GO:0004301	epoxide hydrolase activity	molecular_function	7	1	494	2	46019	0.0213544
GO:0001578	microtubule bundle formation	biological_process	7	1	494	2	46019	0.0213544
GO:0050777	negative regulation of immune response	biological_process	6	1	494	2	46019	0.0213544
GO:0046905	phytoene synthase activity	molecular_function	4	1	494	2	46019	0.0213544
GO:0097361	CIA complex	cellular_component	11	1	494	3	46019	0.0318603
GO:0008614	pyridoxine metabolic process	biological_process	8	1	494	3	46019	0.0318603
GO:0046467	membrane lipid biosynthetic process	biological_process	6	1	494	3	46019	0.0318603
GO:0006580	ethanolamine metabolic process	biological_process	9	1	494	3	46019	0.0318603
GO:1903600	glutaminase complex	cellular_component	6	1	494	3	46019	0.0318603
GO:1902884	positive regulation of response to oxidative stress	biological_process	7	1	494	4	46019	0.0422537
GO:0043496	regulation of protein homodimerization activity	biological_process	7	1	494	4	46019	0.0422537
GO:0010423	negative regulation of brassinosteroid biosynthetic process	biological_process	8	1	494	4	46019	0.0422537
GO:0004359	glutaminase activity	molecular_function	7	1	494	4	46019	0.0422537
GO:0006021	inositol biosynthetic process	biological_process	7	1	494	4	46019	0.0422537
GO:0030644	cellular chloride ion homeostasis	biological_process	10	1	494	4	46019	0.0422537
GO:0009898	cytoplasmic side of plasma membrane	cellular_component	6	1	494	4	46019	0.0422537
GO:0008883	glutamyl-tRNA reductase activity	molecular_function	7	1	494	4	46019	0.0422537
GO:0004512	inositol-3-phosphate synthase activity	molecular_function	6	1	494	4	46019	0.0422537
GO:0016767	geranylgeranyl-diphosphate geranylgeranyltransferase activity	molecular_function	8	1	494	5	46019	0.0525357
GO:0009526	plastid envelope	cellular_component	11	1	494	5	46019	0.0525357
GO:0007163	establishment or maintenance of cell polarity	biological_process	5	1	494	5	46019	0.0525357
GO:0016197	endosomal transport	biological_process	6	1	494	5	46019	0.0525357
GO:0042819	vitamin B6 biosynthetic process	biological_process	8	1	494	5	46019	0.0525357
GO:0031514	motile cilium	cellular_component	7	1	494	5	46019	0.0525357
GO:0032790	ribosome disassembly	biological_process	7	1	494	5	46019	0.0525357
GO:0080085	signal recognition particle, chloroplast targeting	cellular_component	10	1	494	5	46019	0.0525357
GO:0042823	pyridoxal phosphate biosynthetic process	biological_process	8	1	494	5	46019	0.0525357
GO:0047652	allantoate deiminase activity	molecular_function	7	1	494	6	46019	0.0627075
GO:0004489	methylenetetrahydrofolate reductase (NAD(P)H) activity	molecular_function	7	1	494	6	46019	0.0627075
GO:1901562	response to paraquat	biological_process	6	1	494	6	46019	0.0627075
GO:0046577	long-chain-alcohol oxidase activity	molecular_function	7	1	494	6	46019	0.0627075
GO:0035725	sodium ion transmembrane transport	biological_process	7	1	494	6	46019	0.0627075
GO:0035435	phosphate ion transmembrane transport	biological_process	7	1	494	6	46019	0.0627075
GO:0009531	secondary cell wall	cellular_component	8	1	494	6	46019	0.0627075
GO:0009957	epidermal cell fate specification	biological_process	7	1	494	7	46019	0.0727704
GO:0004348	glucosylceramidase activity	molecular_function	7	1	494	7	46019	0.0727704
GO:0006680	glucosylceramide catabolic process	biological_process	10	1	494	7	46019	0.0727704
GO:0004612	phosphoenolpyruvate carboxykinase (ATP) activity	molecular_function	8	1	494	7	46019	0.0727704
GO:0004860	protein kinase inhibitor activity	molecular_function	6	1	494	7	46019	0.0727704
GO:0006353	DNA-templated transcription, termination	biological_process	9	1	494	7	46019	0.0727704
GO:0045431	flavonol synthase activity	molecular_function	7	1	494	8	46019	0.0827254
GO:0003999	adenine phosphoribosyltransferase activity	molecular_function	7	1	494	8	46019	0.0827254
GO:0046509	1,2-diacylglycerol 3-beta-galactosyltransferase activity	molecular_function	8	1	494	8	46019	0.0827254
GO:0006168	adenine salvage	biological_process	10	1	494	8	46019	0.0827254
GO:0009687	abscisic acid metabolic process	biological_process	9	1	494	8	46019	0.0827254
GO:0047760	butyrate-CoA ligase activity	molecular_function	7	1	494	9	46019	0.0925738
GO:0003987	acetate-CoA ligase activity	molecular_function	7	1	494	9	46019	0.0925738
GO:0001671	ATPase activator activity	molecular_function	5	1	494	9	46019	0.0925738
GO:0019752	carboxylic acid metabolic process	biological_process	7	1	494	9	46019	0.0925738
GO:0010136	ureide catabolic process	biological_process	8	1	494	9	46019	0.0925738
GO:0019605	butyrate metabolic process	biological_process	11	1	494	9	46019	0.0925738
GO:0071836	nectar secretion	biological_process	6	1	494	9	46019	0.0925738
GO:0006145	purine nucleobase catabolic process	biological_process	10	1	494	9	46019	0.0925738
GO:0006083	acetate metabolic process	biological_process	9	1	494	9	46019	0.0925738
GO:0045272	plasma membrane respiratory chain complex I	cellular_component	7	1	494	9	46019	0.0925738
GO:0035798	2-alkenal reductase (NADP+) activity	molecular_function	7	1	494	9	46019	0.0925738
GO:0006521	regulation of cellular amino acid metabolic process	biological_process	8	1	494	10	46019	0.102317
GO:0030388	fructose 1,6-bisphosphate metabolic process	biological_process	7	1	494	10	46019	0.102317
GO:0010023	proanthocyanidin biosynthetic process	biological_process	7	1	494	10	46019	0.102317
GO:0006883	cellular sodium ion homeostasis	biological_process	10	1	494	10	46019	0.102317
GO:0071446	cellular response to salicylic acid stimulus	biological_process	7	1	494	10	46019	0.102317
GO:0046620	regulation of organ growth	biological_process	6	1	494	10	46019	0.102317
GO:0010608	posttranscriptional regulation of gene expression	biological_process	8	1	494	11	46019	0.111955
GO:0010201	response to continuous far red light stimulus by the high-irradiance response system	biological_process	9	1	494	11	46019	0.111955
GO:0004473	malate dehydrogenase (decarboxylating) (NADP+) activity	molecular_function	8	1	494	11	46019	0.111955
GO:0034551	mitochondrial respiratory chain complex III assembly	biological_process	7	1	494	11	46019	0.111955
GO:0045995	regulation of embryonic development	biological_process	7	1	494	11	46019	0.111955
GO:0080168	abscisic acid transport	biological_process	10	1	494	12	46019	0.12149
GO:0044209	AMP salvage	biological_process	12	1	494	12	46019	0.12149
GO:0071333	cellular response to glucose stimulus	biological_process	8	1	494	12	46019	0.12149
GO:0016831	carboxy-lyase activity	molecular_function	6	1	494	12	46019	0.12149
GO:0000914	phragmoplast assembly	biological_process	9	1	494	12	46019	0.12149
GO:0090440	abscisic acid transporter activity	molecular_function	6	1	494	12	46019	0.12149
GO:0006369	termination of RNA polymerase II transcription	biological_process	10	1	494	13	46019	0.130923
GO:0097428	protein maturation by iron-sulfur cluster transfer	biological_process	7	1	494	13	46019	0.130923
GO:0009877	nodulation	biological_process	6	1	494	13	46019	0.130923
GO:0003841	1-acylglycerol-3-phosphate O-acyltransferase activity	molecular_function	9	1	494	13	46019	0.130923
GO:0009657	plastid organization	biological_process	5	1	494	13	46019	0.130923
GO:0001077	transcriptional activator activity, RNA polymerase II core promoter proximal region sequence-specific binding	molecular_function	7	1	494	13	46019	0.130923
GO:0008964	phosphoenolpyruvate carboxylase activity	molecular_function	8	1	494	13	46019	0.130923
GO:0003994	aconitate hydratase activity	molecular_function	7	1	494	14	46019	0.140255
GO:0006101	citrate metabolic process	biological_process	9	1	494	14	46019	0.140255
GO:0004838	L-tyrosine:2-oxoglutarate aminotransferase activity	molecular_function	8	1	494	14	46019	0.140255
GO:0042132	fructose 1,6-bisphosphate 1-phosphatase activity	molecular_function	10	1	494	14	46019	0.140255
GO:0051289	protein homotetramerization	biological_process	10	1	494	14	46019	0.140255
GO:0006000	fructose metabolic process	biological_process	9	1	494	14	46019	0.140255
GO:0010190	cytochrome b6f complex assembly	biological_process	10	1	494	15	46019	0.149487
GO:0032260	response to jasmonic acid stimulus involved in jasmonic acid and ethylene-dependent systemic resistance	biological_process	8	1	494	15	46019	0.149487
GO:0009247	glycolipid biosynthetic process	biological_process	7	1	494	15	46019	0.149487
GO:0009635	response to herbicide	biological_process	5	1	494	15	46019	0.149487
GO:0045038	protein import into chloroplast thylakoid membrane	biological_process	9	1	494	15	46019	0.149487
GO:0080060	integument development	biological_process	9	1	494	15	46019	0.149487
GO:0010189	vitamin E biosynthetic process	biological_process	8	1	494	15	46019	0.149487
GO:0006782	protoporphyrinogen IX biosynthetic process	biological_process	9	1	494	15	46019	0.149487
GO:0000730	DNA recombinase assembly	biological_process	13	1	494	15	46019	0.149487
GO:0035671	enone reductase activity	molecular_function	7	1	494	16	46019	0.15862
GO:0005216	ion channel activity	molecular_function	8	1	494	16	46019	0.15862
GO:0035250	UDP-galactosyltransferase activity	molecular_function	7	1	494	16	46019	0.15862
GO:0047205	quinate O-hydroxycinnamoyltransferase activity	molecular_function	9	1	494	16	46019	0.15862
GO:0050278	sedoheptulose-bisphosphatase activity	molecular_function	8	1	494	16	46019	0.15862
GO:0047172	shikimate O-hydroxycinnamoyltransferase activity	molecular_function	9	1	494	16	46019	0.15862
GO:0008889	glycerophosphodiester phosphodiesterase activity	molecular_function	8	1	494	16	46019	0.15862
GO:0008198	ferrous iron binding	molecular_function	9	1	494	16	46019	0.15862
GO:0046786	viral replication complex formation and maintenance	biological_process	8	1	494	16	46019	0.15862
GO:0044183	protein binding involved in protein folding	molecular_function	5	1	494	17	46019	0.167655
GO:0009607	response to biotic stimulus	biological_process	4	1	494	17	46019	0.167655
GO:0071219	cellular response to molecule of bacterial origin	biological_process	6	1	494	17	46019	0.167655
GO:0071470	cellular response to osmotic stress	biological_process	6	1	494	17	46019	0.167655
GO:0015081	sodium ion transmembrane transporter activity	molecular_function	10	1	494	17	46019	0.167655
GO:0070847	core mediator complex	cellular_component	10	1	494	17	46019	0.167655
GO:0006779	porphyrin-containing compound biosynthetic process	biological_process	8	1	494	18	46019	0.176593
GO:0005786	signal recognition particle, endoplasmic reticulum targeting	cellular_component	10	1	494	18	46019	0.176593
GO:0008509	anion transmembrane transporter activity	molecular_function	7	1	494	18	46019	0.176593
GO:0009767	photosynthetic electron transport chain	biological_process	7	1	494	19	46019	0.185436
GO:0010264	myo-inositol hexakisphosphate biosynthetic process	biological_process	10	1	494	19	46019	0.185436
GO:0016627	oxidoreductase activity, acting on the CH-CH group of donors	molecular_function	5	1	494	19	46019	0.185436
GO:0016208	AMP binding	molecular_function	9	1	494	19	46019	0.185436
GO:0016717	oxidoreductase activity, acting on paired donors, with oxidation of a pair of donors resulting in the reduction of molecular oxygen to two molecules of water	molecular_function	6	1	494	19	46019	0.185436
GO:0008083	growth factor activity	molecular_function	6	1	494	20	46019	0.194184
GO:0008515	sucrose transmembrane transporter activity	molecular_function	9	1	494	20	46019	0.194184
GO:0009116	nucleoside metabolic process	biological_process	8	1	494	20	46019	0.194184
GO:0008121	ubiquinol-cytochrome-c reductase activity	molecular_function	7	1	494	20	46019	0.194184
GO:0015299	solute:proton antiporter activity	molecular_function	9	1	494	20	46019	0.194184
GO:0015770	sucrose transport	biological_process	8	1	494	20	46019	0.194184
GO:0001708	cell fate specification	biological_process	6	1	494	20	46019	0.194184
GO:0000822	inositol hexakisphosphate binding	molecular_function	6	1	494	20	46019	0.194184
GO:0035066	positive regulation of histone acetylation	biological_process	11	1	494	21	46019	0.202838
GO:0010102	lateral root morphogenesis	biological_process	9	1	494	21	46019	0.202838
GO:0019375	galactolipid biosynthetic process	biological_process	8	1	494	22	46019	0.211399
GO:0048317	seed morphogenesis	biological_process	5	1	494	22	46019	0.211399
GO:0001104	RNA polymerase II transcription cofactor activity	molecular_function	6	1	494	22	46019	0.211399
GO:0009610	response to symbiotic fungus	biological_process	8	1	494	22	46019	0.211399
GO:0015386	potassium:proton antiporter activity	molecular_function	11	1	494	23	46019	0.219868
GO:0004467	long-chain fatty acid-CoA ligase activity	molecular_function	7	1	494	23	46019	0.219868
GO:0006120	mitochondrial electron transport, NADH to ubiquinone	biological_process	16	1	494	23	46019	0.219868
GO:0047364	desulfoglucosinolate sulfotransferase activity	molecular_function	7	1	494	23	46019	0.219868
GO:0010192	mucilage biosynthetic process	biological_process	6	1	494	24	46019	0.228247
GO:0006122	mitochondrial electron transport, ubiquinol to cytochrome c	biological_process	16	1	494	24	46019	0.228247
GO:0055028	cortical microtubule	cellular_component	10	1	494	24	46019	0.228247
GO:0010205	photoinhibition	biological_process	8	1	494	24	46019	0.228247
GO:0042148	strand invasion	biological_process	10	1	494	24	46019	0.228247
GO:0009251	glucan catabolic process	biological_process	8	1	494	24	46019	0.228247
GO:0000150	recombinase activity	molecular_function	4	1	494	24	46019	0.228247
GO:0010629	negative regulation of gene expression	biological_process	8	1	494	25	46019	0.236536
GO:0009963	positive regulation of flavonoid biosynthetic process	biological_process	8	1	494	25	46019	0.236536
GO:0009725	response to hormone	biological_process	5	1	494	25	46019	0.236536
GO:0016024	CDP-diacylglycerol biosynthetic process	biological_process	8	1	494	26	46019	0.244736
GO:0050826	response to freezing	biological_process	6	1	494	26	46019	0.244736
GO:0031222	arabinan catabolic process	biological_process	7	1	494	26	46019	0.244736
GO:0006790	sulfur compound metabolic process	biological_process	5	1	494	27	46019	0.252848
GO:0019139	cytokinin dehydrogenase activity	molecular_function	6	1	494	27	46019	0.252848
GO:0015693	magnesium ion transport	biological_process	9	1	494	27	46019	0.252848
GO:0003950	NAD+ ADP-ribosyltransferase activity	molecular_function	7	1	494	27	46019	0.252848
GO:0009823	cytokinin catabolic process	biological_process	8	1	494	27	46019	0.252848
GO:0035999	tetrahydrofolate interconversion	biological_process	9	1	494	28	46019	0.260873
GO:0016688	L-ascorbate peroxidase activity	molecular_function	7	1	494	28	46019	0.260873
GO:0042807	central vacuole	cellular_component	11	1	494	29	46019	0.268812
GO:0006312	mitotic recombination	biological_process	10	1	494	29	46019	0.268812
GO:0010212	response to ionizing radiation	biological_process	6	1	494	29	46019	0.268812
GO:0006102	isocitrate metabolic process	biological_process	9	1	494	29	46019	0.268812
GO:0000079	regulation of cyclin-dependent protein serine/threonine kinase activity	biological_process	12	1	494	30	46019	0.276666
GO:0015020	glucuronosyltransferase activity	molecular_function	7	1	494	30	46019	0.276666
GO:0010588	cotyledon vascular tissue pattern formation	biological_process	8	1	494	30	46019	0.276666
GO:0030150	protein import into mitochondrial matrix	biological_process	7	1	494	30	46019	0.276666
GO:0004372	glycine hydroxymethyltransferase activity	molecular_function	7	1	494	31	46019	0.284436
GO:0004470	malic enzyme activity	molecular_function	7	1	494	31	46019	0.284436
GO:0004471	malate dehydrogenase (decarboxylating) (NAD+) activity	molecular_function	8	1	494	31	46019	0.284436
GO:0031012	extracellular matrix	cellular_component	3	1	494	31	46019	0.284436
GO:0000400	four-way junction DNA binding	molecular_function	9	1	494	31	46019	0.284436
GO:0016652	oxidoreductase activity, acting on NAD(P)H, NAD(P) as acceptor	molecular_function	6	1	494	31	46019	0.284436
GO:0045036	protein targeting to chloroplast	biological_process	7	1	494	31	46019	0.284436
GO:0004520	endodeoxyribonuclease activity	molecular_function	8	1	494	31	46019	0.284436
GO:0006544	glycine metabolic process	biological_process	9	1	494	31	46019	0.284436
GO:0000290	deadenylation-dependent decapping of nuclear-transcribed mRNA	biological_process	12	1	494	32	46019	0.292123
GO:0008948	oxaloacetate decarboxylase activity	molecular_function	7	1	494	32	46019	0.292123
GO:0022891	substrate-specific transmembrane transporter activity	molecular_function	5	1	494	33	46019	0.299727
GO:0046556	alpha-L-arabinofuranosidase activity	molecular_function	7	1	494	33	46019	0.299727
GO:0006563	L-serine metabolic process	biological_process	9	1	494	33	46019	0.299727
GO:0006813	potassium ion transport	biological_process	8	1	494	33	46019	0.299727
GO:0006730	one-carbon metabolic process	biological_process	5	1	494	33	46019	0.299727
GO:0009044	xylan 1,4-beta-xylosidase activity	molecular_function	8	1	494	34	46019	0.307249
GO:0009060	aerobic respiration	biological_process	8	1	494	34	46019	0.307249
GO:0031425	chloroplast RNA processing	biological_process	10	1	494	34	46019	0.307249
GO:0009639	response to red or far red light	biological_process	7	1	494	35	46019	0.314691
GO:0008194	UDP-glycosyltransferase activity	molecular_function	6	1	494	35	46019	0.314691
GO:0004743	pyruvate kinase activity	molecular_function	7	1	494	35	46019	0.314691
GO:0009690	cytokinin metabolic process	biological_process	7	1	494	35	46019	0.314691
GO:0050821	protein stabilization	biological_process	10	1	494	35	46019	0.314691
GO:0030955	potassium ion binding	molecular_function	8	1	494	35	46019	0.314691
GO:0004713	protein tyrosine kinase activity	molecular_function	8	1	494	35	46019	0.314691
GO:0010197	polar nucleus fusion	biological_process	7	1	494	36	46019	0.322053
GO:0006071	glycerol metabolic process	biological_process	7	1	494	36	46019	0.322053
GO:0008137	NADH dehydrogenase (ubiquinone) activity	molecular_function	8	1	494	37	46019	0.329337
GO:0061512	protein localization to cilium	biological_process	8	1	494	37	46019	0.329337
GO:0009887	organ morphogenesis	biological_process	8	1	494	37	46019	0.329337
GO:0005929	cilium	cellular_component	6	1	494	38	46019	0.336542
GO:0043234	protein complex	cellular_component	4	1	494	38	46019	0.336542
GO:0045493	xylan catabolic process	biological_process	8	1	494	39	46019	0.34367
GO:0005451	monovalent cation:proton antiporter activity	molecular_function	10	1	494	39	46019	0.34367
GO:0015112	nitrate transmembrane transporter activity	molecular_function	9	1	494	39	46019	0.34367
GO:0006094	gluconeogenesis	biological_process	9	1	494	40	46019	0.350721
GO:0045735	nutrient reservoir activity	molecular_function	3	1	494	41	46019	0.357697
GO:0016117	carotenoid biosynthetic process	biological_process	9	1	494	41	46019	0.357697
GO:0006783	heme biosynthetic process	biological_process	9	1	494	41	46019	0.357697
GO:0008483	transaminase activity	molecular_function	6	1	494	43	46019	0.371425
GO:0004707	MAP kinase activity	molecular_function	10	1	494	44	46019	0.378179
GO:0010017	red or far-red light signaling pathway	biological_process	7	1	494	45	46019	0.384861
GO:0010286	heat acclimation	biological_process	6	1	494	45	46019	0.384861
GO:0010020	chloroplast fission	biological_process	7	1	494	45	46019	0.384861
GO:0015095	magnesium ion transmembrane transporter activity	molecular_function	10	1	494	46	46019	0.39147
GO:0009944	polarity specification of adaxial/abaxial axis	biological_process	10	1	494	47	46019	0.398009
GO:0008422	beta-glucosidase activity	molecular_function	8	1	494	47	46019	0.398009
GO:0003712	transcription cofactor activity	molecular_function	5	1	494	48	46019	0.404478
GO:0033962	cytoplasmic mRNA processing body assembly	biological_process	6	1	494	48	46019	0.404478
GO:0015706	nitrate transport	biological_process	8	1	494	49	46019	0.410878
GO:0009574	preprophase band	cellular_component	9	1	494	50	46019	0.417208
GO:0080022	primary root development	biological_process	9	1	494	51	46019	0.423471
GO:0008146	sulfotransferase activity	molecular_function	6	1	494	51	46019	0.423471
GO:0009750	response to fructose	biological_process	9	1	494	52	46019	0.429667
GO:0006885	regulation of pH	biological_process	10	1	494	53	46019	0.435796
GO:0009646	response to absence of light	biological_process	8	1	494	54	46019	0.44186
GO:0006108	malate metabolic process	biological_process	9	1	494	54	46019	0.44186
GO:0008654	phospholipid biosynthetic process	biological_process	6	1	494	54	46019	0.44186
GO:0045944	positive regulation of transcription from RNA polymerase II promoter	biological_process	13	1	494	57	46019	0.459663
GO:0016998	cell wall macromolecule catabolic process	biological_process	6	1	494	57	46019	0.459663
GO:0015079	potassium ion transmembrane transporter activity	molecular_function	10	1	494	58	46019	0.465471
GO:0000271	polysaccharide biosynthetic process	biological_process	7	1	494	58	46019	0.465471
GO:0000226	microtubule cytoskeleton organization	biological_process	6	1	494	58	46019	0.465471
GO:0010027	thylakoid membrane organization	biological_process	7	1	494	59	46019	0.471216
GO:0010305	leaf vascular tissue pattern formation	biological_process	9	1	494	60	46019	0.476899
GO:0006636	unsaturated fatty acid biosynthetic process	biological_process	10	1	494	61	46019	0.482522
GO:0006338	chromatin remodeling	biological_process	8	1	494	61	46019	0.482522
GO:0061077	chaperone-mediated protein folding	biological_process	8	1	494	62	46019	0.488084
GO:0000902	cell morphogenesis	biological_process	7	1	494	62	46019	0.488084
GO:0051453	regulation of intracellular pH	biological_process	11	1	494	63	46019	0.493587
GO:0031408	oxylipin biosynthetic process	biological_process	10	1	494	64	46019	0.499031
GO:0010043	response to zinc ion	biological_process	7	1	494	64	46019	0.499031
GO:0006820	anion transport	biological_process	6	1	494	65	46019	0.504416
GO:0019901	protein kinase binding	molecular_function	7	1	494	66	46019	0.509743
GO:0015995	chlorophyll biosynthetic process	biological_process	9	1	494	66	46019	0.509743
GO:0010087	phloem or xylem histogenesis	biological_process	6	1	494	66	46019	0.509743
GO:0009825	multidimensional cell growth	biological_process	6	1	494	67	46019	0.515014
GO:0006284	base-excision repair	biological_process	10	1	494	69	46019	0.525385
GO:0008094	DNA-dependent ATPase activity	molecular_function	11	1	494	70	46019	0.530488
GO:0016760	cellulose synthase (UDP-forming) activity	molecular_function	8	1	494	70	46019	0.530488
GO:0048481	plant ovule development	biological_process	8	1	494	74	46019	0.550356
GO:0009553	embryo sac development	biological_process	7	1	494	74	46019	0.550356
GO:0009911	positive regulation of flower development	biological_process	9	1	494	74	46019	0.550356
GO:0016798	hydrolase activity, acting on glycosyl bonds	molecular_function	5	1	494	82	46019	0.587611
GO:0003746	translation elongation factor activity	molecular_function	8	1	494	83	46019	0.592046
GO:0010252	auxin homeostasis	biological_process	7	1	494	83	46019	0.592046
GO:0016311	dephosphorylation	biological_process	7	1	494	84	46019	0.596433
GO:0006099	tricarboxylic acid cycle	biological_process	10	1	494	85	46019	0.600773
GO:0004176	ATP-dependent peptidase activity	molecular_function	7	1	494	85	46019	0.600773
GO:0016036	cellular response to phosphate starvation	biological_process	9	1	494	86	46019	0.605066
GO:0007017	microtubule-based process	biological_process	5	1	494	89	46019	0.617672
GO:0016759	cellulose synthase activity	molecular_function	8	1	494	89	46019	0.617672
GO:0016592	mediator complex	cellular_component	13	1	494	91	46019	0.625853
GO:0031966	mitochondrial membrane	cellular_component	12	1	494	91	46019	0.625853
GO:0010268	brassinosteroid homeostasis	biological_process	8	1	494	92	46019	0.629877
GO:0016614	oxidoreductase activity, acting on CH-OH group of donors	molecular_function	5	1	494	93	46019	0.633858
GO:0016132	brassinosteroid biosynthetic process	biological_process	6	1	494	94	46019	0.637796
GO:0042538	hyperosmotic salinity response	biological_process	7	1	494	95	46019	0.641692
GO:0035428	hexose transmembrane transport	biological_process	7	1	494	95	46019	0.641692
GO:0005355	glucose transmembrane transporter activity	molecular_function	10	1	494	97	46019	0.64936
GO:0042254	ribosome biogenesis	biological_process	6	1	494	97	46019	0.64936
GO:0006631	fatty acid metabolic process	biological_process	9	1	494	97	46019	0.64936
GO:0003713	transcription coactivator activity	molecular_function	6	1	494	97	46019	0.64936
GO:0046323	glucose import	biological_process	9	1	494	97	46019	0.64936
GO:0004693	cyclin-dependent protein serine/threonine kinase activity	molecular_function	9	1	494	99	46019	0.656863
GO:0006950	response to stress	biological_process	4	1	494	102	46019	0.667819
GO:0016125	sterol metabolic process	biological_process	7	1	494	103	46019	0.671393
GO:0009926	auxin polar transport	biological_process	7	1	494	103	46019	0.671393
GO:0048367	shoot system development	biological_process	7	1	494	104	46019	0.674928
GO:0003697	single-stranded DNA binding	molecular_function	8	1	494	106	46019	0.681885
GO:0010224	response to UV-B	biological_process	8	1	494	107	46019	0.685308
GO:0030244	cellulose biosynthetic process	biological_process	10	1	494	108	46019	0.688694
GO:0009834	plant-type secondary cell wall biogenesis	biological_process	7	1	494	108	46019	0.688694
GO:0008283	cell proliferation	biological_process	4	1	494	110	46019	0.695357
GO:0003690	double-stranded DNA binding	molecular_function	8	1	494	111	46019	0.698636
GO:0009058	biosynthetic process	biological_process	4	1	494	114	46019	0.70826
GO:0004190	aspartic-type endopeptidase activity	molecular_function	8	1	494	118	46019	0.720617
GO:0043621	protein self-association	molecular_function	5	1	494	120	46019	0.726599
GO:0006913	nucleocytoplasmic transport	biological_process	8	1	494	128	46019	0.749273
GO:0016032	viral process	biological_process	5	1	494	129	46019	0.751972
GO:0009909	regulation of flower development	biological_process	8	1	494	130	46019	0.754642
GO:0051726	regulation of cell cycle	biological_process	6	1	494	141	46019	0.782184
GO:0022626	cytosolic ribosome	cellular_component	11	1	494	141	46019	0.782184
GO:0030163	protein catabolic process	biological_process	7	1	494	143	46019	0.78685
GO:0022857	transmembrane transporter activity	molecular_function	4	1	494	145	46019	0.791416
GO:0005351	sugar:proton symporter activity	molecular_function	10	1	494	147	46019	0.795884
GO:0009845	seed germination	biological_process	8	1	494	150	46019	0.802408
GO:0006869	lipid transport	biological_process	5	1	494	150	46019	0.802408
GO:0006357	regulation of transcription from RNA polymerase II promoter	biological_process	12	1	494	153	46019	0.808724
GO:0035091	phosphatidylinositol binding	molecular_function	6	1	494	153	46019	0.808724
GO:0009742	brassinosteroid mediated signaling pathway	biological_process	9	1	494	156	46019	0.814838
GO:0003777	microtubule motor activity	molecular_function	10	1	494	156	46019	0.814838
GO:0000932	cytoplasmic mRNA processing body	cellular_component	10	1	494	156	46019	0.814838
GO:0030247	polysaccharide binding	molecular_function	5	1	494	170	46019	0.84089
GO:0009524	phragmoplast	cellular_component	9	1	494	177	46019	0.85251
GO:0080167	response to karrikin	biological_process	5	1	494	182	46019	0.860288
GO:0005615	extracellular space	cellular_component	5	1	494	185	46019	0.864757
GO:0009809	lignin biosynthetic process	biological_process	8	1	494	186	46019	0.866214
GO:0000287	magnesium ion binding	molecular_function	7	1	494	192	46019	0.874637
GO:0031625	ubiquitin protein ligase binding	molecular_function	7	1	494	194	46019	0.877325
GO:0005874	microtubule	cellular_component	11	1	494	210	46019	0.89686
GO:0004601	peroxidase activity	molecular_function	6	1	494	213	46019	0.900161
GO:0008757	S-adenosylmethionine-dependent methyltransferase activity	molecular_function	7	1	494	220	46019	0.907459
GO:0006970	response to osmotic stress	biological_process	5	1	494	223	46019	0.910421
GO:0007049	cell cycle	biological_process	5	1	494	255	46019	0.936696
GO:0022627	cytosolic small ribosomal subunit	cellular_component	12	1	494	255	46019	0.936696
GO:0051213	dioxygenase activity	molecular_function	5	1	494	260	46019	0.94004
GO:0012505	endomembrane system	cellular_component	5	1	494	267	46019	0.944427
GO:0016042	lipid catabolic process	biological_process	6	1	494	273	46019	0.947932
GO:0003682	chromatin binding	molecular_function	4	1	494	276	46019	0.949601
GO:0006397	mRNA processing	biological_process	10	1	494	288	46019	0.955759
GO:0044550	secondary metabolite biosynthetic process	biological_process	6	1	494	290	46019	0.956709
GO:0006511	ubiquitin-dependent protein catabolic process	biological_process	9	1	494	298	46019	0.960312
GO:0004553	hydrolase activity, hydrolyzing O-glycosyl compounds	molecular_function	6	1	494	309	46019	0.964783
GO:0046658	anchored component of plasma membrane	cellular_component	8	1	494	315	46019	0.967006
GO:0032259	methylation	biological_process	4	1	494	317	46019	0.967715
GO:0007169	transmembrane receptor protein tyrosine kinase signaling pathway	biological_process	9	1	494	326	46019	0.970724
GO:0050832	defense response to fungus	biological_process	7	1	494	334	46019	0.973162
GO:0046777	protein autophosphorylation	biological_process	9	1	494	345	46019	0.976188
GO:0030154	cell differentiation	biological_process	6	1	494	364	46019	0.980634
GO:0051301	cell division	biological_process	5	1	494	448	46019	0.992241
GO:0005516	calmodulin binding	molecular_function	5	1	494	454	46019	0.992732
GO:0022625	cytosolic large ribosomal subunit	cellular_component	11	1	494	493	46019	0.99525
GO:0016310	phosphorylation	biological_process	7	1	494	510	46019	0.996054
GO:0004842	ubiquitin-protein transferase activity	molecular_function	6	1	494	570	46019	0.997951
GO:0005768	endosome	cellular_component	9	1	494	617	46019	0.998774
GO:0005802	trans-Golgi network	cellular_component	10	1	494	638	46019	0.999026
