# Supplementary material for: Comparative transcriptome analysis of inbred lines and contrasting hybrids reveals overdominance mediate early biomass vigor in hybrid cotton
Source: BMC Genomics. 2020 Feb 10;21:140. doi: 10.1186/s12864-020-6561-9 (PMC7011360; doi:10.1186/s12864-020-6561-9)
Supplement: Supplementary file 22 — Additional file 22. Enriched KEGG terms of overdominant genes in leaf of low hybrid-parent triad [file 12864_2020_6561_MOESM22_ESM.xlsx]

## Sheet: Upregulated
pathway_id	pathway_name	S gene number	TS gene number	B gene number	TB gene number	pvalue
ko04141	Protein processing in endoplasmic reticulum	19	229	1190	26230	0.00852371
ko00500	Starch and sucrose metabolism	18	229	1488	26230	0.101655
ko04075	Plant hormone signal transduction	18	229	2073	26230	0.545194
ko03040	Spliceosome	16	229	991	26230	0.0138296
ko04626	Plant-pathogen interaction	16	229	2309	26230	0.864264
ko04144	Endocytosis	11	229	1327	26230	0.613239
ko04712	Circadian rhythm - plant	10	229	428	26230	0.00458723
ko01230	Biosynthesis of amino acids	10	229	882	26230	0.243576
ko00240	Pyrimidine metabolism	9	229	582	26230	0.0704088
ko04120	Ubiquitin mediated proteolysis	8	229	682	26230	0.247184
ko01200	Carbon metabolism	8	229	1010	26230	0.659657
ko00520	Amino sugar and nucleotide sugar metabolism	7	229	808	26230	0.561452
ko04146	Peroxisome	6	229	383	26230	0.120043
ko03015	mRNA surveillance pathway	6	229	722	26230	0.605369
ko03013	RNA transport	6	229	1081	26230	0.913936
ko00564	Glycerophospholipid metabolism	5	229	426	26230	0.315779
ko03008	Ribosome biogenesis in eukaryotes	5	229	558	26230	0.539059
ko00230	Purine metabolism	5	229	601	26230	0.605037
ko03018	RNA degradation	5	229	735	26230	0.77206
ko00220	Arginine biosynthesis	4	229	106	26230	0.0140634
ko00950	Isoquinoline alkaloid biosynthesis	4	229	173	26230	0.0654958
ko00945	Stilbenoid, diarylheptanoid and gingerol biosynthesis	4	229	216	26230	0.121257
ko01210	2-Oxocarboxylic acid metabolism	4	229	292	26230	0.252022
ko00561	Glycerolipid metabolism	4	229	542	26230	0.699298
ko03010	Ribosome	4	229	1139	26230	0.99061
ko00903	Limonene and pinene degradation	3	229	183	26230	0.215207
ko04140	Regulation of autophagy	3	229	216	26230	0.292165
ko00592	alpha-Linolenic acid metabolism	3	229	224	26230	0.311196
ko00360	Phenylalanine metabolism	3	229	234	26230	0.33503
ko00350	Tyrosine metabolism	3	229	243	26230	0.356454
ko00460	Cyanoamino acid metabolism	3	229	260	26230	0.39663
ko03440	Homologous recombination	3	229	261	26230	0.398975
ko00480	Glutathione metabolism	3	229	286	26230	0.456643
ko02010	ABC transporters	3	229	288	26230	0.461162
ko00941	Flavonoid biosynthesis	3	229	297	26230	0.481292
ko00270	Cysteine and methionine metabolism	3	229	306	26230	0.501064
ko00630	Glyoxylate and dicarboxylate metabolism	3	229	308	26230	0.505406
ko00053	Ascorbate and aldarate metabolism	3	229	330	26230	0.551831
ko00710	Carbon fixation in photosynthetic organisms	3	229	338	26230	0.568066
ko00620	Pyruvate metabolism	3	229	361	26230	0.612687
ko03420	Nucleotide excision repair	3	229	415	26230	0.704838
ko04145	Phagosome	3	229	445	26230	0.748339
ko00040	Pentose and glucuronate interconversions	3	229	488	26230	0.801608
ko00010	Glycolysis / Gluconeogenesis	3	229	531	26230	0.845129
ko00402	Benzoxazinoid biosynthesis	2	229	19	26230	0.011768
ko00942	Anthocyanin biosynthesis	2	229	49	26230	0.0682996
ko00943	Isoflavonoid biosynthesis	2	229	53	26230	0.0782634
ko00591	Linoleic acid metabolism	2	229	77	26230	0.145549
ko00902	Monoterpenoid biosynthesis	2	229	85	26230	0.170002
ko00563	Glycosylphosphatidylinositol(GPI)-anchor biosynthesis	2	229	126	26230	0.301224
ko00400	Phenylalanine, tyrosine and tryptophan biosynthesis	2	229	135	26230	0.330071
ko00130	Ubiquinone and other terpenoid-quinone biosynthesis	2	229	152	26230	0.383554
ko00510	N-Glycan biosynthesis	2	229	174	26230	0.449871
ko00960	Tropane, piperidine and pyridine alkaloid biosynthesis	2	229	176	26230	0.455704
ko00071	Fatty acid degradation	2	229	180	26230	0.467262
ko00906	Carotenoid biosynthesis	2	229	191	26230	0.498282
ko03030	DNA replication	2	229	209	26230	0.546491
ko00330	Arginine and proline metabolism	2	229	212	26230	0.554207
ko03410	Base excision repair	2	229	218	26230	0.569359
ko00030	Pentose phosphate pathway	2	229	234	26230	0.607932
ko03060	Protein export	2	229	251	26230	0.645992
ko00410	beta-Alanine metabolism	2	229	268	26230	0.681082
ko00562	Inositol phosphate metabolism	2	229	277	26230	0.698485
ko00380	Tryptophan metabolism	2	229	293	26230	0.727484
ko00260	Glycine, serine and threonine metabolism	2	229	330	26230	0.785613
ko00052	Galactose metabolism	2	229	342	26230	0.801989
ko00860	Porphyrin and chlorophyll metabolism	2	229	415	26230	0.879683
ko00430	Taurine and hypotaurine metabolism	1	229	32	26230	0.244797
ko04122	Sulfur relay system	1	229	42	26230	0.308283
ko00790	Folate biosynthesis	1	229	59	26230	0.40425
ko00966	Glucosinolate biosynthesis	1	229	72	26230	0.468586
ko00670	One carbon pool by folate	1	229	93	26230	0.558218
ko00590	Arachidonic acid metabolism	1	229	101	26230	0.588254
ko00920	Sulfur metabolism	1	229	123	26230	0.660774
ko00770	Pantothenate and CoA biosynthesis	1	229	133	26230	0.689387
ko00910	Nitrogen metabolism	1	229	135	26230	0.694814
ko00250	Alanine, aspartate and glutamate metabolism	1	229	136	26230	0.697493
ko00565	Ether lipid metabolism	1	229	141	26230	0.710537
ko00061	Fatty acid biosynthesis	1	229	153	26230	0.739602
ko04130	SNARE interactions in vesicular transport	1	229	178	26230	0.791154
ko00195	Photosynthesis	1	229	182	26230	0.798401
ko00900	Terpenoid backbone biosynthesis	1	229	233	26230	0.871556
ko00600	Sphingolipid metabolism	1	229	239	26230	0.878197
ko03022	Basal transcription factors	1	229	240	26230	0.87927
ko00511	Other glycan degradation	1	229	277	26230	0.913003
ko01212	Fatty acid metabolism	1	229	282	26230	0.916774
ko00051	Fructose and mannose metabolism	1	229	301	26230	0.929679
ko04070	Phosphatidylinositol signaling system	1	229	307	26230	0.933324
ko00940	Phenylpropanoid biosynthesis	1	229	596	26230	0.994941
ko00190	Oxidative phosphorylation	1	229	742	26230	0.99864

## Sheet: downregulated
pathway_id	pathway_name	S gene number	TS gene number	B gene number	TB gene number	pvalue
ko01200	Carbon metabolism	37	281	1010	26230	7.32783e-11
ko04075	Plant hormone signal transduction	33	281	2073	26230	0.0145591
ko00500	Starch and sucrose metabolism	22	281	1488	26230	0.0794662
ko04712	Circadian rhythm - plant	20	281	428	26230	4.51933e-08
ko00710	Carbon fixation in photosynthetic organisms	17	281	338	26230	1.68325e-07
ko00010	Glycolysis / Gluconeogenesis	15	281	531	26230	0.000664465
ko01230	Biosynthesis of amino acids	15	281	882	26230	0.0537398
ko00630	Glyoxylate and dicarboxylate metabolism	13	281	308	26230	3.12499e-05
ko04146	Peroxisome	13	281	383	26230	0.00027503
ko04144	Endocytosis	13	281	1327	26230	0.669113
ko00030	Pentose phosphate pathway	12	281	234	26230	9.2812e-06
ko04626	Plant-pathogen interaction	12	281	2309	26230	0.99892
ko04141	Protein processing in endoplasmic reticulum	11	281	1190	26230	0.733232
ko00260	Glycine, serine and threonine metabolism	10	281	330	26230	0.00312862
ko04120	Ubiquitin mediated proteolysis	10	281	682	26230	0.19837
ko00620	Pyruvate metabolism	9	281	361	26230	0.0163774
ko00230	Purine metabolism	9	281	601	26230	0.198028
ko00906	Carotenoid biosynthesis	8	281	191	26230	0.00110103
ko00910	Nitrogen metabolism	7	281	135	26230	0.000648174
ko00531	Glycosaminoglycan degradation	7	281	195	26230	0.00520885
ko01210	2-Oxocarboxylic acid metabolism	7	281	292	26230	0.0386055
ko00380	Tryptophan metabolism	7	281	293	26230	0.0392048
ko00053	Ascorbate and aldarate metabolism	7	281	330	26230	0.0657634
ko03013	RNA transport	7	281	1081	26230	0.946813
ko00051	Fructose and mannose metabolism	6	281	301	26230	0.105933
ko00860	Porphyrin and chlorophyll metabolism	6	281	415	26230	0.286566
ko00190	Oxidative phosphorylation	6	281	742	26230	0.809459
ko00520	Amino sugar and nucleotide sugar metabolism	6	281	808	26230	0.867147
ko00020	Citrate cycle (TCA cycle)	5	281	187	26230	0.0513364
ko00941	Flavonoid biosynthesis	5	281	297	26230	0.214514
ko04145	Phagosome	5	281	445	26230	0.519712
ko00940	Phenylpropanoid biosynthesis	5	281	596	26230	0.767863
ko00908	Zeatin biosynthesis	4	281	98	26230	0.021251
ko00909	Sesquiterpenoid and triterpenoid biosynthesis	4	281	102	26230	0.024194
ko00760	Nicotinate and nicotinamide metabolism	4	281	116	26230	0.0363624
ko00280	Valine, leucine and isoleucine degradation	4	281	205	26230	0.178405
ko00562	Inositol phosphate metabolism	4	281	277	26230	0.345387
ko03040	Spliceosome	4	281	991	26230	0.994314
ko00966	Glucosinolate biosynthesis	3	281	72	26230	0.0422458
ko00640	Propanoate metabolism	3	281	109	26230	0.112259
ko00250	Alanine, aspartate and glutamate metabolism	3	281	136	26230	0.179343
ko00950	Isoquinoline alkaloid biosynthesis	3	281	173	26230	0.283342
ko00960	Tropane, piperidine and pyridine alkaloid biosynthesis	3	281	176	26230	0.292075
ko00360	Phenylalanine metabolism	3	281	234	26230	0.459208
ko00350	Tyrosine metabolism	3	281	243	26230	0.483894
ko00410	beta-Alanine metabolism	3	281	268	26230	0.549445
ko00480	Glutathione metabolism	3	281	286	26230	0.593501
ko00970	Aminoacyl-tRNA biosynthesis	3	281	405	26230	0.811223
ko03420	Nucleotide excision repair	3	281	415	26230	0.824011
ko03010	Ribosome	3	281	1139	26230	0.999655
ko00601	Glycosphingolipid biosynthesis - lacto and neolacto series	2	281	20	26230	0.0191345
ko00660	C5-Branched dibasic acid metabolism	2	281	29	26230	0.0383982
ko00261	Monobactam biosynthesis	2	281	31	26230	0.0433717
ko00790	Folate biosynthesis	2	281	59	26230	0.131752
ko00450	Selenocompound metabolism	2	281	67	26230	0.161333
ko00902	Monoterpenoid biosynthesis	2	281	85	26230	0.231157
ko00290	Valine, leucine and isoleucine biosynthesis	2	281	96	26230	0.274767
ko00062	Fatty acid elongation	2	281	115	26230	0.349524
ko00920	Sulfur metabolism	2	281	123	26230	0.38029
ko00100	Steroid biosynthesis	2	281	143	26230	0.454233
ko00130	Ubiquinone and other terpenoid-quinone biosynthesis	2	281	152	26230	0.485841
ko03430	Mismatch repair	2	281	156	26230	0.499521
ko03030	DNA replication	2	281	209	26230	0.657605
ko00945	Stilbenoid, diarylheptanoid and gingerol biosynthesis	2	281	216	26230	0.675215
ko03410	Base excision repair	2	281	218	26230	0.68011
ko00900	Terpenoid backbone biosynthesis	2	281	233	26230	0.714927
ko00460	Cyanoamino acid metabolism	2	281	260	26230	0.769589
ko03440	Homologous recombination	2	281	261	26230	0.771427
ko01212	Fatty acid metabolism	2	281	282	26230	0.807173
ko00040	Pentose and glucuronate interconversions	2	281	488	26230	0.96831
ko00561	Glycerolipid metabolism	2	281	542	26230	0.980823
ko00240	Pyrimidine metabolism	2	281	582	26230	0.986854
ko03015	mRNA surveillance pathway	2	281	722	26230	0.9966
ko03018	RNA degradation	2	281	735	26230	0.997008
ko00072	Synthesis and degradation of ketone bodies	1	281	25	26230	0.236156
ko00740	Riboflavin metabolism	1	281	32	26230	0.291686
ko00944	Flavone and flavonol biosynthesis	1	281	58	26230	0.464945
ko00650	Butanoate metabolism	1	281	71	26230	0.535014
ko00670	One carbon pool by folate	1	281	93	26230	0.633387
ko00340	Histidine metabolism	1	281	99	26230	0.656411
ko00590	Arachidonic acid metabolism	1	281	101	26230	0.663761
ko01040	Biosynthesis of unsaturated fatty acids	1	281	111	26230	0.698226
ko00400	Phenylalanine, tyrosine and tryptophan biosynthesis	1	281	135	26230	0.767251
ko00750	Vitamin B6 metabolism	1	281	138	26230	0.77469
ko00061	Fatty acid biosynthesis	1	281	153	26230	0.808476
ko00071	Fatty acid degradation	1	281	180	26230	0.857072
ko00195	Photosynthesis	1	281	182	26230	0.860139
ko00903	Limonene and pinene degradation	1	281	183	26230	0.861647
ko00330	Arginine and proline metabolism	1	281	212	26230	0.899004
ko03020	RNA polymerase	1	281	219	26230	0.906398
ko00600	Sphingolipid metabolism	1	281	239	26230	0.92468
ko00511	Other glycan degradation	1	281	277	26230	0.950182
ko02010	ABC transporters	1	281	288	26230	0.955806
ko00270	Cysteine and methionine metabolism	1	281	306	26230	0.963675
ko00564	Glycerophospholipid metabolism	1	281	426	26230	0.990207
ko03008	Ribosome biogenesis in eukaryotes	1	281	558	26230	0.997701
