# Supplementary material for: Comparative transcriptome analysis of inbred lines and contrasting hybrids reveals overdominance mediate early biomass vigor in hybrid cotton
Source: BMC Genomics. 2020 Feb 10;21:140. doi: 10.1186/s12864-020-6561-9 (PMC7011360; doi:10.1186/s12864-020-6561-9)
Supplement: Supplementary file 23 — Additional file 23. Information of overdominant genes those were unique and common among comparisons of high, medium and low hybrids in root and leaf [file 12864_2020_6561_MOESM23_ESM.xlsx]

## Sheet: Root
High hybrid root (HR)	Medium hybrid root (MR)	Low hybrids root (LR)
Gh_A02G1369	Gh_A03G0944	Gh_A02G1344		31 common elements in "HR" and "MR":		29 common elements in "HR", "MR" and "LR":	30 common elements in "HR" and "LR":		8 common elements in "MR" and "LR":
Gh_A05G1942	Gh_A05G1421	Gh_A03G0944		Gh_A05G2283		Gh_A08G0481	Gh_A02G1369		Gh_A05G1421
Gh_A05G2283	Gh_A05G1579	Gh_A05G0990		Gh_D09G2349		Gh_A09G2144	Gh_A07G2341		Gh_D12G0853
Gh_A05G2615	Gh_A05G2401	Gh_A05G0991		Gh_A05G2401		Gh_A10G0839	Gh_A12G0631		Gh_A05G0568
Gh_A06G0676	Gh_A08G2003	Gh_A05G1421		Gh_A08G2003		Gh_A11G0289	Gh_D03G0355		Gh_D05G0393
Gh_A07G2341	Gh_A09G1397	Gh_A05G1452		Gh_D11G2151		Gh_A13G1284	Gh_D05G2544		Gh_D09G1515
Gh_A08G0481	Gh_A09G1415	Gh_A07G0687		Gh_A04G0369		Gh_D03G0497	Gh_D07G0169		Gh_A03G0515
Gh_A08G1781	Gh_A11G1859	Gh_A08G0826		Gh_A09G0639		Gh_D05G2173	Gh_D11G3060		Gh_A03G0516
Gh_A09G2144	Gh_A12G0795	Gh_A08G1406		Gh_A10G0443		Gh_D08G0564	Gh_A05G0990		Gh_D03G1011
Gh_A10G0839	Gh_A12G1915	Gh_A09G1202		Gh_A11G2604		Gh_D10G0915	Gh_A05G0991
Gh_A11G0289	Gh_D02G1327	Gh_A09G1415		Gh_D10G0460		Gh_D11G0346	Gh_A07G0687
Gh_A11G2703	Gh_D02G1563	Gh_A11G1859		Gh_D11G2416		Gh_D12G0648	Gh_A08G0826
Gh_A12G0631	Gh_D02G1850	Gh_A11G2087		Gh_D12G1268		Gh_A03G0944	Gh_A08G1406
Gh_A12G0725	Gh_D02G1849	Gh_A12G1915		Gh_Sca097471G01		Gh_A09G1415	Gh_D05G2666
Gh_A13G1284	Gh_D08G1701	Gh_D02G0695		Gh_A09G1747		Gh_A11G1859	Gh_D07G0769
Gh_D03G0355	Gh_D08G2397	Gh_D02G1327		Gh_D12G2172		Gh_A12G1915	Gh_D11G2401
Gh_D03G0497	Gh_D09G1208	Gh_D05G0774		Gh_A07G0547		Gh_D02G1327	Gh_A05G2514
Gh_D05G1008	Gh_D11G2151	Gh_D05G2666		Gh_A12G2465		Gh_D08G1701	Gh_A08G0501
Gh_D05G2173	Gh_D12G0853	Gh_D07G0769		Gh_D12G2593		Gh_D08G2397	Gh_A09G1803
Gh_D05G2544	Gh_D12G1577	Gh_D08G0432		Gh_A01G1843		Gh_D09G1208	Gh_A09G1829
Gh_D07G0169	Gh_D12G2369	Gh_D08G1701		Gh_A01G1844		Gh_D12G1577	Gh_A12G2301
Gh_D08G0564	Gh_A04G0369	Gh_D08G1726		Gh_D01G2086		Gh_D05G2245	Gh_D08G0588
Gh_D09G0648	Gh_A07G0193	Gh_D08G2397		Gh_D03G1822		Gh_A11G0926	Gh_D09G1950
Gh_D09G2349	Gh_A09G0639	Gh_D09G1208		Gh_D08G0007		Gh_A12G1061	Gh_D12G2437
Gh_D10G0915	Gh_A10G0169	Gh_D09G1372		Gh_D09G1409		Gh_A12G1062	Gh_A01G1570
Gh_D11G0346	Gh_A10G0443	Gh_D10G1845		Gh_D10G2360		Gh_D06G1145	Gh_A03G1983
Gh_D11G3060	Gh_A11G2106	Gh_D11G2401		Gh_D10G2361		Gh_D11G1068	Gh_D01G1820
Gh_D12G0648	Gh_A11G2604	Gh_D12G0853		Gh_D13G0175		Gh_D12G1184	Gh_D06G1057
Gh_A03G0944	Gh_D01G0262	Gh_D12G1577		Gh_A03G2082		Gh_D12G1185	Gh_D06G2139
Gh_A05G0990	Gh_D05G0069	Gh_A02G1357		Gh_A05G0849		Gh_D13G1939	Gh_D11G0963
Gh_A05G0991	Gh_D06G0076	Gh_A02G1369		Gh_D05G0888			Gh_D12G2695
Gh_A05G2401	Gh_D06G1954	Gh_A07G2341		Gh_D10G2466
Gh_A05G2945	Gh_D10G0460	Gh_A08G0481
Gh_A07G0687	Gh_D11G2416	Gh_A09G2144
Gh_A08G0826	Gh_D12G1268	Gh_A10G0839
Gh_A08G1406	Gh_Sca008374G01	Gh_A11G0289
Gh_A08G2003	Gh_Sca097471G01	Gh_A12G0631
Gh_A09G1415	Gh_A05G2283	Gh_A13G1284
Gh_A11G1859	Gh_A08G0481	Gh_D03G0355		79 elements included exclusively in "HR":		111 elements included exclusively in "LR":	48 elements included exclusively in "MR":
Gh_A12G1915	Gh_A09G2144	Gh_D03G0497		Gh_A05G1942		Gh_A02G1344	Gh_A05G1579
Gh_A12G2622	Gh_A10G0839	Gh_D03G1250		Gh_A05G2615		Gh_A05G1452	Gh_A09G1397
Gh_D02G1327	Gh_A11G0289	Gh_D05G2173		Gh_A06G0676		Gh_A09G1202	Gh_A12G0795
Gh_D05G2666	Gh_A13G1284	Gh_D05G2544		Gh_A08G1781		Gh_A11G2087	Gh_D02G1563
Gh_D06G1610	Gh_D03G0497	Gh_D05G2593		Gh_A11G2703		Gh_D02G0695	Gh_D02G1850
Gh_D07G0734	Gh_D05G2173	Gh_D07G0169		Gh_A12G0725		Gh_D05G0774	Gh_D02G1849
Gh_D07G0769	Gh_D05G3468	Gh_D08G0564		Gh_D05G1008		Gh_D08G0432	Gh_D12G2369
Gh_D08G1701	Gh_D08G0564	Gh_D08G2445		Gh_D09G0648		Gh_D08G1726	Gh_A07G0193
Gh_D08G2330	Gh_D09G2349	Gh_D10G0915		Gh_A05G2945		Gh_D09G1372	Gh_A10G0169
Gh_D08G2397	Gh_D10G0915	Gh_D11G0346		Gh_A12G2622		Gh_D10G1845	Gh_A11G2106
Gh_D09G1208	Gh_D11G0346	Gh_D11G3060		Gh_D06G1610		Gh_A02G1357	Gh_D01G0262
Gh_D09G1420	Gh_D12G0648	Gh_D12G0648		Gh_D07G0734		Gh_D03G1250	Gh_D05G0069
Gh_D11G2151	Gh_A01G0738	Gh_A05G0568		Gh_D08G2330		Gh_D05G2593	Gh_D06G0076
Gh_D11G2401	Gh_A08G0481	Gh_A05G2514		Gh_D09G1420		Gh_D08G2445	Gh_D06G1954
Gh_D12G1577	Gh_A09G2144	Gh_A07G2033		Gh_A09G2045		Gh_A07G2033	Gh_Sca008374G01
Gh_A02G1369	Gh_A10G0839	Gh_A08G0501		Gh_D10G1953		Gh_A11G1031	Gh_D05G3468
Gh_A05G1942	Gh_A11G0289	Gh_A09G1803		Gh_D10G1954		Gh_A12G1980	Gh_A01G0738
Gh_A05G2283	Gh_A12G0154	Gh_A09G1829		Gh_Sca106670G01		Gh_D01G1087	Gh_A12G0154
Gh_A06G0676	Gh_D08G0564	Gh_A11G1031		Gh_A04G0203		Gh_D01G2061	Gh_Sca055123G01
Gh_A07G2341	Gh_D09G2349	Gh_A12G1980		Gh_A06G0241		Gh_D02G0621	Gh_A02G0689
Gh_A08G1781	Gh_D10G0915	Gh_A12G2301		Gh_A13G0251		Gh_D03G1564	Gh_A05G0479
Gh_A09G2045	Gh_D11G0346	Gh_D01G1087		Gh_D01G1682		Gh_D05G2792	Gh_A05G2068
Gh_A11G2703	Gh_D12G0648	Gh_D01G2061		Gh_D04G1868		Gh_D08G1227	Gh_A11G0521
Gh_A12G0725	Gh_Sca055123G01	Gh_D02G0621		Gh_D05G3270		Gh_A05G1647	Gh_A13G1563
Gh_D03G0355	Gh_A02G0689	Gh_D03G1564		Gh_D06G2316		Gh_A11G1616	Gh_D02G0733
Gh_D03G0497	Gh_A05G0479	Gh_D05G2245		Gh_D07G0247		Gh_A11G3292	Gh_D05G1805
Gh_D05G1008	Gh_A05G0568	Gh_D05G2792		Gh_D09G0666		Gh_A12G1558	Gh_D05G2700
Gh_D05G2173	Gh_A05G2068	Gh_D08G0588		Gh_D09G1535		Gh_A12G2406	Gh_D05G3179
Gh_D05G2544	Gh_A11G0521	Gh_D08G1227		Gh_D09G1796		Gh_D01G0977	Gh_D13G1900
Gh_D07G0169	Gh_A13G1563	Gh_D09G1950		Gh_A03G0503		Gh_D04G1926	Gh_A11G0710
Gh_D09G0648	Gh_D02G0733	Gh_D12G2437		Gh_A03G1717		Gh_D05G1596	Gh_D07G1357
Gh_D10G1953	Gh_D05G1805	Gh_A05G0990		Gh_A07G1298		Gh_D07G1197	Gh_D05G0972
Gh_D10G1954	Gh_D05G2245	Gh_A05G0991		Gh_A09G1525		Gh_D11G1775	Gh_D07G0111
Gh_D11G3060	Gh_D05G2700	Gh_A05G1647		Gh_A11G2937		Gh_D12G1686	Gh_A06G1257
Gh_Sca106670G01	Gh_D05G3179	Gh_A11G1616		Gh_A04G0758		Gh_D12G2642	Gh_A11G0382
Gh_A04G0203	Gh_D13G1900	Gh_A11G3292		Gh_A10G0327		Gh_D12G2715	Gh_A13G2102
Gh_A04G0369	Gh_A07G0547	Gh_A12G1558		Gh_A11G3117		Gh_D13G0211	Gh_D13G0194
Gh_A06G0241	Gh_A11G0710	Gh_A12G2406		Gh_A12G1807		Gh_A06G1947	Gh_D13G2524
Gh_A09G0639	Gh_A11G0926	Gh_D01G0977		Gh_A12G2277		Gh_A07G1948	Gh_A13G0935
Gh_A10G0443	Gh_A12G1061	Gh_D04G1926		Gh_D03G1703		Gh_A10G1987	Gh_D09G1804
Gh_A11G2604	Gh_A12G1062	Gh_D05G1596		Gh_D05G0079		Gh_A11G0804	Gh_D11G1131
Gh_A13G0251	Gh_A12G2465	Gh_D07G1197		Gh_D07G0380		Gh_A12G2545	Gh_D12G2159
Gh_D01G1682	Gh_D05G0393	Gh_D08G1726		Gh_D09G1782		Gh_D01G0673	Gh_A02G1197
Gh_D04G1868	Gh_D06G1145	Gh_D10G1845		Gh_D10G1656		Gh_D04G0605	Gh_A10G0048
Gh_D05G3270	Gh_D07G1357	Gh_D11G1775		Gh_D11G0604		Gh_D04G1251	Gh_A13G2342
Gh_D06G2316	Gh_D09G1515	Gh_D12G1686		Gh_D11G2201		Gh_D06G2096	Gh_D03G1706
Gh_D07G0247	Gh_D11G1068	Gh_D12G2642		Gh_D12G1978		Gh_D08G2303	Gh_D06G2009
Gh_D09G0666	Gh_D12G1184	Gh_D12G2715		Gh_D12G2112		Gh_D10G0206	Gh_D13G2155
Gh_D09G1535	Gh_D12G1185	Gh_D13G0211		Gh_A02G1663		Gh_D11G0942
Gh_D09G1796	Gh_D12G2593	Gh_A05G0568		Gh_A05G1577		Gh_D12G0873
Gh_D10G0460	Gh_D13G1939	Gh_A06G1947		Gh_A05G3239		Gh_D13G2196
Gh_D11G2416	Gh_A01G1843	Gh_A07G1948		Gh_A06G1466		Gh_A09G0775
Gh_D12G1268	Gh_A01G1844	Gh_A10G1987		Gh_A10G1311		Gh_A11G0142
Gh_Sca097471G01	Gh_D01G2086	Gh_A11G0804		Gh_A12G0055		Gh_A11G0828
Gh_A03G0503	Gh_D03G1822	Gh_A12G2545		Gh_A13G0773		Gh_A11G0920
Gh_A03G1717	Gh_D05G0972	Gh_D01G0673		Gh_A13G0774		Gh_A13G1580
Gh_A05G2514	Gh_D07G0111	Gh_D04G0605		Gh_D03G0508		Gh_D04G0971
Gh_A05G2615	Gh_D08G0007	Gh_D04G1251		Gh_D05G1755		Gh_D05G1586
Gh_A06G0241	Gh_D09G1409	Gh_D05G2245		Gh_D06G1799		Gh_D08G0269
Gh_A07G1298	Gh_D10G2360	Gh_D06G2096		Gh_D12G0069		Gh_D10G0250
Gh_A08G0501	Gh_D10G2361	Gh_D08G2303		Gh_D12G0071		Gh_D11G0156
Gh_A09G1525	Gh_D13G0175	Gh_D10G0206		Gh_D12G0072		Gh_D11G0971
Gh_A09G1803	Gh_A03G2082	Gh_D11G0942		Gh_D13G0907		Gh_D13G2210
Gh_A09G1829	Gh_A05G0849	Gh_D12G0873		Gh_D13G0909		Gh_D06G2339
Gh_A11G2937	Gh_A06G1257	Gh_D13G2196		Gh_A10G1280		Gh_D11G3525
Gh_A12G2301	Gh_A11G0382	Gh_A09G0775		Gh_Sca004822G01		Gh_A06G0969
Gh_D05G2245	Gh_A13G2102	Gh_A11G0142		Gh_A03G0281		Gh_D02G0617
Gh_D06G2316	Gh_D05G0888	Gh_A11G0828		Gh_A10G2090		Gh_A02G1760
Gh_D08G0588	Gh_D10G2466	Gh_A11G0920		Gh_A10G2091		Gh_D03G1766
Gh_D09G1950	Gh_D13G0194	Gh_A11G0926		Gh_A13G1677		Gh_D10G1086
Gh_D12G2437	Gh_D13G2524	Gh_A12G1061		Gh_D01G2085		Gh_A01G1505
Gh_A01G1570	Gh_A03G0515	Gh_A12G1062		Gh_D12G1974		Gh_D01G1750
Gh_A03G1983	Gh_A03G0516	Gh_A13G1580		Gh_A11G3024		Gh_A10G0948
Gh_A04G0758	Gh_A09G1747	Gh_D04G0971		Gh_A13G2215		Gh_A13G1883
Gh_A09G1747	Gh_A13G0935	Gh_D05G0393		Gh_D04G1243		Gh_D05G0716
Gh_A10G0327	Gh_D03G1011	Gh_D05G1586		Gh_D05G3888		Gh_D13G2270
Gh_A11G3117	Gh_D07G0111	Gh_D06G1145		Gh_D08G2159		Gh_A05G0586
Gh_A12G1807	Gh_D09G1804	Gh_D08G0269		Gh_D09G1454		Gh_A01G1403
Gh_A12G2277	Gh_D11G1131	Gh_D09G1515		Gh_D11G3322		Gh_D01G1644
Gh_D01G1820	Gh_D12G2159	Gh_D10G0250				Gh_A10G2060
Gh_D03G1703	Gh_D12G2172	Gh_D11G0156				Gh_A12G1862
Gh_D05G0079	Gh_A02G1197	Gh_D11G0971				Gh_D10G0782
Gh_D06G1057	Gh_A10G0048	Gh_D11G1068				Gh_D12G2033
Gh_D06G2139	Gh_A13G2342	Gh_D12G1185				Gh_D03G1842
Gh_D07G0380	Gh_D03G1706	Gh_D12G1184				Gh_A01G0826
Gh_D09G1782	Gh_D06G2009	Gh_D13G1939				Gh_D08G2256
Gh_D10G1656	Gh_D13G2155	Gh_D13G2210				Gh_A08G1867
Gh_D11G0604		Gh_D06G2339				Gh_A02G1668
Gh_D11G0963		Gh_D11G3525				Gh_A12G2609
Gh_D11G2201		Gh_A06G0969				Gh_A01G1590
Gh_D12G1978		Gh_D02G0617				Gh_A13G0276
Gh_D12G2112		Gh_A02G1760				Gh_D13G0294
Gh_D12G2172		Gh_D03G1766				Gh_A11G0874
Gh_D12G2695		Gh_D10G1086				Gh_D03G1613
Gh_A02G1663		Gh_A01G1505				Gh_A12G1931
Gh_A05G1577		Gh_D01G1750				Gh_A12G2290
Gh_A05G3239		Gh_A10G0948				Gh_A02G0955
Gh_A06G1466		Gh_A13G1883				Gh_D03G0803
Gh_A10G1311		Gh_D05G0716				Gh_D04G1185
Gh_A12G0055		Gh_D13G2270				Gh_D09G0637
Gh_A13G0773		Gh_A05G0586				Gh_D11G2650
Gh_A13G0774		Gh_A01G1403				Gh_A05G0756
Gh_D03G0508		Gh_D01G1644				Gh_A07G2016
Gh_D05G1755		Gh_A10G2060				Gh_A12G2364
Gh_D06G1799		Gh_A12G1862				Gh_D05G0023
Gh_D12G0069		Gh_D10G0782				Gh_A05G0019
Gh_D12G0071		Gh_D12G2033				Gh_A11G0520
Gh_D12G0072		Gh_D03G1842				Gh_A11G2452
Gh_D13G0907		Gh_A01G0826				Gh_D09G2287
Gh_D13G0909		Gh_D08G2256				Gh_A12G2365
Gh_A07G0547		Gh_A08G1867				Gh_A12G2363
Gh_A10G1280		Gh_A02G1668
Gh_A11G0926		Gh_A12G2609
Gh_A12G1061		Gh_A01G1590
Gh_A12G1062		Gh_A13G0276
Gh_A12G2465		Gh_D13G0294
Gh_D06G1145		Gh_A11G0874
Gh_D11G1068		Gh_D03G1613
Gh_D12G1184		Gh_A01G1570
Gh_D12G1185		Gh_A12G1931
Gh_D12G2593		Gh_A12G2290
Gh_D13G1939		Gh_A02G0955
Gh_Sca004822G01		Gh_D01G1820
Gh_A01G1843		Gh_D03G0803
Gh_A01G1844		Gh_D04G1185
Gh_A03G0281		Gh_D06G1057
Gh_A10G2090		Gh_D06G2139
Gh_A10G2091		Gh_D09G0637
Gh_A13G1677		Gh_D11G2650
Gh_D01G2085		Gh_D12G2695
Gh_D01G2086		Gh_A03G1983
Gh_D03G1822		Gh_A05G0756
Gh_D08G0007		Gh_A07G2016
Gh_D09G1409		Gh_A12G2364
Gh_D10G2360		Gh_D03G1011
Gh_D10G2361		Gh_A03G0515
Gh_D12G1974		Gh_D05G0023
Gh_D13G0175		Gh_A05G0019
Gh_A03G2082		Gh_A11G0520
Gh_A05G0849		Gh_A11G2452
Gh_A11G3024		Gh_D09G2287
Gh_A13G2215		Gh_D11G0963
Gh_D04G1243		Gh_A12G2365
Gh_D05G0888		Gh_A12G2363
Gh_D05G3888		Gh_A03G0516
Gh_D08G2159
Gh_D09G1454
Gh_D10G2466
Gh_D11G3322

## Sheet: Leaf
High hybrid leaf HL	Medium hybrid leaf (ML)	Low hybrid leaf (LL)
Gh_A01G0330	Gh_A01G0343	Gh_A01G0894		35 common elements in "HL" and "ML":		44 common elements in "HL", "ML" and "LL":	16 common elements in "HL" and "LL":		19 common elements in "ML" and "LL":
Gh_A01G0988	Gh_A02G0374	Gh_A01G1234		Gh_A03G0597		Gh_A05G0944	Gh_D11G3288		Gh_A10G2228
Gh_A01G1507	Gh_A03G2000	Gh_A03G0353		Gh_A07G0806		Gh_A08G0451	Gh_A05G3990		Gh_A11G1370
Gh_A04G0709	Gh_A06G0587	Gh_A04G0847		Gh_A11G0102		Gh_D01G0200	Gh_D02G2389		Gh_A05G2653
Gh_A05G0854	Gh_A08G2239	Gh_A05G1147		Gh_D11G0117		Gh_D05G1029	Gh_A01G0826		Gh_A08G1636
Gh_A05G0855	Gh_A09G1217	Gh_A05G3692		Gh_D11G0156		Gh_D07G0867	Gh_A01G1403		Gh_A09G0477
Gh_A05G2493	Gh_A09G1748	Gh_A08G1009		Gh_D12G2716		Gh_D11G1518	Gh_A02G1698		Gh_A11G0911
Gh_A06G0942	Gh_A09G2467	Gh_A09G0036		Gh_A01G0993		Gh_D12G1525	Gh_A05G1529		Gh_A11G3067
Gh_A06G1854	Gh_A10G2228	Gh_A09G0276		Gh_A03G0129		Gh_A02G0340	Gh_A12G1572		Gh_A13G0480
Gh_A09G0432	Gh_A10G2246	Gh_A10G1673		Gh_A05G1776		Gh_A03G2127	Gh_A13G1096		Gh_D05G1216
Gh_A09G0433	Gh_A11G0263	Gh_D01G0143		Gh_A06G0687		Gh_A04G0879	Gh_D01G0854		Gh_D07G1303
Gh_A09G1157	Gh_A11G1961	Gh_D01G0423		Gh_A11G0940		Gh_A08G1440	Gh_D01G0853		Gh_D11G2553
Gh_A09G1943	Gh_A11G1962	Gh_D02G1469		Gh_A11G2742		Gh_A09G0653	Gh_D01G1644		Gh_A01G0845
Gh_A10G0444	Gh_A11G3269	Gh_D05G0207		Gh_D01G1044		Gh_A10G1020	Gh_D02G0617		Gh_A05G2655
Gh_A10G0445	Gh_A12G0535	Gh_D05G0208		Gh_D03G1452		Gh_A11G2242	Gh_D03G0021		Gh_A07G0209
Gh_A12G1124	Gh_A13G0837	Gh_D05G1324		Gh_D05G1970		Gh_D02G0405	Gh_D13G0294		Gh_D01G0873
Gh_A13G0566	Gh_A13G1742	Gh_D06G0415		Gh_D06G0788		Gh_D04G1379	Gh_D13G0295		Gh_D03G0311
Gh_D01G0370	Gh_D02G0717	Gh_D09G0035		Gh_D07G0965		Gh_D06G0907			Gh_A11G0828
Gh_D02G0199	Gh_D02G1302	Gh_D10G1930		Gh_D11G0509		Gh_D08G1734	64 elements included exclusively in "LL":		Gh_D11G0971
Gh_D02G0867	Gh_D02G2300	Gh_Sca047584G01		Gh_D11G1083		Gh_D10G1512	Gh_A01G0894		Gh_D11G3525
Gh_D02G0964	Gh_D04G0767	Gh_A01G2137		Gh_D11G3344		Gh_D13G0668	Gh_A01G1234
Gh_D03G1708	Gh_D05G0210	Gh_A03G0353		Gh_A05G1418		Gh_A02G0967	Gh_A03G0353
Gh_D05G0768	Gh_D06G1096	Gh_A05G3878		Gh_A11G0556		Gh_A03G1441	Gh_A04G0847
Gh_D05G3334	Gh_D07G1807	Gh_A07G0485		Gh_D06G1866		Gh_A03G1960	Gh_A05G1147
Gh_D05G3602	Gh_D08G0497	Gh_A07G0616		Gh_D11G0639		Gh_A05G0415	Gh_A05G3692
Gh_D05G3603	Gh_D09G1857	Gh_A07G0617		Gh_D12G1291		Gh_A08G0863	Gh_A08G1009
Gh_D06G0092	Gh_D10G0533	Gh_A08G1621		Gh_Sca005237G01		Gh_A12G0562	Gh_A09G0036
Gh_D07G1953	Gh_D10G0650	Gh_A11G0303		Gh_A01G0700		Gh_A12G0563	Gh_A09G0276
Gh_D08G1044	Gh_D10G2224	Gh_A11G0873		Gh_A06G0682		Gh_A13G0276	Gh_A10G1673
Gh_D08G1382	Gh_D11G2013	Gh_D01G1940		Gh_A08G1095		Gh_A13G0275	Gh_D01G0143
Gh_D08G2474	Gh_D11G2014	Gh_D02G1691		Gh_D01G2339		Gh_A13G1883	Gh_D01G0423
Gh_D09G0838	Gh_D12G0551	Gh_D04G0531		Gh_A07G0547		Gh_D03G1842	Gh_D02G1469
Gh_D09G1412	Gh_D12G1944	Gh_D05G3589		Gh_A12G2465		Gh_D05G0533	Gh_D05G0207
Gh_D09G2150	Gh_D13G2090	Gh_D06G1215		Gh_D07G0614		Gh_D06G0784	Gh_D05G0208
Gh_D10G0239	Gh_Sca006141G01	Gh_D10G1362		Gh_D12G1184		Gh_D07G0263	Gh_D05G1324
Gh_D10G0461	Gh_A01G0993	Gh_Sca098319G01		Gh_D12G2593		Gh_D13G1361	Gh_D06G0415
Gh_D10G0462	Gh_A03G0127	Gh_A05G0944				Gh_D13G2270	Gh_D09G0035
Gh_D10G1003	Gh_A03G0129	Gh_A05G2921		197 elements included exclusively in "HL":		Gh_A09G1504	Gh_D10G1930
Gh_D10G1111	Gh_A04G0364	Gh_A08G0451		Gh_A01G0330		Gh_A09G2385	Gh_Sca047584G01
Gh_D11G0937	Gh_A05G1776	Gh_A11G1370		Gh_A01G0988		Gh_A11G2570	Gh_A01G2137
Gh_D11G1141	Gh_A06G0687	Gh_D01G0200		Gh_A01G1507		Gh_A12G1061	Gh_A05G3878
Gh_D11G3000	Gh_A08G2381	Gh_D05G1029		Gh_A04G0709		Gh_A12G1062	Gh_A07G0485
Gh_D11G3499	Gh_A09G2511	Gh_D07G0867		Gh_A05G0854		Gh_D09G1515	Gh_A07G0616
Gh_D12G2301	Gh_A11G0940	Gh_D11G1518		Gh_A05G0855		Gh_D11G3395	Gh_A07G0617
Gh_A03G0358	Gh_A11G2095	Gh_D11G3288		Gh_A05G2493		Gh_D12G1185	Gh_A08G1621
Gh_A03G1108	Gh_A11G2742	Gh_D12G1525		Gh_A06G0942		149 elements included exclusively in "ML":	Gh_A11G0303
Gh_A05G1155	Gh_A13G0807	Gh_A09G1477		Gh_A06G1854		Gh_A01G0343	Gh_A11G0873
Gh_A05G3615	Gh_A13G1686	Gh_A10G2228		Gh_A09G0432		Gh_A02G0374	Gh_D01G1940
Gh_A05G3781	Gh_D01G1044	Gh_D05G2397		Gh_A09G0433		Gh_A03G2000	Gh_D02G1691
Gh_A05G3908	Gh_D03G1452	Gh_D09G1487		Gh_A09G1157		Gh_A06G0587	Gh_D04G0531
Gh_A06G0057	Gh_D03G1454	Gh_A09G1976		Gh_A09G1943		Gh_A08G2239	Gh_D05G3589
Gh_A06G1896	Gh_D03G1455	Gh_A09G1975		Gh_A10G0444		Gh_A09G1217	Gh_D06G1215
Gh_A07G2299	Gh_D04G0379	Gh_A09G1977		Gh_A10G0445		Gh_A09G1748	Gh_D10G1362
Gh_A08G1183	Gh_D05G1777	Gh_A01G0826		Gh_A12G1124		Gh_A09G2467	Gh_Sca098319G01
Gh_A08G1184	Gh_D05G1970	Gh_A01G0845		Gh_A13G0566		Gh_A10G2246	Gh_A05G2921
Gh_A08G2306	Gh_D06G0788	Gh_A01G1403		Gh_D01G0370		Gh_A11G0263	Gh_A09G1477
Gh_A09G0432	Gh_D07G0965	Gh_A02G0553		Gh_D02G0199		Gh_A11G1961	Gh_D05G2397
Gh_A09G0433	Gh_D08G1960	Gh_A02G0967		Gh_D02G0867		Gh_A11G1962	Gh_D09G1487
Gh_A10G0444	Gh_D11G0509	Gh_A02G1471		Gh_D02G0964		Gh_A11G3269	Gh_A09G1976
Gh_A10G0445	Gh_D11G1083	Gh_A02G1698		Gh_D03G1708		Gh_A12G0535	Gh_A09G1975
Gh_A10G1309	Gh_D11G3344	Gh_A02G1760		Gh_D05G0768		Gh_A13G0837	Gh_A09G1977
Gh_A10G1536	Gh_D13G1047	Gh_A03G1441		Gh_D05G3334		Gh_A13G1742	Gh_A02G0553
Gh_A10G2148	Gh_D13G2489	Gh_A03G1960		Gh_D05G3602		Gh_D02G0717	Gh_A02G1471
Gh_A11G0202	Gh_Sca004867G04	Gh_A05G0415		Gh_D05G3603		Gh_D02G1302	Gh_A02G1760
Gh_A11G1221	Gh_A01G0157	Gh_A05G1529		Gh_D06G0092		Gh_D02G2300	Gh_D02G2129
Gh_A12G1797	Gh_A02G0645	Gh_A05G2655		Gh_D07G1953		Gh_D04G0767	Gh_D02G2130
Gh_D01G0370	Gh_A03G0597	Gh_A07G0209		Gh_D08G1044		Gh_D05G0210	Gh_D04G1924
Gh_D01G0390	Gh_A05G0944	Gh_A08G0863		Gh_D08G1382		Gh_D06G1096	Gh_D09G1766
Gh_D02G0199	Gh_A07G0806	Gh_A12G0562		Gh_D08G2474		Gh_D07G1807	Gh_D10G0624
Gh_D05G0478	Gh_A08G0451	Gh_A12G0563		Gh_D09G0838		Gh_D08G0497	Gh_A03G0839
Gh_D05G0755	Gh_A11G0102	Gh_A12G1572		Gh_D09G1412		Gh_D09G1857	Gh_A06G0150
Gh_D06G1474	Gh_A11G0142	Gh_A13G0276		Gh_D09G2150		Gh_D10G0533	Gh_A07G1202
Gh_D06G1948	Gh_A11G1370	Gh_A13G0275		Gh_D10G0239		Gh_D10G0650	Gh_A07G2125
Gh_D07G0779	Gh_D01G0200	Gh_A13G1096		Gh_D10G0461		Gh_D10G2224	Gh_D02G2275
Gh_D07G0984	Gh_D05G1029	Gh_A13G1883		Gh_D10G0462		Gh_D11G2013	Gh_D02G2276
Gh_D08G2555	Gh_D07G0867	Gh_D01G0854		Gh_D10G1003		Gh_D11G2014	Gh_D04G1698
Gh_D09G1183	Gh_D11G0117	Gh_D01G0853		Gh_D10G1111		Gh_D12G0551	Gh_D08G0665
Gh_D09G1412	Gh_D11G0156	Gh_D01G0873		Gh_D11G0937		Gh_D12G1944	Gh_D08G2277
Gh_D10G0461	Gh_D11G1518	Gh_D01G1644		Gh_D11G1141		Gh_D13G2090	Gh_D11G1107
Gh_D10G0462	Gh_D11G2916	Gh_D02G0617		Gh_D11G3000		Gh_Sca006141G01	Gh_A05G1167
Gh_D10G2568	Gh_D12G1525	Gh_D02G2129		Gh_D11G3499		Gh_A03G0127	Gh_D10G0250
Gh_D11G0213	Gh_D12G2716	Gh_D02G2130		Gh_D12G2301		Gh_A04G0364	Gh_D13G0627
Gh_D11G0418	Gh_Sca013634G01	Gh_D03G0021		Gh_A03G0358		Gh_A08G2381	Gh_Sca004822G01
Gh_D11G0464	Gh_A01G1605	Gh_D03G0311		Gh_A03G1108		Gh_A09G2511
Gh_A03G0597	Gh_A02G0374	Gh_D03G1842		Gh_A05G1155		Gh_A11G2095
Gh_A03G1023	Gh_A06G0587	Gh_D04G1924		Gh_A05G3615		Gh_A13G0807
Gh_A05G0944	Gh_A11G0263	Gh_D05G0533		Gh_A05G3781		Gh_A13G1686
Gh_A07G0806	Gh_A11G2344	Gh_D06G0784		Gh_A05G3908		Gh_D03G1454
Gh_A08G0451	Gh_A11G2345	Gh_D07G0263		Gh_A06G0057		Gh_D03G1455
Gh_A09G0775	Gh_A11G2867	Gh_D09G1766		Gh_A06G1896		Gh_D04G0379
Gh_A11G0102	Gh_A13G1742	Gh_D10G0624		Gh_A07G2299		Gh_D05G1777
Gh_A11G2902	Gh_D02G0717	Gh_D13G0294		Gh_A08G1183		Gh_D08G1960
Gh_A12G2229	Gh_D02G0733	Gh_D13G0295		Gh_A08G1184		Gh_D13G1047
Gh_D01G0200	Gh_D02G2300	Gh_D13G1361		Gh_A08G2306		Gh_D13G2489
Gh_D01G0589	Gh_D09G0937	Gh_D13G2270		Gh_A10G1309		Gh_Sca004867G04
Gh_D02G0304	Gh_D10G2224	Gh_A02G0340		Gh_A10G1536		Gh_A01G0157
Gh_D02G0928	Gh_D11G0605	Gh_A03G0839		Gh_A10G2148		Gh_A02G0645
Gh_D05G1029	Gh_D11G2000	Gh_A03G2127		Gh_A11G0202		Gh_A11G0142
Gh_D07G0867	Gh_D13G0167	Gh_A04G0879		Gh_A11G1221		Gh_D11G2916
Gh_D09G1183	Gh_D13G2090	Gh_A05G2653		Gh_A12G1797		Gh_Sca013634G01
Gh_D11G0117	Gh_A02G1674	Gh_A05G3990		Gh_D01G0390		Gh_A01G1605
Gh_D11G0156	Gh_A03G0435	Gh_A06G0150		Gh_D05G0478		Gh_A11G2344
Gh_D11G1518	Gh_A03G0803	Gh_A07G1202		Gh_D05G0755		Gh_A11G2345
Gh_D11G3288	Gh_A08G2078	Gh_A07G2125		Gh_D06G1474		Gh_A11G2867
Gh_D12G1525	Gh_A13G0171	Gh_A08G1440		Gh_D06G1948		Gh_D02G0733
Gh_D12G2716	Gh_A13G2349	Gh_A08G1636		Gh_D07G0779		Gh_D09G0937
Gh_A01G0328	Gh_D01G0405	Gh_A09G0477		Gh_D07G0984		Gh_D11G0605
Gh_A01G0725	Gh_D02G1225	Gh_A09G0653		Gh_D08G2555		Gh_D11G2000
Gh_A04G0369	Gh_D03G0048	Gh_A10G1020		Gh_D09G1183		Gh_D13G0167
Gh_A07G0193	Gh_D08G0537	Gh_A11G0911		Gh_D10G2568		Gh_A02G1674
Gh_A09G0639	Gh_D08G0536	Gh_A11G2242		Gh_D11G0213		Gh_A03G0435
Gh_A10G0170	Gh_D08G2651	Gh_A11G3067		Gh_D11G0418		Gh_A03G0803
Gh_A10G0352	Gh_D09G1068	Gh_A13G0480		Gh_D11G0464		Gh_A08G2078
Gh_A11G1569	Gh_D11G2913	Gh_D02G0405		Gh_A03G1023		Gh_A13G0171
Gh_A11G2604	Gh_D13G0189	Gh_D02G2275		Gh_A09G0775		Gh_A13G2349
Gh_D01G0262	Gh_D13G2196	Gh_D02G2276		Gh_A11G2902		Gh_D01G0405
Gh_D01G0265	Gh_A02G0340	Gh_D02G2389		Gh_A12G2229		Gh_D02G1225
Gh_D01G0268	Gh_A03G1313	Gh_D04G1379		Gh_D01G0589		Gh_D03G0048
Gh_D01G0307	Gh_A03G2127	Gh_D04G1698		Gh_D02G0304		Gh_D08G0537
Gh_D01G0306	Gh_A04G0879	Gh_D05G1216		Gh_D02G0928		Gh_D08G0536
Gh_D01G0308	Gh_A05G0999	Gh_D06G0907		Gh_A01G0328		Gh_D08G2651
Gh_D01G0369	Gh_A05G1418	Gh_D07G1303		Gh_A01G0725		Gh_D09G1068
Gh_D02G2156	Gh_A05G2389	Gh_D08G0665		Gh_A04G0369		Gh_D11G2913
Gh_D05G3270	Gh_A05G2653	Gh_D08G1734		Gh_A07G0193		Gh_D13G0189
Gh_D06G1594	Gh_A06G0229	Gh_D08G2277		Gh_A09G0639		Gh_D13G2196
Gh_D06G1593	Gh_A06G1500	Gh_D10G1512		Gh_A10G0170		Gh_A03G1313
Gh_D07G0247	Gh_A08G1440	Gh_D11G1107		Gh_A10G0352		Gh_A05G0999
Gh_D07G2130	Gh_A08G1636	Gh_D11G2553		Gh_A11G1569		Gh_A05G2389
Gh_D07G2128	Gh_A09G0477	Gh_D13G0668		Gh_A11G2604		Gh_A06G0229
Gh_A01G0993	Gh_A09G0653	Gh_A05G1167		Gh_D01G0262		Gh_A06G1500
Gh_A03G0129	Gh_A10G0191	Gh_A07G1202		Gh_D01G0265		Gh_A10G0191
Gh_A05G1776	Gh_A10G1020	Gh_A09G0477		Gh_D01G0268		Gh_A11G1546
Gh_A06G0687	Gh_A11G0556	Gh_A09G1504		Gh_D01G0307		Gh_A12G1171
Gh_A06G1785	Gh_A11G0911	Gh_A09G2385		Gh_D01G0306		Gh_A13G0493
Gh_A11G0940	Gh_A11G1546	Gh_A11G0828		Gh_D01G0308		Gh_D01G2038
Gh_A11G2742	Gh_A11G2242	Gh_A11G2570		Gh_D01G0369		Gh_D02G0364
Gh_D01G1044	Gh_A11G3067	Gh_A11G3067		Gh_D02G2156		Gh_D02G1166
Gh_D03G1452	Gh_A12G1171	Gh_A12G1061		Gh_D05G3270		Gh_D02G1456
Gh_D05G1970	Gh_A13G0480	Gh_A12G1062		Gh_D06G1594		Gh_D02G1794
Gh_D05G3278	Gh_A13G0493	Gh_D07G1303		Gh_D06G1593		Gh_D05G1139
Gh_D05G3279	Gh_D01G2038	Gh_D09G1515		Gh_D07G0247		Gh_D05G1589
Gh_D06G0788	Gh_D02G0364	Gh_D10G0250		Gh_D07G2130		Gh_D05G2656
Gh_D07G0965	Gh_D02G0405	Gh_D11G0971		Gh_D07G2128		Gh_D07G0658
Gh_D11G0509	Gh_D02G1166	Gh_D11G1107		Gh_A06G1785		Gh_D08G0914
Gh_D11G1083	Gh_D02G1456	Gh_D11G3395		Gh_D05G3278		Gh_D11G0073
Gh_D11G3344	Gh_D02G1794	Gh_D11G3525		Gh_D05G3279		Gh_D11G0552
Gh_Sca010764G01	Gh_D04G1379	Gh_D12G1185		Gh_Sca010764G01		Gh_D12G1134
Gh_A02G0340	Gh_D05G1139	Gh_D13G0627		Gh_A02G0341		Gh_D12G2548
Gh_A02G0341	Gh_D05G1216	Gh_Sca004822G01		Gh_A02G1426		Gh_D13G0333
Gh_A02G1426	Gh_D05G1589	Gh_A01G0826		Gh_A02G1729		Gh_D13G2183
Gh_A02G1729	Gh_D05G2656	Gh_A02G0967		Gh_A03G1432		Gh_Sca008309G01
Gh_A03G1432	Gh_D06G0907	Gh_A02G1760		Gh_A04G1331		Gh_A02G0395
Gh_A03G2127	Gh_D06G1866	Gh_A03G1960		Gh_A05G1092		Gh_A03G1683
Gh_A04G0879	Gh_D07G0658	Gh_A05G1529		Gh_A05G1341		Gh_A03G1831
Gh_A04G1331	Gh_D07G1303	Gh_A12G0562		Gh_A09G0128		Gh_A06G0532
Gh_A05G1092	Gh_D08G0914	Gh_A12G0563		Gh_A10G1280		Gh_A07G0601
Gh_A05G1341	Gh_D08G1734	Gh_A12G1572		Gh_A11G0710		Gh_A07G1131
Gh_A05G1418	Gh_D10G1512	Gh_A13G0276		Gh_A11G1910		Gh_A08G1425
Gh_A05G3990	Gh_D11G0073	Gh_A13G0275		Gh_A12G1550		Gh_A08G2413
Gh_A08G1440	Gh_D11G0552	Gh_A13G1096		Gh_A13G0271		Gh_A09G1429
Gh_A09G0128	Gh_D11G0639	Gh_D01G0854		Gh_A13G1490		Gh_A09G2386
Gh_A09G0653	Gh_D11G2553	Gh_D01G0853		Gh_D02G1891		Gh_A10G0985
Gh_A10G1020	Gh_D12G1134	Gh_D03G0311		Gh_D03G0294		Gh_A12G2426
Gh_A10G1280	Gh_D12G1291	Gh_D03G1842		Gh_D03G0483		Gh_A13G1142
Gh_A11G0556	Gh_D12G2548	Gh_D04G1924		Gh_D09G0122		Gh_A13G1672
Gh_A11G0710	Gh_D13G0333	Gh_D09G1766		Gh_D10G0149		Gh_D01G2180
Gh_A11G1910	Gh_D13G0668	Gh_D10G0624		Gh_D10G1206		Gh_D02G0448
Gh_A11G2242	Gh_D13G2183	Gh_D13G0294		Gh_D11G0826		Gh_D02G2264
Gh_A12G1550	Gh_Sca005237G01	Gh_D13G0295		Gh_D11G2065		Gh_D03G0955
Gh_A13G0271	Gh_Sca008309G01	Gh_D13G1361		Gh_D13G0290		Gh_D03G1570
Gh_A13G1490	Gh_A02G0395	Gh_A01G0845		Gh_D13G0720		Gh_D04G1147
Gh_D02G0405	Gh_A03G1683	Gh_A01G1403		Gh_D13G1819		Gh_D04G1172
Gh_D02G1891	Gh_A03G1831	Gh_A02G0553		Gh_A01G0390		Gh_D07G1231
Gh_D02G2389	Gh_A06G0532	Gh_A02G1698		Gh_A01G0775		Gh_D08G1237
Gh_D03G0294	Gh_A07G0601	Gh_A03G1441		Gh_A02G1401		Gh_D08G1717
Gh_D03G0483	Gh_A07G1131	Gh_A05G2655		Gh_A13G0380		Gh_D09G1252
Gh_D04G1379	Gh_A08G1425	Gh_A13G1883		Gh_D01G0718		Gh_D09G1653
Gh_D06G0907	Gh_A08G2413	Gh_D01G0873		Gh_D01G0800		Gh_D10G0047
Gh_D06G1866	Gh_A09G1429	Gh_D01G1644		Gh_D02G1757		Gh_D10G1562
Gh_D08G1734	Gh_A09G2386	Gh_D02G0617		Gh_D04G1368		Gh_D11G1730
Gh_D09G0122	Gh_A10G0985	Gh_D02G2129		Gh_D05G1700		Gh_D12G2449
Gh_D10G0149	Gh_A12G2426	Gh_D02G2130		Gh_D06G1573		Gh_D12G2534
Gh_D10G1206	Gh_A13G1142	Gh_D03G0021		Gh_D11G3526		Gh_D13G0256
Gh_D10G1512	Gh_A13G1672	Gh_D13G2270		Gh_D12G1702		Gh_D13G2036
Gh_D11G0639	Gh_D01G2180			Gh_D13G2268		Gh_A07G0337
Gh_D11G0826	Gh_D02G0448			Gh_A01G1575		Gh_D03G0786
Gh_D11G2065	Gh_D02G2264			Gh_A03G1208		Gh_D07G0394
Gh_D12G1291	Gh_D03G0955			Gh_A05G1447		Gh_Sca011527G01
Gh_D13G0290	Gh_D03G1570			Gh_A05G2107		Gh_Sca078461G01
Gh_D13G0668	Gh_D04G1147			Gh_A05G2106		Gh_A06G0308
Gh_D13G0720	Gh_D04G1172			Gh_A05G2144		Gh_A08G0001
Gh_D13G1819	Gh_D07G1231			Gh_A07G0082		Gh_A11G0920
Gh_Sca005237G01	Gh_D08G1237			Gh_A09G2135		Gh_A13G1580
Gh_A01G0390	Gh_D08G1717			Gh_A09G2368		Gh_D11G1003
Gh_A01G0700	Gh_D09G1252			Gh_A10G1119		Gh_A07G0985
Gh_A01G0775	Gh_D09G1653			Gh_A10G1516
Gh_A01G0826	Gh_D10G0047			Gh_A11G0260
Gh_A01G1403	Gh_D10G1562			Gh_A11G0520
Gh_A02G0967	Gh_D11G1730			Gh_A11G0822
Gh_A02G1401	Gh_D12G2449			Gh_A11G3209
Gh_A02G1698	Gh_D12G2534			Gh_A12G0564
Gh_A03G1441	Gh_D13G0256			Gh_A12G1807
Gh_A03G1960	Gh_D13G2036			Gh_D01G0347
Gh_A05G0415	Gh_A01G0700			Gh_D02G1642
Gh_A05G1529	Gh_A01G0845			Gh_D02G1670
Gh_A06G0682	Gh_A02G0967			Gh_D02G1897
Gh_A08G0863	Gh_A03G1441			Gh_D03G0455
Gh_A08G1095	Gh_A03G1960			Gh_D03G1020
Gh_A12G0562	Gh_A05G0415			Gh_D03G1212
Gh_A12G0563	Gh_A05G2655			Gh_D04G0529
Gh_A12G1572	Gh_A06G0682			Gh_D05G0815
Gh_A13G0276	Gh_A07G0209			Gh_D05G2362
Gh_A13G0275	Gh_A07G0337			Gh_D06G1057
Gh_A13G0380	Gh_A08G0863			Gh_D09G0139
Gh_A13G1096	Gh_A08G1095			Gh_D09G1782
Gh_A13G1883	Gh_A12G0562			Gh_D09G2276
Gh_D01G0718	Gh_A12G0563			Gh_D09G2341
Gh_D01G0800	Gh_A13G0276			Gh_D10G1386
Gh_D01G0854	Gh_A13G0275			Gh_D10G1732
Gh_D01G0853	Gh_A13G1883			Gh_D10G1767
Gh_D01G1644	Gh_D01G0873			Gh_D11G0279
Gh_D01G2339	Gh_D01G2339			Gh_D12G0580
Gh_D02G0617	Gh_D03G0311			Gh_D12G1978
Gh_D02G1757	Gh_D03G0786			Gh_A08G1195
Gh_D03G0021	Gh_D03G1842			Gh_A09G0578
Gh_D03G1842	Gh_D05G0533			Gh_A13G1464
Gh_D04G1368	Gh_D06G0784			Gh_D09G0576
Gh_D05G0533	Gh_D07G0263			Gh_D09G1909
Gh_D05G1700	Gh_D07G0394			Gh_D10G2527
Gh_D06G0784	Gh_D13G1361			Gh_D13G1732
Gh_D06G1573	Gh_D13G2270			Gh_A02G1620
Gh_D07G0263	Gh_Sca011527G01			Gh_A06G0969
Gh_D11G3526	Gh_Sca078461G01			Gh_D03G0102
Gh_D12G1702	Gh_A06G0308			Gh_D06G1145
Gh_D13G0294	Gh_A07G0547			Gh_D11G0738
Gh_D13G0295	Gh_A08G0001
Gh_D13G1361	Gh_A09G0477
Gh_D13G2268	Gh_A09G1504
Gh_D13G2270	Gh_A09G2385
Gh_A01G1575	Gh_A11G0828
Gh_A03G1208	Gh_A11G0920
Gh_A05G1447	Gh_A11G2570
Gh_A05G2107	Gh_A11G3067
Gh_A05G2106	Gh_A12G1061
Gh_A05G2144	Gh_A12G1062
Gh_A07G0082	Gh_A12G2465
Gh_A09G2135	Gh_A13G1580
Gh_A09G2368	Gh_D07G0614
Gh_A10G1119	Gh_D07G1303
Gh_A10G1516	Gh_D09G1515
Gh_A11G0260	Gh_D11G0971
Gh_A11G0520	Gh_D11G1003
Gh_A11G0822	Gh_D11G3395
Gh_A11G3209	Gh_D11G3525
Gh_A12G0564	Gh_D12G1184
Gh_A12G1807	Gh_D12G1185
Gh_D01G0347	Gh_D12G2593
Gh_D02G1642	Gh_Sca008309G01
Gh_D02G1670	Gh_A05G0415
Gh_D02G1897	Gh_A06G0682
Gh_D03G0455	Gh_A07G0209
Gh_D03G1020	Gh_A07G0337
Gh_D03G1212	Gh_A07G0985
Gh_D04G0529	Gh_A08G0863
Gh_D05G0815	Gh_A12G0562
Gh_D05G2362	Gh_A12G0563
Gh_D06G1057	Gh_A13G0276
Gh_D09G0139	Gh_A13G0275
Gh_D09G1782	Gh_D03G0311
Gh_D09G2276	Gh_D05G0533
Gh_D09G2341	Gh_D06G0784
Gh_D10G1386	Gh_D07G0263
Gh_D10G1732	Gh_D07G0394
Gh_D10G1767	Gh_D13G1361
Gh_D11G0279	Gh_Sca011527G01
Gh_D12G0580	Gh_Sca078461G01
Gh_D12G1978
Gh_D13G2268
Gh_A01G0700
Gh_A01G0775
Gh_A02G0967
Gh_A02G1401
Gh_A03G1441
Gh_A06G0682
Gh_A08G0863
Gh_A08G1095
Gh_A08G1195
Gh_A09G0578
Gh_A12G0562
Gh_A12G0563
Gh_A13G0276
Gh_A13G0275
Gh_A13G0380
Gh_A13G1096
Gh_A13G1464
Gh_D01G0718
Gh_D01G0800
Gh_D06G0784
Gh_D09G0576
Gh_D09G1909
Gh_D10G2527
Gh_D13G0294
Gh_D13G0295
Gh_D13G1361
Gh_D13G1732
Gh_A02G1620
Gh_A06G0969
Gh_A07G0547
Gh_A09G1504
Gh_A09G2385
Gh_A10G1280
Gh_A11G0710
Gh_A11G2570
Gh_A12G1061
Gh_A12G1062
Gh_A12G2465
Gh_D03G0102
Gh_D06G1145
Gh_D07G0614
Gh_D09G1515
Gh_D10G1206
Gh_D11G0738
Gh_D11G3395
Gh_D12G1184
Gh_D12G1185
Gh_D12G2593
