# Supplementary material for: Comparative transcriptome analysis of inbred lines and contrasting hybrids reveals overdominance mediate early biomass vigor in hybrid cotton
Source: BMC Genomics. 2020 Feb 10;21:140. doi: 10.1186/s12864-020-6561-9 (PMC7011360; doi:10.1186/s12864-020-6561-9)
Supplement: Supplementary file 24 — Additional file 24. List of Primers for quantitative RT-PCR [file 12864_2020_6561_MOESM24_ESM.xlsx]

## Sheet: qRT-PCR primers
Gene ID	Farward primer	Reverse primer	Start position	End position
Gh_A12G1061	ACCTGAAAGAAAATCAAGACC	TCATGAAATGTCTCTTTTGGC	464	615
Gh_A12G1062	TATGCGAATATTGAAAGCTCT	CATTCTTGGAGCAGAGTTCAT	1126	1192
Gh_D11G1068	AGAAATTCCACCTCCACGTCC	TCTCCAAGTTGAAAGCCTGTT	957	1106
Gh_D12G1184	CGATCATTTCTACATGTCTCC	CCATAATAGGAGCAGAGTTTG	1015	1190
Gh_D13G1939	CTTCTTCTCTGGATGTTGGGG	TGAGAGTTGCACCGCCTGATG	704	793
Gh_A09G1504	TCTCCCTCTAATATTGGATCG	CTTGTTTCCCTTGCTTTGACA	523	620
Gh_A05G0944	ATAACCAGGCTGTAAAGACGG	GGCGGTTGAAATGGAATAATT	287	421
Gh_A08G0451	GAACTAAGATCTCCACCACCT	ATAAGCTGTCAATTCCACCAT	529	737
Gh_D05G1029	TATTCCATTTCAACCGCCACC	CAGCCTGGGTCTTTTATCTGC	424	592
Gh_D07G0867	CATTGCGAGTACTTCATGGGG	TGCAGAAGACTCGCCCATGCT	396	496
Gh_D11G1518	GGACCCTACAGTAAACACCAT	GGGCAGTGATGTATCTGTTGA	414	562
Gh_D12G1525	CGAAATTTGCTTGGGGTCATG	CTCGTGCAGTTCGTTGAGTAG	1745	1828
